# Supplementary material for: Key Members of the CmPn as Biomarkers Distinguish Histological and Immune Subtypes of Hepatic Cancers
Source: Diagnostics (Basel). 2023 Mar 7;13(6):1012. doi: 10.3390/diagnostics13061012 (PMC10047786; doi:10.3390/diagnostics13061012)
Supplement: Supplementary file 1 [file diagnostics-13-01012-s001.zip]

Archive with 19 entries (18 files):
- diagnostics-2213936-Suppl figures.pdf
- diagnostics-2213936-Suppl tables-revised/
- diagnostics-2213936-Suppl tables-revised/Suppl. Table S1-liver.xlsx
- diagnostics-2213936-Suppl tables-revised/Suppl. Table S2A Healthy vs HCC.xlsx
- diagnostics-2213936-Suppl tables-revised/Suppl. Table S2B Healthy vs CCA.xlsx
- diagnostics-2213936-Suppl tables-revised/Suppl. Table S2C HCC vs CCA .xlsx
- diagnostics-2213936-Suppl tables-revised/Suppl. Table S3 Antibodies and Microarrays.xlsx
- diagnostics-2213936-Suppl tables-revised/Suppl. Table S4A Immune subtypes HCC C1 v C2.xlsx
- diagnostics-2213936-Suppl tables-revised/Suppl. Table S4B Immune subtypes HCC C1 v C3 .xlsx
- diagnostics-2213936-Suppl tables-revised/Suppl. Table S4C Immune subtypes HCC C1 v C4.xlsx
- diagnostics-2213936-Suppl tables-revised/Suppl. Table S4D Immune subtypes HCC C2 v C3 .xlsx
- diagnostics-2213936-Suppl tables-revised/Suppl. Table S4E Immune subtypes HCC C2 v C4 .xlsx
- diagnostics-2213936-Suppl tables-revised/Suppl. Table S4F Immune subtypes HCC C3 v C4 .xlsx
- diagnostics-2213936-Suppl tables-revised/Suppl. Table S5A Immune subtypes CCA C1 v C2 .xlsx
- diagnostics-2213936-Suppl tables-revised/Suppl. Table S5B Immune subtypes CCA C1 v C3 .xlsx
- diagnostics-2213936-Suppl tables-revised/Suppl. Table S5C Immune subtypes CCA C1 v C4 .xlsx
- diagnostics-2213936-Suppl tables-revised/Suppl. Table S5D Immune subtypes CCA C2 v C3 .xlsx
- diagnostics-2213936-Suppl tables-revised/Suppl. Table S5E Immune subtypes CCA C2 v C4 .xlsx
- diagnostics-2213936-Suppl tables-revised/Suppl. Table S5F Immune subtypes CCA C3 v C4 .xlsx
