# Supplementary material for: Key Members of the CmPn as Biomarkers Distinguish Histological and Immune Subtypes of Hepatic Cancers
Source: Diagnostics (Basel). 2023 Mar 7;13(6):1012. doi: 10.3390/diagnostics13061012 (PMC10047786; doi:10.3390/diagnostics13061012)
Supplement: Supplementary file 1 [file diagnostics-13-01012-s001.zip › diagnostics-2213936-Suppl tables-revised/Suppl. Table S1-liver.xlsx]

## Sheet: General Clinical Analysis
Databases used for Clinical Analysis	dbGaP Study Accession
TCGA-LIHC	phs000178
FM-AD	phs001179
GENIE-MSK	phs001337
GENIE-DFCI	phs001337
GENIE-GRCC	phs001337
GENIE-MDA	phs001337
GENIE-VICC	phs001337
TCGA-CHOL	phs000178
GENIE-UHN	phs001337
GENIE-JHU	phs001337
GENIE-NKI	phs001337
TARGET-NBL	phs000218
TARGET-RT	phs000218
HCMI-CMDC	phs001486

## Sheet: CmPn network assoc. analysis
Databases used for Clinical Analysis	dbGaP Study Accession
TCGA-CHOL	phs000178
TCGA-LIHC	phs000178
