# Supplementary material for: Key Members of the CmPn as Biomarkers Distinguish Histological and Immune Subtypes of Hepatic Cancers
Source: Diagnostics (Basel). 2023 Mar 7;13(6):1012. doi: 10.3390/diagnostics13061012 (PMC10047786; doi:10.3390/diagnostics13061012)
Supplement: Supplementary file 1 [file diagnostics-13-01012-s001.zip › diagnostics-2213936-Suppl tables-revised/Suppl. Table S2A Healthy vs HCC.xlsx]

## Sheet: DEG_RNAseq_RAW data
Symbol	logFC	AveExpr	t	P.Value	adj.P.Val
RP11-40C6.2	8.76519	0.501991	72.024	7.52669e-260	1.57692e-255
RP11-64K7.1	5.07433	-2.65709	54.6331	1.95146e-208	2.04425e-204
HNRNPCP2	3.40548	1.39216	45.4069	4.53751e-176	2.37663e-172
PPIAP22	2.65929	4.8828	41.5615	2.4922e-161	8.70234e-158
EIF5AP4	5.5861	-1.47941	40.8906	1.11808e-158	3.34642e-155
RP11-10G12.1	4.40696	-3.33748	38.9058	1.08666e-150	2.52962e-147
UBE2SP2	5.74347	-1.32791	38.4894	5.48083e-149	1.14829e-145
HNRNPA1P4	4.19721	-3.19313	38.2496	5.29288e-148	9.24093e-145
FTH1P7	3.75355	2.12221	37.138	2.13898e-143	3.44722e-140
PLVAP	3.89201	5.2849	35.791	1.00558e-137	1.40453e-134
RPL37P6	5.22073	-2.37048	35.7202	2.01127e-137	2.63363e-134
RPL12P38	3.90818	-3.38083	35.5576	9.8995e-137	1.15225e-133
FTH1P20	3.58589	1.28339	34.7564	2.66656e-133	2.79336e-130
RP11-215A21.2	4.3798	-1.4253	34.6575	7.1063e-133	7.08972e-130
EEF1A1P9	3.92302	-1.00911	33.7362	6.97348e-129	5.41116e-126
GBA	2.66158	6.28697	32.901	3.17134e-125	2.14332e-122
CTC-512J14.5	3.4027	-3.13535	32.2214	3.19e-122	2.02526e-119
EEF1A1P12	3.96944	-1.07598	31.1656	1.64077e-117	9.54885e-115
AC009065.4	5.21535	-2.84286	31.0346	6.35622e-117	3.59917e-114
SUMO2	1.42144	6.44409	30.9371	1.74614e-116	9.6272e-114
AL158801.1	3.90984	-1.86731	30.507	1.51944e-114	7.57947e-112
EIF4BP7	2.91644	0.600834	30.38	5.70395e-114	2.77915e-111
FTH1P8	3.10467	0.806588	30.2414	2.42024e-113	1.15242e-110
GABRD	4.40452	0.206082	30.2386	2.49228e-113	1.16035e-110
UBE2MP1	3.48653	-2.34891	30.1443	6.66776e-113	2.97226e-110
HSPB1P1	4.57012	-2.57586	29.9149	7.35072e-112	3.0801e-109
PRPF6	1.61537	6.30913	29.3567	2.58068e-109	9.16404e-107
CD34	2.94894	4.31701	29.3252	3.59771e-109	1.25626e-106
SNRPEP2	2.8128	-1.18281	29.0047	1.05723e-107	3.51587e-105
GRN	1.98125	7.62115	28.7006	2.64106e-106	8.38377e-104
AC144530.1	3.6925	-2.16013	28.6279	5.70569e-106	1.73246e-103
RPS2P55	3.26357	-0.22706	28.502	2.1682e-105	6.39802e-103
H3F3A	1.5213	7.98448	28.1216	1.23883e-103	3.20429e-101
RPL10P3	4.07299	-3.21404	28.0516	2.61078e-103	6.51173e-101
MT-TA	4.72434	-2.31729	27.9968	4.68313e-103	1.14089e-100
TBCAP1	3.5492	-2.97465	27.9256	1.00028e-102	2.38147e-100
VPS72	1.64513	4.60117	27.867	1.86953e-102	4.40097e-100
FTH1P5	3.47538	-3.32997	27.7233	8.67838e-102	1.95506e-99
STMN1	3.16738	5.00206	27.7175	9.23972e-102	2.0377e-99
CDH13	3.02987	2.02628	27.6491	1.91875e-101	4.1443e-99
MND1	4.16886	-0.2574	27.5297	6.88612e-101	1.41442e-98
GM2A	1.77357	5.33055	27.4885	1.07036e-100	2.13572e-98
PIGT	1.54605	6.43563	27.355	4.4719e-100	8.44062e-98
TMCO1	1.52712	6.70798	27.3475	4.84677e-100	9.0665e-98
ESM1	5.32853	1.07972	27.1246	5.29947e-99	9.56468e-97
FAM207BP	2.95055	-2.30032	27.0635	1.02149e-98	1.81367e-96
KHDRBS1	1.03762	5.97292	27.0296	1.47065e-98	2.58921e-96
AC000089.3	3.16381	-1.4278	27.003	1.95728e-98	3.38901e-96
MDK	4.95711	5.0291	26.951	3.42184e-98	5.8763e-96
PIGC	1.51722	4.29224	26.8901	6.59304e-98	1.11396e-95
CDKN2A	5.09685	1.5955	26.7591	2.69941e-97	4.35041e-95
HMGN1P37	3.64217	-3.62397	26.7427	3.22212e-97	5.11845e-95
PIGU	1.71283	4.0452	26.5733	2.0002e-96	3.12733e-94
PDZD11	1.49644	4.19997	26.4827	5.31483e-96	8.18758e-94
LMNA	1.81876	7.87494	26.409	1.17731e-95	1.76184e-93
PRIM2	1.73936	2.36249	26.2625	5.7289e-95	8.27767e-93
NEK2	4.79407	1.02131	26.2226	8.82327e-95	1.25753e-92
CDC25C	4.94442	0.176186	26.1989	1.13921e-94	1.61268e-92
CENPF	4.23924	2.76588	26.0709	4.55107e-94	6.232e-92
CDK1	4.24932	2.13115	26.0429	6.15714e-94	8.37651e-92
COA6	1.98322	4.21366	25.7581	1.34747e-92	1.74264e-90
KIF4A	4.68249	1.51806	25.6515	4.28556e-92	5.25069e-90
UBD	5.69471	6.48621	25.6175	6.19238e-92	7.49923e-90
KIFC1	4.25788	2.03444	25.59	8.34741e-92	9.99352e-90
PTTG1	4.29044	2.22354	25.5524	1.25598e-91	1.47006e-89
DTL	4.16392	1.68968	25.4068	6.10401e-91	6.83878e-89
TOMM20	1.52832	7.07224	25.2987	1.97822e-90	2.16994e-88
KCNJ5	4.1965	0.0621421	25.2765	2.51805e-90	2.74769e-88
UBE2T	3.36313	1.76074	25.2518	3.29336e-90	3.52037e-88
SKA3	4.38942	0.260345	25.1061	1.60693e-89	1.68334e-87
TOP2A	4.55435	3.48082	25.082	2.08905e-89	2.17749e-87
RNASEH2A	2.45689	3.26361	24.9866	5.90763e-89	6.00829e-87
ARPC5	1.32956	6.67841	24.9515	8.65811e-89	8.7631e-87
NDC80	3.79267	1.31536	24.9078	1.39289e-88	1.37653e-86
CDKN3	4.08543	1.38166	24.9056	1.42817e-88	1.40477e-86
SKA1	4.76631	0.277887	24.8628	2.27686e-88	2.21872e-86
NUDT1	2.49422	2.20255	24.8546	2.48844e-88	2.41367e-86
TPM3	1.31531	7.32068	24.8426	2.83712e-88	2.7392e-86
SF3B4	1.5946	5.57611	24.8295	3.27151e-88	3.1441e-86
CCNB1	3.57065	2.90321	24.8242	3.46571e-88	3.31553e-86
RP11-464D20.2	3.29457	-1.41426	24.8104	4.031e-88	3.82143e-86
CCT3	1.70456	7.7338	24.7734	6.03363e-88	5.69417e-86
XRCC1	1.28732	4.08698	24.758	7.13624e-88	6.67461e-86
RHNO1	1.80905	2.76118	24.6681	1.90193e-87	1.71756e-85
RP11-334L9.1	3.05573	-3.20386	24.5552	6.51881e-87	5.83656e-85
NUF2	4.43878	0.734004	24.4829	1.43551e-86	1.27438e-84
RP11-73M18.2	6.51047	-0.797884	24.4565	1.91517e-86	1.68591e-84
UFC1	1.51895	5.8963	24.3311	7.53763e-86	6.55273e-84
MAGED2	1.60303	6.21276	24.2758	1.38e-85	1.19473e-83
DLGAP5	4.46054	0.672708	24.2179	2.59712e-85	2.22091e-83
KIF20A	4.52845	1.42793	24.1864	3.66624e-85	3.09724e-83
AC005255.3	3.10464	-3.70058	24.16	4.8933e-85	4.10078e-83
AATF	1.40363	5.09946	24.1572	5.04643e-85	4.21226e-83
CKS1BP3	3.59394	-2.78595	24.1248	7.18867e-85	5.95296e-83
DIAPH3	4.24195	-0.145671	24.115	7.99945e-85	6.59829e-83
PRCC	1.28147	5.5301	23.9796	3.5218e-84	2.88224e-82
NUP37	1.42267	2.83714	23.9789	3.54679e-84	2.8914e-82
CDC20	4.50318	2.1384	23.9399	5.43292e-84	4.39479e-82
RPN2	1.54597	7.91596	23.9269	6.26402e-84	5.04759e-82
SNRPGP2	2.39182	-1.70202	23.905	7.96802e-84	6.37168e-82
PBK	4.545	0.682459	23.8664	1.21531e-83	9.60831e-82
CTSA	1.84643	7.62845	23.8229	1.95738e-83	1.5245e-81
RFWD2	1.28384	5.02773	23.7796	3.14329e-83	2.43908e-81
SNRPC	1.5457	5.69357	23.7764	3.2562e-83	2.51737e-81
RABIF	1.46256	3.31655	23.7692	3.52461e-83	2.70491e-81
SMYD3	2.18796	3.02135	23.7513	4.28378e-83	3.27553e-81
PBXIP1	1.59193	6.2387	23.7343	5.16435e-83	3.93448e-81
C1orf43	1.21195	7.57954	23.7056	7.06977e-83	5.32801e-81
THY1	3.16335	4.50221	23.627	1.67185e-82	1.24209e-80
UBE2C	4.31417	1.88609	23.6173	1.85991e-82	1.37207e-80
SNRPE	1.76009	5.22673	23.6021	2.19801e-82	1.6158e-80
SMARCAL1	1.1215	3.50122	23.5629	3.37685e-82	2.47372e-80
HAGLROS	3.54081	-3.99586	23.5458	4.07411e-82	2.9741e-80
PDCL3	1.39679	3.24498	23.5357	4.55e-82	3.30997e-80
RPN1	1.39622	7.92005	23.5187	5.48267e-82	3.96095e-80
NCAPH	3.54461	0.920572	23.498	6.87356e-82	4.93178e-80
BUB1	3.94445	1.25826	23.4965	6.99356e-82	5.00075e-80
NCAPG	3.89814	1.97805	23.4694	9.40545e-82	6.67978e-80
HMGN2P5	2.14236	1.33145	23.4365	1.34907e-81	9.51664e-80
ATP6AP1	1.29337	6.54057	23.4055	1.89622e-81	1.32868e-79
DEPDC1	4.57413	0.388087	23.4048	1.90975e-81	1.32927e-79
APOA1BP	1.61747	6.23116	23.3958	2.1094e-81	1.46338e-79
EEF1A1P19	2.71816	-1.14923	23.3278	4.44198e-81	3.0314e-79
MEA1	1.47267	5.36349	23.3014	5.93845e-81	4.00053e-79
DPY30	1.22743	4.46767	23.2889	6.80687e-81	4.57085e-79
ILF2	1.41969	6.32298	23.2858	7.04326e-81	4.71448e-79
EMC4	1.05363	5.49924	23.28	7.5105e-81	4.99732e-79
SPC24	3.499	1.79847	23.2799	7.51352e-81	4.99732e-79
NEU1	1.88353	6.11057	23.2645	8.90118e-81	5.88292e-79
MELK	4.09268	1.01306	23.2527	1.01312e-80	6.67478e-79
DYNLRB1	1.564	5.70759	23.2377	1.19427e-80	7.84365e-79
ASPM	3.7381	2.60971	23.2071	1.67088e-80	1.09395e-78
COL15A1	3.61351	2.85593	23.1708	2.48594e-80	1.6075e-78
TOMM22	1.25406	5.3955	23.14	3.48642e-80	2.24062e-78
NAP1L1P1	2.67617	-3.52509	23.0578	8.59724e-80	5.40903e-78
CXorf36	2.34833	2.36482	23.0375	1.07419e-79	6.6584e-78
SPCS2P4	1.77845	3.28247	23.0141	1.38869e-79	8.55718e-78
RPL41	1.62004	8.48495	23.0134	1.39878e-79	8.5941e-78
SCAMP3	1.53562	6.00364	23.0121	1.41943e-79	8.69545e-78
CPSF3	1.07646	4.35455	22.9794	2.03154e-79	1.23014e-77
EXO1	3.99383	0.494834	22.9722	2.20022e-79	1.32844e-77
NSMCE2	1.80212	3.63799	22.9309	3.45977e-79	2.06512e-77
ANLN	4.1573	1.70125	22.9206	3.87594e-79	2.30696e-77
MRPL9	1.3158	4.93334	22.9188	3.95217e-79	2.33904e-77
CDKAL1	1.17946	3.00304	22.8611	7.44898e-79	4.3351e-77
PRKCSH	1.08816	7.96971	22.8301	1.04658e-78	6.06375e-77
CENPM	4.20691	0.841286	22.8252	1.10491e-78	6.37713e-77
SRP14	1.08511	7.01068	22.8234	1.12631e-78	6.4828e-77
RPS28P7	2.19472	4.22682	22.7864	1.69076e-78	9.57379e-77
KIF18A	3.95211	-0.382228	22.7051	4.13103e-78	2.30184e-76
ATP6V1F	1.51075	5.2623	22.6891	4.92027e-78	2.73434e-76
NACA2	2.9599	-2.46745	22.671	6.00618e-78	3.32898e-76
CDCA5	3.24774	2.15965	22.6113	1.15728e-77	6.38056e-76
GGPS1	1.17249	3.90564	22.5997	1.31446e-77	7.20924e-76
PEA15	1.65026	6.13063	22.5869	1.51177e-77	8.26974e-76
PRR11	3.37373	0.494433	22.5461	2.36671e-77	1.28792e-75
HIGD1B	3.11482	-1.24973	22.5376	2.60014e-77	1.41128e-75
NOX4	3.20406	-0.892578	22.4967	4.0718e-77	2.20435e-75
ZCRB1	1.04748	4.54449	22.496	4.10368e-77	2.21588e-75
CPQ	1.84967	5.68529	22.4794	4.92705e-77	2.64684e-75
CEP55	4.04565	0.0496042	22.4761	5.10673e-77	2.73635e-75
PSMD4	1.62823	7.29247	22.4732	5.2736e-77	2.81855e-75
TMEM14C	1.25569	5.97833	22.4615	5.99436e-77	3.19562e-75
PCNA	1.73462	5.28384	22.3685	1.66553e-76	8.7019e-75
SUB1	1.27737	6.59812	22.3167	2.94185e-76	1.52561e-74
GLMP	1.91718	6.2887	22.3031	3.4175e-76	1.76355e-74
CENPE	3.32858	0.878039	22.2968	3.66106e-76	1.88459e-74
CCDC34	2.21169	2.41133	22.2655	5.167e-76	2.64033e-74
ALG8	1.29003	5.00286	22.2643	5.2375e-76	2.66337e-74
CCT7	1.33344	6.8639	22.2512	6.04255e-76	3.05791e-74
PDE6D	1.10002	3.0825	22.2451	6.46761e-76	3.25728e-74
RPL23AP42	1.73244	7.01081	22.2218	8.34978e-76	4.18508e-74
HNRNPU	0.924808	7.69601	22.2062	9.90987e-76	4.94337e-74
ANXA2P2	2.91603	1.0304	22.1897	1.1883e-75	5.91357e-74
MESP2	4.04282	-1.65221	22.172	1.44265e-75	7.12853e-74
RHOA	0.984876	7.72066	22.1692	1.48774e-75	7.33402e-74
POLR2K	1.48055	4.99457	22.1538	1.76348e-75	8.65259e-74
RRM1	1.55329	4.59307	22.1486	1.86747e-75	9.14143e-74
SUPT4H1	1.04562	5.40972	22.1408	2.03449e-75	9.93579e-74
MAD2L1	2.73087	1.81617	22.1305	2.27679e-75	1.10933e-73
SPC25	3.70123	0.0768142	22.1258	2.39834e-75	1.16584e-73
GPKOW	1.18849	4.05632	22.1098	2.8606e-75	1.38733e-73
TTK	3.9744	0.51181	22.087	3.67152e-75	1.7724e-73
ZWINT	2.96812	2.75152	22.0823	3.86917e-75	1.86352e-73
OLA1	1.39094	5.13492	22.0522	5.38735e-75	2.57695e-73
UXS1	1.35701	4.33279	22.0502	5.50673e-75	2.62805e-73
OLFML2B	3.36203	1.63481	22.0492	5.5671e-75	2.65082e-73
MAN2B1	1.44329	6.02916	22.0286	6.98161e-75	3.30931e-73
E2F1	3.5597	2.64043	21.9904	1.06138e-74	4.96359e-73
MCM2	3.00924	3.66241	21.9263	2.14757e-74	9.91051e-73
ATP5G2	1.25426	7.3108	21.9222	2.24614e-74	1.03367e-72
RACGAP1	2.30161	2.85217	21.9221	2.24979e-74	1.03367e-72
RGCC	2.41943	2.38124	21.867	4.12171e-74	1.8651e-72
VRK1	1.56995	2.01803	21.8367	5.75115e-74	2.59123e-72
AP3B1	1.20068	4.57482	21.8264	6.43675e-74	2.89391e-72
GMPS	1.21502	4.97879	21.7516	1.46544e-73	6.54636e-72
RRM2	3.48417	3.32046	21.7137	2.22281e-73	9.86656e-72
CRNKL1	0.972475	4.30055	21.6974	2.65905e-73	1.17531e-71
EBF2	3.68757	-1.50877	21.6879	2.95224e-73	1.29942e-71
RBM8A	1.06549	6.05044	21.6033	7.47648e-73	3.23636e-71
CCNB2	3.3459	1.71346	21.5935	8.32477e-73	3.58873e-71
SLC38A6	1.59616	2.30856	21.586	9.04258e-73	3.89017e-71
ABHD12	1.38764	5.52193	21.5556	1.26245e-72	5.3869e-71
UBE2V1	0.85299	6.31437	21.5066	2.16367e-72	9.21364e-71
SPTAN1	1.05557	7.33114	21.5061	2.17655e-72	9.24966e-71
FTH1P23	2.28277	-0.814711	21.5056	2.18843e-72	9.28133e-71
SFTA1P	3.5168	-3.6556	21.4616	3.54646e-72	1.48307e-70
PRC1	2.88639	2.96545	21.4557	3.78696e-72	1.58049e-70
CD63	1.63599	8.29426	21.4433	4.33598e-72	1.79887e-70
OR51E1	3.3117	-2.25301	21.4417	4.41565e-72	1.8283e-70
TMEM14B	1.27589	5.30744	21.4381	4.59165e-72	1.89018e-70
GPC3	6.69155	5.74827	21.4365	4.67371e-72	1.91622e-70
FAM220A	1.00554	3.05161	21.4338	4.81676e-72	1.97101e-70
HLA-H	2.6636	4.19854	21.4305	4.99555e-72	2.04019e-70
EIF2AK1	0.906436	6.99734	21.4069	6.47282e-72	2.62814e-70
MCM6	2.22067	3.95549	21.4055	6.56836e-72	2.66177e-70
TREM2	4.37776	0.311319	21.3874	8.01822e-72	3.23057e-70
EXOC4	1.02807	4.95173	21.3708	9.62486e-72	3.86304e-70
SNRPB2	1.09774	4.68132	21.3543	1.154e-71	4.62282e-70
DOLK	1.28157	3.8155	21.3443	1.28685e-71	5.14517e-70
IL3RA	2.21984	1.41444	21.3271	1.55592e-71	6.18558e-70
TNFRSF4	2.51337	0.565523	21.3083	1.91292e-71	7.54756e-70
AIDA	1.02327	5.67552	21.3081	1.91721e-71	7.55028e-70
GNS	1.43743	6.76073	21.2783	2.65928e-71	1.0453e-69
OST4	1.2514	6.23468	21.2744	2.77439e-71	1.08851e-69
MKI67	3.59844	3.31415	21.2735	2.80201e-71	1.09729e-69
NEIL3	4.23018	-1.32466	21.2687	2.95273e-71	1.15201e-69
SNRPB	1.63177	6.37913	21.241	4.00709e-71	1.54894e-69
KIF11	2.57522	1.79269	21.2207	5.00791e-71	1.91811e-69
FAM20B	1.16878	5.25374	21.1943	6.69065e-71	2.54865e-69
CENPA	3.95038	-0.226889	21.1935	6.75231e-71	2.56747e-69
ATRAID	1.10228	5.46423	21.1314	1.33503e-70	5.03969e-69
IQGAP3	3.72606	2.42811	21.1229	1.46559e-70	5.5226e-69
BLVRA	2.70927	3.10857	21.1146	1.6059e-70	6.0296e-69
ASF1B	3.17304	1.68684	21.1097	1.69431e-70	6.33883e-69
EEF1A1P6	1.91283	3.11872	21.1073	1.73978e-70	6.49735e-69
MSH2	1.59187	3.31416	21.1009	1.86591e-70	6.94362e-69
KIAA1462	2.48783	3.26245	21.0937	2.01965e-70	7.48916e-69
CDKN2B	2.69536	1.79229	21.0709	2.59488e-70	9.55455e-69
MTX1	1.35086	5.29451	21.0645	2.78511e-70	1.0237e-68
TTC27	1.03269	3.32668	21.0565	3.04045e-70	1.11364e-68
CKLF	1.63963	3.03999	21.0514	3.21338e-70	1.17493e-68
C12orf10	1.0902	4.50363	21.0439	3.48985e-70	1.27158e-68
CRIPT	1.08894	3.25813	21.0337	3.90491e-70	1.42034e-68
CDT1	3.31574	2.00169	21.0308	4.0326e-70	1.46425e-68
HEXB	1.50879	6.58959	21.0047	5.36686e-70	1.92207e-68
SF3B6	0.998571	5.09244	21.0006	5.61787e-70	2.00853e-68
SLU7	0.952284	4.5063	20.9968	5.85495e-70	2.08973e-68
ATG7	1.08332	4.23412	20.9901	6.30021e-70	2.24101e-68
CHAF1A	1.70625	3.25074	20.955	9.26101e-70	3.27749e-68
AAR2	0.799422	4.84978	20.9145	1.44523e-69	5.07185e-68
COPZ1	0.949705	6.58608	20.9105	1.50988e-69	5.2899e-68
DAP3	1.18661	6.34908	20.9012	1.67191e-69	5.84779e-68
SMARCE1	0.913078	5.91579	20.8787	2.14168e-69	7.46594e-68
RP11-744D14.1	2.89167	-3.52717	20.8722	2.29914e-69	7.97505e-68
TXNDC12	1.03786	5.48206	20.857	2.71624e-69	9.39075e-68
NTPCR	1.44912	4.75672	20.8526	2.85309e-69	9.83142e-68
COX4I2	3.19473	-0.518114	20.8486	2.9785e-69	1.02467e-67
TMEM50A	1.12464	5.51541	20.8079	4.65814e-69	1.59205e-67
RSRC1	1.05151	3.49435	20.8005	5.05556e-69	1.72507e-67
MMP11	4.09962	2.25285	20.7731	6.82714e-69	2.32578e-67
CENPL	2.08151	1.07068	20.7695	7.10152e-69	2.41533e-67
NOL7	1.16436	4.80174	20.7536	8.45375e-69	2.86593e-67
MCM5	2.00835	4.92051	20.7364	1.02108e-68	3.45601e-67
MRPS23	1.20096	4.59438	20.7146	1.29707e-68	4.37599e-67
HTATSF1	1.18809	5.16151	20.7087	1.38368e-68	4.66068e-67
POLR3C	1.27911	3.58747	20.7027	1.47743e-68	4.96847e-67
SAE1	1.21333	5.49726	20.6853	1.78873e-68	5.97699e-67
EMC3	1.34602	5.75158	20.6694	2.12925e-68	7.10349e-67
DARS2	1.53008	4.22765	20.6646	2.24458e-68	7.47635e-67
KIF2C	3.37248	1.59167	20.6589	2.39019e-68	7.94872e-67
PARPBP	2.62493	0.538881	20.6434	2.8346e-68	9.41168e-67
RAB11A	0.875442	5.84236	20.624	3.50529e-68	1.15471e-66
ORMDL2	1.32977	4.73002	20.6232	3.53669e-68	1.16316e-66
BUB1B	3.6662	1.00628	20.6186	3.72036e-68	1.2198e-66
FAAP24	1.71156	0.417488	20.6167	3.79748e-68	1.24314e-66
TSG101	0.837174	5.31248	20.5956	4.78836e-68	1.56263e-66
FAM72A	2.77984	0.02963	20.592	4.97801e-68	1.622e-66
TMEM209	1.21346	3.56547	20.5893	5.12762e-68	1.66815e-66
HLA-A	2.1932	9.3048	20.5875	5.23021e-68	1.69889e-66
PSMB5	1.09157	6.19525	20.5793	5.72295e-68	1.85606e-66
RBM34	1.26594	4.4724	20.5766	5.89898e-68	1.91019e-66
BCAP31	1.55572	7.62558	20.5682	6.46664e-68	2.08756e-66
RP11-641D5.1	1.84606	4.78195	20.555	7.47588e-68	2.40226e-66
PECAM1	1.99482	5.48065	20.5474	8.12429e-68	2.60662e-66
CWC27	0.994187	3.14448	20.547	8.16398e-68	2.61534e-66
FAM111B	3.76714	1.20807	20.5461	8.23814e-68	2.63507e-66
TRMT112	1.26325	6.2513	20.5143	1.16866e-67	3.70979e-66
RPL23AP65	3.2278	-1.31488	20.4989	1.38272e-67	4.36286e-66
VPS33A	1.09129	4.30511	20.4878	1.56248e-67	4.92265e-66
CSE1L	1.11372	5.52324	20.4838	1.6315e-67	5.13236e-66
EIF3D	1.28214	6.58539	20.4763	1.772e-67	5.56599e-66
IK	0.872577	5.98496	20.4552	2.23452e-67	6.99783e-66
DRAP1	1.2708	5.61567	20.4447	2.50701e-67	7.81614e-66
SGOL2	2.63026	0.848571	20.4315	2.89655e-67	8.99045e-66
RAC1	1.0158	7.31556	20.4182	3.35094e-67	1.03548e-65
THOC7	1.05846	4.55832	20.4159	3.4375e-67	1.06066e-65
TMEM183A	0.979642	5.59848	20.3494	7.1252e-67	2.16682e-65
SLC41A3	1.09212	4.58456	20.3335	8.47929e-67	2.5691e-65
DAD1	1.24645	6.33565	20.3335	8.48559e-67	2.5691e-65
AP1S1	1.24715	5.00137	20.3245	9.35804e-67	2.82305e-65
RP11-212P7.1	3.02101	-3.31739	20.308	1.12165e-66	3.37155e-65
NR2C2AP	1.38685	3.44164	20.2964	1.27424e-66	3.81379e-65
CKAP2L	3.67749	0.458962	20.2633	1.83038e-66	5.46273e-65
ERGIC3	1.08239	7.10832	20.263	1.83767e-66	5.47666e-65
TCF19	2.78863	2.78395	20.2512	2.09133e-66	6.19739e-65
CDC45	3.21857	1.03179	20.2505	2.10642e-66	6.22449e-65
CENPH	2.01515	1.13434	20.2388	2.39584e-66	7.06974e-65
TPX2	2.91273	3.46233	20.2296	2.64754e-66	7.79053e-65
AC007229.3	2.47047	-2.93042	20.1769	4.7213e-66	1.37193e-64
IGBP1	1.19691	4.53143	20.174	4.87036e-66	1.41328e-64
TMEM106C	1.79207	5.14841	20.1522	6.18399e-66	1.78705e-64
DNTTIP1	0.993143	3.7923	20.1459	6.62428e-66	1.90901e-64
GLB1	1.24855	5.66928	20.133	7.6296e-66	2.19571e-64
NCSTN	1.30242	6.36384	20.107	1.01434e-65	2.90716e-64
KRT8P32	2.78854	-3.9385	20.1018	1.07372e-65	3.06896e-64
RP11-452N17.1	3.6278	1.27294	20.0932	1.17989e-65	3.36326e-64
CDKN2C	2.34041	2.95711	20.0599	1.69927e-65	4.81752e-64
CAP2	2.43248	3.63844	20.0579	1.73707e-65	4.91802e-64
SFR1	1.38432	0.861556	20.052	1.85285e-65	5.23196e-64
CYSTM1	1.61549	5.42014	20.0356	2.21727e-65	6.24382e-64
PSMB4	1.24205	7.6283	20.0259	2.46743e-65	6.93894e-64
GNPAT	1.21937	5.56033	19.9888	3.70406e-65	1.03472e-63
NDUFA12	1.08361	4.79967	19.9796	4.09438e-65	1.14071e-63
ATP6V1E1	1.05096	5.91823	19.9628	4.92241e-65	1.36958e-63
PSMG2	0.852797	4.71356	19.9406	6.27438e-65	1.73652e-63
PTENP1	2.39584	0.228579	19.9355	6.63299e-65	1.83335e-63
YWHAB	0.855158	6.80917	19.8936	1.05e-64	2.87563e-63
CCL8	3.55692	-1.65563	19.8917	1.07189e-64	2.93175e-63
RP11-175K6.2	2.95952	-2.83061	19.8718	1.33272e-64	3.62622e-63
OIP5	3.28419	-0.0579906	19.8668	1.40731e-64	3.81925e-63
GTF2A2	0.889853	4.23623	19.8402	1.88225e-64	5.08184e-63
FEN1	1.82304	4.06633	19.8334	2.02695e-64	5.46545e-63
UQCRH	1.46633	6.08969	19.8332	2.03228e-64	5.47278e-63
VPS29	0.886529	5.28136	19.8256	2.20768e-64	5.91472e-63
HNRNPUL1	0.882135	6.67308	19.8177	2.4084e-64	6.44425e-63
NELFE	1.54528	5.3853	19.807	2.70777e-64	7.23602e-63
RMI2	3.10497	1.28746	19.783	3.5187e-64	9.35537e-63
GGCT	1.17733	4.46307	19.7723	3.95694e-64	1.04674e-62
RTN3	1.05437	6.58033	19.7522	4.92938e-64	1.3007e-62
RALA	0.865455	4.54743	19.7429	5.45968e-64	1.4352e-62
BIRC5	3.2024	2.87108	19.7362	5.87354e-64	1.54013e-62
MYBL2	4.11846	2.19542	19.7305	6.25119e-64	1.63711e-62
KPNA2	2.03498	5.03565	19.7037	8.37427e-64	2.18221e-62
GMNN	1.99382	4.27615	19.698	8.912e-64	2.31944e-62
KRTCAP2	1.63548	6.46353	19.6723	1.18054e-63	3.06109e-62
COPG2	1.34179	3.57622	19.6636	1.29787e-63	3.34873e-62
EFCAB11	1.42295	1.54968	19.6515	1.4824e-63	3.81078e-62
PWP1	0.80218	4.73415	19.6304	1.86609e-63	4.78537e-62
FAM103A1	1.00425	4.10175	19.6292	1.89099e-63	4.8433e-62
PPIA	1.26941	9.25639	19.6225	2.03562e-63	5.20736e-62
HMMR	2.92091	1.69632	19.6178	2.14194e-63	5.47265e-62
TTLL1	1.50349	1.1982	19.6123	2.27395e-63	5.79581e-62
RP11-547D24.1	2.86634	-3.78093	19.6019	2.54871e-63	6.48822e-62
DRG1	1.03324	5.04633	19.5798	3.24403e-63	8.19852e-62
ANP32A	0.879144	6.12828	19.5491	4.53966e-63	1.14178e-61
SGOL1	2.86352	0.169856	19.539	5.06722e-63	1.27294e-61
NUCKS1	1.07393	7.71366	19.5282	5.70058e-63	1.42692e-61
TAX1BP1	1.05011	6.28329	19.5194	6.27881e-63	1.56791e-61
IFT52	1.23297	2.86495	19.5155	6.54717e-63	1.63297e-61
BANF1	1.15029	6.38704	19.5016	7.6251e-63	1.89731e-61
CDCA2	3.5374	-0.464618	19.4859	9.04529e-63	2.2427e-61
MT-TC	3.17256	-4.15537	19.4807	9.57907e-63	2.37223e-61
PMS2P1	1.19447	1.67164	19.4711	1.06369e-62	2.62489e-61
CDK5	1.30591	3.51048	19.4665	1.11871e-62	2.75418e-61
CDKN2AIPNL	1.40292	3.63816	19.4585	1.22069e-62	3.00172e-61
VWF	2.88874	4.93146	19.4565	1.24709e-62	3.06305e-61
BSG	1.49183	8.04341	19.4542	1.27936e-62	3.13864e-61
GGTA1P	2.18899	1.66331	19.4533	1.29134e-62	3.16432e-61
RP11-620J15.3	2.14687	0.16321	19.4494	1.34801e-62	3.29547e-61
RPL7P23	3.07677	-2.20889	19.4464	1.39356e-62	3.40286e-61
FARS2	1.315	3.49921	19.4062	2.16061e-62	5.24531e-61
RAD51C	1.21914	2.76653	19.406	2.1654e-62	5.25085e-61
RNF20	1.04357	4.50968	19.383	2.78279e-62	6.73236e-61
PEX11B	1.099	4.5114	19.3747	3.04662e-62	7.3452e-61
ADCK2	1.25263	4.23705	19.373	3.10238e-62	7.47103e-61
E2F8	3.86458	-0.146236	19.3676	3.29241e-62	7.91956e-61
PPT1	1.5818	5.06598	19.3489	4.03598e-62	9.65272e-61
RP3-461F17.3	2.66275	1.71471	19.3453	4.19835e-62	1.00296e-60
UHRF1	3.52151	1.75225	19.3286	5.03632e-62	1.20178e-60
TYMSOS	3.06673	-0.141516	19.3149	5.8481e-62	1.39073e-60
MCM4	2.02876	4.54458	19.3134	5.94434e-62	1.41202e-60
RFX5	1.41195	4.4361	19.289	7.76182e-62	1.83957e-60
MFSD5	1.11569	4.13106	19.2852	8.08308e-62	1.91354e-60
PLOD3	1.32693	6.35546	19.2798	8.58137e-62	2.02921e-60
ZBTB9	1.20033	2.53248	19.268	9.75746e-62	2.29953e-60
SART1	0.931389	5.5938	19.2667	9.89289e-62	2.32883e-60
RPL35P5	2.60939	-0.730013	19.2659	9.98147e-62	2.34705e-60
EPRS	1.27533	6.00884	19.2619	1.04281e-61	2.44933e-60
RAD51	2.63295	0.41277	19.2552	1.12169e-61	2.62283e-60
SHCBP1	3.26593	0.264466	19.2394	1.33297e-61	3.11337e-60
DCTPP1	1.29702	4.00742	19.2109	1.81884e-61	4.22466e-60
CUTA	1.45427	6.87366	19.2048	1.9422e-61	4.5062e-60
TMEM199	0.913313	4.2288	19.2014	2.01652e-61	4.67345e-60
KIF15	3.38443	0.0467188	19.2	2.04805e-61	4.74128e-60
TMEM206	1.48317	1.44311	19.1998	2.05112e-61	4.74315e-60
RPL7AP30	1.73846	-0.348272	19.1951	2.15984e-61	4.98356e-60
EIF3H	1.40478	6.7244	19.1772	2.62619e-61	6.03304e-60
KDELR1	1.00449	6.88016	19.1731	2.746e-61	6.30136e-60
CENPW	2.53848	0.992609	19.1645	3.01332e-61	6.87713e-60
TECRP1	2.32222	0.00464518	19.146	3.68881e-61	8.40047e-60
PPP1R11	1.01121	5.54557	19.1436	3.78769e-61	8.61628e-60
RPLP0P6	1.58264	2.88012	19.1415	3.87487e-61	8.80504e-60
ITGA6	1.77082	5.08026	19.1325	4.27148e-61	9.66435e-60
RPS24P8	2.59179	-3.05869	19.1214	4.82222e-61	1.08752e-59
LINC00152	2.70323	2.73063	19.1019	5.96492e-61	1.34089e-59
GINS2	2.45672	1.87782	19.0954	6.39896e-61	1.43692e-59
H2AFV	0.834954	6.17412	19.0843	7.22027e-61	1.61788e-59
BOLA3	1.40287	3.28273	19.0839	7.25751e-61	1.62449e-59
AURKB	3.07198	1.40676	19.0785	7.69455e-61	1.71316e-59
OLFML2A	2.63357	2.1186	19.0572	9.70544e-61	2.15431e-59
BOLA2B	1.98045	3.7061	19.0572	9.70677e-61	2.15431e-59
C17orf58	1.38896	3.23166	19.0517	1.03039e-60	2.282e-59
PRELID1P1	3.11367	-2.33342	19.0494	1.05623e-60	2.33677e-59
CDCA8	2.64677	1.72886	19.0465	1.09043e-60	2.40987e-59
NSA2	1.11748	5.62974	19.0332	1.26069e-60	2.76864e-59
MRPL24	1.6085	6.24336	19.0079	1.65908e-60	3.62834e-59
HJURP	3.28033	1.36759	19.0026	1.75916e-60	3.84319e-59
TMEM9	1.26451	6.1742	18.9997	1.81437e-60	3.95968e-59
NUP133	0.964477	4.54822	18.9789	2.27449e-60	4.93813e-59
TSNAX	0.951667	4.74798	18.9786	2.28393e-60	4.95112e-59
COPS6	1.06591	5.95148	18.9419	3.40489e-60	7.33909e-59
ZIC2	5.48538	-0.659514	18.9323	3.77691e-60	8.12423e-59
MPC2	1.36689	7.45658	18.8977	5.50472e-60	1.17803e-58
NSL1	0.997578	4.01713	18.8814	6.57173e-60	1.39923e-58
XRCC6	0.956213	7.31353	18.8688	7.53813e-60	1.59688e-58
SAAL1	1.10217	2.53324	18.8605	8.25424e-60	1.74681e-58
EIF3M	0.974736	6.15402	18.8595	8.34499e-60	1.76424e-58
YIPF3	1.01898	6.7245	18.8244	1.22159e-59	2.56449e-58
GINS1	2.74582	1.59051	18.8106	1.4198e-59	2.97166e-58
HDAC11	1.67169	3.71091	18.79	1.77592e-59	3.70592e-58
SUMO1	0.803097	6.30862	18.7579	2.51554e-59	5.20781e-58
AKIP1	0.980961	3.30271	18.7501	2.73822e-59	5.65206e-58
KIAA1211L	2.35666	0.117052	18.7464	2.85146e-59	5.88001e-58
FLAD1	1.14731	5.16435	18.7458	2.87082e-59	5.91412e-58
LAMC1	1.82858	6.25522	18.7449	2.89881e-59	5.96592e-58
RPL7P1	2.12293	2.8642	18.7379	3.1268e-59	6.42251e-58
VPS35	1.08155	5.2938	18.7323	3.32514e-59	6.81653e-58
RPL35P1	2.5381	-2.65117	18.7292	3.43814e-59	7.0413e-58
EHMT2	1.29258	5.0703	18.7269	3.52465e-59	7.21143e-58
RP11-345J4.5	1.5065	3.43024	18.7158	3.97405e-59	8.09925e-58
RP11-627K11.1	2.63459	-3.57231	18.7152	4.00249e-59	8.14929e-58
PPM1G	1.00549	6.03397	18.7008	4.67913e-59	9.50848e-58
MCM10	3.37331	0.205887	18.6959	4.93667e-59	1.00221e-57
EMC7	1.14066	5.47171	18.6914	5.185e-59	1.05161e-57
ZNF526	0.855035	2.75685	18.6771	6.05459e-59	1.2256e-57
RALBP1	0.893315	5.51639	18.6746	6.22188e-59	1.25825e-57
PARL	0.85922	4.67067	18.6694	6.57808e-59	1.329e-57
ASNA1	1.11325	5.1142	18.6625	7.09329e-59	1.43033e-57
PHF14	0.818184	4.52023	18.6608	7.22221e-59	1.45493e-57
RPL7P9	1.8252	3.39884	18.6527	7.89194e-59	1.58224e-57
RP11-42I10.1	2.44543	-2.94223	18.6519	7.95393e-59	1.59314e-57
HRH1	2.29635	-0.458899	18.6443	8.64274e-59	1.7278e-57
ADIPOR1	0.977967	6.6141	18.632	9.87263e-59	1.96804e-57
TIPRL	0.902532	4.81799	18.6313	9.95018e-59	1.98162e-57
SNX8	1.33149	4.24232	18.6287	1.02378e-58	2.03697e-57
BAG6	0.889666	7.47886	18.6246	1.07016e-58	2.12722e-57
SLC35B2	1.1251	5.45253	18.61	1.25393e-58	2.48074e-57
RPL26L1	1.18857	4.08104	18.5952	1.47322e-58	2.90909e-57
ZNF277	1.15315	3.86032	18.593	1.50767e-58	2.97431e-57
TK1	2.40399	3.86713	18.5927	1.51335e-58	2.9799e-57
ALYREF	1.52391	4.51869	18.5828	1.68463e-58	3.31405e-57
UBL7	1.01717	4.56603	18.5779	1.77606e-58	3.48737e-57
SMS	1.12417	5.01015	18.5436	2.57825e-58	5.01084e-57
DRAM2	0.954494	4.37668	18.4917	4.5238e-58	8.76764e-57
COMMD4	1.28006	5.70179	18.47	5.72729e-58	1.10592e-56
GPN1	0.794055	4.19823	18.4501	7.10349e-58	1.36788e-56
SCNM1	1.36599	3.96275	18.4455	7.46471e-58	1.4348e-56
TMEM101	1.21234	4.55535	18.4375	8.1438e-58	1.56246e-56
SET	0.913512	6.91122	18.4013	1.20494e-57	2.29916e-56
KIF23	3.10504	1.09049	18.3984	1.24316e-57	2.36992e-56
TERT	5.42122	-2.28718	18.3912	1.34506e-57	2.56186e-56
CNIH4	1.29045	4.57372	18.388	1.39117e-57	2.64486e-56
DYNLL1	1.20128	6.5382	18.349	2.12281e-57	4.01399e-56
HNRNPC	0.653515	8.02861	18.3478	2.15078e-57	4.05955e-56
CTNNA1	0.973941	7.45941	18.3437	2.24825e-57	4.23209e-56
CCT6A	1.09794	6.56378	18.339	2.36662e-57	4.44691e-56
RAD51AP1	2.59985	0.670815	18.3367	2.42473e-57	4.55202e-56
C5orf34	1.92901	-0.403776	18.3312	2.57356e-57	4.81904e-56
CENPU	2.28684	2.15014	18.3279	2.6681e-57	4.99101e-56
LINC00853	3.32793	-1.86688	18.3252	2.74681e-57	5.12908e-56
BAX	1.36561	5.01664	18.3242	2.77731e-57	5.18143e-56
PSMD10	0.988319	4.31468	18.3159	3.03913e-57	5.6598e-56
ARL15	1.17302	3.35198	18.3072	3.33636e-57	6.20231e-56
RP11-51O6.1	1.52344	2.58974	18.3032	3.48594e-57	6.46318e-56
CFL1	1.0697	8.41172	18.3022	3.52525e-57	6.53028e-56
RTFDC1	0.757429	5.8214	18.2713	4.92352e-57	9.08834e-56
FTSJ2	0.766137	4.16461	18.2609	5.50716e-57	1.01567e-55
TYMS	2.31899	3.51041	18.2417	6.78315e-57	1.2488e-55
MAPK3	1.03758	4.53063	18.241	6.82985e-57	1.2563e-55
TATDN1	1.33517	3.64064	18.2351	7.28541e-57	1.33892e-55
PA2G4	0.993084	6.41001	18.2337	7.39106e-57	1.35714e-55
SRP9	0.966009	7.27102	18.2305	7.6534e-57	1.40163e-55
ATP5L	1.10145	6.51187	18.2288	7.79761e-57	1.42679e-55
OTOA	2.71804	-1.64034	18.2261	8.02968e-57	1.46797e-55
PFDN1	0.850259	4.33116	18.2241	8.20004e-57	1.49781e-55
RAD23A	0.8271	6.31937	18.2137	9.17891e-57	1.67515e-55
PKMYT1	2.60481	1.80845	18.213	9.24634e-57	1.68599e-55
NACA	0.948959	8.48431	18.1832	1.27587e-56	2.32038e-55
NAA20	1.11558	5.5403	18.1667	1.52511e-56	2.76406e-55
UTP14A	1.15522	3.56103	18.1516	1.79556e-56	3.2514e-55
AURKA	2.31135	3.10684	18.1467	1.89408e-56	3.42685e-55
PPIH	1.26748	2.81748	18.1441	1.9481e-56	3.52153e-55
C2orf76	1.08365	1.44044	18.1368	2.10792e-56	3.80195e-55
CDKN2B-AS1	3.2741	-2.27191	18.1367	2.11061e-56	3.80219e-55
LSM2	1.29337	4.08561	18.1353	2.14109e-56	3.85377e-55
SHFM1	1.3783	6.37383	18.1348	2.15286e-56	3.87164e-55
SNRPD2	1.52288	6.03629	18.1274	2.33291e-56	4.18825e-55
CAPRIN1	0.862551	6.32471	18.1256	2.37917e-56	4.26763e-55
UBE2M	1.13902	5.13955	18.1119	2.7573e-56	4.93744e-55
TRIP13	2.72686	0.960369	18.102	3.06751e-56	5.47889e-55
HACD3	1.35013	6.65534	18.1006	3.11721e-56	5.56292e-55
KIAA1429	1.01424	5.12321	18.0987	3.18088e-56	5.66689e-55
ZNF574	0.807238	3.38862	18.0833	3.75558e-56	6.65677e-55
EPHX4	2.99886	-3.51907	18.0826	3.78606e-56	6.69948e-55
CENPI	2.86889	-0.508387	18.0813	3.83675e-56	6.78343e-55
NDUFC2	1.22648	6.71894	18.0757	4.07565e-56	7.19368e-55
METTL13	1.01266	4.61897	18.0609	4.78277e-56	8.42049e-55
HMGA1	2.12997	5.26103	18.0587	4.898e-56	8.61612e-55
ATP6AP2	0.876222	6.1223	18.0524	5.24269e-56	9.21473e-55
PFDN6	1.35913	5.13265	18.052	5.26378e-56	9.24404e-55
RFXANK	1.33933	4.29149	18.0505	5.35379e-56	9.39425e-55
DSCC1	1.7833	1.00511	18.0464	5.5925e-56	9.78851e-55
NBAS	0.873074	4.65797	18.0365	6.22357e-56	1.08749e-54
CPVL	3.01692	2.91076	18.0285	6.78646e-56	1.18465e-54
ATP5H	1.16474	6.89286	18.0249	7.05496e-56	1.22867e-54
PLK4	2.29453	0.264039	18.0195	7.48287e-56	1.29995e-54
POLR2G	0.977735	4.7108	18.0183	7.57861e-56	1.31549e-54
HNRNPA1P48	1.31268	2.79098	18.0113	8.17438e-56	1.41538e-54
CDC42	0.828306	6.81267	18.0108	8.21373e-56	1.42102e-54
AIM1L	3.11057	-0.141247	17.9954	9.70545e-56	1.67495e-54
MRPL17	1.15386	4.50291	17.9933	9.92371e-56	1.7084e-54
GTF2H5	1.25328	4.36127	17.9837	1.10083e-55	1.89199e-54
RPL23AP2	2.57379	-2.3073	17.9797	1.14849e-55	1.97067e-54
ERH	0.884084	5.46538	17.976	1.19594e-55	2.05043e-54
STT3A	1.16267	6.63131	17.9616	1.39629e-55	2.38805e-54
ARPC3	1.06569	6.77736	17.9612	1.40248e-55	2.39668e-54
PSMB3	1.41318	6.51145	17.9606	1.41136e-55	2.4099e-54
FATE1	3.32058	-3.03386	17.9497	1.58735e-55	2.70159e-54
DDB1	0.783274	7.07314	17.941	1.74386e-55	2.96556e-54
CLIC1	1.72834	6.64765	17.9339	1.88247e-55	3.19868e-54
ATP5J2	1.34726	6.33423	17.9072	2.51024e-55	4.25158e-54
HAX1	1.07743	6.15568	17.884	3.2253e-55	5.43631e-54
AGBL5	1.20589	3.76033	17.8834	3.24559e-55	5.46611e-54
EIF3K	1.27	6.64598	17.8819	3.29669e-55	5.54771e-54
PDGFB	1.78149	3.03346	17.8805	3.34935e-55	5.6318e-54
TMEM109	0.970449	5.71726	17.8583	4.25136e-55	7.13704e-54
CHCHD6	1.18043	2.28963	17.8516	4.57015e-55	7.65993e-54
PIGX	0.923975	3.22838	17.8505	4.62752e-55	7.7437e-54
SNAPIN	0.814532	4.39228	17.8475	4.77744e-55	7.98819e-54
SND1	1.0944	7.39051	17.8458	4.86756e-55	8.1324e-54
LINC01296	3.83788	0.289718	17.8353	5.4497e-55	9.06884e-54
UBE2Q1	0.907449	6.04575	17.8203	6.40604e-55	1.06518e-53
RBBP7	0.897852	5.76592	17.8201	6.4212e-55	1.06686e-53
NENF	1.56488	5.41478	17.8141	6.84535e-55	1.13643e-53
KIFAP3	1.22414	4.15128	17.7964	8.28125e-55	1.37372e-53
PSENEN	1.21579	4.91342	17.7855	9.31164e-55	1.54098e-53
RALY	1.0055	6.18662	17.7825	9.62206e-55	1.5911e-53
NDUFB4	0.905153	5.93614	17.7744	1.04961e-54	1.73425e-53
BRMS1	1.17753	4.83907	17.769	1.11239e-54	1.83221e-53
PRIM1	1.81004	2.12634	17.7516	1.34114e-54	2.2035e-53
COMMD2	0.86065	3.81992	17.7492	1.37696e-54	2.25911e-53
BROX	0.931113	4.76081	17.7452	1.43774e-54	2.35329e-53
BPGM	1.015	3.27943	17.7303	1.68768e-54	2.75378e-53
APH1A	0.882955	7.31539	17.7267	1.75468e-54	2.86087e-53
NDRG3	1.23269	3.92437	17.7262	1.76316e-54	2.87248e-53
H2AFZ	1.42928	5.90827	17.7223	1.83901e-54	2.99371e-53
AC016292.3	2.52704	-2.00503	17.7115	2.06476e-54	3.356e-53
UBL5	1.21187	6.24617	17.7108	2.08186e-54	3.38116e-53
MYL12B	1.1453	7.79703	17.7043	2.23206e-54	3.61949e-53
ROMO1	1.55267	5.45358	17.6987	2.36888e-54	3.8384e-53
IFI27L1	1.68659	2.30053	17.6941	2.48915e-54	4.03015e-53
PAIP2	0.921665	5.5861	17.6914	2.56413e-54	4.14834e-53
PDAP1	0.823636	6.02029	17.6895	2.61759e-54	4.23156e-53
GRB2	0.695751	6.39821	17.684	2.77462e-54	4.47162e-53
CXCL11	3.99569	-0.89439	17.6757	3.03478e-54	4.87216e-53
CBX1	1.06195	4.42677	17.6753	3.0496e-54	4.8922e-53
NPM1	1.33786	8.04115	17.6721	3.15432e-54	5.05633e-53
NDUFA1	1.37565	6.31473	17.6698	3.23377e-54	5.17577e-53
CHMP4B	1.01722	6.05424	17.6643	3.43074e-54	5.48264e-53
RBP7	2.64324	2.11206	17.6566	3.72544e-54	5.94001e-53
CKAP2	1.76334	2.63567	17.6544	3.81535e-54	6.07874e-53
BUD31	1.16771	5.15458	17.6509	3.96055e-54	6.30049e-53
SLC4A1AP	0.645349	4.20292	17.6503	3.98672e-54	6.33731e-53
RBBP5	0.846869	4.04858	17.6385	4.52932e-54	7.17262e-53
PIGM	0.996581	3.71072	17.6273	5.10356e-54	8.0637e-53
SNRPG	1.05289	4.62048	17.6268	5.13175e-54	8.10214e-53
ITGB3BP	1.40308	2.17872	17.6265	5.15179e-54	8.12765e-53
STC2	3.09725	1.6129	17.623	5.3492e-54	8.43273e-53
TRPC6	2.47621	-1.42456	17.6226	5.36981e-54	8.45887e-53
TOMM6	1.22307	6.14974	17.6162	5.75305e-54	9.04896e-53
LCMT1	1.05862	3.28339	17.6131	5.9457e-54	9.33796e-53
PRPF19	0.829907	6.23485	17.6074	6.32333e-54	9.92361e-53
EIF2D	0.937939	5.37067	17.6	6.84496e-54	1.07262e-52
FKBPL	1.29611	2.14963	17.5933	7.35979e-54	1.15157e-52
CSTF2	1.24394	2.51707	17.5869	7.88429e-54	1.23271e-52
ANXA2	2.03643	7.65219	17.5808	8.41331e-54	1.31445e-52
CCT5	1.18566	6.55345	17.5638	1.01023e-53	1.57479e-52
SERF1B	1.204	3.03762	17.5491	1.18202e-53	1.83849e-52
PPP2R1A	1.00109	7.11631	17.5442	1.24687e-53	1.93648e-52
CHCHD3	1.15069	4.59036	17.5372	1.34295e-53	2.08262e-52
THBS4	4.21613	1.27448	17.534	1.39087e-53	2.15534e-52
ARPC1A	0.941533	6.23629	17.5321	1.4188e-53	2.19698e-52
RPL30	1.61472	8.92471	17.5283	1.47758e-53	2.28633e-52
FXR1	0.778743	5.8465	17.513	1.74288e-53	2.6869e-52
CD200	2.42056	0.443153	17.4987	2.0306e-53	3.11671e-52
COX6B1	1.54	7.12591	17.4964	2.08166e-53	3.19274e-52
CXorf56	0.913257	3.10758	17.492	2.18337e-53	3.34629e-52
RPL15P3	1.59695	1.33643	17.4914	2.19753e-53	3.36554e-52
RPL36A	1.60546	7.33302	17.4895	2.24262e-53	3.43094e-52
HSP90AB2P	2.84333	-3.53156	17.4894	2.24352e-53	3.43094e-52
LAMA4	1.69019	3.77795	17.4888	2.2596e-53	3.45301e-52
TEX264	1.07482	5.74499	17.4775	2.54979e-53	3.88796e-52
ARHGAP11A	2.30466	1.88682	17.4538	3.28598e-53	4.99598e-52
NPM1P6	2.387	-3.54934	17.4438	3.65979e-53	5.55223e-52
HLA-DPB2	3.67386	-3.18076	17.4382	3.8857e-53	5.88642e-52
FABP5	2.29464	2.84481	17.4311	4.19453e-53	6.34366e-52
CAPZB	0.837239	6.60379	17.431	4.19661e-53	6.34366e-52
MRPL30	0.751417	4.42951	17.4237	4.53909e-53	6.85147e-52
EFTUD2	0.860855	5.75807	17.4144	5.0124e-53	7.55502e-52
RAB10	0.922287	6.07536	17.4121	5.14101e-53	7.74329e-52
RBM42	1.09844	5.82511	17.4116	5.16676e-53	7.7765e-52
WDR76	2.20764	1.47969	17.4029	5.67275e-53	8.53193e-52
MIS18A	1.30454	2.13591	17.3969	6.052e-53	9.08277e-52
HOXA13	5.92262	-1.11547	17.3965	6.07792e-53	9.11513e-52
PRDX5	1.19228	7.1375	17.3924	6.34519e-53	9.49558e-52
COL4A1	2.29066	6.59741	17.3829	7.02479e-53	1.04976e-51
NHP2L1	0.987092	5.90117	17.3586	9.11454e-53	1.3572e-51
SPCS1	1.10305	6.34333	17.3531	9.66839e-53	1.43763e-51
HN1	1.70163	4.67528	17.3529	9.69522e-53	1.4406e-51
NABP2	1.0478	4.20727	17.3492	1.00789e-52	1.49549e-51
BPNT1	1.00816	4.27099	17.3479	1.02257e-52	1.51405e-51
NDUFB5	0.863564	5.61609	17.3477	1.02449e-52	1.51582e-51
PSMC3	1.00718	6.58366	17.3397	1.11592e-52	1.64877e-51
HSPB11	1.06895	3.60627	17.3347	1.17723e-52	1.73691e-51
KIAA0101	2.33173	1.91259	17.3325	1.2059e-52	1.77639e-51
FAM72D	3.65312	-0.954665	17.3324	1.20653e-52	1.77639e-51
ATP6V1H	1.17684	4.5187	17.3177	1.41293e-52	2.0759e-51
ENAH	1.74739	5.2716	17.2936	1.82872e-52	2.6774e-51
PFDN4	1.276	2.91673	17.2879	1.94246e-52	2.84193e-51
RSL24D1	0.843611	5.25495	17.2733	2.27189e-52	3.31696e-51
TIMM23	0.810117	5.08702	17.2692	2.37378e-52	3.45368e-51
RGS10	2.21051	1.55366	17.2603	2.61069e-52	3.79311e-51
RPL37	1.41049	8.69346	17.2573	2.69529e-52	3.91331e-51
RPL19	1.17951	9.24815	17.2512	2.87679e-52	4.17104e-51
SLC39A1	1.09311	6.68653	17.2488	2.95345e-52	4.27923e-51
TMEM59	0.946339	7.51063	17.2431	3.13852e-52	4.54423e-51
C19orf68	0.931711	2.5046	17.227	3.72814e-52	5.36827e-51
MRPL51	1.12713	5.82331	17.2262	3.75998e-52	5.41039e-51
CXCL10	3.82289	2.43961	17.2201	4.01161e-52	5.74878e-51
TIMM9	0.993797	3.79376	17.2101	4.46395e-52	6.38827e-51
KIF18B	3.16172	0.868581	17.2036	4.78463e-52	6.83784e-51
TBC1D7	1.09389	3.47694	17.1973	5.11851e-52	7.30503e-51
CD74	2.36022	9.00576	17.191	5.47788e-52	7.80197e-51
TBC1D31	1.2091	1.90292	17.1874	5.69338e-52	8.1034e-51
HAGLR	4.42006	-0.87282	17.1782	6.28217e-52	8.92323e-51
PHAX	0.79217	4.38013	17.1694	6.89659e-52	9.78269e-51
HDGF	0.865332	8.06401	17.1642	7.29257e-52	1.03234e-50
STAMBP	0.65753	4.37884	17.1636	7.33707e-52	1.03794e-50
QARS	0.931361	6.68605	17.158	7.79296e-52	1.10169e-50
PSME1	1.09047	7.06406	17.1505	8.43688e-52	1.19111e-50
RP11-314A20.1	2.30369	-2.73368	17.1504	8.45293e-52	1.19257e-50
ARPC4	0.88575	6.27767	17.134	1.00671e-51	1.41649e-50
RNF181	1.26795	5.76624	17.1323	1.02535e-51	1.44175e-50
FBL	1.47994	5.94469	17.1305	1.04485e-51	1.46819e-50
FOXRED2	1.60379	4.20735	17.1295	1.0559e-51	1.48172e-50
MAD2L1BP	0.932613	3.78616	17.1278	1.07609e-51	1.50904e-50
CHMP2A	1.25675	6.45303	17.1256	1.10066e-51	1.54247e-50
PPP1CC	0.802864	5.90195	17.1207	1.16029e-51	1.62199e-50
ARF3	0.852821	6.09471	17.1115	1.28065e-51	1.78753e-50
TATDN3	1.08131	3.27591	17.1089	1.31607e-51	1.83575e-50
CETN2	1.10325	4.3911	17.1077	1.33242e-51	1.85733e-50
ROBO1	3.08314	4.223	17.1059	1.35939e-51	1.89239e-50
GPANK1	1.18134	4.11993	17.1027	1.40594e-51	1.95461e-50
HPS6	0.920845	3.35588	17.1015	1.42397e-51	1.97836e-50
RP11-319G6.1	1.42493	-1.23021	17.1003	1.44247e-51	2.00141e-50
TMEM115	0.800717	5.31427	17.0987	1.46797e-51	2.03543e-50
NKAP	0.891061	3.85985	17.0872	1.65897e-51	2.2942e-50
RP11-126K1.2	1.89694	-0.811161	17.0791	1.8088e-51	2.49481e-50
CENPK	2.55108	0.015678	17.0785	1.8199e-51	2.50846e-50
SUMF2	1.06128	6.76713	17.0749	1.89238e-51	2.60666e-50
FAM98B	0.869262	3.44841	17.0697	1.99958e-51	2.75251e-50
ANXA11	1.04342	6.5083	17.0673	2.05188e-51	2.82264e-50
INTS7	1.04216	4.20176	17.0632	2.14366e-51	2.94504e-50
CHRAC1	1.03366	4.11728	17.0569	2.29123e-51	3.14572e-50
CLPTM1	0.942013	7.04515	17.0554	2.33018e-51	3.1971e-50
RPS7P11	1.82002	-0.718748	17.05	2.46612e-51	3.37697e-50
ZMAT5	1.12444	3.77761	17.0488	2.49893e-51	3.41966e-50
PAIP1	0.755564	5.68282	17.0441	2.62677e-51	3.58758e-50
VAT1	1.43774	6.42096	17.0316	3.00062e-51	4.09283e-50
DDX1	0.800327	5.84636	17.0254	3.20557e-51	4.36954e-50
SUV39H2	1.09088	2.0083	17.025	3.21993e-51	4.38626e-50
RP11-667K14.4	4.72769	-1.04085	17.0156	3.56003e-51	4.83697e-50
ATP6V1D	0.926405	4.78436	17.0137	3.63393e-51	4.93419e-50
MCM3	1.52102	5.32472	17.0023	4.10369e-51	5.55403e-50
UBE2A	0.878027	4.94185	16.9996	4.22257e-51	5.71124e-50
DDX54	0.771976	5.80162	16.9978	4.30548e-51	5.81963e-50
CHMP3	0.97419	4.85106	16.9941	4.47508e-51	6.04496e-50
BFAR	0.648721	4.8467	16.992	4.58042e-51	6.18327e-50
ZNF416	1.27494	0.81221	16.9867	4.84544e-51	6.53682e-50
TOMM7	1.16813	6.19969	16.9605	6.40464e-51	8.61255e-50
HSPA4	1.07996	6.3882	16.9474	7.36452e-51	9.8843e-50
LMAN2	1.1677	7.81775	16.9441	7.62917e-51	1.0233e-49
DPH3	0.993296	4.32592	16.9355	8.36116e-51	1.11933e-49
ZNF16	1.03389	2.55574	16.9279	9.0573e-51	1.21097e-49
PCDH17	2.21821	1.65858	16.9267	9.18197e-51	1.22686e-49
TOPORS-AS1	1.46174	1.0208	16.9253	9.31548e-51	1.24391e-49
FAM134A	0.788241	6.49219	16.9239	9.45166e-51	1.26128e-49
RP11-337C18.10	3.07451	-2.50398	16.9154	1.03471e-50	1.37902e-49
OR2I1P	4.1683	2.72503	16.9124	1.06866e-50	1.42245e-49
ATOX1	1.68527	6.23179	16.8911	1.34115e-50	1.77951e-49
TBCC	0.93427	3.5859	16.8844	1.43961e-50	1.90292e-49
ENSA	0.958603	6.93505	16.88	1.50921e-50	1.99366e-49
HDGFRP2	0.952819	5.24623	16.8782	1.53859e-50	2.0312e-49
CASC5	1.99162	2.74698	16.8772	1.55487e-50	2.05139e-49
C18orf21	0.870766	2.96764	16.8725	1.63372e-50	2.15001e-49
TFPT	1.2135	2.95275	16.8589	1.88933e-50	2.48483e-49
AC079922.2	2.64803	-3.46255	16.8532	2.00602e-50	2.63499e-49
SSBP1	0.992468	5.22781	16.8525	2.0207e-50	2.65095e-49
ALG1L	4.52154	0.312226	16.8444	2.20359e-50	2.88727e-49
DEPDC1B	3.25643	0.521842	16.8423	2.25245e-50	2.94944e-49
NUP155	0.952338	3.94089	16.8408	2.28929e-50	2.99582e-49
CAPG	2.77905	3.35633	16.8347	2.4426e-50	3.19045e-49
FKBP1A	1.00233	6.562	16.8278	2.62896e-50	3.43173e-49
PPP1CA	0.879349	6.71765	16.8262	2.67391e-50	3.48824e-49
ENOPH1	0.892809	4.02015	16.8194	2.87422e-50	3.74722e-49
CCT4	0.970647	6.40505	16.8095	3.19309e-50	4.15003e-49
CSNK2B	0.995668	6.7006	16.8058	3.32059e-50	4.31039e-49
TMEM230	0.88268	6.51369	16.8049	3.35161e-50	4.34796e-49
NRAS	0.984091	5.09065	16.7886	3.98688e-50	5.15294e-49
TNFSF18	2.82025	-3.53254	16.7812	4.31283e-50	5.57078e-49
NFU1	0.902783	3.85428	16.7728	4.71342e-50	6.07698e-49
PTMAP5	1.46402	-0.029808	16.7708	4.81612e-50	6.20557e-49
PSMF1	0.87441	6.72201	16.7625	5.2609e-50	6.76326e-49
MED29	0.72261	5.46041	16.7625	5.26169e-50	6.76326e-49
TMPO-AS1	1.93853	0.873546	16.7625	5.26186e-50	6.76326e-49
NDUFB9	1.54636	7.1659	16.746	6.26812e-50	8.03693e-49
EIF6	1.16376	6.92253	16.7405	6.64528e-50	8.51531e-49
DUS4L	0.878816	2.12929	16.7393	6.72768e-50	8.61037e-49
CNOT10	0.788491	3.95805	16.7115	9.03482e-50	1.15139e-48
ALG6	0.827238	3.21317	16.7101	9.17934e-50	1.1691e-48
ATP5C1	0.959536	7.2126	16.7034	9.84962e-50	1.25218e-48
GTSE1	2.73935	0.776799	16.7032	9.87453e-50	1.25459e-48
APLN	3.2763	1.28651	16.702	9.99676e-50	1.26858e-48
AC007238.1	1.75151	-2.44846	16.6973	1.05141e-49	1.33343e-48
PABPC1	1.55206	8.94086	16.689	1.14744e-49	1.45257e-48
CLTC	0.910334	7.85664	16.688	1.16044e-49	1.46814e-48
RP1-278E11.3	2.13545	-2.63198	16.686	1.1843e-49	1.49652e-48
COMMD1	0.947874	4.01197	16.6789	1.27721e-49	1.61294e-48
NIF3L1	0.734893	3.53452	16.6734	1.35458e-49	1.70654e-48
COPA	1.13009	7.19071	16.6671	1.44777e-49	1.82176e-48
IDO1	3.62972	-0.551586	16.6631	1.51107e-49	1.90027e-48
CANX	1.09784	9.04152	16.6576	1.60182e-49	2.01318e-48
ALKBH4	0.875503	3.00303	16.6538	1.66728e-49	2.09295e-48
EEF1G	1.06362	9.56524	16.646	1.81127e-49	2.27097e-48
COX6A1	1.12315	7.53073	16.6406	1.91738e-49	2.40258e-48
SERPINI1	2.23013	1.31141	16.6373	1.98621e-49	2.48437e-48
YEATS4	1.02254	2.74345	16.6353	2.02859e-49	2.53435e-48
EEF1A1P13	1.58307	0.0256964	16.6318	2.10449e-49	2.6276e-48
UBE2SP1	3.20896	-1.95217	16.6257	2.24477e-49	2.79941e-48
MAFG-AS1	2.59942	-0.36363	16.6218	2.34044e-49	2.91525e-48
LAS1L	0.866833	4.9203	16.6216	2.34394e-49	2.91788e-48
KLHL7	0.833068	3.36887	16.6216	2.34545e-49	2.91802e-48
RPS4X	1.30782	8.90464	16.6124	2.58583e-49	3.21328e-48
RPL8	1.718	9.58696	16.6106	2.6355e-49	3.27111e-48
EFTUD1	0.985584	3.51269	16.6071	2.73411e-49	3.3915e-48
VBP1	0.883123	4.31355	16.5844	3.47893e-49	4.3052e-48
ANGPT2	2.10101	1.68983	16.5788	3.68851e-49	4.56187e-48
AC016747.3	1.05631	2.38681	16.5722	3.95916e-49	4.88794e-48
COX8A	1.07562	6.58554	16.57	4.04944e-49	4.99645e-48
ALG1	0.999288	4.7013	16.5692	4.08688e-49	5.03968e-48
MIF4GD	1.05981	3.64492	16.5675	4.16075e-49	5.12776e-48
HNRNPA1	0.925295	8.47313	16.559	4.55046e-49	5.59816e-48
AP000349.2	4.1827	-2.00985	16.5559	4.70486e-49	5.78471e-48
EXOSC5	1.28756	3.93783	16.5355	5.83843e-49	7.14492e-48
TDP1	0.966372	2.61785	16.5322	6.04459e-49	7.37997e-48
PXDNL	3.03305	-2.5906	16.5304	6.16023e-49	7.51677e-48
PTGES3	0.747527	7.49806	16.52	6.87686e-49	8.37657e-48
UBE2D2	0.695318	5.4105	16.5171	7.08929e-49	8.6253e-48
BABAM1	0.853394	5.45368	16.5097	7.66693e-49	9.32269e-48
CKS1B	1.29899	4.97593	16.5067	7.91217e-49	9.61531e-48
CAMLG	0.91954	4.34562	16.488	9.64853e-49	1.17118e-47
CDK4	1.05604	5.80877	16.4872	9.72777e-49	1.18012e-47
SPNS1	0.920808	5.26174	16.4866	9.7887e-49	1.18614e-47
XRCC4	1.18255	1.69632	16.4833	1.01342e-48	1.22729e-47
KCNN3	1.96148	0.706018	16.474	1.11894e-48	1.35273e-47
MRPL47	1.04538	4.20419	16.4664	1.21241e-48	1.46489e-47
IFT22	1.20739	2.73724	16.4643	1.23854e-48	1.4956e-47
CTNNBL1	1.25348	5.18398	16.4594	1.30551e-48	1.57466e-47
CALR	1.2753	9.86221	16.4534	1.39114e-48	1.67601e-47
SKA2	1.09811	3.76166	16.4531	1.39449e-48	1.67908e-47
EIF4B	0.988373	7.6578	16.4397	1.60758e-48	1.929e-47
WAC-AS1	1.01667	3.44829	16.434	1.70696e-48	2.04591e-47
RP11-490G8.1	2.72736	-3.49254	16.4318	1.74612e-48	2.09045e-47
CHCHD2	0.975468	7.18564	16.428	1.81875e-48	2.17493e-47
TROAP	2.82794	1.57526	16.4243	1.89095e-48	2.25868e-47
LAMP2	1.33639	7.55867	16.4189	2.00146e-48	2.38796e-47
KIF14	2.45406	0.805368	16.4157	2.07169e-48	2.47035e-47
RIC8A	0.631141	5.80964	16.4146	2.09515e-48	2.4969e-47
MRPL14	1.27764	5.51376	16.4138	2.11269e-48	2.51637e-47
RHOC	1.26165	6.97035	16.4137	2.11398e-48	2.51648e-47
NEDD8	0.857085	6.02153	16.4076	2.25454e-48	2.67772e-47
HEXA	1.15971	6.25886	16.4057	2.30193e-48	2.73245e-47
ABT1	0.846324	4.49529	16.3883	2.76557e-48	3.27353e-47
USP39	0.627405	4.54486	16.3844	2.88327e-48	3.40899e-47
HMGN2	1.11373	7.3077	16.3823	2.94671e-48	3.48204e-47
MRPL13	1.29518	4.88882	16.3813	2.97874e-48	3.5179e-47
URI1	0.716648	5.00233	16.3769	3.11939e-48	3.67572e-47
RPS21	1.55119	7.31861	16.3766	3.12941e-48	3.68545e-47
POLR3F	0.697599	2.57223	16.3595	3.74635e-48	4.40212e-47
EIF3CL	1.12336	6.12098	16.3529	4.01837e-48	4.71646e-47
BLOC1S1	1.25989	5.98706	16.3497	4.15422e-48	4.87319e-47
NUP93	1.03851	3.6019	16.3474	4.25708e-48	4.98826e-47
GRK6	0.956777	4.22243	16.3415	4.53294e-48	5.30556e-47
SRD5A3	1.26403	3.7055	16.3406	4.5733e-48	5.34683e-47
FAM72C	3.65774	-1.35159	16.3378	4.71095e-48	5.49856e-47
MINOS1-NBL1	2.64949	0.0474642	16.3359	4.80544e-48	5.60572e-47
ZNF622	1.03933	4.50291	16.3195	5.7134e-48	6.65377e-47
MANBAL	0.849946	4.82511	16.3181	5.80062e-48	6.7516e-47
PMS2P4	1.21059	-0.993711	16.3104	6.29178e-48	7.31515e-47
CBX3	0.794418	6.14081	16.303	6.79842e-48	7.8867e-47
WDR70	0.730835	3.7521	16.2977	7.19241e-48	8.33914e-47
MAZ	0.908968	6.78059	16.2971	7.23446e-48	8.38326e-47
GPAA1	1.38403	7.09458	16.2827	8.42584e-48	9.74226e-47
RPL38	1.43836	7.62276	16.2783	8.82219e-48	1.01949e-46
PSMC2	0.863447	6.17576	16.2713	9.49499e-48	1.09603e-46
NPM1P27	1.54917	1.35599	16.2697	9.65743e-48	1.11417e-46
SEMA3F	1.34602	3.50137	16.2647	1.01766e-47	1.17278e-46
SNF8	0.981528	5.46283	16.2612	1.05675e-47	1.21649e-46
YWHAZP5	2.93104	-3.12934	16.2598	1.07209e-47	1.23346e-46
RUVBL2	1.0388	5.70962	16.2575	1.09813e-47	1.26272e-46
MYL6B	1.48031	3.72729	16.2574	1.09998e-47	1.26416e-46
SPATS2	1.16546	3.36779	16.2512	1.17332e-47	1.34697e-46
CEP41	1.10469	2.21621	16.2502	1.18614e-47	1.36095e-46
RP11-334E6.12	3.68392	0.188973	16.2491	1.20059e-47	1.37677e-46
ARV1	1.02029	3.79722	16.2382	1.34596e-47	1.54094e-46
LINC00493	1.00354	4.58595	16.2335	1.41381e-47	1.61685e-46
DCLRE1B	1.13841	1.76002	16.2325	1.42977e-47	1.63421e-46
MAPRE1	1.22196	4.86361	16.2296	1.47358e-47	1.68337e-46
ALG14	0.96386	3.42798	16.2243	1.5576e-47	1.77548e-46
TSEN15	0.906062	3.70868	16.2241	1.56103e-47	1.77842e-46
NONO	0.851439	7.59081	16.2153	1.71256e-47	1.94682e-46
PTK2	1.0514	5.60263	16.2137	1.74231e-47	1.97957e-46
LDHAP3	3.36504	-3.11248	16.2135	1.7458e-47	1.98246e-46
MRPS16	0.827052	5.8889	16.2074	1.86071e-47	2.11065e-46
BRAP	0.538438	3.68218	16.2063	1.88272e-47	2.13447e-46
PFDN2	1.19869	5.22321	16.1947	2.12654e-47	2.40697e-46
TRMT12	1.03824	2.69063	16.1919	2.19066e-47	2.47822e-46
C16orf59	2.27459	1.00522	16.1889	2.262e-47	2.55754e-46
PSEN1	0.770807	5.12137	16.1876	2.29334e-47	2.59157e-46
CHEK1	1.62605	2.02693	16.187	2.30721e-47	2.60585e-46
RPL24P4	1.55677	0.492951	16.1854	2.34571e-47	2.6479e-46
ACTB	0.977323	10.7783	16.1754	2.60771e-47	2.94048e-46
BTF3	0.954511	7.53957	16.1737	2.6535e-47	2.9905e-46
ACE	1.94925	2.36546	16.1693	2.77892e-47	3.13017e-46
ANO10	1.22757	4.02599	16.1661	2.87476e-47	3.23638e-46
TXN	1.57829	7.39164	16.1655	2.89258e-47	3.2547e-46
LRPAP1	0.970033	6.64551	16.161	3.0333e-47	3.4112e-46
DNTTIP2	0.829882	4.88587	16.1606	3.04583e-47	3.42345e-46
USP5	0.84694	5.78637	16.158	3.12894e-47	3.5131e-46
GOLPH3L	1.06074	3.99061	16.1575	3.14679e-47	3.53125e-46
MZT1	1.08887	2.46965	16.1565	3.18021e-47	3.56684e-46
PSAP	0.923078	9.776	16.1553	3.21888e-47	3.60828e-46
DNAJC21	0.682957	4.96832	16.1508	3.37638e-47	3.78079e-46
HCCS	0.903149	3.76885	16.1443	3.61293e-47	4.04135e-46
HIGD2A	1.11454	5.75824	16.1427	3.67477e-47	4.10614e-46
RAD54L	2.83067	0.0493591	16.1365	3.92409e-47	4.38239e-46
SAC3D1	1.3027	3.24899	16.1324	4.09595e-47	4.57189e-46
LIN9	1.52482	1.12503	16.1202	4.6583e-47	5.19128e-46
ATXN10	0.821453	6.02629	16.1195	4.69025e-47	5.22133e-46
PSMC4	0.986044	6.16856	16.1163	4.85064e-47	5.39415e-46
MRPS33	1.02856	4.71432	16.1137	4.98516e-47	5.53786e-46
PPIC	1.11666	4.43109	16.1121	5.07127e-47	5.63054e-46
SPA17	1.86243	0.724393	16.1101	5.17775e-47	5.74572e-46
HSP90AB1	1.20598	9.39494	16.1078	5.30422e-47	5.87361e-46
SSR2	1.25044	7.45112	16.1062	5.39325e-47	5.96905e-46
TMED4	0.642799	5.80402	16.104	5.52083e-47	6.10058e-46
NDUFS4	1.19133	4.90984	16.1013	5.67679e-47	6.26961e-46
MFF	0.694354	5.1324	16.0889	6.46818e-47	7.13987e-46
SCAMP2	0.67531	5.85657	16.0847	6.76272e-47	7.46107e-46
SNRPD1	1.16152	4.43147	16.0614	8.63176e-47	9.48317e-46
LYRM4	1.12267	3.85558	16.0592	8.83124e-47	9.69724e-46
MAGOH	0.812345	4.15315	16.0473	1.00059e-46	1.09756e-45
FBXO45	0.806838	3.38776	16.0433	1.04356e-46	1.1435e-45
UBE2S	1.79645	3.90562	16.0352	1.13645e-46	1.24333e-45
MTMR14	0.700476	4.97858	16.0324	1.16996e-46	1.27866e-45
TMEM38B	1.1689	3.97333	16.0322	1.17308e-46	1.28139e-45
ZMAT2	0.934038	5.60236	16.0294	1.20753e-46	1.31697e-45
METTL18	1.04439	2.13042	16.0294	1.20823e-46	1.31705e-45
GJA5	2.42043	1.81614	16.0256	1.25657e-46	1.36903e-45
ANP32B	1.062	5.96922	16.0064	1.53755e-46	1.67168e-45
LASP1	0.958418	7.48216	16.0055	1.55234e-46	1.68601e-45
UBE2N	0.609748	5.22663	16.0054	1.55396e-46	1.68689e-45
DSN1	1.17517	3.43137	16.0052	1.55707e-46	1.68939e-45
NUSAP1	1.98423	3.37006	15.9943	1.74472e-46	1.88713e-45
NDUFB3	0.913879	4.71149	15.993	1.76943e-46	1.91287e-45
RP11-396C23.2	2.81631	-2.52616	15.9929	1.77194e-46	1.91459e-45
HLA-DRA	2.36586	6.82881	15.9841	1.94157e-46	2.0968e-45
SF3A3	0.780687	5.2496	15.9751	2.13469e-46	2.30298e-45
RFT1	0.758291	3.91516	15.9693	2.26802e-46	2.44431e-45
RP4-592A1.2	1.61082	-1.13474	15.9682	2.29332e-46	2.4703e-45
BRIX1	0.950579	3.86431	15.9633	2.41608e-46	2.59986e-45
ACP1	0.654011	5.85963	15.961	2.47428e-46	2.66112e-45
RP11-368J21.3	2.31539	-1.89563	15.9543	2.65313e-46	2.84909e-45
ANAPC11	1.27699	6.03118	15.9538	2.66931e-46	2.865e-45
DCK	1.40808	2.71189	15.9473	2.85547e-46	3.06166e-45
SEMA5B	1.99382	1.02606	15.9389	3.11734e-46	3.33903e-45
ATP5G1	1.32137	5.90338	15.9274	3.51836e-46	3.76664e-45
DAXX	0.804412	5.22307	15.9251	3.60501e-46	3.85743e-45
FAM198B	1.92519	2.87159	15.9241	3.64273e-46	3.89581e-45
NME1	1.50472	5.72016	15.9222	3.71593e-46	3.97207e-45
YWHAZ	1.23997	7.7953	15.9149	4.01019e-46	4.27788e-45
KIAA0196	1.17138	4.7263	15.9115	4.15457e-46	4.42738e-45
LANCL2	0.845519	3.87898	15.9085	4.28527e-46	4.56434e-45
TPP1	1.10131	7.33725	15.9015	4.61455e-46	4.91257e-45
C19orf53	1.16834	5.69981	15.8911	5.14078e-46	5.46723e-45
CACYBP	1.19903	5.37804	15.8906	5.17015e-46	5.49568e-45
FAM212A	1.69617	-0.375981	15.8899	5.20904e-46	5.53421e-45
TALDO1	1.33797	7.00273	15.883	5.59789e-46	5.94131e-45
RPL15	0.904805	8.97222	15.8806	5.74342e-46	6.08959e-45
RPL14P1	1.3098	1.70306	15.8784	5.87415e-46	6.22191e-45
TRIL	1.77652	0.21569	15.8759	6.02672e-46	6.38029e-45
XPR1	1.15807	4.01236	15.8737	6.17221e-46	6.53101e-45
TIMM17B	0.981225	4.82268	15.868	6.55248e-46	6.92289e-45
CAPN11	2.0821	-1.91723	15.8512	7.80343e-46	8.22383e-45
MTFR2	2.26797	-0.635266	15.8472	8.14287e-46	8.57293e-45
C14orf166	0.81	5.75289	15.8465	8.20229e-46	8.62681e-45
P2RY14	2.39537	-1.92101	15.8451	8.32235e-46	8.7487e-45
LAGE3	1.47868	3.7303	15.8449	8.34261e-46	8.7656e-45
DNAJC8	0.71608	5.52098	15.8403	8.75148e-46	9.19058e-45
PDIA3	1.09051	8.88711	15.8388	8.88511e-46	9.32625e-45
RP11-289I10.2	1.74585	-0.936616	15.8347	9.27921e-46	9.72044e-45
PET100	1.4043	4.51796	15.8251	1.02599e-45	1.0737e-44
RPL39	1.41377	8.26646	15.8208	1.07264e-45	1.1214e-44
ZFP64	0.798246	3.10133	15.8189	1.09445e-45	1.14306e-44
TSN	0.761918	5.49638	15.8096	1.20601e-45	1.25769e-44
PSMC1P1	1.69247	3.07221	15.8089	1.21479e-45	1.26623e-44
UTP18	0.880699	4.15557	15.8037	1.28233e-45	1.3353e-44
C12orf45	1.1212	2.65141	15.7934	1.42847e-45	1.486e-44
UBA52	1.15441	8.13697	15.7817	1.61429e-45	1.6743e-44
TCF15	2.39966	-1.80007	15.7653	1.91503e-45	1.98034e-44
ELP4	0.779704	2.7542	15.7652	1.91659e-45	1.98099e-44
MIR4435-2HG	2.07749	3.14613	15.761	2.00318e-45	2.06946e-44
NCK1-AS1	1.00748	0.352337	15.7603	2.01787e-45	2.08361e-44
NOMO1	1.14911	5.90024	15.7531	2.17594e-45	2.2424e-44
MYL6	0.958463	8.57563	15.7528	2.18156e-45	2.2471e-44
CDK7	0.889144	3.36457	15.7496	2.25545e-45	2.32206e-44
ATP5E	1.23541	7.31341	15.7433	2.40956e-45	2.47829e-44
TMEM150B	3.30455	0.825886	15.742	2.44157e-45	2.50998e-44
RIBC2	3.44042	-2.16873	15.7368	2.57882e-45	2.64847e-44
CTC-487M23.8	3.06004	-1.8477	15.7347	2.63473e-45	2.70325e-44
RAB11FIP4	1.87565	4.21746	15.7307	2.74833e-45	2.81842e-44
TRAIP	1.92471	0.797854	15.7304	2.75524e-45	2.82412e-44
BCL2L12	1.18411	3.48823	15.7249	2.91739e-45	2.98886e-44
ADSL	0.930964	5.02657	15.719	3.10494e-45	3.17945e-44
GPR19	2.52382	-2.54203	15.7177	3.14561e-45	3.21952e-44
NDUFA6	1.02782	5.76379	15.7161	3.19912e-45	3.27269e-44
THOC3	1.03418	3.89395	15.7092	3.4374e-45	3.51131e-44
PHB	0.967799	6.92136	15.7074	3.50327e-45	3.57511e-44
MYEOV2	1.26367	4.0683	15.7069	3.52298e-45	3.59347e-44
ORC1	2.22117	0.678651	15.7016	3.72084e-45	3.78792e-44
DCTN2	0.740152	5.7745	15.6995	3.8042e-45	3.8709e-44
B4GAT1	1.16039	4.55797	15.6945	4.00582e-45	4.0721e-44
CDC23	0.818384	4.32982	15.6942	4.0196e-45	4.08412e-44
COMMD5	1.12707	4.37718	15.6838	4.47911e-45	4.5444e-44
FAM64A	3.33071	-1.46847	15.6816	4.58185e-45	4.64414e-44
TRIP4	0.592336	3.60036	15.6788	4.71774e-45	4.77264e-44
FUCA2	1.27717	5.73071	15.6737	4.9763e-45	5.02693e-44
BRK1	0.761556	6.13875	15.6666	5.35928e-45	5.40598e-44
PPIB	1.23276	8.86126	15.6538	6.12041e-45	6.16781e-44
DDRGK1	1.08501	5.95616	15.6537	6.12863e-45	6.17312e-44
RP11-128M1.1	2.79436	-1.80354	15.6533	6.15342e-45	6.19213e-44
FANCI	1.77766	2.74345	15.6482	6.48924e-45	6.51131e-44
CMSS1	1.08775	3.25255	15.6445	6.74251e-45	6.7622e-44
SMIM4	1.54214	2.99615	15.6373	7.26835e-45	7.27216e-44
BOLA2	1.87534	2.51999	15.636	7.37175e-45	7.3721e-44
RP4-706A16.3	1.50164	2.73427	15.6301	7.83608e-45	7.82525e-44
GABRQ	3.09492	-3.70942	15.6254	8.23264e-45	8.21734e-44
RAD21	1.06119	6.42547	15.62	8.7025e-45	8.67806e-44
DHRS7B	1.15928	3.91648	15.6198	8.72166e-45	8.6889e-44
BYSL	1.1451	3.70766	15.616	9.07624e-45	9.02927e-44
CKS2	1.76604	3.26768	15.6121	9.45221e-45	9.39883e-44
FN3KRP	1.0022	4.80658	15.6098	9.68266e-45	9.61884e-44
2022-03-04	2.57809	-3.82611	15.6076	9.90407e-45	9.83413e-44
MAF1	1.13812	5.93901	15.5958	1.1193e-44	1.10877e-43
PAPSS1	1.15275	3.49594	15.5945	1.13476e-44	1.12303e-43
SIL1	1.32995	6.45171	15.5869	1.22841e-44	1.21398e-43
LENG1	1.03258	2.84905	15.5848	1.25586e-44	1.23994e-43
XYLT2	0.911918	4.35839	15.5749	1.39112e-44	1.37219e-43
NPC2	1.21265	6.09714	15.574	1.40514e-44	1.38471e-43
PSMD8	0.845941	6.45574	15.5726	1.42485e-44	1.40348e-43
ABCF1	0.836265	5.96006	15.5696	1.46975e-44	1.44635e-43
PSMD14	1.034	5.17813	15.5673	1.50621e-44	1.48014e-43
CCT2	0.967921	5.95605	15.5664	1.52076e-44	1.49374e-43
KNSTRN	1.15631	2.86154	15.5659	1.52753e-44	1.49968e-43
NDUFA8	1.05742	4.8483	15.5561	1.69252e-44	1.66011e-43
RP11-126K1.6	2.00911	-3.2849	15.556	1.69399e-44	1.66078e-43
STC1	2.63646	2.28756	15.5511	1.78248e-44	1.74508e-43
HRCT1	3.30243	0.812656	15.5396	2.0087e-44	1.96289e-43
LRRC42	1.02881	4.25003	15.5333	2.14527e-44	2.09342e-43
HAUS1	1.07197	2.5299	15.531	2.19518e-44	2.14012e-43
ECD	0.669113	4.08305	15.5306	2.20422e-44	2.14693e-43
CAPNS1	0.955552	7.31267	15.528	2.26517e-44	2.20528e-43
HMGB2	1.47837	4.6562	15.5237	2.36998e-44	2.30625e-43
H2AFJ	1.58185	5.20415	15.5104	2.71971e-44	2.63799e-43
PLD3	0.836997	6.9462	15.5056	2.85864e-44	2.77019e-43
SAPCD2	2.7145	0.0602484	15.4983	3.08349e-44	2.98256e-43
RNPEP	0.974573	5.70947	15.4975	3.11044e-44	3.00724e-43
C11orf74	0.992793	2.41701	15.4955	3.17558e-44	3.06597e-43
TM4SF18	1.83785	2.04892	15.4901	3.35907e-44	3.23567e-43
NOA1	0.87228	3.4942	15.4882	3.42552e-44	3.29665e-43
RPL27	1.19702	8.21715	15.482	3.65286e-44	3.51221e-43
RAMP2	1.75304	2.67402	15.4813	3.67746e-44	3.53425e-43
C7orf73	0.767427	5.13933	15.47	4.13735e-44	3.97075e-43
TSR2	0.771973	4.83962	15.4637	4.41827e-44	4.23842e-43
NOMO2	1.12499	6.67649	15.4551	4.82614e-44	4.62123e-43
METTL5	0.827763	4.06563	15.4524	4.96425e-44	4.7448e-43
LDLRAD1	4.62667	-2.11328	15.4401	5.64056e-44	5.3814e-43
PDCD2L	1.18261	2.14867	15.4253	6.57849e-44	6.27052e-43
SLAMF8	2.38619	1.52159	15.4198	6.96335e-44	6.62831e-43
CKAP4	1.37014	6.05908	15.4172	7.14882e-44	6.79559e-43
CNPY2	0.90914	6.14885	15.4166	7.19935e-44	6.84052e-43
CYB5R1	1.08838	5.69164	15.4152	7.30363e-44	6.93332e-43
PSPH	1.57703	3.31801	15.4146	7.34732e-44	6.97163e-43
TBCE	0.996736	4.37879	15.3986	8.67219e-44	8.21017e-43
LSM3	0.853861	4.82715	15.3913	9.35495e-44	8.84057e-43
APIP	0.93871	3.88145	15.3896	9.5184e-44	8.99098e-43
PHF20	0.657823	4.03197	15.3895	9.52698e-44	8.99504e-43
IKBIP	1.28009	3.10746	15.3886	9.61415e-44	9.06916e-43
SNRPD3	0.886749	5.90227	15.3848	1.00002e-43	9.42482e-43
CDC5L	0.8498	5.0977	15.3838	1.01102e-43	9.52419e-43
RPS18	1.30254	9.44992	15.3742	1.1169e-43	1.05122e-42
FTH1	1.24172	10.8042	15.3736	1.12307e-43	1.05655e-42
RPS11	1.20252	9.04219	15.3659	1.21652e-43	1.14293e-42
HNRNPA1P21	2.87702	-3.97814	15.3625	1.26043e-43	1.18259e-42
ST13	0.77761	7.75204	15.3525	1.39702e-43	1.30957e-42
NDUFA7	1.13752	4.84533	15.3494	1.44381e-43	1.35222e-42
ATIC	1.0616	5.60084	15.3401	1.58867e-43	1.48656e-42
SDF2	0.731735	4.73315	15.3352	1.67097e-43	1.56288e-42
PSMD1	0.782318	6.04807	15.3327	1.71587e-43	1.60344e-42
ZNF766	0.741573	2.94619	15.3243	1.87172e-43	1.74675e-42
TIMMDC1	0.639579	4.98606	15.321	1.93613e-43	1.80525e-42
RPL6	1.0053	8.91649	15.3122	2.12087e-43	1.97486e-42
MAD1L1	1.11975	4.16	15.311	2.1478e-43	1.99904e-42
EIF3E	1.34269	7.26167	15.3076	2.22449e-43	2.06859e-42
WDHD1	1.74977	1.09472	15.3061	2.25894e-43	2.09969e-42
APOO	1.07514	2.95426	15.3047	2.2924e-43	2.1289e-42
PES1	0.985429	5.68099	15.3028	2.33651e-43	2.16794e-42
TBC1D22A	0.835501	4.55114	15.3009	2.38314e-43	2.21024e-42
NKIRAS2	0.658325	4.89115	15.2923	2.60549e-43	2.41538e-42
MFAP1	0.668518	4.00234	15.2907	2.64872e-43	2.45328e-42
RRP15	0.918229	3.77383	15.2901	2.66385e-43	2.46621e-42
C17orf53	1.78795	0.520908	15.2899	2.67043e-43	2.47121e-42
GARS	1.1348	5.9343	15.2808	2.9338e-43	2.71014e-42
FAM21A	0.893606	5.1559	15.2807	2.93581e-43	2.7108e-42
FAF1	0.742594	4.91278	15.2792	2.98171e-43	2.75198e-42
PSMA6	0.840464	6.26805	15.2782	3.01385e-43	2.77919e-42
HNRNPA3P6	1.57716	0.519961	15.277	3.05183e-43	2.81298e-42
STXBP6	1.91387	2.45226	15.2759	3.08426e-43	2.84161e-42
ASF1A	1.00699	3.33407	15.2732	3.17341e-43	2.92247e-42
ERP29	0.912608	7.18137	15.2718	3.21949e-43	2.96229e-42
DDIAS	1.74961	0.209436	15.2666	3.39802e-43	3.12383e-42
PMF1	1.09608	5.33461	15.2599	3.63884e-43	3.33935e-42
MORN2	1.14429	2.3617	15.2546	3.84566e-43	3.5276e-42
CXCR3	2.67261	-0.819026	15.248	4.11413e-43	3.77222e-42
COX7A2L	0.730025	5.88826	15.2421	4.37209e-43	4.00348e-42
RPA3	1.14827	3.88532	15.2385	4.54082e-43	4.15254e-42
NDUFS6	1.25332	5.84739	15.2377	4.57686e-43	4.18185e-42
TMSB10	2.18684	7.48072	15.2328	4.81731e-43	4.3958e-42
RAB13	0.889933	6.13267	15.2277	5.07465e-43	4.62458e-42
THUMPD3	0.616635	4.47925	15.2273	5.09786e-43	4.64371e-42
DCTN1	0.677715	6.30435	15.2249	5.22519e-43	4.75556e-42
BFSP1	1.775	-0.720355	15.2226	5.34679e-43	4.86412e-42
RPL41P2	1.35999	2.62861	15.2153	5.76535e-43	5.2358e-42
DDX10	0.849181	3.70627	15.2125	5.93813e-43	5.39037e-42
RBM15B	0.672517	5.13942	15.2118	5.97984e-43	5.42353e-42
MRPS21	1.14995	5.65333	15.2073	6.26076e-43	5.67341e-42
RPL32	1.30352	8.71589	15.2068	6.29928e-43	5.70585e-42
ATP6V0D2	3.6924	-2.87652	15.2015	6.65249e-43	6.01798e-42
CRTAP	1.14876	6.24165	15.2002	6.74198e-43	6.09629e-42
SYF2	0.718266	4.73468	15.1968	6.98007e-43	6.30615e-42
AC011294.3	3.74985	-2.87604	15.1949	7.11884e-43	6.42874e-42
CEP131	1.16573	3.12395	15.1864	7.77004e-43	7.00173e-42
PTPRA	0.67204	4.93007	15.1862	7.78967e-43	7.0164e-42
FUNDC1	0.910689	2.39837	15.1831	8.04324e-43	7.23857e-42
HOTTIP	4.48729	-3.04455	15.1805	8.26202e-43	7.42908e-42
PDCL	0.777293	2.69838	15.1745	8.78352e-43	7.89123e-42
PAFAH1B3	2.11128	2.85379	15.1707	9.14024e-43	8.20468e-42
FUCA1	1.2114	5.58189	15.1595	1.02557e-42	9.19411e-42
ATP6V0E1	1.02211	6.67664	15.1392	1.26364e-42	1.12946e-41
HNRNPA0	0.707772	6.20274	15.1299	1.39077e-42	1.2415e-41
MRPL15	1.08937	5.18676	15.1247	1.46779e-42	1.30747e-41
TECR	1.06028	6.61263	15.1154	1.61393e-42	1.43521e-41
RP11-408P14.1	1.13727	1.22377	15.1103	1.70223e-42	1.51116e-41
TLR7	2.6062	-1.40171	15.11	1.70725e-42	1.51498e-41
FN1	1.40754	11.2248	15.108	1.74269e-42	1.54511e-41
CSPG4	1.69236	2.61831	15.1033	1.82954e-42	1.62075e-41
VPS25	0.818639	5.24674	15.0969	1.9524e-42	1.72739e-41
WIBG	0.692786	4.4524	15.0942	2.00874e-42	1.7765e-41
RNF187	1.01701	6.76146	15.0821	2.27462e-42	2.01078e-41
TTC9C	0.612955	2.8999	15.0819	2.2795e-42	2.01425e-41
TAGLN2	1.42336	7.98514	15.0767	2.40416e-42	2.12261e-41
CCNF	1.64716	2.06857	15.0766	2.40669e-42	2.12395e-41
COL4A2	1.94555	6.78359	15.0757	2.42813e-42	2.14107e-41
EDIL3	2.50918	0.992308	15.0696	2.58614e-42	2.27848e-41
SLC50A1	1.28613	5.55705	15.0686	2.61313e-42	2.30129e-41
TIGD6	0.743114	2.09255	15.0684	2.61735e-42	2.30404e-41
RP5-890E16.4	2.85678	-4.30691	15.0673	2.6487e-42	2.33066e-41
TMEM258	0.993645	5.52798	15.0606	2.83752e-42	2.49471e-41
KLHDC3	0.958402	6.34953	15.0413	3.46073e-42	3.02738e-41
IL4I1	2.73689	0.100729	15.0292	3.91702e-42	3.42511e-41
NHP2	1.10515	5.59344	15.0292	3.9195e-42	3.42584e-41
E2F7	2.83426	-0.990704	15.0246	4.107e-42	3.58674e-41
PYGO2	0.873122	5.19545	15.0219	4.22355e-42	3.68698e-41
CEP68	0.829735	3.20976	15.0141	4.57643e-42	3.98839e-41
SLC35F6	1.0646	5.56781	15.0115	4.69688e-42	4.09166e-41
PCDH12	1.45098	3.12576	15.0096	4.78958e-42	4.17067e-41
LEF1	3.15084	0.66501	15.0064	4.9534e-42	4.30974e-41
TRIM52-AS1	1.30217	1.63085	15.0048	5.03152e-42	4.3759e-41
EMC2	0.946962	4.64554	14.9982	5.38853e-42	4.68056e-41
MRPL10	0.740369	4.75219	14.9977	5.41627e-42	4.70271e-41
VPS26A	0.616537	4.81962	14.9972	5.44068e-42	4.72194e-41
RPLP2	1.34246	8.20689	14.9944	5.60268e-42	4.86053e-41
APEX1	0.699989	6.3017	14.987	6.04351e-42	5.23862e-41
TXNDC9	0.772017	3.75567	14.9805	6.46151e-42	5.59632e-41
ACTN4	0.811104	7.84663	14.9804	6.46548e-42	5.59745e-41
GLO1	1.01991	6.32083	14.9591	8.04449e-42	6.95585e-41
RSL1D1	0.788781	6.15083	14.9583	8.11491e-42	7.01095e-41
STRBP	0.846777	3.60387	14.9566	8.2544e-42	7.12558e-41
PARP1	1.08786	6.54014	14.9563	8.27584e-42	7.14115e-41
RDM1	2.95738	-1.97986	14.9515	8.69831e-42	7.49952e-41
ZMYM6NB	0.902618	3.69569	14.9502	8.81513e-42	7.59711e-41
OS9	0.857043	8.28758	14.9435	9.44086e-42	8.12969e-41
SPATA24	1.35822	0.59824	14.9428	9.51279e-42	8.18827e-41
XXYLT1	1.20933	1.73223	14.9352	1.02805e-41	8.83458e-41
ZIC5	4.71934	-2.65258	14.9316	1.06621e-41	9.15125e-41
MYL12A	1.05171	7.31876	14.9277	1.11043e-41	9.52058e-41
NCAPG2	1.4407	2.77966	14.9276	1.11061e-41	9.52058e-41
ZNHIT3	0.695912	4.03214	14.9105	1.3239e-41	1.13258e-40
NOS2	2.68294	-0.986291	14.9101	1.32943e-41	1.13685e-40
ZNRD1	1.05296	3.60607	14.9067	1.37581e-41	1.17604e-40
RP11-79P5.10	2.2455	-2.76298	14.9003	1.46967e-41	1.25422e-40
RP11-544O24.2	2.66722	-3.60953	14.899	1.48951e-41	1.27012e-40
IER3IP1	0.710837	5.10282	14.8964	1.52879e-41	1.30308e-40
H2AFY	0.793331	6.2018	14.8897	1.63804e-41	1.39393e-40
FABP5P7	2.65224	0.0577794	14.8894	1.64243e-41	1.3971e-40
BOLA1	1.06562	3.69116	14.8796	1.81646e-41	1.54451e-40
SWAP70	1.12551	3.99956	14.8766	1.87413e-41	1.5929e-40
GNB1L	1.18635	1.81103	14.8739	1.92564e-41	1.63601e-40
NCAPH2	0.977633	4.80578	14.8734	1.93571e-41	1.64351e-40
DNAJC19P9	2.6693	-2.74154	14.8734	1.93603e-41	1.64351e-40
RBMX2	0.819229	3.34904	14.8715	1.97324e-41	1.67374e-40
ACOT7	1.0804	4.20593	14.8684	2.038e-41	1.72727e-40
PCBP2	0.635116	8.235	14.8668	2.07064e-41	1.75422e-40
ASNSD1	0.599323	4.74282	14.8624	2.16563e-41	1.83099e-40
GNAZ	3.16072	1.52719	14.8621	2.17329e-41	1.83674e-40
MCAM	1.59358	4.82437	14.8574	2.28074e-41	1.92522e-40
EXOSC4	1.52103	4.42584	14.8521	2.40618e-41	2.02947e-40
FAM104B	0.826279	2.52806	14.8514	2.42335e-41	2.04312e-40
C6orf47	1.11387	4.10857	14.8385	2.76531e-41	2.32862e-40
IPO11	0.686979	3.39818	14.8332	2.9204e-41	2.45625e-40
ZWILCH	1.03399	2.44608	14.8329	2.92971e-41	2.4631e-40
FIBP	0.803358	4.8297	14.8296	3.03097e-41	2.54516e-40
ERCC6L	2.27719	-0.699429	14.8293	3.03991e-41	2.55165e-40
FKBP9	0.955542	5.18968	14.8274	3.09941e-41	2.59951e-40
TMEM147	1.17416	5.24083	14.819	3.37743e-41	2.83042e-40
AC007318.5	1.54369	0.982972	14.8136	3.56725e-41	2.98592e-40
PKN1	1.33585	5.99547	14.8095	3.7188e-41	3.10904e-40
RPS13	0.98452	7.72192	14.8086	3.75349e-41	3.1368e-40
DCTN4	0.654439	5.22231	14.808	3.77998e-41	3.15767e-40
DEDD	0.649345	4.83194	14.804	3.93636e-41	3.28307e-40
N4BP3	2.09149	-0.270248	14.7884	4.61721e-41	3.8448e-40
TUBA1B	1.58908	7.76512	14.7855	4.75673e-41	3.95626e-40
BLM	2.12501	0.452955	14.7836	4.84582e-41	4.02876e-40
SF3B2	0.532636	6.90958	14.7808	4.98871e-41	4.14591e-40
NBEAP3	3.01663	-3.67879	14.7747	5.31105e-41	4.41205e-40
CLN6	0.915954	4.98955	14.7614	6.08287e-41	5.04521e-40
PTMA	0.8403	8.71073	14.7437	7.28485e-41	6.03022e-40
SUCO	1.08163	4.55361	14.7368	7.81463e-41	6.45855e-40
RPS23	1.14578	8.53513	14.732	8.20863e-41	6.77616e-40
XRCC2	2.25846	-0.19024	14.7135	9.91557e-41	8.17235e-40
SNX2	0.788187	5.15092	14.7077	1.05191e-40	8.65954e-40
PPP1R2	0.752983	4.31504	14.7053	1.07731e-40	8.86521e-40
SEC13	0.802689	6.2405	14.7013	1.12234e-40	9.22482e-40
SKP1	0.759421	7.10486	14.6991	1.14803e-40	9.42865e-40
WDR46	0.932116	5.06357	14.6925	1.22814e-40	1.00826e-39
FANCD2	1.74628	1.82697	14.6813	1.37665e-40	1.12797e-39
GPRIN1	2.45547	0.608114	14.675	1.46728e-40	1.20129e-39
POLA2	1.11424	3.11532	14.6723	1.50855e-40	1.23315e-39
RP5-1136G13.2	1.16969	1.40704	14.6705	1.53601e-40	1.25413e-39
XRCC5	0.666886	7.15224	14.6665	1.6002e-40	1.30603e-39
ATP1B1	1.50358	7.42657	14.6626	1.66548e-40	1.35773e-39
IGSF6	1.83375	1.81303	14.6576	1.7524e-40	1.42691e-39
KLHL12	0.762533	4.60376	14.6545	1.80836e-40	1.47191e-39
SNN	1.03114	3.50539	14.652	1.85508e-40	1.50935e-39
UBE2E1	0.686989	4.65572	14.6476	1.93947e-40	1.57679e-39
PSMA7	0.919497	6.81641	14.6395	2.10534e-40	1.70791e-39
RP11-328N19.1	3.81357	-3.7002	14.6334	2.2413e-40	1.81443e-39
PLGRKT	0.973929	3.09874	14.6314	2.28597e-40	1.84845e-39
TUBB	1.13716	8.61563	14.6309	2.29836e-40	1.85775e-39
TMEM223	0.8826	3.88555	14.6244	2.45639e-40	1.98319e-39
MAP1S	0.86923	4.18881	14.6213	2.5344e-40	2.0446e-39
TUBG1	1.11192	4.72335	14.6182	2.61504e-40	2.10722e-39
HNRNPKP1	1.70818	-3.02731	14.6166	2.65824e-40	2.13956e-39
BECN1	0.754116	5.21261	14.6148	2.70814e-40	2.17888e-39
AC012065.1	1.81942	-2.37804	14.6095	2.85816e-40	2.29783e-39
EAPP	0.723024	4.3091	14.5999	3.15073e-40	2.53206e-39
SUV39H1	1.06231	3.4764	14.5987	3.18814e-40	2.56115e-39
LIPA	1.15554	6.04588	14.5966	3.25829e-40	2.6155e-39
SMARCA4	0.857705	5.72894	14.5878	3.56116e-40	2.85643e-39
CDC25A	2.19296	0.717764	14.5867	3.60289e-40	2.8888e-39
CCDC43	0.745156	2.80174	14.584	3.70113e-40	2.96643e-39
TTC1	0.795528	4.97185	14.5805	3.83587e-40	3.07324e-39
APOLD1	1.90011	3.55664	14.5801	3.85061e-40	3.08387e-39
DTYMK	1.14087	3.94196	14.5753	4.0453e-40	3.23609e-39
HOXD8	2.86253	-1.77192	14.5723	4.16913e-40	3.33133e-39
CH507-513H4.5	2.87922	0.0609654	14.5676	4.37479e-40	3.49432e-39
TIMM10	1.0838	4.43022	14.5668	4.40974e-40	3.5209e-39
HLA-DPB1	2.06181	5.27089	14.5626	4.60114e-40	3.67232e-39
AIP	0.86351	5.04278	14.5621	4.62621e-40	3.68952e-39
AIMP2	1.1019	4.38572	14.5545	4.99406e-40	3.97986e-39
LYPLAL1	1.15278	4.42527	14.5507	5.19113e-40	4.13533e-39
COX7C	1.0116	7.49763	14.5503	5.21526e-40	4.15298e-39
CIT	1.83905	1.79417	14.5502	5.21916e-40	4.15451e-39
LYZ	3.53518	5.83974	14.541	5.72863e-40	4.55486e-39
CASK	1.09679	4.45721	14.5314	6.31602e-40	5.01429e-39
DYNC1H1	0.77315	6.97175	14.5291	6.4684e-40	5.13136e-39
RPL29	1.08151	8.7145	14.5279	6.54473e-40	5.18995e-39
TMEM237	1.1884	2.25162	14.5274	6.58064e-40	5.21646e-39
UBXN1	0.843893	5.77082	14.5196	7.1213e-40	5.64077e-39
DHX9	0.806354	6.05966	14.5113	7.74648e-40	6.1244e-39
MSX1	1.90823	-0.18177	14.5105	7.80446e-40	6.16791e-39
PSMD2	0.837905	6.77543	14.5105	7.81094e-40	6.1707e-39
FLVCR1	1.40306	3.04881	14.5082	7.98949e-40	6.307e-39
HOXD9	3.7337	-1.74046	14.5078	8.02836e-40	6.3353e-39
LANCL1	0.927137	4.84592	14.5044	8.30668e-40	6.54999e-39
VDAC1	0.824542	7.52861	14.4995	8.72698e-40	6.87106e-39
UBE2Z	0.716722	5.67522	14.4992	8.75437e-40	6.89004e-39
RAB4A	0.950776	5.4325	14.4966	8.99232e-40	7.06669e-39
TWF2	1.31811	5.05768	14.4866	9.95175e-40	7.80895e-39
SORT1	1.88624	4.72704	14.4678	1.2036e-39	9.42676e-39
APOBEC3B	3.55669	0.354345	14.4662	1.2238e-39	9.5814e-39
SPSB2	1.24153	2.38286	14.4656	1.23126e-39	9.63622e-39
RUVBL1	0.859736	4.40354	14.4598	1.305e-39	1.02057e-38
RAP2A	1.23967	4.31564	14.4587	1.31994e-39	1.03187e-38
PODXL	1.66847	4.33473	14.4529	1.39926e-39	1.09306e-38
ARF1	0.768823	8.40162	14.4473	1.48151e-39	1.15645e-38
MARCKS	1.58662	5.41383	14.4425	1.55543e-39	1.2137e-38
TPRKB	0.760288	3.38198	14.4373	1.63854e-39	1.27712e-38
SOGA1	1.47447	3.23172	14.4356	1.66792e-39	1.29954e-38
ANAPC13	0.640245	4.97972	14.4349	1.67943e-39	1.30753e-38
CD163L1	2.1851	1.12848	14.4334	1.7057e-39	1.327e-38
SAYSD1	0.936562	3.52666	14.4309	1.74953e-39	1.35959e-38
BZW2	1.15431	4.22402	14.4172	2.00934e-39	1.5586e-38
PRKAG1	0.560447	4.94527	14.4139	2.07735e-39	1.61016e-38
DNPH1	1.16586	5.46878	14.4112	2.13549e-39	1.65461e-38
AGPAT1	0.838292	6.13072	14.4096	2.16989e-39	1.68064e-38
EPS8L3	4.67823	0.883998	14.4056	2.25823e-39	1.74777e-38
TMEM179B	0.726892	5.02488	14.4045	2.28345e-39	1.76664e-38
SPDL1	1.21517	1.99246	14.4027	2.32669e-39	1.79876e-38
RP6-65G23.3	2.21482	-2.71611	14.3996	2.39975e-39	1.85456e-38
RFC4	1.26515	3.20232	14.3986	2.42465e-39	1.87243e-38
YWHAH	0.864007	5.90866	14.3935	2.5518e-39	1.96844e-38
HLA-DQB2	3.0171	-0.919098	14.391	2.61769e-39	2.01852e-38
PRPF18	0.671801	3.42331	14.3863	2.74473e-39	2.11493e-38
CYSLTR1	1.81162	-0.912667	14.384	2.81004e-39	2.16366e-38
ELOVL1	0.810284	5.25924	14.3789	2.95754e-39	2.27472e-38
SMARCB1	0.810787	5.08394	14.377	3.01589e-39	2.31875e-38
ARL3	0.888356	3.35621	14.3762	3.04006e-39	2.33648e-38
CXCL9	2.99546	2.65276	14.373	3.13885e-39	2.41152e-38
ECT2	1.96075	2.54983	14.3693	3.25955e-39	2.5015e-38
VAMP5	1.41933	5.02927	14.3688	3.27804e-39	2.51477e-38
SCAMP5	2.27773	2.70908	14.3674	3.32364e-39	2.54882e-38
RNFT2	2.38702	-0.679414	14.3667	3.3477e-39	2.56632e-38
TOB2P1	2.45887	-2.57379	14.364	3.44004e-39	2.63326e-38
RPL24	1.10888	8.2283	14.3629	3.47898e-39	2.66209e-38
P4HA2	1.48966	4.34195	14.3411	4.33249e-39	3.30073e-38
NOP10	0.952933	5.33407	14.3386	4.44435e-39	3.38472e-38
LDHAP7	2.59028	-4.07229	14.3369	4.52092e-39	3.44053e-38
RPL23	1.11263	8.37462	14.3368	4.52704e-39	3.44394e-38
ACVRL1	1.33012	2.97209	14.3258	5.0575e-39	3.83912e-38
PSMG3	1.10204	4.00205	14.3185	5.44313e-39	4.13036e-38
TCEB1	1.15617	5.14306	14.3165	5.55723e-39	4.21388e-38
FOXS1	2.5903	-0.32076	14.3085	6.02531e-39	4.56385e-38
C17orf82	2.13995	-2.0624	14.3081	6.04936e-39	4.58042e-38
TPGS2	1.12795	4.35471	14.3075	6.08362e-39	4.6047e-38
ARL2	1.31672	3.91141	14.3072	6.09946e-39	4.61502e-38
PLAU	1.74028	2.03935	14.3059	6.17968e-39	4.67402e-38
HLA-DRB6	3.23174	0.734407	14.2924	7.08563e-39	5.35538e-38
CDC123	0.734739	4.97378	14.2922	7.09703e-39	5.36206e-38
CANT1	0.767616	4.99975	14.2921	7.10281e-39	5.36449e-38
GPR3	2.12153	-1.98686	14.2877	7.42981e-39	5.6054e-38
TDRKH	1.45089	2.63528	14.2861	7.54613e-39	5.6911e-38
RP11-1094M14.11	1.25352	1.50603	14.2834	7.75887e-39	5.84945e-38
ZMPSTE24	0.771675	5.42326	14.2789	8.11879e-39	6.11859e-38
LINC01116	2.8563	-2.74819	14.2765	8.31395e-39	6.26117e-38
PAQR4	1.98758	2.50601	14.2765	8.31867e-39	6.26247e-38
DPCD	1.22654	1.93445	14.2743	8.49851e-39	6.39556e-38
CHCHD4	0.75114	3.4905	14.268	9.06257e-39	6.81759e-38
TEX19	2.89756	-3.88111	14.2555	1.02712e-38	7.71576e-38
RNASEH2B	0.886436	3.06089	14.2492	1.09487e-38	8.21288e-38
NUTF2	0.911341	5.41518	14.2454	1.13755e-38	8.52996e-38
RP11-284F21.10	4.07649	0.971035	14.239	1.21302e-38	9.0894e-38
RP11-730G20.2	1.23794	-0.119971	14.2381	1.22422e-38	9.17003e-38
DLL4	1.47834	2.96726	14.2365	1.24381e-38	9.31344e-38
ENPP2	2.38694	4.3487	14.2352	1.26025e-38	9.43316e-38
RP11-204C16.4	2.43896	-3.4546	14.2336	1.28066e-38	9.58256e-38
WDSUB1	0.949327	2.04305	14.2335	1.28187e-38	9.58813e-38
PRRG3	2.38353	-3.00573	14.2331	1.28682e-38	9.62177e-38
CCNE1	2.43811	0.630626	14.2266	1.37494e-38	1.02696e-37
SP6	2.34042	-1.35535	14.2172	1.51091e-38	1.12812e-37
SHARPIN	1.09455	5.65679	14.2161	1.52779e-38	1.14032e-37
PYGB	1.26942	5.47566	14.2104	1.61739e-38	1.20676e-37
CTSD	1.23013	10.1232	14.2029	1.74522e-38	1.29936e-37
UCK2	1.2116	4.28796	14.1933	1.92035e-38	1.42671e-37
COMMD9	0.793512	4.66497	14.1895	1.99645e-38	1.4822e-37
TMEM164	1.52524	3.07628	14.1872	2.04257e-38	1.51536e-37
BTG3	1.17204	2.9243	14.1848	2.09283e-38	1.5521e-37
C15orf39	1.24069	3.67491	14.1838	2.11306e-38	1.56655e-37
ARMC1	0.808902	4.60128	14.1769	2.26518e-38	1.67873e-37
MCTS1	0.94528	4.54339	14.1741	2.32959e-38	1.72402e-37
ATP1A1	1.40891	8.1132	14.1731	2.35367e-38	1.74062e-37
EIF3I	0.91987	6.6483	14.1699	2.43125e-38	1.79609e-37
GSG2	2.29279	-1.57588	14.1663	2.52028e-38	1.86055e-37
LAMTOR2	1.14269	5.80723	14.1654	2.54209e-38	1.87599e-37
SNX17	0.591145	6.31924	14.165	2.55421e-38	1.88427e-37
IQCD	2.48177	-1.5255	14.164	2.57787e-38	1.90105e-37
RPL14	1.08082	8.4888	14.1635	2.59165e-38	1.91055e-37
PLA2G7	2.28988	1.19538	14.1619	2.63508e-38	1.94119e-37
NSUN5	0.826694	4.3162	14.1524	2.89775e-38	2.1302e-37
MALSU1	0.894741	4.47883	14.1503	2.95882e-38	2.17357e-37
CCDC86	0.96839	3.94278	14.1446	3.13346e-38	2.30025e-37
NME6	0.75575	2.95036	14.143	3.18564e-38	2.33773e-37
RAB7B	1.97961	0.551746	14.1418	3.22335e-38	2.36458e-37
COX6C	1.39107	7.1734	14.1383	3.33688e-38	2.44615e-37
CSDE1	0.769594	7.80769	14.1373	3.37033e-38	2.46981e-37
DNAAF5	0.786854	4.08827	14.1356	3.43054e-38	2.51305e-37
C1QA	2.32745	5.42399	14.1348	3.45698e-38	2.53153e-37
LTA4H	0.647943	5.2932	14.1337	3.49673e-38	2.55975e-37
CBX2	2.1043	0.977779	14.1261	3.77319e-38	2.75827e-37
ZNF706	0.986992	5.60197	14.1214	3.95329e-38	2.88791e-37
UQCRB	1.20888	7.34848	14.1204	3.9937e-38	2.91642e-37
NETO2	2.15624	0.215589	14.12	4.01171e-38	2.92855e-37
DNASE2	1.24959	5.22178	14.1178	4.09914e-38	2.99029e-37
RPL7	1.35274	9.12943	14.1106	4.40645e-38	3.21111e-37
CYYR1	1.57279	2.11566	14.1064	4.5985e-38	3.34874e-37
MAGOHB	0.817307	3.04263	14.0997	4.91712e-38	3.57827e-37
NDUFA2	1.12914	5.96179	14.0986	4.9703e-38	3.61572e-37
HS3ST2	2.59161	-0.851114	14.0968	5.06136e-38	3.67941e-37
LRP11	1.11619	4.07398	14.0961	5.0953e-38	3.7028e-37
CCNA2	2.0365	2.32672	14.09	5.41791e-38	3.93178e-37
PPP2CA	0.561616	6.24048	14.0782	6.10067e-38	4.41961e-37
ZP3	2.11676	0.316578	14.0773	6.15277e-38	4.45427e-37
TBL2	0.742512	4.66697	14.0768	6.18748e-38	4.47786e-37
SLC26A2	1.20136	2.47322	14.0749	6.3057e-38	4.56183e-37
KARS	0.845464	6.08236	14.0727	6.4481e-38	4.66163e-37
MRPL45	0.826762	4.80728	14.0724	6.46532e-38	4.67247e-37
RP11-175K6.1	2.09659	-3.02414	14.0718	6.50486e-38	4.69943e-37
C12orf73	0.838563	2.34391	14.0661	6.88394e-38	4.96644e-37
NSMCE1	1.03177	5.0567	14.066	6.89507e-38	4.97276e-37
ACAD9	0.595537	5.10763	14.0646	6.98885e-38	5.03866e-37
CLSPN	2.72949	-0.90318	14.0562	7.60635e-38	5.48008e-37
RPL27A	1.16672	8.87096	14.0541	7.76505e-38	5.59249e-37
BUD13	0.554855	3.27028	14.037	9.21032e-38	6.62884e-37
AAMDC	1.22572	3.609	14.0295	9.93471e-38	7.14283e-37
CPXM1	2.78132	-0.269187	14.0177	1.11831e-37	8.02384e-37
LAMTOR4	1.15765	5.33824	13.9963	1.38404e-37	9.91687e-37
CHCHD1	0.835513	4.51735	13.9934	1.4248e-37	1.02055e-36
MED20	0.732429	3.40191	13.988	1.5042e-37	1.07595e-36
ACTR2	0.791376	6.5155	13.9866	1.52527e-37	1.09064e-36
TRAPPC9	0.959963	4.65366	13.9722	1.76166e-37	1.25753e-36
MPZL1	1.07354	5.44905	13.9716	1.77232e-37	1.26428e-36
C11orf68	0.726263	4.42712	13.9712	1.77886e-37	1.26851e-36
TIFAB	3.0664	-2.57933	13.9707	1.78837e-37	1.27486e-36
CTHRC1	3.19396	0.399654	13.9685	1.82792e-37	1.30261e-36
PXMP4	1.15353	4.07698	13.9664	1.86634e-37	1.32908e-36
ZNF687	0.991909	4.66808	13.9613	1.96478e-37	1.39871e-36
BDKRB2	2.68155	0.867645	13.9535	2.1242e-37	1.50964e-36
ITGB1BP1	0.820035	4.50516	13.9518	2.16033e-37	1.5343e-36
RPLP0P2	3.01106	-3.45475	13.9518	2.16037e-37	1.5343e-36
SEC11A	0.676568	6.01369	13.9449	2.31418e-37	1.64187e-36
SEMA3G	1.75659	2.30625	13.9446	2.31929e-37	1.64493e-36
PPP1R7	0.724878	5.26228	13.9437	2.34132e-37	1.66e-36
RNASE1	1.96237	4.60129	13.9433	2.35138e-37	1.66657e-36
RP11-443P15.2	4.45502	-0.847601	13.9425	2.37028e-37	1.6794e-36
P2RY8	1.81546	1.5617	13.9353	2.54723e-37	1.80173e-36
DDOST	0.851438	7.18292	13.9272	2.76036e-37	1.95116e-36
PPP1R8	0.576374	4.19565	13.9262	2.78899e-37	1.97073e-36
ZBTB22	0.816396	3.80081	13.9228	2.88489e-37	2.03781e-36
DERL1	0.916273	6.29685	13.9215	2.92086e-37	2.06182e-36
IL27RA	1.50409	1.79221	13.918	3.02571e-37	2.13512e-36
YBX1	0.896279	7.85043	13.9143	3.13796e-37	2.21359e-36
RP11-486A14.1	2.32884	-0.920777	13.9134	3.16901e-37	2.23473e-36
HOXD1	3.27552	-3.55888	13.913	3.17912e-37	2.2396e-36
EEF1A1	0.930663	12.1554	13.9116	3.22389e-37	2.27038e-36
RPS7	1.01679	8.73732	13.9106	3.25884e-37	2.29345e-36
VDAC2	0.863368	6.05282	13.9093	3.30122e-37	2.32249e-36
RPL35A	1.03734	7.6954	13.9083	3.33302e-37	2.34408e-36
PIGF	0.685746	3.09134	13.9058	3.41612e-37	2.40172e-36
MTND4P12	4.34262	3.0732	13.8961	3.7634e-37	2.64144e-36
YBX1P10	1.77119	-0.751455	13.8947	3.81866e-37	2.67933e-36
FAM72B	2.41966	-0.660155	13.8926	3.89763e-37	2.7329e-36
CENPQ	1.21477	1.34805	13.8807	4.38716e-37	3.07512e-36
NAP1L1	1.04086	6.7945	13.8712	4.82334e-37	3.37747e-36
FLYWCH2	1.396	2.90709	13.8684	4.9611e-37	3.47161e-36
TAF6	0.732717	4.72467	13.8666	5.04879e-37	3.53179e-36
COPG1	0.743934	7.04775	13.8594	5.42449e-37	3.78955e-36
LAMP3	2.5769	-0.103683	13.8586	5.46959e-37	3.81868e-36
CYFIP1	0.683196	5.88788	13.8586	5.46984e-37	3.81868e-36
GAA	1.07271	6.81272	13.8552	5.65631e-37	3.94623e-36
ATAD2	1.50307	4.62265	13.8535	5.7554e-37	4.01403e-36
IFI35	1.28932	4.73144	13.8529	5.78525e-37	4.0335e-36
FOXM1	2.1227	3.14628	13.8521	5.83584e-37	4.06742e-36
EEF1A1P5	1.49533	5.64115	13.8519	5.84669e-37	4.07363e-36
CENPN	1.16778	2.35402	13.8501	5.95058e-37	4.14326e-36
PSMB9	1.63016	4.40725	13.845	6.26367e-37	4.35402e-36
RPS14	1.09018	8.58193	13.8396	6.60451e-37	4.5879e-36
KAT5	0.558342	4.49957	13.8359	6.85542e-37	4.75904e-36
GDI2	0.664546	7.24886	13.8294	7.31052e-37	5.06993e-36
SMC2	1.18757	2.98665	13.825	7.64146e-37	5.29594e-36
HAT1	0.829109	4.11216	13.8209	7.96067e-37	5.51352e-36
NDC1	0.828265	3.77532	13.8187	8.13598e-37	5.63308e-36
FAU	0.927507	7.92406	13.7989	9.90087e-37	6.83695e-36
TCOF1	0.848995	4.71973	13.796	1.01905e-36	7.03235e-36
IFI30	1.59543	6.56087	13.7936	1.04415e-36	7.20313e-36
GPNMB	2.09863	4.21962	13.7845	1.14227e-36	7.87489e-36
POLD1	1.04135	3.96077	13.7763	1.23953e-36	8.53414e-36
RPL5	0.969614	8.62732	13.7744	1.26313e-36	8.69094e-36
TRMT6	0.812387	3.20242	13.773	1.28032e-36	8.80627e-36
JAGN1	0.779488	5.05613	13.7694	1.32807e-36	9.13174e-36
UCP2	1.75451	3.65495	13.7603	1.45298e-36	9.97426e-36
AC004381.6	1.42441	1.40264	13.7583	1.48269e-36	1.01682e-35
AKR1C3	1.60046	7.93445	13.7546	1.53804e-36	1.05443e-35
COL9A1	2.63062	-2.6068	13.7541	1.54579e-36	1.0594e-35
SREK1IP1	0.711941	3.77612	13.7513	1.58846e-36	1.08829e-35
MTBP	1.41681	0.391493	13.7463	1.67012e-36	1.14349e-35
AGGF1	0.636725	4.29529	13.7446	1.69729e-36	1.16095e-35
ACBD6	0.8505	4.40539	13.744	1.70776e-36	1.16773e-35
SYPL1	0.762072	5.88878	13.7439	1.70991e-36	1.16844e-35
RIOK2	0.652775	3.59377	13.7415	1.75172e-36	1.19662e-35
C7orf50	1.11298	5.23932	13.7351	1.86517e-36	1.27287e-35
GNL1	0.762185	5.28403	13.7311	1.94185e-36	1.32434e-35
GTF2F1	0.646688	5.3119	13.7254	2.05441e-36	1.40019e-35
RNF5	0.890846	6.07963	13.7217	2.13e-36	1.4503e-35
RTKN2	2.70738	-1.08804	13.7115	2.35671e-36	1.6031e-35
UCHL5	0.812782	4.74193	13.7085	2.42779e-36	1.65091e-35
EXOSC1	0.793244	3.67832	13.7072	2.46042e-36	1.67256e-35
NFKBIE	1.35809	3.59163	13.7043	2.53155e-36	1.7198e-35
C3orf38	0.553043	2.95456	13.703	2.56572e-36	1.74188e-35
COA3	1.02457	5.86398	13.6989	2.66999e-36	1.81091e-35
ESCO2	2.30597	-0.233824	13.6974	2.71223e-36	1.83896e-35
IGSF3	2.60279	2.12906	13.6972	2.71564e-36	1.84068e-35
CUL4B	0.682781	5.2617	13.6942	2.79959e-36	1.89635e-35
PET117	0.883423	2.78567	13.691	2.889e-36	1.95565e-35
RBX1	0.769668	4.73409	13.6822	3.15201e-36	2.13162e-35
DENR	0.579623	4.95338	13.6802	3.2133e-36	2.17237e-35
SPATS2L	0.88869	6.46204	13.6759	3.35418e-36	2.26542e-35
CDC73	0.805909	4.19199	13.6714	3.50853e-36	2.36662e-35
NDUFB6	0.831125	5.07415	13.6681	3.62438e-36	2.44084e-35
AP2M1	0.673674	7.29664	13.6584	3.9884e-36	2.68254e-35
EFNA4	1.19315	2.61321	13.656	4.08621e-36	2.74744e-35
GTF2IP4	1.26032	5.77536	13.6544	4.14947e-36	2.78729e-35
POLQ	2.21266	0.113179	13.6533	4.19723e-36	2.81756e-35
CBX8	1.03653	2.81966	13.6521	4.24719e-36	2.85019e-35
ABHD14A	1.01307	3.71756	13.6481	4.41459e-36	2.96063e-35
MEMO1P1	1.71487	-1.95703	13.6315	5.202e-36	3.48313e-35
AMN1	0.934708	1.53527	13.6235	5.63219e-36	3.76756e-35
NCL	0.727301	8.02029	13.6228	5.67346e-36	3.79396e-35
UQCR10	0.986236	5.98085	13.621	5.77605e-36	3.8601e-35
RPAP3	0.552144	3.66136	13.6184	5.92493e-36	3.95833e-35
CCHCR1	1.08397	4.22207	13.6138	6.20142e-36	4.14041e-35
LMNB1	1.58451	3.56501	13.6063	6.67649e-36	4.45192e-35
TCTEX1D2	1.45919	0.115817	13.6028	6.91049e-36	4.60502e-35
SLC39A6	1.06427	4.10784	13.5954	7.43786e-36	4.95487e-35
RP11-452F19.3	1.3014	1.63145	13.5924	7.66021e-36	5.09975e-35
LAPTM4A	0.71211	7.49262	13.5887	7.94658e-36	5.28704e-35
RTCA-AS1	1.91493	-2.43008	13.5866	8.10847e-36	5.39132e-35
PCIF1	0.539243	4.49889	13.5849	8.24971e-36	5.48349e-35
RFC3	1.1715	2.33086	13.584	8.32077e-36	5.52897e-35
SCAMP1	0.838436	4.0366	13.5836	8.35547e-36	5.55027e-35
RPS27	1.11991	8.67812	13.5828	8.42405e-36	5.59228e-35
BLZF1	0.822655	3.65409	13.5817	8.5139e-36	5.64834e-35
NDUFA4	0.947814	7.25635	13.5776	8.86069e-36	5.86912e-35
ERAL1	0.644352	5.31405	13.5689	9.66048e-36	6.38874e-35
NFKBIL1	0.904229	4.21697	13.565	1.00371e-35	6.63367e-35
SLC39A7	0.908438	7.0655	13.5596	1.0588e-35	6.99559e-35
POLR3K	0.891929	2.83926	13.5546	1.11224e-35	7.3463e-35
HNRNPUL2	0.537005	5.88569	13.5533	1.12593e-35	7.43443e-35
MED27	0.811061	2.87581	13.553	1.12923e-35	7.45386e-35
COQ7	0.650719	3.28229	13.5506	1.15686e-35	7.62902e-35
MOCS3	0.679559	2.76322	13.5497	1.1677e-35	7.69325e-35
PSMB2	0.804887	6.41293	13.5469	1.19973e-35	7.90175e-35
DHX57	0.697099	3.35902	13.5433	1.24319e-35	8.18285e-35
CCT8	0.6986	6.34885	13.5374	1.31813e-35	8.65983e-35
SAMM50	0.934458	5.24285	13.5371	1.3211e-35	8.67385e-35
GPN3	0.780778	3.77259	13.5343	1.35902e-35	8.91724e-35
EME1	1.82931	0.217391	13.5292	1.42906e-35	9.36512e-35
IGSF21	2.07886	-0.519131	13.5188	1.58298e-35	1.03641e-34
HPRT1	1.07926	4.15983	13.518	1.59451e-35	1.04363e-34
C20orf196	1.06572	0.508256	13.5131	1.67321e-35	1.09411e-34
SSRP1	0.660084	6.1128	13.5117	1.6971e-35	1.1087e-34
ATP6V1C1	1.00067	5.58642	13.5084	1.75403e-35	1.14446e-34
RELB	1.47387	3.79449	13.5047	1.81793e-35	1.18579e-34
CCDC51	0.791296	3.29633	13.5037	1.83588e-35	1.19712e-34
UXT	0.797072	5.05818	13.5018	1.87083e-35	1.21953e-34
RP11-138I1.4	1.38398	5.3196	13.5002	1.90115e-35	1.23891e-34
RPS24	1.20977	8.73547	13.4996	1.91241e-35	1.24586e-34
AC145343.2	2.12268	-2.5368	13.4987	1.92994e-35	1.25689e-34
CCDC170	2.67336	0.791793	13.4903	2.0951e-35	1.36107e-34
YPEL5	0.644924	5.64917	13.4884	2.13575e-35	1.38705e-34
GNB2L1	0.96434	9.06765	13.4696	2.56959e-35	1.66415e-34
NES	1.42271	4.36577	13.4641	2.71248e-35	1.75616e-34
FBXO43	2.30273	-1.0331	13.4623	2.75964e-35	1.78614e-34
EIF2S3	0.723347	6.39664	13.4556	2.94633e-35	1.9052e-34
CAV1	1.34025	4.25794	13.4482	3.17088e-35	2.04661e-34
TIGD5	1.1257	3.08425	13.4456	3.25246e-35	2.09733e-34
COA4	0.797642	5.48492	13.4327	3.69023e-35	2.3767e-34
SNUPN	0.639948	3.65314	13.4297	3.79998e-35	2.44663e-34
BLOC1S3	0.800148	3.39248	13.4262	3.93608e-35	2.53037e-34
EIF4A3	0.802872	5.34823	13.4248	3.99053e-35	2.56459e-34
NDUFB2	0.948567	5.8747	13.4245	4.00037e-35	2.57013e-34
VARS	0.957537	6.2152	13.4236	4.03809e-35	2.59277e-34
MRPL11	0.806722	4.77377	13.418	4.26417e-35	2.73709e-34
CDCA4	1.14349	2.04461	13.4154	4.37429e-35	2.80691e-34
CETN3	0.693094	2.43504	13.4099	4.61747e-35	2.96024e-34
SNX15	0.804997	3.72397	13.4043	4.87991e-35	3.12467e-34
MRPL42	0.526021	4.70443	13.4012	5.02675e-35	3.21574e-34
NRM	1.43294	2.79658	13.3999	5.09451e-35	3.2571e-34
ADAM15	1.12963	5.67158	13.3953	5.3289e-35	3.40384e-34
KIF24	1.59965	0.226818	13.3926	5.46966e-35	3.49055e-34
SBF2-AS1	1.05158	0.950499	13.3896	5.63664e-35	3.59493e-34
FOLR2	2.20187	2.51355	13.3875	5.75351e-35	3.66723e-34
NDUFA13	1.10611	6.83273	13.3843	5.938e-35	3.78367e-34
KCMF1	0.480548	5.18244	13.3813	6.11587e-35	3.89464e-34
EIF3L	0.824055	7.25709	13.3792	6.23768e-35	3.96979e-34
DYM	0.633259	4.41234	13.3769	6.38553e-35	4.06265e-34
NSFL1C	0.675881	5.83891	13.375	6.50006e-35	4.13426e-34
JMJD4	0.932019	4.52292	13.3729	6.64065e-35	4.2224e-34
MRPS14	0.688357	4.31585	13.3698	6.84344e-35	4.35003e-34
DGCR14	0.656067	3.46188	13.3649	7.18107e-35	4.56326e-34
ORC6	1.87629	0.436035	13.3613	7.43842e-35	4.72536e-34
C1QC	2.27821	5.0522	13.36	7.53288e-35	4.78391e-34
WRNIP1	0.700869	4.90726	13.357	7.75921e-35	4.92467e-34
SLC43A2	1.60788	3.26992	13.356	7.83236e-35	4.96808e-34
BCAP29	0.644175	4.75194	13.353	8.07063e-35	5.11767e-34
DDX41	0.663015	5.64857	13.3469	8.5662e-35	5.42863e-34
RAD18	0.752833	2.86053	13.3449	8.73203e-35	5.53205e-34
TLCD1	1.42884	2.71334	13.3446	8.7558e-35	5.54543e-34
DIABLO	0.624406	4.99464	13.34	9.1662e-35	5.8036e-34
DPP3	0.869271	4.83052	13.3395	9.20569e-35	5.82684e-34
RP11-111M22.3	1.46004	0.547394	13.3388	9.27011e-35	5.86584e-34
THAP8	0.940423	2.3625	13.3356	9.56589e-35	6.04935e-34
RPS20	1.24562	8.94776	13.3261	1.05022e-34	6.63546e-34
ERLEC1	0.69948	5.32742	13.3258	1.05295e-34	6.65073e-34
KIAA1522	1.22098	5.47708	13.3236	1.07573e-34	6.7925e-34
ZSCAN16-AS1	1.37559	3.08724	13.3176	1.14098e-34	7.1937e-34
LRPPRC	0.686515	6.48935	13.3159	1.15965e-34	7.30702e-34
CPNE3	0.887195	5.77435	13.3157	1.16285e-34	7.32498e-34
RP1-241P17.4	2.95385	-2.50243	13.3154	1.16528e-34	7.3359e-34
ICAM2	1.30263	3.03295	13.3154	1.16528e-34	7.3359e-34
LY6H	2.76096	-2.89483	13.3135	1.18802e-34	7.47675e-34
CNP	0.6375	6.04845	13.3127	1.19727e-34	7.53275e-34
CITF22-92A6.1	1.32333	-0.104114	13.3112	1.21478e-34	7.63832e-34
CECR1	1.67215	3.83054	13.3061	1.27707e-34	8.02758e-34
SNAP29	0.648698	5.24717	13.2971	1.39491e-34	8.7604e-34
LGALS3	2.22099	4.31984	13.293	1.45151e-34	9.1077e-34
ADAM10	0.784816	5.584	13.2869	1.53978e-34	9.65001e-34
CORO1B	0.776831	5.89193	13.2828	1.60382e-34	1.00483e-33
OTUD7B	0.766708	4.73419	13.2792	1.6603e-34	1.0396e-33
CAP1	0.725096	6.76692	13.271	1.79871e-34	1.12525e-33
GPATCH3	0.779963	3.47603	13.2657	1.89471e-34	1.18495e-33
STT3B	0.700983	6.69038	13.2645	1.91672e-34	1.19837e-33
H2BFS	1.87643	0.336524	13.2608	1.98839e-34	1.2428e-33
EGFL6	2.76917	-3.63414	13.2553	2.09725e-34	1.31006e-33
TMPO	0.95173	5.68014	13.2444	2.33366e-34	1.45514e-33
HDAC5	0.870954	5.3109	13.2424	2.37914e-34	1.48305e-33
RAN	0.861851	6.73715	13.2417	2.39436e-34	1.49209e-33
NOL11	0.613658	4.81001	13.2413	2.40384e-34	1.49756e-33
RPL23AP82	0.854391	2.44711	13.2405	2.42454e-34	1.51001e-33
RPL13AP5	1.2701	4.50918	13.2357	2.53971e-34	1.5808e-33
TCTN3	0.652845	4.63641	13.2307	2.66558e-34	1.65766e-33
GPX4	0.993207	8.00437	13.2197	2.96811e-34	1.84088e-33
COX7B	1.02675	6.48891	13.2124	3.18753e-34	1.97463e-33
RP11-25H12.1	2.77165	-4.62134	13.209	3.29472e-34	2.03922e-33
C10orf11	1.17335	3.17124	13.2029	3.49828e-34	2.16393e-33
RPP21	0.975729	3.71432	13.1933	3.84058e-34	2.37497e-33
SQSTM1	1.5103	9.47756	13.1911	3.92479e-34	2.4249e-33
FSTL4	3.43114	-1.66154	13.1901	3.96275e-34	2.44763e-33
CLTA	0.820286	6.35106	13.1898	3.97309e-34	2.45329e-33
MKRN1	0.511233	5.66298	13.1798	4.37983e-34	2.70126e-33
CENPB	0.691522	5.96259	13.1702	4.81018e-34	2.96406e-33
PIGBOS1	0.735285	2.37817	13.169	4.86621e-34	2.99594e-33
SMU1	0.570256	5.0158	13.1687	4.8775e-34	3.00113e-33
TCEB2	1.06823	6.39915	13.1679	4.91613e-34	3.02312e-33
CIR1	0.576701	4.24686	13.165	5.06065e-34	3.11108e-33
IARS2	0.890537	6.55764	13.1639	5.11084e-34	3.14102e-33
RECQL4	1.71847	3.04348	13.1626	5.17576e-34	3.17905e-33
NDUFS3	0.775089	5.75455	13.1599	5.31661e-34	3.26365e-33
LINC01235	2.92129	-3.20723	13.1549	5.58201e-34	3.42255e-33
ARL2BP	0.760828	4.66307	13.1514	5.77604e-34	3.53841e-33
SERBP1	0.618337	7.33577	13.1505	5.82668e-34	3.56839e-33
KIAA1143	1.04122	3.93083	13.1504	5.83162e-34	3.57037e-33
STAG2	0.787371	5.21958	13.1426	6.29232e-34	3.85019e-33
GJC1	1.63565	0.963967	13.1421	6.32189e-34	3.86602e-33
TTC30B	1.12553	1.35267	13.141	6.38907e-34	3.90596e-33
TM9SF2	0.834897	7.15127	13.1397	6.46946e-34	3.95396e-33
NOL10	0.573186	4.25312	13.1385	6.54376e-34	3.9982e-33
RP11-560J1.2	1.85611	-2.57818	13.1356	6.73393e-34	4.1108e-33
MAPT	2.02182	1.41294	13.1317	6.99673e-34	4.26998e-33
CD93	1.50992	4.38301	13.1264	7.36706e-34	4.49337e-33
ATF6B	0.768602	5.73189	13.1213	7.73476e-34	4.71216e-33
RRS1	1.39647	4.0138	13.1187	7.93389e-34	4.83066e-33
BFSP2	2.70706	-4.29211	13.1094	8.68561e-34	5.28681e-33
DUSP12	0.727231	2.82135	13.1066	8.92979e-34	5.43229e-33
ATRN	1.16877	6.90659	13.1019	9.3472e-34	5.67205e-33
BCL6B	1.3611	2.62233	13.1018	9.34828e-34	5.67205e-33
HNRNPK	0.460255	8.13009	13.1016	9.3663e-34	5.68134e-33
ABCF2	0.767132	4.69561	13.1015	9.38213e-34	5.68929e-33
RP1-313I6.12	1.41437	-0.298967	13.0966	9.83624e-34	5.9526e-33
KIF22	1.03302	4.96156	13.0907	1.04112e-33	6.29873e-33
ALG3	0.828652	5.81797	13.0902	1.04656e-33	6.32979e-33
UBA2	0.701988	5.36046	13.083	1.12228e-33	6.78582e-33
IMMP2L	1.18089	3.33835	13.0802	1.15334e-33	6.97163e-33
VOPP1	0.914563	5.30771	13.0788	1.16929e-33	7.06394e-33
MRFAP1	0.612413	7.45271	13.0782	1.17594e-33	7.10208e-33
DNASE2B	2.3835	-4.05754	13.0698	1.27521e-33	7.69278e-33
XRCC6P2	1.48027	-2.32712	13.0639	1.35125e-33	8.14675e-33
G6PD	1.86775	3.92121	13.0609	1.39059e-33	8.38155e-33
POP4	0.664144	4.45163	13.0608	1.39188e-33	8.3869e-33
SLBP	0.681007	4.57618	13.0606	1.39538e-33	8.40557e-33
DPH6	0.801557	2.00853	13.0604	1.39754e-33	8.41616e-33
MRPS28	0.983819	4.78162	13.0588	1.41893e-33	8.54005e-33
FAM104A	0.556082	3.97894	13.0546	1.47858e-33	8.89656e-33
CSPG5	2.23075	-1.04268	13.0489	1.56225e-33	9.39727e-33
VPS45	0.625164	4.41532	13.0485	1.5689e-33	9.43457e-33
ARHGAP18	1.15284	2.68734	13.046	1.6073e-33	9.66272e-33
NME1-NME2	1.11156	7.57471	13.0451	1.6217e-33	9.74648e-33
MFSD1	0.784417	5.19351	13.0435	1.64716e-33	9.89669e-33
TERF1	0.743219	4.07154	13.0391	1.71779e-33	1.03092e-32
EIF2B1	0.485348	5.02173	13.0376	1.74395e-33	1.04602e-32
NUB1	0.611584	5.59654	13.0373	1.74793e-33	1.04781e-32
PPOX	0.832289	3.68605	13.0372	1.75057e-33	1.04909e-32
DBNDD1	1.9835	3.73043	13.0364	1.76345e-33	1.05651e-32
TACC3	1.434	3.80915	13.0306	1.86535e-33	1.11692e-32
SNRPF	0.948935	4.61264	13.0258	1.95481e-33	1.16848e-32
PITPNA-AS1	1.41624	1.09896	13.022	2.02688e-33	1.21087e-32
KIF9	0.966791	1.2405	13.0161	2.14625e-33	1.28145e-32
ZFAT	0.872205	2.47932	13.0142	2.18708e-33	1.30508e-32
APEX2	0.719726	4.25794	13.0138	2.19479e-33	1.30931e-32
RRP36	0.697799	4.60518	13.0104	2.26925e-33	1.35335e-32
DHX8	0.595653	4.62866	13.009	2.30068e-33	1.3717e-32
CLP1	0.628409	2.88396	13.0011	2.48269e-33	1.47937e-32
S100A10	1.59468	6.19504	12.9988	2.53874e-33	1.51235e-32
SDC2	1.19778	8.0282	12.9976	2.56853e-33	1.52966e-32
SNRNP35	0.85735	3.88994	12.996	2.60838e-33	1.55295e-32
EBAG9	0.880566	4.34946	12.9924	2.70012e-33	1.60711e-32
ZNF561-AS1	0.81478	0.991824	12.9917	2.71911e-33	1.61795e-32
KIAA1524	1.83756	0.488457	12.9912	2.7325e-33	1.62546e-32
C8orf33	0.971317	5.14674	12.9883	2.80901e-33	1.67049e-32
BRD7	0.69109	4.98314	12.9875	2.83018e-33	1.68261e-32
DAZAP2	0.582418	7.04836	12.9875	2.83222e-33	1.68334e-32
RAB7A	0.495065	7.1727	12.9836	2.93951e-33	1.74612e-32
C14orf142	0.759495	2.71703	12.9797	3.05291e-33	1.81297e-32
TRIM26	0.731085	6.00226	12.9788	3.08103e-33	1.82915e-32
SLC35E4	1.37236	0.0242387	12.9766	3.14571e-33	1.86649e-32
KIF20B	1.24273	1.6873	12.9732	3.25084e-33	1.92778e-32
BOP1	1.42722	5.34206	12.9694	3.37272e-33	1.99836e-32
POC1A	1.19387	2.64957	12.9662	3.47806e-33	2.06019e-32
PSEN2	0.999692	4.07199	12.9655	3.50228e-33	2.07395e-32
ATRIP	0.72304	2.61988	12.9597	3.70351e-33	2.19125e-32
DEPTOR	1.17408	3.99612	12.9513	4.01694e-33	2.37402e-32
EMCN	1.63919	2.26683	12.9406	4.45359e-33	2.62763e-32
CCDC47	0.8174	6.48663	12.9367	4.62521e-33	2.72735e-32
SLC9A6	0.767559	3.28016	12.9359	4.66059e-33	2.74667e-32
RSU1	0.791792	4.9314	12.9348	4.71175e-33	2.77604e-32
RPL31	0.994868	8.36937	12.9317	4.85607e-33	2.85866e-32
MRPL36	0.848778	4.2408	12.9249	5.18441e-33	3.04851e-32
CCDC97	0.629076	4.19693	12.9241	5.22516e-33	3.07075e-32
LY86	1.8804	0.479862	12.9145	5.72954e-33	3.36159e-32
POLA1	0.956083	2.54442	12.9145	5.72968e-33	3.36159e-32
YWHAQ	0.78748	6.58891	12.9095	6.01313e-33	3.52493e-32
ACTR3	0.648546	6.04586	12.9084	6.08074e-33	3.56357e-32
GNB1	0.625476	7.17592	12.9068	6.17096e-33	3.61543e-32
DPM3	1.26838	4.54989	12.9052	6.26805e-33	3.67026e-32
DDAH2	1.19236	5.21707	12.9038	6.35499e-33	3.71909e-32
CALM3	0.776706	7.22312	12.9028	6.41387e-33	3.7525e-32
MKKS	0.82966	5.39394	12.9022	6.45427e-33	3.77508e-32
CDC6	1.99909	2.47385	12.9015	6.49623e-33	3.79856e-32
RPL13AP20	1.88776	-2.12963	12.9012	6.51305e-33	3.80734e-32
LAPTM4B	1.92691	5.64699	12.8985	6.68807e-33	3.90747e-32
RPLP1	1.01932	9.44083	12.8977	6.73764e-33	3.93533e-32
NIN	0.999139	3.80885	12.8921	7.11445e-33	4.14963e-32
PSMB6	0.952221	5.90729	12.888	7.39917e-33	4.3145e-32
SNW1	0.563221	4.88138	12.8851	7.60963e-33	4.43352e-32
CHD4	0.58763	6.7496	12.8837	7.70999e-33	4.48949e-32
SLC38A9	0.780137	3.58494	12.8835	7.73137e-33	4.50069e-32
MRPL48	0.672537	3.88132	12.8825	7.80568e-33	4.54143e-32
ODF3L1	2.27199	-2.64526	12.8804	7.9631e-33	4.63173e-32
MCM7	1.09712	5.66707	12.8799	8.00017e-33	4.65071e-32
HAUS4	1.29672	4.19062	12.8695	8.84185e-33	5.13288e-32
UBTF	0.470284	6.12614	12.863	9.41461e-33	5.45329e-32
SAMHD1	1.17396	5.23927	12.8624	9.46519e-33	5.48107e-32
PRPF31	0.707462	5.5003	12.8586	9.8199e-33	5.68177e-32
RPP40	1.07571	2.18464	12.8569	9.98772e-33	5.77727e-32
TMEM14A	1.23268	4.87644	12.8563	1.00431e-32	5.80772e-32
TMEM69	0.686777	3.73578	12.8513	1.05378e-32	6.08704e-32
CDC42SE2	0.719189	4.78216	12.8419	1.15328e-32	6.65632e-32
PFDN5	0.801596	6.97544	12.8312	1.27822e-32	7.36727e-32
FAM134C	0.721074	6.02599	12.8276	1.32351e-32	7.62408e-32
RP11-109L13.1	3.01487	-3.43457	12.8232	1.38037e-32	7.94944e-32
CCDC77	0.832957	1.7697	12.8223	1.39291e-32	8.01947e-32
NME7	1.09643	2.6361	12.8181	1.45066e-32	8.34736e-32
UQCC2	1.00617	4.87931	12.816	1.47948e-32	8.51085e-32
CCDC94	0.76256	3.88272	12.814	1.50851e-32	8.67075e-32
CUL2	0.585398	4.36346	12.8131	1.5222e-32	8.74701e-32
UQCRC1	0.898074	7.58967	12.8119	1.53918e-32	8.84216e-32
SMAD2	0.582714	4.99654	12.8062	1.62543e-32	9.33511e-32
RP11-284F21.7	3.44754	-2.23043	12.8019	1.69426e-32	9.72503e-32
SPG21	0.606556	6.10535	12.8014	1.70258e-32	9.77013e-32
CCRL2	1.60384	0.0111994	12.797	1.77574e-32	1.01816e-31
LGMN	1.00034	5.93788	12.7928	1.84989e-32	1.05923e-31
PSMD13	0.708345	6.24763	12.7912	1.87864e-32	1.07539e-31
SYNGR2	0.84348	6.48452	12.7858	1.97754e-32	1.13139e-31
SERTAD4-AS1	2.44372	-3.2546	12.7853	1.98661e-32	1.13627e-31
COPRS	0.830129	4.96575	12.7824	2.04346e-32	1.16751e-31
ANXA2R	1.43936	0.232456	12.7792	2.10745e-32	1.20374e-31
SSSCA1	0.805094	3.92093	12.7765	2.16154e-32	1.2343e-31
CCDC167	1.1113	3.9923	12.7675	2.35753e-32	1.34548e-31
IPO9	0.68749	5.58642	12.762	2.4854e-32	1.41769e-31
BMS1P8	3.60763	-0.994705	12.7595	2.54675e-32	1.45229e-31
STEAP1B	2.38473	-3.70292	12.7555	2.64489e-32	1.50702e-31
HSBP1	0.670676	5.37414	12.7538	2.68844e-32	1.531e-31
YWHAZP4	2.2201	-3.34101	12.7527	2.71617e-32	1.54637e-31
BCAT1	1.87114	1.37174	12.7472	2.86443e-32	1.62989e-31
RHOG	0.786789	4.73333	12.7468	2.87464e-32	1.63526e-31
GNG5	0.738593	5.89543	12.7454	2.9137e-32	1.65703e-31
ISG20L2	0.662232	4.59501	12.7446	2.93612e-32	1.66932e-31
STYXL1	1.04645	4.03361	12.7438	2.9585e-32	1.6816e-31
MRPL43	0.657685	5.36362	12.7428	2.98673e-32	1.69718e-31
ZCCHC17	0.642058	3.61333	12.741	3.03944e-32	1.72666e-31
HSF2BP	1.77967	-1.65089	12.7358	3.19637e-32	1.81433e-31
RPUSD2	0.678192	2.95615	12.7329	3.28607e-32	1.86424e-31
MRPS24	0.854184	5.76012	12.7286	3.42356e-32	1.94066e-31
SARNP	0.707987	4.41983	12.7232	3.60362e-32	2.04163e-31
TRAPPC2B	1.25268	1.89696	12.7149	3.90446e-32	2.20909e-31
PHF5A	0.633823	3.76191	12.7103	4.07996e-32	2.30713e-31
AAGAB	0.57584	4.32511	12.7096	4.10772e-32	2.3222e-31
GLA	1.24551	3.68593	12.7053	4.27851e-32	2.41484e-31
C20orf27	0.991989	4.23165	12.7038	4.34249e-32	2.44964e-31
F2RL3	2.6971	0.146392	12.7033	4.36215e-32	2.46006e-31
BCAS4	1.69414	0.866364	12.7004	4.48251e-32	2.52658e-31
CEBPZ	0.633806	4.79201	12.6996	4.51892e-32	2.54642e-31
TMX4	0.809425	5.61422	12.6985	4.56718e-32	2.57223e-31
LRRC1	2.45173	1.74501	12.6983	4.57631e-32	2.57668e-31
SSR1	0.742058	6.96007	12.6952	4.71389e-32	2.652e-31
PRUNE	0.909164	4.24962	12.6935	4.78854e-32	2.69328e-31
NRBP1	0.629195	6.14773	12.6865	5.12293e-32	2.87981e-31
NAGPA	0.823513	3.86448	12.6864	5.12538e-32	2.88042e-31
PPP6R1	0.635309	5.96362	12.6863	5.13272e-32	2.88376e-31
FAM189B	0.918705	4.29907	12.6835	5.26929e-32	2.9597e-31
HNRNPAB	0.742643	6.31982	12.6829	5.30208e-32	2.97652e-31
LSM4	0.91248	6.06086	12.6809	5.40346e-32	3.031e-31
PTPRR	2.42957	-3.60567	12.6787	5.52036e-32	3.09574e-31
RP11-138J23.1	3.20243	-4.40177	12.6767	5.62717e-32	3.1548e-31
ARPC2	0.653922	6.37965	12.6753	5.70233e-32	3.19522e-31
PLOD1	0.970511	7.26273	12.6715	5.91461e-32	3.3124e-31
ERMP1	1.0294	4.22765	12.6666	6.1941e-32	3.46615e-31
MRPL22	0.765527	4.30027	12.6608	6.54578e-32	3.66001e-31
EIF3C	0.894678	7.71621	12.6515	7.15554e-32	3.99562e-31
METTL23	0.713149	4.2348	12.6503	7.24014e-32	4.04178e-31
C8orf76	0.911449	3.8897	12.648	7.40203e-32	4.13106e-31
BCL7C	0.964874	4.24629	12.6452	7.60338e-32	4.2423e-31
CRIP1	1.88949	2.3804	12.6411	7.90655e-32	4.40559e-31
CD109	2.2349	2.01347	12.6378	8.15995e-32	4.54316e-31
UQCC3	0.979603	3.93045	12.6371	8.21535e-32	4.57279e-31
EIF1	0.742796	8.53495	12.6352	8.36047e-32	4.65109e-31
PLA2G2D	3.57369	-2.34363	12.6337	8.48543e-32	4.71936e-31
EXOC6	0.659588	3.75107	12.6331	8.5332e-32	4.74341e-31
OTX1	2.88757	-1.73055	12.6329	8.54556e-32	4.74902e-31
TTC9	2.36074	2.73245	12.6295	8.82683e-32	4.90403e-31
SPATC1L	2.46366	0.787283	12.6293	8.8488e-32	4.91493e-31
RNASE6	1.78562	1.44753	12.6292	8.85407e-32	4.91655e-31
CD86	1.80315	1.06871	12.6261	9.1188e-32	5.06221e-31
TOMM34	0.722457	4.32475	12.6244	9.2663e-32	5.14137e-31
RP3-417G15.1	1.7666	-1.02589	12.6016	1.15181e-31	6.37222e-31
UBAP2L	0.701031	6.20974	12.6008	1.16133e-31	6.42318e-31
AMBRA1	0.573469	4.35016	12.6006	1.16292e-31	6.43026e-31
RP11-556K13.1	2.02945	-3.53056	12.5908	1.27712e-31	7.0506e-31
EBF1	1.56718	0.70674	12.5872	1.32173e-31	7.29303e-31
TRAM1	0.909713	7.44395	12.5859	1.3376e-31	7.37864e-31
CTC-338M12.5	1.98028	-2.31113	12.582	1.38935e-31	7.65806e-31
COX17	0.822648	5.09807	12.5813	1.39865e-31	7.7073e-31
FAM103A2P	2.40873	-0.647136	12.5785	1.43647e-31	7.91156e-31
PMVK	1.00856	5.98106	12.5774	1.45092e-31	7.98899e-31
ATP5I	1.1144	6.16949	12.5766	1.46173e-31	8.04644e-31
AC017002.1	2.13245	-3.71048	12.5746	1.49087e-31	8.20466e-31
AC079250.1	1.50156	-2.01926	12.5656	1.62301e-31	8.92018e-31
AP2B1	0.693709	6.17193	12.5608	1.69999e-31	9.3408e-31
UNC45A	0.673639	5.42672	12.5601	1.71076e-31	9.39508e-31
C6orf89	0.611251	6.24735	12.5551	1.79343e-31	9.83875e-31
PNO1	0.752076	3.57305	12.5537	1.81887e-31	9.97568e-31
GHDC	0.805343	4.68343	12.5531	1.82884e-31	1.00278e-30
FANCF	0.631836	3.21976	12.5528	1.83474e-31	1.00575e-30
RP11-360L9.7	1.94917	-1.35442	12.5478	1.92388e-31	1.05434e-30
LINC01186	2.63209	-3.75826	12.5458	1.96103e-31	1.07441e-30
WBSCR22	0.669137	5.55081	12.5453	1.96999e-31	1.07904e-30
ATP5J2-PTCD1	2.59348	1.71466	12.5441	1.993e-31	1.09136e-30
SLC25A5	0.902636	7.68999	12.5406	2.06039e-31	1.12796e-30
PIGP	0.814262	3.46685	12.538	2.11152e-31	1.15565e-30
KPNB1	0.630495	6.64928	12.537	2.13093e-31	1.16597e-30
CCDC58	0.756058	3.41364	12.5315	2.24658e-31	1.22797e-30
METTL2A	0.625104	3.41786	12.5262	2.36219e-31	1.28981e-30
ANP32E	0.728722	5.04774	12.5241	2.40852e-31	1.31443e-30
LINC01224	3.44007	-3.95617	12.5186	2.53815e-31	1.38445e-30
RARS	0.621368	5.23371	12.5139	2.65453e-31	1.44755e-30
FAM132B	2.08554	-0.90561	12.5101	2.75236e-31	1.49973e-30
LLPH	0.538884	4.00579	12.5067	2.84374e-31	1.54831e-30
MED25	0.621121	4.53426	12.5003	3.02188e-31	1.6436e-30
GPBP1	0.490638	5.54456	12.4984	3.07463e-31	1.67186e-30
MRPS18A	0.808664	5.03735	12.4981	3.08329e-31	1.67613e-30
CHRNB4	2.25762	-3.84087	12.4964	3.13375e-31	1.70223e-30
E2F2	2.06724	0.0960271	12.4961	3.14419e-31	1.70746e-30
RPTOR	0.635959	4.69098	12.4947	3.18512e-31	1.72879e-30
SLCO1C1	2.14749	-3.64776	12.4884	3.38318e-31	1.83534e-30
MAGEA1	5.39627	-2.50932	12.4865	3.44251e-31	1.86705e-30
PPP1CB	0.574971	6.39871	12.4822	3.58554e-31	1.94261e-30
CH17-340M24.3	1.28235	1.54928	12.479	3.69594e-31	2.00138e-30
STAT1	1.33221	6.79643	12.4773	3.75744e-31	2.03311e-30
HLTF	0.980449	4.41154	12.4772	3.76092e-31	2.03447e-30
DROSHA	0.597206	4.48586	12.4768	3.77406e-31	2.04105e-30
TIGD3	1.99565	-1.45201	12.4709	3.99364e-31	2.15813e-30
TMED9	0.791428	7.51588	12.4685	4.08276e-31	2.20572e-30
FAM83D	1.65772	2.57167	12.452	4.77505e-31	2.57509e-30
P3H4	1.42812	2.63048	12.45	4.8672e-31	2.62373e-30
NPTN	0.687242	5.48277	12.45	4.86775e-31	2.62373e-30
RP11-140K17.3	1.23437	0.904258	12.4449	5.10717e-31	2.74995e-30
COPS8	0.521317	4.42635	12.4426	5.21961e-31	2.80905e-30
NSF	0.669937	4.819	12.4418	5.2601e-31	2.83011e-30
UBL7-AS1	0.840778	0.430144	12.4415	5.27602e-31	2.83794e-30
PDIA6	0.916817	8.03807	12.4384	5.43462e-31	2.92175e-30
SPTLC2	0.66577	4.12844	12.4377	5.46899e-31	2.93948e-30
ACAN	3.12049	-1.8511	12.4364	5.53764e-31	2.97485e-30
FTSJ3	0.645112	5.28059	12.4359	5.56591e-31	2.98851e-30
ISX	4.9224	-2.05289	12.4317	5.78648e-31	3.10375e-30
IGF2BP1	5.00529	-0.736795	12.4225	6.31336e-31	3.38117e-30
RASL12	1.39405	0.914554	12.4144	6.81768e-31	3.64846e-30
COIL	0.541073	3.65174	12.4139	6.85307e-31	3.66646e-30
KEAP1	0.67495	5.85369	12.4136	6.87226e-31	3.67579e-30
DPP4	1.94066	5.25259	12.4126	6.9393e-31	3.7107e-30
CD248	1.48704	2.66294	12.411	7.04259e-31	3.76497e-30
GIT1	0.73161	4.40267	12.4075	7.28064e-31	3.89025e-30
AC011737.2	1.24385	1.27662	12.4073	7.28954e-31	3.89401e-30
SLC51B	3.09794	0.583829	12.4067	7.33403e-31	3.91578e-30
LYPD1	3.25929	1.09169	12.4041	7.51559e-31	4.01068e-30
NQO1	3.81677	3.6655	12.4029	7.60296e-31	4.05627e-30
C14orf119	0.558948	4.51611	12.4018	7.68449e-31	4.09872e-30
RPL36	1.13393	7.68174	12.3982	7.94856e-31	4.23741e-30
H3F3B	0.718832	7.93119	12.392	8.42694e-31	4.48445e-30
ORAI1	0.848325	3.86947	12.3851	8.99522e-31	4.77958e-30
SSR3	0.756992	6.73012	12.3847	9.02954e-31	4.7966e-30
CTB-25B13.12	1.14398	2.3052	12.3788	9.55038e-31	5.06814e-30
PARS2	0.769983	2.05198	12.3775	9.67053e-31	5.1293e-30
CCNG1	0.86388	6.15569	12.3699	1.03857e-30	5.50029e-30
LGALSL	0.866437	3.16984	12.3693	1.04444e-30	5.52994e-30
RTP4	1.58068	2.20469	12.3686	1.0512e-30	5.56292e-30
PUF60	0.933561	7.07355	12.3679	1.0586e-30	5.60069e-30
ATF6	0.862272	5.79453	12.3645	1.09253e-30	5.77875e-30
UBALD2	1.12917	4.49829	12.3594	1.1468e-30	6.06272e-30
RP11-778D9.4	1.35097	-1.67441	12.3568	1.17554e-30	6.21312e-30
BRIP1	1.76246	1.20675	12.3561	1.18341e-30	6.25154e-30
PPP2R5A	0.826322	6.21511	12.3538	1.20924e-30	6.38477e-30
CLEC14A	1.33975	3.34101	12.3478	1.27947e-30	6.75218e-30
AIMP1	0.651381	4.8757	12.3457	1.30536e-30	6.88536e-30
SH3KBP1	1.02947	4.13565	12.3451	1.31237e-30	6.91883e-30
ZNF174	0.582376	2.46154	12.3445	1.32016e-30	6.95817e-30
RAC1P2	1.41623	-0.0671366	12.344	1.32607e-30	6.98756e-30
KNOP1	0.664681	3.25236	12.3325	1.47841e-30	7.78442e-30
ARF4-AS1	1.7814	-2.41967	12.3272	1.55398e-30	8.17676e-30
ADRM1	0.711083	6.48499	12.3272	1.5541e-30	8.17676e-30
NOC4L	0.748376	3.87282	12.3269	1.55784e-30	8.19441e-30
ICT1	0.773076	4.3652	12.3231	1.61507e-30	8.49117e-30
SNAP47	0.802084	4.80554	12.3223	1.62804e-30	8.5572e-30
ISY1	0.618212	3.68116	12.3168	1.71395e-30	8.99523e-30
LILRA4	2.24867	-3.41391	12.3103	1.82286e-30	9.55726e-30
CD68	1.70426	5.72346	12.3021	1.96898e-30	1.0313e-29
HIST1H2BK	1.56191	3.7776	12.2994	2.01908e-30	1.05701e-29
TBL3	0.719942	4.99453	12.2982	2.04299e-30	1.06873e-29
RP11-973H7.3	0.971167	-1.56065	12.297	2.06623e-30	1.08062e-29
FRG1	0.745967	3.80342	12.2965	2.07505e-30	1.08496e-29
BCCIP	0.611231	5.0777	12.2964	2.0781e-30	1.08629e-29
MYH9	0.80733	8.87221	12.2921	2.16318e-30	1.12991e-29
NAE1	0.569672	4.21229	12.2894	2.21932e-30	1.15895e-29
ARL6IP5	0.78669	5.29955	12.2847	2.31847e-30	1.20952e-29
C19orf70	0.964555	5.08852	12.2839	2.33729e-30	1.21903e-29
SOWAHA	2.10723	2.29186	12.2811	2.39965e-30	1.25093e-29
NOTCH3	1.60497	4.42741	12.2797	2.43085e-30	1.26688e-29
MRPS10	0.572585	4.99379	12.2784	2.4604e-30	1.28164e-29
UNG	0.684544	4.81712	12.2773	2.48563e-30	1.29447e-29
CDCA3	1.66389	1.78636	12.2721	2.61096e-30	1.35873e-29
LBR	0.852876	5.76527	12.2698	2.66944e-30	1.38812e-29
LSM14A	0.47365	5.92864	12.2676	2.72377e-30	1.41602e-29
STIP1	0.853769	6.30824	12.2629	2.8458e-30	1.47836e-29
OPTN	0.839289	6.37923	12.2508	3.18979e-30	1.65583e-29
PATZ1	0.831655	4.65366	12.2454	3.3566e-30	1.74112e-29
CDYL	0.67037	3.00782	12.2422	3.45817e-30	1.79204e-29
TUBAP2	1.698	-3.6359	12.2348	3.70873e-30	1.92093e-29
FPR3	1.79749	1.67913	12.2303	3.86812e-30	2.00249e-29
MEAF6	0.807149	4.8819	12.2291	3.91215e-30	2.02479e-29
MGME1	0.627869	3.50349	12.2247	4.07541e-30	2.10824e-29
AC098820.3	1.71959	-2.75683	12.2213	4.20946e-30	2.17651e-29
PAF1	0.649383	5.60351	12.2212	4.21143e-30	2.177e-29
TSPAN15	1.65773	2.70712	12.2184	4.32352e-30	2.23439e-29
SF3A1	0.600363	5.90514	12.218	4.34246e-30	2.24362e-29
CD59	0.944452	7.32051	12.2087	4.73801e-30	2.44437e-29
SAP18	0.638543	6.12699	12.2048	4.9152e-30	2.53454e-29
RASGRF2	1.36075	1.67606	12.2046	4.92217e-30	2.53751e-29
AARSD1	0.813667	4.50338	12.203	4.9976e-30	2.57513e-29
CBR1	1.50206	7.16542	12.2018	5.05336e-30	2.60322e-29
EHD4	1.00052	5.09223	12.1976	5.25933e-30	2.70799e-29
DGKI	1.70805	-2.17361	12.1953	5.3729e-30	2.76511e-29
LINC01607	2.18589	-3.40634	12.1912	5.58366e-30	2.87217e-29
GSK3A	0.514026	5.22775	12.1903	5.63099e-30	2.8958e-29
ARF6	0.565806	5.96809	12.1893	5.68362e-30	2.92143e-29
HYAL2	0.776593	5.20185	12.1844	5.94848e-30	3.05682e-29
S100A3	2.35712	-2.88255	12.1824	6.06313e-30	3.11345e-29
TPPP3	1.73007	1.27726	12.1772	6.36324e-30	3.26516e-29
RP11-424C20.2	2.88314	-3.25841	12.1745	6.52548e-30	3.34758e-29
HLA-DPA1	1.75328	5.64606	12.1688	6.88529e-30	3.53044e-29
USP11	0.731636	4.74069	12.1666	7.02996e-30	3.60109e-29
PIGY	3.01273	-3.08694	12.166	7.06706e-30	3.61921e-29
MCUR1	0.781166	4.60541	12.1646	7.15901e-30	3.66451e-29
APEH	0.730195	6.38965	12.1642	7.18983e-30	3.67939e-29
RNF40	0.605813	5.8228	12.1623	7.31802e-30	3.74407e-29
HS1BP3	0.819761	4.99508	12.1599	7.48189e-30	3.82698e-29
RP11-495P10.8	3.66568	-3.79837	12.1588	7.55863e-30	3.86529e-29
SERPINB1	1.17123	5.50519	12.1584	7.59128e-30	3.88009e-29
FAM81A	2.14335	-1.76101	12.1582	7.60102e-30	3.88412e-29
FAM175A	0.950723	1.1972	12.157	7.6888e-30	3.92706e-29
UPK3A	4.50364	-2.43998	12.1541	7.90119e-30	4.03357e-29
TMEM68	0.745473	3.28634	12.1505	8.17238e-30	4.16795e-29
AC004951.5	1.80658	-3.44983	12.1504	8.18227e-30	4.17198e-29
GALNT1	0.807769	5.70436	12.1462	8.50644e-30	4.33516e-29
POLE3	0.659599	4.87613	12.1444	8.65004e-30	4.4062e-29
RNF8	0.681517	3.36421	12.143	8.77076e-30	4.46552e-29
WBSCR27	1.92923	0.52191	12.1348	9.46299e-30	4.81094e-29
RP11-54C4.3	1.28077	0.824955	12.1181	1.10621e-29	5.6143e-29
RP11-61N20.3	2.34707	1.15113	12.1181	1.10646e-29	5.6143e-29
ATG10	0.770039	2.24475	12.1158	1.1304e-29	5.73298e-29
PRND	3.08786	-3.01211	12.1108	1.18481e-29	6.00459e-29
LSM12	0.520703	4.96057	12.1055	1.2453e-29	6.30507e-29
TSFM	0.662695	4.77469	12.1036	1.267e-29	6.41334e-29
PLD4	2.3558	-1.25702	12.103	1.27463e-29	6.45042e-29
JTB	0.722118	7.03227	12.0995	1.3167e-29	6.66009e-29
CCDC96	0.957605	-0.487014	12.0986	1.3274e-29	6.71263e-29
RPL12	1.01544	8.33995	12.094	1.38565e-29	7.00381e-29
FANCB	1.86846	-2.37226	12.0931	1.39705e-29	7.05971e-29
AC099850.1	1.46171	-2.50312	12.0915	1.41902e-29	7.16902e-29
GNL2	0.694592	5.04742	12.0875	1.47219e-29	7.4287e-29
CLCN4	0.934388	2.82731	12.0867	1.48377e-29	7.4853e-29
LARS	0.566619	5.56348	12.0848	1.51061e-29	7.61703e-29
LEO1	0.664185	4.29391	12.0843	1.51777e-29	7.6513e-29
HIST1H2AM	1.96706	-3.62186	12.0841	1.51954e-29	7.6584e-29
ACSL4	2.97091	5.91683	12.084	1.52132e-29	7.66551e-29
RPL23A	1.08304	7.86221	12.0829	1.53757e-29	7.7455e-29
YWHAG	0.64421	6.64818	12.0819	1.55193e-29	7.81598e-29
DYNC2LI1	0.67473	2.62588	12.08	1.58002e-29	7.95552e-29
NDUFA3	1.08906	5.3175	12.0775	1.61743e-29	8.14001e-29
CCDC22	0.632208	3.94558	12.0748	1.65788e-29	8.34154e-29
DCAF13	0.990056	4.57653	12.0724	1.69476e-29	8.52501e-29
GINS3	1.11407	1.25258	12.0724	1.69516e-29	8.52501e-29
TMA7	0.863395	6.04475	12.0714	1.71156e-29	8.60338e-29
MRPL53	0.761031	4.77903	12.0711	1.71554e-29	8.6213e-29
EIF3G	0.739295	6.51336	12.0648	1.82072e-29	9.13894e-29
TP73	2.33448	0.116675	12.0645	1.82556e-29	9.16104e-29
PVRL2	0.994182	6.94609	12.0632	1.84809e-29	9.26742e-29
RALY-AS1	1.17207	0.147429	12.063	1.8502e-29	9.27579e-29
PLA2G4C	1.53477	3.42412	12.0539	2.0139e-29	1.00868e-28
HLA-DQA1	2.38268	2.96263	12.0517	2.05563e-29	1.02909e-28
DLG5-AS1	1.69868	-1.86433	12.0508	2.07288e-29	1.03748e-28
RPS6	0.957226	9.38998	12.0466	2.15738e-29	1.079e-28
PSME3	0.667431	5.66386	12.0445	2.19851e-29	1.09905e-28
CTSS	1.47416	5.52592	12.0324	2.46255e-29	1.23045e-28
RHEBL1	1.26021	-1.33384	12.0315	2.48308e-29	1.24042e-28
AC016739.2	1.48286	0.622662	12.028	2.56529e-29	1.27996e-28
ELK3	1.11064	3.58626	12.0268	2.59438e-29	1.29416e-28
TRIM28	0.757879	6.95085	12.0257	2.62039e-29	1.30683e-28
TUBA1A	1.33757	4.22406	12.0254	2.62792e-29	1.31027e-28
GPATCH4	0.917985	4.55246	12.0227	2.69517e-29	1.34348e-28
MYO1A	2.6913	-0.612188	12.0177	2.82128e-29	1.40568e-28
CWC15	0.572728	5.02991	12.0136	2.93117e-29	1.45938e-28
TSACC	1.61954	-0.883768	12.0104	3.02179e-29	1.50379e-28
DDX6	0.5456	5.59139	12.004	3.20488e-29	1.59339e-28
MOB1A	0.603957	5.40563	12.0005	3.31328e-29	1.6465e-28
CBLL1	0.611188	3.79773	11.9975	3.40456e-29	1.69106e-28
EXOC2	0.595877	4.21946	11.9953	3.47641e-29	1.72634e-28
STX6	0.709829	3.8155	11.994	3.51864e-29	1.74648e-28
DNM1P35	2.17532	-2.63439	11.9915	3.60094e-29	1.78649e-28
C1orf105	2.19917	-3.01705	11.9902	3.64607e-29	1.80845e-28
SPARC	1.30632	7.8461	11.989	3.68515e-29	1.82697e-28
[truncated: 18,952 more rows]

## Sheet: GO_Biological_Process
Up-regulated pathway analysis								Down-regulated pathway analysis
Term	P-value	FDR	Z-Score	Combined Score	Genes			Term	P-value	FDR	Z-Score	Combined Score	Genes
mitotic spindle organization (GO:0007052)	2.14302e-13	4.18317e-10	12.9665	378.251	KIF23,TTK,KIF11,RHOA,AURKB,RAB11A,NDC80,CENPE,TPX2,CCNB1,KIFC1,PRC1,KIF4A,NUF2,STMN1,BIRC5,MYBL2,SPC25			actin-myosin filament sliding (GO:0033275)	3.77156e-05	0.0249111	8.91729	90.8265	ACTA1,MYH2,DES,MYL2,MYH6,TTN,MYH7
DNA metabolic process (GO:0006259)	7.31674e-13	7.14114e-10	5.00828	139.948	TOP2A,SMARCAL1,PRIM2,FEN1,SET,PCNA,RNASEH2A,UHRF1,NUDT1,MCM10,TYMS,RAD51AP1,TATDN1,CDC45,TERT,SUMO1,EXO1,TK1,KPNA2,XRCC6,RMI2,XRCC1,CDC25C,RAD51C,RAD51,MSH2,UBE2T,CDK1,MCM4,MCM5,MCM6,DCTPP1,RHNO1,MCM2			muscle filament sliding (GO:0030049)	3.77156e-05	0.0249111	8.91729	90.8265	ACTA1,MYH2,DES,MYL2,MYH6,TTN,MYH7
kinetochore organization (GO:0051383)	6.54284e-11	4.25721e-08	79.252	1858.47	CDT1,CENPE,CENPF,CENPW,CENPH,NUF2,CENPA,NDC80			mRNA splice site selection (GO:0006376)	0.000274477	0.111563	10.3567	84.9318	PRPF39,LUC7L3,LUC7L,SRSF5,SRSF6
mitotic sister chromatid segregation (GO:0000070)	1.67743e-10	8.18585e-08	9.73403	219.099	CDCA5,NCAPG,CDCA8,KIF23,NCAPH,NSL1,ZWINT,RAB11A,NDC80,CENPE,CCNB1,KIF18A,KIFC1,PRC1,KIF2C,DLGAP5			regulation of RNA metabolic process (GO:0051252)	0.00038352	0.111563	7.16489	56.3599	CLK1,SNRNP70,HNRNPH1,AKAP17A,CLK4,CLK3
mitotic metaphase plate congression (GO:0007080)	5.96435e-09	2.32848e-06	13.6853	259.165	CDT1,CENPE,CCNB1,KIF18A,KIFC1,CDCA5,NUF2,CDCA8,KIF2C,RAB11A,NDC80			cardiac muscle cell development (GO:0055013)	0.000490088	0.111563	8.94307	68.1544	BMP10,MYL2,MYH6,TTN,VEGFA
regulation of mitotic cell cycle phase transition (GO:1901990)	7.51532e-09	2.44498e-06	5.20098	97.2912	PSMD10,UBE2C,BUB1B,HMMR,DYNLL1,CDC20,TPX2,ANLN,CENPE,CCNB1,PSMB4,CENPF,RGCC,PSMB5,PSMD4,UBD,CDK1,E2F1,NEK2,TMEM14B,MAD2L1			spliceosomal complex assembly (GO:0000245)	0.000506722	0.111563	6.75477	51.2522	DDX39B,LUC7L,LUC7L3,SRSF5,SRSF6,RBM5
centromere complex assembly (GO:0034508)	1.23634e-08	2.80376e-06	15.2857	278.33	CENPU,CENPE,CENPF,CENPW,CENPH,HJURP,CENPL,CENPM,OIP5,CENPA			myofibril assembly (GO:0030239)	0.00106653	0.167371	5.76449	39.4484	BMP10,MYL2,CAPN3,CFLAR,MYH6,TTN
mRNA processing (GO:0006397)	1.28486e-08	2.80376e-06	4.10709	74.626	SF3B4,RBM8A,SF3B6,PRCC,SUPT4H1,HNRNPU,HTATSF1,CWC27,SART1,RSRC1,SNRPB2,POLR2K,GPKOW,CPSF3,ALYREF,FAM103A1,ZCRB1,CRNKL1,THOC7,PRPF6,HNRNPUL1,SNRPE,HNRNPC,SNRPC,SLU7,SNRPB			adult heart development (GO:0007512)	0.00116591	0.167371	19.6117	132.462	BMP10,MYH6,MYH7
mitotic spindle assembly (GO:0090307)	1.29272e-08	2.80376e-06	12.5104	227.238	TPX2,RACGAP1,KIFC1,KIF4A,BIRC5,MYBL2,KIF23,KIF11,AURKB,RHOA,RAB11A			positive regulation of phosphorylation of RNA polymerase II C-terminal domain (GO:1901409)	0.00116591	0.167371	19.6117	132.462	CCNT2,CCNL2,CCNL1
DNA replication-independent nucleosome assembly (GO:0006336)	2.8909e-08	5.31865e-06	13.7023	237.86	CENPU,CENPW,CENPH,H3F3A,HJURP,CENPL,CENPM,OIP5,CENPA,ASF1B			complement activation, lectin pathway (GO:0001867)	0.00163478	0.167371	16.8091	107.852	FCN2,COLEC10,KRT1
RNA splicing, via transesterification reactions with bulged adenosine as nucleophile (GO:0000377)	2.99719e-08	5.31865e-06	4.36611	75.6341	SF3B4,RBM8A,GPKOW,SF3B6,CPSF3,ALYREF,PRCC,HNRNPU,ZCRB1,HTATSF1,CWC27,CRNKL1,SART1,PRPF6,HNRNPUL1,RSRC1,SNRPE,SNRPB2,HNRNPC,SNRPC,SLU7,POLR2K,SNRPB			cobalamin metabolic process (GO:0009235)	0.00164711	0.167371	9.24241	59.2321	PRSS1,CTRB2,CTRB1,CTRC
mitotic nuclear division (GO:0140014)	3.32257e-08	5.40472e-06	8.50665	146.484	UBE2C,CDCA8,KIF11,RHOA,NSL1,ZWINT,RAB11A,NDC80,TPX2,KIF18A,KIFC1,BIRC5,MYBL2			ventricular cardiac muscle tissue development (GO:0003229)	0.00164711	0.167371	9.24241	59.2321	BMP10,MYL2,MYH6,MYH7
positive regulation of mitotic cell cycle phase transition (GO:1901992)	3.76904e-08	5.65936e-06	13.2449	226.406	CCNB1,CDC45,RAD51C,UBE2C,CDCA5,NSMCE2,CDK1,DTL,DLGAP5,RAB11A			tetrapyrrole metabolic process (GO:0033013)	0.00164711	0.167371	9.24241	59.2321	PRSS1,CTRB2,CTRB1,CTRC
mitotic cell cycle phase transition (GO:0044772)	4.09442e-08	5.70879e-06	4.46397	75.9369	CDT1,PRIM2,KHDRBS1,CDKN2B,CDKN2C,CDKN2A,UBE2C,MCM10,DYNLL1,CDC25C,PKMYT1,CCNB2,CCNB1,MELK,CDC45,CDK1,MCM4,NEK2,MCM5,MCM6,CDKN3,MCM2			cardiac muscle tissue morphogenesis (GO:0055008)	0.00190268	0.179532	6.34376	39.7404	BMP10,MYL2,MYH6,TTN,MYH7
G1/S transition of mitotic cell cycle (GO:0000082)	5.33736e-08	6.94569e-06	6.6701	111.697	CDT1,PRIM2,PCNA,CDKN2C,RRM2,CDKN2A,MCM10,TYMS,CDC45,E2F1,MCM4,MCM5,MCM6,MCM2,CDKN3			regulation of phosphorylation of RNA polymerase II C-terminal domain (GO:1901407)	0.00220629	0.1943	14.7072	89.956	CCNT2,CCNL2,CCNL1
microtubule cytoskeleton organization involved in mitosis (GO:1902850)	1.00863e-07	1.15814e-05	11.6843	188.228	CENPE,CCNB1,KIF4A,NUF2,STMN1,TTK,KIF11,AURKB,NDC80,SPC25			regulation of RNA splicing (GO:0043484)	0.00243474	0.201018	4.82137	29.0146	CLK1,SNRNP70,HNRNPH1,AKAP17A,CLK4,CLK3
metaphase plate congression (GO:0051310)	1.00863e-07	1.15814e-05	11.6843	188.228	CENPE,CCNB1,CENPF,KIF18A,KIFC1,CDCA5,CDCA8,KIF2C,RAB11A,NDC80			skeletal myofibril assembly (GO:0014866)	0.00288743	0.211906	13.0724	76.4396	ACTA1,CFLAR,TTN
chromosome organization (GO:0051276)	1.15141e-07	1.24864e-05	9.72529	155.382	TOP2A,CDT1,COPS6,CENPW,NUP133,MSH2,CENPH,NUF2,H3F3A,CDCA8,NDC80			cardiac muscle fiber development (GO:0048739)	0.00288743	0.211906	13.0724	76.4396	MYH6,TTN,VEGFA
histone exchange (GO:0043486)	1.83264e-07	1.85476e-05	13.22	205.072	CENPU,CENPW,CENPH,VPS72,HJURP,CENPL,CENPM,OIP5,CENPA			mRNA-containing ribonucleoprotein complex export from nucleus (GO:0071427)	0.00360257	0.2429	3.43019	19.2986	NXF1,NXF3,DDX39B,SRSF2,SRSF4,SRSF5,SRSF6,SRSF11
mRNA splicing, via spliceosome (GO:0000398)	1.90037e-07	1.85476e-05	3.90242	60.394	SF3B4,RBM8A,GPKOW,SF3B6,CPSF3,ALYREF,PRCC,HNRNPU,ZCRB1,HTATSF1,CWC27,CRNKL1,SART1,PRPF6,HNRNPUL1,RSRC1,SNRPE,SNRPB2,HNRNPC,SNRPC,SLU7,POLR2K,SNRPB			pathway-restricted SMAD protein phosphorylation (GO:0060389)	0.00368449	0.2429	11.7646	65.9243	USP15,BMP10,GDF2
CENP-A containing nucleosome assembly (GO:0034080)	5.20269e-07	4.6162e-05	14.3962	208.297	CENPU,CENPW,CENPH,HJURP,CENPL,CENPM,OIP5,CENPA			RNA transport (GO:0050658)	0.00386139	0.2429	3.77863	20.9968	NXF1,DDX39B,SRSF2,SRSF4,SRSF5,SRSF6,SRSF11
CENP-A containing chromatin organization (GO:0061641)	5.20269e-07	4.6162e-05	14.3962	208.297	CENPU,CENPW,CENPH,HJURP,CENPL,CENPM,OIP5,CENPA			RNA 3'-end processing (GO:0031123)	0.00411392	0.24646	4.29407	23.589	DDX39B,SRSF2,SRSF4,SRSF5,SRSF6,SRSF11
anaphase-promoting complex-dependent catabolic process (GO:0031145)	5.85069e-07	4.96545e-05	7.13225	102.359	CDC20,PSMD10,CCNB1,PSMB4,PSMB5,PSMD4,PTTG1,UBE2C,CDK1,BUB1B,AURKB,MAD2L1			muscle fiber development (GO:0048747)	0.00429112	0.24646	6.82924	37.2276	ACTA1,MYH6,TTN,VEGFA
chromatin remodeling at centromere (GO:0031055)	8.94745e-07	7.27726e-05	13.1951	183.765	CENPU,CENPW,CENPH,HJURP,CENPL,CENPM,OIP5,CENPA			mRNA transport (GO:0051028)	0.00457541	0.251838	3.28659	17.705	NXF1,NXF3,DDX39B,SRSF2,SRSF4,SRSF5,SRSF6,SRSF11
DNA repair (GO:0006281)	1.07851e-06	8.42098e-05	3.4999	48.0884	FEN1,RMI2,PCNA,RNASEH2A,CDCA5,NUDT1,XRCC1,FAAP24,NUCKS1,RAD23A,MND1,RAD51AP1,NEIL3,RAD51C,RAD51,MSH2,SUMO1,EXO1,UBE2T,CDK1,PMS2P1,UBE2V1,RHNO1			mRNA export from nucleus (GO:0006406)	0.00484746	0.25614	3.25254	17.3337	NXF1,NXF3,DDX39B,SRSF2,SRSF4,SRSF5,SRSF6,SRSF11
DNA replication (GO:0006260)	1.84493e-06	0.000138512	5.27052	69.587	FEN1,RMI2,RNASEH2A,SET,MCM10,CDC25C,CDC45,EXO1,CDK1,MCM4,MCM5,MCM6,RHNO1,MCM2			DNA-templated transcription, termination (GO:0006353)	0.00513173	0.260731	3.21918	16.9725	DDX39B,DMTF1,TAF1C,SRSF2,SRSF4,SRSF5,SRSF6,SRSF11
attachment of mitotic spindle microtubules to kinetochore (GO:0051315)	3.90456e-06	0.000272203	32.8182	408.697	CENPE,CDT1,NUF2,KIF2C,NDC80			termination of RNA polymerase II transcription (GO:0006369)	0.00700966	0.335566	3.80789	18.8889	DDX39B,SRSF2,SRSF4,SRSF5,SRSF6,SRSF11
mitotic spindle elongation (GO:0000022)	3.90456e-06	0.000272203	32.8182	408.697	RACGAP1,PRC1,KIF4A,KIF23,AURKB			sarcomere organization (GO:0045214)	0.00711269	0.335566	5.81631	28.7667	BMP10,CAPN3,MYH6,TTN
DNA biosynthetic process (GO:0071897)	4.48768e-06	0.000302067	10.2119	125.751	RAD51AP1,RMI2,RAD51C,RAD51,TERT,EXO1,TYMS,PPIA			nuclear export (GO:0051168)	0.00825893	0.376208	3.24317	15.5557	NXF1,DDX39B,SRSF2,SRSF4,SRSF5,SRSF6,SRSF11
retrograde vesicle-mediated transport, Golgi to ER (GO:0006890)	4.72036e-06	0.000307138	6.33476	77.6871	CENPE,KIF18A,RACGAP1,KDELR1,KIF4A,KIF23,KIF2C,COPG2,KIF11,COPZ1,KIF15			venous blood vessel morphogenesis (GO:0048845)	0.00875241	0.385398	19.5743	92.7514	CCBE1,VEGFA
regulation of chromosome segregation (GO:0051983)	5.66652e-06	0.000356808	12.5711	151.87	RMI2,RACGAP1,NEK2,KIF2C,MKI67,BUB1,AURKB			RNA processing (GO:0006396)	0.00947265	0.403657	2.38767	11.125	RBM39,DDX39B,HNRNPH1,SNRNP70,SRSF2,LUC7L3,SRSF4,SRSF5,SRSF11,RBM5,RBM6
protein sumoylation (GO:0016925)	6.9094e-06	0.000421473	6.84096	81.2885	TOP2A,PCNA,SUMO1,NUP133,SUMO2,BIRC5,CDCA8,SAE1,AURKB,NUP37			ventricular cardiac muscle tissue morphogenesis (GO:0055010)	0.00988591	0.404327	5.23387	24.1629	BMP10,MYL2,MYH6,MYH7
cytoskeleton-dependent cytokinesis (GO:0061640)	9.01573e-06	0.000533294	6.61224	76.8114	ANLN,RACGAP1,KIF4A,STMN1,KIF23,KIF20A,CENPA,CEP55,RHOA,AURKB			RNA export from nucleus (GO:0006405)	0.0101005	0.404327	2.84025	13.0514	NXF1,NXF3,DDX39B,SRSF2,SRSF4,SRSF5,SRSF6,SRSF11
negative regulation of ubiquitin-protein ligase activity involved in mitotic cell cycle (GO:0051436)	1.02622e-05	0.000589171	6.50351	74.7061	CDC20,PSMD10,CCNB1,PSMB4,PSMB5,PSMD4,UBE2C,CDK1,BUB1B,MAD2L1			mRNA 3'-end processing (GO:0031124)	0.0104754	0.406999	3.47083	15.8226	DDX39B,SRSF2,SRSF4,SRSF5,SRSF6,SRSF11
sister chromatid segregation (GO:0000819)	1.14516e-05	0.000614855	11.0609	125.843	TOP2A,KIF18A,KIFC1,CDCA8,NSL1,ZWINT,NDC80			mRNA metabolic process (GO:0016071)	0.0108983	0.411333	3.0622	13.8386	AGO3,SNRNP70,SRSF2,SRSF4,DXO,SRSF5,SRSF11
mitotic nuclear envelope disassembly (GO:0007077)	1.15852e-05	0.000614855	8.79133	99.9203	CCNB2,CCNB1,NUP133,LMNA,CDK1,BANF1,VRK1,NUP37			oxygen transport (GO:0015671)	0.0120517	0.419804	15.6586	69.1885	HBB,HBA1
regulation of ubiquitin-protein ligase activity involved in mitotic cell cycle (GO:0051439)	1.16545e-05	0.000614855	6.39829	72.6834	CDC20,PSMD10,CCNB1,PSMB4,PSMB5,PSMD4,UBE2C,CDK1,BUB1B,MAD2L1			norepinephrine biosynthetic process (GO:0042421)	0.0120517	0.419804	15.6586	69.1885	TH,DBH
regulation of cell cycle process (GO:0010564)	1.49743e-05	0.000769206	5.53004	61.4342	RMI2,RACGAP1,CDK5,PRC1,NEK2,KIF20A,MKI67,CDC25C,PKMYT1,AURKB,RAB11A			regulation of blood circulation (GO:1903522)	0.0120761	0.419804	4.90625	21.6686	CHRM2,DES,TH,MYH6
nuclear envelope disassembly (GO:0051081)	1.63252e-05	0.000817095	8.32777	91.7954	CCNB2,CCNB1,NUP133,LMNA,CDK1,BANF1,VRK1,NUP37			norepinephrine metabolic process (GO:0042415)	0.0158049	0.516464	13.0482	54.1165	TH,DBH
cell cycle G1/S phase transition (GO:0044843)	1.84977e-05	0.000881957	5.39294	58.7715	PRIM2,CDT1,CDC45,CDKN2C,CDKN2A,MCM4,MCM10,MCM5,MCM6,MCM2,CDKN3			central nervous system myelination (GO:0022010)	0.0158049	0.516464	13.0482	54.1165	PLP1,SOX10
double-strand break repair via homologous recombination (GO:0000724)	1.89765e-05	0.000881957	6.00928	65.3347	RAD51AP1,GINS2,FEN1,RAD51C,CDC45,RAD51,SFR1,NSMCE2,XRCC1,NUCKS1			RNA splicing, via transesterification reactions with bulged adenosine as nucleophile (GO:0000377)	0.0160295	0.516464	2.11607	8.7464	SRRM2,PNN,DDX39B,HNRNPH1,SNRNP70,SRSF2,CWC25,SRSF4,SRSF5,SRSF6,SRSF11,RBM5
positive regulation of ubiquitin-protein ligase activity involved in regulation of mitotic cell cycle transition (GO:0051437)	1.89765e-05	0.000881957	6.00928	65.3347	CDC20,PSMD10,CCNB1,PSMB4,PSMB5,PSMD4,UBE2C,CDK1,BUB1B,MAD2L1			membrane disruption in other organism (GO:0051673)	0.0199875	0.600079	11.1836	43.7575	DEFA3,DEFA1
cellular macromolecule biosynthetic process (GO:0034645)	1.95365e-05	0.000886868	2.81603	30.5349	RPL41,FEN1,RMI2,SET,RNASEH2A,MCM10,TYMS,CDC25C,PWP1,MRPL24,ILF2,CDC45,TERT,EXO1,CDK1,E2F1,DRG1,MCM4,MCM5,MRPL9,MCM6,POLR2K,RHNO1,MCM2			positive regulation of cell activation (GO:0050867)	0.0199875	0.600079	11.1836	43.7575	CAPN3,AGER
negative regulation of ubiquitin protein ligase activity (GO:1904667)	2.13282e-05	0.000946198	5.91928	63.6647	CDC20,PSMD10,CCNB1,PSMB4,PSMB5,PSMD4,UBE2C,CDK1,BUB1B,MAD2L1			response to muscle stretch (GO:0035994)	0.0199875	0.600079	11.1836	43.7575	NPPA,TTN
regulation of G2/M transition of mitotic cell cycle (GO:0010389)	2.31427e-05	0.000991193	4.13214	44.1058	PSMD10,HMMR,DYNLL1,RAB11A,TPX2,CCNB1,PSMB4,CENPF,RAD51C,PSMB5,PSMD4,CDK1,NEK2,DTL			muscle contraction (GO:0006936)	0.0219407	0.634175	2.44167	9.32575	ACTA1,MYH2,DES,MYOT,MYL2,MYH6,MYH7,TTN
protein localization to chromosome, centromeric region (GO:0071459)	2.3358e-05	0.000991193	19.6869	209.952	IK,CDK1,BUB1B,CENPA,AURKB			cardiac ventricle morphogenesis (GO:0003208)	0.0220833	0.634175	4.02419	15.344	BMP10,MYL2,MYH6,MYH7
kinetochore assembly (GO:0051382)	2.49439e-05	0.00103597	39.3065	416.604	CENPE,CENPF,CENPW,CENPA			heart contraction (GO:0060047)	0.0238261	0.64929	3.92339	14.6616	MYL2,MYH6,TTN,MYH7
positive regulation of G2/M transition of mitotic cell cycle (GO:0010971)	3.32785e-05	0.00135333	17.8962	184.521	CCNB1,RAD51C,CDK1,DTL,RAB11A			induction of positive chemotaxis (GO:0050930)	0.0245757	0.64929	9.78514	36.2637	NTF3,VEGFA
regulation of transcription involved in G1/S transition of mitotic cell cycle (GO:0000083)	3.56329e-05	0.00139408	11.83	121.165	CDT1,PCNA,CDC45,RRM2,E2F1,TYMS			gas transport (GO:0015669)	0.0245757	0.64929	9.78514	36.2637	HBB,HBA1
regulation of telomere maintenance via telomerase (GO:0032210)	3.57091e-05	0.00139408	7.35753	75.3419	CCT3,CCT6A,HNRNPU,NEK2,HNRNPC,CCT7,AURKB,MAPK3			skeletal muscle thin filament assembly (GO:0030240)	0.0245757	0.64929	9.78514	36.2637	ACTA1,TTN
positive regulation of ubiquitin protein ligase activity (GO:1904668)	3.72099e-05	0.00142419	5.5068	56.1635	CDC20,PSMD10,CCNB1,PSMB4,PSMB5,PSMD4,UBE2C,CDK1,BUB1B,MAD2L1			positive regulation of cyclin-dependent protein kinase activity (GO:1904031)	0.0263593	0.682758	5.11163	18.5855	CCNT2,CCNL2,CCNL1
positive regulation of cell cycle G2/M phase transition (GO:1902751)	4.61783e-05	0.00163891	16.404	163.762	CCNB1,RAD51C,CDK1,DTL,RAB11A			peptide cross-linking (GO:0018149)	0.0295432	0.709658	3.6491	12.8518	SPRR3,KRT2,KRT1,SPRR2A
spindle assembly checkpoint (GO:0071173)	4.61783e-05	0.00163891	16.404	163.762	IK,CENPF,BUB1B,TTK,BUB1			camera-type eye morphogenesis (GO:0048593)	0.0295467	0.709658	8.69746	30.6306	TH,VEGFA
mitotic spindle assembly checkpoint (GO:0007094)	4.61783e-05	0.00163891	16.404	163.762	IK,CENPF,BUB1B,TTK,BUB1			photoreceptor cell development (GO:0042461)	0.0295467	0.709658	8.69746	30.6306	TH,VEGFA
mitotic spindle checkpoint (GO:0071174)	4.61783e-05	0.00163891	16.404	163.762	IK,CENPF,BUB1B,TTK,BUB1			positive regulation of mesenchymal cell proliferation (GO:0002053)	0.0295467	0.709658	8.69746	30.6306	CHRD,VEGFA
double-strand break repair (GO:0006302)	5.48894e-05	0.00191329	4.03998	39.6329	XRCC6,FEN1,CDCA5,NSMCE2,XRCC1,NUCKS1,MND1,RAD51AP1,RAD51C,RAD51,MSH2,SUMO1,SFR1			mRNA splicing, via spliceosome (GO:0000398)	0.0318795	0.717343	1.90115	6.55095	SRRM2,PNN,DDX39B,HNRNPH1,SNRNP70,SRSF2,CWC25,SRSF4,SRSF5,SRSF6,SRSF11,RBM5
positive regulation of protein ubiquitination involved in ubiquitin-dependent protein catabolic process (GO:2000060)	6.22618e-05	0.00213219	5.14789	49.853	CDC20,PSMD10,CCNB1,PSMB4,PSMB5,PSMD4,UBE2C,CDK1,BUB1B,MAD2L1			regulation of heart contraction (GO:0008016)	0.0318993	0.717343	2.649	9.12626	CHRM2,BMP10,DES,TH,NPPA,MYH6
recombinational repair (GO:0000725)	6.67751e-05	0.00224733	5.74673	55.2501	RAD51AP1,FEN1,RAD51C,RAD51,SFR1,NSMCE2,XRCC1,NUCKS1,RHNO1			synaptic transmission, cholinergic (GO:0007271)	0.0320229	0.717343	4.70221	16.1817	CHRM2,RIC3,CHRNA10
mitotic spindle midzone assembly (GO:0051256)	7.19025e-05	0.00237888	26.2016	249.969	RACGAP1,KIF4A,KIF23,AURKB			proteolysis (GO:0006508)	0.0320388	0.717343	1.84573	6.3508	CELA3A,PRSS1,CELA3B,CPA1,CELA2A,PGA3,PGA5,PGA4,ADAMTS13,CAPN3,ATG4B,PRSS2,OGT
positive regulation of cell cycle process (GO:0090068)	7.62013e-05	0.00247908	4.54678	43.1132	CCNB1,FEN1,RGCC,RACGAP1,KIF23,NDC80,RHOA,AURKB,RHNO1,E2F8,MAD2L1			regulation of mesenchymal cell proliferation (GO:0010464)	0.0348785	0.731342	7.82731	26.2675	CHRD,VEGFA
mitotic cytokinesis (GO:0000281)	0.000104414	0.00334124	6.20086	56.8442	ANLN,RACGAP1,KIF4A,STMN1,KIF23,KIF20A,CENPA,CEP55			oligodendrocyte development (GO:0014003)	0.0348785	0.731342	7.82731	26.2675	PLP1,SOX10
positive regulation of telomere maintenance via telomerase (GO:0032212)	0.000123504	0.00388838	9.09717	81.8676	CCT3,CCT6A,NEK2,CCT7,AURKB,MAPK3			eye photoreceptor cell development (GO:0042462)	0.0348785	0.731342	7.82731	26.2675	TH,VEGFA
peptidyl-lysine modification (GO:0018205)	0.000146333	0.00453399	4.1953	37.0429	TOP2A,PCNA,SUMO1,NUP133,SUMO2,PLOD3,CDCA8,BIRC5,SAE1,AURKB,NUP37			eye photoreceptor cell differentiation (GO:0001754)	0.0348785	0.731342	7.82731	26.2675	TH,VEGFA
DNA damage response, signal transduction by p53 class mediator resulting in cell cycle arrest (GO:0006977)	0.000149121	0.0045482	5.85547	51.591	CCNB1,PCNA,RGCC,E2F1,CDK1,BAX,CDC25C,E2F8			positive regulation of cyclin-dependent protein serine/threonine kinase activity (GO:0045737)	0.0382688	0.776331	4.35345	14.2058	CCNT2,CCNL2,CCNL1
antigen processing and presentation of exogenous peptide antigen via MHC class II (GO:0019886)	0.000156735	0.00463555	4.55384	39.8959	CENPE,KIF18A,RACGAP1,KIF4A,AP1S1,KIF23,KIF2C,KIF11,DYNLL1,KIF15			regulation of ARF protein signal transduction (GO:0032012)	0.0382688	0.776331	4.35345	14.2058	AGAP6,AGAP5,AGAP4
antigen processing and presentation of exogenous peptide antigen (GO:0002478)	0.000156735	0.00463555	4.55384	39.8959	CENPE,KIF18A,RACGAP1,KIF4A,AP1S1,KIF23,KIF2C,KIF11,DYNLL1,KIF15			negative regulation of mRNA splicing, via spliceosome (GO:0048025)	0.0405502	0.776331	7.11537	22.8063	SRSF4,SRSF6
protein localization to kinetochore (GO:0034501)	0.000162861	0.00474484	19.6492	171.392	IK,CDK1,BUB1B,AURKB			regulation of axon guidance (GO:1902667)	0.0405502	0.776331	7.11537	22.8063	ZSWIM8,VEGFA
signal transduction involved in mitotic G1 DNA damage checkpoint (GO:0072431)	0.000167129	0.00479758	5.74871	49.995	CCNB1,PCNA,RGCC,E2F1,CDK1,BAX,CDC25C,E2F8			catecholamine biosynthetic process (GO:0042423)	0.0405502	0.776331	7.11537	22.8063	TH,DBH
antigen processing and presentation of peptide antigen via MHC class II (GO:0002495)	0.000170715	0.00482951	4.50186	39.0559	CENPE,KIF18A,RACGAP1,KIF4A,AP1S1,KIF23,KIF2C,KIF11,DYNLL1,KIF15			poly(A)+ mRNA export from nucleus (GO:0016973)	0.0405502	0.776331	7.11537	22.8063	NXF1,NXF3
Golgi vesicle transport (GO:0048193)	0.000173306	0.00483056	2.84098	24.6042	BCAP31,KDELR1,KIF23,KIF11,DYNLL1,SCAMP3,COPZ1,KIF15,CENPE,RABIF,KIF18A,RACGAP1,KIF4A,KIF2C,COPG2,SNX8,SPTAN1,CNIH4			water-soluble vitamin metabolic process (GO:0006767)	0.0436227	0.823223	2.72559	8.53703	PRSS1,CTRB2,CTRB1,MTHFD2L,CTRC
positive regulation of telomere maintenance via telomere lengthening (GO:1904358)	0.000175702	0.00483056	8.4465	73.0345	CCT3,CCT6A,NEK2,CCT7,AURKB,MAPK3			branching involved in blood vessel morphogenesis (GO:0001569)	0.0465414	0.853905	6.52209	20.0059	GDF2,VEGFA
establishment of chromosome localization (GO:0051303)	0.000230606	0.00625199	17.4651	146.266	CENPE,CENPF,KIF2C,NDC80			hydrogen peroxide catabolic process (GO:0042744)	0.0465414	0.853905	6.52209	20.0059	HBB,HBA1
cellular response to DNA damage stimulus (GO:0006974)	0.000251921	0.00673629	2.58778	21.4434	TOP2A,SMARCAL1,FEN1,NUDT1,MCM10,AATF,RAD51AP1,RAD51C,RAD51,MSH2,SUMO1,EXO1,UBE2T,TIPRL,CDK1,E2F1,BAX,DTL,RHNO1,MAPK3			transcription initiation from RNA polymerase I promoter (GO:0006361)	0.0487056	0.856832	3.91751	11.8385	RRN3P1,DMTF1,TAF1C
spliceosomal snRNP assembly (GO:0000387)	0.00028506	0.00751942	7.62792	62.2653	SART1,PRPF6,SNRPE,SNRPC,AAR2,SNRPB			RNA splicing (GO:0008380)	0.0500409	0.856832	2.35628	7.05684	DDX39B,SNRNP70,SRSF2,LUC7L3,SRSF4,SRSF11
regulation of cyclin-dependent protein serine/threonine kinase activity involved in G1/S transition of mitotic cell cycle (GO:0031657)	0.00031649	0.0081288	15.7177	126.657	CDKN2B,CDKN2C,RGCC,CDKN2A			organonitrogen compound catabolic process (GO:1901565)	0.0511842	0.856832	3.01613	8.96491	ADAMTS13,PGA3,PGA5,PGA4
regulation of mitotic cell cycle spindle assembly checkpoint (GO:0090266)	0.00031649	0.0081288	15.7177	126.657	CDT1,CCNB1,NDC80,MAD2L1			epidermis development (GO:0008544)	0.0522577	0.856832	2.58161	7.61978	FLG2,SPRR3,CALML5,KRT2,SPRR2A
strand displacement (GO:0000732)	0.000407637	0.0101958	9.36941	73.1295	RAD51AP1,RMI2,RAD51C,RAD51,EXO1			macromolecule catabolic process (GO:0009057)	0.0524624	0.856832	3.79094	11.1744	PGA3,PGA5,PGA4
positive regulation of DNA biosynthetic process (GO:2000573)	0.000420613	0.0101958	5.75406	44.7309	CCT3,CCT6A,RGCC,NEK2,CCT7,AURKB,MAPK3			regulation of delayed rectifier potassium channel activity (GO:1902259)	0.0528327	0.856832	6.02008	17.7028	KCNE1,NPPA
DNA recombination (GO:0006310)	0.000420613	0.0101958	5.75406	44.7309	RAD51AP1,RMI2,RAD51C,RAD51,EXO1,NUCKS1,RHNO1			catecholamine metabolic process (GO:0006584)	0.0528327	0.856832	6.02008	17.7028	TH,DBH
regulation of mitotic metaphase/anaphase transition (GO:0030071)	0.000423084	0.0101958	14.2881	110.989	CENPE,UBE2C,NSMCE2,DLGAP5			protein O-linked fucosylation (GO:0036066)	0.0528327	0.856832	6.02008	17.7028	POFUT2,ADAMTS13
regulation of exit from mitosis (GO:0007096)	0.000423084	0.0101958	14.2881	110.989	ANLN,RGCC,UBE2C,CDCA5			negative regulation of mRNA processing (GO:0050686)	0.0528327	0.856832	6.02008	17.7028	SRSF4,SRSF6
DNA-dependent DNA replication (GO:0006261)	0.000470499	0.0112002	5.63634	43.184	GINS1,PRIM2,GINS2,CDC45,RAD51,MCM10,MCM2			mRNA processing (GO:0006397)	0.0531871	0.856832	1.74481	5.11917	SRRM2,PNN,DDX39B,HNRNPH1,SNRNP70,SRSF2,CWC25,SRSF4,SRSF5,SRSF6,SRSF11,RBM5
negative regulation of cyclin-dependent protein serine/threonine kinase activity involved in G1/S transition of mitotic cell cycle (GO:0031658)	0.000504318	0.0118606	29.4205	223.37	CDKN2B,CDKN2C,CDKN2A			positive regulation of positive chemotaxis (GO:0050927)	0.0594054	0.914155	5.58979	15.782	NTF3,VEGFA
regulation of cytokinesis (GO:0032465)	0.000669701	0.0155626	4.579	33.4665	RACGAP1,PRC1,KIF23,KIF20A,RHOA,AURKB,RAB11A,E2F8
positive regulation of protein localization to Cajal body (GO:1904871)	0.000791945	0.0175668	23.5352	168.065	CCT3,CCT6A,CCT7
establishment of integrated proviral latency (GO:0075713)	0.000791945	0.0175668	23.5352	168.065	XRCC6,BANF1,PPIA
positive regulation of mitotic metaphase/anaphase transition (GO:0045842)	0.000791945	0.0175668	23.5352	168.065	CDT1,NSMCE2,DLGAP5
regulation of protein localization to Cajal body (GO:1904869)	0.000791945	0.0175668	23.5352	168.065	CCT3,CCT6A,CCT7
replication fork processing (GO:0031297)	0.000813366	0.0178392	7.86869	55.9804	SMARCAL1,PCNA,RAD51,ALYREF,NUCKS1
spindle assembly (GO:0051225)	0.000864465	0.0185433	4.38753	30.947	TPX2,KIFC1,BIRC5,NEK2,MYBL2,KIF11,RHOA,RAB11A
regulation of protein serine/threonine kinase activity (GO:0071900)	0.000864465	0.0185433	4.38753	30.947	CDKN2B,TSG101,CDKN2C,THY1,CDC25C,PKMYT1,RHOA,CDKN3
regulation of DNA metabolic process (GO:0051052)	0.000950143	0.0201596	5.90891	41.1195	UHRF1,EHMT2,ALYREF,NUCKS1,UBE2V1,KPNA2
DNA damage response, signal transduction by p53 class mediator (GO:0030330)	0.00101782	0.0211359	4.26851	29.4105	CCNB1,PCNA,RGCC,E2F1,CDK1,BAX,CDC25C,E2F8
positive regulation of cell cycle arrest (GO:0071158)	0.00101782	0.0211359	4.26851	29.4105	CCNB1,PCNA,RGCC,E2F1,CDK1,BAX,CDC25C,E2F8
mismatch repair (GO:0006298)	0.00110314	0.0225649	7.28507	49.6084	RNASEH2A,PCNA,MSH2,EXO1,PMS2P1
negative regulation of phosphate metabolic process (GO:0045936)	0.00110975	0.0225649	10.4758	71.2734	CDKN2B,CDKN2C,CDKN2A,DYNLL1
DNA synthesis involved in DNA repair (GO:0000731)	0.00116486	0.0232231	4.75953	32.1514	RAD51AP1,RMI2,RAD51C,PCNA,RAD51,EXO1,DTL
establishment of viral latency (GO:0019043)	0.00116591	0.0232231	19.6117	132.462	XRCC6,BANF1,PPIA
regulation of mitotic nuclear division (GO:0007088)	0.00119218	0.0235065	4.15576	27.9764	ANLN,RGCC,HNRNPU,NEK2,KIF11,MKI67,CDC25C,PKMYT1
G2/M transition of mitotic cell cycle (GO:0000086)	0.00126422	0.0246173	3.41027	22.7578	KHDRBS1,CCNB2,CCNB1,CDKN2B,MELK,CDK1,NEK2,CDC25C,PKMYT1,DYNLL1
regulation of DNA recombination (GO:0000018)	0.00127374	0.0246173	7.02453	46.8241	RAD51AP1,RAD51,MSH2,ALYREF,KPNA2
cell cycle G2/M phase transition (GO:0044839)	0.00134236	0.0256891	3.38095	22.3593	KHDRBS1,CCNB2,CCNB1,CDKN2B,MELK,CDK1,NEK2,CDC25C,PKMYT1,DYNLL1
regulation of cyclin-dependent protein serine/threonine kinase activity (GO:0000079)	0.00139423	0.0264227	4.60041	30.2496	PSMD10,CDKN2B,CDKN2C,CDKN2A,CDC25C,PKMYT1,CDKN3
termination of RNA polymerase II transcription (GO:0006369)	0.0015214	0.0285554	4.52476	29.3572	RBM8A,CPSF3,ALYREF,SNRPE,SLU7,THOC7,SNRPB
regulation of attachment of spindle microtubules to kinetochore (GO:0051988)	0.00163478	0.0296757	16.8091	107.852	CCNB1,RACGAP1,NEK2
mitotic nuclear envelope reassembly (GO:0007084)	0.00163478	0.0296757	16.8091	107.852	LMNA,VRK1,BANF1
regulation of lysosomal lumen pH (GO:0035751)	0.00163478	0.0296757	16.8091	107.852	TMEM199,VPS33A,PPT1
regulation of nuclear division (GO:0051783)	0.00164711	0.0296757	9.24241	59.2321	NEK2,MKI67,PKMYT1,CDC25C
regulation of cyclin-dependent protein kinase activity (GO:1904029)	0.0016723	0.0296757	6.55556	41.9133	CDKN2B,CDKN2C,PKMYT1,CDC25C,CDKN3
DNA-dependent DNA replication maintenance of fidelity (GO:0045005)	0.0016723	0.0296757	6.55556	41.9133	SMARCAL1,PCNA,RAD51,ALYREF,NUCKS1
regulation of ubiquitin protein ligase activity (GO:1904666)	0.00190268	0.0334598	6.34376	39.7404	CDC20,CCNB1,UBE2C,CDK1,MAD2L1
nuclear transport (GO:0051169)	0.00197375	0.0343997	8.72849	54.3595	SET,ANP32A,RSRC1,BANF1
proteasome assembly (GO:0043248)	0.00220629	0.0375975	14.7072	89.956	PSMD10,PSMD4,PSMG2
cellular response to increased oxygen levels (GO:0036295)	0.00220629	0.0375975	14.7072	89.956	TMEM199,ATP6AP1,ATG7
glycosphingolipid metabolic process (GO:0006687)	0.00221502	0.0375975	4.92206	30.0861	CTSA,GM2A,GLB1,HEXB,GBA,NEU1
neutrophil degranulation (GO:0043312)	0.00230437	0.038777	2.01374	12.2293	CTSA,CD63,GRN,XRCC6,HEXB,PA2G4,ARPC5,DYNLL1,SRP14,GNS,ILF2,RHOA,NCSTN,GM2A,GLB1,NEU1,PECAM1,CYSTM1,MAN2B1,RAC1,ATG7,SPTAN1,PPIA
chromosome condensation (GO:0030261)	0.00234258	0.039083	8.26868	50.0793	TOP2A,CDCA5,NCAPG,NCAPH
neutrophil activation involved in immune response (GO:0002283)	0.00255715	0.0423014	1.99581	11.9127	CTSA,CD63,GRN,XRCC6,HEXB,PA2G4,ARPC5,DYNLL1,SRP14,GNS,ILF2,RHOA,NCSTN,GM2A,GLB1,NEU1,PECAM1,CYSTM1,MAN2B1,RAC1,ATG7,SPTAN1,PPIA
regulation of G0 to G1 transition (GO:0070316)	0.00273302	0.0444637	5.78313	34.134	RRM2,RAD51,EHMT2,E2F1,RHNO1
regulation of chromosome organization (GO:0033044)	0.0027562	0.0444637	7.85484	46.2956	CDT1,RMI2,HNRNPU,MKI67
DNA replication initiation (GO:0006270)	0.0027562	0.0444637	7.85484	46.2956	PRIM2,CDC45,MCM10,MCM2
neutrophil mediated immunity (GO:0002446)	0.00283305	0.0453288	1.97819	11.6048	CTSA,CD63,GRN,XRCC6,HEXB,PA2G4,ARPC5,DYNLL1,SRP14,GNS,ILF2,RHOA,NCSTN,GM2A,GLB1,NEU1,PECAM1,CYSTM1,MAN2B1,RAC1,ATG7,SPTAN1,PPIA
keratan sulfate catabolic process (GO:0042340)	0.00288743	0.0454538	13.0724	76.4396	GLB1,HEXB,GNS
regulation of sister chromatid cohesion (GO:0007063)	0.00288743	0.0454538	13.0724	76.4396	FEN1,CDCA5,BUB1
regulation of mitotic cell cycle (GO:0007346)	0.00297676	0.0464851	2.82588	16.4379	TPX2,CCNB1,UBD,CDK1,HNRNPU,BIRC5,NEK2,MKI67,CDC25C,PKMYT1,MAD2L1
regulation of protein dephosphorylation (GO:0035304)	0.00306034	0.0466947	5.6176	32.5216	CDCA2,PPP1R11,YWHAB,GBA,TIPRL
positive regulation of mitotic nuclear division (GO:0045840)	0.00306034	0.0466947	5.6176	32.5216	RGCC,UBE2C,CDCA5,NSMCE2,HNRNPU
regulation of cell cycle (GO:0051726)	0.00306195	0.0466947	2.55021	14.7624	GMNN,HNRNPU,RAD23A,CDC25C,PKMYT1,CCNB2,CENPF,CCNB1,CDK1,BIRC5,MYBL2,PRR11,DTL
protein depolymerization (GO:0051261)	0.00321718	0.0486816	7.48041	42.932	KIF18A,STMN1,CFL1,KIF2C
DNA strand elongation (GO:0022616)	0.00368449	0.055324	11.7646	65.9243	GINS1,GINS2,TERT
positive regulation of protein localization to nucleus (GO:1900182)	0.00379828	0.0565973	5.3134	29.6127	CCT3,CCT6A,TERT,CDK1,CCT7
nucleic acid metabolic process (GO:0090304)	0.00386139	0.0571018	3.77863	20.9968	SMARCAL1,FEN1,HNRNPU,TK1,HNRNPC,KPNA2,POLR2K
negative regulation of cell cycle process (GO:0010948)	0.00413787	0.0607302	3.72737	20.4542	CDT1,RRM2,RAD51,EHMT2,E2F1,AURKB,E2F8
positive regulation of viral process (GO:0048524)	0.00465556	0.0678184	5.0404	27.0654	TSG101,CFL1,SUPT4H1,POLR2K,NELFE
negative regulation of neuron death (GO:1901215)	0.00473549	0.0684717	3.62891	19.4244	SET,MSH2,CDK5,GBA,PPT1,VPS35,CD34
regulation of mRNA stability (GO:0043488)	0.00490717	0.0704323	2.98532	15.8731	PSMD10,PSMB4,SET,PSMB5,PSMD4,ANP32A,YWHAB,E2F1,HNRNPU
DNA-templated transcription, termination (GO:0006353)	0.00513173	0.0725923	3.21918	16.9725	RBM8A,CPSF3,ALYREF,SNRPE,SLU7,THOC7,POLR2K,SNRPB
protein complex subunit organization (GO:0071822)	0.00513204	0.0725923	4.91414	25.9086	CDT1,NUP133,CENPH,NUF2,NDC80
glycolipid metabolic process (GO:0006664)	0.0056304	0.0755133	4.00213	20.7293	CTSA,GM2A,GLB1,HEXB,GBA,NEU1
nucleocytoplasmic transport (GO:0006913)	0.00564203	0.0755133	4.79404	24.8212	SET,ANP32A,RSRC1,SNRPE,SNRPB
cellular response to ionizing radiation (GO:0071479)	0.00564203	0.0755133	4.79404	24.8212	RAD51AP1,XRCC6,RAD51,NUCKS1,RHNO1
response to X-ray (GO:0010165)	0.00564802	0.0755133	9.80282	50.7438	XRCC6,MSH2,NUCKS1
positive regulation of telomerase RNA localization to Cajal body (GO:1904874)	0.00564802	0.0755133	9.80282	50.7438	CCT3,CCT6A,CCT7
mitotic chromosome condensation (GO:0007076)	0.00564802	0.0755133	9.80282	50.7438	CDCA5,NCAPG,NCAPH
regulation of mitotic sister chromatid separation (GO:0010965)	0.00564802	0.0755133	9.80282	50.7438	CENPE,PTTG1,UBE2C
microtubule depolymerization (GO:0007019)	0.00564802	0.0755133	9.80282	50.7438	KIF18A,STMN1,KIF2C
ubiquitin-dependent protein catabolic process (GO:0006511)	0.00569113	0.075572	2.08312	10.7673	PSMD10,RNF20,TSG101,PPP1R11,UBE2C,UHRF1,BUB1B,CDC20,BAG6,PSMB4,PSMB5,PSMD4,RFWD2,UBD,CDK1,DTL,MAD2L1
interstrand cross-link repair (GO:0036297)	0.00676733	0.0892556	4.57059	22.8331	RAD51AP1,RAD51,UBE2T,FAAP24,NUCKS1
DNA strand elongation involved in DNA replication (GO:0006271)	0.0068238	0.0893963	9.04829	45.1269	GINS1,GINS2,PCNA
positive regulation of viral genome replication (GO:0045070)	0.00711269	0.0925598	5.81631	28.7667	TOP2A,NUCKS1,RAD23A,PPIA
positive regulation of proteasomal ubiquitin-dependent protein catabolic process (GO:0032436)	0.00805534	0.104133	3.68851	17.7839	PSMD10,BCAP31,SUMO1,RFWD2,SUMO2,RAD23A
positive regulation of telomere capping (GO:1904355)	0.00813412	0.104459	8.40155	40.4256	NEK2,AURKB,MAPK3
sphingolipid metabolic process (GO:0006665)	0.00872435	0.106779	2.9196	13.8437	CTSA,GM2A,GLB1,HEXB,ORMDL2,NEU1,GBA,PPT1
telomere maintenance (GO:0000723)	0.00873613	0.106779	4.27185	20.2498	XRCC6,PCNA,RAD51,TERT,NSMCE2
positive regulation of cellular extravasation (GO:0002693)	0.00875241	0.106779	19.5743	92.7514	PLVAP,THY1
histone-serine phosphorylation (GO:0035404)	0.00875241	0.106779	19.5743	92.7514	VRK1,AURKB
negative regulation of cytokinesis (GO:0032466)	0.00875241	0.106779	19.5743	92.7514	AURKB,E2F8
centromeric sister chromatid cohesion (GO:0070601)	0.00875241	0.106779	19.5743	92.7514	BUB1B,BUB1
Golgi disassembly (GO:0090166)	0.00875241	0.106779	19.5743	92.7514	CDK1,VRK1
glomerulus vasculature development (GO:0072012)	0.00875241	0.106779	19.5743	92.7514	PECAM1,CD34
regulation of DNA binding (GO:0051101)	0.00947181	0.111336	4.18074	19.4799	CDT1,SUMO1,CDCA5,HJURP,E2F1
regulation of telomerase RNA localization to Cajal body (GO:1904872)	0.00958222	0.111336	7.84105	36.444	CCT3,CCT6A,CCT7
mitotic recombination (GO:0006312)	0.00958222	0.111336	7.84105	36.444	RAD51C,RAD51,NSMCE2
nuclear envelope reassembly (GO:0031468)	0.00958222	0.111336	7.84105	36.444	LMNA,VRK1,BANF1
endoplasmic reticulum calcium ion homeostasis (GO:0032469)	0.00958222	0.111336	7.84105	36.444	BCAP31,BAX,TMCO1
negative regulation of protein dephosphorylation (GO:0035308)	0.00958222	0.111336	7.84105	36.444	PPP1R11,YWHAB,TIPRL
regulation of microtubule polymerization or depolymerization (GO:0031110)	0.00958222	0.111336	7.84105	36.444	STMN1,SKA3,SKA1
DNA ligation (GO:0006266)	0.00958222	0.111336	7.84105	36.444	TOP2A,XRCC6,PCNA
protein N-linked glycosylation (GO:0006487)	0.00982752	0.112843	3.52281	16.2844	OST4,KRTCAP2,ALG8,RPN2,DAD1,RPN1
positive regulation of proteasomal protein catabolic process (GO:1901800)	0.00982752	0.112843	3.52281	16.2844	PSMD10,BAG6,SUMO1,RFWD2,SUMO2,RAD23A
positive regulation of cytokinesis (GO:0032467)	0.00988591	0.11285	5.23387	24.1629	RACGAP1,KIF23,AURKB,RHOA
nucleic acid-templated transcription (GO:0097659)	0.011861	0.129257	3.37131	14.9501	TERT,E2F1,DRG1,PWP1,ILF2,POLR2K
positive regulation of metaphase/anaphase transition of cell cycle (GO:1902101)	0.0120517	0.129257	15.6586	69.1885	NSMCE2,DLGAP5
strand invasion (GO:0042148)	0.0120517	0.129257	15.6586	69.1885	RAD51C,RAD51
attachment of GPI anchor to protein (GO:0016255)	0.0120517	0.129257	15.6586	69.1885	PIGU,PIGT
lysosomal lumen acidification (GO:0007042)	0.0120517	0.129257	15.6586	69.1885	TMEM199,PPT1
positive regulation of mitotic sister chromatid separation (GO:1901970)	0.0120517	0.129257	15.6586	69.1885	NSMCE2,DLGAP5
positive regulation of mitotic cell cycle spindle assembly checkpoint (GO:0090267)	0.0120517	0.129257	15.6586	69.1885	NDC80,MAD2L1
positive regulation of isomerase activity (GO:0010912)	0.0120517	0.129257	15.6586	69.1885	UHRF1,HNRNPU
cleavage furrow formation (GO:0036089)	0.0120517	0.129257	15.6586	69.1885	RHOA,AURKB
outer mitochondrial membrane organization (GO:0007008)	0.0120517	0.129257	15.6586	69.1885	TOMM20,TOMM22
response to increased oxygen levels (GO:0036296)	0.0120517	0.129257	15.6586	69.1885	TMEM199,ATP6AP1
response to ionizing radiation (GO:0010212)	0.0126	0.1344	3.32366	14.5379	RAD51AP1,RAD51C,RAD51,MSH2,RFWD2,RHNO1
mRNA-containing ribonucleoprotein complex export from nucleus (GO:0071427)	0.0127489	0.135249	2.96297	12.9254	RBM8A,NUP133,CPSF3,ALYREF,SLU7,THOC7,NUP37
glycosaminoglycan catabolic process (GO:0006027)	0.0128403	0.135403	3.85205	16.7763	GLB1,HEXB,GPC3,HMMR,GNS
regulation of DNA-templated transcription, elongation (GO:0032784)	0.0129021	0.135403	6.91786	30.0952	ALYREF,SUPT4H1,HTATSF1
protein monoubiquitination (GO:0006513)	0.0132786	0.137142	4.75733	20.5593	RNF20,UHRF1,UBE2T,DTL
positive regulation of mitochondrial outer membrane permeabilization involved in apoptotic signaling pathway (GO:1901030)	0.0132786	0.137142	4.75733	20.5593	YWHAB,E2F1,BAX,DYNLL1
negative regulation of G0 to G1 transition (GO:0070317)	0.0132786	0.137142	4.75733	20.5593	RRM2,RAD51,EHMT2,E2F1
nucleosome organization (GO:0034728)	0.0141739	0.145618	3.23227	13.7577	SMARCE1,CHAF1A,SET,VPS72,H3F3A,CENPA
proteasome-mediated ubiquitin-dependent protein catabolic process (GO:0043161)	0.0152315	0.151665	1.99909	8.36499	PSMD10,UBE2C,BUB1B,AURKB,CDC20,BAG6,PSMB4,CCNB1,PSMB5,PSMD4,PTTG1,RFWD2,CDK1,MAD2L1
mRNA transport (GO:0051028)	0.0155544	0.151665	2.8402	11.8249	RBM8A,NUP133,CPSF3,ALYREF,SLU7,THOC7,NUP37
positive regulation of cell aging (GO:0090343)	0.0158049	0.151665	13.0482	54.1165	CDKN2A,LMNA
DNA recombinase assembly (GO:0000730)	0.0158049	0.151665	13.0482	54.1165	RAD51C,RAD51
translocation of molecules into host (GO:0044417)	0.0158049	0.151665	13.0482	54.1165	ALYREF,THOC7
positive regulation of chromatin binding (GO:0035563)	0.0158049	0.151665	13.0482	54.1165	CDT1,GMNN
DNA repair complex assembly (GO:0090735)	0.0158049	0.151665	13.0482	54.1165	RAD51C,RAD51
protein localization to microtubule (GO:0035372)	0.0158049	0.151665	13.0482	54.1165	CRIPT,HNRNPU
positive regulation of spindle checkpoint (GO:0090232)	0.0158049	0.151665	13.0482	54.1165	NDC80,MAD2L1
regulation of metaphase/anaphase transition of cell cycle (GO:1902099)	0.0158049	0.151665	13.0482	54.1165	CENPE,UBE2C
negative regulation of mRNA polyadenylation (GO:1900364)	0.0158049	0.151665	13.0482	54.1165	RNF20,NELFE
double-strand break repair via synthesis-dependent strand annealing (GO:0045003)	0.0158049	0.151665	13.0482	54.1165	RAD51C,RAD51
viral mRNA export from host cell nucleus (GO:0046784)	0.0158049	0.151665	13.0482	54.1165	ALYREF,THOC7
gene expression (GO:0010467)	0.0158502	0.151665	1.81562	7.52497	RPL41,RBM8A,NUP133,CPSF3,ALYREF,HNRNPU,MRPL24,ILF2,PWP1,THOC7,HNRNPUL1,E2F1,DRG1,NOX4,MRPL9,SLU7,POLR2K,NUP37
mRNA export from nucleus (GO:0006406)	0.0163192	0.155391	2.81107	11.5687	RBM8A,NUP133,CPSF3,ALYREF,SLU7,THOC7,NUP37
RNA splicing (GO:0008380)	0.0171103	0.162132	2.78253	11.3196	SF3B4,PRPF6,RSRC1,ZCRB1,HNRNPC,SLU7,SNRPB
RNA 3'-end processing (GO:0031123)	0.0180823	0.170515	3.50722	14.0738	RBM8A,CPSF3,ALYREF,SLU7,THOC7
regulation of cell cycle G2/M phase transition (GO:1902749)	0.0186969	0.172214	3.02429	12.0349	TPX2,CENPF,CDK1,NEK2,HMMR,DYNLL1
nucleotide-excision repair (GO:0006289)	0.0187728	0.172214	2.72715	10.8414	COPS6,PCNA,SUMO1,SUMO2,XRCC1,RAD23A,POLR2K
positive regulation of cell division (GO:0051781)	0.0188377	0.172214	4.24215	16.8494	RACGAP1,KIF23,AURKB,RHOA
telomere organization (GO:0032200)	0.0188377	0.172214	4.24215	16.8494	XRCC6,PCNA,TERT,H3F3A
positive regulation of viral transcription (GO:0050434)	0.0188377	0.172214	4.24215	16.8494	SUPT4H1,NUCKS1,POLR2K,NELFE
microtubule polymerization or depolymerization (GO:0031109)	0.0189683	0.172214	5.87928	23.3112	KIF18A,STMN1,KIF2C
regulation of telomere capping (GO:1904353)	0.0189683	0.172214	5.87928	23.3112	NEK2,AURKB,MAPK3
regulation of microtubule cytoskeleton organization (GO:0070507)	0.0189683	0.172214	5.87928	23.3112	STMN1,SKA3,SKA1
negative regulation of G2/M transition of mitotic cell cycle (GO:0010972)	0.0192771	0.173403	3.44551	13.6057	PSMD10,PSMB4,PSMB5,PSMD4,AURKB
oligosaccharide catabolic process (GO:0009313)	0.0199875	0.173403	11.1836	43.7575	NEU1,MAN2B1
negative regulation of mRNA 3'-end processing (GO:0031441)	0.0199875	0.173403	11.1836	43.7575	RNF20,NELFE
ATP synthesis coupled electron transport (GO:0042773)	0.0199875	0.173403	11.1836	43.7575	NDUFA12,COA6
cellular response to oxygen levels (GO:0071453)	0.0199875	0.173403	11.1836	43.7575	TMEM199,ATP6AP1
positive regulation of establishment of protein localization to telomere (GO:1904851)	0.0199875	0.173403	11.1836	43.7575	CCT6A,CCT7
production of siRNA involved in RNA interference (GO:0030422)	0.0199875	0.173403	11.1836	43.7575	TSNAX,TERT
mitochondrial fragmentation involved in apoptotic process (GO:0043653)	0.0199875	0.173403	11.1836	43.7575	BAX,VPS35
negative regulation of DNA-templated transcription, elongation (GO:0032785)	0.0199875	0.173403	11.1836	43.7575	SUPT4H1,HNRNPU
Golgi inheritance (GO:0048313)	0.0199875	0.173403	11.1836	43.7575	CDK1,VRK1
histone mRNA metabolic process (GO:0008334)	0.0212843	0.183026	5.59902	21.555	CPSF3,SNRPE,SNRPB
negative regulation of cyclin-dependent protein serine/threonine kinase activity (GO:0045736)	0.0212843	0.183026	5.59902	21.555	CDKN2B,CDKN2C,CDKN2A
regulation of stem cell differentiation (GO:2000736)	0.022959	0.194852	2.87617	10.8548	PSMD10,PSMB4,PSMB5,PSMD4,H3F3A,HNRNPU
regulation of proteasomal ubiquitin-dependent protein catabolic process (GO:0032434)	0.022959	0.194852	2.87617	10.8548	PSMD10,BAG6,SUMO1,RFWD2,SUMO2,RAD23A
Wnt signaling pathway, planar cell polarity pathway (GO:0060071)	0.022959	0.194852	2.87617	10.8548	PSMD10,PSMB4,PSMB5,PSMD4,RAC1,RHOA
RNA processing (GO:0006396)	0.023674	0.19823	2.15423	8.06411	SF3B4,PRPF6,HNRNPUL1,RSRC1,SUPT4H1,HNRNPU,HNRNPC,ZCRB1,SLU7,SNRPB
RNA splicing, via transesterification reactions (GO:0000375)	0.023748	0.19823	5.34425	19.9889	SF3B4,PRPF6,SLU7
positive regulation of viral life cycle (GO:1903902)	0.0238261	0.19823	3.92339	14.6616	TOP2A,TSG101,RAD23A,PPIA
protein N-linked glycosylation via asparagine (GO:0018279)	0.0238261	0.19823	3.92339	14.6616	OST4,RPN2,DAD1,RPN1
regulation of establishment of planar polarity (GO:0090175)	0.0241183	0.19823	2.84137	10.5835	PSMD10,PSMB4,PSMB5,PSMD4,RAC1,RHOA
regulation of chromatin organization (GO:1902275)	0.0245757	0.19823	9.78514	36.2637	HNRNPU,MKI67
endothelium development (GO:0003158)	0.0245757	0.19823	9.78514	36.2637	PECAM1,CD34
regulation of establishment of protein localization to telomere (GO:0070203)	0.0245757	0.19823	9.78514	36.2637	CCT6A,CCT7
DNA replication-dependent nucleosome assembly (GO:0006335)	0.0245757	0.19823	9.78514	36.2637	CHAF1A,ASF1B
telomere maintenance via recombination (GO:0000722)	0.0245757	0.19823	9.78514	36.2637	RAD51,NSMCE2
DNA replication-dependent nucleosome organization (GO:0034723)	0.0245757	0.19823	9.78514	36.2637	CHAF1A,ASF1B
positive regulation of nuclease activity (GO:0032075)	0.0245757	0.19823	9.78514	36.2637	PCNA,BAX
peptidyl-asparagine modification (GO:0018196)	0.0256499	0.206044	3.8275	14.0209	OST4,RPN2,DAD1,RPN1
nuclear export (GO:0051168)	0.0278295	0.219297	2.74183	9.82031	NUP133,RBM8A,CSE1L,ALYREF,SLU7,THOC7
cellular protein complex assembly (GO:0043623)	0.0284754	0.219297	2.31516	8.239	ANLN,CENPE,CENPF,CENPW,PSMD4,PSMG2,TOMM20,CENPA
negative regulation of cell cycle G2/M phase transition (GO:1902750)	0.0290989	0.219297	3.06755	10.8501	PSMD10,PSMB4,PSMB5,PSMD4,DTL
regulation of double-strand break repair via homologous recombination (GO:0010569)	0.0291179	0.219297	4.89839	17.3227	RAD51AP1,PARPBP,RAD51
postreplication repair (GO:0006301)	0.0295432	0.219297	3.6491	12.8518	PCNA,MSH2,UBE2V1,DTL
formation of extrachromosomal circular DNA (GO:0001325)	0.0295467	0.219297	8.69746	30.6306	SMARCAL1,EXO1
replicative senescence (GO:0090399)	0.0295467	0.219297	8.69746	30.6306	TERT,CDKN2A
positive regulation of protein localization to chromosome, telomeric region (GO:1904816)	0.0295467	0.219297	8.69746	30.6306	CCT6A,CCT7
positive regulation by host of viral process (GO:0044794)	0.0295467	0.219297	8.69746	30.6306	CFL1,NUCKS1
cell-substrate junction assembly (GO:0007044)	0.0295467	0.219297	8.69746	30.6306	ITGA6,LAMC1
regulation of mitotic centrosome separation (GO:0046602)	0.0295467	0.219297	8.69746	30.6306	NEK2,KIF11
positive regulation of chromosome segregation (GO:0051984)	0.0295467	0.219297	8.69746	30.6306	FEN1,CCNB1
regulation of chromatin binding (GO:0035561)	0.0295467	0.219297	8.69746	30.6306	CDT1,GMNN
negative regulation of cell division (GO:0051782)	0.0295467	0.219297	8.69746	30.6306	AURKB,E2F8
t-circle formation (GO:0090656)	0.0295467	0.219297	8.69746	30.6306	SMARCAL1,EXO1
hemidesmosome assembly (GO:0031581)	0.0295467	0.219297	8.69746	30.6306	ITGA6,LAMC1
telomere maintenance via telomere trimming (GO:0090737)	0.0295467	0.219297	8.69746	30.6306	SMARCAL1,EXO1
regulation of chromatin silencing (GO:0031935)	0.0295467	0.219297	8.69746	30.6306	CDC45,UHRF1
regulation of mRNA polyadenylation (GO:1900363)	0.0295467	0.219297	8.69746	30.6306	RNF20,NELFE
hepatocyte growth factor receptor signaling pathway (GO:0048012)	0.0295467	0.219297	8.69746	30.6306	STMN1,RAC1
regulation of phosphorylation (GO:0042325)	0.0299685	0.220749	2.45791	8.62139	CDKN2B,CDKN2C,NUP133,CDKN2A,ITGA6,DYNLL1,NUP37
RNA export from nucleus (GO:0006405)	0.0299685	0.220749	2.45791	8.62139	RBM8A,NUP133,CPSF3,ALYREF,SLU7,THOC7,NUP37
intrinsic apoptotic signaling pathway in response to DNA damage (GO:0008630)	0.0316138	0.231993	3.56598	12.3175	BAG6,MSH2,E2F1,BAX
interleukin-1-mediated signaling pathway (GO:0070498)	0.0318993	0.233211	2.649	9.12626	PSMD10,PSMB4,PSMB5,PSMD4,UBE2V1,MAPK3
hydrogen ion transmembrane transport (GO:1902600)	0.0320229	0.233242	4.70221	16.1817	ATP6AP1,ATP6V1E1,ATP6V1F
regulation of DNA-dependent DNA replication (GO:0090329)	0.0348785	0.247574	7.82731	26.2675	CDT1,GMNN
regulation of viral life cycle (GO:1903900)	0.0348785	0.247574	7.82731	26.2675	TSG101,PPIA
positive regulation of establishment of protein localization (GO:1904951)	0.0348785	0.247574	7.82731	26.2675	CCT6A,CCT7
somatic hypermutation of immunoglobulin genes (GO:0016446)	0.0348785	0.247574	7.82731	26.2675	MSH2,PMS2P1
spliceosomal tri-snRNP complex assembly (GO:0000244)	0.0348785	0.247574	7.82731	26.2675	PRPF6,AAR2
cytoplasmic translational initiation (GO:0002183)	0.0348785	0.247574	7.82731	26.2675	EIF3M,EIF3D
positive regulation of DNA-dependent DNA replication (GO:2000105)	0.0348785	0.247574	7.82731	26.2675	CDT1,E2F8
carbohydrate derivative biosynthetic process (GO:1901137)	0.0350736	0.248057	4.52113	15.1472	ALG8,RRM1,RRM2
response to UV (GO:0009411)	0.0363381	0.256072	2.56222	8.49349	FEN1,PCNA,MSH2,DTL,AURKB,RHNO1
proteasomal protein catabolic process (GO:0010498)	0.0366668	0.257459	1.91844	6.34212	CDC20,PSMD10,BAG6,PSMB4,PSMB5,PSMD4,RFWD2,UBE2C,CDK1,BUB1B,MAD2L1
mRNA 3'-end processing (GO:0031124)	0.0377513	0.263419	2.84453	9.32078	RBM8A,CPSF3,ALYREF,SLU7,THOC7
regulation of protein insertion into mitochondrial membrane involved in apoptotic signaling pathway (GO:1900739)	0.0382688	0.263419	4.35345	14.2058	YWHAB,E2F1,DYNLL1
positive regulation of protein insertion into mitochondrial membrane involved in apoptotic signaling pathway (GO:1900740)	0.0382688	0.263419	4.35345	14.2058	YWHAB,E2F1,DYNLL1
ATP-dependent chromatin remodeling (GO:0043044)	0.0382688	0.263419	4.35345	14.2058	SMARCE1,VPS72,HNRNPC
regulation of cellular amine metabolic process (GO:0033238)	0.0383252	0.263419	3.33785	10.8869	PSMD10,PSMB4,PSMB5,PSMD4
regulation of cellular amino acid metabolic process (GO:0006521)	0.0383252	0.263419	3.33785	10.8869	PSMD10,PSMB4,PSMB5,PSMD4
negative regulation of phosphorylation (GO:0042326)	0.0396512	0.270626	2.80375	9.04949	CDKN2B,CDKN2C,CDKN2A,HNRNPU,DYNLL1
antigen processing and presentation of exogenous peptide antigen via MHC class I, TAP-dependent (GO:0002479)	0.0396512	0.270626	2.80375	9.04949	PSMD10,PSMB4,PSMB5,PSMD4,HLA-A
DNA replication-independent nucleosome organization (GO:0034724)	0.0405502	0.272275	7.11537	22.8063	H3F3A,ASF1B
positive regulation of ERAD pathway (GO:1904294)	0.0405502	0.272275	7.11537	22.8063	BCAP31,BAG6
RNA interference (GO:0016246)	0.0405502	0.272275	7.11537	22.8063	TSNAX,TERT
energy coupled proton transport, down electrochemical gradient (GO:0015985)	0.0405502	0.272275	7.11537	22.8063	ATP5G2,ATP5L
regulation of cell-matrix adhesion (GO:0001952)	0.0407297	0.272275	3.26815	10.4607	CDKN2A,CDH13,THY1,RHOA
positive regulation of mitotic cell cycle (GO:0045931)	0.0407297	0.272275	3.26815	10.4607	CCNB1,RGCC,NDC80,MAD2L1
nucleobase-containing small molecule interconversion (GO:0015949)	0.0416069	0.274389	4.19776	13.3467	RRM1,RRM2,TYMS
proton transport (GO:0015992)	0.0416069	0.274389	4.19776	13.3467	ATP6AP1,ATP6V1E1,ATP6V1F
vesicle-mediated transport to the plasma membrane (GO:0098876)	0.0416069	0.274389	4.19776	13.3467	VPS29,EXOC4,VPS35
regulation of hematopoietic stem cell differentiation (GO:1902036)	0.0416082	0.274389	2.76412	8.7884	PSMD10,PSMB4,PSMB5,PSMD4,H3F3A
protein modification by small protein conjugation (GO:0032446)	0.0432084	0.283982	1.65445	5.19782	RNF20,TOP2A,PCNA,NUP133,UHRF1,UBE2C,CDCA8,AURKB,SUMO1,UBD,UBE2T,SUMO2,UFC1,BIRC5,SAE1,NUP37
regulation of hematopoietic progenitor cell differentiation (GO:1901532)	0.0436227	0.285743	2.72559	8.53703	PSMD10,PSMB4,PSMB5,PSMD4,H3F3A
GPI anchor biosynthetic process (GO:0006506)	0.0450865	0.292388	4.0528	12.5603	PIGC,PIGU,PIGT
positive regulation of telomere maintenance (GO:0032206)	0.0450865	0.292388	4.0528	12.5603	NEK2,AURKB,MAPK3
aminoglycan catabolic process (GO:0006026)	0.0450865	0.292388	4.0528	12.5603	GLB1,GPC3,GNS
antigen processing and presentation of exogenous peptide antigen via MHC class I (GO:0042590)	0.0456947	0.293055	2.68811	8.29491	PSMD10,PSMB4,PSMB5,PSMD4,HLA-A
intracellular transport of virus (GO:0075733)	0.0457898	0.293055	3.1371	9.67384	TSG101,NUP133,KPNA2,NUP37
cytoplasmic translation (GO:0002181)	0.0457898	0.293055	3.1371	9.67384	RPLP0P6,RPL41,EIF3M,RPL26L1
transport of virus (GO:0046794)	0.0457898	0.293055	3.1371	9.67384	TSG101,NUP133,KPNA2,NUP37
establishment of mitotic spindle orientation (GO:0000132)	0.0465414	0.295924	6.52209	20.0059	CENPA,NDC80
retrograde transport, endosome to plasma membrane (GO:1990126)	0.0465414	0.295924	6.52209	20.0059	VPS29,VPS35
negative regulation of mitotic cell cycle phase transition (GO:1901991)	0.0478245	0.30182	2.65165	8.0616	PSMD10,PSMB4,PSMB5,RGCC,PSMD4
cellular response to hypoxia (GO:0071456)	0.0481307	0.30182	2.20081	6.6769	PSMD10,PSMB4,RGCC,PSMB5,PSMD4,TERT,LMNA
regulation of gene silencing by RNA (GO:0060966)	0.0484453	0.30182	3.07543	9.3103	NUP133,H3F3A,POLR2K,NUP37
regulation of posttranscriptional gene silencing (GO:0060147)	0.0484453	0.30182	3.07543	9.3103	NUP133,H3F3A,POLR2K,NUP37
regulation of cell-substrate adhesion (GO:0010810)	0.0487056	0.30182	3.91751	11.8385	THY1,RAC1,RHOA
positive regulation of cell-matrix adhesion (GO:0001954)	0.0487056	0.30182	3.91751	11.8385	CDH13,THY1,RAC1
mRNA stabilization (GO:0048255)	0.0487056	0.30182	3.91751	11.8385	E2F1,HNRNPU,HNRNPC
positive regulation of catalytic activity (GO:0043085)	0.0487056	0.30182	3.91751	11.8385	NCSTN,YWHAB,MAPK3
RNA transport (GO:0050658)	0.0500122	0.308139	2.61616	7.83668	NUP133,RBM8A,ALYREF,SLU7,THOC7
positive regulation of cellular component organization (GO:0051130)	0.0500409	0.308139	2.35628	7.05684	CDC20,CDT1,CD63,SUMO1,GBA,BAX
viral process (GO:0016032)	0.050505	0.310018	1.87464	5.59707	RPL41,TSG101,NUP133,AP1S1,NUCKS1,RAC1,HTATSF1,PPIA,EIF3D,NUP37
ATP metabolic process (GO:0046034)	0.0511842	0.313202	3.01613	8.96491	OLA1,ATP5G2,UQCRH,ATP5L
viral life cycle (GO:0019058)	0.0519486	0.316887	2.33283	6.89933	TSG101,NUP133,KPNA2,HTATSF1,PPIA,NUP37
negative regulation of cell death (GO:0060548)	0.0522577	0.317048	2.58161	7.61978	CDK5,GBA,TXNDC12,VPS35,CD34
apoptotic mitochondrial changes (GO:0008637)	0.0524624	0.317048	3.79094	11.1744	GGCT,BAX,VPS35
keratan sulfate metabolic process (GO:0042339)	0.0524624	0.317048	3.79094	11.1744	GLB1,HEXB,GNS
transport along microtubule (GO:0010970)	0.0528327	0.318301	6.02008	17.7028	COPG2,DYNLL1
anatomical structure homeostasis (GO:0060249)	0.0563546	0.334359	3.67228	10.5618	XRCC6,PCNA,TERT
tRNA transport (GO:0051031)	0.0563546	0.334359	3.67228	10.5618	NUP133,TOMM20,NUP37
positive regulation of ATPase activity (GO:0032781)	0.0563546	0.334359	3.67228	10.5618	UHRF1,HNRNPU,DYNLL1
positive regulation of telomerase activity (GO:0051973)	0.0563546	0.334359	3.67228	10.5618	NEK2,AURKB,MAPK3
sulfur compound catabolic process (GO:0044273)	0.0563546	0.334359	3.67228	10.5618	GLB1,HEXB,GNS
negative regulation of cellular macromolecule biosynthetic process (GO:2000113)	0.0573707	0.339356	1.52291	4.35282	SMARCE1,KHDRBS1,XRCC6,SET,CDKN2A,EIF2AK1,GMNN,PBXIP1,PA2G4,EPRS,TYMS,CENPF,CDK5,SUMO1,ZIC2,E2F1,DEPDC1,BIRC5,TNFRSF4
macroautophagy (GO:0016236)	0.057935	0.341659	2.26518	6.45222	TSG101,VPS33A,DYNLL1,TOMM20,ATG7,TOMM22
regulation of signal transduction by p53 class mediator (GO:1901796)	0.0584562	0.342621	2.09936	5.96109	TPX2,RMI2,CDK5,EXO1,EHMT2,AURKB,RHNO1
hyaluronan catabolic process (GO:0030214)	0.0594054	0.342621	5.58979	15.782	HEXB,HMMR
negative regulation of DNA recombination (GO:0045910)	0.0594054	0.342621	5.58979	15.782	PARPBP,MSH2
regulation of osteoblast proliferation (GO:0033688)	0.0594054	0.342621	5.58979	15.782	ATRAID,RHOA
regulation of protein homodimerization activity (GO:0043496)	0.0594054	0.342621	5.58979	15.782	BAX,AIDA
regulation of stem cell proliferation (GO:0072091)	0.0594054	0.342621	5.58979	15.782	TERT,HNRNPU
positive regulation of response to endoplasmic reticulum stress (GO:1905898)	0.0594054	0.342621	5.58979	15.782	BAG6,BAX
renal system development (GO:0072001)	0.0598976	0.342621	2.85117	8.02639	BAG6,CENPF,ITGA6,CEP55
cell morphogenesis (GO:0000902)	0.0598976	0.342621	2.85117	8.02639	CDH13,NOX4,RAC1,CAP2

## Sheet: GO_Molecular_Functions
Up-regulated pathway analysis								Down-regulated pathway analysis
Term	P-value	FDR	Z-Score	Combined Score	Genes			Term	P-value	FDR	Z-Score	Combined Score	Genes
single-stranded DNA binding (GO:0003697)	3.16424e-08	1.27519e-05	7.6661	132.384	TSNAX,PRIM2,HNRNPU,MCM10,RAD23A,RAD51AP1,NEIL3,RAD51C,CDC45,RAD51,MSH2,POLR3C,SUB1,PMS2P1			telethonin binding (GO:0031433)	0.000504318	0.147765	29.4205	223.37	KCNE1,BMP10,TTN
microtubule motor activity (GO:0003777)	2.14219e-06	0.000431651	7.93878	103.63	CENPE,KIF18A,KIFC1,KIF4A,KIF23,KIF2C,KIF11,KIF20A,DYNLRB1,KIF15			aspartic-type peptidase activity (GO:0070001)	0.00813412	0.86599	8.40155	40.4256	PGA3,PGA5,PGA4
RNA binding (GO:0003723)	5.97645e-06	0.000677063	1.94167	23.3538	TOP2A,NUDT1,HNRNPU,NUCKS1,EPRS,AATF,MKI67,SRP14,FARS2,SART1,PSMD4,SUMO1,SUMO2,MRPL9,KPNA2,RBM34,COA6,NELFE,CCT3,MRPS23,DARS2,ZCRB1,HLA-A,ILF2,CRNKL1,SRP9,NSA2,PRPF6,HNRNPUL1,SUB1,SNRPC,PPIA,SNRPB,DAP3,SF3B4,KHDRBS1,GRN,RBM8A,ANP32A,SF3B6,RPN1,SUPT4H1,NOL7,NTPCR,HTATSF1,RAD51AP1,TERT,CTNNA1,TSNAX,RPL41,XRCC6,GPKOW,CDKN2A,CPSF3,ALYREF,FAM103A1,PA2G4,CCT6A,EIF3H,HNRNPC,EIF3D,RPL26L1			microfilament motor activity (GO:0000146)	0.00958222	0.86599	7.84105	36.444	MYH2,MYH6,MYH7
double-stranded DNA binding (GO:0003690)	6.72023e-06	0.000677063	5.487	65.3523	RAD51AP1,NEIL3,XRCC6,FEN1,RAD51C,RAD51,MSH2,UHRF1,HNRNPU,NUCKS1,MCM10,MND1			acetylcholine receptor binding (GO:0033130)	0.0120517	0.86599	15.6586	69.1885	RIC3,NRXN1
motor activity (GO:0003774)	5.09128e-05	0.00365716	5.28571	52.2514	CENPE,KIF18A,KIFC1,KIF4A,KIF23,KIF2C,KIF11,KIF20A,DYNLRB1,KIF15			aspartic-type endopeptidase activity (GO:0004190)	0.014778	0.86599	6.5332	27.5349	PGA3,PGA5,PGA4
ATPase activity (GO:0016887)	5.44491e-05	0.00365716	3.41415	33.521	RALBP1,OLA1,KIF23,KIF11,DYNLL1,ATP5L,KIF15,CENPE,KIF18A,MSH2,KIFC1,KIF4A,KIF2C,PMS2P1,KIF20A,ATP6V1F			actin-dependent ATPase activity (GO:0030898)	0.0199875	0.892519	11.1836	43.7575	MYH6,MYH7
alpha-sialidase activity (GO:0016997)	0.000293634	0.0147918	39.2294	319.059	CTSA,GLB1,NEU1			serine-type endopeptidase activity (GO:0004252)	0.0259836	0.892519	2.11916	7.73554	CELA3A,FCN2,PRSS1,CELA3B,CELA2A,COLEC10,CTRB2,CTRB1,PRSS2,PRSS53
exo-alpha-sialidase activity (GO:0004308)	0.000293634	0.0147918	39.2294	319.059	CTSA,GLB1,NEU1			cyclin-dependent protein serine/threonine kinase regulator activity (GO:0016538)	0.0291179	0.892519	4.89839	17.3227	CCNT2,CCNL2,CCNL1
microtubule binding (GO:0008017)	0.000411092	0.0184078	3.07467	23.9722	CRIPT,KIF23,KIF11,SKA1,RAB11A,KIF15,CENPE,KIF18A,RACGAP1,KIFC1,KIF4A,BIRC5,KIF2C,KIF20A			endopeptidase activity (GO:0004175)	0.0335709	0.892519	1.74811	5.93324	CELA3A,FCN2,PRSS1,CELA3B,CELA2A,USP15,COLEC10,CTRB2,CTRB1,PGA3,PGA5,PRSS53,PGA4,ATG4B,PRSS2
histone serine kinase activity (GO:0035174)	0.000504318	0.020324	29.4205	223.37	MELK,VRK1,AURKB			C2H2 zinc finger domain binding (GO:0070742)	0.0348785	0.892519	7.82731	26.2675	SRRM2,ZXDC
histone kinase activity (GO:0035173)	0.00116591	0.0391553	19.6117	132.462	MELK,CDK1,AURKB			titin binding (GO:0031432)	0.0465414	0.892519	6.52209	20.0059	ANKRD23,CAPN3
dolichyl-diphosphooligosaccharide-protein glycotransferase activity (GO:0004579)	0.00116591	0.0391553	19.6117	132.462	RPN2,DAD1,RPN1			serine-type peptidase activity (GO:0008236)	0.050505	0.892519	1.87464	5.59707	CELA3A,FCN2,PRSS1,CELA3B,CELA2A,COLEC10,CTRB2,CTRB1,PRSS2,PRSS53
oligosaccharyl transferase activity (GO:0004576)	0.00163478	0.0470583	16.8091	107.852	RPN2,DAD1,RPN1			snRNA binding (GO:0017069)	0.0603799	0.892519	3.56082	9.99557	CCNT2,DDX39B,SNRNP70
cyclin-dependent protein serine/threonine kinase inhibitor activity (GO:0004861)	0.00163478	0.0470583	16.8091	107.852	CDKN2B,CDKN2C,CDKN2A			peptidase activity, acting on L-amino acid peptides (GO:0070011)	0.0936111	0.892519	1.77511	4.20455	PRSS1,CELA2A,ADAMTS13,CTRB2,CTRB1,CAPN3,ATG4B,PRSS2
telomerase RNA binding (GO:0070034)	0.00197375	0.0501934	8.72849	54.3595	TERT,HNRNPU,HNRNPC,SNRPB			scavenger receptor activity (GO:0005044)	0.0958868	0.892519	4.11773	9.65438	STAB2,AGER
tubulin binding (GO:0015631)	0.00199279	0.0501934	2.48196	15.4334	CRIPT,KIF23,KIF11,SKA1,RAB11A,KIF15,CENPE,KIF18A,RACGAP1,KIFC1,KIF4A,STMN1,BIRC5,KIF2C,KIF20A
DNA-dependent ATPase activity (GO:0008094)	0.00212279	0.0503226	4.24544	26.1308	TOP2A,SMARCAL1,RAD51C,RAD51,MSH2,MCM4,MCM6
DNA secondary structure binding (GO:0000217)	0.0027562	0.0617083	7.85484	46.2956	NEIL3,RAD51C,RAD51,MSH2
DNA helicase activity (GO:0003678)	0.00306034	0.0649115	5.6176	32.5216	GINS1,GINS2,CDC45,MCM4,MCM6
3'-5' DNA helicase activity (GO:0043138)	0.00368449	0.0742424	11.7646	65.9243	GINS1,GINS2,CDC45
cyclin-dependent protein serine/threonine kinase regulator activity (GO:0016538)	0.00429112	0.0823486	6.82924	37.2276	CCNB1,CDKN2B,CDKN2C,CDKN2A
kinase binding (GO:0019900)	0.0044955	0.0823495	1.99979	10.8082	CDKN2B,CDKN2C,CDKN2A,VRK1,RAD23A,THY1,KIF11,CDC25C,ADIPOR1,RHOA,AURKB,TPX2,CCNB1,RGCC,MSH2,RACGAP1,PRC1,TAX1BP1,KIF20A,RAC1
nucleoside-triphosphatase activity (GO:0017111)	0.00524968	0.0910462	1.96947	10.3389	SMARCAL1,RALBP1,NUDT1,OLA1,KIF23,KIF11,GPN1,RHOA,RAB11A,ATP5L,KIF15,CENPE,KIF18A,MSH2,KIFC1,KIF4A,KIF2C,PMS2P1,KIF20A,RAC1
nucleosomal DNA binding (GO:0031492)	0.00558362	0.0910462	6.28226	32.5918	SMARCE1,H3F3A,HNRNPC,CENPA
5'-3' exonuclease activity (GO:0008409)	0.00564802	0.0910462	9.80282	50.7438	FEN1,EXO1,CPSF3
DNA binding (GO:0003677)	0.00597118	0.0925532	1.63539	8.3745	TOP2A,KHDRBS1,PRIM2,FEN1,PCNA,TSG101,HNRNPU,MCM10,NUCKS1,KIF15,RAD51AP1,CDC45,TERT,ZIC2,EXO1,E2F1,MYBL2,TSNAX,CDT1,XRCC6,DNTTIP1,H2AFV,RAD23A,MND1,PA2G4,ILF2,NEIL3,RAD51,RAD51C,MSH2,POLR3C,SUB1,RFX5,PMS2P1,MCM2
four-way junction DNA binding (GO:0000400)	0.0068238	0.101852	9.04829	45.1269	RAD51C,RAD51,MSH2
ATP-dependent microtubule motor activity, plus-end-directed (GO:0008574)	0.00711269	0.102372	5.81631	28.7667	KIF18A,KIF4A,KIF11,DYNLL1
palmitoyl-CoA hydrolase activity (GO:0016290)	0.00875241	0.112021	19.5743	92.7514	GNPAT,PPT1
glucosyltransferase activity (GO:0046527)	0.00875241	0.112021	19.5743	92.7514	ALG8,PLOD3
DNA insertion or deletion binding (GO:0032135)	0.00875241	0.112021	19.5743	92.7514	PCNA,MSH2
cyclin-dependent protein serine/threonine kinase activity (GO:0004693)	0.00889498	0.112021	5.41463	25.5693	CCNB2,CCNB1,CDK5,CDK1
cyclin-dependent protein kinase activity (GO:0097472)	0.00988591	0.120728	5.23387	24.1629	CCNB2,CCNB1,CDK5,CDK1
endodeoxyribonuclease activity (GO:0004520)	0.0109457	0.129739	5.06478	22.8665	FEN1,RAD51C,RAD51,EXO1
flap endonuclease activity (GO:0048256)	0.0120517	0.134912	15.6586	69.1885	FEN1,EXO1
GPI anchor binding (GO:0034235)	0.0120517	0.134912	15.6586	69.1885	PIGU,THY1
poly-pyrimidine tract binding (GO:0008187)	0.0129021	0.140529	6.91786	30.0952	KHDRBS1,HNRNPU,HNRNPC
protein transporter activity (GO:0008565)	0.0150101	0.159186	3.18842	13.3883	TSNAX,VPS29,CSE1L,VPS35,KPNA2,TOMM22
oxidized DNA binding (GO:0032356)	0.0158049	0.159235	13.0482	54.1165	MSH2,XRCC1
mismatch repair complex binding (GO:0032404)	0.0158049	0.159235	13.0482	54.1165	PCNA,MSH2
nucleoside-triphosphate diphosphatase activity (GO:0047429)	0.0199875	0.196462	11.1836	43.7575	NUDT1,DCTPP1
endoribonuclease activity, producing 5'-phosphomonoesters (GO:0016891)	0.0212843	0.204228	5.59902	21.555	FEN1,RNASEH2A,EXO1
transcription cofactor binding (GO:0001221)	0.023748	0.220089	5.34425	19.9889	SUMO1,TERT,SUMO2
small protein activating enzyme activity (GO:0008641)	0.0245757	0.220089	9.78514	36.2637	SAE1,ATG7
exodeoxyribonuclease activity, producing 5'-phosphomonoesters (GO:0016895)	0.0245757	0.220089	9.78514	36.2637	FEN1,EXO1
damaged DNA binding (GO:0003684)	0.0275554	0.24141	3.73618	13.4187	FEN1,PCNA,MSH2,XRCC1
protein channel activity (GO:0015266)	0.0295467	0.248069	8.69746	30.6306	TOMM20,TOMM22
proton-transporting ATP synthase activity, rotational mechanism (GO:0046933)	0.0295467	0.248069	8.69746	30.6306	ATP5G2,ATP5L
ATPase activity, coupled (GO:0042623)	0.0305022	0.250865	2.67924	9.35044	TOP2A,SMARCAL1,KIF18A,RAD51C,RAD51,MSH2
ATP-dependent microtubule motor activity (GO:1990939)	0.0316138	0.253044	3.56598	12.3175	KIF18A,KIF4A,KIF11,DYNLL1
channel activity (GO:0015267)	0.0320229	0.253044	4.70221	16.1817	BAX,TOMM20,TOMM22
microtubule plus-end binding (GO:0051010)	0.0348785	0.253198	7.82731	26.2675	KIF18A,KIF2C
Ral GTPase binding (GO:0017160)	0.0348785	0.253198	7.82731	26.2675	RALBP1,EXOC4
transcription corepressor binding (GO:0001222)	0.0348785	0.253198	7.82731	26.2675	SUMO1,SUMO2
DNA replication origin binding (GO:0003688)	0.0348785	0.253198	7.82731	26.2675	CDC45,MCM10
endonuclease activity (GO:0004519)	0.0359083	0.253198	2.88651	9.60281	TSNAX,FEN1,RAD51C,RAD51,CPSF3
ubiquitin-like protein ligase binding (GO:0044389)	0.0368194	0.253198	1.80617	5.96349	RNF20,RALA,TSG101,UBE2C,PA2G4,SCAMP3,BAG6,CCNB1,SUMO1,UBD,UBE2T,SUMO2,UBE2V1
pre-mRNA binding (GO:0036002)	0.0382688	0.253198	4.35345	14.2058	HNRNPU,SNRPC,SLU7
protein serine/threonine kinase inhibitor activity (GO:0030291)	0.0382688	0.253198	4.35345	14.2058	CDKN2B,CDKN2C,CDKN2A
deoxyribonuclease activity (GO:0004536)	0.0382688	0.253198	4.35345	14.2058	TATDN1,RAD51C,RAD51
hydrogen ion transmembrane transporter activity (GO:0015078)	0.0383252	0.253198	3.33785	10.8869	ATP5G2,UQCRH,ATP5L,ATP6V1F
RNA stem-loop binding (GO:0035613)	0.0405502	0.263576	7.11537	22.8063	SNRPB2,EPRS
protein kinase binding (GO:0019901)	0.0436746	0.279379	1.57871	4.94293	TOP2A,CDKN2B,CDKN2C,CDKN2A,PRKCSH,VRK1,THY1,KIF11,CDC25C,ADIPOR1,RHOA,TPX2,CCNB1,RGCC,MSH2,RACGAP1,PRC1,KIF20A,RAC1
protein homodimerization activity (GO:0042803)	0.0462851	0.288557	1.48582	4.56583	TOP2A,GTF2A2,TSG101,VWF,CPQ,UXS1,HEXB,EIF2AK1,PEX11B,DNTTIP1,DARS2,DPY30,EPRS,GGCT,CENPF,TERT,MSH2,PECAM1,BAX,CDH13,BANF1,SNRPC,ATG7,MAD2L1
poly(A) binding (GO:0008143)	0.0465414	0.288557	6.52209	20.0059	KHDRBS1,HNRNPU
ubiquitin protein ligase binding (GO:0031625)	0.0543403	0.320172	1.73831	5.0628	BAG6,RNF20,RALA,TSG101,SUMO1,UBE2C,UBD,UBE2T,SUMO2,PA2G4,UBE2V1,SCAMP3
RNA polymerase III activity (GO:0001056)	0.0594054	0.320172	5.58979	15.782	POLR3C,POLR2K
ubiquitin-specific protease binding (GO:1990381)	0.0594054	0.320172	5.58979	15.782	BAG6,RAD23A
protein transmembrane transporter activity (GO:0008320)	0.0594054	0.320172	5.58979	15.782	TOMM20,TOMM22
DNA polymerase binding (GO:0070182)	0.0594054	0.320172	5.58979	15.782	PCNA,RAD51
poly(U) RNA binding (GO:0008266)	0.0594054	0.320172	5.58979	15.782	KHDRBS1,HNRNPC
nuclease activity (GO:0004518)	0.0598976	0.320172	2.85117	8.02639	FEN1,TATDN1,RNASEH2A,EXO1

## Sheet: KEGG signaling pathways
Up-regulated pathway analysis								Down-regulated pathway analysis
Term	P-value	FDR	Z-Score	Combined Score	Genes			Term	P-value	FDR	Z-Score	Combined Score	Genes
Cell cycle	4.72613e-13	1.0303e-10	8.75289	248.411	CDKN2B,PCNA,CDKN2C,YWHAB,CDKN2A,BUB1B,TTK,CDC25C,PKMYT1,CDC20,CCNB2,CCNB1,CDC45,PTTG1,CDK1,E2F1,MCM4,MCM5,MCM6,BUB1,MCM2,MAD2L1			Protein digestion and absorption	1.49743e-05	0.00235097	5.53004	61.4342	CELA3A,PRSS1,CELA2A,CPA1,CELA3B,CTRB1,COL6A6,PGA3,PRSS2,PGA5,PGA4
DNA replication	2.35752e-06	0.00025697	11.3078	146.525	PRIM2,FEN1,RNASEH2A,PCNA,MCM4,MCM5,MCM6,MCM2			Pancreatic secretion	0.000779347	0.0611787	3.99778	28.6123	CELA3A,PRSS1,CPA1,CELA3B,CELA2A,AMY2A,CTRB1,PRSS2,PNLIP
Spliceosome	6.84848e-06	0.000497656	4.65226	55.3223	SF3B4,RBM8A,ALYREF,SF3B6,HNRNPU,CRNKL1,SART1,PRPF6,SNRPE,SNRPB2,HNRNPC,SNRPC,SLU7,SNRPB			Spliceosome	0.0194947	0.999985	2.50019	9.84479	RBM25,DDX39B,SNRNP70,SRSF2,SRSF4,SRSF5,SRSF6,U2AF1L4
Lysosome	1.28142e-05	0.000698376	4.70543	53.0065	CTSA,CD63,ATP6AP1,HEXB,GBA,AP3B1,GNS,GM2A,GLB1,NEU1,PPT1,AP1S1,MAN2B1			Hypertrophic cardiomyopathy (HCM)	0.0618192	0.999985	2.45202	6.8253	DES,MYL2,MYH6,MYH7,TTN
Other glycan degradation	6.26293e-05	0.00273064	15.1414	146.543	GLB1,HEXB,GBA,NEU1,MAN2B1			African trypanosomiasis	0.0645359	0.999985	3.45591	9.47104	NPPA,HBB,HBA1
Oocyte meiosis	0.000305081	0.0110846	3.82531	30.9657	CDC20,CCNB2,CCNB1,PTTG1,YWHAB,CDK1,CDC25C,PKMYT1,BUB1,MAPK3,MAD2L1			mRNA surveillance pathway	0.077888	0.999985	2.28024	5.82029	PNN,NXF1,NXF3,DDX39B,PABPC1L
Pancreatic cancer	0.000560774	0.0174641	4.71618	35.3062	RALBP1,RALA,RAD51,CDKN2A,E2F1,BAX,RAC1,MAPK3			Dilated cardiomyopathy (DCM)	0.077888	0.999985	2.28024	5.82029	DES,MYL2,MYH6,MYH7,TTN
Progesterone-mediated oocyte maturation	0.0033865	0.0867925	3.46806	19.7262	CCNB2,CCNB1,CDK1,CDC25C,PKMYT1,BUB1,MAPK3,MAD2L1			Fat digestion and absorption	0.0824136	0.999985	3.0915	7.71639	LIPF,CLPS,PNLIP
Human T-cell leukemia virus 1 infection	0.00358318	0.0867925	2.50017	14.0797	CDKN2B,CDKN2C,CDKN2A,BUB1B,HLA-A,CDC20,CCNB2,TERT,PTTG1,E2F1,BAX,MAD2L1,MAPK3			Staphylococcus aureus infection	0.0903748	0.999985	2.44909	5.8871	DEFA3,DEFA1B,DEFA1,FCAR
Viral carcinogenesis	0.00481131	0.104887	2.51249	13.4086	CDC20,CDKN2B,GTF2A2,CDKN2A,YWHAB,HDAC11,CDK1,BAX,HLA-A,RAC1,RHOA,MAPK3			Other types of O-glycan biosynthesis	0.103796	0.999985	3.91165	8.86118	POFUT2,OGT
Colorectal cancer	0.00575092	0.113973	3.49056	18.0057	RALA,MSH2,BIRC5,BAX,RAC1,RHOA,MAPK3			alpha-Linolenic acid metabolism	0.128489	0.999985	3.40091	6.97836	PLA2G4B,JMJD7-PLA2G4B
N-Glycan biosynthesis	0.00804089	0.143392	4.367	21.063	ALG8,RPN2,DAD1,RPN1,DOLK			Linoleic acid metabolism	0.163206	0.999985	2.89647	5.25056	PLA2G4B,JMJD7-PLA2G4B
Base excision repair	0.00889498	0.143392	5.41463	25.5693	FEN1,NEIL3,PCNA,XRCC1			VEGF signaling pathway	0.183018	0.999985	2.09586	3.55913	PLA2G4B,JMJD7-PLA2G4B,VEGFA
p53 signaling pathway	0.00920869	0.143392	3.57637	16.7646	CCNB2,CCNB1,RRM2,CDKN2A,CDK1,BAX			Glycerolipid metabolism	0.19571	0.999985	2.02338	3.30038	LIPF,PNLIP,LPIN3
Fanconi anemia pathway	0.0110688	0.152202	4.00969	18.0581	RMI2,RAD51C,RAD51,UBE2T,FAAP24			GnRH signaling pathway	0.203643	0.999985	1.75888	2.79906	CALML5,PLA2G4B,JMJD7-PLA2G4B,GNRH1
Glycosaminoglycan degradation	0.0111708	0.152202	7.3506	33.0369	GLB1,HEXB,GNS
Glutathione metabolism	0.0128403	0.164657	3.85205	16.7763	GGCT,RRM1,RRM2,SMS,TXNDC12
Pyrimidine metabolism	0.0137938	0.167059	3.77778	16.1822	RRM1,RRM2,TK1,TYMS,DCTPP1
Mismatch repair	0.0189683	0.21172	5.87928	23.3112	PCNA,MSH2,EXO1
Cellular senescence	0.0194238	0.21172	2.34878	9.25715	CCNB2,CCNB1,CDKN2B,CDKN2A,CDK1,E2F1,MYBL2,HLA-A,MAPK3
RNA transport	0.0231786	0.235321	2.27291	8.55643	RBM8A,SUMO1,NUP133,ALYREF,SUMO2,EIF3H,EIF3D,THOC7,NUP37
Glycosylphosphatidylinositol (GPI)-anchor biosynthesis	0.023748	0.235321	5.34425	19.9889	PIGC,PIGU,PIGT
Vibrio cholerae infection	0.0360045	0.34126	3.41059	11.3372	ATP6AP1,KDELR1,ATP6V1E1,ATP6V1F
Non-homologous end-joining	0.0405502	0.358153	7.11537	22.8063	FEN1,XRCC6
Human immunodeficiency virus 1 infection	0.0410726	0.358153	1.94969	6.22421	CCNB2,CCNB1,CFL1,CDK1,AP1S1,BAX,HLA-A,RAC1,CDC25C,MAPK3
Protein processing in endoplasmic reticulum	0.055796	0.455011	2.00331	5.78167	BCAP31,RPN2,PRKCSH,DAD1,EIF2AK1,RPN1,BAX,RAD23A
Prion diseases	0.0563546	0.455011	3.67228	10.5618	BAX,LAMC1,MAPK3
