# Supplementary material for: Key Members of the CmPn as Biomarkers Distinguish Histological and Immune Subtypes of Hepatic Cancers
Source: Diagnostics (Basel). 2023 Mar 7;13(6):1012. doi: 10.3390/diagnostics13061012 (PMC10047786; doi:10.3390/diagnostics13061012)
Supplement: Supplementary file 1 [file diagnostics-13-01012-s001.zip › diagnostics-2213936-Suppl tables-revised/Suppl. Table S2B Healthy vs CCA.xlsx]

## Sheet: DEG_RNAseq_RAW data
Symbol	logFC	AveExpr	t	P.Value	adj.P.Val
AC009065.4	6.62375	-5.0903	78.9844	4.84664e-123	1.03587e-118
RP11-40C6.2	8.74631	-3.97137	45.0978	1.84584e-88	1.97256e-84
RP11-10G12.1	4.60185	-5.46719	34.787	3.41259e-73	1.82343e-69
RP11-64K7.1	4.26284	-5.38479	29.2013	2.35133e-63	5.02551e-60
SPINT2	4.8527	4.31124	28.7104	1.99468e-62	3.27942e-59
ITGB4	5.36489	3.35306	28.3106	1.15975e-61	1.65248e-58
SPINT1	6.00608	3.23252	27.8103	1.07537e-60	1.35199e-57
TSPAN15	4.7974	2.75506	27.2933	1.10551e-59	1.02731e-56
SIPA1L3	2.23574	4.00841	27.2613	1.27808e-59	1.13818e-56
MNX1-AS1	6.42421	-4.96144	26.9488	5.31035e-59	4.05409e-56
ADGRG1	4.48807	3.81678	26.4835	4.51694e-58	2.7583e-55
HNRNPA1P4	4.46978	-5.18568	25.7157	1.63156e-56	8.30272e-54
SEZ6L2	6.84969	0.871699	25.6697	2.02638e-56	9.83432e-54
IGBP1	2.05106	4.24563	25.6216	2.54333e-56	1.15656e-53
POF1B	5.75343	0.0694632	25.1989	1.89544e-55	6.86629e-53
IGSF3	5.10268	1.54453	24.6632	2.49227e-54	7.7199e-52
RPL37P6	4.82481	-5.07458	24.6174	3.10989e-54	9.49539e-52
PPAP2C	5.43014	2.4407	24.6054	3.29654e-54	9.92353e-52
CHMP3	2.04145	4.73532	24.3645	1.06383e-53	2.99174e-51
DDR1	4.35892	4.20386	24.2092	2.27104e-53	5.99247e-51
LCMT1	1.75209	3.03315	23.9834	6.88154e-53	1.61625e-50
HNRNPCP2	3.37926	-0.261674	23.9536	7.97033e-53	1.81223e-50
EPCAM	6.59963	2.50818	23.8874	1.10486e-52	2.36621e-50
TCTN2	3.33835	1.66843	23.8819	1.13472e-52	2.40123e-50
DLG3	3.35438	2.53162	23.852	1.31585e-52	2.75723e-50
MFSD6	3.32713	2.47808	23.59	4.81796e-52	9.36129e-50
PLEKHB1	4.81295	1.63859	23.5385	6.2251e-52	1.17743e-49
C1orf106	5.96234	1.22225	23.5035	7.41125e-52	1.3774e-49
PPP1R9A	3.52974	1.37296	23.4588	9.26e-52	1.6704e-49
MYEF2	4.20028	0.829244	23.4335	1.05035e-51	1.87076e-49
NCK2	2.74214	3.93898	23.4244	1.09922e-51	1.9257e-49
IFT52	2.1502	2.58351	23.3581	1.53103e-51	2.63893e-49
S100A6	5.04637	5.12514	23.2893	2.16003e-51	3.60674e-49
TMED3	3.226	3.83053	23.1161	5.15194e-51	8.0374e-49
CCDC6	1.73774	4.73018	23.1075	5.38054e-51	8.27326e-49
ST14	3.84196	4.09119	23.0766	6.28503e-51	9.595e-49
DBN1	4.27189	3.24499	22.9503	1.18826e-50	1.72019e-48
CDC42BPG	3.40351	1.99777	22.9236	1.35957e-50	1.9372e-48
ESRP1	6.03286	0.892211	22.8915	1.59951e-50	2.2491e-48
IQCE	2.25364	3.57937	22.8803	1.69239e-50	2.3488e-48
ITIH5	6.34462	2.70408	22.7897	2.67816e-50	3.62281e-48
PIGC	1.56606	3.64024	22.6765	4.75637e-50	6.16109e-48
SUMO2	1.35646	5.81373	22.6688	4.94623e-50	6.36841e-48
PLCD3	3.56957	2.16898	22.661	5.14679e-50	6.58697e-48
PRPF6	1.47442	5.56012	22.5945	7.2206e-50	9.0249e-48
ILDR1	5.60012	-1.11003	22.5632	8.47145e-50	1.04515e-47
PRSS16	6.23737	-0.637885	22.5623	8.5087e-50	1.04515e-47
H3F3A	1.4573	7.30366	22.5592	8.6437e-50	1.05567e-47
TCF3	1.67937	4.60045	22.5091	1.11619e-49	1.34024e-47
VPS72	1.59123	3.85721	22.4588	1.44355e-49	1.68596e-47
STK39	3.76479	1.71496	22.3994	1.95606e-49	2.25983e-47
LAD1	3.64039	5.19529	22.3325	2.75486e-49	3.09893e-47
RAB36	4.3785	0.356736	22.252	4.16382e-49	4.54048e-47
PFDN1	1.31031	4.13056	22.2249	4.78757e-49	5.14195e-47
CCDC43	1.39524	2.70787	22.1969	5.52901e-49	5.90857e-47
EIF5AP4	5.91315	-4.18814	22.1846	5.88913e-49	6.26211e-47
PKM	4.33542	6.11752	22.1627	6.59277e-49	6.90722e-47
SPATS2	2.05882	3.11911	22.1614	6.63558e-49	6.91816e-47
USH1C	6.04777	1.24898	21.9574	1.90136e-48	1.92596e-46
FAM81A	5.07088	-2.0227	21.9544	1.93181e-48	1.94758e-46
SOX9	4.42223	3.05358	21.9124	2.40112e-48	2.33269e-46
CBX1	1.5127	4.1162	21.9028	2.52355e-48	2.4353e-46
SEL1L3	3.86584	4.16862	21.9023	2.52953e-48	2.4353e-46
RP11-51O6.1	2.36201	2.12508	21.8992	2.57111e-48	2.46423e-46
RAVER2	3.39143	1.51313	21.8623	3.11219e-48	2.94323e-46
HMGN1P37	3.88461	-5.33135	21.8559	3.21683e-48	3.02878e-46
AP2B1	1.51939	6.14261	21.8326	3.63123e-48	3.37436e-46
SLC44A2	3.06949	4.8178	21.8198	3.87988e-48	3.57434e-46
NCEH1	3.79185	2.37909	21.819	3.8975e-48	3.57516e-46
SLC4A3	5.07604	0.365332	21.8088	4.10761e-48	3.7043e-46
ZNF185	3.452	1.36978	21.7394	5.89201e-48	5.17319e-46
SLC39A10	2.52206	2.16224	21.739	5.90586e-48	5.17319e-46
PMEPA1	5.31803	3.37376	21.6643	8.71468e-48	7.51044e-46
RHOV	6.58455	-1.29365	21.5725	1.40682e-47	1.17946e-45
B4GALNT2	7.24392	-4.21959	21.5503	1.57964e-47	1.31369e-45
PAFAH1B3	3.02404	2.12278	21.5468	1.60832e-47	1.33235e-45
SOGA1	2.74329	2.91273	21.4605	2.52576e-47	2.05259e-45
P3H4	2.7111	2.33669	21.3889	3.67623e-47	2.94278e-45
LAMC2	7.45746	1.52691	21.3532	4.43511e-47	3.5108e-45
TMSB10	3.83863	6.86882	21.3435	4.66731e-47	3.68098e-45
CLIP2	3.09073	3.56762	21.3416	4.7131e-47	3.70342e-45
CEP89	1.87519	3.08274	21.1765	1.12331e-46	8.42404e-45
C11orf49	2.05601	2.60226	21.1447	1.32866e-46	9.82611e-45
ELMO3	2.36211	3.55343	21.1248	1.47615e-46	1.08418e-44
FAM98B	1.55145	3.29746	21.1081	1.61243e-46	1.17219e-44
SLC52A3	6.08406	-1.32887	21.0723	1.94816e-46	1.39725e-44
RAB25	6.12457	1.06594	21.0714	1.95661e-46	1.39862e-44
SPECC1	3.74863	1.8549	21.0347	2.37619e-46	1.67612e-44
SLFN13	3.57641	2.92343	21.0305	2.42932e-46	1.70796e-44
MNX1	6.42704	-3.83058	21.0232	2.52453e-46	1.76908e-44
2022-09-02	1.34116	7.01437	20.9954	2.92499e-46	2.02974e-44
SLC39A6	2.49378	4.03763	20.9741	3.27458e-46	2.26497e-44
C6orf132	5.1563	0.202344	20.955	3.62326e-46	2.49806e-44
MISP	8.40237	-1.56607	20.9336	4.05933e-46	2.76306e-44
MMP11	6.40583	0.811667	20.9046	4.73511e-46	3.1841e-44
FAM222B	1.55676	3.89918	20.8716	5.64164e-46	3.71012e-44
C12orf75	5.23898	1.50212	20.8118	7.75312e-46	5.02144e-44
BCAS4	3.29859	0.502844	20.8026	8.13935e-46	5.25566e-44
ZDHHC1	2.9182	2.20629	20.7954	8.45973e-46	5.42972e-44
ANXA11	1.99999	6.3276	20.7603	1.0194e-45	6.48445e-44
B4GALNT4	5.09257	0.434614	20.72	1.26375e-45	7.96759e-44
SRC	2.50262	3.98861	20.7009	1.39885e-45	8.74203e-44
NEK11	3.1004	0.217242	20.6652	1.69269e-45	1.04259e-43
RHNO1	2.49327	2.12232	20.6447	1.88837e-45	1.14986e-43
MMP14	3.36597	5.20669	20.6269	2.07688e-45	1.25393e-43
PCNXL2	3.78135	1.6464	20.6208	2.14597e-45	1.29199e-43
HMGN4	2.09246	3.12339	20.4268	6.06225e-45	3.55957e-43
ORAI2	3.06577	2.62344	20.3756	7.98086e-45	4.66052e-43
ITPR3	3.22155	3.92374	20.3701	8.22173e-45	4.7881e-43
MTL5	3.60887	-0.0959498	20.3664	8.3894e-45	4.87246e-43
TMC4	5.2344	2.5617	20.2731	1.38541e-44	7.93846e-43
AP000349.2	6.99399	-3.36171	20.2555	1.52392e-44	8.68554e-43
HMGA1	3.33508	4.57278	20.239	1.66525e-44	9.4407e-43
SCRN1	3.71473	2.82565	20.2171	1.87419e-44	1.05691e-42
PPIAP22	2.46988	3.57408	20.2003	2.05228e-44	1.15127e-42
KHDRBS1	1.37132	5.64066	20.1648	2.48573e-44	1.38353e-42
SMARCAL1	1.57648	3.1545	20.162	2.52232e-44	1.39972e-42
FTH1P7	3.14332	0.131884	20.1249	3.08283e-44	1.67657e-42
ARHGEF18	1.58591	5.09855	20.1148	3.25593e-44	1.76175e-42
FGD6	2.83415	3.00693	20.1067	3.40139e-44	1.83118e-42
MDK	4.31083	2.40755	20.0984	3.5578e-44	1.90578e-42
GIT1	1.59411	4.36425	20.0463	4.71644e-44	2.49516e-42
HNRNPUL1	1.29992	6.44281	20.0454	4.74107e-44	2.502e-42
GGPS1	1.30441	3.45346	20.0009	6.03199e-44	3.16761e-42
RPL41	1.85399	7.82515	19.9711	7.08856e-44	3.6897e-42
G6PC3	1.60616	3.91931	19.9545	7.75659e-44	4.00439e-42
LAMC1	2.87069	5.68318	19.8999	1.0434e-43	5.32234e-42
ADO	1.29523	3.34752	19.8982	1.05305e-43	5.35875e-42
ABCC4	3.56133	1.82517	19.8939	1.07814e-43	5.47339e-42
CTBP2	2.35292	4.13718	19.8758	1.18974e-43	6.01143e-42
PYGB	2.4451	5.23076	19.8722	1.21324e-43	6.11571e-42
PIGS	1.44884	4.18663	19.7506	2.35166e-43	1.15545e-41
CAPG	4.22517	2.39673	19.7328	2.59229e-43	1.26655e-41
NUDT1	2.5842	1.05264	19.7199	2.781e-43	1.35087e-41
YWHAZ	2.02336	7.46723	19.7043	3.02855e-43	1.46446e-41
CUEDC1	2.18005	3.71965	19.6884	3.30351e-43	1.59022e-41
EPS8L1	4.27445	1.75773	19.6581	3.89821e-43	1.8556e-41
ENPP5	4.42938	0.0428303	19.6497	4.07978e-43	1.93771e-41
B3GALT4	2.84397	0.70104	19.624	4.6967e-43	2.21595e-41
DBNDD2	2.90538	2.81009	19.6173	4.87139e-43	2.28827e-41
DPCD	2.28904	1.68687	19.6123	5.0067e-43	2.34153e-41
PHLDA3	3.50994	2.96154	19.5732	6.20132e-43	2.88132e-41
DSG2	3.18831	4.69117	19.5326	7.74314e-43	3.58989e-41
SULF1	4.12162	2.31508	19.5016	9.18015e-43	4.20144e-41
CDC42SE2	1.3654	4.69639	19.4933	9.60877e-43	4.38821e-41
MOB3B	2.74336	2.09197	19.4917	9.69215e-43	4.41685e-41
EEF1A1P12	4.92434	-2.78495	19.4866	9.96452e-43	4.53131e-41
UBE2Z	1.37247	5.59119	19.4721	1.0791e-42	4.88637e-41
DNAL4	1.74558	3.04205	19.4628	1.13556e-42	5.12033e-41
CRIP1	3.93574	2.02106	19.4305	1.35625e-42	6.07695e-41
SH2D3A	3.36575	2.50713	19.4248	1.39938e-42	6.24403e-41
RP11-532F12.5	5.18584	-1.80953	19.4097	1.51987e-42	6.76755e-41
CLDN4	5.44569	2.54895	19.4046	1.56353e-42	6.94746e-41
RAB3D	2.27528	2.17443	19.3975	1.62579e-42	7.20913e-41
ARNT2	4.36033	0.935586	19.3771	1.81859e-42	7.99768e-41
TBC1D22A	1.10232	4.30996	19.3702	1.88836e-42	8.28747e-41
SHISA2	5.52221	-4.05595	19.3308	2.34617e-42	1.01751e-40
SMARCA4	1.5837	5.58806	19.3307	2.34704e-42	1.01751e-40
IFT22	2.26905	2.49575	19.3288	2.37226e-42	1.02636e-40
PHF20	1.0919	3.92535	19.301	2.76425e-42	1.19114e-40
METTL9	1.75306	4.237	19.3003	2.77583e-42	1.19372e-40
LRRC1	3.88819	0.967275	19.2786	3.12761e-42	1.3316e-40
ELF4	2.78426	2.21279	19.2761	3.17068e-42	1.34725e-40
CDR2L	3.76474	2.06719	19.1985	4.86453e-42	2.03862e-40
XRCC1	1.61465	3.62577	19.1908	5.07796e-42	2.1239e-40
MSI2	1.47589	4.64978	19.183	5.29929e-42	2.20783e-40
IQCK	2.2133	1.49997	19.1656	5.83531e-42	2.42171e-40
NEO1	2.32377	4.46981	19.1549	6.19099e-42	2.55938e-40
CCDC112	2.87382	0.337104	19.1363	6.85883e-42	2.82454e-40
ABCA3	2.93798	2.30027	19.1254	7.28724e-42	2.98945e-40
S100A11	3.92033	5.0471	19.1193	7.53492e-42	3.07923e-40
LPAR2	2.80636	2.52129	19.0966	8.54611e-42	3.46596e-40
TPPP3	4.44189	1.17106	19.0933	8.70203e-42	3.52251e-40
ABR	2.49728	4.06917	19.091	8.81439e-42	3.56125e-40
LINC00511	5.61207	-1.60607	19.051	1.09974e-41	4.41818e-40
TCOF1	1.31143	4.5207	19.0497	1.10798e-41	4.44295e-40
FA2H	5.62402	-1.03464	19.0418	1.15776e-41	4.62521e-40
RAB3IP	1.92998	3.82654	19.0395	1.17207e-41	4.67362e-40
C2orf15	3.22239	-1.0189	18.9961	1.4912e-41	5.90212e-40
DMKN	4.00476	2.30577	18.9898	1.54435e-41	6.08863e-40
ZBTB4	1.57504	4.65653	18.9694	1.72935e-41	6.76949e-40
AGRN	2.35783	6.69678	18.9635	1.78677e-41	6.98149e-40
TFAP2A	5.47356	-1.10181	18.9483	1.94392e-41	7.54038e-40
ZDHHC13	2.57047	1.80824	18.9446	1.98443e-41	7.67435e-40
TESC	5.24795	2.13527	18.9285	2.17023e-41	8.29774e-40
SAPCD2	4.33676	-0.815393	18.9133	2.36174e-41	9.01383e-40
UBE2SP2	5.57045	-4.23959	18.8696	3.0114e-41	1.13715e-39
PTPN14	3.29108	2.52154	18.8682	3.03518e-41	1.14411e-39
OSBP2	2.69041	0.751606	18.8598	3.1788e-41	1.19403e-39
FIBCD1	5.58363	-4.65526	18.7992	4.45492e-41	1.64164e-39
SMARCE1	1.05876	5.60347	18.788	4.74275e-41	1.73871e-39
RCC2	1.70448	5.20688	18.7706	5.22477e-41	1.90887e-39
CDS1	3.88795	0.675312	18.7472	5.95372e-41	2.15311e-39
NR2C2AP	1.70081	2.92483	18.7463	5.98449e-41	2.16058e-39
CBX5	1.45912	5.38639	18.7365	6.31843e-41	2.26584e-39
TOMM20	1.50494	6.39788	18.7315	6.49665e-41	2.32585e-39
GBAS	1.60834	3.79106	18.7252	6.73154e-41	2.40189e-39
PRR36	5.08645	-0.690707	18.7197	6.94058e-41	2.47235e-39
FBLIM1	3.05282	3.82845	18.7176	7.02346e-41	2.49461e-39
ANXA4	2.7944	6.87922	18.7175	7.02641e-41	2.49461e-39
PTHLH	7.12352	-2.61446	18.6978	7.84475e-41	2.76676e-39
DYRK2	1.69178	3.57989	18.697	7.8771e-41	2.7736e-39
CLUAP1	1.56386	2.74851	18.6778	8.7682e-41	3.07722e-39
TGFA	2.94083	2.60511	18.6234	1.1882e-40	4.10265e-39
LYPD6B	5.78338	-0.382968	18.6001	1.35394e-40	4.64923e-39
SMYD3	2.00207	1.96048	18.5694	1.60808e-40	5.49913e-39
CD58	2.36013	2.18432	18.5625	1.67137e-40	5.70641e-39
MYL6B	1.85111	3.17674	18.5476	1.81667e-40	6.17293e-39
BAIAP2L2	3.45878	2.22693	18.5378	1.91923e-40	6.49456e-39
RP11-22C11.2	5.58125	-4.07917	18.5377	1.92044e-40	6.49456e-39
SLC44A3	4.02927	2.22771	18.5356	1.9424e-40	6.55843e-39
NRSN2	2.86899	2.40335	18.5241	2.07254e-40	6.97583e-39
SLC25A6	1.88133	7.26042	18.5084	2.26315e-40	7.59346e-39
CCDC115	1.32625	3.90781	18.4867	2.55628e-40	8.55013e-39
MACC1	4.87799	0.118764	18.4524	3.09844e-40	1.03151e-38
CTSC	2.96774	5.12379	18.4439	3.24976e-40	1.07853e-38
HDGFRP3	3.1471	2.22416	18.44	3.32174e-40	1.1007e-38
KRT19	6.04728	3.17405	18.4254	3.60416e-40	1.18676e-38
SH3YL1	2.61763	3.86492	18.4088	3.95731e-40	1.29327e-38
KDM3B	1.15364	5.09151	18.4072	3.99413e-40	1.30331e-38
ELOVL7	4.35804	1.3998	18.3898	4.40424e-40	1.43494e-38
DYNLRB1	1.48071	4.99935	18.359	5.2358e-40	1.69553e-38
DCTPP1	1.79241	3.58526	18.3413	5.78503e-40	1.87055e-38
PDGFD	4.33769	2.16415	18.3367	5.9362e-40	1.91653e-38
SF3B4	1.73479	4.90512	18.3097	6.9089e-40	2.22385e-38
CD24	4.40546	5.16393	18.2923	7.62261e-40	2.43889e-38
SGPP2	4.88164	0.196789	18.2775	8.28624e-40	2.64331e-38
TTLL1	2.2785	0.727295	18.2535	9.48155e-40	3.00666e-38
HNRNPA0	1.10953	6.05994	18.2367	1.04243e-39	3.28612e-38
EHF	4.447	1.31898	18.2222	1.13158e-39	3.56188e-38
UFC1	1.78355	5.29694	18.1947	1.32172e-39	4.15429e-38
RAB11FIP1	2.84864	3.58368	18.1718	1.50366e-39	4.70538e-38
LRRC16A	2.37463	2.54244	18.1575	1.63005e-39	5.07857e-38
JAG1	2.94669	4.3639	18.1567	1.63794e-39	5.09575e-38
SLC12A2	3.82224	3.75961	18.1523	1.67845e-39	5.2066e-38
NRM	2.23965	2.39015	18.1483	1.71675e-39	5.31001e-38
PYCARD	3.10932	2.3712	18.1387	1.81267e-39	5.59859e-38
MFI2	4.13949	2.15791	18.0817	2.50167e-39	7.61656e-38
C15orf39	2.28971	3.42122	18.073	2.62862e-39	7.98031e-38
SOX11	4.86937	-4.95882	18.0713	2.65363e-39	8.04482e-38
SYT13	6.7576	0.153028	18.0378	3.20853e-39	9.63145e-38
GMNN	2.78632	3.56166	17.9976	4.0294e-39	1.2028e-37
XXYLT1	2.0743	1.44982	17.9863	4.29618e-39	1.27708e-37
DYNC1I2	1.6696	5.09209	17.9766	4.53824e-39	1.3453e-37
HS3ST1	4.34772	0.359044	17.9676	4.77652e-39	1.41397e-37
LGALS3	3.83379	3.68798	17.9522	5.21049e-39	1.53394e-37
TAX1BP3	2.58396	4.89955	17.9513	5.23696e-39	1.53961e-37
PLVAP	3.37186	3.25192	17.9395	5.60026e-39	1.6419e-37
C5orf30	3.49158	0.557921	17.9258	6.05395e-39	1.76523e-37
HIST3H2A	4.88417	-0.828822	17.9253	6.07233e-39	1.76817e-37
RPLP0P2	4.7962	-4.45205	17.9248	6.08917e-39	1.77067e-37
PVRL4	6.11492	-1.05815	17.9245	6.09968e-39	1.77131e-37
OVOL2	4.79851	-1.86444	17.9242	6.10974e-39	1.77182e-37
RAC1	1.02989	6.91772	17.9002	7.00036e-39	2.02187e-37
NTPCR	1.43131	4.12389	17.8896	7.43759e-39	2.14526e-37
KCNQ1	4.16897	1.37084	17.8869	7.55006e-39	2.17217e-37
SPATA12	4.35276	-4.84516	17.8869	7.55122e-39	2.17217e-37
AP4M1	1.49305	2.88689	17.8817	7.77577e-39	2.23076e-37
PCLO	3.67151	0.0358122	17.8793	7.8857e-39	2.25926e-37
PRIM2	1.81233	1.6098	17.8482	9.40774e-39	2.67615e-37
EIF4BP7	3.61482	-0.624272	17.8461	9.52173e-39	2.70263e-37
MLLT3	3.31157	1.21462	17.8141	1.14206e-38	3.21598e-37
FUT4	2.62147	2.46519	17.811	1.16264e-38	3.26962e-37
OTX1	5.06415	-2.56359	17.7937	1.28268e-38	3.58831e-37
PRCC	1.20922	4.97151	17.7861	1.33935e-38	3.73706e-37
JAG2	2.59919	2.51719	17.7781	1.40169e-38	3.89068e-37
MFSD10	2.14041	4.60913	17.7457	1.68636e-38	4.66268e-37
RAB11A	1.37557	5.63674	17.7119	2.04389e-38	5.61493e-37
ATRAID	1.16256	5.0324	17.6962	2.23512e-38	6.13238e-37
TNFRSF21	3.67011	3.66521	17.6949	2.25258e-38	6.17234e-37
MAF1	1.07478	5.45892	17.6937	2.26832e-38	6.20754e-37
STAMBP	0.929344	4.23317	17.6907	2.30627e-38	6.30332e-37
LIMK1	2.37939	3.13719	17.6435	3.01929e-38	8.19966e-37
TMEM132A	5.1897	1.93139	17.6429	3.03078e-38	8.2204e-37
BLVRA	3.07494	1.91602	17.6396	3.08794e-38	8.36483e-37
CTTNBP2NL	2.45244	2.6296	17.6376	3.12282e-38	8.4486e-37
RPS2P55	4.01046	-1.62425	17.619	3.47407e-38	9.38701e-37
PLEKHG4	3.3924	0.11173	17.618	3.49284e-38	9.42583e-37
BROX	1.28038	4.48945	17.5963	3.95477e-38	1.05921e-36
DMBX1	5.03497	-5.0557	17.5877	4.15344e-38	1.11103e-36
GPRIN2	4.77831	-1.02404	17.5789	4.3669e-38	1.16414e-36
CST1	6.91545	-4.77797	17.5789	4.3683e-38	1.16414e-36
GAL3ST1	4.27776	1.96153	17.5687	4.63083e-38	1.23256e-36
CDCP1	4.8452	0.951038	17.5594	4.88265e-38	1.29797e-36
DUSP4	4.26212	0.897121	17.541	5.4247e-38	1.44027e-36
CSGALNACT1	3.19396	2.78193	17.5247	5.95679e-38	1.57567e-36
MST1R	4.40048	0.72512	17.5145	6.31274e-38	1.66777e-36
GLB1L2	2.94043	0.563516	17.5039	6.70832e-38	1.77009e-36
COL15A1	4.45992	1.28858	17.5027	6.75662e-38	1.78063e-36
RUSC1	1.58004	3.90005	17.4958	7.0255e-38	1.84694e-36
NCAPD2	1.77142	3.93078	17.4891	7.30333e-38	1.91092e-36
XRCC4	1.80709	1.36677	17.489	7.30464e-38	1.91092e-36
KIAA1211L	3.76621	-0.642895	17.4777	7.79645e-38	2.0346e-36
SLC52A2	1.82331	3.88206	17.4739	7.9676e-38	2.07673e-36
KCNF1	5.79539	-3.52736	17.4696	8.16332e-38	2.12256e-36
NDRG3	1.99546	3.59734	17.459	8.67491e-38	2.24466e-36
MAFG-AS1	3.83163	-1.2851	17.4441	9.45129e-38	2.43376e-36
CASK	1.59334	4.13759	17.4187	1.09296e-37	2.79423e-36
GRAMD1B	3.42155	2.17165	17.4169	1.10475e-37	2.82099e-36
ADRA2C	4.46123	-0.311929	17.4104	1.14654e-37	2.92422e-36
DYX1C1	4.92165	-2.56151	17.402	1.20286e-37	3.05329e-36
ARPC5	1.38493	6.12658	17.4014	1.20738e-37	3.06112e-36
PKN1	1.99569	5.58892	17.3896	1.29189e-37	3.2715e-36
RALY	1.15881	5.82687	17.387	1.31134e-37	3.31683e-36
KIF11	3.27537	0.763542	17.3839	1.33452e-37	3.37147e-36
PTK7	4.04027	1.87732	17.3807	1.35919e-37	3.42976e-36
CSNK2A1	1.22954	5.43626	17.3703	1.44353e-37	3.63398e-36
CTNND2	4.71481	0.884321	17.3685	1.45818e-37	3.65794e-36
MTMR2	1.92838	2.86153	17.3552	1.57381e-37	3.93876e-36
LMNA	1.73075	7.03119	17.2834	2.37749e-37	5.90861e-36
CTHRC1	5.47447	-0.566135	17.2759	2.48215e-37	6.14016e-36
RCAN3	1.96029	2.03804	17.2721	2.53714e-37	6.25449e-36
CTA-293F17.1	4.89338	-3.95217	17.2628	2.67643e-37	6.57811e-36
CHST10	2.8041	0.509375	17.2282	3.26718e-37	7.9988e-36
RFXANK	1.38074	3.73004	17.2056	3.72077e-37	9.04711e-36
B4GALNT3	3.8893	0.671046	17.1957	3.93854e-37	9.53322e-36
HOMER3	3.16363	2.4639	17.189	4.09415e-37	9.87633e-36
SBK1	3.33482	-0.409759	17.1799	4.31538e-37	1.03632e-35
ERMP1	1.83053	4.0175	17.1736	4.47474e-37	1.07338e-35
ZSWIM4	2.70797	2.27609	17.1717	4.52408e-37	1.084e-35
POGK	1.55809	4.9649	17.153	5.03851e-37	1.20322e-35
IFT57	2.15795	2.65493	17.1525	5.05248e-37	1.20521e-35
ZNF766	1.26646	2.81556	17.1518	5.07475e-37	1.20829e-35
FAM60A	2.66723	3.31354	17.1472	5.21014e-37	1.23729e-35
N4BP3	3.98364	-0.761892	17.144	5.30788e-37	1.25771e-35
EPS8L3	7.43319	-0.738439	17.1394	5.44807e-37	1.2895e-35
GLG1	1.3941	6.27328	17.1373	5.51614e-37	1.30416e-35
NOTCH3	3.1169	4.09184	17.123	5.99134e-37	1.41339e-35
BICC1	4.44362	3.25247	17.1047	6.65649e-37	1.56684e-35
KRT80	5.89174	0.939634	17.1013	6.78797e-37	1.59603e-35
DYRK1B	1.8232	3.12463	17.097	6.9581e-37	1.63244e-35
DHX40	1.41009	4.0316	17.0872	7.36388e-37	1.72386e-35
DLX4	5.0648	-3.80171	17.0779	7.77222e-37	1.81547e-35
PPP2R1A	1.32638	6.8021	17.0739	7.95485e-37	1.85408e-35
GTF2IP4	2.07758	5.44577	17.0737	7.96416e-37	1.85423e-35
PRKX	2.35855	2.76755	17.0658	8.3346e-37	1.93415e-35
RFWD3	1.42649	3.37835	17.0619	8.52494e-37	1.97618e-35
LGALS3BP	2.71084	7.08354	17.0611	8.56198e-37	1.98047e-35
EIF3H	1.39541	6.1184	17.0578	8.72695e-37	2.01427e-35
MAP3K1	1.62927	3.86101	17.0466	9.31001e-37	2.14653e-35
CDKAL1	1.0133	2.47677	17.0407	9.63287e-37	2.21857e-35
LMX1B	5.52397	-4.51771	17.0248	1.05613e-36	2.41677e-35
TMEM87A	1.2107	4.70212	17.0244	1.05873e-36	2.42012e-35
LAMB3	3.59134	4.43769	17.0013	1.21e-36	2.7512e-35
TLDC1	2.03268	1.99872	16.9987	1.22838e-36	2.79003e-35
CLIC1	2.35383	6.0241	16.9847	1.33153e-36	3.01471e-35
BHLHE41	3.92021	0.363634	16.9817	1.3547e-36	3.06067e-35
GRIP1	3.95594	-2.38485	16.9772	1.39117e-36	3.13976e-35
MAGED2	1.55036	5.4922	16.9583	1.5519e-36	3.48778e-35
ASPHD1	5.2318	-0.158771	16.9314	1.81327e-36	4.05386e-35
CENPF	4.80161	0.843234	16.9289	1.8394e-36	4.10704e-35
VEZF1	1.02551	4.53197	16.9233	1.9003e-36	4.23515e-35
ETV4	4.6799	0.683382	16.9185	1.95382e-36	4.34991e-35
MED25	1.12103	4.46321	16.9171	1.97014e-36	4.37711e-35
PDE5A	2.773	1.97935	16.911	2.04031e-36	4.52831e-35
DCDC2	5.45857	2.64376	16.9088	2.06676e-36	4.5775e-35
C1orf116	5.11309	0.893429	16.9064	2.0956e-36	4.63657e-35
SOX4	4.28865	3.36903	16.9055	2.10633e-36	4.65548e-35
FAM220A	0.996868	2.6529	16.9037	2.12879e-36	4.70027e-35
TUBB3	7.06941	-0.599567	16.8974	2.20809e-36	4.8603e-35
IQCD	3.95296	-2.32314	16.8755	2.50681e-36	5.50083e-35
SMIM22	6.25857	-1.46658	16.8642	2.67668e-36	5.84359e-35
FBXL19	1.45325	3.05263	16.8575	2.78209e-36	6.05516e-35
CST2	5.51508	-4.30048	16.8477	2.94451e-36	6.38915e-35
SLC25A24	3.19135	1.91775	16.8189	3.48048e-36	7.47642e-35
APCDD1	4.0288	1.74144	16.8189	3.48058e-36	7.47642e-35
DCK	1.90077	2.23289	16.8187	3.48442e-36	7.47715e-35
ENAH	2.40314	4.64811	16.8171	3.51758e-36	7.54075e-35
EIF2S3	1.28894	6.2866	16.7782	4.40741e-36	9.38243e-35
SFXN3	2.46038	3.74879	16.7731	4.54008e-36	9.63606e-35
RAB19	4.25351	-4.7192	16.7698	4.62817e-36	9.81328e-35
UBE2A	1.03254	4.65082	16.7568	4.99185e-36	1.0553e-34
FAM117B	2.28311	2.49839	16.7564	5.00346e-36	1.05671e-34
JUP	1.86536	6.94555	16.754	5.0743e-36	1.07061e-34
SIX2	5.55595	-4.17845	16.7523	5.12518e-36	1.07922e-34
FAM155A	5.05318	-2.70591	16.7434	5.39451e-36	1.1337e-34
IQGAP1	2.39193	4.95852	16.7357	5.64421e-36	1.18501e-34
JADE2	1.73175	3.82042	16.7326	5.74607e-36	1.20521e-34
CXorf56	1.06717	2.79775	16.7306	5.81302e-36	1.21805e-34
RHBDF2	2.25419	3.9216	16.7294	5.85154e-36	1.22493e-34
POLA1	1.53117	2.32838	16.729	5.86843e-36	1.22726e-34
TMEM109	1.43416	5.45424	16.7151	6.36022e-36	1.32363e-34
DYNC2LI1	1.58352	2.63126	16.6888	7.41034e-36	1.53619e-34
CLSTN1	2.02709	4.68003	16.688	7.44695e-36	1.54228e-34
MUC1	4.7154	1.75029	16.6797	7.81688e-36	1.61733e-34
CHST14	1.21247	3.29006	16.6791	7.84426e-36	1.62142e-34
ITGA3	3.77834	3.55496	16.6626	8.63129e-36	1.78066e-34
PAQR8	3.15314	0.840675	16.6445	9.59016e-36	1.96849e-34
CDH6	5.00754	1.55423	16.6444	9.59701e-36	1.96849e-34
CNOT6	0.952199	3.80212	16.6346	1.01594e-35	2.08185e-34
PIGU	1.43481	3.21407	16.6329	1.02618e-35	2.09882e-34
ARMC9	2.8689	0.930592	16.6139	1.1461e-35	2.33737e-34
MMP7	6.77025	1.02405	16.612	1.15873e-35	2.35862e-34
RARG	2.60897	2.34528	16.605	1.20699e-35	2.45218e-34
GPRC5B	2.95988	3.35724	16.5931	1.29372e-35	2.6234e-34
CASP2	1.18387	3.89138	16.5857	1.35128e-35	2.73494e-34
WNK2	3.99368	3.01252	16.5746	1.44175e-35	2.91253e-34
G6PD	2.55425	3.25666	16.5623	1.54884e-35	3.12295e-34
ZNF430	2.29881	0.263321	16.5556	1.61055e-35	3.23517e-34
FBXW9	1.51538	2.16993	16.5446	1.71705e-35	3.43618e-34
MOB1A	1.12139	5.34712	16.5356	1.80949e-35	3.61779e-34
PBXIP1	1.9174	5.61929	16.5265	1.90837e-35	3.80837e-34
CHD3	2.28755	4.97424	16.5164	2.02425e-35	4.02832e-34
SCNM1	1.31583	3.36447	16.5083	2.12241e-35	4.21582e-34
PACS1	2.12678	4.91604	16.4965	2.27375e-35	4.50806e-34
TRIM59	2.04252	0.92116	16.4919	2.33549e-35	4.60908e-34
CHEK1	2.22663	1.46829	16.4903	2.35652e-35	4.64631e-34
RPLP0P6	1.99253	2.28675	16.4805	2.49644e-35	4.91312e-34
RP11-215A21.2	4.18712	-3.63902	16.4788	2.52054e-35	4.95597e-34
ANO9	3.08247	2.39283	16.4769	2.54837e-35	4.99691e-34
ZNF468	2.2357	1.825	16.4762	2.55972e-35	5.01456e-34
RPL8	1.51822	8.77142	16.4452	3.06688e-35	5.98793e-34
AFAP1	2.76073	2.35406	16.4451	3.06993e-35	5.98793e-34
RPL36A	1.87092	6.68953	16.4428	3.11128e-35	6.05072e-34
RHPN1	2.52742	2.72154	16.4306	3.34163e-35	6.48689e-34
HTATSF1	1.21904	4.67754	16.4259	3.43314e-35	6.65848e-34
SLC35E4	2.50586	-0.27536	16.4171	3.61455e-35	6.99763e-34
RPGRIP1L	2.01829	0.968674	16.4138	3.68538e-35	7.12186e-34
KIF3C	3.58629	1.06705	16.4	3.99561e-35	7.70047e-34
ZNF28	2.54025	1.41278	16.3922	4.1812e-35	8.03641e-34
ANXA2P2	4.40665	0.0120383	16.3872	4.30643e-35	8.26967e-34
VPS35	1.44052	4.94623	16.3816	4.45019e-35	8.53805e-34
CLDN7	3.04148	4.40478	16.3706	4.746e-35	9.08927e-34
TGFB2	4.68277	0.504452	16.3638	4.93661e-35	9.42897e-34
KIAA1522	2.46529	5.27365	16.3626	4.97291e-35	9.48982e-34
GLIS2	2.82257	2.90688	16.3523	5.28032e-35	1.00585e-33
ITGB8	4.16421	1.52091	16.345	5.51157e-35	1.04803e-33
SUB1	1.36397	6.07963	16.3412	5.63474e-35	1.0705e-33
FAM187A	3.60877	-1.45575	16.3398	5.68334e-35	1.07877e-33
CERS5	1.31452	3.69995	16.3271	6.12227e-35	1.159e-33
EIF3D	1.62249	6.12779	16.3259	6.16315e-35	1.16468e-33
OLFML2A	3.51239	1.0799	16.3256	6.17614e-35	1.1661e-33
FRAS1	4.41752	1.75244	16.3217	6.31616e-35	1.19043e-33
CETN2	1.60211	4.0662	16.3186	6.43499e-35	1.20963e-33
C10orf35	2.40059	1.00306	16.3124	6.67063e-35	1.25172e-33
FTH1P20	2.72388	-0.677081	16.3116	6.70286e-35	1.25667e-33
ASPHD2	2.68434	-0.610657	16.3064	6.91062e-35	1.29335e-33
FKBP10	2.95367	4.01423	16.2946	7.40326e-35	1.37831e-33
PRR15L	4.41344	0.894096	16.2931	7.46785e-35	1.38912e-33
RP11-205M5.3	2.34875	3.23224	16.2881	7.69152e-35	1.42824e-33
BSPRY	3.31703	0.662559	16.2859	7.79102e-35	1.44421e-33
YWHAZP5	4.45795	-4.1519	16.2781	8.15742e-35	1.51082e-33
RFWD2	1.26413	4.48124	16.2718	8.46401e-35	1.56354e-33
CCDC74A	3.54482	0.185271	16.268	8.65638e-35	1.59769e-33
SYNGR2	1.53131	6.34228	16.2606	9.03573e-35	1.66483e-33
RP11-7K24.3	5.0041	-3.33207	16.235	1.05041e-34	1.93038e-33
ARL2	2.00079	3.52177	16.2341	1.05545e-34	1.93799e-33
DEPDC1B	5.02812	-0.588849	16.2105	1.21263e-34	2.22086e-33
KIFAP3	1.58914	3.72655	16.2055	1.24896e-34	2.28403e-33
HNRNPA1	1.40189	8.23465	16.1963	1.31771e-34	2.40507e-33
FKBP9	1.75458	5.01684	16.1794	1.45532e-34	2.64719e-33
ATP5G2	1.2435	6.78302	16.1603	1.62846e-34	2.93714e-33
KCTD17	2.79569	1.87614	16.1503	1.72677e-34	3.09876e-33
FAM83H-AS1	3.85469	-0.0147322	16.1447	1.78439e-34	3.19948e-33
GPR35	3.48445	1.10724	16.1415	1.81868e-34	3.25822e-33
PSORS1C1	5.43176	-1.65358	16.1402	1.83226e-34	3.27981e-33
EPHA10	5.83127	-1.85527	16.139	1.84526e-34	3.30032e-33
EEF1G	1.49364	9.24523	16.1314	1.92912e-34	3.44166e-33
TUBA1A	2.99564	4.06487	16.1141	2.13539e-34	3.80331e-33
LEF1	3.92044	-0.673509	16.1077	2.21744e-34	3.93959e-33
XPR1	1.74826	3.68585	16.1035	2.27379e-34	4.03301e-33
DCAF16	1.18791	3.41265	16.0945	2.39614e-34	4.24297e-33
ABCC1	2.58675	3.35671	16.0769	2.6582e-34	4.68373e-33
FUNDC1	1.38185	2.17255	16.0673	2.8118e-34	4.93375e-33
TTC30B	2.27095	1.17616	16.0594	2.94574e-34	5.15637e-33
PIGX	1.27066	2.96194	16.0454	3.19995e-34	5.59677e-33
H2AFY	1.2925	6.03763	16.043	3.24435e-34	5.66979e-33
PAK1	1.66205	4.09254	16.0305	3.49211e-34	6.09281e-33
TNFRSF19	4.34015	0.75436	16.0284	3.5357e-34	6.16382e-33
STRA6	6.00394	-3.80897	16.0273	3.55893e-34	6.19927e-33
C2orf81	2.88089	-0.292478	16.023	3.65106e-34	6.3494e-33
ARF3	1.46704	5.92785	16.021	3.69248e-34	6.41622e-33
ANKRD27	1.41056	3.37872	16.0167	3.7872e-34	6.56488e-33
PLLP	2.47869	3.41565	16.0167	3.78725e-34	6.56488e-33
PIWIL4	2.90863	0.787093	16.0079	3.99061e-34	6.90617e-33
HNRNPUL2	0.819356	5.80426	16.0006	4.16424e-34	7.18921e-33
COG2	1.09861	4.04159	15.9983	4.22231e-34	7.28357e-33
GOLPH3L	1.57027	3.69005	15.9914	4.39687e-34	7.56637e-33
SPTAN1	1.28007	6.96312	15.9866	4.52209e-34	7.7756e-33
DNMT3A	1.1763	3.97208	15.9814	4.66339e-34	8.0121e-33
RSRC1	1.2138	3.12071	15.9777	4.76559e-34	8.17456e-33
AQP1	4.21414	5.67485	15.9768	4.79051e-34	8.21071e-33
NQO1	5.01267	2.08631	15.9691	5.01499e-34	8.58857e-33
SDCCAG8	1.36691	3.4989	15.9627	5.20808e-34	8.90499e-33
MPZL1	2.03911	5.25452	15.9536	5.49462e-34	9.37992e-33
RALBP1	1.01638	5.20925	15.9511	5.57589e-34	9.50347e-33
FTH1P8	2.56332	-0.824827	15.9398	5.95949e-34	1.0125e-32
FOXJ1	6.59095	-2.60169	15.9365	6.07759e-34	1.03174e-32
ATP1A1	3.29321	7.96147	15.9353	6.12019e-34	1.03815e-32
TCTEX1D2	2.40291	-0.286654	15.9264	6.45011e-34	1.09065e-32
TMEM65	1.40233	3.39857	15.9088	7.1561e-34	1.20526e-32
ANXA3	3.86691	2.05748	15.8991	7.57561e-34	1.2729e-32
MMGT1	1.31702	3.39999	15.8894	8.02498e-34	1.34524e-32
MCM3	1.9878	4.77241	15.8783	8.56364e-34	1.43441e-32
GALNT12	3.73358	-0.655461	15.8725	8.86459e-34	1.48018e-32
HUNK	3.6245	1.26004	15.8557	9.79005e-34	1.63216e-32
NAP1L1	1.69765	6.53996	15.8475	1.02763e-33	1.7079e-32
VPS41	1.2928	4.72946	15.8403	1.072e-33	1.77887e-32
MYOF	3.69668	3.32819	15.8271	1.1592e-33	1.91909e-32
TMEM62	1.13372	3.74534	15.8263	1.16425e-33	1.92597e-32
PPP1R14C	5.68134	-2.48129	15.824	1.18042e-33	1.9512e-32
UPK3A	5.15152	-4.49807	15.8087	1.29209e-33	2.1325e-32
PWWP2B	1.95832	3.079	15.7997	1.36239e-33	2.24333e-32
WWTR1	2.41427	4.81572	15.7953	1.39874e-33	2.29964e-32
MOB3A	1.45458	4.05033	15.7949	1.40142e-33	2.30226e-32
TES	2.66155	3.60201	15.7926	1.42139e-33	2.33293e-32
APLP1	4.48735	-0.485207	15.7924	1.42226e-33	2.33293e-32
KRTCAP3	2.6981	2.57041	15.7875	1.46464e-33	2.39876e-32
AFTPH	1.01292	4.92216	15.7789	1.54098e-33	2.51993e-32
MAPK13	2.55254	3.79591	15.7743	1.5835e-33	2.5855e-32
KLC3	4.67815	-1.51097	15.7694	1.62975e-33	2.65493e-32
COL1A1	3.56571	7.00505	15.7662	1.66115e-33	2.70402e-32
CAPN2	2.17694	5.86648	15.7651	1.67166e-33	2.71906e-32
AFAP1-AS1	6.91056	-2.56475	15.7613	1.71031e-33	2.77769e-32
AGBL5	1.38024	3.30439	15.7541	1.78406e-33	2.89307e-32
CDKN2A	4.30394	-1.12926	15.7522	1.80414e-33	2.92342e-32
CCDC34	2.25434	1.39463	15.7488	1.841e-33	2.98088e-32
UBE2I	1.06752	5.35183	15.7482	1.84746e-33	2.98682e-32
TOR4A	2.43619	2.89914	15.7458	1.8737e-33	3.02466e-32
GALNT11	0.941282	4.23716	15.7454	1.87799e-33	3.02931e-32
TMEM61	5.29404	-3.63944	15.7434	1.90072e-33	3.05904e-32
KRT7	4.69597	4.48125	15.737	1.97434e-33	3.17513e-32
DCLRE1C	1.41631	1.0795	15.7213	2.16659e-33	3.47126e-32
VEPH1	4.63923	0.080148	15.7194	2.19122e-33	3.50546e-32
VAT1	1.54101	5.824	15.7153	2.24452e-33	3.58535e-32
PCIF1	0.84504	4.42222	15.7146	2.2539e-33	3.59766e-32
RBM34	1.25982	3.93721	15.7043	2.39611e-33	3.80475e-32
FAM64A	5.29013	-2.57993	15.6957	2.52075e-33	3.99909e-32
KDM5B	1.68816	4.31647	15.6956	2.52223e-33	3.99909e-32
CTD-3193O13.11	4.94798	-4.69883	15.6952	2.52832e-33	4.00577e-32
C3orf52	4.10675	-0.463416	15.6909	2.59301e-33	4.10521e-32
PPDPF	1.92337	5.9015	15.6787	2.78782e-33	4.38764e-32
CENPL	2.10883	0.12971	15.6744	2.85913e-33	4.49325e-32
C15orf56	3.89863	-4.87487	15.6734	2.87585e-33	4.51621e-32
CACNB3	2.80759	1.50689	15.6601	3.11314e-33	4.87809e-32
CCDC97	0.972521	4.08352	15.6574	3.16334e-33	4.95311e-32
FAM129B	2.50911	5.32542	15.6449	3.40586e-33	5.31727e-32
ADAP1	2.86736	2.46119	15.6445	3.41337e-33	5.3251e-32
MFSD5	1.41459	3.75134	15.6415	3.47388e-33	5.41295e-32
SPATA17	4.9829	-3.12549	15.6415	3.47474e-33	5.41295e-32
TPM3	1.56878	6.82231	15.6391	3.52557e-33	5.48813e-32
KIF26B	3.82913	0.711462	15.6301	3.71755e-33	5.78277e-32
OSBPL3	2.754	2.20475	15.6295	3.73152e-33	5.80028e-32
GBA	1.78097	4.80929	15.6281	3.76264e-33	5.84439e-32
PAQR5	4.13705	1.62643	15.6244	3.84476e-33	5.96329e-32
CDK7	1.2968	3.13126	15.6237	3.86053e-33	5.9834e-32
YWHAB	1.26353	6.59129	15.6192	3.96575e-33	6.14202e-32
CHAF1B	2.59636	0.913994	15.6056	4.2995e-33	6.6349e-32
CCNB2	3.59943	0.174789	15.5883	4.76187e-33	7.30621e-32
KNOP1	1.39052	3.21755	15.5858	4.83528e-33	7.41352e-32
NCAPH	4.2936	-0.601466	15.5852	4.85197e-33	7.43377e-32
TEX9	2.71586	-0.167431	15.5842	4.88035e-33	7.46655e-32
GSTP1	3.43219	4.82642	15.5463	6.11115e-33	9.28313e-32
TMEM237	1.95088	1.96069	15.5284	6.79433e-33	1.02916e-31
POLR3C	1.40499	3.07975	15.5244	6.95905e-33	1.05262e-31
CCDC102A	2.33033	1.31784	15.5211	7.09501e-33	1.07167e-31
GABRD	4.43569	-1.96086	15.5174	7.25639e-33	1.09527e-31
COMMD2	0.984704	3.53596	15.5108	7.54392e-33	1.13707e-31
ADAM10	1.47508	5.47286	15.5105	7.5554e-33	1.138e-31
TRIOBP	1.28086	5.29329	15.5034	7.88238e-33	1.18557e-31
DOK1	2.20454	1.48782	15.4986	8.10886e-33	1.21793e-31
KIF2C	3.78567	0.0844645	15.4897	8.54898e-33	1.27864e-31
PAK6	4.8519	-1.71962	15.4869	8.69222e-33	1.29915e-31
IKBKE	2.36796	1.43211	15.4796	9.08096e-33	1.35441e-31
CYTH2	1.50846	5.11872	15.4471	1.10125e-32	1.63451e-31
LOXL1-AS1	4.04068	-1.55609	15.4393	1.15335e-32	1.70947e-31
LINC00992	5.0843	-3.72657	15.439	1.15591e-32	1.71207e-31
SLC35F2	3.74748	-0.0109943	15.434	1.19051e-32	1.76089e-31
WNT7B	6.02267	-1.1752	15.4335	1.19405e-32	1.7649e-31
RPS4X	1.74061	8.45822	15.4312	1.21078e-32	1.78839e-31
RPL7P9	1.9674	2.60348	15.429	1.22671e-32	1.81067e-31
RPL23AP42	1.91312	6.27869	15.4234	1.26791e-32	1.86891e-31
NEDD1	1.26692	2.41847	15.4141	1.33981e-32	1.97216e-31
TANC2	2.26837	2.79456	15.4105	1.36905e-32	2.01381e-31
STIL	2.41024	0.951772	15.4099	1.37376e-32	2.01935e-31
CTXN1	4.73403	-1.83845	15.4076	1.39297e-32	2.04618e-31
PDE4A	2.2258	2.86206	15.4031	1.43066e-32	2.10011e-31
MYO5C	1.7114	3.46582	15.3981	1.47433e-32	2.16124e-31
MIF4GD	1.26034	3.26766	15.3799	1.64228e-32	2.40249e-31
LIN9	1.99009	0.585105	15.379	1.65147e-32	2.41428e-31
LGALS9	3.07488	3.83478	15.3752	1.68935e-32	2.46798e-31
ZFAS1	2.14203	4.24263	15.3719	1.72279e-32	2.51511e-31
SFN	4.55135	1.15245	15.3664	1.77978e-32	2.59477e-31
GATS	1.92341	1.94476	15.344	2.0333e-32	2.95832e-31
TFCP2	0.869164	3.88004	15.3403	2.07919e-32	3.02302e-31
TYRO3	3.36375	1.61622	15.3397	2.08638e-32	3.03141e-31
LRRC49	2.86201	-0.447502	15.3353	2.14199e-32	3.10799e-31
CCDC74B	3.59681	-0.86858	15.3341	2.15681e-32	3.12313e-31
TNFAIP6	5.67556	-1.93861	15.3334	2.16651e-32	3.13507e-31
UNC5A	4.44551	-2.07682	15.3271	2.24858e-32	3.24504e-31
DROSHA	1.09134	4.42758	15.323	2.30467e-32	3.32149e-31
FXYD5	2.75468	3.82619	15.318	2.37399e-32	3.41909e-31
UBD	5.67286	3.63208	15.3134	2.44029e-32	3.51221e-31
SPOCK1	4.28766	-0.899665	15.292	2.77199e-32	3.97355e-31
SRGAP1	2.59169	2.48346	15.2918	2.77493e-32	3.97511e-31
DNAH7	3.67955	-1.94471	15.2917	2.77701e-32	3.97542e-31
C2orf50	3.80233	-4.94298	15.29	2.80466e-32	4.01231e-31
CEP131	1.33521	2.69071	15.2875	2.84805e-32	4.06894e-31
SMAGP	1.87506	2.62131	15.2728	3.10827e-32	4.42888e-31
FBL	1.51117	5.30753	15.2711	3.13996e-32	4.47104e-31
ZNF14	2.35051	-0.151825	15.2622	3.31156e-32	4.70286e-31
GULP1	4.0291	0.785551	15.2581	3.39246e-32	4.81455e-31
RP11-204C16.4	4.12787	-4.18455	15.2565	3.42516e-32	4.85772e-31
AGAP2-AS1	2.56456	0.961726	15.2526	3.50455e-32	4.96703e-31
TPGS2	1.69853	4.04159	15.2481	3.60055e-32	5.09971e-31
FAR2	2.78105	0.606692	15.2454	3.65845e-32	5.17828e-31
OXTR	4.71329	-0.871852	15.2354	3.88345e-32	5.48948e-31
GIPC1	1.36319	5.50008	15.2338	3.922e-32	5.54031e-31
DGCR2	1.23949	6.08308	15.2276	4.06928e-32	5.73698e-31
PTBP3	1.24242	5.05236	15.2267	4.09221e-32	5.76195e-31
MSH2	1.73324	2.65173	15.2266	4.09238e-32	5.76195e-31
LINC00941	5.44588	-3.57324	15.2245	4.1448e-32	5.82858e-31
SCD5	3.66688	1.57492	15.2198	4.26208e-32	5.97326e-31
ATF6B	1.02699	5.52353	15.2197	4.26482e-32	5.97326e-31
RIBC2	4.74174	-3.5007	15.216	4.36028e-32	6.09897e-31
PAPSS1	2.06755	3.25346	15.2055	4.64332e-32	6.48638e-31
CMTM4	1.9212	3.64791	15.1999	4.80015e-32	6.70109e-31
RP11-353N14.2	4.43813	-4.55767	15.1973	4.87659e-32	6.80335e-31
STK32C	1.87171	1.27505	15.1872	5.1782e-32	7.21942e-31
FAM171A2	3.59555	-1.38219	15.1867	5.19286e-32	7.23514e-31
LAMA3	3.17169	2.60859	15.1819	5.34318e-32	7.43488e-31
FZD1	2.44861	2.83432	15.1733	5.62516e-32	7.82216e-31
ITGA6	1.86537	4.3058	15.165	5.91275e-32	8.21139e-31
HDAC7	2.12552	4.9131	15.1635	5.96393e-32	8.27708e-31
COMP	5.91968	-1.12845	15.1578	6.17286e-32	8.56149e-31
ADAM28	3.53698	0.905475	15.1554	6.26022e-32	8.67702e-31
CEACAM6	6.36328	-0.277058	15.1552	6.26921e-32	8.68385e-31
EXOC4	1.05031	4.54902	15.1462	6.61217e-32	9.15297e-31
ATP6AP1	1.04385	5.93294	15.1453	6.64818e-32	9.19092e-31
STMN1	3.04357	3.45037	15.1424	6.76433e-32	9.33965e-31
APOBEC3C	2.84808	2.40346	15.1424	6.76451e-32	9.33965e-31
AP1M2	5.11687	0.344496	15.142	6.78129e-32	9.35678e-31
PNMA1	2.2349	2.84346	15.1405	6.84473e-32	9.43821e-31
B3GNT3	5.19259	1.49115	15.136	7.02774e-32	9.68433e-31
PRR11	3.87176	-1.00524	15.1326	7.17163e-32	9.87624e-31
C5orf28	1.48561	2.4787	15.1231	7.59346e-32	1.04504e-30
GOLGA7B	3.29461	1.514	15.1178	7.83711e-32	1.07719e-30
GPD2	1.52383	3.03027	15.1083	8.29548e-32	1.13872e-30
CEP55	5.49276	-1.5638	15.0786	9.90367e-32	1.35426e-30
COL22A1	5.30345	-2.09687	15.0726	1.02657e-31	1.40198e-30
LINC01559	6.35591	-4.05971	15.0636	1.08302e-31	1.47812e-30
ACBD6	0.988882	4.12339	15.0613	1.09804e-31	1.49767e-30
ZDHHC8P1	4.50271	-1.98022	15.0567	1.12868e-31	1.53847e-30
PCDHB10	3.35307	-1.30647	15.0428	1.22694e-31	1.66815e-30
EXOC6B	1.13906	3.49274	15.0411	1.23934e-31	1.68338e-30
FANCI	2.4707	2.1373	15.041	1.23971e-31	1.68338e-30
EPN3	5.09727	-1.436	15.0368	1.27192e-31	1.72382e-30
FAM49B	1.43261	4.31288	15.0363	1.27578e-31	1.72796e-30
RALA	1.10365	4.2848	15.0345	1.2896e-31	1.74447e-30
USP1	0.970893	3.82792	15.0321	1.30793e-31	1.76815e-30
RPS28P7	1.65182	3.06923	15.027	1.34849e-31	1.82068e-30
ACAN	5.1347	-2.84785	15.026	1.35621e-31	1.82994e-30
MFSD4	2.75948	0.631004	15.0142	1.45585e-31	1.96191e-30
ATP1B1	2.27384	6.95933	15.0135	1.46138e-31	1.96812e-30
AK8	4.06522	-3.02394	15.0109	1.48501e-31	1.99743e-30
RP4-794I6.4	4.73549	-4.05244	15.0074	1.51611e-31	2.03669e-30
NKILA	4.92224	-2.35435	15.0072	1.51812e-31	2.03811e-30
CLDN10	4.9933	1.34813	15.0068	1.52196e-31	2.04199e-30
HCN4	5.1293	-4.06173	14.9917	1.66565e-31	2.22778e-30
MAPRE1	2.05971	4.56214	14.9903	1.6796e-31	2.24504e-30
ZNF711	2.50271	0.112721	14.9814	1.77142e-31	2.36333e-30
TP53	1.61735	4.38363	14.9788	1.79926e-31	2.39898e-30
CD2BP2	1.06729	5.10393	14.9648	1.95602e-31	2.60636e-30
CTC-512J14.5	3.55101	-4.74638	14.9556	2.06701e-31	2.75083e-30
CIR1	0.745938	4.11519	14.9422	2.23938e-31	2.97836e-30
SLC10A3	1.46324	3.32807	14.9408	2.25892e-31	3.00247e-30
CEP41	1.58134	1.88368	14.9403	2.26485e-31	3.00849e-30
DNAL1	1.12252	2.40689	14.9391	2.28209e-31	3.02951e-30
KLF5	3.69798	2.08173	14.9314	2.38893e-31	3.16938e-30
MN1	2.79561	1.03275	14.9289	2.42561e-31	3.21604e-30
RBMS2	2.01302	3.56815	14.9268	2.45606e-31	3.25439e-30
DUSP12	1.0398	2.65297	14.9251	2.48183e-31	3.2865e-30
MBD5	1.36993	2.46285	14.9195	2.56649e-31	3.39651e-30
SLC35F3	5.28752	-3.17206	14.9092	2.7299e-31	3.60607e-30
TMEM209	1.34493	3.09405	14.9073	2.76044e-31	3.64416e-30
CDT1	3.96796	0.572462	14.9039	2.81698e-31	3.7165e-30
MEX3D	1.50954	2.96454	14.8966	2.94338e-31	3.87608e-30
NUP133	1.12719	4.21297	14.8946	2.97956e-31	3.9189e-30
MKRN1	0.687948	5.56975	14.8862	3.13344e-31	4.11369e-30
RP4-625H18.2	4.14187	-4.69776	14.8855	3.14527e-31	4.12416e-30
PFKP	4.00384	3.22006	14.8834	3.18578e-31	4.17472e-30
PPP2R3A	2.25581	1.46204	14.8819	3.21534e-31	4.21087e-30
GPR160	2.82045	0.529403	14.8673	3.50935e-31	4.57908e-30
ATP8A2	5.36861	-3.1769	14.8467	3.97011e-31	5.16767e-30
EIF4B	1.42009	7.37818	14.8453	4.00195e-31	5.20595e-30
ZNF416	1.52409	0.335048	14.8351	4.2561e-31	5.51975e-30
ZNF574	0.975596	3.13969	14.8268	4.47241e-31	5.79326e-30
PPT1	1.94692	4.45842	14.8133	4.85094e-31	6.26838e-30
BDKRB2	4.48846	0.0494827	14.8101	4.94334e-31	6.38393e-30
UBALD2	2.06377	4.26913	14.8035	5.14423e-31	6.62735e-30
ARL4C	3.06035	3.92879	14.8007	5.23094e-31	6.735e-30
C17orf53	2.30975	-0.143802	14.7803	5.9139e-31	7.59146e-30
SNRPE	1.38238	4.34201	14.7724	6.19872e-31	7.94902e-30
MMP24	3.58727	0.698015	14.7723	6.20176e-31	7.94902e-30
SLC45A4	2.61385	1.81693	14.7673	6.39389e-31	8.17813e-30
RP3-523K23.2	4.83953	-2.14926	14.7594	6.70128e-31	8.55594e-30
C12orf10	1.24331	4.10094	14.7567	6.81328e-31	8.69374e-30
MBOAT2	2.28916	1.67574	14.7514	7.03184e-31	8.96192e-30
BAX	1.59179	4.48872	14.7481	7.17257e-31	9.1304e-30
RP11-93H12.4	4.51702	-5.10944	14.7439	7.35784e-31	9.36066e-30
BACE2	3.87734	3.58701	14.7404	7.51058e-31	9.54929e-30
FAIM	1.93602	2.05314	14.7385	7.59996e-31	9.65719e-30
CHMP4B	1.65689	5.80801	14.7286	8.06526e-31	1.02241e-29
FBXL2	2.36757	0.427005	14.7239	8.29519e-31	1.04976e-29
CMTM3	2.3754	3.05191	14.7132	8.84528e-31	1.11666e-29
AC147651.5	5.58214	-4.47524	14.7084	9.10489e-31	1.1474e-29
MYO1C	1.36494	6.73839	14.7082	9.11349e-31	1.14781e-29
PDP1	2.23208	2.59908	14.7074	9.16099e-31	1.15311e-29
MGAT5	2.33052	4.09549	14.7063	9.22065e-31	1.15925e-29
FAXC	5.0621	-3.17665	14.7029	9.4102e-31	1.181e-29
CFAP36	1.62905	3.27135	14.6974	9.72516e-31	1.2191e-29
CD34	2.51629	2.79261	14.6939	9.93372e-31	1.24305e-29
RPL41P2	1.60032	2.10177	14.688	1.02897e-30	1.28384e-29
GCNT3	5.80308	-0.97134	14.687	1.03512e-30	1.29075e-29
LINC01123	2.69924	1.56311	14.6859	1.04202e-30	1.29861e-29
CAPN1	1.2426	6.67075	14.6798	1.08138e-30	1.34687e-29
ADAM9	2.61132	4.51306	14.6713	1.13756e-30	1.41355e-29
SCAMP3	1.31702	5.27601	14.6626	1.19905e-30	1.48909e-29
PITX1	4.45233	-1.67743	14.658	1.23284e-30	1.52928e-29
COL1A2	3.36454	6.31232	14.6535	1.26596e-30	1.56945e-29
ANXA2	3.2765	7.01777	14.6438	1.34222e-30	1.6611e-29
NDE1	1.62773	2.35445	14.6353	1.4126e-30	1.74618e-29
PHEX	4.34908	-3.60919	14.6342	1.42216e-30	1.75698e-29
ABHD12	1.18721	4.87696	14.6287	1.47005e-30	1.8151e-29
TMEM51	2.59223	2.16611	14.6285	1.47193e-30	1.81638e-29
C11orf80	2.45519	1.71112	14.6164	1.58276e-30	1.94975e-29
PQLC2L	4.77554	-4.4635	14.6139	1.60702e-30	1.97737e-29
KCTD1	1.80777	1.50759	14.6057	1.68849e-30	2.07402e-29
DENND6B	1.97179	2.43309	14.5905	1.85023e-30	2.26489e-29
LPCAT4	2.0301	2.829	14.5886	1.87145e-30	2.28955e-29
ITGA2	4.11659	1.54775	14.5878	1.88042e-30	2.29921e-29
BSG	1.33085	7.35169	14.5863	1.89665e-30	2.31773e-29
TMEM159	2.9989	1.25743	14.5859	1.90151e-30	2.32234e-29
SHCBP1	4.20197	-1.06492	14.5739	2.04344e-30	2.49141e-29
ZFP64	1.09798	2.89039	14.5648	2.15896e-30	2.62908e-29
EIF3L	1.14923	7.03686	14.5647	2.16005e-30	2.62908e-29
ARRDC2	2.65689	5.03843	14.5631	2.18118e-30	2.65178e-29
CWC27	1.13246	2.79358	14.5563	2.27287e-30	2.76011e-29
TMEM54	2.57988	3.06979	14.5557	2.28027e-30	2.76753e-29
NPTXR	3.32485	1.17984	14.5444	2.44189e-30	2.96201e-29
NIPA1	1.42297	4.31825	14.541	2.49179e-30	3.02082e-29
PPIC	1.47223	4.06613	14.5378	2.54038e-30	3.07798e-29
SEMA6A	2.73989	3.898	14.5365	2.55967e-30	3.09959e-29
FSCN2	3.54415	-2.88919	14.5354	2.57648e-30	3.11642e-29
SKAP2	1.73235	3.23818	14.5321	2.62828e-30	3.17728e-29
NUP93	1.60636	3.33566	14.5176	2.86929e-30	3.46079e-29
KRT23	6.76743	0.365759	14.5098	3.00752e-30	3.61936e-29
UBASH3B	3.7378	1.53741	14.5077	3.04419e-30	3.66142e-29
RACGAP1	2.38155	1.81482	14.5003	3.18362e-30	3.82482e-29
TMSB4X	1.80859	8.44809	14.4964	3.25925e-30	3.91349e-29
CERCAM	2.73502	2.58007	14.4855	3.4813e-30	4.17776e-29
TAF6	0.942171	4.52374	14.4827	3.54022e-30	4.24608e-29
FZD10	4.31429	-4.09108	14.4816	3.56362e-30	4.27174e-29
TIAM2	1.88102	1.57115	14.4813	3.56891e-30	4.2757e-29
PAQR4	3.65458	2.02978	14.4791	3.61811e-30	4.32978e-29
SCTR	5.47971	0.778108	14.4766	3.67181e-30	4.39159e-29
GALNT6	3.03636	0.486854	14.4753	3.70123e-30	4.42182e-29
GRN	1.79335	6.66645	14.4643	3.95379e-30	4.71302e-29
MDFI	4.69137	0.0190664	14.4642	3.95687e-30	4.71405e-29
NELFE	1.31175	4.64915	14.4594	4.07243e-30	4.84633e-29
DCTN5	0.847853	4.96069	14.4541	4.20556e-30	4.99363e-29
PDCL3	1.60515	2.70062	14.4505	4.29713e-30	5.09953e-29
MTA3	1.20573	3.66632	14.4498	4.31687e-30	5.12011e-29
SET	1.1273	6.61348	14.4476	4.37351e-30	5.18154e-29
MLF1	3.39413	-0.587569	14.4442	4.46523e-30	5.28727e-29
CENPH	2.23412	0.275652	14.4414	4.54087e-30	5.37387e-29
BARD1	1.82451	1.12501	14.4357	4.69861e-30	5.55746e-29
RBMX2	0.976968	3.08737	14.4312	4.82935e-30	5.70579e-29
2022-09-03	4.0375	-1.61418	14.4281	4.91822e-30	5.80758e-29
CDCA7	4.60593	-1.39415	14.4244	5.03008e-30	5.92983e-29
MAML2	2.53495	1.94941	14.4237	5.05164e-30	5.95197e-29
EEF1A1P9	3.67329	-2.99338	14.4222	5.09894e-30	6.00439e-29
EIF3E	1.12411	6.63887	14.422	5.10505e-30	6.00828e-29
INPP5J	2.49734	-0.527961	14.4202	5.15885e-30	6.06164e-29
MAN2B1	1.5583	5.43241	14.4202	5.1589e-30	6.06164e-29
FAAP24	2.02386	-0.266937	14.4135	5.37037e-30	6.3019e-29
MAP7D1	1.55713	4.65544	14.4135	5.37223e-30	6.3019e-29
PTP4A3	2.35471	3.09417	14.4099	5.48957e-30	6.43248e-29
KIF3A	1.53491	1.90199	14.4083	5.54338e-30	6.48843e-29
PRKD2	1.11716	4.82346	14.4059	5.62343e-30	6.57492e-29
IL17RD	3.30502	-0.936919	14.4044	5.67587e-30	6.63261e-29
DKK2	4.16522	-3.10122	14.4011	5.78957e-30	6.75808e-29
LIPH	5.22442	-0.652563	14.3994	5.84846e-30	6.82309e-29
HOXB9	5.45874	-4.29605	14.3913	6.14159e-30	7.15726e-29
ANP32A	0.927888	5.81115	14.3891	6.22211e-30	7.24714e-29
ENDOD1	2.36293	3.59522	14.3879	6.26896e-30	7.29707e-29
MKL1	1.2987	4.51054	14.3878	6.2718e-30	7.29707e-29
DTNBP1	1.29676	2.6398	14.3852	6.37192e-30	7.40952e-29
HID1	2.7122	3.31583	14.3766	6.71043e-30	7.77777e-29
CAPN6	4.80372	-0.270399	14.3759	6.7393e-30	7.80699e-29
SBF2-AS1	1.83255	0.727484	14.3739	6.82158e-30	7.89802e-29
UXS1	1.51008	3.7933	14.3732	6.85136e-30	7.92822e-29
STX6	1.40261	3.74753	14.3687	7.04042e-30	8.13818e-29
TPBG	2.69288	1.62799	14.366	7.15347e-30	8.26439e-29
TNFSF15	4.77505	-0.913695	14.3572	7.54576e-30	8.70819e-29
SARNP	1.03994	4.26247	14.3545	7.66784e-30	8.83952e-29
DSTYK	1.45076	3.22178	14.345	8.11895e-30	9.33942e-29
C6orf47	1.28072	3.69946	14.3422	8.26094e-30	9.49253e-29
TLDC2	2.62458	0.916318	14.331	8.8389e-30	1.01349e-28
ASF1B	3.67698	0.302185	14.3308	8.84589e-30	1.01374e-28
RP11-449J21.5	4.37644	-3.78087	14.3269	9.05932e-30	1.03765e-28
SPP1	6.44632	4.92019	14.3252	9.14987e-30	1.04634e-28
SLC34A2	5.1316	1.77233	14.324	9.21818e-30	1.05358e-28
MAPK3	1.34031	4.19338	14.3234	9.24996e-30	1.05665e-28
C19orf33	5.27514	-1.48847	14.3207	9.4016e-30	1.0734e-28
FOLR1	5.83311	-3.02487	14.3187	9.51645e-30	1.08593e-28
NTM	4.33576	-1.12593	14.3121	9.90569e-30	1.12975e-28
MFAP2	3.5954	0.0854478	14.3119	9.91992e-30	1.13076e-28
TRIM11	1.2202	3.82303	14.3117	9.93048e-30	1.13096e-28
RAB11FIP4	1.65481	3.31453	14.3116	9.93223e-30	1.13096e-28
PIFO	5.00307	-3.06137	14.304	1.04026e-29	1.18145e-28
ZNF532	2.08723	3.43956	14.304	1.04033e-29	1.18145e-28
FAM155B	4.25982	-1.02547	14.3009	1.05997e-29	1.20248e-28
SEMA4F	1.94892	1.24783	14.2993	1.06992e-29	1.21248e-28
RSPH14	3.89894	-2.91117	14.2944	1.10198e-29	1.24815e-28
UBE2Q2	1.98812	2.938	14.2923	1.1166e-29	1.26404e-28
ZNF526	0.984454	2.46834	14.2848	1.168e-29	1.32013e-28
GNAZ	3.31078	0.0590643	14.2833	1.17848e-29	1.33128e-28
MAP1S	1.36754	3.99112	14.2745	1.24278e-29	1.39947e-28
SMKR1	4.20881	-3.57119	14.2719	1.26235e-29	1.41927e-28
AACS	1.93818	3.39741	14.2702	1.27544e-29	1.43173e-28
RPS27	1.21958	8.2501	14.2685	1.28873e-29	1.44513e-28
SLC26A2	1.94817	2.16816	14.2583	1.37117e-29	1.53435e-28
LAMP5	5.48775	-2.5208	14.2463	1.47402e-29	1.64685e-28
RRM1	1.71821	3.95356	14.2462	1.47504e-29	1.64713e-28
PDZD11	1.15029	3.46264	14.2351	1.57745e-29	1.75965e-28
CCNB1	3.41888	1.14983	14.2316	1.61043e-29	1.79457e-28
WNT9A	3.89675	-0.749243	14.2232	1.69473e-29	1.88555e-28
MFF	0.881388	4.94546	14.2228	1.69881e-29	1.88911e-28
MTCL1	2.90296	2.84342	14.2149	1.78199e-29	1.97955e-28
ZP3	2.97025	-0.458874	14.2079	1.85863e-29	2.06361e-28
ZNF629	1.16899	3.70305	14.2037	1.90698e-29	2.114e-28
DUSP18	2.26159	0.158114	14.198	1.97306e-29	2.18385e-28
SPIN1	1.08192	4.89412	14.1959	1.99913e-29	2.21157e-28
TMEM106C	1.57043	4.28819	14.1925	2.04077e-29	2.25646e-28
ARHGEF38	4.24221	-1.02872	14.1897	2.07472e-29	2.29282e-28
RASSF8	1.8631	3.03289	14.1713	2.31914e-29	2.55632e-28
UNC45A	1.06238	5.30028	14.1693	2.34713e-29	2.58584e-28
PRC1	3.25284	1.70367	14.167	2.38065e-29	2.62141e-28
CANT1	1.12043	4.81566	14.1668	2.38293e-29	2.62258e-28
NPNT	3.74858	2.50474	14.1648	2.41209e-29	2.65193e-28
VANGL2	3.66499	0.622893	14.1603	2.47839e-29	2.72203e-28
RP11-210M15.2	4.44356	-1.71964	14.1468	2.6903e-29	2.9487e-28
CCDC103	3.48025	-2.13283	14.1409	2.78751e-29	3.05212e-28
NCS1	2.25185	2.40608	14.1333	2.91803e-29	3.19013e-28
VASP	1.77655	5.34762	14.1188	3.18561e-29	3.47733e-28
LMNB2	1.73335	4.04843	14.1168	3.22578e-29	3.51938e-28
PKP3	5.01656	0.259084	14.1126	3.30726e-29	3.60092e-28
DBNDD1	2.58045	2.9636	14.105	3.46423e-29	3.76799e-28
PRDM4	1.01222	3.69088	14.0975	3.62398e-29	3.93175e-28
LDLRAD1	5.25198	-4.25072	14.0967	3.64221e-29	3.94952e-28
CTSH	2.13941	6.40817	14.0918	3.75162e-29	4.06403e-28
TPM4	2.55896	6.42487	14.085	3.90847e-29	4.22538e-28
SMARCB1	1.07505	4.85525	14.0755	4.1406e-29	4.46504e-28
GTF2F1	1.10388	5.21627	14.0662	4.38063e-29	4.71436e-28
PSENEN	1.19742	4.40261	14.0622	4.48867e-29	4.8282e-28
SMS	1.23593	4.57999	14.0585	4.58916e-29	4.93132e-28
RUNDC1	1.03655	3.21702	14.0525	4.75959e-29	5.10933e-28
PDZK1IP1	5.3339	1.52641	14.0493	4.8535e-29	5.20752e-28
C1QL4	4.81548	-4.59382	14.047	4.92061e-29	5.27688e-28
PLEKHG4B	4.87196	-2.26509	14.0467	4.93044e-29	5.28477e-28
KIFC1	4.26636	-0.0388108	14.0415	5.08695e-29	5.4498e-28
DTL	4.48886	-0.261973	14.041	5.10386e-29	5.46243e-28
ZNF668	1.06527	2.49607	14.0405	5.11792e-29	5.47474e-28
DRAM2	1.18028	4.06341	14.0402	5.12661e-29	5.4813e-28
FAM227A	3.20187	-1.10226	14.0337	5.33474e-29	5.70097e-28
AP3B1	1.33929	4.11177	14.0295	5.47209e-29	5.84191e-28
PFDN4	1.26417	2.37916	14.026	5.5878e-29	5.95354e-28
SMAD2	0.879909	4.89548	14.0197	5.80682e-29	6.18074e-28
PTPRA	0.86179	4.75573	14.0112	6.11096e-29	6.50122e-28
NOA1	1.25646	3.26064	14.0089	6.19984e-29	6.59249e-28
WAC-AS1	1.59877	3.18881	14.0064	6.29399e-29	6.68928e-28
MCM2	3.27713	2.29709	13.9968	6.66795e-29	7.08321e-28
LYPD6	4.29552	-0.712856	13.9965	6.68296e-29	7.09562e-28
AC141928.1	4.20771	-2.34201	13.9827	7.26618e-29	7.7072e-28
NCOA6	0.76476	4.78556	13.9774	7.49968e-29	7.94698e-28
CEACAM7	6.94041	-2.22784	13.9739	7.66306e-29	8.11206e-28
KIF18A	4.62193	-2.13971	13.9705	7.82155e-29	8.26756e-28
PCDHB16	3.17678	-0.286913	13.9655	8.06185e-29	8.51314e-28
SNRPD2	1.3382	5.32337	13.9573	8.47342e-29	8.94332e-28
GRID2IP	3.85923	-3.69043	13.9566	8.50933e-29	8.97236e-28
GJC1	2.42155	0.434874	13.949	8.91089e-29	9.38652e-28
TSPO	1.79049	4.98196	13.9476	8.98418e-29	9.4544e-28
PYGO2	1.12112	4.92997	13.9429	9.24803e-29	9.71293e-28
TTF1	1.12595	2.24707	13.9396	9.43137e-29	9.89576e-28
OSCP1	2.34285	0.397848	13.9259	1.02505e-28	1.075e-27
MT-TA	4.02369	-4.84091	13.9229	1.04386e-28	1.09418e-27
PCDHB8	5.0652	-3.10651	13.9201	1.06157e-28	1.1122e-27
RAP1GAP2	1.93675	2.61756	13.917	1.0817e-28	1.13219e-27
BTBD9	1.07349	3.01789	13.9165	1.08541e-28	1.13551e-27
VTCN1	5.93681	0.39592	13.9088	1.13722e-28	1.18739e-27
RP11-404P21.3	5.59416	-3.00817	13.9034	1.17482e-28	1.22605e-27
SH3PXD2B	1.97409	3.28173	13.8979	1.21502e-28	1.26676e-27
BTBD10	1.19723	3.11268	13.8961	1.22838e-28	1.27944e-27
PIP5K1C	0.953462	4.42225	13.8944	1.24049e-28	1.29143e-27
KIAA0101	2.87756	0.96779	13.8929	1.25219e-28	1.30297e-27
SLU7	0.956227	4.13831	13.8924	1.25573e-28	1.30539e-27
HRH1	3.52641	-1.22678	13.8898	1.27621e-28	1.32539e-27
RPS24	1.45915	8.29514	13.8739	1.40525e-28	1.45799e-27
RASEF	3.51407	1.64175	13.8722	1.42003e-28	1.4726e-27
DIAPH3	4.83017	-2.08162	13.8714	1.427e-28	1.47911e-27
PACRGL	1.02706	1.73699	13.8694	1.44405e-28	1.49606e-27
ILF2	1.52217	5.733	13.8659	1.47455e-28	1.52692e-27
IFI27L2	2.30016	1.26257	13.8624	1.50677e-28	1.55877e-27
RCN2	1.26696	4.05494	13.8574	1.55294e-28	1.60499e-27
CAPRIN1	1.09371	6.05972	13.8574	1.55295e-28	1.60499e-27
FAM20B	0.958542	4.72032	13.8537	1.58872e-28	1.64116e-27
ECT2	3.22253	2.00117	13.8526	1.59873e-28	1.65071e-27
BEX2	3.58056	0.059664	13.8474	1.65014e-28	1.70297e-27
RASSF3	1.86631	3.4594	13.8443	1.68204e-28	1.73421e-27
RP11-284F21.9	6.00871	-2.59535	13.8423	1.70226e-28	1.75396e-27
FXYD3	4.68672	-0.218355	13.8385	1.74224e-28	1.79196e-27
ADSS	1.23676	4.52014	13.8373	1.75444e-28	1.80277e-27
RAD51	3.23992	-0.670201	13.8323	1.80881e-28	1.85597e-27
BARX2	5.13132	-3.09	13.8224	1.92066e-28	1.96978e-27
FANCF	1.1139	3.14004	13.8219	1.92674e-28	1.97412e-27
FAM188B	1.95044	1.99321	13.8199	1.94979e-28	1.99678e-27
PARN	0.785067	4.52776	13.813	2.03362e-28	2.07965e-27
AC005083.1	4.19061	-2.9523	13.803	2.16121e-28	2.20695e-27
VIM-AS1	2.72292	-0.862854	13.7828	2.44205e-28	2.48306e-27
PAK4	0.998651	4.97786	13.7808	2.47202e-28	2.51114e-27
RAI1	1.38581	4.33033	13.7777	2.51885e-28	2.55629e-27
NME7	1.476	2.28281	13.7742	2.57411e-28	2.61113e-27
IFT140	1.40708	3.47232	13.7739	2.57803e-28	2.61386e-27
CHAF1A	1.82103	2.52501	13.7722	2.60432e-28	2.63927e-27
TBC1D10B	0.839739	4.73355	13.7693	2.65157e-28	2.6846e-27
HLA-A	2.0565	8.25572	13.769	2.6566e-28	2.68842e-27
ADNP	0.70563	5.66384	13.7656	2.71091e-28	2.74208e-27
SNAP25	3.6274	0.954875	13.7594	2.81614e-28	2.84583e-27
B3GALNT1	2.28587	0.188568	13.7524	2.9374e-28	2.96556e-27
TUSC3	2.74147	2.78186	13.7506	2.97032e-28	2.99597e-27
EHMT2	1.46992	4.56902	13.7472	3.03272e-28	3.05747e-27
CTB-102L5.4	4.18211	-4.55023	13.7408	3.1524e-28	3.17662e-27
ARL2BP	1.19804	4.50261	13.7255	3.46006e-28	3.47845e-27
SPDL1	1.47888	1.56829	13.7234	3.5028e-28	3.51976e-27
TRNP1	3.25401	2.19305	13.7224	3.52444e-28	3.53985e-27
NEK2	4.92684	-1.30596	13.7219	3.53549e-28	3.54594e-27
WDR35	1.38019	2.57635	13.7184	3.61144e-28	3.61703e-27
TRIP13	3.5285	-0.118509	13.7154	3.67722e-28	3.68118e-27
TACC3	1.85632	3.3044	13.7116	3.76317e-28	3.7637e-27
NUTF2	1.09463	5.11347	13.707	3.86976e-28	3.86849e-27
THY1	3.50275	3.06225	13.7013	4.00641e-28	4.00135e-27
PPP1CB	0.906635	6.30866	13.6896	4.30186e-28	4.29042e-27
RASAL2	1.98157	3.79823	13.687	4.37098e-28	4.35732e-27
CDK4	1.30515	5.44618	13.686	4.39721e-28	4.38143e-27
BBS1	1.07069	3.90286	13.6737	4.73954e-28	4.71812e-27
WDHD1	2.43702	0.496423	13.6728	4.76629e-28	4.74254e-27
RFX5	1.53463	3.85822	13.6718	4.79309e-28	4.76699e-27
PDE6D	1.05297	2.6233	13.6645	5.01308e-28	4.9719e-27
DSTN	1.25725	6.9225	13.6594	5.169e-28	5.11942e-27
MAGEE1	2.24079	-0.316811	13.654	5.3437e-28	5.28999e-27
CNNM4	1.42937	3.46075	13.6529	5.37878e-28	5.32225e-27
RBL1	1.57717	1.54008	13.6484	5.52808e-28	5.46746e-27
RP11-347C12.3	4.0219	-2.43054	13.6472	5.56639e-28	5.5028e-27
DEGS2	2.92448	0.400195	13.6337	6.04317e-28	5.96585e-27
ADAMTS16	5.54652	-2.98635	13.6315	6.12655e-28	6.04537e-27
WDSUB1	1.25618	1.75164	13.6188	6.61607e-28	6.52238e-27
RAD51D	1.00738	3.04613	13.618	6.648e-28	6.55084e-27
COL10A1	5.98057	-2.20328	13.6134	6.83919e-28	6.73613e-27
UBE2C	4.35634	-0.213883	13.6103	6.9682e-28	6.85687e-27
MCM4	2.22568	3.66649	13.5963	7.58903e-28	7.45749e-27
NPM3	1.85179	2.47834	13.5883	7.96417e-28	7.81534e-27
PABPC1	1.37597	8.21617	13.5875	8.00681e-28	7.85358e-27
CDCA5	3.34617	0.635876	13.5803	8.36442e-28	8.19683e-27
RP11-284F21.7	5.11399	-3.4851	13.574	8.68879e-28	8.49522e-27
PKMYT1	3.33245	0.767308	13.5721	8.79317e-28	8.58941e-27
NUP155	1.03316	3.59906	13.5699	8.90993e-28	8.69552e-27
CD47	1.34094	4.98596	13.5619	9.35547e-28	9.12617e-27
RNASEH2A	2.00256	2.00291	13.559	9.52072e-28	9.28314e-27
TMEM125	3.892	0.199572	13.5582	9.56485e-28	9.31766e-27
CARD11	2.95942	1.98033	13.5554	9.73393e-28	9.47374e-27
TRIP4	0.783747	3.4695	13.5534	9.84879e-28	9.57741e-27
GLS	1.93834	4.50593	13.5534	9.84941e-28	9.57741e-27
LLGL1	1.5451	2.81157	13.5485	1.01494e-27	9.86011e-27
ATP6V1F	1.35878	4.5647	13.5461	1.02972e-27	9.99464e-27
CHRAC1	0.888276	3.66994	13.5456	1.03281e-27	1.00201e-26
S100A3	4.3883	-3.47926	13.5419	1.05647e-27	1.02449e-26
TNFRSF11A	3.2268	0.365736	13.5384	1.07913e-27	1.04458e-26
MATN3	4.62656	-3.1293	13.5288	1.14389e-27	1.10526e-26
UBAP2L	0.875967	6.01549	13.5283	1.14787e-27	1.10861e-26
GPATCH2	1.02517	2.93805	13.5274	1.15415e-27	1.11367e-26
RP11-284F21.10	5.66143	-0.63719	13.5114	1.2722e-27	1.22316e-26
PODXL	2.42761	3.78125	13.5106	1.27837e-27	1.22854e-26
CIB2	3.16684	-0.287995	13.5082	1.29665e-27	1.24554e-26
FOXC1	3.19822	0.271852	13.5065	1.31007e-27	1.2573e-26
LDOC1	2.87798	1.99744	13.503	1.33831e-27	1.28383e-26
PAEP	5.92081	-4.77306	13.4794	1.54591e-27	1.47899e-26
LINC00665	2.73466	0.741665	13.4761	1.57709e-27	1.50612e-26
FZD6	1.96019	2.60809	13.4746	1.59125e-27	1.51897e-26
SLC4A11	3.92221	-0.756042	13.4702	1.63436e-27	1.55942e-26
ZNF16	1.15032	2.16817	13.468	1.65649e-27	1.57983e-26
CDH1	2.12239	6.7799	13.4679	1.6578e-27	1.58038e-26
COL9A2	3.38375	0.683165	13.4601	1.73818e-27	1.65553e-26
CSNK1G1	0.994115	3.13964	13.4575	1.76615e-27	1.68142e-26
VIM	2.5466	7.2528	13.4547	1.79622e-27	1.70928e-26
EPPK1	3.30057	1.86318	13.4533	1.81174e-27	1.72329e-26
ZNF496	1.34279	3.72616	13.447	1.88288e-27	1.78936e-26
SRRM3	4.03429	-0.690122	13.4463	1.8905e-27	1.79581e-26
CDK19	1.39444	3.60228	13.4405	1.95812e-27	1.85757e-26
AATF	1.46659	4.50989	13.4402	1.96229e-27	1.8607e-26
RP11-541N10.3	1.78118	0.263608	13.4366	2.00538e-27	1.90045e-26
CENPE	3.56346	-0.655068	13.4228	2.18206e-27	2.06542e-26
RAB34	2.66468	2.782	13.4175	2.25337e-27	2.12821e-26
GNPAT	0.908295	4.97647	13.4102	2.35559e-27	2.22082e-26
DCTN1	0.891036	6.13216	13.4099	2.35948e-27	2.22351e-26
WDR54	2.30425	1.30088	13.4083	2.38342e-27	2.24508e-26
RTN2	2.10669	1.39728	13.4055	2.42455e-27	2.28281e-26
PRTFDC1	2.43189	0.317658	13.3975	2.54503e-27	2.39414e-26
ARHGEF3	1.86789	2.23712	13.3966	2.55909e-27	2.40631e-26
LYPD1	4.83291	-0.0808348	13.3955	2.57671e-27	2.42182e-26
LINC00152	3.17539	1.56657	13.3902	2.66055e-27	2.49622e-26
RPL7	1.25392	8.52973	13.3867	2.71898e-27	2.54769e-26
SP6	3.57489	-2.14708	13.3863	2.72555e-27	2.55272e-26
CNNM1	3.95714	-0.485167	13.3716	2.98071e-27	2.78926e-26
CDK1	4.29782	0.0725166	13.3644	3.11396e-27	2.90759e-26
ZNF48	1.06228	2.59202	13.358	3.23766e-27	3.02045e-26
CTCF	0.706133	4.7466	13.3481	3.43928e-27	3.20016e-26
TOP2A	4.65685	1.28018	13.3467	3.46967e-27	3.22703e-26
MYBL2	4.42309	0.280492	13.3457	3.49031e-27	3.24482e-26
DYNC1H1	1.25428	6.81437	13.3444	3.51748e-27	3.26865e-26
MARK2	0.886316	4.7844	13.343	3.54805e-27	3.29563e-26
MRPL9	1.10468	4.32244	13.3261	3.93241e-27	3.63841e-26
POSTN	3.98099	2.10838	13.3259	3.93831e-27	3.6423e-26
SNRPB	1.51596	5.62362	13.3204	4.07177e-27	3.76084e-26
PGM2L1	2.45273	1.13879	13.3167	4.16406e-27	3.84276e-26
DNASE2	1.33186	4.71868	13.3159	4.18542e-27	3.86081e-26
ZBTB12	1.97231	0.298956	13.3035	4.51461e-27	4.15729e-26
WDR70	0.696266	3.48945	13.2979	4.67002e-27	4.2967e-26
MCM6	2.31415	2.95538	13.2972	4.68942e-27	4.31084e-26
TSPAN3	1.33945	5.758	13.2957	4.73425e-27	4.35018e-26
RNF144A	2.02087	1.6103	13.2925	4.82797e-27	4.43248e-26
SP1	0.925254	5.7083	13.287	4.99295e-27	4.58002e-26
SLC35B2	1.27883	5.03147	13.2863	5.01398e-27	4.59733e-26
WIPF2	0.790698	4.70487	13.2848	5.05871e-27	4.63635e-26
PLXNB3	3.21443	1.65702	13.2828	5.12099e-27	4.6874e-26
ADCK2	1.16306	3.68822	13.2793	5.23117e-27	4.78416e-26
BTC	2.38991	-0.496359	13.2787	5.25103e-27	4.80026e-26
NPHP1	2.07602	0.469802	13.2782	5.26732e-27	4.81105e-26
SNRPN	1.50893	5.48241	13.2759	5.34141e-27	4.87663e-26
GALNT10	1.70404	3.85471	13.2751	5.36681e-27	4.89773e-26
ZNF365	4.25415	-3.94127	13.2749	5.37467e-27	4.90281e-26
MMP28	3.25096	-1.4934	13.2744	5.39157e-27	4.91613e-26
CTC-510F12.6	2.4889	0.125473	13.2711	5.49972e-27	5.00778e-26
CSPG4	2.48805	2.06378	13.2711	5.50146e-27	5.00778e-26
TTC39A	3.67986	1.40716	13.2682	5.59826e-27	5.09372e-26
TMEM206	1.87546	0.897245	13.2663	5.66402e-27	5.14917e-26
MYH9	1.32263	8.70491	13.2606	5.86235e-27	5.32268e-26
TMEM265	2.05636	2.68211	13.2582	5.94934e-27	5.39937e-26
RNF44	0.995432	4.87037	13.2577	5.96906e-27	5.41497e-26
MAP9	2.74365	0.316378	13.2457	6.42022e-27	5.81931e-26
METTL16	0.792843	3.74449	13.2437	6.5003e-27	5.8869e-26
ACTN4	1.17064	7.63886	13.2406	6.62618e-27	5.99836e-26
PDGFB	2.6153	2.42907	13.2352	6.84543e-27	6.18636e-26
DHX9	1.24866	5.8751	13.2331	6.93403e-27	6.26114e-26
SAE1	1.20404	4.98886	13.2305	7.04584e-27	6.35404e-26
TMEM67	1.63323	0.979683	13.2286	7.12698e-27	6.4245e-26
AIM1L	4.29231	-1.34644	13.2243	7.31655e-27	6.57914e-26
RGS10	2.57969	0.614386	13.2212	7.45475e-27	6.69737e-26
TMEM164	1.91893	2.51992	13.2157	7.71153e-27	6.91934e-26
CCDC160	3.87525	-4.53024	13.2155	7.72259e-27	6.92635e-26
C19orf68	1.14459	2.19603	13.2095	8.0088e-27	7.17101e-26
BDKRB1	4.26341	-2.76003	13.2091	8.02985e-27	7.18685e-26
KIAA1549L	4.04719	-1.6374	13.2038	8.29068e-27	7.4172e-26
PHF14	0.770494	4.2095	13.2024	8.36146e-27	7.47739e-26
RAB6B	2.50966	1.37744	13.1974	8.61996e-27	7.7021e-26
CTNNA1	1.43072	7.19011	13.1927	8.87085e-27	7.91636e-26
NSMCE2	0.924662	2.60458	13.19	9.0178e-27	8.04413e-26
STXBP4	1.46306	2.264	13.1889	9.08292e-27	8.09884e-26
CYBA	2.29153	4.89213	13.1817	9.48871e-27	8.45199e-26
ADGRB2	3.50833	-1.42604	13.1817	9.49084e-27	8.45199e-26
EPB41L1	2.50902	3.62282	13.1812	9.52006e-27	8.47448e-26
CKS1BP3	3.83136	-4.47139	13.1713	1.01103e-26	8.98496e-26
FOXM1	2.61308	2.31147	13.1709	1.01348e-26	9.003e-26
TMEM184B	1.22491	4.82227	13.1673	1.03584e-26	9.1978e-26
TMCO1	1.23874	5.96874	13.1669	1.03869e-26	9.21925e-26
EGFL6	4.07329	-4.62418	13.1626	1.06636e-26	9.46088e-26
BLM	2.61325	-0.393971	13.1624	1.0678e-26	9.46979e-26
HSPG2	2.27627	6.14889	13.1598	1.08431e-26	9.6082e-26
BUB1	4.22971	-0.586544	13.1571	1.10231e-26	9.75957e-26
SLC1A5	2.90819	3.31982	13.1544	1.12071e-26	9.91429e-26
OBFC1	1.22912	2.80262	13.1534	1.12759e-26	9.96692e-26
MORN3	3.4264	-2.09871	13.1523	1.13509e-26	1.0029e-25
KAT7	0.563196	4.42516	13.1463	1.17747e-26	1.03906e-25
CDC20	4.45265	-0.0748002	13.1442	1.19299e-26	1.05189e-25
GALNT3	2.82559	1.91966	13.1395	1.22796e-26	1.08183e-25
RAB3GAP1	0.701322	4.84345	13.1292	1.30772e-26	1.1502e-25
RP4-706A16.3	1.56241	2.09437	13.129	1.3086e-26	1.15051e-25
TMEM9	1.15529	5.61601	13.1284	1.31347e-26	1.15431e-25
BCAP31	1.13143	6.83843	13.1281	1.31619e-26	1.15622e-25
BIK	3.7068	-1.83985	13.1242	1.34816e-26	1.18334e-25
SPA17	2.83011	0.126199	13.1207	1.37738e-26	1.208e-25
CTSV	4.04378	-1.94824	13.1206	1.37739e-26	1.208e-25
C11orf84	1.61901	2.0687	13.1186	1.39446e-26	1.22247e-25
C5orf34	2.36897	-1.16591	13.1183	1.39714e-26	1.22382e-25
PPIH	1.42845	2.3282	13.1121	1.45113e-26	1.27058e-25
FOXO6	3.22627	-1.39876	13.1116	1.45583e-26	1.27366e-25
RPL37	1.20359	8.03625	13.1088	1.48108e-26	1.29416e-25
EPHA6	4.65812	-3.92535	13.1075	1.49224e-26	1.30337e-25
FBXO41	2.45763	0.847623	13.1063	1.50373e-26	1.31288e-25
PTTG1	3.87137	0.0224622	13.1016	1.54686e-26	1.34943e-25
ZNF320	2.18455	2.1777	13.1015	1.54846e-26	1.35028e-25
TGFBRAP1	0.831368	3.8182	13.0929	1.63211e-26	1.41974e-25
ZBTB45	0.873675	2.66725	13.0886	1.67464e-26	1.45555e-25
CDH11	3.12555	1.40912	13.0858	1.70358e-26	1.4795e-25
EIF4ENIF1	0.770025	3.91816	13.0782	1.78499e-26	1.54832e-25
COPG2	1.48891	3.04213	13.0778	1.78984e-26	1.5519e-25
APOBEC3F	1.54406	1.2599	13.074	1.83111e-26	1.58623e-25
GPN1	0.994479	3.96392	13.074	1.83166e-26	1.58623e-25
ARHGAP27	1.45043	3.75731	13.0727	1.84596e-26	1.59731e-25
GPRIN1	3.75992	-0.206177	13.0696	1.88144e-26	1.62604e-25
SNRPB2	1.01723	4.2179	13.0685	1.89381e-26	1.63541e-25
SYNGR1	2.19979	2.81223	13.0672	1.90871e-26	1.64711e-25
MAD2L1	2.78009	0.549807	13.0672	1.9089e-26	1.64711e-25
C7orf31	2.02217	0.474979	13.0624	1.96534e-26	1.69444e-25
CDKN2AIPNL	1.18301	2.97842	13.061	1.9829e-26	1.70889e-25
RP11-395L14.18	1.65288	-0.11986	13.0574	2.02722e-26	1.74638e-25
DCTN2	1.09052	5.60281	13.053	2.08129e-26	1.79152e-25
SPRED1	1.48992	3.65735	13.0282	2.42304e-26	2.08066e-25
LZTS1	2.42234	1.08586	13.026	2.4552e-26	2.10743e-25
RASAL1	3.85035	-1.02096	13.0216	2.52223e-26	2.1641e-25
UHRF1	4.53546	0.305586	13.0161	2.60894e-26	2.2358e-25
LMTK3	3.13355	-0.343023	13.0109	2.69258e-26	2.30655e-25
SLC9A1	1.57963	3.22765	13.0095	2.71572e-26	2.32451e-25
COL4A2	3.02738	6.15991	13.0094	2.7168e-26	2.32451e-25
CENPM	4.8035	-1.07318	13.0088	2.72648e-26	2.33186e-25
CYSTM1	1.61258	4.70499	13.004	2.80819e-26	2.39886e-25
NFKBIE	1.92539	3.1586	13.0005	2.86857e-26	2.44946e-25
TGFB2-OT1	4.18408	-0.891089	12.9961	2.94759e-26	2.51492e-25
PMS2P4	1.66117	-1.38656	12.9934	2.99657e-26	2.55569e-25
TM4SF1	3.63315	5.36169	12.9927	3.00916e-26	2.56438e-25
ARFGEF3	4.06464	0.475512	12.9917	3.02744e-26	2.57894e-25
PLXDC1	2.63889	1.2846	12.9914	3.03389e-26	2.5834e-25
PLCB3	1.28791	3.79078	12.9869	3.11684e-26	2.65192e-25
ZNF142	0.873194	3.59369	12.981	3.23217e-26	2.74895e-25
SP2	0.739664	3.56759	12.9803	3.24642e-26	2.75997e-25
PIP4K2C	1.15556	4.36079	12.9767	3.31844e-26	2.81628e-25
ZNF260	1.22306	3.10097	12.9741	3.37069e-26	2.85709e-25
ACE	3.12764	1.76217	12.9689	3.47959e-26	2.94415e-25
AC006273.5	4.47807	-2.34588	12.9662	3.5379e-26	2.99112e-25
ZNF669	1.86875	0.147753	12.941	4.12765e-26	3.47598e-25
PARPBP	2.65533	-0.681731	12.9334	4.32213e-26	3.63546e-25
DAZAP2	0.847571	6.93864	12.9117	4.93804e-26	4.14373e-25
B3GNT7	3.19754	1.22162	12.9101	4.9839e-26	4.18057e-25
OR2I1P	5.45347	1.00993	12.9094	5.00717e-26	4.19844e-25
FANCD2	2.1421	1.16273	12.9092	5.01312e-26	4.20178e-25
AC000089.3	2.95154	-3.00675	12.9079	5.05374e-26	4.23339e-25
ZDHHC24	1.06767	3.55945	12.9078	5.05479e-26	4.23339e-25
MCM7	1.1934	5.24538	12.907	5.07994e-26	4.25278e-25
SFR1	1.65606	0.337107	12.9059	5.11454e-26	4.28007e-25
CHCHD6	1.15723	1.79207	12.9057	5.12138e-26	4.28412e-25
SYNGR3	3.62748	-1.64744	12.9024	5.22382e-26	4.36639e-25
ACTL6A	0.890647	4.02847	12.9013	5.26117e-26	4.39566e-25
XYLT2	1.12187	4.06175	12.9012	5.26294e-26	4.39566e-25
CBX3	1.02557	5.91104	12.8987	5.34337e-26	4.4576e-25
TOMM22	1.09434	4.82982	12.8981	5.36394e-26	4.47302e-25
PCDHB13	2.81042	0.0666917	12.8969	5.40358e-26	4.50432e-25
PRRC2A	0.943391	6.75921	12.8963	5.42275e-26	4.51853e-25
HOPX	2.40732	0.766936	12.8952	5.46089e-26	4.54854e-25
PLD4	4.20425	-1.90742	12.8772	6.0976e-26	5.06113e-25
CKLF	1.62597	2.30936	12.8757	6.15107e-26	5.10154e-25
PRICKLE1	2.96674	1.19674	12.8739	6.22151e-26	5.15596e-25
ZNF213	1.46407	2.71127	12.8721	6.28722e-26	5.2084e-25
GINS1	2.89985	0.341091	12.8714	6.31513e-26	5.22949e-25
RPL39L	2.46068	0.488031	12.8667	6.50047e-26	5.37881e-25
LINC00857	2.39621	0.900119	12.8625	6.66964e-26	5.51665e-25
RPL19	1.1305	8.75083	12.8611	6.7246e-26	5.55996e-25
CCNE1	2.93456	-0.376942	12.8538	7.03446e-26	5.81165e-25
LSM2	1.10613	3.49312	12.8474	7.31402e-26	6.03795e-25
FANK1	3.2056	-1.98012	12.842	7.56108e-26	6.23228e-25
EPHB2	3.94806	0.290356	12.8322	8.02594e-26	6.60271e-25
ALMS1	1.0083	3.05651	12.8291	8.18142e-26	6.72803e-25
RPS18	1.29857	8.899	12.8176	8.77382e-26	7.20964e-25
PPP1R9B	1.27691	4.69803	12.8145	8.94315e-26	7.34597e-25
GCNT4	2.78351	1.33924	12.8113	9.11885e-26	7.4874e-25
SPATC1L	3.28464	-0.159637	12.8107	9.15689e-26	7.51575e-25
GRIN2A	4.17516	-2.08233	12.7973	9.93673e-26	8.14332e-25
ARHGAP8	2.85126	0.650533	12.7916	1.02901e-25	8.42648e-25
RIMKLA	3.0941	-0.885926	12.7909	1.03356e-25	8.46047e-25
NIPAL3	1.31112	2.81842	12.7884	1.04906e-25	8.5775e-25
RPL35A	1.16712	7.31539	12.7865	1.06158e-25	8.67657e-25
PPP1R3D	1.66001	0.599347	12.7854	1.06871e-25	8.73148e-25
RPL23AP82	1.30569	2.23561	12.7847	1.07337e-25	8.76618e-25
KIF23	3.88729	-0.185894	12.781	1.09789e-25	8.95958e-25
KIAA1462	2.70074	2.1347	12.7806	1.10054e-25	8.97778e-25
VMA21	0.781472	4.22373	12.7723	1.15812e-25	9.44032e-25
PPP2R2C	5.22427	-1.92344	12.7689	1.1824e-25	9.63459e-25
RP11-464D20.2	3.14869	-3.04631	12.7659	1.20411e-25	9.80024e-25
TMEM136	2.17016	0.964637	12.7551	1.28638e-25	1.04619e-24
TSPAN17	1.00507	4.65659	12.7509	1.31954e-25	1.07193e-24
ABHD17C	1.68763	2.69249	12.7505	1.32288e-25	1.07424e-24
ETAA1	0.899778	3.04649	12.7503	1.32458e-25	1.07521e-24
TCEAL8	1.4309	3.64402	12.7365	1.44125e-25	1.16814e-24
SLC38A1	2.81024	4.80731	12.7356	1.44939e-25	1.17429e-24
SWAP70	1.62476	3.66668	12.7348	1.4561e-25	1.17928e-24
CEP68	1.20771	2.99403	12.7233	1.56243e-25	1.26301e-24
KIAA0556	0.880195	3.62337	12.7221	1.57389e-25	1.27131e-24
ACTR3	1.11301	5.95016	12.7199	1.59516e-25	1.28751e-24
MKI67	4.0436	1.6983	12.719	1.60443e-25	1.29451e-24
CH17-408M7.1	4.69304	-4.35681	12.718	1.61362e-25	1.30143e-24
E2F1	3.5298	0.916641	12.7133	1.66091e-25	1.33856e-24
GNPTAB	1.07829	3.84349	12.7109	1.6853e-25	1.35719e-24
PCGF2	1.58352	3.47207	12.7093	1.7019e-25	1.36953e-24
ANO4	3.98565	-4.04147	12.7054	1.74354e-25	1.40146e-24
OLFML2B	3.78834	0.115338	12.7015	1.78522e-25	1.43442e-24
HNRNPA1P48	1.40778	2.26253	12.7007	1.79418e-25	1.44108e-24
TSNAX	0.889596	4.36378	12.6986	1.81726e-25	1.45852e-24
SF3A2	0.993188	4.91946	12.6952	1.85605e-25	1.48853e-24
RHBDF1	1.61708	3.96427	12.6925	1.88696e-25	1.51275e-24
ZNF431	1.78305	1.78559	12.6898	1.91798e-25	1.53565e-24
VSIG10	1.59834	4.1817	12.6898	1.91839e-25	1.53565e-24
PKP4	1.14779	5.48676	12.6881	1.9381e-25	1.55084e-24
RHOC	1.61787	6.52823	12.6817	2.01582e-25	1.61182e-24
RPA1	1.00747	4.87521	12.6806	2.02894e-25	1.62171e-24
KREMEN2	4.25731	-3.98748	12.679	2.04848e-25	1.63611e-24
RAB27B	3.40083	0.580736	12.6769	2.07602e-25	1.65624e-24
TAF3	0.870207	2.90049	12.6749	2.10124e-25	1.67574e-24
NUP37	1.25881	2.18549	12.6646	2.23716e-25	1.78281e-24
HN1	1.82695	3.94888	12.6637	2.24978e-25	1.79219e-24
RAD54L	3.72583	-1.06417	12.6595	2.30936e-25	1.8376e-24
NRAS	1.01824	4.71428	12.6538	2.39047e-25	1.89932e-24
PRMT2	1.13214	4.56881	12.6537	2.3927e-25	1.9e-24
SUMF2	1.07204	6.34635	12.6536	2.39311e-25	1.9e-24
AGAP1	1.29336	3.55223	12.6531	2.40057e-25	1.90521e-24
HDAC9	2.61323	0.323696	12.6488	2.46469e-25	1.95392e-24
PKI55	2.23723	0.92754	12.6436	2.54413e-25	2.01615e-24
APOA1BP	1.02913	5.37104	12.6426	2.56015e-25	2.02797e-24
STARD3NL	1.04731	3.18024	12.6426	2.56093e-25	2.02797e-24
C11orf63	2.87926	-1.00759	12.6323	2.72732e-25	2.15893e-24
CMIP	1.10327	4.78587	12.6313	2.7444e-25	2.17084e-24
CCT3	1.31628	6.87536	12.6263	2.82893e-25	2.23604e-24
EDIL3	3.48184	0.0493059	12.6243	2.86408e-25	2.26299e-24
CUL4B	0.680363	5.03393	12.6232	2.88356e-25	2.27754e-24
CKS1B	1.22143	4.40742	12.6228	2.89087e-25	2.28248e-24
PQLC3	1.45995	2.74	12.6204	2.93332e-25	2.31513e-24
GPR27	4.10495	-1.82689	12.6184	2.96829e-25	2.34187e-24
HLA-H	2.30991	2.84635	12.6125	3.07815e-25	2.42496e-24
RPL30	1.00013	8.06265	12.611	3.10666e-25	2.44652e-24
NUF2	4.53266	-1.41677	12.6105	3.1165e-25	2.45337e-24
BMP8B	2.1956	1.00901	12.61	3.12619e-25	2.46009e-24
RASSF6	2.8292	1.0572	12.6072	3.1799e-25	2.50144e-24
ZNF322	0.931537	3.59975	12.6058	3.2066e-25	2.52059e-24
FAM102B	1.99997	2.38999	12.6012	3.29919e-25	2.59241e-24
BTF3	1.01129	7.18531	12.5979	3.36533e-25	2.64341e-24
RNF40	0.757666	5.673	12.5942	3.44377e-25	2.70204e-24
VANGL1	1.42424	3.10734	12.594	3.44794e-25	2.70432e-24
CCNI	1.1184	6.30936	12.5912	3.5073e-25	2.74786e-24
FAM171B	2.82214	-1.01985	12.5845	3.65379e-25	2.85948e-24
BCL2L1	1.6588	6.72177	12.5828	3.69133e-25	2.88569e-24
CAPNS1	1.10614	6.97973	12.5825	3.69888e-25	2.89054e-24
GNB2L1	1.15834	8.74239	12.5819	3.71279e-25	2.90035e-24
FAM127B	1.17222	4.02336	12.5811	3.7318e-25	2.91413e-24
BCL10	1.18985	2.92151	12.5766	3.83374e-25	2.99155e-24
LRRC75A	1.76245	-0.360066	12.5763	3.84153e-25	2.99653e-24
PLP2	2.82146	4.14295	12.5762	3.84364e-25	2.99709e-24
MORN2	1.371	1.95152	12.5748	3.87855e-25	3.0232e-24
LRFN4	2.60236	1.81111	12.5731	3.9187e-25	3.05227e-24
GMPS	1.16552	4.46109	12.5717	3.95225e-25	3.07728e-24
MYO3A	4.58631	-2.31729	12.571	3.9682e-25	3.08857e-24
UBE2V1	0.656541	5.9497	12.5656	4.10301e-25	3.19234e-24
KLHL7	0.828178	3.06383	12.5651	4.11435e-25	3.2e-24
PRSS22	3.63435	0.857714	12.5616	4.20418e-25	3.26868e-24
HSBP1	0.984664	5.23065	12.5578	4.30359e-25	3.34353e-24
AMN1	1.18226	1.2392	12.5574	4.31335e-25	3.3499e-24
PCDHB9	3.09086	-1.53083	12.5552	4.37204e-25	3.39179e-24
RP11-641D5.1	1.44195	3.84533	12.5546	4.38823e-25	3.40311e-24
SPTLC2	1.27007	4.06127	12.5542	4.39808e-25	3.40951e-24
FAP	4.12388	-0.544069	12.5531	4.42847e-25	3.43183e-24
LAMP3	3.95724	-0.979065	12.553	4.43076e-25	3.43236e-24
CHMP4C	1.76703	2.88799	12.5516	4.46862e-25	3.46043e-24
RPS21	1.37206	6.59347	12.5457	4.6322e-25	3.5813e-24
BTF3L4	0.915134	4.35918	12.5453	4.64469e-25	3.58898e-24
BOLA2B	1.55789	2.69722	12.545	4.65318e-25	3.59424e-24
EEF1A1P6	1.65648	2.18881	12.5433	4.70206e-25	3.62896e-24
ITGAV	2.10069	5.27902	12.5421	4.73713e-25	3.6538e-24
ATP6AP2	0.938058	5.80864	12.5416	4.74996e-25	3.66237e-24
CUX1	0.980486	5.65582	12.5387	4.83707e-25	3.72819e-24
LINGO1	3.17749	0.492251	12.5367	4.8968e-25	3.77286e-24
RBM8A	0.893593	5.57986	12.5248	5.26707e-25	4.04794e-24
TRIM28	0.954392	6.73085	12.5195	5.43887e-25	4.17847e-24
YWHAZP4	3.57135	-4.03993	12.5184	5.47573e-25	4.20527e-24
TMEM156	3.44942	0.635179	12.5048	5.95107e-25	4.5605e-24
ENTPD2	3.05849	0.567614	12.5048	5.95364e-25	4.56083e-24
ARMCX6	1.55892	3.2198	12.5029	6.02106e-25	4.60917e-24
ABHD11-AS1	4.08665	-4.58192	12.4993	6.15557e-25	4.7054e-24
PRKCI	1.03124	3.5533	12.499	6.16749e-25	4.71283e-24
KIF4A	4.60663	-0.797229	12.4948	6.32984e-25	4.8317e-24
ZNF71	1.77853	1.15303	12.4916	6.45253e-25	4.92008e-24
BCL7C	1.21468	3.93046	12.4902	6.51076e-25	4.96271e-24
YWHAQ	1.26258	6.4208	12.488	6.5972e-25	5.02681e-24
TACC1	1.80394	5.61179	12.4872	6.63104e-25	5.05079e-24
ZNF581	1.22936	2.79714	12.4871	6.63438e-25	5.05154e-24
DNTTIP1	0.973688	3.39861	12.4845	6.74032e-25	5.12855e-24
ZWILCH	1.36949	2.1343	12.4825	6.82102e-25	5.18441e-24
RNFT2	3.24181	-1.57807	12.479	6.97116e-25	5.29476e-24
LSM14A	0.655826	5.85494	12.4781	7.01116e-25	5.32325e-24
FUT8	1.84878	1.5239	12.4779	7.02007e-25	5.32812e-24
WNT10A	4.61846	-2.07453	12.4773	7.04329e-25	5.34195e-24
ANLN	4.57949	-0.21307	12.4742	7.17925e-25	5.44121e-24
KIF15	3.43086	-1.56871	12.4637	7.65597e-25	5.79841e-24
SPEG	2.85257	1.87192	12.4618	7.74417e-25	5.86105e-24
TMEM72	5.08176	-3.18104	12.4612	7.7748e-25	5.88215e-24
VAV3	2.90458	1.54768	12.4553	8.06099e-25	6.09436e-24
TMEM101	0.918796	3.97797	12.4521	8.21792e-25	6.20642e-24
UBL7	0.993924	4.15788	12.4501	8.31994e-25	6.27903e-24
BFAR	0.789863	4.67268	12.4468	8.4928e-25	6.40496e-24
SNRPD1	1.34416	4.00129	12.4457	8.54892e-25	6.44274e-24
SNX27	0.920635	4.86284	12.4411	8.79008e-25	6.61981e-24
KLC2	1.27139	3.59882	12.4401	8.845e-25	6.65883e-24
ABI1	0.770562	4.89432	12.437	9.01423e-25	6.78146e-24
MTBP	1.83101	-0.111363	12.4365	9.04491e-25	6.80214e-24
BUB1B	4.25706	-0.611014	12.4327	9.25683e-25	6.95906e-24
FBXO32	1.62791	2.18133	12.4306	9.37588e-25	7.04361e-24
MAP4K3	1.2004	4.50776	12.4202	9.99454e-25	7.49257e-24
KIF24	2.58891	-0.227016	12.4142	1.03665e-24	7.75779e-24
SERPINB6	0.953204	5.41697	12.4036	1.1063e-24	8.27033e-24
ZWINT	3.11208	1.38071	12.4017	1.1191e-24	8.36312e-24
PPP1R13L	2.09039	3.88874	12.4011	1.12334e-24	8.39188e-24
EPRS	1.58553	5.54668	12.4002	1.12921e-24	8.4328e-24
HDGFRP2	0.842088	4.85096	12.3992	1.1361e-24	8.47828e-24
BAZ1B	0.71298	5.45745	12.3975	1.14827e-24	8.56612e-24
RPL36	1.11079	7.21593	12.3962	1.15722e-24	8.62985e-24
ZNF714	2.43687	-0.698593	12.3864	1.22919e-24	9.14743e-24
CPXM1	3.99843	-1.29145	12.3835	1.25112e-24	9.30415e-24
ARPP19	0.817745	5.80614	12.3806	1.27326e-24	9.46556e-24
PRR12	1.11635	4.1868	12.3783	1.29144e-24	9.59736e-24
ESM1	4.73204	-1.72848	12.374	1.3261e-24	9.84464e-24
HNRNPU	1.05538	7.37193	12.3709	1.35114e-24	1.00262e-23
GINS3	1.90829	1.00935	12.3709	1.35149e-24	1.00262e-23
NACA	0.924679	8.11225	12.3707	1.35359e-24	1.00382e-23
BAK1	1.52188	3.5893	12.3695	1.36356e-24	1.01052e-23
ZNF124	1.4433	0.724419	12.368	1.3758e-24	1.01853e-23
PTGFRN	1.80869	4.60603	12.3674	1.38082e-24	1.02189e-23
RP11-544O24.2	3.16962	-4.74904	12.3664	1.38935e-24	1.02785e-23
TCTN1	1.25826	3.54357	12.3653	1.39851e-24	1.03426e-23
C6orf223	5.48039	-1.43017	12.3621	1.42624e-24	1.05404e-23
CAV1	2.16813	3.89194	12.3544	1.49527e-24	1.1043e-23
DMWD	0.953571	3.57835	12.3532	1.50595e-24	1.11142e-23
NAT14	1.56954	2.21874	12.3515	1.52254e-24	1.12328e-23
WDR76	2.37744	0.504857	12.35	1.53598e-24	1.13241e-23
LDHAP3	3.70696	-4.65161	12.3446	1.58791e-24	1.16935e-23
ASAP2	2.29277	2.17061	12.3446	1.58828e-24	1.16935e-23
TTC27	1.09023	2.93304	12.3411	1.62219e-24	1.19309e-23
SYK	2.3344	2.40171	12.3396	1.6369e-24	1.20349e-23
MITF	2.32434	2.06049	12.3365	1.66901e-24	1.22668e-23
MRPL17	1.14317	4.0262	12.3309	1.72706e-24	1.26891e-23
SLFN5	1.66748	3.37236	12.3214	1.83025e-24	1.34334e-23
DDAH2	1.46205	4.79022	12.3135	1.92133e-24	1.40777e-23
ITGB1	1.74996	8.21745	12.3113	1.94693e-24	1.42604e-23
ALDH3B1	2.37762	2.70982	12.3111	1.94902e-24	1.42708e-23
BIRC5	2.90889	1.27813	12.3102	1.96077e-24	1.4347e-23
USP11	1.10434	4.58109	12.3039	2.03688e-24	1.48835e-23
HTRA3	2.71399	2.17467	12.2974	2.1206e-24	1.54794e-23
FNDC1	3.82931	0.205093	12.2971	2.12467e-24	1.55038e-23
LRRC75A-AS1	1.34218	6.89774	12.2955	2.14461e-24	1.56386e-23
STAG2	0.849218	4.95274	12.2931	2.17703e-24	1.58669e-23
DDX6	0.831266	5.50642	12.2931	2.17741e-24	1.58669e-23
TMEM178B	4.09786	-1.7194	12.2907	2.20907e-24	1.60867e-23
IL27RA	2.21642	1.30944	12.2891	2.23095e-24	1.62405e-23
TRAM1L1	3.7244	-3.03762	12.2845	2.29464e-24	1.66814e-23
ACTG1	1.79852	9.85174	12.2832	2.31297e-24	1.68032e-23
LDOC1L	1.51233	3.22859	12.2762	2.41412e-24	1.75142e-23
CTD-2308L22.1	3.42012	-4.52762	12.276	2.41797e-24	1.75363e-23
APP	1.57111	8.15197	12.2625	2.62629e-24	1.90148e-23
AC004540.5	3.70819	-2.42807	12.2604	2.66035e-24	1.92418e-23
SHKBP1	1.07836	4.5676	12.2583	2.69375e-24	1.94703e-23
NES	2.33186	3.97529	12.2573	2.70999e-24	1.9581e-23
RPS11	1.12387	8.52498	12.2522	2.79668e-24	2.01801e-23
TAP1	1.65775	5.32248	12.2509	2.81886e-24	2.03333e-23
SPPL3	0.796682	4.79248	12.25	2.83393e-24	2.04351e-23
2022-09-09	1.118	7.28171	12.248	2.86929e-24	2.0683e-23
DRAM1	2.06589	3.20161	12.2448	2.92724e-24	2.10937e-23
PARG	0.786581	3.43152	12.2385	3.04147e-24	2.18985e-23
RPL6	1.08685	8.5407	12.2337	3.13253e-24	2.2535e-23
RTKN2	3.47774	-2.17638	12.2228	3.34843e-24	2.40639e-23
COL11A1	4.96057	-3.12327	12.2212	3.38078e-24	2.42801e-23
EVC2	2.36004	0.936022	12.2206	3.39356e-24	2.43636e-23
FAM172A	0.882551	2.85916	12.2182	3.445e-24	2.47163e-23
ZNF512	1.08507	3.98841	12.217	3.46968e-24	2.48851e-23
FAM201A	2.80347	-0.256405	12.2075	3.67817e-24	2.63538e-23
CRIM1	2.37539	4.48593	12.2008	3.83123e-24	2.74138e-23
KSR2	3.91537	-2.86092	12.2005	3.83952e-24	2.74638e-23
CDH13	2.69295	0.481252	12.2004	3.84192e-24	2.74719e-23
FOXF2	3.62999	-2.44549	12.1945	3.98261e-24	2.84683e-23
U47924.6	1.5705	-0.110074	12.1915	4.05595e-24	2.89829e-23
TCF12	0.779097	4.87276	12.1845	4.23397e-24	3.02146e-23
CASC15	3.18103	-1.10656	12.1815	4.31399e-24	3.07548e-23
CDC73	1.05386	3.96155	12.1813	4.31851e-24	3.07767e-23
FLNA	2.16982	7.76175	12.1726	4.55375e-24	3.23885e-23
OLA1	1.44163	4.54918	12.1706	4.61072e-24	3.27501e-23
FKBP1A	1.18298	6.21157	12.1648	4.77841e-24	3.39186e-23
VPS26A	0.806158	4.67439	12.1624	4.84954e-24	3.44121e-23
TBCB	1.06828	4.47949	12.1601	4.91843e-24	3.48893e-23
EEF1A1P19	2.92467	-2.38994	12.1543	5.09597e-24	3.61247e-23
CDH17	4.79638	-2.77856	12.1516	5.18194e-24	3.6722e-23
SPAG16	1.28683	2.82332	12.1499	5.23468e-24	3.70835e-23
TTC30A	1.61813	1.96391	12.149	5.2642e-24	3.72802e-23
GTSE1	3.27866	-0.372918	12.145	5.39407e-24	3.8162e-23
TTF2	1.43079	2.29981	12.1436	5.44205e-24	3.8476e-23
TREM2	4.92269	-1.71098	12.1402	5.55663e-24	3.92731e-23
PCDHB14	2.14462	1.27687	12.1336	5.7862e-24	4.08686e-23
DCLRE1B	1.38435	1.36546	12.1332	5.79971e-24	4.0937e-23
RP11-809O17.1	2.87085	-3.40564	12.1326	5.81851e-24	4.10561e-23
RAC2	2.04225	3.5094	12.13	5.91218e-24	4.17033e-23
TEAD2	2.18508	3.64299	12.125	6.09631e-24	4.29596e-23
IK	0.74682	5.62782	12.1238	6.14278e-24	4.32585e-23
FRMD5	4.23263	-3.24425	12.121	6.25062e-24	4.39455e-23
NOX4	3.84108	-2.28078	12.1183	6.35334e-24	4.46237e-23
ITGB1BP1	1.00091	4.25163	12.1087	6.73768e-24	4.723e-23
ZNF273	1.3995	0.371462	12.1086	6.74027e-24	4.72327e-23
MAGEF1	0.945098	4.13498	12.107	6.80865e-24	4.76963e-23
GJB3	3.6917	0.068238	12.1031	6.97195e-24	4.87922e-23
SH3RF1	1.53529	3.80444	12.1021	7.01612e-24	4.90853e-23
CHRNA5	3.28064	-2.14624	12.1016	7.03706e-24	4.92157e-23
ZCRB1	0.991605	4.11355	12.0964	7.2678e-24	5.08128e-23
SLC25A36	1.86536	2.87476	12.096	7.28535e-24	5.09188e-23
FERMT1	3.72692	-0.360674	12.0959	7.2886e-24	5.09249e-23
LETM2	2.77533	-0.925647	12.0934	7.40159e-24	5.16805e-23
PVT1	2.52047	0.111207	12.0921	7.46097e-24	5.20782e-23
LARS	0.855697	5.4687	12.0883	7.63405e-24	5.32515e-23
BRD7	0.89552	4.80221	12.087	7.69657e-24	5.36351e-23
TMEM163	4.26192	-0.605607	12.0842	7.82954e-24	5.45439e-23
KRT81	5.66304	-3.10067	12.0818	7.94737e-24	5.53287e-23
RMI2	3.74807	-0.0354807	12.081	7.98387e-24	5.55466e-23
BICD1	2.15295	1.22826	12.0791	8.07882e-24	5.61889e-23
FAM66C	2.56721	-2.12468	12.0788	8.09468e-24	5.62809e-23
ROR1	3.29542	-0.872343	12.0766	8.20315e-24	5.6998e-23
DNER	4.9531	-2.59362	12.0675	8.67458e-24	6.01954e-23
TC2N	2.43212	2.64125	12.0606	9.05036e-24	6.27622e-23
PRRX2	3.89968	-3.96132	12.0589	9.14531e-24	6.34002e-23
STAT1	1.9189	6.3713	12.0586	9.15955e-24	6.34783e-23
SMG7	0.782604	5.83114	12.0534	9.45739e-24	6.54999e-23
EFCAB7	1.40705	0.974987	12.0476	9.79771e-24	6.7791e-23
RP11-345J4.5	1.51857	2.78012	12.047	9.8344e-24	6.79789e-23
SLCO3A1	1.83883	3.32419	12.0466	9.86065e-24	6.81382e-23
ARHGAP44	1.73661	1.49962	12.0455	9.92633e-24	6.857e-23
APOBEC3B	4.42375	-1.15221	12.0423	1.01215e-23	6.98731e-23
VEZT	0.962125	4.84397	12.038	1.03903e-23	7.17056e-23
EPB41L4A	2.0763	2.09294	12.0317	1.08035e-23	7.45333e-23
MRPL10	0.769075	4.5021	12.0297	1.09334e-23	7.54049e-23
TMSB15B	3.1713	-2.5402	12.0279	1.10551e-23	7.61951e-23
RUFY1	0.776616	4.87187	12.0274	1.10861e-23	7.63837e-23
DNAJC9	1.05965	3.79452	12.027	1.11172e-23	7.65739e-23
C4orf46	1.20091	1.0681	12.0267	1.11363e-23	7.66564e-23
TMC6	1.82316	4.06284	12.0264	1.1159e-23	7.67874e-23
NOB1	1.124	4.34993	12.0187	1.16981e-23	8.03417e-23
S100A14	3.4456	3.06029	12.0179	1.17569e-23	8.06935e-23
RSL1D1	1.12232	5.9502	12.0168	1.1835e-23	8.1204e-23
HLA-DQB2	4.52243	-1.99362	12.0152	1.19476e-23	8.19501e-23
RSPH1	2.78114	-1.13479	12.0043	1.27765e-23	8.74393e-23
FAM189B	1.23336	4.02717	11.9987	1.32186e-23	9.04357e-23
MCM8	1.27784	2.10926	11.998	1.32812e-23	9.08351e-23
TTC26	1.62846	0.652851	11.9949	1.35296e-23	9.2504e-23
PMAIP1	3.16867	-0.746379	11.9936	1.36422e-23	9.32443e-23
CTD-3252C9.4	2.2669	2.11227	11.9927	1.37173e-23	9.37275e-23
FLYWCH2	1.3244	2.2907	11.9882	1.40995e-23	9.62774e-23
CENPK	3.20635	-1.01459	11.9846	1.44124e-23	9.83197e-23
TBC1D19	1.2929	0.711364	11.9831	1.45441e-23	9.91554e-23
MYL12B	1.27236	7.35963	11.9804	1.47877e-23	1.00752e-22
LINC01057	3.00202	-0.877041	11.9796	1.48664e-23	1.01255e-22
RBBP7	0.881991	5.422	11.9767	1.51348e-23	1.03051e-22
CASC2	2.50448	-1.49784	11.9758	1.52179e-23	1.03583e-22
UBE2T	3.21028	0.10516	11.9742	1.53595e-23	1.04481e-22
IL18	3.28052	2.0711	11.9694	1.5821e-23	1.07517e-22
KIF20B	1.65224	1.28153	11.9682	1.59399e-23	1.08291e-22
B3GALT5	3.5016	0.256403	11.9676	1.60011e-23	1.08672e-22
PTPN13	2.51996	2.11605	11.9675	1.60097e-23	1.08696e-22
DNAAF5	1.14984	3.89933	11.9665	1.61016e-23	1.09285e-22
LINC00998	1.0894	3.38635	11.9637	1.63889e-23	1.11165e-22
PSMG2	0.740311	4.36971	11.963	1.64507e-23	1.11548e-22
SH3BP1	1.62207	2.21886	11.9546	1.73289e-23	1.17429e-22
ABHD11	1.19385	3.77294	11.9539	1.7399e-23	1.17867e-22
FAR1	1.67066	3.17419	11.946	1.82653e-23	1.23578e-22
BRMS1	1.07925	4.3293	11.9436	1.85319e-23	1.25343e-22
DOK7	2.72975	0.621128	11.9378	1.9203e-23	1.29758e-22
SHISA4	1.55415	2.15374	11.9359	1.94329e-23	1.3127e-22
SULT2B1	4.10577	-2.02208	11.9351	1.95279e-23	1.31871e-22
MSX2	4.14955	-3.63853	11.9335	1.97142e-23	1.33086e-22
PTRF	1.95818	5.42657	11.9278	2.04155e-23	1.37603e-22
ALYREF	1.43805	3.83211	11.9257	2.06757e-23	1.39313e-22
MIEF2	1.08233	2.92726	11.9198	2.14385e-23	1.44362e-22
CALB2	4.44356	-2.50056	11.9164	2.18942e-23	1.47338e-22
CDCA8	2.71563	0.511202	11.9131	2.23354e-23	1.50212e-22
VWA7	1.9119	1.31316	11.9073	2.31482e-23	1.55532e-22
AP3M2	1.25956	2.96327	11.8943	2.50681e-23	1.68062e-22
PTAFR	2.94355	1.26902	11.8941	2.50939e-23	1.68182e-22
SCIN	3.78908	-2.65036	11.8893	2.5847e-23	1.73121e-22
UNC93B1	1.19204	4.19771	11.8826	2.69274e-23	1.80075e-22
FAM110A	1.89953	1.58629	11.8804	2.72908e-23	1.82448e-22
TMEM102	1.32808	2.05788	11.879	2.75325e-23	1.83949e-22
VOPP1	1.17947	5.02445	11.8787	2.7576e-23	1.84182e-22
DLGAP5	4.52759	-1.49606	11.8764	2.79676e-23	1.8668e-22
TMEM55A	2.01343	1.54714	11.876	2.80528e-23	1.87132e-22
IGF2BP3	4.54886	-3.29914	11.8742	2.83479e-23	1.89042e-22
PCDHB2	3.54534	-1.73301	11.87	2.90868e-23	1.93909e-22
NMB	2.30164	0.554159	11.8688	2.9318e-23	1.95328e-22
ZNF469	3.49894	0.44183	11.8667	2.96965e-23	1.97788e-22
RAD51AP1	2.98999	-0.447129	11.8665	2.97193e-23	1.97879e-22
ADAM15	1.20033	5.22711	11.8661	2.98002e-23	1.98355e-22
MARCKS	1.76712	4.7576	11.8656	2.98822e-23	1.98839e-22
NVL	0.773943	3.20507	11.865	2.99978e-23	1.99547e-22
RPL23	1.1763	7.93935	11.8601	3.09175e-23	2.05554e-22
LTBP2	2.71027	3.43242	11.8601	3.09201e-23	2.05554e-22
NUDT21	0.769352	4.93665	11.8595	3.10374e-23	2.06269e-22
DSTNP2	1.26235	0.634013	11.8574	3.14341e-23	2.08841e-22
CHMP1B	0.969638	5.06816	11.8563	3.16387e-23	2.10052e-22
AMPD3	1.78371	1.61156	11.8533	3.22261e-23	2.13837e-22
STMN3	2.29634	2.07539	11.8359	3.58462e-23	2.37711e-22
LNPEP	0.882118	4.69464	11.8354	3.59555e-23	2.38287e-22
MAP1A	2.37937	0.425563	11.8319	3.67538e-23	2.43427e-22
S100A10	2.21289	5.64187	11.8312	3.68943e-23	2.44206e-22
PEA15	1.71775	5.41303	11.8265	3.79723e-23	2.51186e-22
TOMM7	0.953257	5.66774	11.8265	3.7989e-23	2.51219e-22
EFTUD1	1.21583	3.18729	11.826	3.80966e-23	2.51853e-22
ACTR2	1.04566	6.29188	11.8248	3.83879e-23	2.537e-22
GMCL1	1.09108	3.73505	11.8219	3.90781e-23	2.58101e-22
TAGLN2	2.1863	7.55586	11.8199	3.95562e-23	2.61098e-22
MKKS	1.22423	5.18674	11.8176	4.01133e-23	2.64693e-22
RAB38	2.76627	-0.612977	11.8068	4.28465e-23	2.82124e-22
CRMP1	2.13379	1.84297	11.8058	4.3126e-23	2.83872e-22
ANXA13	4.54532	2.17279	11.8035	4.37178e-23	2.87679e-22
AC144530.1	3.0355	-4.12445	11.8019	4.41629e-23	2.90518e-22
AKR1B1	2.15108	3.34474	11.8015	4.42574e-23	2.9105e-22
MIS18A	1.22015	1.57735	11.7989	4.49868e-23	2.95665e-22
C18orf54	2.51903	-0.971694	11.7969	4.55353e-23	2.99178e-22
WBP11	0.706229	5.21986	11.7964	4.56851e-23	3.0007e-22
DHRS7B	1.28748	3.47005	11.7957	4.58779e-23	3.01244e-22
OSBPL5	1.57615	2.70835	11.7934	4.65316e-23	3.05348e-22
TYMS	2.19798	2.41234	11.7922	4.68592e-23	3.07404e-22
DMRTC1B	3.75032	-4.43188	11.791	4.72136e-23	3.09634e-22
RFC4	1.31272	2.69761	11.7887	4.78947e-23	3.13908e-22
TMEM147	1.27155	4.78027	11.7878	4.81521e-23	3.15401e-22
ADGRF4	4.55313	-4.06344	11.7875	4.82309e-23	3.15821e-22
UGT8	4.54004	-3.1444	11.7863	4.85969e-23	3.18023e-22
COL9A1	3.35588	-3.673	11.7838	4.93374e-23	3.22572e-22
ARMCX2	2.18332	2.11317	11.783	4.9595e-23	3.24157e-22
CC2D2A	1.79359	1.54446	11.7829	4.96247e-23	3.24252e-22
TTC9	2.58137	1.66941	11.781	5.01916e-23	3.27856e-22
TRIM47	1.73339	4.45169	11.7795	5.06669e-23	3.3086e-22
RNPS1	0.865661	5.96073	11.7764	5.16249e-23	3.36807e-22
RTFDC1	0.636576	5.52522	11.7711	5.33263e-23	3.47589e-22
GOLM1	2.50996	4.90305	11.7681	5.43341e-23	3.53941e-22
RIF1	0.806108	4.71796	11.7662	5.49698e-23	3.57647e-22
MCM5	1.88647	3.97156	11.7648	5.54383e-23	3.60475e-22
KIF20A	4.60699	-0.770095	11.7572	5.80898e-23	3.77487e-22
YWHAH	1.31522	5.69638	11.7555	5.86944e-23	3.813e-22
UBE2M	1.0009	4.63955	11.7512	6.024e-23	3.91103e-22
ATL1	2.59177	-1.14662	11.7506	6.04573e-23	3.92394e-22
KHDC1	3.28491	-3.08839	11.7464	6.20634e-23	4.02696e-22
RIC8A	0.709556	5.62847	11.7457	6.23304e-23	4.04306e-22
PLK4	2.86014	-0.653409	11.7455	6.23995e-23	4.04631e-22
EPB41L4A-AS1	1.32564	3.6532	11.7408	6.42206e-23	4.16062e-22
CADM4	1.42901	2.7072	11.7366	6.58905e-23	4.26493e-22
NRSN2-AS1	2.4468	-1.71755	11.7351	6.6495e-23	4.30275e-22
TPX2	2.90943	2.08723	11.734	6.69518e-23	4.33099e-22
SEC14L6	3.32305	-0.304139	11.732	6.77792e-23	4.38187e-22
UTP14A	1.42643	3.1546	11.7262	7.02264e-23	4.5387e-22
SLC6A6	2.13955	3.25999	11.7252	7.06716e-23	4.56609e-22
BAIAP2-AS1	1.49572	3.60906	11.723	7.15938e-23	4.62428e-22
SKA3	4.23747	-1.93305	11.7214	7.23276e-23	4.66911e-22
HLA-DPB1	2.34827	4.39549	11.7163	7.46045e-23	4.81147e-22
CRHR1-IT1	1.46138	1.98218	11.7161	7.47213e-23	4.8161e-22
TP53BP1	1.16786	4.32099	11.7117	7.67652e-23	4.94187e-22
FZD2	3.24656	-1.66558	11.7046	8.01542e-23	5.15539e-22
SUPT4H1	0.721382	4.91279	11.7023	8.13102e-23	5.22817e-22
SNN	1.33745	3.17749	11.7013	8.17725e-23	5.25631e-22
CA9	4.89043	0.710557	11.6936	8.57221e-23	5.50357e-22
LRRC42	1.10081	3.86283	11.6901	8.76156e-23	5.61839e-22
NT5DC2	1.77755	3.00914	11.6893	8.80165e-23	5.64071e-22
ERGIC3	0.818075	6.60763	11.6883	8.85459e-23	5.67293e-22
MVP	1.81895	6.71106	11.6867	8.94309e-23	5.72594e-22
CRACR2B	2.24849	2.41973	11.6867	8.94536e-23	5.72594e-22
SLC12A9	0.771391	4.56908	11.6839	9.0992e-23	5.82267e-22
ARHGAP18	1.61652	2.33526	11.6811	9.25538e-23	5.9173e-22
GRID1	4.28532	0.22925	11.6778	9.44721e-23	6.03272e-22
HKDC1	4.25721	2.69106	11.6777	9.45429e-23	6.03544e-22
CSE1L	0.969999	5.03441	11.6721	9.78151e-23	6.23874e-22
KRBA1	1.34263	2.03652	11.6672	1.0082e-22	6.42847e-22
CD74	2.23725	7.87364	11.6656	1.01761e-22	6.48653e-22
FAM109B	2.09274	1.27361	11.6654	1.019e-22	6.49348e-22
AURKB	3.1362	-0.0420831	11.6622	1.03948e-22	6.61805e-22
ZNF687	0.947849	4.26892	11.6549	1.08659e-22	6.91183e-22
KPNB1	0.932881	6.52213	11.6514	1.1102e-22	7.05992e-22
RPL5	1.15001	8.29557	11.6488	1.12852e-22	7.17424e-22
SPC24	3.10466	0.00774107	11.6459	1.14837e-22	7.29827e-22
EXO1	4.14582	-1.41127	11.6445	1.15822e-22	7.35429e-22
NEURL3	3.80969	1.1354	11.6432	1.16745e-22	7.41073e-22
RP11-212P7.2	1.35794	1.43979	11.6408	1.18477e-22	7.51177e-22
RPL7AP30	1.72556	-1.13094	11.639	1.19831e-22	7.59532e-22
LAPTM4B	2.0374	4.79125	11.6371	1.21212e-22	7.67831e-22
LHFPL3-AS2	4.44129	-2.64034	11.6354	1.22448e-22	7.75292e-22
NENF	1.01708	4.59273	11.6319	1.251e-22	7.91756e-22
C15orf52	2.14197	3.73588	11.6301	1.26495e-22	8.00351e-22
COL4A1	2.98246	5.69637	11.6265	1.29322e-22	8.17269e-22
MMP12	5.06808	-4.20857	11.6233	1.31873e-22	8.32898e-22
RBMX	0.703713	6.13537	11.6231	1.3202e-22	8.33577e-22
ZPLD1	4.27839	-2.87276	11.622	1.32924e-22	8.39038e-22
UBE2MP1	3.1163	-4.12867	11.6211	1.3372e-22	8.43812e-22
PCNA	1.37613	4.41761	11.6207	1.34001e-22	8.45087e-22
TFCP2L1	3.58932	0.285063	11.6121	1.41276e-22	8.89394e-22
STX7	0.864537	4.61655	11.5963	1.55626e-22	9.77432e-22
CPNE2	1.37942	3.39104	11.5951	1.56788e-22	9.84149e-22
ENOPH1	0.964529	3.70451	11.5943	1.57537e-22	9.88271e-22
RP11-424C20.2	3.98786	-4.34353	11.5932	1.58585e-22	9.94448e-22
TCF20	0.885913	4.38861	11.5932	1.58615e-22	9.94448e-22
EEF1A1	1.06422	11.8325	11.5888	1.62938e-22	1.02095e-21
SEMA3C	3.38065	0.548925	11.5871	1.64579e-22	1.03093e-21
UQCRH	1.32875	5.41686	11.5869	1.64848e-22	1.03231e-21
FNBP1L	1.34939	4.67372	11.5835	1.68326e-22	1.05379e-21
SPNS2	2.10444	3.75917	11.5828	1.6899e-22	1.05764e-21
ZNF816	1.74912	0.714862	11.5759	1.76325e-22	1.10193e-21
ZNF184	0.990145	1.52819	11.5758	1.76463e-22	1.10247e-21
CD248	2.32361	2.21335	11.5723	1.80228e-22	1.12566e-21
TMEM52B	3.20047	-4.82329	11.5721	1.80422e-22	1.12654e-21
ORC1	2.62549	-0.236269	11.5703	1.82497e-22	1.13884e-21
NDC80	3.41417	-0.619689	11.5663	1.87004e-22	1.16662e-21
MYEOV2	0.918979	3.45041	11.5635	1.90213e-22	1.1856e-21
EFNA4	1.48603	2.19266	11.5588	1.95724e-22	1.21889e-21
SLC6A8	2.85503	2.76366	11.5553	2.00011e-22	1.24449e-21
SEMA3E	4.60359	-1.31259	11.554	2.01611e-22	1.25372e-21
CTDNEP1	0.744765	5.50157	11.5487	2.08308e-22	1.29386e-21
RP11-86H7.7	3.66565	-3.06267	11.5475	2.09767e-22	1.30254e-21
CTPS2	0.893221	3.69894	11.5458	2.12066e-22	1.31643e-21
NABP2	1.08939	3.80189	11.543	2.15642e-22	1.33825e-21
FGF12	3.7212	-0.585695	11.5428	2.15985e-22	1.33999e-21
BCL9	1.22207	3.5208	11.5358	2.25404e-22	1.39599e-21
KCNQ3	3.0691	-2.24756	11.5318	2.30944e-22	1.42906e-21
GPR161	2.01717	0.470058	11.5251	2.40588e-22	1.48615e-21
KIAA1841	1.36349	1.35224	11.5248	2.41058e-22	1.48863e-21
DDX27	0.936444	4.90677	11.5234	2.43185e-22	1.50133e-21
CPNE7	3.21706	0.566011	11.5228	2.43998e-22	1.50591e-21
CXorf38	0.816676	3.93079	11.5213	2.46343e-22	1.51994e-21
SNRPEP2	2.26566	-2.66387	11.5207	2.472e-22	1.52436e-21
XRCC2	3.08704	-1.02545	11.5193	2.49372e-22	1.5373e-21
RPL23AP65	3.62312	-2.77987	11.5181	2.51233e-22	1.54831e-21
ALDOA	2.01409	7.72821	11.518	2.51302e-22	1.54831e-21
NXNL2	3.21217	-3.50306	11.5171	2.52677e-22	1.55633e-21
ANKIB1	0.852218	4.25578	11.5165	2.5367e-22	1.562e-21
ASIC1	2.5578	-1.22481	11.5152	2.5572e-22	1.57417e-21
COA6	1.08939	3.08406	11.5064	2.69876e-22	1.65844e-21
BBC3	1.71783	2.5983	11.5025	2.76344e-22	1.69623e-21
TMC7	2.74093	-0.356076	11.4979	2.84178e-22	1.74332e-21
SFRP4	3.5512	-0.487339	11.4969	2.86014e-22	1.75408e-21
RAB11FIP5	1.49754	3.91844	11.494	2.91203e-22	1.7848e-21
CHML	1.63784	2.71227	11.4929	2.93035e-22	1.79457e-21
KIF1BP	0.911752	3.23529	11.4921	2.9449e-22	1.80296e-21
FAM83B	3.98009	-2.2579	11.4893	2.9957e-22	1.83196e-21
MIR4435-2HG	2.63209	2.33308	11.4871	3.0363e-22	1.85626e-21
SKA1	4.32865	-2.17737	11.4841	3.09402e-22	1.88992e-21
CCAR2	0.682905	5.6076	11.4798	3.17651e-22	1.93754e-21
BTBD3	1.23533	3.60445	11.4768	3.23369e-22	1.9713e-21
KIF3B	0.893163	5.54668	11.4738	3.2952e-22	2.00822e-21
COL8A1	2.99851	1.23453	11.4708	3.35552e-22	2.0444e-21
RPRD2	0.995609	4.73479	11.4706	3.36032e-22	2.04674e-21
FAM21A	0.890716	4.81832	11.4701	3.37039e-22	2.05229e-21
STK24	1.23628	5.48453	11.4669	3.43612e-22	2.09053e-21
ECD	0.776121	3.89112	11.4665	3.44503e-22	2.09535e-21
NUSAP1	2.24313	2.54981	11.466	3.45626e-22	2.10158e-21
RAB9A	0.937549	3.60469	11.4646	3.48639e-22	2.1193e-21
ZMAT2	0.751653	5.19964	11.4633	3.5133e-22	2.13505e-21
ARL14	5.49334	-1.53234	11.4632	3.51642e-22	2.13634e-21
BUD31	0.963582	4.62341	11.4595	3.5958e-22	2.18209e-21
DPP10-AS1	4.25555	-3.32041	11.4581	3.62791e-22	2.20079e-21
DCAF7	0.825358	5.37389	11.458	3.62868e-22	2.20079e-21
MARCKSL1	2.07681	4.81589	11.4514	3.77883e-22	2.28796e-21
IGDCC4	3.65657	-2.45884	11.4479	3.85986e-22	2.33636e-21
CDC45	3.62772	-0.4032	11.4468	3.88648e-22	2.3518e-21
EPB41L4A-AS2	2.08159	-1.66329	11.4465	3.89325e-22	2.35523e-21
ELOVL1	1.19975	5.06128	11.446	3.90572e-22	2.36144e-21
LRRC23	1.45652	1.17456	11.4451	3.927e-22	2.37364e-21
BPTF	0.796603	5.02026	11.4404	4.04285e-22	2.44297e-21
RASGRF1	3.28606	-3.04588	11.4382	4.09774e-22	2.47404e-21
CACNG4	4.74028	-3.06845	11.4377	4.10963e-22	2.48052e-21
ATP2C1	1.02395	5.18788	11.4362	4.14618e-22	2.50116e-21
KIF5B	0.964937	5.80257	11.4355	4.16423e-22	2.51064e-21
FUZ	1.22147	2.77938	11.4283	4.35207e-22	2.62315e-21
MAPK15	3.26294	-0.397738	11.4266	4.39823e-22	2.65022e-21
ZNF816-ZNF321P	2.38284	-0.51422	11.4263	4.40636e-22	2.65437e-21
GAREML	2.47411	-0.553925	11.4253	4.43226e-22	2.66922e-21
MYO10	1.98619	4.4551	11.4234	4.48458e-22	2.69997e-21
CDCA4	1.31406	1.63062	11.4153	4.71244e-22	2.83476e-21
LINC01116	3.89917	-3.8551	11.4126	4.79223e-22	2.88033e-21
RPL38	1.10326	6.91951	11.4111	4.83639e-22	2.90584e-21
TK1	2.34807	2.73871	11.4033	5.07167e-22	3.044e-21
RP11-44N21.1	3.12926	-2.45371	11.4026	5.09329e-22	3.05612e-21
ZIC2	4.69355	-3.58106	11.4019	5.1145e-22	3.06798e-21
KRTCAP2	0.90354	5.56039	11.401	5.14343e-22	3.08447e-21
PNMAL1	3.52548	-1.12454	11.4	5.17586e-22	3.10305e-21
MCU	0.939042	3.53439	11.3971	5.26782e-22	3.15729e-21
CTF1	2.19962	0.0867183	11.3955	5.31924e-22	3.18722e-21
TSC22D4	0.95699	4.73479	11.3954	5.32377e-22	3.18904e-21
FAM175A	1.39803	0.936217	11.3944	5.35526e-22	3.20611e-21
ARID2	0.763515	3.75695	11.394	5.36863e-22	3.21231e-21
KDELR1	0.909741	6.46013	11.3926	5.41555e-22	3.23948e-21
ASNA1	1.10195	4.65931	11.3905	5.48539e-22	3.2785e-21
GNB1L	1.28591	1.349	11.3903	5.49216e-22	3.28163e-21
PRSS23	2.31548	4.06878	11.39	5.50301e-22	3.2872e-21
C2orf70	3.5695	-4.31346	11.3894	5.52364e-22	3.29859e-21
DTD1	1.46386	2.93992	11.3883	5.55948e-22	3.31907e-21
DEAF1	0.838543	3.6053	11.388	5.56917e-22	3.32393e-21
RSL24D1	0.98423	4.97802	11.3768	5.96433e-22	3.54888e-21
BCYRN1	2.55026	-1.11381	11.3759	6.00007e-22	3.56915e-21
VRK1	1.30776	1.27104	11.3746	6.0447e-22	3.59469e-21
ANKRD13B	1.91265	0.76061	11.374	6.06762e-22	3.60632e-21
BCL2	1.92268	1.93262	11.3732	6.09875e-22	3.62381e-21
YEATS2	1.10405	3.99169	11.3702	6.2122e-22	3.68917e-21
RP11-757F18.5	3.32699	-1.91053	11.3637	6.46404e-22	3.8366e-21
RP3-461F17.3	2.88062	0.518617	11.3631	6.48514e-22	3.84699e-21
C4orf48	2.87879	-0.800269	11.3615	6.55127e-22	3.88513e-21
FGFR1	2.14792	4.39236	11.3599	6.61359e-22	3.91953e-21
CCDC127	0.940476	3.40236	11.3586	6.66613e-22	3.94777e-21
NPM1	1.49537	7.50725	11.3521	6.93822e-22	4.10777e-21
SALL2	2.30178	0.505668	11.352	6.94303e-22	4.10948e-21
AIDA	0.79261	5.21356	11.3489	7.07697e-22	4.18644e-21
CNIH4	1.03386	3.96488	11.3486	7.08735e-22	4.19142e-21
LY6H	3.28354	-4.0755	11.3481	7.11121e-22	4.20437e-21
FSCN1	2.50656	3.82887	11.346	7.20091e-22	4.25387e-21
RPL4	1.00975	9.30365	11.3435	7.31461e-22	4.31984e-21
MELK	4.18696	-0.956752	11.3377	7.57888e-22	4.47221e-21
MPP3	1.60427	1.09033	11.327	8.08907e-22	4.77063e-21
EML2	1.26038	3.86485	11.3268	8.09894e-22	4.77514e-21
TRIM46	3.009	-1.37082	11.3219	8.34716e-22	4.91335e-21
RABIF	1.16682	2.60595	11.3181	8.54184e-22	5.0238e-21
CDCA2	4.01754	-2.05524	11.3159	8.65709e-22	5.08774e-21
RP11-483I13.6	3.12634	-4.97584	11.313	8.81127e-22	5.17656e-21
SPEF1	3.40845	-3.13479	11.3062	9.19083e-22	5.3951e-21
SNX12	0.775185	4.55297	11.3042	9.30078e-22	5.45514e-21
PFDN5	0.824723	6.69401	11.3029	9.37274e-22	5.49584e-21
ENTPD1	0.9186	4.01247	11.3027	9.38425e-22	5.50109e-21
RPL7P1	1.56471	1.74666	11.3013	9.4684e-22	5.54737e-21
PLXNA1	1.55465	4.03366	11.2985	9.62869e-22	5.63974e-21
TMEM50A	0.956269	5.01512	11.2978	9.67476e-22	5.66517e-21
CCNG2	1.59034	3.11008	11.2934	9.93758e-22	5.81588e-21
AC073283.4	3.56111	-2.67968	11.2932	9.94969e-22	5.82137e-21
EEF1A1P5	1.79442	5.06111	11.2909	1.00884e-21	5.89932e-21
NT5C3A	1.16419	3.2978	11.2907	1.0102e-21	5.90561e-21
BPGM	1.05039	2.88825	11.289	1.02081e-21	5.96603e-21
CDC25C	4.33692	-2.41782	11.2886	1.02299e-21	5.97549e-21
LINC01184	1.2062	2.90523	11.2851	1.04542e-21	6.10317e-21
RNF182	3.96158	-3.82733	11.2828	1.06028e-21	6.18824e-21
PCDHB11	3.18367	-1.74691	11.2779	1.09219e-21	6.37098e-21
RASGEF1A	3.02187	-0.68999	11.2733	1.12356e-21	6.55221e-21
WWP2	0.623994	4.94237	11.2692	1.15228e-21	6.71601e-21
KIAA1614	1.9408	0.411624	11.2676	1.16317e-21	6.77767e-21
CLCNKB	3.40959	-4.36464	11.2639	1.18982e-21	6.92919e-21
SGOL2	2.57887	-0.395541	11.2618	1.20548e-21	7.01848e-21
ARHGAP11A	2.47716	0.874954	11.2612	1.20963e-21	7.04069e-21
ZNF296	1.94351	-0.767633	11.256	1.24929e-21	7.2676e-21
GPC4	2.64723	2.03431	11.255	1.25654e-21	7.30776e-21
SMARCD1	0.659791	4.94358	11.2532	1.27039e-21	7.38631e-21
PAFAH1B2	0.858585	5.35146	11.2502	1.29409e-21	7.52002e-21
IQGAP3	4.12682	0.72422	11.2494	1.30084e-21	7.55717e-21
DIS3L2	0.652646	3.92596	11.2462	1.32658e-21	7.70041e-21
BCL11A	3.23002	-1.39173	11.2421	1.36017e-21	7.89113e-21
GAS2L3	1.9785	1.22009	11.241	1.36904e-21	7.94045e-21
TAF7	0.826625	5.77929	11.2397	1.3796e-21	7.99953e-21
PSMC3IP	1.63691	0.524055	11.2373	1.40019e-21	8.11007e-21
HDAC2	0.965826	4.61678	11.2312	1.4537e-21	8.41318e-21
C1orf198	1.82551	4.85405	11.2305	1.45942e-21	8.44403e-21
STXBP2	0.707819	5.53093	11.2258	1.50255e-21	8.69118e-21
ICA1L	1.80572	-0.0571464	11.2248	1.51134e-21	8.7397e-21
CDYL	0.877407	2.84356	11.2241	1.51798e-21	8.77568e-21
LZTS2	1.13318	4.67043	11.2216	1.54113e-21	8.90715e-21
NLGN1	4.32705	-3.85727	11.2216	1.54181e-21	8.90864e-21
SNRNP200	0.801971	6.85805	11.2209	1.54762e-21	8.9398e-21
RP11-479G22.8	1.93801	2.19227	11.217	1.58561e-21	9.14934e-21
CAPN13	4.44508	-2.88183	11.2164	1.59093e-21	9.17761e-21
RHOBTB2	1.27481	2.65667	11.2148	1.60645e-21	9.2646e-21
BLZF1	1.01036	3.40132	11.2097	1.65795e-21	9.55902e-21
FAM213B	1.1803	3.69276	11.2096	1.65904e-21	9.56273e-21
SNX29	1.13889	2.87639	11.2009	1.74989e-21	1.00674e-20
TLR7	3.45078	-2.42941	11.1983	1.77759e-21	1.02213e-20
NCSTN	1.07514	5.75552	11.1966	1.79584e-21	1.03234e-20
WARS2	1.20548	2.92252	11.1958	1.80522e-21	1.03746e-20
CYB561	1.57853	4.90665	11.193	1.83606e-21	1.05461e-20
METTL13	1.05516	4.22894	11.1905	1.86469e-21	1.07077e-20
KCNH3	3.16145	-0.382172	11.1874	1.90048e-21	1.09073e-20
ITGB3BP	1.58763	1.62438	11.1873	1.90119e-21	1.09085e-20
ANKS6	1.18746	3.05372	11.1864	1.91125e-21	1.09604e-20
SAAL1	0.890553	2.036	11.1857	1.91933e-21	1.10007e-20
TCF19	2.72412	1.45034	11.1846	1.93276e-21	1.10718e-20
TRADD	0.786089	3.95469	11.1834	1.94702e-21	1.11505e-20
RPLP2	1.3116	7.62823	11.1823	1.96023e-21	1.12201e-20
SLC41A3	0.969154	4.11397	11.1819	1.96494e-21	1.12441e-20
NBL1	2.51268	2.4978	11.1817	1.96752e-21	1.12558e-20
SLC39A1	1.27177	6.286	11.178	2.01196e-21	1.15009e-20
SKA2	1.11039	3.32165	11.1759	2.03893e-21	1.16488e-20
CENPA	3.84847	-2.17153	11.1751	2.04858e-21	1.16914e-20
MANBAL	0.791636	4.49648	11.1718	2.09035e-21	1.19234e-20
RAD21	0.935026	5.96683	11.1682	2.13675e-21	1.21751e-20
DENND1C	1.02734	3.52011	11.1617	2.22274e-21	1.26515e-20
ABL2	0.963645	3.87584	11.1478	2.42073e-21	1.37456e-20
TATDN1	0.871244	2.95409	11.1475	2.42499e-21	1.37661e-20
CDH3	3.85305	-2.37857	11.147	2.43256e-21	1.38054e-20
HK1	1.9103	4.01083	11.1468	2.43472e-21	1.3814e-20
LYRM4	0.936154	3.35267	11.1453	2.45786e-21	1.39416e-20
STX3	1.375	3.71195	11.1449	2.46374e-21	1.39675e-20
C12orf57	1.02574	5.34882	11.1443	2.47287e-21	1.40156e-20
APH1B	1.64566	2.2111	11.1426	2.498e-21	1.41505e-20
C5orf46	4.66407	-3.79062	11.1411	2.52172e-21	1.42811e-20
ATIC	1.35254	5.24614	11.1378	2.573e-21	1.45599e-20
ATP6V1H	0.981992	3.98459	11.1353	2.61205e-21	1.4777e-20
ADGRL1	1.76569	1.94036	11.1265	2.75723e-21	1.55735e-20
NDC1	0.967582	3.51441	11.1237	2.80474e-21	1.58293e-20
SLC7A7	2.20819	2.58368	11.121	2.85015e-21	1.60771e-20
TRIM32	0.821787	2.49295	11.1207	2.85543e-21	1.60984e-20
ZIK1	2.28322	-0.881013	11.1199	2.86968e-21	1.61702e-20
HES2	4.06923	-2.98817	11.118	2.90392e-21	1.63588e-20
APPL2	1.02021	4.38525	11.1158	2.94296e-21	1.65657e-20
CDKN2B	2.69897	0.522284	11.1154	2.94929e-21	1.6597e-20
THAP4	0.773206	4.87643	11.1106	3.03818e-21	1.70882e-20
ZNF678	1.11929	2.11679	11.1067	3.1112e-21	1.74867e-20
MYO1D	1.32103	5.36957	11.1013	3.2155e-21	1.80475e-20
RAB10	0.937185	5.72458	11.1008	3.22589e-21	1.81011e-20
SELM	1.95089	3.45291	11.0986	3.26898e-21	1.83332e-20
GTF3C1	0.543547	5.57777	11.0962	3.31718e-21	1.85938e-20
MAL2	1.86611	5.41207	11.0954	3.3328e-21	1.86764e-20
CD63	1.5679	7.55018	11.0951	3.33877e-21	1.8705e-20
B3GNT8	2.50629	-0.897475	11.094	3.36126e-21	1.88211e-20
UNC5B	2.0286	3.07962	11.0848	3.55758e-21	1.98787e-20
RTP4	2.1156	1.62306	11.0824	3.60854e-21	2.0153e-20
SLC37A1	1.57759	3.04786	11.0792	3.68116e-21	2.05424e-20
PLCH1	2.93156	-1.8671	11.0785	3.6952e-21	2.06154e-20
EIF3K	1.01595	6.04968	11.0764	3.74337e-21	2.08787e-20
PRKCD	1.18172	3.31424	11.0746	3.78476e-21	2.10985e-20
CYS1	3.74831	0.825563	11.0698	3.89728e-21	2.16975e-20
OBSCN	2.03281	3.33404	11.0672	3.9603e-21	2.20369e-20
PSEN2	1.02333	3.68508	11.0662	3.98466e-21	2.21666e-20
IGF1R	2.08083	2.69242	11.0611	4.10955e-21	2.28376e-20
NCAPG	3.72056	0.0407637	11.0605	4.12685e-21	2.29278e-20
YIPF3	0.873402	6.2856	11.0591	4.16028e-21	2.31015e-20
SNRPGP2	2.50633	-2.79338	11.0579	4.19233e-21	2.32613e-20
HELLS	2.10095	1.26505	11.0549	4.26894e-21	2.36619e-20
MTX1	0.912608	4.60988	11.0518	4.3497e-21	2.40907e-20
SCAMP1	0.947976	3.75376	11.0495	4.41369e-21	2.44325e-20
PTK2	0.782463	5.11669	11.0461	4.50557e-21	2.49217e-20
MYL6	0.986241	8.21209	11.0432	4.58499e-21	2.53282e-20
MCRS1	0.675136	4.8937	11.041	4.64826e-21	2.56645e-20
DEPDC1	4.48052	-1.87769	11.0339	4.85222e-21	2.67492e-20
PLK1	2.07072	1.64443	11.0322	4.90294e-21	2.70079e-20
FAM167A	3.69011	-0.619588	11.0316	4.921e-21	2.71004e-20
FXYD2	3.64499	2.96799	11.0315	4.92464e-21	2.71134e-20
MTPN	0.841305	5.64119	11.0286	5.01415e-21	2.75778e-20
C2orf27A	2.77245	-1.33708	11.0259	5.098e-21	2.80246e-20
RP11-540A21.2	3.09073	-2.96769	11.0246	5.13763e-21	2.82352e-20
SMG9	0.836431	3.96463	11.0238	5.16211e-21	2.83562e-20
SERF1B	1.32283	2.56869	11.0234	5.17496e-21	2.84184e-20
LOXL1	2.53579	1.39583	11.0211	5.24752e-21	2.87831e-20
GINS4	2.37278	-0.158013	11.0211	5.2481e-21	2.87831e-20
E2F7	3.78178	-2.09478	11.0165	5.39809e-21	2.95905e-20
ATP6V1E1	1.0885	5.50716	11.0163	5.40264e-21	2.9602e-20
CASC1	3.03718	-3.3981	11.0163	5.40296e-21	2.9602e-20
LTB	2.91577	1.26289	11.0157	5.42529e-21	2.97091e-20
CCDC64B	2.9988	1.55173	11.0126	5.52855e-21	3.02668e-20
RIMBP3	3.93016	-4.15334	11.0122	5.54158e-21	3.03304e-20
KRT86	4.00389	-2.77842	11.0092	5.64191e-21	3.08637e-20
PDGFA	2.60188	3.08263	10.9998	5.97724e-21	3.2648e-20
COPZ1	0.914662	6.21001	10.9996	5.98396e-21	3.26708e-20
ELK3	1.69698	3.27934	10.9996	5.98448e-21	3.26708e-20
DAXX	0.805471	4.9324	10.9944	6.1775e-21	3.36987e-20
TENM4	3.05247	-1.75701	10.9943	6.17959e-21	3.37016e-20
C1orf233	2.78034	-0.782579	10.9912	6.30082e-21	3.43277e-20
RASGRF2	1.88676	1.22	10.9896	6.36079e-21	3.46367e-20
NAE1	0.67185	4.07117	10.9857	6.51602e-21	3.5464e-20
AAGAB	0.947723	4.24803	10.9833	6.60909e-21	3.59522e-20
SCAMP5	2.84305	1.78742	10.9793	6.77302e-21	3.68158e-20
GSK3A	0.740308	5.14471	10.9785	6.80607e-21	3.6986e-20
RP3-439F8.1	3.23027	-3.73791	10.972	7.08143e-21	3.84629e-20
PRX	1.44033	1.32247	10.9715	7.10291e-21	3.85697e-20
IGF2BP2	2.18935	1.85271	10.9704	7.15387e-21	3.88267e-20
UBXN1	0.927548	5.48055	10.97	7.16883e-21	3.8898e-20
INCENP	1.32733	2.0448	10.9656	7.36373e-21	3.99151e-20
FAM83H	1.38507	5.40591	10.9643	7.42522e-21	4.02279e-20
MASTL	0.968637	2.38976	10.964	7.43792e-21	4.02866e-20
DPYSL2	1.64404	4.7814	10.9623	7.51613e-21	4.06998e-20
LINC00920	2.95668	-2.27127	10.9602	7.60946e-21	4.11739e-20
AXIN1	0.848691	4.47055	10.9577	7.72835e-21	4.1796e-20
RABEP2	0.935353	3.72844	10.9556	7.82635e-21	4.23046e-20
C2orf76	0.966704	0.971663	10.9512	8.04071e-21	4.34414e-20
NBEA	2.16423	1.02609	10.9501	8.09343e-21	4.37041e-20
TNFRSF4	2.18881	-0.703189	10.9481	8.1924e-21	4.42162e-20
PTMA	1.11127	8.46608	10.9454	8.32921e-21	4.49433e-20
PJA1	1.27962	3.05031	10.9379	8.71951e-21	4.699e-20
CDK2AP1	1.21223	4.83611	10.9367	8.78478e-21	4.73178e-20
CAMLG	0.757188	3.95116	10.9359	8.82659e-21	4.7531e-20
MAGED4	4.15393	-1.0933	10.9353	8.86128e-21	4.77058e-20
COL3A1	2.48684	7.10773	10.9345	8.90138e-21	4.78976e-20
BCL7A	1.20719	3.56869	10.9335	8.95625e-21	4.81807e-20
BMF	1.95282	2.20208	10.9328	8.99489e-21	4.83764e-20
SLC24A3	2.43843	0.61672	10.9302	9.13852e-21	4.91118e-20
ATP13A2	1.17302	3.58279	10.9284	9.24114e-21	4.96508e-20
S100A13	1.42907	4.31677	10.9223	9.59107e-21	5.14791e-20
PTPN9	0.888593	4.27766	10.911	1.02782e-20	5.50569e-20
CD151	1.45836	7.04417	10.9081	1.04578e-20	5.59765e-20
ACVR1	1.15408	4.31561	10.9052	1.06462e-20	5.69709e-20
B9D2	1.44301	1.14376	10.9035	1.07586e-20	5.75577e-20
RP11-4L24.4	3.34475	-3.68691	10.9005	1.09566e-20	5.85952e-20
SMC3	0.885273	4.45422	10.9005	1.0958e-20	5.85952e-20
ADAM12	3.1992	-0.84249	10.8993	1.10343e-20	5.8974e-20
SF3B3	0.913361	5.95019	10.898	1.11252e-20	5.94225e-20
IL4I1	3.13148	-1.09576	10.8977	1.11459e-20	5.94961e-20
SLC26A9	4.57399	-3.16986	10.8972	1.11782e-20	5.96534e-20
ZNF738	1.90074	-0.419907	10.8968	1.12083e-20	5.97991e-20
TMEM231	1.49552	1.54795	10.8918	1.15556e-20	6.15903e-20
RP11-309L24.4	1.9924	-1.42963	10.8913	1.15881e-20	6.17484e-20
PLAU	2.636	1.47911	10.8911	1.15995e-20	6.17936e-20
NME5	3.55033	-1.95452	10.8893	1.17276e-20	6.24603e-20
CHD8	0.697508	4.8903	10.8887	1.17712e-20	6.26772e-20
DENR	0.679759	4.80556	10.8883	1.18041e-20	6.28056e-20
HNF1B	2.33598	4.4825	10.8842	1.20994e-20	6.43443e-20
TSPAN14	1.0546	5.42416	10.8835	1.21507e-20	6.46013e-20
RP11-517B11.7	1.09667	-0.330674	10.8828	1.22049e-20	6.4873e-20
CXorf23	0.900684	2.81455	10.8762	1.27101e-20	6.74912e-20
RP11-930P14.2	2.91706	-3.67419	10.8719	1.30404e-20	6.91939e-20
CD200	2.88286	-0.584927	10.8711	1.31119e-20	6.95557e-20
TMEM119	3.05429	-0.279227	10.8704	1.3168e-20	6.98362e-20
SH3BGRL3	1.5369	5.63113	10.8692	1.32595e-20	7.03041e-20
PHIP	0.791522	4.42785	10.8689	1.32879e-20	7.0437e-20
KIF18B	3.73442	-0.493755	10.8667	1.3462e-20	7.13425e-20
SSPN	2.78534	0.387009	10.8655	1.35651e-20	7.18708e-20
MRPS23	0.981692	4.04298	10.8623	1.3834e-20	7.32231e-20
SSRP1	0.883635	5.95054	10.8483	1.50612e-20	7.95807e-20
ULBP1	4.11402	-3.44069	10.8477	1.51186e-20	7.9864e-20
TRIM45	2.30016	1.33858	10.8468	1.52062e-20	8.0307e-20
SEC11A	0.792443	5.81833	10.8467	1.52126e-20	8.03208e-20
MIB1	0.888068	4.61627	10.8456	1.53118e-20	8.08248e-20
C2CD3	0.846532	3.44728	10.8403	1.58188e-20	8.34596e-20
SPIB	4.45135	-2.01742	10.837	1.61383e-20	8.50614e-20
2022-09-07	0.710562	5.63955	10.8364	1.62009e-20	8.53704e-20
SSTR5-AS1	5.0262	-4.0485	10.8353	1.63042e-20	8.58722e-20
GM2A	1.1099	4.36979	10.8347	1.63632e-20	8.6162e-20
ZSCAN16	1.23699	1.33551	10.834	1.64317e-20	8.65013e-20
NCAPH2	0.779108	4.37612	10.8315	1.6691e-20	8.78445e-20
VAMP8	0.900393	5.6273	10.8292	1.69285e-20	8.90288e-20
MIS18BP1	1.30064	2.09799	10.8216	1.77211e-20	9.30825e-20
LFNG	2.26728	1.53221	10.8126	1.873e-20	9.83096e-20
GINS2	2.58476	0.760382	10.81	1.90283e-20	9.98263e-20
ESCO1	0.692718	3.59874	10.8087	1.91714e-20	1.00552e-19
TROAP	3.02614	0.297308	10.8085	1.92046e-20	1.00702e-19
MEX3C	0.820178	3.89003	10.8078	1.92785e-20	1.0104e-19
ZNF713	1.37991	-0.307799	10.804	1.97278e-20	1.03369e-19
SYPL1	0.823557	5.63543	10.8031	1.98375e-20	1.03893e-19
GMIP	1.36322	3.0428	10.8014	2.00435e-20	1.04946e-19
COG7	0.568123	3.84453	10.7987	2.03767e-20	1.06665e-19
NHP2L1	0.886421	5.48978	10.7971	2.05859e-20	1.07733e-19
OTUB1	0.757487	5.46164	10.7967	2.06298e-20	1.07937e-19
LASP1	0.930083	7.10085	10.796	2.07155e-20	1.08358e-19
EVC	2.36531	2.95259	10.7956	2.07678e-20	1.08605e-19
ARPC2	1.06829	6.26833	10.7954	2.07895e-20	1.08692e-19
SMURF2	1.14471	3.1579	10.793	2.11027e-20	1.10249e-19
HLA-DRA	2.36911	5.72352	10.7923	2.11878e-20	1.10666e-19
RPL23AP7	1.66105	0.315473	10.7919	2.12471e-20	1.10949e-19
CELSR1	1.77535	3.4924	10.7907	2.14007e-20	1.11696e-19
PIK3IP1	1.78023	3.21717	10.7822	2.25332e-20	1.17378e-19
TTK	3.66422	-1.49407	10.7813	2.26639e-20	1.1803e-19
USP39	0.622184	4.34714	10.7778	2.31485e-20	1.20495e-19
PFKM	1.50404	3.44764	10.7765	2.33345e-20	1.21434e-19
LMNB1	1.61957	2.89582	10.775	2.35459e-20	1.22504e-19
ELK4	0.935469	5.53806	10.7736	2.37431e-20	1.235e-19
ACTB	1.22976	10.4598	10.7718	2.40115e-20	1.24865e-19
NGRN	0.773717	5.94907	10.77	2.42732e-20	1.26196e-19
KIRREL	1.88449	3.03069	10.7662	2.48458e-20	1.29142e-19
CSDE1	0.940446	7.57578	10.7619	2.55025e-20	1.32522e-19
ZNF611	1.30042	1.09785	10.7615	2.55697e-20	1.32839e-19
ZNF500	0.692778	2.89103	10.7583	2.60702e-20	1.35374e-19
KIF14	2.61493	-0.290181	10.7548	2.66238e-20	1.38014e-19
URI1	0.667316	4.7453	10.754	2.67665e-20	1.38686e-19
FHL3	1.59322	2.72965	10.7488	2.76287e-20	1.43084e-19
PRRX1	3.06783	0.107711	10.7485	2.76726e-20	1.43277e-19
RHOF	2.94724	1.35074	10.7458	2.81364e-20	1.45572e-19
SHISA9	3.81511	-2.22498	10.7452	2.82387e-20	1.46066e-19
INTS9	0.908787	2.59504	10.743	2.86118e-20	1.47924e-19
RB1	0.879128	3.95009	10.7417	2.88429e-20	1.49011e-19
SREK1IP1	0.701084	3.52979	10.74	2.91384e-20	1.50502e-19
TFPT	0.933279	2.37691	10.7399	2.91592e-20	1.50573e-19
MIR181A2HG	3.02044	-4.01765	10.731	3.07771e-20	1.58735e-19
MB21D2	2.1619	-0.242636	10.7299	3.09938e-20	1.59737e-19
AC025335.1	1.61245	0.255175	10.7294	3.10838e-20	1.60163e-19
PLOD3	1.19963	5.75991	10.7291	3.1141e-20	1.60419e-19
UBE2SP1	3.37157	-3.44713	10.7269	3.15657e-20	1.62528e-19
SUCO	1.36759	4.19053	10.7259	3.17615e-20	1.63497e-19
CDH24	1.94142	0.753542	10.7224	3.24353e-20	1.66885e-19
RAP2A	1.11261	3.7708	10.7206	3.27967e-20	1.68703e-19
LAMB1	1.81345	5.98574	10.7201	3.28977e-20	1.69183e-19
BRCC3	0.830646	3.16276	10.7197	3.29745e-20	1.69537e-19
STPG1	1.39111	1.1626	10.7187	3.31809e-20	1.70516e-19
TMC5	4.91579	-0.0396033	10.7175	3.34144e-20	1.71675e-19
C15orf65	2.16594	-1.29498	10.7144	3.40685e-20	1.74993e-19
RNF34	0.712387	3.66853	10.7126	3.44389e-20	1.76811e-19
CASP8	0.905108	3.74387	10.712	3.45631e-20	1.77363e-19
HIST1H4H	3.55171	-3.08768	10.7057	3.59094e-20	1.84183e-19
PES1	1.0705	5.31551	10.7051	3.60381e-20	1.84799e-19
NIN	1.03839	3.42891	10.7043	3.62215e-20	1.8565e-19
RPL27A	0.993676	8.3501	10.7022	3.66971e-20	1.88043e-19
BRI3BP	1.22587	3.99481	10.7016	3.68186e-20	1.8862e-19
PPP1CC	0.660066	5.57657	10.6993	3.73379e-20	1.91235e-19
PDE9A	2.01939	2.31855	10.6971	3.78376e-20	1.93701e-19
RP11-351I21.11	2.99544	-2.20787	10.6912	3.92368e-20	2.00672e-19
SERTAD3	0.917449	3.4982	10.6667	4.55476e-20	2.32503e-19
SENP1	0.691335	2.85514	10.6572	4.8236e-20	2.45991e-19
[truncated: 19,374 more rows]

## Sheet: GO_Biological_Process
Up-regulated pathway analysis								Down-regulated pathway analysis
Term	P-value	FDR	Z-Score	Combined Score	Genes			Term	P-value	FDR	Z-Score	Combined Score	Genes
cilium assembly (GO:0060271)	1.84304e-08	3.97544e-05	4.02767	71.7298	DYNC1I2,CETN2,DYNC2LI1,IFT52,TUBA1A,PPP2R1A,TCTN2,TCTEX1D2,KIF3C,KIFAP3,IFT57,ABCC4,RAB3IP,DCDC2,FOXJ1,RPGRIP1L,RAB11A,SEPT2,IFT22,TTC30B,TRIM59,DYNLRB1,CLUAP1,CEP89,C5ORF30,SDCCAG8			reverse cholesterol transport (GO:0043691)	1.44971e-12	1.32663e-09	56.8309	1549.19	ABCA1,SCARB1,ABCA5,APOC2,LIPG,LCAT,APOC3,APOA1,APOE,APOA5
intraciliary transport involved in cilium assembly (GO:0035735)	4.87013e-07	0.000525244	11.5118	167.324	DYNC2LI1,IFT52,IFT22,TTC30B,KIF3C,DYNLRB1,KIFAP3,IFT57,CLUAP1			cholesterol transport (GO:0030301)	1.79847e-12	1.32663e-09	18.6955	505.602	ABCA1,SCARB1,ABCG8,ABCG5,STARD5,ABCA5,LCAT,APOA1,APOC3,APOA5,APOC2,LIPG,APOC1,APOE
intraciliary transport (GO:0042073)	1.71751e-06	0.00123489	9.64204	127.995	DYNC2LI1,IFT52,IFT22,TTC30B,KIF3C,DYNLRB1,KIFAP3,IFT57,CLUAP1			cholesterol efflux (GO:0033344)	2.20371e-12	1.32663e-09	36.5317	980.543	ABCA1,ABCG8,SCARB1,ABCG5,ABCA5,APOC2,APOC1,APOA1,APOC3,APOE,APOA5
regulation of Wnt signaling pathway (GO:0030111)	1.81811e-05	0.00980416	4.91879	53.6893	DEPDC1B,CSNK2A1,PPP2R1A,ITGA3,CTNND2,DCDC2,TAX1BP3,SHISA2,APCDD1,SULF1,SOX4,SMARCA4			cholesterol homeostasis (GO:0042632)	8.38154e-12	3.02741e-09	13.9945	356.929	ABCA1,SCARB1,ABCG8,ABCG5,NR1I3,INSIG1,NR1I2,APOA1,LCAT,APOC3,APOA5,APOC2,LIPG,ANGPTL3,APOE
regulation of cell proliferation (GO:0042127)	5.39258e-05	0.0232636	2.13675	20.9998	RARG,CTBP2,SRC,LEF1,TGFA,LAMC2,MST1R,PTHLH,PAK1,ADGRG1,RAB25,EPCAM,PDGFD,LMNA,NCK2,SOX9,S100A11,SOX4,JAG2,TFAP2A,TGFB2,JAG1,JUP,CSNK2A1,TESC,HMGA1,SOX11,NAP1L1,UBE2A,PTPN14,CNOT6,SAPCD2,DLG3,WNK2,FAM98B,STAMBP,TNFRSF21			sterol homeostasis (GO:0055092)	8.38154e-12	3.02741e-09	13.9945	356.929	ABCA1,SCARB1,ABCG8,ABCG5,NR1I3,INSIG1,NR1I2,APOA1,LCAT,APOC3,APOA5,APOC2,LIPG,ANGPTL3,APOE
neuroepithelial cell differentiation (GO:0060563)	7.19025e-05	0.025849	26.2016	249.969	LEF1,USH1C,SOX11,SOX4			acylglycerol homeostasis (GO:0055090)	4.30762e-11	1.29659e-08	33.1429	791.055	SCARB1,MLXIPL,GCKR,APOC2,APOC4,ANGPTL3,APOA1,APOC3,APOE,APOA5
cell-substrate junction assembly (GO:0007044)	0.000110759	0.0298634	22.4574	204.545	LAMB3,ITGB4,LAMC2,LAMC1			high-density lipoprotein particle remodeling (GO:0034375)	7.22526e-11	1.86412e-08	44.6609	1042.87	SCARB1,ABCA5,APOC2,LIPG,APOC1,LCAT,APOC3,APOA1,APOE
hemidesmosome assembly (GO:0031581)	0.000110759	0.0298634	22.4574	204.545	LAMB3,ITGB4,LAMC2,LAMC1			lipid transport (GO:0006869)	9.2768e-11	2.09424e-08	9.23961	213.443	ABCA1,SCARB1,STARD5,ABCA5,ABCA6,ABCA9,APOC3,SLC51A,ABCA8,ABCB11,APOA5,RXRA,SLCO2B1,APOE,PPARA,SLC27A5,MFSD2A
ciliary basal body-plasma membrane docking (GO:0097711)	0.000143731	0.0344476	4.60702	40.7609	DYNC1I2,TUBA1A,PPP2R1A,CETN2,TCTN2,RAB3IP,RPGRIP1L,RAB11A,SDCCAG8,CEP89			negative regulation of blood coagulation (GO:0030195)	7.29747e-10	1.37961e-07	17.5235	368.665	PROC,APOH,F12,KRT1,F11,SERPINF2,PROZ,PLG,APOE,F2,KNG1
kidney development (GO:0001822)	0.000167129	0.0360497	5.74871	49.995	TFAP2A,TGFB2,CENPF,SIX2,PRKX,SULF1,SOX4,STRA6			triglyceride homeostasis (GO:0070328)	7.63904e-10	1.37961e-07	22.0884	463.693	SCARB1,MLXIPL,GCKR,APOC2,APOC4,ANGPTL3,APOC3,APOA1,APOE,APOA5
positive regulation of cell proliferation (GO:0008284)	0.000186286	0.0365289	2.40756	20.6767	TGFB2,CSNK2A1,LEF1,TGFA,SOX11,LAMC2,NAP1L1,MST1R,UBE2A,LAMC1,PTHLH,AQP1,CNOT6,PAK1,SAPCD2,RAB25,EPCAM,PDGFD,SIX2,S100A6,FAM98B,STAMBP,SOX9,SOX4			alpha-amino acid catabolic process (GO:1901606)	1.9023e-09	3.12323e-07	15.6436	314.126	ALDH4A1,HMGCL,ALDH6A1,HAL,TDO2,UROC1,AMDHD1,TAT,SARDH,KMO,HPD
Rho protein signal transduction (GO:0007266)	0.000424626	0.0763265	4.93801	38.3402	PAK1,ADGRG1,LIMK1,EPS8L1,TAX1BP3,RAC1,RHOV,EPS8L3			phospholipid efflux (GO:0033700)	4.15937e-09	6.25985e-07	55.3611	1068.35	ABCA1,APOC2,APOC1,APOC3,APOA1,APOE,APOA5
renal system development (GO:0072001)	0.000648998	0.100595	5.31034	38.9784	TFAP2A,TGFB2,CENPF,ITGB4,SIX2,SULF1,STRA6			regulation of lipoprotein lipase activity (GO:0051004)	1.39562e-08	1.93883e-06	26.4065	477.624	APOC2,APOH,APOC1,ANGPTL3,APOC3,APOA1,PCSK6,APOA5
positive regulation of cellular process (GO:0048522)	0.000667797	0.100595	2.11476	15.4621	MTMR2,LEF1,TGFA,LAMC2,MST1R,PTHLH,PAK1,RAB25,EPCAM,PDGFD,CHEK1,LMNA,SOX9,SOX4,TGFB2,CSNK2A1,H3F3A,SOX11,NAP1L1,UBE2A,MMP14,CNOT6,SAPCD2,KCNQ1,FAM98B,STAMBP			complement activation, lectin pathway (GO:0001867)	4.56969e-08	5.8949e-06	59.1984	1000.53	FCN2,COLEC10,KRT1,MASP2,MASP1,MBL2
glomerular epithelial cell development (GO:0072310)	0.000791945	0.100595	23.5352	168.065	JAG1,FOXJ1,IQGAP1			monocarboxylic acid metabolic process (GO:0032787)	7.83973e-08	9.43903e-06	6.45394	105.596	UGT1A1,AGXT2,ACOT12,IGF1,ACACB,PRODH2,ALDH4A1,PC,VNN3,ANGPTL3,ACAA1,PCK1,PPARA,AGXT,ALDH8A1
nucleosome organization (GO:0034728)	0.000795071	0.100595	4.44956	31.7569	SMARCE1,HIST3H2A,H2AFY,VPS72,H3F3A,HMGA1,SOX9,SMARCA4			monocarboxylic acid catabolic process (GO:0072329)	1.07326e-07	1.21144e-05	18.6351	299.045	AGXT2,ASPG,ABAT,HAO1,ACAA1,LPIN1,AGXT,HAO2
negative regulation of cellular process (GO:0048523)	0.00100953	0.100595	2.0507	14.1463	RARG,PIWIL4,NDRG3,CTBP2,GMNN,STK39,PTHLH,ADGRG1,PPP2R1A,LMNA,NCK2,TMEM109,VPS35,S100A11,SOX4,TFAP2A,TGFB2,TESC,HMGA1,CASK,SOX11,PTPN14,SMARCA4,DLG3,WNK2,TNFRSF21			sterol metabolic process (GO:0016125)	2.02263e-07	2.14875e-05	9.11605	140.512	CYP27A1,ABCA1,RXRA,FDX1,ANGPTL3,APOA1,LCAT,SC5D,APOE,CYP8B1,CYP17A1
ephrin receptor signaling pathway (GO:0048013)	0.00101782	0.100595	4.26851	29.4105	PAK1,EPHA10,SRC,NCK2,RAC1,AP2B1,ARPC5,GIT1			lipid homeostasis (GO:0055088)	2.98652e-07	2.99647e-05	10.1837	152.999	ABCA1,MLXIPL,ABCB4,NR1I3,LIPG,NR1I2,ANGPTL3,APOA1,APOE,APOA5
positive regulation of protein polymerization (GO:0032273)	0.00106187	0.100595	4.84328	33.1654	PYCARD,BAIAP2L2,PAK1,TPPP3,NCK2,ARL2,RAC1			regulation of cholesterol transport (GO:0032374)	3.4211e-07	3.01208e-05	21.284	316.879	ABCB4,APOC2,LIPG,APOC1,APOA1,APOE,APOA5
regulation of cell-cell adhesion (GO:0022407)	0.00110314	0.100595	7.28507	49.6084	JAG1,SRC,LEF1,SPINT2,B4GALNT2			triglyceride-rich lipoprotein particle remodeling (GO:0034370)	3.50241e-07	3.01208e-05	33.8224	502.759	APOC2,LCAT,APOC3,APOA1,APOE,APOA5
nucleosome disassembly (GO:0006337)	0.00110975	0.100595	10.4758	71.2734	SMARCE1,HIST3H2A,HMGA1,SMARCA4			regulation of fibrinolysis (GO:0051917)	3.50241e-07	3.01208e-05	33.8224	502.759	F12,APOH,F11,SERPINF2,PLG,F2
chromatin disassembly (GO:0031498)	0.00110975	0.100595	10.4758	71.2734	SMARCE1,HIST3H2A,HMGA1,SMARCA4			positive regulation of lipid metabolic process (GO:0045834)	5.02141e-07	4.12212e-05	19.7627	286.645	MLXIPL,ANGPTL3,APOA1,APOE,F2,PPARA,APOA5
cilium organization (GO:0044782)	0.00112496	0.100595	2.88132	19.5642	ABCC4,DCDC2,FOXJ1,SEPT2,IFT52,TTC30B,TCTN2,TCTEX1D2,TRIM59,IFT57,CLUAP1,CEP89,C5ORF30			very-low-density lipoprotein particle remodeling (GO:0034372)	1.11008e-06	8.71653e-05	49.2323	675.028	APOC2,APOA1,LCAT,APOE,APOA5
plasma membrane bounded cell projection assembly (GO:0120031)	0.00114304	0.100595	2.63762	17.8674	ABCC4,DCDC2,FOXJ1,SEPT2,IFT52,FGD6,TTC30B,TCTN2,TCTEX1D2,TRIM59,RAC1,IFT57,CLUAP1,CEP89,C5ORF30			regulation of lipid metabolic process (GO:0019216)	1.24989e-06	9.40542e-05	5.95645	80.9628	ABCA1,ACSL1,ABCB4,APOA1,APOC3,APOA5,TM6SF2,FABP1,RXRA,APOC2,APOC1,PPARA,SULT2A1
negative regulation of transcription by competitive promoter binding (GO:0010944)	0.00116591	0.100595	19.6117	132.462	TFAP2A,MUC1,BHLHE41			protein homotetramerization (GO:0051289)	1.31209e-06	9.47856e-05	8.44681	114.403	CDA,RXRA,TDO2,DPYS,DCXR,SHMT1,CTH,MAT1A,FBP1,ACACB
embryonic digestive tract development (GO:0048566)	0.00136	0.112828	9.82056	64.8184	TGFB2,SIX2,SOX11,STRA6			phospholipid transport (GO:0015914)	1.55039e-06	0.000107692	8.27041	110.633	ABCA1,SCARB1,ABCB4,APOC2,APOC1,APOA1,APOC3,APOE,APOA5,MFSD2A
Ras protein signal transduction (GO:0007265)	0.00152132	0.118427	2.65889	17.2514	RAB3D,LIMK1,RAB11A,PAK1,ADGRG1,IFT22,RAB36,RAB25,EPS8L1,RAB19,TAX1BP3,RAC1,RHOV,EPS8L3			negative regulation of cholesterol transport (GO:0032375)	2.17448e-06	0.000140254	39.3838	513.515	ABCG8,ABCG5,APOC2,APOC1,APOC3
epithelial cell morphogenesis (GO:0003382)	0.00163478	0.118427	16.8091	107.852	RAB25,POF1B,SIPA1L3			regulation of triglyceride catabolic process (GO:0010896)	2.17448e-06	0.000140254	39.3838	513.515	APOC2,APOC3,APOA1,APOA5,PLIN5
pulmonary valve development (GO:0003177)	0.00163478	0.118427	16.8091	107.852	TGFB2,JAG1,STRA6			protein tetramerization (GO:0051262)	2.44009e-06	0.000151959	6.12295	79.1298	CDA,HMGCL,RXRA,TDO2,DPYS,DCXR,SHMT1,CTH,MAT1A,FBP1,ACACB,AASS
protein-DNA complex disassembly (GO:0032986)	0.00164711	0.118427	9.24241	59.2321	SMARCE1,HIST3H2A,HMGA1,SMARCA4			positive regulation of lipid catabolic process (GO:0050996)	3.40588e-06	0.00019842	19.7247	248.334	APOC2,ANGPTL3,APOA1,PPARA,APOA5,PLIN5
extracellular matrix organization (GO:0030198)	0.00194936	0.135638	2.58388	16.1241	DDR1,CSGALNACT1,TGFB2,MMP7,LAMB3,ITGB4,ITGA3,P3H4,LAMC2,LAMC1,MMP11,MMP14,ITGB8,AGRN			anion homeostasis (GO:0055081)	3.40588e-06	0.00019842	19.7247	248.334	ABCA1,MLXIPL,LIPG,ANGPTL3,APOA1,APOE
negative regulation of cell proliferation (GO:0008285)	0.00209537	0.136508	2.19966	13.5675	TFAP2A,RARG,TGFB2,CTBP2,TESC,HMGA1,SOX11,ATRAID,PTPN14,PTHLH,MED25,ADGRG1,DLG3,WNK2,LMNA,NCK2,SOX9,SOX4,S100A11			regulation of fatty acid biosynthetic process (GO:0042304)	4.39287e-06	0.00024041	13.1704	162.464	MLXIPL,ACADVL,APOC2,APOC1,APOA1,APOC3,APOA5
negative regulation of cysteine-type endopeptidase activity (GO:2000117)	0.00212279	0.136508	4.24544	26.1308	IGBP1,CST2,CST1,CSNK2A1,SRC,LEF1,AQP1			positive regulation of lipid biosynthetic process (GO:0046889)	4.39287e-06	0.00024041	13.1704	162.464	SCARB1,MLXIPL,APOC2,APOA1,APOE,APOA5,PLIN5
hepatocyte growth factor receptor signaling pathway (GO:0048012)	0.00220629	0.136508	14.7072	89.956	PAK1,RAC1,MST1R			aspartate family amino acid catabolic process (GO:0009068)	4.87295e-06	0.00025884	18.2065	222.698	SDS,PHYKPL,ASPG,PIPOX,MAT1A,AASS
cell morphogenesis involved in differentiation (GO:0000904)	0.00221502	0.136508	4.92206	30.0861	POF1B,RAB25,LEF1,LAMC1,RAC1,SIPA1L3			triglyceride metabolic process (GO:0006641)	5.02101e-06	0.000259084	8.29408	101.203	FABP1,CPS1,MOGAT2,APOH,APOA1,APOC3,APOE,LPIN1,APOA5
ammonium transport (GO:0015696)	0.00234258	0.14036	8.26868	50.0793	SLC12A2,RALBP1,SLC44A2,AQP1			negative regulation of sterol transport (GO:0032372)	5.5632e-06	0.000279087	78.621	951.262	ABCG8,ABCG5,APOC2,APOC1
regulation of plasma membrane bounded cell projection assembly (GO:0120032)	0.00273302	0.159328	5.78313	34.134	DYNC2LI1,SH3YL1,TCTEX1D2,DCDC2,RAC1			acylglycerol catabolic process (GO:0046464)	7.23279e-06	0.000334934	12.0239	142.326	FABP1,CPS1,APOC3,APOA1,ABHD6,APOE,APOA5
pulmonary valve morphogenesis (GO:0003184)	0.00288743	0.159697	13.0724	76.4396	TGFB2,JAG1,STRA6			bile acid and bile salt transport (GO:0015721)	7.23279e-06	0.000334934	12.0239	142.326	RXRA,STARD5,ABCB4,SLCO2B1,SLC51A,ABCB11,SLC27A5
cardiac right ventricle morphogenesis (GO:0003215)	0.00288743	0.159697	13.0724	76.4396	TGFB2,JAG1,SOX4			regulation of blood coagulation (GO:0030193)	7.23279e-06	0.000334934	12.0239	142.326	PROC,APOH,F12,PROZ,APOE,F2,KNG1
Notch receptor processing, ligand-dependent (GO:0035333)	0.00368449	0.189225	11.7646	65.9243	JAG2,NOTCH3,JAG1			secondary alcohol metabolic process (GO:1902652)	9.1423e-06	0.000412775	11.5223	133.689	ABCA1,RXRA,FDX1,ANGPTL3,LCAT,APOA1,APOE
renal absorption (GO:0070293)	0.00368449	0.189225	11.7646	65.9243	CLDN4,KCNQ1,MAGED2			negative regulation of hemostasis (GO:1900047)	1.04346e-05	0.00045963	24.6111	282.299	PROC,APOH,PROZ,APOE,KNG1
glomerular visceral epithelial cell differentiation (GO:0072112)	0.00368449	0.189225	11.7646	65.9243	JAG1,IQGAP1,CD24			organic substance transport (GO:0071702)	1.07815e-05	0.000463604	5.74922	65.7577	ABCA1,SLC22A25,SLC47A1,ABCA5,ABCA6,SLC22A1,ABCA9,APOC3,ABCA8,APOA5,SLC22A7
cellular response to retinoic acid (GO:0071300)	0.00379828	0.190532	5.3134	29.6127	RARG,PTK7,TESC,SOX9,AQP1			triglyceride catabolic process (GO:0019433)	1.25721e-05	0.000488916	14.7905	166.896	FABP1,CPS1,APOC3,APOA1,APOE,APOA5
regulation of cilium assembly (GO:1902017)	0.00429112	0.205688	6.82924	37.2276	DYNC2LI1,TCTEX1D2,DCDC2,KCTD17			regulation of sterol transport (GO:0032371)	1.27237e-05	0.000488916	52.4113	590.782	APOC1,APOA1,APOE,APOA5
negative regulation of cell-matrix adhesion (GO:0001953)	0.00429112	0.205688	6.82924	37.2276	JAG1,SRC,RCC2,CASK			glyoxylate metabolic process (GO:0046487)	1.27237e-05	0.000488916	52.4113	590.782	ALDH4A1,AGXT2,AGXT,PRODH2
ventricular septum development (GO:0003281)	0.0049089	0.227276	6.54435	34.7944	TGFB2,SOX11,SOX4,STRA6			chylomicron remnant clearance (GO:0034382)	1.27237e-05	0.000488916	52.4113	590.782	APOC2,APOC1,APOC3,APOE
positive regulation of supramolecular fiber organization (GO:1902905)	0.00505761	0.227276	3.5816	18.9354	PYCARD,BAIAP2L2,PAK1,LIMK1,NCK2,ARL2,RAC1			regulation of Cdc42 protein signal transduction (GO:0032489)	1.27237e-05	0.000488916	52.4113	590.782	ABCA1,APOC3,APOA1,APOE
regulation of cell cycle G2/M phase transition (GO:1902749)	0.00505761	0.227276	3.5816	18.9354	DYNC1I2,CENPF,TUBA1A,H2AFY,PPP2R1A,CETN2,SDCCAG8			organonitrogen compound biosynthetic process (GO:1901566)	1.33059e-05	0.000500636	3.87378	43.4921	GCH1,ARG1,GLS2,GPT2,APOA1,LCAT,DBH,CPS1,ASPG,PEMT,ASL,NAGS,CDO1,LPIN1,MOCS1,MFSD2A
lung development (GO:0030324)	0.00558362	0.243656	6.28226	32.5918	ITGA3,FOXJ1,SOX11,STRA6			platelet degranulation (GO:0002576)	1.39945e-05	0.000515796	4.6628	52.1154	ITIH4,ITIH3,AHSG,HGF,SERPINF2,APOA1,PLG,A1BG,IGF1,ORM2,KNG1,TF,APOH
digestive tract morphogenesis (GO:0048546)	0.00564802	0.243656	9.80282	50.7438	SIX2,SOX11,STRA6			negative regulation of coagulation (GO:0050819)	2.3358e-05	0.000843692	19.6869	209.952	PROC,APOH,PROZ,APOE,KNG1
connective tissue development (GO:0061448)	0.00631751	0.253775	6.04032	30.5908	ITGB8,DYRK1B,SOX9,SULF1			negative regulation of lipase activity (GO:0060192)	2.49439e-05	0.000849975	39.3065	416.604	APOC1,ANGPTL3,APOC3,PLIN5
regulation of protein polymerization (GO:0032271)	0.00631751	0.253775	6.04032	30.5908	TPPP3,ARL2,EPS8L1,EPS8L3			phospholipid homeostasis (GO:0055091)	2.49439e-05	0.000849975	39.3065	416.604	ABCA1,LIPG,ANGPTL3,APOA1
regulation of epithelial cell migration (GO:0010632)	0.00676733	0.253775	4.57059	22.8331	TGFB2,RAB25,SRC,SOX9,RAB11A			positive regulation of lipoprotein lipase activity (GO:0051006)	2.49439e-05	0.000849975	39.3065	416.604	APOC2,APOH,APOA1,APOA5
intrinsic apoptotic signaling pathway in response to DNA damage (GO:0008630)	0.00676733	0.253775	4.57059	22.8331	PYCARD,DYRK2,CASP2,CRIP1,PHLDA3			glutamine family amino acid catabolic process (GO:0009065)	3.32785e-05	0.00109275	17.8962	184.521	ALDH4A1,GLS2,ARG1,ASPG,PRODH2
cellular response to mechanical stimulus (GO:0071260)	0.00676733	0.253775	4.57059	22.8331	MAP3K1,CHEK1,CASP2,SOX9,AQP1			positive regulation of triglyceride metabolic process (GO:0090208)	3.32785e-05	0.00109275	17.8962	184.521	SCARB1,APOC2,APOA1,APOA5,PLIN5
Notch receptor processing (GO:0007220)	0.0068238	0.253775	9.04829	45.1269	JAG2,NOTCH3,JAG1			steroid metabolic process (GO:0008202)	3.70792e-05	0.0011958	4.96217	50.6263	CYP27A1,UGT1A1,CYP2D6,FDX1,NR1I2,AKR1C8P,CYP2E1,ACAA1,CYP8B1,SULT2A1,CYP17A1
protein transport along microtubule (GO:0098840)	0.0068238	0.253775	9.04829	45.1269	IFT52,TTC30B,IFT57			positive regulation of cholesterol esterification (GO:0010873)	4.40111e-05	0.00132474	31.4435	315.412	APOC1,APOA1,APOE,APOA5
epithelial cell development (GO:0002064)	0.0068238	0.253775	9.04829	45.1269	RAB25,POF1B,SIPA1L3			chylomicron remodeling (GO:0034371)	4.40111e-05	0.00132474	31.4435	315.412	APOC2,APOC3,APOA1,APOE
regulation of actin filament polymerization (GO:0030833)	0.00700966	0.255701	3.80789	18.8889	PYCARD,BAIAP2L2,NCK2,EPS8L1,RAC1,EPS8L3			negative regulation of fibrinolysis (GO:0051918)	4.40111e-05	0.00132474	31.4435	315.412	APOH,SERPINF2,PLG,F2
negative regulation of cell-cell adhesion (GO:0022408)	0.00711269	0.255701	5.81631	28.7667	JAG1,EPCAM,SPINT2,B4GALNT2			positive regulation of triglyceride lipase activity (GO:0061365)	4.40111e-05	0.00132474	31.4435	315.412	APOC2,APOH,APOA1,APOA5
GPI anchor biosynthetic process (GO:0006506)	0.0079712	0.265901	5.60829	27.0988	PIGS,PIGC,PIGU,PIGX			regulation of lipid catabolic process (GO:0050994)	4.61783e-05	0.00134513	16.404	163.762	PDE3B,APOC1,ANGPTL3,APOC3,APOA5
Rab protein signal transduction (GO:0032482)	0.00805534	0.265901	3.68851	17.7839	IFT22,RAB36,RAB25,RAB3D,RAB19,RAB11A			positive regulation of fatty acid metabolic process (GO:0045923)	4.61783e-05	0.00134513	16.404	163.762	MLXIPL,APOC2,APOA1,PPARA,APOA5
regulation of early endosome to late endosome transport (GO:2000641)	0.00813412	0.265901	8.40155	40.4256	MTMR2,SRC,CHMP3			monocarboxylic acid transport (GO:0015718)	4.75774e-05	0.00136389	7.02981	69.9688	STARD5,RXRA,SLCO2B1,SLC51A,PPARA,ABCB11,SLC27A5,MFSD2A
spinal cord motor neuron differentiation (GO:0021522)	0.00875241	0.265901	19.5743	92.7514	SOX4,MNX1			fatty acid metabolic process (GO:0006631)	6.99142e-05	0.00196751	4.59488	43.9649	ACSL1,CYP4F2,ACOT12,ANGPTL3,ACSM5,ACAA1,PPARA,LPIN1,HAO2,SLC27A5,ACSM2B
bundle of His cell-Purkinje myocyte adhesion involved in cell communication (GO:0086073)	0.00875241	0.265901	19.5743	92.7514	JUP,DSG2			positive regulation of steroid metabolic process (GO:0045940)	7.19025e-05	0.00196751	26.2016	249.969	APOC1,APOA1,APOE,APOA5
cardiac ventricle formation (GO:0003211)	0.00875241	0.265901	19.5743	92.7514	SOX11,SOX4			chylomicron assembly (GO:0034378)	7.19025e-05	0.00196751	26.2016	249.969	APOC2,APOC3,APOA1,APOE
positive regulation of granulocyte differentiation (GO:0030854)	0.00875241	0.265901	19.5743	92.7514	TESC,LEF1			negative regulation of lipid metabolic process (GO:0045833)	8.32567e-05	0.0022112	14.0592	132.066	UGT1A1,APOC2,PDE3B,APOC1,APOC3
signal complex assembly (GO:0007172)	0.00875241	0.265901	19.5743	92.7514	SRC,NCK2			positive regulation of blood coagulation (GO:0030194)	8.32567e-05	0.0022112	14.0592	132.066	F12,APOH,SERPINF2,PLG,F2
positive regulation of microtubule motor activity (GO:2000576)	0.00875241	0.265901	19.5743	92.7514	DYNC1I2,DNAL4			regulated exocytosis (GO:0045055)	9.04571e-05	0.00236762	3.82911	35.6515	ITIH4,ITIH3,AHSG,HGF,SERPINF2,APOA1,PLG,A1BG,IGF1,ORM2,KNG1,TF,APOH
regulation of interleukin-10 secretion (GO:2001179)	0.00875241	0.265901	19.5743	92.7514	PYCARD,TNFRSF21			urea cycle (GO:0000050)	0.000110759	0.00270311	22.4574	204.545	CPS1,ARG1,ASL,NAGS
chondrocyte development (GO:0002063)	0.00875241	0.265901	19.5743	92.7514	SOX9,SULF1			positive regulation of fatty acid biosynthetic process (GO:0045723)	0.000110759	0.00270311	22.4574	204.545	MLXIPL,APOC2,APOA1,APOA5
regulation of cellular response to growth factor stimulus (GO:0090287)	0.00958222	0.283135	7.84105	36.444	ITGA3,CASK,SULF1			regulation of cholesterol esterification (GO:0010872)	0.000110759	0.00270311	22.4574	204.545	APOC1,APOA1,APOE,APOA5
regulation of epithelial cell differentiation (GO:0030856)	0.00958222	0.283135	7.84105	36.444	PRKX,SOX9,CD24			protein carboxylation (GO:0018214)	0.000110759	0.00270311	22.4574	204.545	PROC,F9,PROZ,F2
embryonic limb morphogenesis (GO:0030326)	0.00988591	0.286122	5.23387	24.1629	TFAP2A,RARG,TGFB2,LEF1			peptidyl-glutamic acid carboxylation (GO:0017187)	0.000110759	0.00270311	22.4574	204.545	PROC,F9,PROZ,F2
mitotic cell cycle phase transition (GO:0044772)	0.00994863	0.286122	2.26971	10.4641	POLA1,DYNC1I2,PRIM2,KHDRBS1,TUBA1A,PPP2R1A,CETN2,MCM3,USH1C,LCMT1,SDCCAG8,NEK11			negative regulation of metabolic process (GO:0009892)	0.000162861	0.00381982	19.6492	171.392	APOC2,APOC1,APOC3,HDAC6
positive regulation of epithelial cell migration (GO:0010634)	0.0104754	0.297308	3.47083	15.8226	TGFB2,RAB25,ANXA3,SRC,SOX9,RAB11A			regulation of sequestering of triglyceride (GO:0010889)	0.000162861	0.00381982	19.6492	171.392	APOC4,FITM1,PPARA,PLIN5
gland development (GO:0048732)	0.011153	0.298798	3.42035	15.3781	RARG,IGSF3,MDK,LEF1,SOX9,STRA6			negative regulation of ATP metabolic process (GO:1903579)	0.000162861	0.00381982	19.6492	171.392	MLXIPL,PFKFB1,PPARA,FBP1
negative regulation of lymphocyte activation (GO:0051250)	0.0111708	0.298798	7.3506	33.0369	LGALS3,FOXJ1,SOX11			sulfur amino acid metabolic process (GO:0000096)	0.00017722	0.00410332	11.5764	99.9979	CPS1,BHMT2,CTH,MAT1A,CDO1
positive regulation of epithelial cell differentiation (GO:0030858)	0.0111708	0.298798	7.3506	33.0369	FOXJ1,VEZF1,SOX9			cellular amino acid catabolic process (GO:0009063)	0.000221822	0.00507103	10.9327	91.9834	ACAD8,ALDH6A1,CTH,ABAT,ACADSB
skeletal system development (GO:0001501)	0.0112616	0.298798	2.59068	11.6227	TGFB2,TCOF1,ITGB8,SOX11,SOX9,SULF1,SGPP2,SOX4,PTHLH			regulation of acute inflammatory response (GO:0002673)	0.000229661	0.00507896	3.96524	33.2243	CREB3L3,CFH,C9,CFHR4,CFHR5,C4BPB,C8B,F2,C8A,CPN2,C2
cardiac muscle cell-cardiac muscle cell adhesion (GO:0086042)	0.0120517	0.298798	15.6586	69.1885	JUP,DSG2			fatty acid beta-oxidation (GO:0006635)	0.000230501	0.00507896	6.42478	53.8092	ACADVL,ETFDH,ECHDC2,ACAD11,ACAA1,DECR2,CRAT
flavin-containing compound metabolic process (GO:0042726)	0.0120517	0.298798	15.6586	69.1885	SLC52A2,SLC52A3			high-density lipoprotein particle assembly (GO:0034380)	0.000230606	0.00507896	17.4651	146.266	ABCA1,APOA1,APOE,APOA5
riboflavin metabolic process (GO:0006771)	0.0120517	0.298798	15.6586	69.1885	SLC52A2,SLC52A3			organic hydroxy compound transport (GO:0015850)	0.000243932	0.00530773	7.88259	65.5723	RXRA,STARD5,SLCO2B1,SLC51A,ABCB11,SLC27A5
attachment of GPI anchor to protein (GO:0016255)	0.0120517	0.298798	15.6586	69.1885	PIGS,PIGU			cholesterol metabolic process (GO:0008203)	0.000286081	0.00576416	5.26829	42.9852	ABCA1,RXRA,FDX1,ANGPTL3,APOA1,LCAT,APOE,APOA5
zinc II ion transmembrane import (GO:0071578)	0.0120517	0.298798	15.6586	69.1885	SLC39A6,SLC39A10			arginine biosynthetic process (GO:0006526)	0.000293634	0.00576416	39.2294	319.059	CPS1,ASL,NAGS
auditory receptor cell differentiation (GO:0042491)	0.0120517	0.298798	15.6586	69.1885	JAG2,USH1C			lipoprotein metabolic process (GO:0042157)	0.000293634	0.00576416	39.2294	319.059	APOA1,APOE,APOA5
noradrenergic neuron differentiation (GO:0003357)	0.0120517	0.298798	15.6586	69.1885	SOX11,SOX4			aldehyde catabolic process (GO:0046185)	0.000293634	0.00576416	39.2294	319.059	AGXT2,PDXP,AGXT
mesoderm formation (GO:0001707)	0.0129021	0.309221	6.91786	30.0952	ITGB4,ITGA3,LEF1			negative regulation of glycolytic process (GO:0045820)	0.000293634	0.00576416	39.2294	319.059	PFKFB1,PPARA,FBP1
proteoglycan metabolic process (GO:0006029)	0.0129021	0.309221	6.91786	30.0952	CSGALNACT1,CHST14,SULF1			negative regulation of coenzyme metabolic process (GO:0051198)	0.000293634	0.00576416	39.2294	319.059	PFKFB1,PPARA,FBP1
intrinsic apoptotic signaling pathway in response to DNA damage by p53 class mediator (GO:0042771)	0.0129021	0.309221	6.91786	30.0952	PYCARD,DYRK2,PHLDA3			bile acid secretion (GO:0032782)	0.000293634	0.00576416	39.2294	319.059	ABCB4,SLC51A,ABCB11
extracellular matrix disassembly (GO:0022617)	0.0133708	0.30992	3.27733	14.1406	MMP11,MMP14,MMP7,LAMB3,LAMC2,LAMC1			sterol import (GO:0035376)	0.000293634	0.00576416	39.2294	319.059	SCARB1,STARD5,APOA1
regulation of Rho protein signal transduction (GO:0035023)	0.0137938	0.30992	3.77778	16.1822	ADGRG1,GPR35,EPS8L1,RAC1,EPS8L3			cholesterol import (GO:0070508)	0.000293634	0.00576416	39.2294	319.059	SCARB1,STARD5,APOA1
epidermal growth factor receptor signaling pathway (GO:0007173)	0.0137938	0.30992	3.77778	16.1822	SRC,NCK2,TGFA,SOX9,IQGAP1			fatty acid transport (GO:0015908)	0.00031649	0.00614603	15.7177	126.657	LCN12,APOE,PPARA,MFSD2A
response to retinoic acid (GO:0032526)	0.0137938	0.30992	3.77778	16.1822	RARG,PTK7,TESC,SOX9,AQP1			positive regulation of cellular catabolic process (GO:0031331)	0.000325173	0.00624748	4.125	33.1285	PFKFB1,MLXIPL,BNIP3,APOC2,APOA1,APOE,IGF1,PPARA,APOA5,PLIN5
G2/M transition of mitotic cell cycle (GO:0000086)	0.0139307	0.30992	2.6708	11.4141	KHDRBS1,DYNC1I2,TUBA1A,PPP2R1A,CETN2,USH1C,LCMT1,SDCCAG8			negative regulation of wound healing (GO:0061045)	0.000336097	0.00632283	9.83838	78.6885	PROC,APOH,PROZ,APOE,KNG1
cell cycle G2/M phase transition (GO:0044839)	0.0145537	0.30992	2.64822	11.2017	KHDRBS1,DYNC1I2,TUBA1A,PPP2R1A,CETN2,USH1C,LCMT1,SDCCAG8			long-chain fatty acid transport (GO:0015909)	0.000336097	0.00632283	9.83838	78.6885	ACSL1,LCN12,SLC25A20,APOE,ACACB
regulation of signal transduction (GO:0009966)	0.0146323	0.30992	2.14513	9.06216	DDR1,EPHA10,PPP2R1A,ITGA3,SRC,NCK2,DCDC2,MST1R,CD24,SULF1,GIT1,CDC42SE2			regulation of protein processing (GO:0070613)	0.000374472	0.00696922	3.72665	29.4033	CCBE1,CFH,C9,CFHR4,CFHR5,C4BPB,C8B,F2,C8A,CPN2,C2
regulation of ruffle assembly (GO:1900027)	0.014778	0.30992	6.5332	27.5349	SH3YL1,EPS8L1,EPS8L3			regulation of protein activation cascade (GO:2000257)	0.000378175	0.00696922	4.0404	31.839	CFH,C9,CFHR4,CFHR5,C4BPB,C8B,F2,C8A,CPN2,C2
ventricular septum morphogenesis (GO:0060412)	0.014778	0.30992	6.5332	27.5349	TGFB2,SOX11,SOX4			regulation of complement activation (GO:0030449)	0.000407259	0.0074294	3.99938	31.2194	CFH,C9,CFHR4,CFHR5,C4BPB,C8B,F2,C8A,CPN2,C2
retrograde vesicle-mediated transport, Golgi to ER (GO:0006890)	0.0150101	0.30992	3.18842	13.3883	ARF3,TMED3,GOLPH3L,KIF11,KIF3C,KIFAP3			negative regulation of lipid catabolic process (GO:0050995)	0.000423084	0.0076409	14.2881	110.989	PDE3B,APOC1,APOC3,PLIN5
positive regulation of cell aging (GO:0090343)	0.0158049	0.30992	13.0482	54.1165	LMNA,HMGA1			negative regulation of catabolic process (GO:0009895)	0.000441783	0.00789961	6.9538	53.7159	PFKFB1,PDE3B,APOC1,APOC3,PPARA,FBP1
glomerular visceral epithelial cell development (GO:0072015)	0.0158049	0.30992	13.0482	54.1165	JAG1,IQGAP1			positive regulation of triglyceride catabolic process (GO:0010898)	0.000504318	0.0088427	29.4205	223.37	APOC2,APOA1,APOA5
establishment of integrated proviral latency (GO:0075713)	0.0158049	0.30992	13.0482	54.1165	XRCC4,HMGA1			positive regulation of sequestering of triglyceride (GO:0010890)	0.000504318	0.0088427	29.4205	223.37	APOC4,FITM1,PLIN5
positive regulation of chromatin binding (GO:0035563)	0.0158049	0.30992	13.0482	54.1165	MED25,GMNN			regulation of humoral immune response (GO:0002920)	0.000542869	0.00942714	3.84327	28.8962	CFH,C9,CFHR4,CFHR5,C4BPB,C8B,F2,C8A,CPN2,C2
desmosome organization (GO:0002934)	0.0158049	0.30992	13.0482	54.1165	JUP,DSG2			fibrinolysis (GO:0042730)	0.00055302	0.00951195	13.0968	98.2273	KRT1,SERPINF2,PLG,F2
regulation of muscle organ development (GO:0048634)	0.0158049	0.30992	13.0482	54.1165	CENPF,LEF1			regulation of immune effector process (GO:0002697)	0.000582057	0.00991693	3.80612	28.3516	CFH,C9,CFHR4,CFHR5,C4BPB,C8B,F2,C8A,CPN2,C2
regulation of cytoplasmic transport (GO:1903649)	0.0158049	0.30992	13.0482	54.1165	SRC,CHMP3			positive regulation of cholesterol transport (GO:0032376)	0.000708972	0.0117468	12.0887	87.6636	ABCA1,ABCB4,LIPG,APOE
bundle of His cell to Purkinje myocyte communication (GO:0086069)	0.0158049	0.30992	13.0482	54.1165	JUP,DSG2			negative regulation of cellular carbohydrate metabolic process (GO:0010677)	0.000708972	0.0117468	12.0887	87.6636	PFKFB1,MST1,PPARA,FBP1
lung epithelium development (GO:0060428)	0.0158049	0.30992	13.0482	54.1165	FOXJ1,STRA6			heterocycle biosynthetic process (GO:0018130)	0.000708972	0.0117468	12.0887	87.6636	GCH1,NR1I3,NR1I2,MOCS1
bone resorption (GO:0045453)	0.0158049	0.30992	13.0482	54.1165	SRC,RAB3D			unsaturated fatty acid metabolic process (GO:0033559)	0.000746815	0.0120664	6.22054	44.786	CYP2D7,CYP2D6,ACSL1,CYP4F2,ACAA1,DECR2
protein complex localization (GO:0031503)	0.0167997	0.323544	6.18903	25.2908	IFT52,TTC30B,IFT57			regulation of primary metabolic process (GO:0080090)	0.000752549	0.0120664	3.40446	24.485	ABCA1,FABP1,RXRA,ACSL1,ABCB4,APOA1,APOE,PPARA,APOA5,SULT2A1,TM6SF2
inner ear morphogenesis (GO:0042472)	0.0167997	0.323544	6.18903	25.2908	TFAP2A,USH1C,SOX9			organophosphate catabolic process (GO:0046434)	0.000791945	0.0120664	23.5352	168.065	LIPG,ANGPTL3,PDXP
regulation of protein secretion (GO:0050708)	0.017928	0.342167	2.75456	11.0772	TGFB2,RHBDF2,GOLPH3L,ARL2,ITPR3,ADRA2C,SLC25A6			imidazole-containing compound catabolic process (GO:0052805)	0.000791945	0.0120664	23.5352	168.065	HAL,UROC1,AMDHD1
regulation of interleukin-8 secretion (GO:2000482)	0.0189683	0.342167	5.87928	23.3112	PYCARD,ANXA4,CD58			benzene-containing compound metabolic process (GO:0042537)	0.000791945	0.0120664	23.5352	168.065	CYP2E1,KMO,ACAA1
regulation of macrophage cytokine production (GO:0010935)	0.0199875	0.342167	11.1836	43.7575	TGFB2,GPRC5B			kynurenine metabolic process (GO:0070189)	0.000791945	0.0120664	23.5352	168.065	TDO2,AFMID,KMO
regulation of SNARE complex assembly (GO:0035542)	0.0199875	0.342167	11.1836	43.7575	ANKRD27,VPS41			histidine catabolic process (GO:0006548)	0.000791945	0.0120664	23.5352	168.065	HAL,UROC1,AMDHD1
regulation of microtubule-based movement (GO:0060632)	0.0199875	0.342167	11.1836	43.7575	IGBP1,TCTEX1D2			histidine metabolic process (GO:0006547)	0.000791945	0.0120664	23.5352	168.065	HAL,UROC1,AMDHD1
embryonic digestive tract morphogenesis (GO:0048557)	0.0199875	0.342167	11.1836	43.7575	SIX2,SOX11			pyrimidine nucleobase metabolic process (GO:0006206)	0.000791945	0.0120664	23.5352	168.065	CDA,ALDH6A1,DPYS
regulation of morphogenesis of an epithelium (GO:1905330)	0.0199875	0.342167	11.1836	43.7575	SAPCD2,SIX2			steroid biosynthetic process (GO:0006694)	0.000795071	0.0120664	4.44956	31.7569	CYP27A1,FDX1,SC5D,HSD17B6,ABCB11,CYP8B1,SLC27A5,CYP17A1
positive regulation of ion transmembrane transport (GO:0034767)	0.0199875	0.342167	11.1836	43.7575	WNK2,STK39			bile acid metabolic process (GO:0008206)	0.000813366	0.0122412	7.86869	55.9804	CYP27A1,ABCB11,ACAA1,CYP8B1,SLC27A5
regulation of integrin activation (GO:0033623)	0.0199875	0.342167	11.1836	43.7575	SRC,FBLIM1			protein homooligomerization (GO:0051260)	0.00102226	0.0152578	2.91418	20.0663	CDA,GCH1,SHMT1,DPYS,DCXR,SLC1A2,MAT1A,ACACB,RXRA,TDO2,C9,CTH,FBP1
establishment of viral latency (GO:0019043)	0.0199875	0.342167	11.1836	43.7575	XRCC4,HMGA1			phosphatidylcholine biosynthetic process (GO:0006656)	0.00110314	0.0161629	7.28507	49.6084	LCAT,APOA1,PEMT,LPIN1,MFSD2A
columnar/cuboidal epithelial cell differentiation (GO:0002065)	0.0199875	0.342167	11.1836	43.7575	SOX11,SOX4			positive regulation of lipid storage (GO:0010884)	0.00110975	0.0161629	10.4758	71.2734	SCARB1,APOC4,FITM1,PLIN5
regulation of striated muscle tissue development (GO:0016202)	0.0199875	0.342167	11.1836	43.7575	CENPF,LEF1			drug transport (GO:0015893)	0.00110975	0.0161629	10.4758	71.2734	ABCG5,SLC47A1,NR1I2,SLC22A1
regulation of organ morphogenesis (GO:2000027)	0.0199875	0.342167	11.1836	43.7575	SAPCD2,SIX2			fatty acid catabolic process (GO:0009062)	0.00116486	0.0165798	4.75953	32.1514	ACADVL,ECHDC2,HAO1,ACAD11,ACAA1,LPIN1,HAO2
mesodermal cell differentiation (GO:0048333)	0.0199875	0.342167	11.1836	43.7575	ITGB4,ITGA3			positive regulation of coagulation (GO:0050820)	0.00116591	0.0165798	19.6117	132.462	F12,APOH,F2
positive regulation of microtubule polymerization (GO:0031116)	0.0212843	0.355893	5.59902	21.555	PAK1,ARL2,RAC1			positive regulation of hemostasis (GO:1900048)	0.00116591	0.0165798	19.6117	132.462	F12,APOH,F2
membrane protein intracellular domain proteolysis (GO:0031293)	0.0212843	0.355893	5.59902	21.555	JAG2,NOTCH3,JAG1			aromatic amino acid family catabolic process (GO:0009074)	0.00136	0.0191888	9.82056	64.8184	TDO2,TAT,KMO,HPD
positive regulation of microtubule polymerization or depolymerization (GO:0031112)	0.0212843	0.355893	5.59902	21.555	PAK1,ARL2,RAC1			transmembrane transport (GO:0055085)	0.00142489	0.0199485	2.22789	14.6008	SCARB1,ABCG8,ABCG5,SLC47A1,ABCA5,CHRNA4,ABCB4,SLC22A1,APOA1,ABCC9,ABCA8,ABCB11,SLC9B2,CLCN6,AZGP1,SLC22A25,SLC17A9,FXYD1,RAF1,SLC22A7
cardiac ventricle morphogenesis (GO:0003208)	0.0220833	0.365556	4.02419	15.344	TGFB2,JAG1,SOX11,SOX4			fatty acid oxidation (GO:0019395)	0.00148202	0.0205887	5.37063	34.9861	ACADVL,ECHDC2,HAO1,ACAD11,ACAA1,HAO2
transmembrane receptor protein tyrosine kinase signaling pathway (GO:0007169)	0.0222012	0.365556	1.77571	6.76123	DDR1,EPHA10,SRC,ARPC5,MST1R,AP2B1,SULF1,SOGA1,BAIAP2L2,PAK1,PDGFD,ESRP1,NCK2,RAC1,HNRNPA1,GIT1,MPZL1			monocarboxylic acid biosynthetic process (GO:0072330)	0.0015214	0.0209744	4.52476	29.3572	CYP27A1,SDS,ACSM5,ABCB11,CYP8B1,ACSM2B,SLC27A5
positive regulation of transcription from RNA polymerase II promoter (GO:0045944)	0.0227597	0.371915	1.51152	5.71771	NOTCH3,EHF,RARG,CTBP2,LEF1,GLIS2,MUC1,EPCAM,NCK2,SOX9,OTX1,SOX4,TFAP2A,ARNT2,TGFB2,JAG1,JUP,MACC1,HMGA1,FOXJ1,SOX11,VEZF1,ETV4,SMARCA4,MED25,PRPF6,ELF4,SUB1,TCF3,LMX1B,AGRN			neuron projection regeneration (GO:0031102)	0.00163478	0.021713	16.8091	107.852	APOA1,APOE,APOA5
heterotypic cell-cell adhesion (GO:0034113)	0.023748	0.376265	5.34425	19.9889	JUP,DSG2,CD58			primary alcohol catabolic process (GO:0034310)	0.00163478	0.021713	16.8091	107.852	SULT1B1,HAO1,SULT2A1
negative regulation of gene expression, epigenetic (GO:0045814)	0.023748	0.376265	5.34425	19.9889	H2AFY,H3F3A,DNMT3A			very-low-density lipoprotein particle assembly (GO:0034379)	0.00163478	0.021713	16.8091	107.852	APOC1,APOC4,APOC3
positive regulation of Rho protein signal transduction (GO:0035025)	0.023748	0.376265	5.34425	19.9889	ADGRG1,GPR35,RAC1			tryptophan catabolic process (GO:0006569)	0.00163478	0.021713	16.8091	107.852	TDO2,AFMID,KMO
positive regulation of epidermal growth factor-activated receptor activity (GO:0045741)	0.0245757	0.376265	9.78514	36.2637	TGFA,ADRA2C			branched-chain amino acid catabolic process (GO:0009083)	0.00164711	0.021713	9.24241	59.2321	ACAD8,HMGCL,ALDH6A1,ACADSB
adrenal gland development (GO:0030325)	0.0245757	0.376265	9.78514	36.2637	MDK,STRA6			glutamate metabolic process (GO:0006536)	0.00164711	0.021713	9.24241	59.2321	GLS2,TAT,NAGS,PRODH2
amino sugar metabolic process (GO:0006040)	0.0245757	0.376265	9.78514	36.2637	CSGALNACT1,B4GALNT2			regulation of receptor-mediated endocytosis (GO:0048259)	0.00190268	0.0245446	6.34376	39.7404	TF,APOC2,APOC1,APOC3,APOA5
mitotic nuclear envelope reassembly (GO:0007084)	0.0245757	0.376265	9.78514	36.2637	PPP2R1A,LMNA			zymogen activation (GO:0031638)	0.00190268	0.0245446	6.34376	39.7404	F9,APOH,F12,F11,CIDEB
regulation of granulocyte differentiation (GO:0030852)	0.0245757	0.376265	9.78514	36.2637	TESC,LEF1			acylglycerol metabolic process (GO:0006639)	0.00190268	0.0245446	6.34376	39.7404	APOH,APOC3,ABHD6,APOE,APOA5
positive regulation of Wnt signaling pathway (GO:0030177)	0.0245959	0.376265	2.38581	8.83984	DEPDC1B,GPRC5B,CSNK2A1,JUP,WNK2,SULF1,SOX4,SMARCA4			positive regulation of biosynthetic process (GO:0009891)	0.00197375	0.0252808	8.72849	54.3595	MLXIPL,APOA1,APOE,APOA5
neuron projection development (GO:0031175)	0.0248167	0.376969	2.24391	8.29402	PAK1,DBNDD2,ANKRD27,CTNND2,USH1C,RAC1,PPP1R9A,MNX1,RAB11A			positive regulation of cellular metabolic process (GO:0031325)	0.00214119	0.0272323	3.75842	23.1007	APOC1,APOA1,APOE,F2,PPARA,APOA5,ACACB,HDAC6
cellular response to UV (GO:0034644)	0.026026	0.389432	3.16683	11.5547	HIST3H2A,CHEK1,CRIP1,AQP1,RHNO1			drug transmembrane transport (GO:0006855)	0.00220629	0.0272915	14.7072	89.956	ABCG5,SLC47A1,SLC22A1
cytoskeleton-dependent intracellular transport (GO:0030705)	0.0263593	0.389432	5.11163	18.5855	DYNC1I2,TUBA1A,KIF3C			negative regulation of fatty acid biosynthetic process (GO:0045717)	0.00220629	0.0272915	14.7072	89.956	ACADVL,APOC1,APOC3
regulation of centrosome cycle (GO:0046605)	0.0263593	0.389432	5.11163	18.5855	CHEK1,CHMP3,KIF11			organic cyclic compound catabolic process (GO:1901361)	0.00220629	0.0272915	14.7072	89.956	ALDH4A1,ACAA1,PRODH2
regulation of pri-miRNA transcription from RNA polymerase II promoter (GO:1902893)	0.0263593	0.389432	5.11163	18.5855	TGFB2,SOX9,SMARCA4			arginine metabolic process (GO:0006525)	0.00220629	0.0272915	14.7072	89.956	CPS1,ARG1,NAGS
negative regulation of cysteine-type endopeptidase activity involved in apoptotic process (GO:0043154)	0.0275352	0.393409	3.1164	11.195	IGBP1,CSNK2A1,SRC,LEF1,AQP1			cellular transition metal ion homeostasis (GO:0046916)	0.00229269	0.0281673	3.71401	22.5739	TF,TFR2,GDF2,MT1G,MT1X,HFE2,SLC39A14,HAMP
organelle assembly (GO:0070925)	0.027874	0.393409	1.75758	6.29223	ABCC4,DCDC2,FOXJ1,RAB11A,SEPT2,IFT52,CENPF,TTC30B,TCTN2,TCTEX1D2,CHMP3,TRIM59,IFT57,CLUAP1,CEP89,C5ORF30			exogenous drug catabolic process (GO:0042738)	0.00234258	0.0282047	8.26868	50.0793	CYP2D7,CYP2D6,NR1I2,CYP2E1
positive regulation of plasma membrane bounded cell projection assembly (GO:0120034)	0.0290989	0.393409	3.06755	10.8501	EPS8L1,RAC1,EPS8L3,KCTD17,AGRN			glutamine family amino acid metabolic process (GO:0009064)	0.00234258	0.0282047	8.26868	50.0793	ALDH4A1,GLYATL1,TAT,NAGS
regulation of cysteine-type endopeptidase activity involved in apoptotic process (GO:0043281)	0.0291457	0.393409	2.71018	9.58169	PYCARD,IGBP1,CSNK2A1,SRC,LEF1,AQP1			positive regulation of monooxygenase activity (GO:0032770)	0.00234258	0.0282047	8.26868	50.0793	SCARB1,POR,GCH1,APOE
regulation of organelle assembly (GO:1902115)	0.0295432	0.393409	3.6491	12.8518	DYNC2LI1,SRC,TCTEX1D2,DCDC2			anion transport (GO:0006820)	0.00267045	0.0318805	4.7247	27.9962	SLC22A25,SLC17A9,SLC22A1,SLC13A5,SLC17A2,SLC22A7
positive regulation of gene expression, epigenetic (GO:0045815)	0.0295432	0.393409	3.6491	12.8518	H2AFY,CHEK1,H3F3A,HMGA1			retinoid metabolic process (GO:0001523)	0.00268319	0.0318805	4.05751	24.0235	UGT1A1,APOC2,APOA1,APOC3,APOE,ALDH8A1,DHRS3
atrial septum morphogenesis (GO:0060413)	0.0295467	0.393409	8.69746	30.6306	TGFB2,SOX4			acyl-CoA metabolic process (GO:0006637)	0.00273302	0.0321142	5.78313	34.134	OXSM,ACOT12,ACSM5,ACACB,ACSM2B
drug transmembrane transport (GO:0006855)	0.0295467	0.393409	8.69746	30.6306	RALBP1,ABCC1			cellular lipid catabolic process (GO:0044242)	0.0027562	0.0321142	7.85484	46.2956	LIPG,ANGPTL3,LPIN1,HAO2
regulation of mitotic centrosome separation (GO:0046602)	0.0295467	0.393409	8.69746	30.6306	CHEK1,KIF11			drug catabolic process (GO:0042737)	0.0027562	0.0321142	7.85484	46.2956	CYP2D7,CYP2D6,NR1I2,CYP2E1
regulation of ventricular cardiac muscle cell action potential (GO:0098911)	0.0295467	0.393409	8.69746	30.6306	JUP,DSG2			regulation of cholesterol storage (GO:0010885)	0.00288743	0.0323846	13.0724	76.4396	ABCA1,SCARB1,PPARA
renal filtration (GO:0097205)	0.0295467	0.393409	8.69746	30.6306	ITGA3,SULF1			lysine catabolic process (GO:0006554)	0.00288743	0.0323846	13.0724	76.4396	PHYKPL,PIPOX,AASS
regulation of chromatin binding (GO:0035561)	0.0295467	0.393409	8.69746	30.6306	MED25,GMNN			nitric oxide metabolic process (GO:0046209)	0.00288743	0.0323846	13.0724	76.4396	GCHFR,GCH1,CPS1
positive regulation of sodium ion transmembrane transporter activity (GO:2000651)	0.0295467	0.393409	8.69746	30.6306	WNK2,TESC			lysine metabolic process (GO:0006553)	0.00288743	0.0323846	13.0724	76.4396	PHYKPL,PIPOX,AASS
cardiac muscle cell membrane repolarization (GO:0099622)	0.0295467	0.393409	8.69746	30.6306	KCNQ1,ATP1A1			aromatic compound biosynthetic process (GO:0019438)	0.00288743	0.0323846	13.0724	76.4396	GCH1,NR1I3,NR1I2
membrane repolarization during action potential (GO:0086011)	0.0295467	0.393409	8.69746	30.6306	KCNQ1,ATP1A1			negative regulation of fatty acid metabolic process (GO:0045922)	0.00288743	0.0323846	13.0724	76.4396	ACADVL,APOC1,APOC3
spinal cord development (GO:0021510)	0.0295467	0.393409	8.69746	30.6306	SOX11,SOX4			regulation of glycolytic process (GO:0006110)	0.00292286	0.0323846	4.63182	27.0275	PFKFB1,MLXIPL,GCKR,IGF1,PPARA,FBP1
brain development (GO:0007420)	0.0299685	0.396577	2.45791	8.62139	DMBX1,ARNT2,ADGRG1,RARG,CENPF,FOXJ1,PAFAH1B3			regulation of Rho protein signal transduction (GO:0035023)	0.00292286	0.0323846	4.63182	27.0275	ABCA1,APOA1,APOC3,APOE,RAF1,ADRA1A
regulation of Notch signaling pathway (GO:0008593)	0.0307177	0.404012	3.0202	10.5191	JAG2,NOTCH3,MMP14,TGFB2,JAG1			water-soluble vitamin metabolic process (GO:0006767)	0.00311552	0.0343088	3.94118	22.7459	CYB5A,PC,VNN3,SHMT1,AOX1,ENPP1,ACACB
macromolecular complex assembly (GO:0065003)	0.0311688	0.407461	2.43603	8.44899	PPP2R1A,HMGA1,USH1C,CAPG,SOX9,LAMC1,KIFAP3			signal peptide processing (GO:0006465)	0.00321718	0.0350013	7.48041	42.932	PROC,F9,PROZ,F2
negative regulation of endocytosis (GO:0045806)	0.0320229	0.411152	4.70221	16.1817	LGALS3,MTMR2,RAC1			3'-phosphoadenosine 5'-phosphosulfate metabolic process (GO:0050427)	0.00321718	0.0350013	7.48041	42.932	SULT1B1,ENPP1,PAPSS2,SULT2A1
positive regulation of protein tyrosine kinase activity (GO:0061098)	0.0320229	0.411152	4.70221	16.1817	GPRC5B,DLG3,TGFA			gluconeogenesis (GO:0006094)	0.00341501	0.0369312	5.46128	31.0177	PFKFB1,PC,ALDOB,PCK1,FBP1
regulation of defense response to virus by virus (GO:0050690)	0.0320229	0.411152	4.70221	16.1817	PACS1,RAC1,AP2B1			response to iron ion (GO:0010039)	0.00368449	0.0391422	11.7646	65.9243	TF,TFR2,HAMP
positive regulation of growth (GO:0045927)	0.0323919	0.413428	2.97429	10.2014	MMP14,TGFB2,CSNK2A1,LEF1,H3F3A			negative regulation of macrophage derived foam cell differentiation (GO:0010745)	0.00368449	0.0391422	11.7646	65.9243	ABCA1,ABCA5,PPARA
regulation of G2/M transition of mitotic cell cycle (GO:0010389)	0.0338939	0.422657	2.23249	7.55589	DYNC1I2,CENPF,TUBA1A,PPP2R1A,RCC2,CETN2,RAB11A,SDCCAG8			glutamine family amino acid biosynthetic process (GO:0009084)	0.00368449	0.0391422	11.7646	65.9243	CPS1,GLS2,NAGS
positive regulation of signal transduction (GO:0009967)	0.0348451	0.422657	2.01	6.74724	JAG2,DEPDC1B,TGFB2,JAG1,CSNK2A1,CTBP2,DCDC2,SULF1,SOX4,SMARCA4			bile acid biosynthetic process (GO:0006699)	0.003728	0.0393729	7.14003	39.9262	CYP27A1,ABCB11,CYP8B1,SLC27A5
regulation of transcription of nuclear large rRNA transcript from RNA polymerase I promoter (GO:1901836)	0.0348785	0.422657	7.82731	26.2675	H2AFY,SMARCA4			protein processing (GO:0016485)	0.00382916	0.0402062	3.39313	18.8831	ADAMTS13,PROC,F9,F12,PROZ,HFE2,PCSK6,F2
negative regulation of chondrocyte differentiation (GO:0032331)	0.0348785	0.422657	7.82731	26.2675	SOX9,PTHLH			response to hexose (GO:0009746)	0.00429112	0.0445389	6.82924	37.2276	GYS2,GCKR,INS-IGF2,IGF1
DNA ligation involved in DNA repair (GO:0051103)	0.0348785	0.422657	7.82731	26.2675	XRCC4,XRCC1			peptidyl-glutamic acid modification (GO:0018200)	0.00429112	0.0445389	6.82924	37.2276	PROC,F9,PROZ,F2
positive regulation of ruffle assembly (GO:1900029)	0.0348785	0.422657	7.82731	26.2675	EPS8L1,EPS8L3			negative regulation of peptidase activity (GO:0010466)	0.00446069	0.0460344	4.21718	22.8253	SERPINA11,AHSG,SERPINC1,SERPINA10,SERPINF2,KNG1
cytoplasmic translational initiation (GO:0002183)	0.0348785	0.422657	7.82731	26.2675	EIF2S3,EIF3D			acetyl-CoA metabolic process (GO:0006084)	0.00460303	0.0467027	10.6945	57.5477	TDO2,ACOT12,ACACB
positive regulation of stem cell differentiation (GO:2000738)	0.0348785	0.422657	7.82731	26.2675	TGFB2,SOX9			negative regulation of receptor-mediated endocytosis (GO:0048261)	0.00460303	0.0467027	10.6945	57.5477	APOC2,APOC1,APOC3
negative regulation of fibroblast growth factor receptor signaling pathway (GO:0040037)	0.0348785	0.422657	7.82731	26.2675	SHISA2,SULF1			regulation of lipase activity (GO:0060191)	0.00460303	0.0467027	10.6945	57.5477	ANGPTL3,PCSK6,PLIN5
RNA splicing, via transesterification reactions with bulged adenosine as nucleophile (GO:0000377)	0.0357316	0.430576	1.92706	6.42043	DHX40,SF3B4,PRPF6,HNRNPUL1,RSRC1,RAVER2,PRCC,RALY,HTATSF1,HNRNPA1,HNRNPA0			hexose biosynthetic process (GO:0019319)	0.00465556	0.0469718	5.0404	27.0654	PFKFB1,PC,ALDOB,PCK1,FBP1
positive regulation of cell growth (GO:0030307)	0.0363381	0.435452	2.56222	8.49349	TGFB2,MMP14,CSNK2A1,H3F3A,LEF1,LIMK1			carbohydrate homeostasis (GO:0033500)	0.00482854	0.0484452	4.14298	22.0954	MLXIPL,INS-IGF2,GCGR,IGF1,ADRA1B,PCK1
nitrogen compound transport (GO:0071705)	0.0377513	0.444449	2.84453	9.32078	SLC12A2,ABCC1,SLC52A2,SLC52A3,AQP1			acute inflammatory response (GO:0002526)	0.0049089	0.0484452	6.54435	34.7944	ITIH4,AHSG,HPR,MBL2
smoothened signaling pathway (GO:0007224)	0.0382688	0.444449	4.35345	14.2058	DYRK2,TCTN2,SEPT2			cellular amino acid biosynthetic process (GO:0008652)	0.0049089	0.0484452	6.54435	34.7944	GLS2,GPT2,ASPG,CDO1
regulation of cell adhesion mediated by integrin (GO:0033628)	0.0382688	0.444449	4.35345	14.2058	MUC1,TGFB2,TESC			regulation of lipid biosynthetic process (GO:0046890)	0.0049089	0.0484452	6.54435	34.7944	MLXIPL,APOA1,APOE,APOA5
artery morphogenesis (GO:0048844)	0.0382688	0.444449	4.35345	14.2058	TGFB2,JAG1,STRA6			positive regulation of cellular component organization (GO:0051130)	0.00513173	0.0498304	3.21918	16.9725	TFR2,HYAL1,ABCB4,BNIP3,APOC2,APOE,APOA5,SHANK3
ATP-dependent chromatin remodeling (GO:0043044)	0.0382688	0.444449	4.35345	14.2058	SMARCE1,VPS72,SMARCA4			hexose metabolic process (GO:0019318)	0.00513204	0.0498304	4.91414	25.9086	DCXR,ALDOB,FUOM,PCK1,FBP1
positive regulation of actin filament polymerization (GO:0030838)	0.0383252	0.444449	3.33785	10.8869	PYCARD,BAIAP2L2,NCK2,RAC1			nicotinamide nucleotide metabolic process (GO:0046496)	0.00513204	0.0498304	4.91414	25.9086	PFKFB1,NADK2,ALDOB,KMO,NADK
regulation of plasma membrane bounded cell projection organization (GO:0120035)	0.0405502	0.452855	7.11537	22.8063	TCTEX1D2,VPS35			glucose metabolic process (GO:0006006)	0.0052182	0.0503961	4.07134	21.3973	PFKFB1,PC,DCXR,ALDOB,PCK1,FBP1
nucleotide-sugar metabolic process (GO:0009225)	0.0405502	0.452855	7.11537	22.8063	CSGALNACT1,B4GALNT2			very long-chain fatty acid metabolic process (GO:0000038)	0.00558362	0.0523094	6.28226	32.5918	ACADVL,CYP4F2,ACAA1,SLC27A5
embryonic appendage morphogenesis (GO:0035113)	0.0405502	0.452855	7.11537	22.8063	TGFB2,LEF1			icosanoid metabolic process (GO:0006690)	0.00564203	0.0523094	4.79404	24.8212	CYP2D7,CYP2D6,CYP4F2,CYP4F3,PTGR1
membrane repolarization (GO:0086009)	0.0405502	0.452855	7.11537	22.8063	KCNQ1,ATP1A1			fatty acid beta-oxidation using acyl-CoA oxidase (GO:0033540)	0.00564802	0.0523094	9.80282	50.7438	ACAA1,DECR2,CRAT
negative regulation of hormone secretion (GO:0046888)	0.0405502	0.452855	7.11537	22.8063	RAB11FIP1,ADRA2C			positive regulation of glycolytic process (GO:0045821)	0.00564802	0.0523094	9.80282	50.7438	PFKFB1,MLXIPL,IGF1
negative regulation of cartilage development (GO:0061037)	0.0405502	0.452855	7.11537	22.8063	SOX9,PTHLH			positive regulation of coenzyme metabolic process (GO:0051197)	0.00564802	0.0523094	9.80282	50.7438	PFKFB1,MLXIPL,IGF1
positive regulation of ossification (GO:0045778)	0.0407297	0.452855	3.26815	10.4607	TFAP2A,TGFB2,SOX11,ATRAID			L-alpha-amino acid transmembrane transport (GO:1902475)	0.00564802	0.0523094	9.80282	50.7438	SLC25A18,SLC1A2,SLC7A2
plasma membrane bounded cell projection morphogenesis (GO:0120039)	0.0407297	0.452855	3.26815	10.4607	PAK1,ANKRD27,RAC1,MNX1			pyrimidine nucleoside metabolic process (GO:0006213)	0.00564802	0.0523094	9.80282	50.7438	DPYS,UPB1,DHODH
regulation of protein tyrosine kinase activity (GO:0061097)	0.0416069	0.457888	4.19776	13.3467	GPRC5B,DLG3,NCK2			fatty acid beta-oxidation using acyl-CoA dehydrogenase (GO:0033539)	0.00564802	0.0523094	9.80282	50.7438	ACADVL,ETFDH,ACAD11
skeletal system morphogenesis (GO:0048705)	0.0416069	0.457888	4.19776	13.3467	TFAP2A,RARG,SOX11			phosphate-containing compound metabolic process (GO:0006796)	0.00646787	0.0595968	2.5278	12.7424	PFKFB1,ANGPTL3,ENPP1,LCAT,PDXP,FAM20A,ALDOB,FBP1,SLC17A2,XYLB,NADK
positive regulation of cytoskeleton organization (GO:0051495)	0.0436227	0.477635	2.72559	8.53703	PYCARD,BAIAP2L2,LIMK1,NCK2,RAC1			glycoprotein metabolic process (GO:0009100)	0.00676733	0.0619285	4.57059	22.8331	NEU4,ADAMTS13,EDEM1,MAN1A1,PCSK6
regulation of cell cycle (GO:0051726)	0.0444556	0.478047	1.92086	5.98013	PAK1,CENPF,TGFB2,MAP3K1,SRC,CHEK1,GMNN,STK39,SOX9,IQGAP1			regulation of steroid metabolic process (GO:0019218)	0.0068238	0.0619285	9.04829	45.1269	ACADVL,UGT1A1,APOE
phosphatidylcholine biosynthetic process (GO:0006656)	0.0450865	0.478047	4.0528	12.5603	SLC44A3,CSNK2A1,SLC44A2			positive regulation of nitric-oxide synthase activity (GO:0051000)	0.0068238	0.0619285	9.04829	45.1269	SCARB1,GCH1,APOE
sensory perception of mechanical stimulus (GO:0050954)	0.0456947	0.478047	2.68811	8.29491	TFAP2A,KCNQ1,SLC52A3,USH1C,DCDC2			regulation of endopeptidase activity (GO:0052548)	0.00700966	0.0632972	3.80789	18.8889	SERPINA11,AHSG,SERPINC1,SERPINA10,SERPINF2,KNG1
cytoplasmic translation (GO:0002181)	0.0457898	0.478047	3.1371	9.67384	RPLP0P6,RPL41,RPL36A,RPL8			organic hydroxy compound biosynthetic process (GO:1901617)	0.007385	0.0663548	4.46648	21.9229	CYP27A1,SC5D,ABCB11,CYP8B1,SLC27A5
negative regulation of receptor-mediated endocytosis (GO:0048261)	0.0465414	0.478047	6.52209	20.0059	MTMR2,RAC1			2-oxoglutarate metabolic process (GO:0006103)	0.00813412	0.0720109	8.40155	40.4256	ADHFE1,GPT2,TAT
stem cell development (GO:0048864)	0.0465414	0.478047	6.52209	20.0059	TCOF1,SOX11			negative regulation of lipid biosynthetic process (GO:0051055)	0.00813412	0.0720109	8.40155	40.4256	ACADVL,APOC1,APOC3
regulation of nucleocytoplasmic transport (GO:0046822)	0.0465414	0.478047	6.52209	20.0059	KHDRBS1,PTPN14			serine family amino acid metabolic process (GO:0009069)	0.00813412	0.0720109	8.40155	40.4256	SHMT1,CTH,CDO1
regulation of phosphate metabolic process (GO:0019220)	0.0465414	0.478047	6.52209	20.0059	IGBP1,CD24			phosphatidylcholine metabolic process (GO:0046470)	0.0086182	0.0728427	3.63158	17.2641	APOA1,LCAT,PEMT,LPIN1,APOA5,MFSD2A
retrograde transport, endosome to plasma membrane (GO:1990126)	0.0465414	0.478047	6.52209	20.0059	ANKRD27,VPS35			coenzyme metabolic process (GO:0006732)	0.00873613	0.0728427	4.27185	20.2498	VNN3,OXSM,ACOT12,ACSM5,ACSM2B
negative regulation of focal adhesion assembly (GO:0051895)	0.0465414	0.478047	6.52209	20.0059	SRC,RCC2			pyrimidine-containing compound biosynthetic process (GO:0072528)	0.00875241	0.0728427	19.5743	92.7514	CDA,DHODH
cellular response to osmotic stress (GO:0071470)	0.0465414	0.478047	6.52209	20.0059	STK39,AQP1			negative regulation of cholesterol storage (GO:0010887)	0.00875241	0.0728427	19.5743	92.7514	ABCA1,PPARA
positive regulation of transporter activity (GO:0032411)	0.0465414	0.478047	6.52209	20.0059	WNK2,STK39			cellular response to iron ion (GO:0071281)	0.00875241	0.0728427	19.5743	92.7514	TF,TFR2
positive regulation of interleukin-8 secretion (GO:2000484)	0.0465414	0.478047	6.52209	20.0059	PYCARD,CD58			monoterpenoid metabolic process (GO:0016098)	0.00875241	0.0728427	19.5743	92.7514	CYP2D6,CYP2E1
protein localization to membrane (GO:0072657)	0.0481775	0.478824	2.06975	6.27726	AP4M1,TSPAN15,JUP,DLG3,PACS1,TESC,AGRN,RAB11A			negative regulation of muscle cell apoptotic process (GO:0010656)	0.00875241	0.0728427	19.5743	92.7514	APOH,IGF1
Notch signaling pathway (GO:0007219)	0.0484453	0.478824	3.07543	9.3103	JAG2,NOTCH3,JAG1,MDK			choline catabolic process (GO:0042426)	0.00875241	0.0728427	19.5743	92.7514	DMGDH,SARDH
embryonic organ morphogenesis (GO:0048562)	0.0487056	0.478824	3.91751	11.8385	RARG,SIX2,SOX11			aromatic compound catabolic process (GO:0019439)	0.00875241	0.0728427	19.5743	92.7514	PDXP,ACAA1
positive regulation of Notch signaling pathway (GO:0045747)	0.0487056	0.478824	3.91751	11.8385	JAG2,TGFB2,JAG1			SREBP signaling pathway (GO:0032933)	0.00875241	0.0728427	19.5743	92.7514	INSIG1,ARHGEF10L
protein phosphorylation (GO:0006468)	0.0495122	0.478824	1.57375	4.72997	DDR1,TGFB2,MAP3K1,DYRK2,CSNK2A1,SRC,CDC42BPG,LIMK1,STK39,HUNK,DYRK1B,PRKX,PAK1,SBK1,WNK2,CHEK1,PKN1,NEK11			positive regulation of phospholipid transport (GO:2001140)	0.00875241	0.0728427	19.5743	92.7514	ABCB4,APOE
protein targeting (GO:0006605)	0.0497644	0.478824	2.18323	6.55069	AP4M1,RAB3IP,VPS41,HOMER3,ZDHHC1,TOMM20,SLC25A6			organic hydroxy compound catabolic process (GO:1901616)	0.00875241	0.0728427	19.5743	92.7514	CYP4F2,PDXP
ERBB signaling pathway (GO:0038127)	0.0500122	0.478824	2.61616	7.83668	SRC,NCK2,TGFA,SOX9,IQGAP1			heterocycle catabolic process (GO:0046700)	0.00875241	0.0728427	19.5743	92.7514	ALDH4A1,PRODH2
viral process (GO:0016032)	0.050505	0.478824	1.87464	5.59707	RPL41,CTBP2,PACS1,RPL36A,CHMP3,RAC1,AP2B1,RPL8,HTATSF1,EIF3D			carboxylic acid metabolic process (GO:0019752)	0.00889498	0.0736896	5.41463	25.5693	CYB5A,HYAL1,CYP4F2,CYP4F3
positive regulation of cell migration (GO:0030335)	0.0517777	0.478824	1.86565	5.52382	MMP14,PAK1,TGFB2,RAB25,SRC,PDGFD,LEF1,LAMC2,SOX9,RAB11A			response to nutrient levels (GO:0031667)	0.00958222	0.0783054	7.84105	36.444	INS-IGF2,IGF1,PPARA
sensory perception of sound (GO:0007605)	0.0522577	0.478824	2.58161	7.61978	TFAP2A,KCNQ1,SLC52A3,USH1C,DCDC2			acute-phase response (GO:0006953)	0.00958222	0.0783054	7.84105	36.444	ITIH4,AHSG,MBL2
bone development (GO:0060348)	0.0524624	0.478824	3.79094	11.1744	TFAP2A,RARG,SULF1			positive regulation of carbohydrate metabolic process (GO:0045913)	0.00958222	0.0783054	7.84105	36.444	PFKFB1,MLXIPL,IGF1
neuron projection morphogenesis (GO:0048812)	0.0526621	0.478824	2.02937	5.97419	PAK1,ANKRD27,CTNND2,S100A6,DCDC2,IQGAP1,RAC1,MNX1			regulation of insulin receptor signaling pathway (GO:0046626)	0.00988591	0.0800626	5.23387	24.1629	INS-IGF2,AHSG,ENPP1,IGF1
regulation of transcription from RNA polymerase II promoter (GO:0006357)	0.0528304	0.478824	1.31007	3.85248	SMARCAL1,EHF,RARG,CTBP2,DLX4,LEF1,BHLHE41,TGFA,CHD3,HTATSF1,ZBTB4,GLIS2,MUC1,EPCAM,VPS72,NCK2,SOX9,OTX1,MNX1,SOX4,SMARCE1,TFAP2A,IGBP1,ARNT2,TGFB2,JAG1,CBX5,JUP,H2AFY,ITGA3,ANXA4,MACC1,HMGA1,FOXJ1,SOX11,RFXANK,VEZF1,ETV4,SMARCA4,MED25,PRPF6,ELF4,SUB1,PKN1,TCF3,LMX1B,AGRN			negative regulation of endothelial cell migration (GO:0010596)	0.00988591	0.0800626	5.23387	24.1629	BMP10,APOH,GDF2,APOE
atrioventricular valve morphogenesis (GO:0003181)	0.0528327	0.478824	6.02008	17.7028	TGFB2,SOX4			glucose homeostasis (GO:0042593)	0.0104754	0.0844578	3.47083	15.8226	MLXIPL,INS-IGF2,GCGR,IGF1,ADRA1B,PCK1
membrane repolarization during cardiac muscle cell action potential (GO:0086013)	0.0528327	0.478824	6.02008	17.7028	KCNQ1,ATP1A1			negative regulation of growth (GO:0045926)	0.0105932	0.0850281	2.81475	12.8002	CDA,BMP10,HYAL1,GDF2,ENPP1,MT1G,MT1X,FBP1
regulation of branching involved in ureteric bud morphogenesis (GO:0090189)	0.0528327	0.478824	6.02008	17.7028	SIX2,SOX9			negative regulation of epithelial cell migration (GO:0010633)	0.0109457	0.0856902	5.06478	22.8665	BMP10,APOH,GDF2,MCC
histone H4-K8 acetylation (GO:0043982)	0.0528327	0.478824	6.02008	17.7028	PHF20,JADE2			cholesterol biosynthetic process (GO:0006695)	0.0109457	0.0856902	5.06478	22.8665	SC5D,APOA1,APOE,APOA5
negative regulation of adherens junction organization (GO:1903392)	0.0528327	0.478824	6.02008	17.7028	SRC,RCC2			acylglycerol biosynthetic process (GO:0046463)	0.0111708	0.0856902	7.3506	33.0369	MOGAT2,ANG,LPIN1
autonomic nervous system development (GO:0048483)	0.0528327	0.478824	6.02008	17.7028	SOX11,SOX4			purine ribonucleoside bisphosphate metabolic process (GO:0034035)	0.0111708	0.0856902	7.3506	33.0369	SULT1B1,ENPP1,SULT2A1
endocardial cushion morphogenesis (GO:0003203)	0.0528327	0.478824	6.02008	17.7028	TGFB2,SOX9			leukotriene metabolic process (GO:0006691)	0.0111708	0.0856902	7.3506	33.0369	CYP4F2,CYP4F3,PTGR1
dermatan sulfate proteoglycan biosynthetic process (GO:0050651)	0.0528327	0.478824	6.02008	17.7028	CSGALNACT1,CHST14			triglyceride biosynthetic process (GO:0019432)	0.0111708	0.0856902	7.3506	33.0369	MOGAT2,LPIN1,PCK1
mesenchyme morphogenesis (GO:0072132)	0.0528327	0.478824	6.02008	17.7028	TGFB2,SOX9			activin receptor signaling pathway (GO:0032924)	0.0111708	0.0856902	7.3506	33.0369	BMP10,GDF2,HFE2
neural crest cell differentiation (GO:0014033)	0.0528327	0.478824	6.02008	17.7028	TCOF1,SOX11			skeletal system development (GO:0001501)	0.0112616	0.0856902	2.59068	11.6227	IGFBP4,HYAL1,AHSG,CHRD,GDF2,IGF1,HAPLN4,PAPSS2,TBX3
mesenchymal cell development (GO:0014031)	0.0528327	0.478824	6.02008	17.7028	TCOF1,SOX11			long-chain fatty acid metabolic process (GO:0001676)	0.0119322	0.0856902	3.92929	17.4009	CYP2D7,CYP2D6,ACSL1,CYP4F2,ACAA1
regulation of lymphocyte proliferation (GO:0050670)	0.0528327	0.478824	6.02008	17.7028	LGALS3,SOX11			tyrosine metabolic process (GO:0006570)	0.0120517	0.0856902	15.6586	69.1885	TAT,HPD
endoderm development (GO:0007492)	0.0528327	0.478824	6.02008	17.7028	DUSP4,LAMC1			positive regulation of lipid transport (GO:0032370)	0.0120517	0.0856902	15.6586	69.1885	ABCB4,APOE
histone H4-K5 acetylation (GO:0043981)	0.0528327	0.478824	6.02008	17.7028	PHF20,JADE2			response to misfolded protein (GO:0051788)	0.0120517	0.0856902	15.6586	69.1885	F12,HDAC6
regulation of cartilage development (GO:0061035)	0.0528327	0.478824	6.02008	17.7028	SOX9,PTHLH			ornithine transport (GO:0015822)	0.0120517	0.0856902	15.6586	69.1885	SLC25A20,SLC7A2
negative regulation of signal transduction (GO:0009968)	0.0531871	0.480019	1.74481	5.11917	DDR1,NOTCH3,MTMR2,MMP14,EPHA10,TAX1BP3,MST1R,RPGRIP1L,SHISA2,APCDD1,SULF1,GLIS2			sulfur amino acid biosynthetic process (GO:0000097)	0.0120517	0.0856902	15.6586	69.1885	CTH,CDO1
positive regulation of cell cycle arrest (GO:0071158)	0.0545612	0.490369	2.54795	7.41053	MED25,MUC1,CNOT6,CASP2,SOX4			cellular response to sterol depletion (GO:0071501)	0.0120517	0.0856902	15.6586	69.1885	INSIG1,ARHGEF10L
regulation of cell motility (GO:2000145)	0.0558956	0.492133	2.28729	6.59717	RCC2,LMNA,PRKX,SPINT2,RAC1,PKN1			terpenoid metabolic process (GO:0006721)	0.0120517	0.0856902	15.6586	69.1885	CYP2D6,CYP2E1
Wnt signaling pathway (GO:0016055)	0.0558956	0.492133	2.28729	6.59717	RARG,PTK7,LEF1,VPS35,CD24,SOX4			L-cysteine metabolic process (GO:0046439)	0.0120517	0.0856902	15.6586	69.1885	CDO1,AGXT
regulation of heart rate by cardiac conduction (GO:0086091)	0.0563546	0.492133	3.67228	10.5618	JUP,KCNQ1,DSG2			heme catabolic process (GO:0042167)	0.0120517	0.0856902	15.6586	69.1885	UGT1A1,UGT1A4
negative regulation of cell-substrate adhesion (GO:0010812)	0.0563546	0.492133	3.67228	10.5618	JAG1,RCC2,CASK			fructose metabolic process (GO:0006000)	0.0120517	0.0856902	15.6586	69.1885	ALDOB,FBP1
regulation of microtubule polymerization (GO:0031113)	0.0563546	0.492133	3.67228	10.5618	PAK1,ARL2,RAC1			porphyrin-containing compound catabolic process (GO:0006787)	0.0120517	0.0856902	15.6586	69.1885	UGT1A1,UGT1A4
negative regulation of protein complex assembly (GO:0031333)	0.0563546	0.492133	3.67228	10.5618	ANKRD27,PMEPA1,LCMT1			modification by symbiont of host morphology or physiology (GO:0044003)	0.0120517	0.0856902	15.6586	69.1885	RXRA,CLEC4M
neural crest cell development (GO:0014032)	0.0563546	0.492133	3.67228	10.5618	TCOF1,LEF1,SOX11			positive regulation of fatty acid beta-oxidation (GO:0032000)	0.0120517	0.0856902	15.6586	69.1885	PPARA,PLIN5
protein maturation (GO:0051604)	0.0569227	0.495089	2.51515	7.20858	TSPAN15,MMP14,TESC,RHBDF2,CASP2			ethanol catabolic process (GO:0006068)	0.0120517	0.0856902	15.6586	69.1885	SULT1B1,SULT2A1
neural tube development (GO:0021915)	0.0594054	0.500537	5.58979	15.782	SOX11,SOX4			positive regulation of insulin receptor signaling pathway (GO:0046628)	0.0120517	0.0856902	15.6586	69.1885	INS-IGF2,IGF1
glucose 6-phosphate metabolic process (GO:0051156)	0.0594054	0.500537	5.58979	15.782	G6PD,G6PC3			pentose metabolic process (GO:0019321)	0.0120517	0.0856902	15.6586	69.1885	DCXR,XYLB
cardiac ventricle development (GO:0003231)	0.0594054	0.500537	5.58979	15.782	TMEM65,STRA6			proline metabolic process (GO:0006560)	0.0120517	0.0856902	15.6586	69.1885	ALDH4A1,PRODH2
sympathetic nervous system development (GO:0048485)	0.0594054	0.500537	5.58979	15.782	SOX11,SOX4			ethanol metabolic process (GO:0006067)	0.0120517	0.0856902	15.6586	69.1885	SULT1B1,SULT2A1
negative regulation of DNA replication (GO:0008156)	0.0594054	0.500537	5.58979	15.782	GMNN,S100A11			fructose 1,6-bisphosphate metabolic process (GO:0030388)	0.0120517	0.0856902	15.6586	69.1885	ALDOB,FBP1
bone morphogenesis (GO:0060349)	0.0594054	0.500537	5.58979	15.782	TFAP2A,RARG			amino acid import across plasma membrane (GO:0089718)	0.0120517	0.0856902	15.6586	69.1885	SLC1A2,SLC7A2
positive regulation of G2/M transition of mitotic cell cycle (GO:0010971)	0.0594054	0.500537	5.58979	15.782	RCC2,RAB11A			cellular response to metal ion (GO:0071248)	0.0127489	0.0902924	2.96297	12.9254	TF,TFR2,BNIP3,MT1G,MT1X,ADCY1,FBP1
regulation of stem cell proliferation (GO:0072091)	0.0594054	0.500537	5.58979	15.782	EPCAM,SOX11			cellular iron ion homeostasis (GO:0006879)	0.0128403	0.090584	3.85205	16.7763	TF,TFR2,GDF2,HFE2,HAMP
								sodium-independent organic anion transport (GO:0043252)	0.0132786	0.0933121	4.75733	20.5593	SLC22A25,SLCO2B1,SLC22A1,SLC22A7
								chemical homeostasis (GO:0048878)	0.0145547	0.101883	4.61717	19.5299	ABCB4,NR1I3,NR1I2,ANGPTL3
								sterol transport (GO:0015918)	0.014778	0.103047	6.5332	27.5349	ABCG8,LCAT,APOA1
								sulfur amino acid catabolic process (GO:0000098)	0.0158049	0.106753	13.0482	54.1165	CTH,MAT1A
								ventricular cardiac muscle cell membrane repolarization (GO:0099625)	0.0158049	0.106753	13.0482	54.1165	KCNE1,KCNJ8
								intestinal cholesterol absorption (GO:0030299)	0.0158049	0.106753	13.0482	54.1165	ABCG8,ABCG5
								regulation of nitrogen compound metabolic process (GO:0051171)	0.0158049	0.106753	13.0482	54.1165	SCARB1,APOE
								ketone body biosynthetic process (GO:0046951)	0.0158049	0.106753	13.0482	54.1165	HMGCL,ACSS3
								cellular biogenic amine catabolic process (GO:0042402)	0.0158049	0.106753	13.0482	54.1165	DMGDH,SARDH
								regulation of smooth muscle cell apoptotic process (GO:0034391)	0.0158049	0.106753	13.0482	54.1165	APOH,IGF1
								acid secretion (GO:0046717)	0.0158049	0.106753	13.0482	54.1165	ABCB4,SLC51A
								dicarboxylic acid metabolic process (GO:0043648)	0.0158415	0.106753	3.63749	15.0778	TAT,GPT2,SHMT1,ADHFE1,NAGS
								branched-chain amino acid metabolic process (GO:0009081)	0.0167997	0.112789	6.18903	25.2908	ACAD8,ALDH6A1,ACADSB
								sterol biosynthetic process (GO:0016126)	0.0173331	0.115511	4.36022	17.6813	SC5D,APOA1,APOE,APOA5
								regulation of release of cytochrome c from mitochondria (GO:0090199)	0.0173331	0.115511	4.36022	17.6813	HGF,BNIP3,CIDEB,IGF1
								negative regulation of endopeptidase activity (GO:0010951)	0.0177227	0.117674	3.06373	12.3557	SERPINA11,AHSG,SERPINC1,SERPINA10,SERPINF2,KNG1
								positive regulation of cellular biosynthetic process (GO:0031328)	0.0187292	0.123226	2.36456	9.40545	SCARB1,MLXIPL,AGXT2,HGF,APOC2,APOA1,IGF1,APOA5,PLIN5
								regulation of cholesterol metabolic process (GO:0090181)	0.0188377	0.123226	4.24215	16.8494	ACADVL,SC5D,APOE,ACACB
								vitamin transport (GO:0051180)	0.0189683	0.123226	5.87928	23.3112	SCARB1,AFM,APOA1
								positive regulation of ATP metabolic process (GO:1903580)	0.0189683	0.123226	5.87928	23.3112	PFKFB1,MLXIPL,IGF1
								cellular nitrogen compound biosynthetic process (GO:0044271)	0.0189683	0.123226	5.87928	23.3112	GCHFR,GCH1,CPS1
								NAD metabolic process (GO:0019674)	0.0189683	0.123226	5.87928	23.3112	NADK2,KMO,NADK
								diterpenoid metabolic process (GO:0016101)	0.0192771	0.124474	3.44551	13.6057	APOC2,APOA1,APOC3,APOE,DHRS3
								ornithine metabolic process (GO:0006591)	0.0199875	0.124474	11.1836	43.7575	ARG1,ASL
								positive regulation of protein maturation (GO:1903319)	0.0199875	0.124474	11.1836	43.7575	CCBE1,TFR2
								positive regulation of triglyceride biosynthetic process (GO:0010867)	0.0199875	0.124474	11.1836	43.7575	SCARB1,PLIN5
								homocysteine metabolic process (GO:0050667)	0.0199875	0.124474	11.1836	43.7575	CPS1,CTH
								indolalkylamine catabolic process (GO:0046218)	0.0199875	0.124474	11.1836	43.7575	TDO2,KMO
								intestinal lipid absorption (GO:0098856)	0.0199875	0.124474	11.1836	43.7575	ABCG8,ABCG5
								flavonoid glucuronidation (GO:0052696)	0.0199875	0.124474	11.1836	43.7575	UGT1A1,UGT1A4
								regulation of cell-cell adhesion mediated by cadherin (GO:2000047)	0.0199875	0.124474	11.1836	43.7575	SERPINF2,PLG
								protein autoprocessing (GO:0016540)	0.0199875	0.124474	11.1836	43.7575	F12,HFE2
								fatty acid homeostasis (GO:0055089)	0.0199875	0.124474	11.1836	43.7575	MLXIPL,APOE
								serine family amino acid catabolic process (GO:0009071)	0.0199875	0.124474	11.1836	43.7575	SDS,SHMT1
								iron ion homeostasis (GO:0055072)	0.0205227	0.127368	3.38593	13.1585	TF,TFR2,GDF2,HFE2,HAMP
								transition metal ion homeostasis (GO:0055076)	0.0212843	0.131193	5.59902	21.555	TF,TFR2,HFE2
								organic cation transport (GO:0015695)	0.0212843	0.131193	5.59902	21.555	SLC47A1,SLC22A1,SLC25A42
								positive regulation of endocytosis (GO:0045807)	0.0218197	0.134035	3.32837	12.7308	TF,AHSG,TFR2,APOE,APOA5
								amide biosynthetic process (GO:0043604)	0.0238261	0.144103	3.92339	14.6616	CPS1,ARG1,ASL,NAGS
								carboxylic acid biosynthetic process (GO:0046394)	0.0238261	0.144103	3.92339	14.6616	GLS2,HYAL1,GPT2,ASPG
								regulation of coagulation (GO:0050818)	0.0245757	0.144103	9.78514	36.2637	PROC,F2
								L-glutamate transport (GO:0015813)	0.0245757	0.144103	9.78514	36.2637	SLC25A18,SLC1A2
								glutamine metabolic process (GO:0006541)	0.0245757	0.144103	9.78514	36.2637	GLYATL1,GLS2
								tryptophan metabolic process (GO:0006568)	0.0245757	0.144103	9.78514	36.2637	TDO2,KMO
								positive regulation of lipase activity (GO:0060193)	0.0245757	0.144103	9.78514	36.2637	APOC2,PLIN5
								androgen biosynthetic process (GO:0006702)	0.0245757	0.144103	9.78514	36.2637	HSD17B6,CYP17A1
								glycoprotein catabolic process (GO:0006516)	0.0245757	0.144103	9.78514	36.2637	NEU4,EDEM1
								negative regulation of cell activation (GO:0050866)	0.0245757	0.144103	9.78514	36.2637	APOE,F2
								regulation of fatty acid beta-oxidation (GO:0031998)	0.0245757	0.144103	9.78514	36.2637	PPARA,PLIN5
								regulation of phospholipase activity (GO:0010517)	0.0245757	0.144103	9.78514	36.2637	APOC2,ANGPTL3
								regulation of plasminogen activation (GO:0010755)	0.0245757	0.144103	9.78514	36.2637	F12,SERPINF2
								ketone body metabolic process (GO:1902224)	0.0245757	0.144103	9.78514	36.2637	HMGCL,ACSS3
								positive regulation of wound healing (GO:0090303)	0.0263593	0.154061	5.11163	18.5855	APOH,F12,F2
								pyruvate metabolic process (GO:0006090)	0.0275554	0.160533	3.73618	13.4187	PFKFB1,SDS,ALDOB,PCK1
								response to glucose (GO:0009749)	0.0295432	0.160727	3.6491	12.8518	GYS2,INS-IGF2,IGF1,PCK1
								negative regulation of cellular biosynthetic process (GO:0031327)	0.0295432	0.160727	3.6491	12.8518	ACADVL,MST1,APOC1,APOC3
								fatty acid biosynthetic process (GO:0006633)	0.0295432	0.160727	3.6491	12.8518	OXSM,ACSM5,DECR2,ACSM2B
								L-phenylalanine metabolic process (GO:0006558)	0.0295467	0.160727	8.69746	30.6306	TAT,HPD
								L-phenylalanine catabolic process (GO:0006559)	0.0295467	0.160727	8.69746	30.6306	TAT,HPD
								nitric oxide biosynthetic process (GO:0006809)	0.0295467	0.160727	8.69746	30.6306	GCHFR,GCH1
								carnitine metabolic process (GO:0009437)	0.0295467	0.160727	8.69746	30.6306	SHMT1,CRAT
								positive regulation by host of viral process (GO:0044794)	0.0295467	0.160727	8.69746	30.6306	PC,APOE
								xenobiotic glucuronidation (GO:0052697)	0.0295467	0.160727	8.69746	30.6306	UGT1A1,UGT1A4
								carnitine shuttle (GO:0006853)	0.0295467	0.160727	8.69746	30.6306	SLC25A20,ACACB
								pyrimidine nucleoside catabolic process (GO:0046135)	0.0295467	0.160727	8.69746	30.6306	DPYS,UPB1
								modulation by host of viral process (GO:0044788)	0.0295467	0.160727	8.69746	30.6306	PC,APOE
								regulation of actin filament depolymerization (GO:0030834)	0.0295467	0.160727	8.69746	30.6306	CFL2,PDXP
								biotin metabolic process (GO:0006768)	0.0295467	0.160727	8.69746	30.6306	PC,ACACB
								positive regulation of actin filament depolymerization (GO:0030836)	0.0295467	0.160727	8.69746	30.6306	CFL2,PDXP
								fatty acid transmembrane transport (GO:1902001)	0.0295467	0.160727	8.69746	30.6306	SLC25A20,ACACB
								positive regulation of fatty acid oxidation (GO:0046321)	0.0295467	0.160727	8.69746	30.6306	PPARA,PLIN5
								L-serine metabolic process (GO:0006563)	0.0295467	0.160727	8.69746	30.6306	SDS,SHMT1
								erythrose 4-phosphate/phosphoenolpyruvate family amino acid catabolic process (GO:1902222)	0.0295467	0.160727	8.69746	30.6306	TAT,HPD
								regulation of receptor biosynthetic process (GO:0010869)	0.0295467	0.160727	8.69746	30.6306	PPARA,HDAC6
								urate metabolic process (GO:0046415)	0.0295467	0.160727	8.69746	30.6306	SLC2A9,GCKR
								hepatocyte growth factor receptor signaling pathway (GO:0048012)	0.0295467	0.160727	8.69746	30.6306	HGF,MST1
								phospholipid metabolic process (GO:0006644)	0.0307177	0.166595	3.0202	10.5191	LIPG,ANGPTL3,FITM1,LCAT,ENPP7
								negative regulation of endocytosis (GO:0045806)	0.0320229	0.173154	4.70221	16.1817	APOC2,APOC1,APOC3
								response to insulin (GO:0032868)	0.0323919	0.174626	2.97429	10.2014	INS-IGF2,PDE3B,ENPP1,IGF1,PCK1
								lipid biosynthetic process (GO:0008610)	0.034122	0.183072	2.92975	9.89613	ACSL1,FITM1,ACSM5,ACSM2B,CYP17A1
								positive regulation of protein depolymerization (GO:1901881)	0.0348785	0.183072	7.82731	26.2675	CFL2,PDXP
								carbohydrate derivative transport (GO:1901264)	0.0348785	0.183072	7.82731	26.2675	SCARB1,MFSD2A
								sulfation (GO:0051923)	0.0348785	0.183072	7.82731	26.2675	SULT1B1,SULT2A1
								cellular modified amino acid catabolic process (GO:0042219)	0.0348785	0.183072	7.82731	26.2675	ALDH4A1,SARDH
								regulation of cholesterol homeostasis (GO:2000188)	0.0348785	0.183072	7.82731	26.2675	NR1I3,NR1I2
								nucleoside catabolic process (GO:0009164)	0.0348785	0.183072	7.82731	26.2675	DPYS,UPB1
								plasminogen activation (GO:0031639)	0.0348785	0.183072	7.82731	26.2675	APOH,F11
								vasoconstriction (GO:0042310)	0.0348785	0.183072	7.82731	26.2675	ADRA1B,ADRA1A
								regulation of macrophage derived foam cell differentiation (GO:0010743)	0.0350736	0.183072	4.52113	15.1472	ABCA1,ABCA5,PPARA
								coenzyme biosynthetic process (GO:0009108)	0.0350736	0.183072	4.52113	15.1472	GCH1,MAT1A,MOCS1
								organic anion transport (GO:0015711)	0.036291	0.188881	2.35227	7.80055	SCARB1,SLC22A25,CA5A,SLCO2B1,SLC22A1,SLC25A42,SLC22A7
								negative regulation of endothelial cell proliferation (GO:0001937)	0.0382688	0.198325	4.35345	14.2058	APOH,GDF2,APOE
								arachidonic acid metabolic process (GO:0019369)	0.0383252	0.198325	3.33785	10.8869	CYP2D7,CYP2D6,CYP4F2,CYP2E1
								regulation of biomineral tissue development (GO:0070167)	0.0405502	0.205136	7.11537	22.8063	AHSG,ENPP1
								regulation of triglyceride biosynthetic process (GO:0010866)	0.0405502	0.205136	7.11537	22.8063	SCARB1,PLIN5
								positive regulation of cholesterol efflux (GO:0010875)	0.0405502	0.205136	7.11537	22.8063	ABCA1,APOE
								pathway-restricted SMAD protein phosphorylation (GO:0060389)	0.0405502	0.205136	7.11537	22.8063	BMP10,GDF2
								alpha-linolenic acid metabolic process (GO:0036109)	0.0405502	0.205136	7.11537	22.8063	ACSL1,ACAA1
								catecholamine biosynthetic process (GO:0042423)	0.0405502	0.205136	7.11537	22.8063	GCH1,DBH
								positive regulation of muscle contraction (GO:0045933)	0.0405502	0.205136	7.11537	22.8063	ADRA1B,ADRA1A
								regulation of fatty acid oxidation (GO:0046320)	0.0405502	0.205136	7.11537	22.8063	ACADVL,PPARA
								negative regulation of cell-cell adhesion (GO:0022408)	0.0416069	0.20815	4.19776	13.3467	APOA1,PLG,PPARA
								alpha-amino acid metabolic process (GO:1901605)	0.0416069	0.20815	4.19776	13.3467	ALDH6A1,CPS1,KMO
								zinc ion homeostasis (GO:0055069)	0.0416069	0.20815	4.19776	13.3467	MT1G,MT1X,SLC39A14
								cellular zinc ion homeostasis (GO:0006882)	0.0416069	0.20815	4.19776	13.3467	MT1G,MT1X,SLC39A14
								positive regulation of dendrite development (GO:1900006)	0.0450865	0.224315	4.0528	12.5603	SS18L1,APOE,SHANK3
								oxoacid metabolic process (GO:0043436)	0.0450865	0.224315	4.0528	12.5603	SULT1B1,ENPP1,SULT2A1
								adenylate cyclase-activating G-protein coupled receptor signaling pathway (GO:0007189)	0.0456947	0.225947	2.68811	8.29491	ABCA1,GCGR,ADCY1,ADRA1B,ADRA1A
								negative regulation of inflammatory response (GO:0050728)	0.0456947	0.225947	2.68811	8.29491	PROC,APOA1,APOE,F2,PPARA
								negative regulation of cellular component organization (GO:0051129)	0.0457898	0.225947	3.1371	9.67384	APOA1,APOC3,RAF1,HDAC6
								lipid particle organization (GO:0034389)	0.0465414	0.225951	6.52209	20.0059	FITM1,PLIN5
								regulation of calcineurin-NFAT signaling cascade (GO:0070884)	0.0465414	0.225951	6.52209	20.0059	RCAN1,IGF1
								glucuronate metabolic process (GO:0019585)	0.0465414	0.225951	6.52209	20.0059	UGT1A1,UGT1A4
								pyrimidine-containing compound catabolic process (GO:0072529)	0.0465414	0.225951	6.52209	20.0059	DPYS,UPB1
								positive regulation of muscle hypertrophy (GO:0014742)	0.0465414	0.225951	6.52209	20.0059	BMP10,IGF1
								positive regulation of smooth muscle contraction (GO:0045987)	0.0465414	0.225951	6.52209	20.0059	ADRA1B,ADRA1A
								negative regulation of mitochondrion organization (GO:0010823)	0.0487056	0.235824	3.91751	11.8385	HGF,BNIP3,IGF1
								negative regulation of cellular catabolic process (GO:0031330)	0.0511842	0.24403	3.01613	8.96491	HGF,APOC1,APOC3,PLIN5
								BMP signaling pathway (GO:0030509)	0.0522577	0.24403	2.58161	7.61978	GREM2,BMP10,CHRD,GDF2,HFE2
								negative regulation of cellular metabolic process (GO:0031324)	0.0524624	0.24403	3.79094	11.1744	APOE,PPARA,PLIN5
								membrane repolarization during cardiac muscle cell action potential (GO:0086013)	0.0528327	0.24403	6.02008	17.7028	KCNE1,KCNJ8
								retinoic acid metabolic process (GO:0042573)	0.0528327	0.24403	6.02008	17.7028	UGT1A1,ALDH8A1
								phosphatidylethanolamine biosynthetic process (GO:0006646)	0.0528327	0.24403	6.02008	17.7028	LPIN1,ETNPPL
								embryonic axis specification (GO:0000578)	0.0528327	0.24403	6.02008	17.7028	RIPPLY1,TBX3
								positive regulation of vasoconstriction (GO:0045907)	0.0528327	0.24403	6.02008	17.7028	ADRA1B,ADRA1A
								pyrimidine nucleoside biosynthetic process (GO:0046134)	0.0528327	0.24403	6.02008	17.7028	CDA,DHODH
								ventricular cardiac muscle cell action potential (GO:0086005)	0.0528327	0.24403	6.02008	17.7028	KCNE1,KCNJ8
								intracellular lipid transport (GO:0032365)	0.0528327	0.24403	6.02008	17.7028	SLC25A20,ACACB
								negative regulation of release of cytochrome c from mitochondria (GO:0090201)	0.0528327	0.24403	6.02008	17.7028	HGF,IGF1
								positive regulation of acute inflammatory response (GO:0002675)	0.0528327	0.24403	6.02008	17.7028	CREB3L3,F12
								positive regulation of cellular response to insulin stimulus (GO:1900078)	0.0528327	0.24403	6.02008	17.7028	INS-IGF2,IGF1
								negative regulation of platelet activation (GO:0010544)	0.0528327	0.24403	6.02008	17.7028	APOE,F2
								positive regulation of collagen metabolic process (GO:0010714)	0.0528327	0.24403	6.02008	17.7028	SERPINF2,F2
								positive regulation of collagen biosynthetic process (GO:0032967)	0.0528327	0.24403	6.02008	17.7028	SERPINF2,F2
								regulation of protein complex disassembly (GO:0043244)	0.0528327	0.24403	6.02008	17.7028	BNIP3,HDAC6
								positive regulation of protein phosphorylation (GO:0001934)	0.0556585	0.256427	1.59479	4.60659	TENM1,BMP10,HGF,GDF2,IGF1,F2,ADRA1B,ADRA1A,INHBC,HDAC6,INS-IGF2,THPO,WNK3,CCNL2,FAM20A,RAF1
								positive regulation of peptide secretion (GO:0002793)	0.0563546	0.258316	3.67228	10.5618	TFR2,ANG,IGF1
								carbohydrate catabolic process (GO:0016052)	0.0563546	0.258316	3.67228	10.5618	PFKFB1,NEU4,ALDOB
								integrin-mediated signaling pathway (GO:0007229)	0.0569107	0.260204	2.90412	8.324	ADAMTS13,ANGPTL3,APOA1,FERMT2
								positive regulation of supramolecular fiber organization (GO:1902905)	0.059342	0.267547	2.48319	7.01361	TENM1,BMP10,CFL2,PDXP,APOE
								postsynaptic membrane organization (GO:0001941)	0.0594054	0.267547	5.58979	15.782	APOE,SHANK3
								positive regulation of cardiac muscle tissue growth (GO:0055023)	0.0594054	0.267547	5.58979	15.782	BMP10,IGF1
								positive regulation of cardiac muscle hypertrophy (GO:0010613)	0.0594054	0.267547	5.58979	15.782	BMP10,IGF1
								negative regulation of DNA replication (GO:0008156)	0.0594054	0.267547	5.58979	15.782	GDF2,ENPP7
								negative regulation of lipid storage (GO:0010888)	0.0594054	0.267547	5.58979	15.782	ABCA1,PPARA

## Sheet: GO_Molecular_Functions
Up-regulated pathway analysis								Down-regulated pathway analysis
Term	P-value	FDR	Z-Score	Combined Score	Genes			Term	P-value	FDR	Z-Score	Combined Score	Genes
enhancer binding (GO:0035326)	0.000407637	0.146509	9.36941	73.1295	LEF1,HMGA1,SOX11,SOX9,TCF3			hydrolase activity, acting on acid anhydrides, catalyzing transmembrane movement of substances (GO:0016820)	6.25568e-08	1.36951e-05	12.4158	205.944	ABCA1,ABCG8,ABCG5,ABCA5,ABCA6,ABCB4,ABCA9,ABCC9,ABCA8,ABCB11
cadherin binding (GO:0045296)	0.000961769	0.146509	2.43118	16.8888	LAD1,NOTCH3,JUP,SRC,CAPG,IQGAP1,YWHAZ,SEPT2,CDH6,EEF1G,EIF2S3,PKM,EPCAM,EPS8L1,CLIC1,SPTAN1,S100A11,DBN1			cholesterol transporter activity (GO:0017127)	9.16091e-08	1.36951e-05	27.6734	448.468	ABCA1,ABCG8,ABCG5,STARD5,APOA1,APOE,APOA5
retinoid X receptor binding (GO:0046965)	0.00116591	0.146509	19.6117	132.462	MED25,RARG,HMGA1			ATPase activity, coupled to transmembrane movement of substances (GO:0042626)	1.26807e-07	1.36951e-05	11.3499	180.243	ABCA1,ABCG8,ABCG5,ABCA5,ABCA6,ABCB4,ABCA9,ABCC9,ABCA8,ABCB11
acetylgalactosaminyltransferase activity (GO:0008376)	0.00119356	0.146509	5.62695	37.874	GALNT12,CSGALNACT1,B3GALT4,B4GALNT3,B4GALNT2,B4GALNT4			P-P-bond-hydrolysis-driven transmembrane transporter activity (GO:0015405)	1.26807e-07	1.36951e-05	11.3499	180.243	ABCA1,ABCG8,ABCG5,ABCA5,ABCA6,ABCB4,ABCA9,ABCC9,ABCA8,ABCB11
sequence-specific double-stranded DNA binding (GO:1990837)	0.00200366	0.188089	3.4519	21.4459	TFAP2A,RARG,KDM3B,H2AFY,HMGA1,FOXJ1,SOX11,CRIP1,SOX4			ATPase activity, coupled to movement of substances (GO:0043492)	1.10637e-06	9.55906e-05	8.63088	118.368	ABCA1,ABCG8,ABCG5,ABCA5,ABCA6,ABCB4,ABCA9,ABCC9,ABCA8,ABCB11
core promoter sequence-specific DNA binding (GO:0001046)	0.00229844	0.188089	4.1809	25.4011	TFAP2A,H2AFY,H3F3A,SOX11,SOX9,SOX4,SMARCA4			serine-type endopeptidase activity (GO:0004252)	2.25822e-06	0.000162592	4.05376	52.7026	FCN2,COLEC10,F12,F11,PROZ,PLG,PCSK6,F2,PRSS53,C2,F9,PROC,LPAL2,MASP2,MASP1,LPA,HGFAC,MBL2
ammonium transmembrane transporter activity (GO:0008519)	0.0027562	0.190258	7.85484	46.2956	SLC12A2,SLC44A3,SLC44A2,AQP1			sterol transporter activity (GO:0015248)	4.39287e-06	0.000271103	13.1704	162.464	ABCA1,ABCG8,ABCG5,STARD5,APOA1,APOE,APOA5
metal ion transmembrane transporter activity (GO:0046873)	0.00321718	0.190258	7.48041	42.932	SLC12A2,MMGT1,ZDHHC13,AQP1			phosphatidylcholine-sterol O-acyltransferase activator activity (GO:0060228)	5.5632e-06	0.000300413	78.621	951.262	APOC1,APOA1,APOE,APOA5
RNA polymerase II core promoter sequence-specific DNA binding (GO:0000979)	0.00429112	0.190258	6.82924	37.2276	TFAP2A,H2AFY,H3F3A,SOX11			serine-type peptidase activity (GO:0008236)	1.1393e-05	0.000546862	3.56768	40.6092	FCN2,COLEC10,F12,F11,PROZ,PLG,PCSK6,F2,PRSS53,C2,F9,PROC,LPAL2,MASP2,MASP1,LPA,HGFAC,MBL2
UDP-glycosyltransferase activity (GO:0008194)	0.00482854	0.190258	4.14298	22.0954	CSGALNACT1,B3GALT4,XXYLT1,B4GALNT3,B4GALNT2,B4GALNT4			transaminase activity (GO:0008483)	1.58983e-05	0.000686805	21.8754	241.708	PHYKPL,AGXT2,ABAT,AGXT,ETNPPL
P-P-bond-hydrolysis-driven transmembrane transporter activity (GO:0015405)	0.00513204	0.190258	4.91414	25.9086	ABCC4,RALBP1,ABCC1,ABCA3,TOMM20			oxidoreductase activity, acting on paired donors, with incorporation or reduction of molecular oxygen, NAD(P)H as one donor, and incorporation of one atom of oxygen (GO:0016709)	6.29754e-05	0.00247322	8.12922	78.6321	POR,CYP4F2,CYP4F3,AKR1C8P,CYP2E1,KMO,CYP8B1
enhancer sequence-specific DNA binding (GO:0001158)	0.0052182	0.190258	4.07134	21.3973	SMARCE1,H3F3A,HMGA1,SOX11,SOX9,SMARCA4			lipase inhibitor activity (GO:0055102)	7.19025e-05	0.00258849	26.2016	249.969	APOC2,APOC1,ANGPTL3,APOC3
nucleosomal DNA binding (GO:0031492)	0.00558362	0.190258	6.28226	32.5918	SMARCE1,H2AFY,H3F3A,SMARCA4			cholesterol binding (GO:0015485)	8.64553e-05	0.00287297	7.67681	71.8233	ABCA1,STARD5,APOF,APOC3,APOA1,APOE,APOA5
myosin V binding (GO:0031489)	0.00564802	0.190258	9.80282	50.7438	RAB25,RAB3D,RAB11A			sterol binding (GO:0032934)	0.000177379	0.00547342	6.73888	58.2052	ABCA1,STARD5,APOF,APOA1,APOC3,APOE,APOA5
RNA polymerase II regulatory region sequence-specific DNA binding (GO:0000977)	0.00618565	0.190258	1.90355	9.68056	SMARCE1,TFAP2A,EHF,RARG,MYEF2,DLX4,H2AFY,MACC1,H3F3A,LEF1,BHLHE41,SOX11,VEZF1,ZBTB4,ETV4,SMARCA4,MUC1,ELF4,LMX1B,OTX1,TCF3			steroid hydroxylase activity (GO:0008395)	0.000207618	0.00597939	8.15482	69.1514	CYP27A1,CYP2D7,CYP2D6,CYP2E1,CYP8B1,CYP17A1
transcription coactivator activity (GO:0003713)	0.00677629	0.190258	2.15419	10.7587	TFAP2A,SMARCE1,RARG,JUP,HMGA1,DYRK1B,SOX11,SMARCA4,GRIP1,PRPF6,SUB1,SOX9,PKN1,TCF3,SOX4			peptidase inhibitor activity (GO:0030414)	0.000243932	0.00619874	7.88259	65.5723	ITIH4,ITIH3,AHSG,SERPINF2,LPA,KNG1
retinoic acid receptor binding (GO:0042974)	0.0068238	0.190258	9.04829	45.1269	RARG,MED25,HMGA1			endopeptidase regulator activity (GO:0061135)	0.000243932	0.00619874	7.88259	65.5723	ITIH4,ITIH3,AHSG,SERPINF2,LPA,KNG1
protein kinase binding (GO:0019901)	0.00697483	0.190258	1.85142	9.19311	SLC12A2,DDR1,MAP3K1,CTBP2,EPHA10,H2AFY,RCC2,IQGAP1,MST1R,KIF11,ZBTB4,YWHAZ,POLA1,GPRC5B,KCNQ1,PKN1,SOX9,RAC1,RHOV,TCF3,CD24,HNRNPA0			hydrolase activity, acting on carbon-nitrogen (but not peptide) bonds, in cyclic amides (GO:0016812)	0.000293634	0.00704721	39.2294	319.059	CPS1,AMDHD1,DPYS
SH3/SH2 adaptor activity (GO:0005070)	0.00873613	0.22478	4.27185	20.2498	KHDRBS1,RUSC1,SH2D3A,SRC,NCK2			acyl-CoA dehydrogenase activity (GO:0003995)	0.000423084	0.0096196	14.2881	110.989	ACAD8,ACADVL,ACAD11,ACADSB
GTPase activity (GO:0003924)	0.0102874	0.22478	2.25878	10.3381	ARF3,IFT22,RAB36,RAB25,RAB3D,NUDT1,ARL2,RAB19,RAC1,RHOV,RAB11A,SEPT2			lipase activator activity (GO:0060229)	0.000504318	0.0108933	29.4205	223.37	APOC2,APOH,APOA5
nucleoside-triphosphatase activity (GO:0017111)	0.0107558	0.22478	1.8624	8.44098	ARF3,SMARCAL1,RALBP1,ABCC1,RAB3D,NUDT1,ARL2,MYL6B,KIF11,CHD3,RAB11A,SEPT2,IFT22,RAB36,RAB25,RAB19,RAC1,RHOV,KIF3C			fatty acid ligase activity (GO:0015645)	0.000893643	0.0183835	11.2247	78.7994	ACSL1,ACSM5,ACSM2B,SLC27A5
transcription factor activity, RNA polymerase II core promoter proximal region sequence-specific binding (GO:0000982)	0.0112014	0.22478	2.08295	9.35604	TFAP2A,EHF,MYEF2,DLX4,BHLHE41,FOXJ1,SOX11,ETV4,GLIS2,ELF4,SOX9,OTX1,TCF3,SOX4			flavin adenine dinucleotide binding (GO:0050660)	0.00119356	0.0234371	5.62695	37.874	POR,ETFDH,AOX1,ACAD11,KMO,PRODH2
AT DNA binding (GO:0003680)	0.0120517	0.22478	15.6586	69.1885	HMGA1,CRIP1			endopeptidase inhibitor activity (GO:0004866)	0.0018833	0.0353734	3.48592	21.8732	SERPINA11,ITIH4,ITIH3,AHSG,SERPINC1,SERPINF2,SERPINA10,LPA,KNG1
choline transmembrane transporter activity (GO:0015220)	0.0120517	0.22478	15.6586	69.1885	SLC44A3,SLC44A2			CoA-ligase activity (GO:0016405)	0.00220629	0.0397132	14.7072	89.956	ACSS3,ACSM5,ACSM2B
histone threonine kinase activity (GO:0035184)	0.0120517	0.22478	15.6586	69.1885	CHEK1,PKN1			transition metal ion binding (GO:0046914)	0.00267342	0.0461966	2.10213	12.4539	CDA,GCH1,ARG1,DPYS,BHMT2,MT1X,DBH,MYRIP,KNG1,HMGCL,ADAMTS13,RXRA,FDX1,MT1G,ENPP1,AOX1,ANG,PCK1,SHANK3,MSRB1
protein binding involved in heterotypic cell-cell adhesion (GO:0086080)	0.0120517	0.22478	15.6586	69.1885	JUP,DSG2			sodium:amino acid symporter activity (GO:0005283)	0.00288743	0.0461989	13.0724	76.4396	SLC1A2,SLC6A13,SLC6A12
transcriptional activator activity, RNA polymerase II transcription regulatory region sequence-specific binding (GO:0001228)	0.0125568	0.22478	2.05167	8.98116	TFAP2A,EHF,MACC1,LEF1,HMGA1,FOXJ1,SOX11,VEZF1,ETV4,GLIS2,ELF4,SOX9,OTX1,SOX4			C-acyltransferase activity (GO:0016408)	0.00288743	0.0461989	13.0724	76.4396	ACSM5,ACAA1,ACSM2B
transcriptional activator activity, RNA polymerase II core promoter proximal region sequence-specific binding (GO:0001077)	0.0128184	0.22478	2.39147	10.4193	TFAP2A,EHF,ELF4,FOXJ1,SOX11,SOX9,OTX1,ETV4,SOX4,GLIS2			lipoprotein particle receptor binding (GO:0070325)	0.00321718	0.0496364	7.48041	42.932	APOC3,APOA1,APOE,APOA5
divalent inorganic cation transmembrane transporter activity (GO:0072509)	0.0145547	0.244054	4.61717	19.5299	MMGT1,SLC39A6,ZDHHC13,SLC39A10			endopeptidase activity (GO:0004175)	0.0036805	0.0548267	2.12996	11.9378	FCN2,COLEC10,F12,F11,PROZ,PLG,PCSK6,F2,PRSS53,C2,F9,PROC,LPAL2,MASP2,MASP1,LPA,HGFAC,MBL2
RNA polymerase II core promoter proximal region sequence-specific DNA binding (GO:0000978)	0.0150502	0.244054	2.0638	8.66047	TFAP2A,SMARCE1,EHF,MYEF2,DLX4,LEF1,BHLHE41,ETV4,SMARCA4,MUC1,ELF4,OTX1,TCF3			anion:cation symporter activity (GO:0015296)	0.00421139	0.060644	5.17331	28.2978	SLC1A2,SLC6A13,SLC6A12,SLC13A5,SLC17A2
transcription regulatory region sequence-specific DNA binding (GO:0000976)	0.0156468	0.244054	1.9918	8.28089	TFAP2A,RARG,KDM3B,H2AFY,MACC1,LEF1,HMGA1,FOXJ1,SOX11,VEZF1,ZBTB4,SOX9,LMX1B,SOX4			anion transmembrane transporter activity (GO:0008509)	0.00446069	0.062141	4.21718	22.8253	ABCA1,SLC22A25,SLCO2B1,SLC22A1,ABCC9,SLC22A7
sulfotransferase activity (GO:0008146)	0.0159058	0.244054	4.48502	18.5728	GAL3ST1,CHST10,CHST14,HS3ST1			retinoic acid binding (GO:0001972)	0.00460303	0.062141	10.6945	57.5477	RXRA,UGT1A1,LCN12
microtubule motor activity (GO:0003777)	0.0169373	0.252007	3.57117	14.5641	DYNC1I2,KIF11,KIF3C,DYNLRB1,DNAL4			secondary active transmembrane transporter activity (GO:0015291)	0.00606589	0.079408	3.93522	20.0896	CLCN6,SLC22A25,SLCO2B1,SLC22A1,SLC22A7,MFSD2A
motor activity (GO:0003774)	0.0197072	0.263858	2.98586	11.7248	DYNC1I2,MYL6B,KIF11,KIF3C,DYNLRB1,DNAL4			acid-thiol ligase activity (GO:0016878)	0.0068238	0.0867024	9.04829	45.1269	ACSS3,ACSM5,ACSM2B
ATP transmembrane transporter activity (GO:0005347)	0.0199875	0.263858	11.1836	43.7575	SLC25A24,SLC25A6			L-amino acid transmembrane transporter activity (GO:0015179)	0.007385	0.0911521	4.46648	21.9229	SLC25A38,SLC25A18,SLC1A2,SLC25A20,SLC7A2
nucleoside-triphosphate diphosphatase activity (GO:0047429)	0.0199875	0.263858	11.1836	43.7575	NUDT1,DCTPP1			organic anion transmembrane transporter activity (GO:0008514)	0.00805534	0.0960658	3.68851	17.7839	SLC2A9,SLC22A25,SLCO2B1,SLC22A1,SLC25A42,SLC22A7
androgen receptor binding (GO:0050681)	0.0204208	0.263858	4.13031	16.0718	GRIP1,PRPF6,PKN1,SMARCA4			alpha-adrenergic receptor activity (GO:0004936)	0.00875241	0.0960658	19.5743	92.7514	ADRA1B,ADRA1A
hydrolase activity, acting on acid anhydrides, catalyzing transmembrane movement of substances (GO:0016820)	0.0204208	0.263858	4.13031	16.0718	ABCC4,RALBP1,ABCC1,ABCA3			solute:proton antiporter activity (GO:0015299)	0.00875241	0.0960658	19.5743	92.7514	SLC47A1,SLC9B2
Rac GTPase binding (GO:0048365)	0.0220833	0.278023	4.02419	15.344	PAK1,RALBP1,RCC2,PKN1			L-ornithine transmembrane transporter activity (GO:0000064)	0.00875241	0.0960658	19.5743	92.7514	SLC25A20,SLC7A2
core promoter proximal region sequence-specific DNA binding (GO:0000987)	0.0232467	0.285353	1.93758	7.28841	TFAP2A,SMARCE1,EHF,MYEF2,DLX4,LEF1,BHLHE41,ETV4,SMARCA4,MUC1,ELF4,OTX1,TCF3			sodium-independent organic anion transmembrane transporter activity (GO:0015347)	0.00889498	0.0960658	5.41463	25.5693	SLC22A25,SLCO2B1,SLC22A1,SLC22A7
ADP transmembrane transporter activity (GO:0015217)	0.0245757	0.287302	9.78514	36.2637	SLC25A24,SLC25A6			heme binding (GO:0020037)	0.00920869	0.0970282	3.57637	16.7646	CYP2D7,TDO2,CYP2D6,CYP2E1,CYP8B1,CYP17A1
magnesium ion transmembrane transporter activity (GO:0015095)	0.0245757	0.287302	9.78514	36.2637	MMGT1,ZDHHC13			hydrolase activity, acting on carbon-nitrogen (but not peptide) bonds, in linear amides (GO:0016811)	0.011153	0.104126	3.42035	15.3781	ACY1,GLS2,VNN3,ASPG,UPB1,HDAC6
ATPase activity, coupled to transmembrane movement of substances (GO:0042626)	0.0256499	0.290426	3.8275	14.0209	ABCC4,RALBP1,ABCC1,ABCA3			insulin receptor binding (GO:0005158)	0.0111708	0.104126	7.3506	33.0369	INS-IGF2,ENPP1,IGF1
translation factor activity, RNA binding (GO:0008135)	0.026026	0.290426	3.16683	11.5547	EEF1G,EIF2S3,EIF3H,SOX11,EIF3D			RNA polymerase II transcription factor activity, sequence-specific transcription regulatory region DNA binding (GO:0001133)	0.0111708	0.104126	7.3506	33.0369	NR1I3,NR1I2,PPARA
myosin binding (GO:0017022)	0.0275554	0.30066	3.73618	13.4187	PYCARD,RAB25,RAB3D,RAB11A			cation:cation antiporter activity (GO:0015491)	0.0120517	0.104126	15.6586	69.1885	SLC47A1,SLC9B2
calcium-dependent phospholipid binding (GO:0005544)	0.0295432	0.315342	3.6491	12.8518	PCLO,ANXA3,ANXA4,SYT13			high-affinity glutamate transmembrane transporter activity (GO:0005314)	0.0120517	0.104126	15.6586	69.1885	SLC25A18,SLC1A2
ATP-dependent microtubule motor activity (GO:1990939)	0.0316138	0.330263	3.56598	12.3175	DYNC2LI1,DYNC1I2,KIF11,DNAL4			quaternary ammonium group transmembrane transporter activity (GO:0015651)	0.0120517	0.104126	15.6586	69.1885	SLC22A1,SLC25A20
protein kinase activity (GO:0004672)	0.0342404	0.335791	1.60641	5.42057	DDR1,MAP3K1,DYRK2,CSNK2A1,EPHA10,SRC,CDC42BPG,LIMK1,STK39,HUNK,DYRK1B,MST1R,PAK1,SBK1,WNK2,CHEK1,PKN1,SOX9,RAC1,NEK11			aldehyde-lyase activity (GO:0016832)	0.0120517	0.104126	15.6586	69.1885	ALDOB,CYP17A1
kinase binding (GO:0019900)	0.0346615	0.335791	1.67636	5.63614	SLC12A2,MAP3K1,CTBP2,H2AFY,SRC,RCC2,IQGAP1,KIF11,ZBTB4,YWHAZ,POLA1,GPRC5B,DLG3,RAC1,RHOV,CD24,HNRNPA0			telethonin binding (GO:0031433)	0.0120517	0.104126	15.6586	69.1885	KCNE1,BMP10
BMP receptor binding (GO:0070700)	0.0348785	0.335791	7.82731	26.2675	PYCARD,TGFB2			fatty-acyl-CoA synthase activity (GO:0004321)	0.0120517	0.104126	15.6586	69.1885	ACSM5,ACSM2B
ATPase-coupled anion transmembrane transporter activity (GO:0043225)	0.0348785	0.335791	7.82731	26.2675	ABCC4,ABCC1			oxidoreductase activity, acting on single donors with incorporation of molecular oxygen, incorporation of two atoms of oxygen (GO:0016702)	0.014778	0.115724	6.5332	27.5349	TDO2,CDO1,HPD
transferase activity, transferring hexosyl groups (GO:0016758)	0.0395068	0.358415	2.50745	8.10228	CSGALNACT1,B3GALT4,B4GALNT3,B4GALNT2,FUT4,B4GALNT4			oxidoreductase activity, acting on paired donors, with incorporation or reduction of molecular oxygen, reduced flavin or flavoprotein as one donor, and incorporation of one atom of oxygen (GO:0016712)	0.014778	0.115724	6.5332	27.5349	CYP2D7,CYP2D6,CYP2E1
protein kinase A catalytic subunit binding (GO:0034236)	0.0405502	0.358415	7.11537	22.8063	KCNQ1,SOX9			transferrin receptor binding (GO:1990459)	0.0158049	0.115724	13.0482	54.1165	TF,HFE2
GTPase inhibitor activity (GO:0005095)	0.0405502	0.358415	7.11537	22.8063	ARL2,IQGAP1			phospholipase inhibitor activity (GO:0004859)	0.0158049	0.115724	13.0482	54.1165	APOC1,ANGPTL3
guanylate kinase activity (GO:0004385)	0.0405502	0.358415	7.11537	22.8063	DLG3,CASK			mannosyl-oligosaccharide 1,2-alpha-mannosidase activity (GO:0004571)	0.0158049	0.115724	13.0482	54.1165	EDEM1,MAN1A1
ATP-dependent microtubule motor activity, plus-end-directed (GO:0008574)	0.0416069	0.358415	4.19776	13.3467	DYNC1I2,KIF11,DNAL4			tau protein binding (GO:0048156)	0.0158049	0.115724	13.0482	54.1165	APOE,HDAC6
steroid hormone receptor binding (GO:0035258)	0.0416082	0.358415	2.76412	8.7884	GRIP1,PRPF6,LEF1,PKN1,SMARCA4			acyl-CoA ligase activity (GO:0003996)	0.0158049	0.115724	13.0482	54.1165	ACSM5,ACSM2B
phosphatase binding (GO:0019902)	0.0428456	0.36271	2.45496	7.73349	SH3YL1,JUP,DLG3,RCAN3,IQGAP1,CTSC			phosphatidylcholine transporter activity (GO:0008525)	0.0158049	0.115724	13.0482	54.1165	ABCA1,ABCB4
tropomyosin binding (GO:0005523)	0.0465414	0.380864	6.52209	20.0059	PYCARD,S100A6			voltage-gated potassium channel activity involved in ventricular cardiac muscle cell action potential repolarization (GO:1902282)	0.0158049	0.115724	13.0482	54.1165	KCNE1,KCNJ8
Rac guanyl-nucleotide exchange factor activity (GO:0030676)	0.0465414	0.380864	6.52209	20.0059	EPS8L1,EPS8L3			protein heterodimerization activity (GO:0046982)	0.0163872	0.117988	2.03892	8.38251	TENM1,ABCG8,ABCG5,UGT1A1,BNIP3,SLC51A,ADRA1B,ADRA1A,MLXIPL,RXRA,CREB3L3,CFHR5,UGT1A4
ATPase activity, coupled to movement of substances (GO:0043492)	0.0511842	0.411991	3.01613	8.96491	ABCC4,RALBP1,ABCC1,ABCA3			monocarboxylic acid binding (GO:0033293)	0.0167997	0.118975	6.18903	25.2908	RXRA,UGT1A1,LCN12
FK506 binding (GO:0005528)	0.0528327	0.416271	6.02008	17.7028	FKBP10,FKBP9			macromolecule transmembrane transporter activity (GO:0022884)	0.0199875	0.134916	11.1836	43.7575	AZGP1,SIDT2
metal ion binding (GO:0046872)	0.0534116	0.416271	1.57971	4.62812	CSGALNACT1,DYRK2,ANXA4,TESC,CDC42BPG,CETN2,ITPR3,IQGAP1,SYT13,CDH6,PCLO,S100A6,FKBP9,XXYLT1,AGRN,DCTPP1,SLC25A24			salt transmembrane transporter activity (GO:1901702)	0.0199875	0.134916	11.1836	43.7575	SLC2A9,SLC22A25
calcium ion binding (GO:0005509)	0.0543403	0.416892	1.73831	5.0628	CDH6,PCLO,CETN2,ANXA4,TESC,S100A6,ITPR3,IQGAP1,FKBP9,SYT13,AGRN,SLC25A24			urate transmembrane transporter activity (GO:0015143)	0.0199875	0.134916	11.1836	43.7575	SLC2A9,SLC22A25
cysteine-type endopeptidase activity involved in apoptotic process (GO:0097153)	0.0594054	0.42966	5.58979	15.782	PYCARD,CASP2			retinoid binding (GO:0005501)	0.0212843	0.141459	5.59902	21.555	RXRA,UGT1A1,LCN12
transmembrane receptor protein serine/threonine kinase binding (GO:0070696)	0.0594054	0.42966	5.58979	15.782	PYCARD,TGFB2			oxidoreductase activity, acting on the CH-OH group of donors, NAD or NADP as acceptor (GO:0016616)	0.022959	0.150277	2.87617	10.8548	CYB5A,DCXR,ADHFE1,RDH16,CRYL1,DHRS3
MHC class II protein complex binding (GO:0023026)	0.0594054	0.42966	5.58979	15.782	PKM,ANXA11			oxidoreductase activity, acting on the aldehyde or oxo group of donors, NAD or NADP as acceptor (GO:0016620)	0.023748	0.153122	5.34425	19.9889	ALDH4A1,ALDH6A1,ALDH8A1
Rho guanyl-nucleotide exchange factor activity (GO:0005089)	0.0598976	0.42966	2.85117	8.02639	ABR,ARHGEF18,EPS8L1,EPS8L3			mannosyl-oligosaccharide mannosidase activity (GO:0015924)	0.0245757	0.153865	9.78514	36.2637	EDEM1,MAN1A1
								long-chain fatty acid-CoA ligase activity (GO:0004467)	0.0245757	0.153865	9.78514	36.2637	ACSL1,SLC27A5
								aryl sulfotransferase activity (GO:0004062)	0.0295467	0.17728	8.69746	30.6306	SULT1B1,SULT2A1
								mannose binding (GO:0005537)	0.0295467	0.17728	8.69746	30.6306	COLEC10,MBL2
								2 iron, 2 sulfur cluster binding (GO:0051537)	0.0295467	0.17728	8.69746	30.6306	FDX1,AOX1
								phospholipid transporter activity (GO:0005548)	0.0316138	0.184452	3.56598	12.3175	ABCA1,ABCB4,PITPNM2,MFSD2A
								inorganic anion exchanger activity (GO:0005452)	0.0320229	0.184452	4.70221	16.1817	SLC22A25,SLC22A1,SLC22A7
								dicarboxylic acid transmembrane transporter activity (GO:0005310)	0.0320229	0.184452	4.70221	16.1817	SLC25A18,SLC1A2,SLC13A5
								voltage-gated potassium channel activity involved in cardiac muscle cell action potential repolarization (GO:0086008)	0.0348785	0.195682	7.82731	26.2675	KCNE1,KCNJ8
								ATPase-coupled anion transmembrane transporter activity (GO:0043225)	0.0348785	0.195682	7.82731	26.2675	ABCC9,ABCB11
								carbohydrate kinase activity (GO:0019200)	0.0405502	0.221743	7.11537	22.8063	XYLB,KHK
								acidic amino acid transmembrane transporter activity (GO:0015172)	0.0405502	0.221743	7.11537	22.8063	SLC25A18,SLC1A2
								zinc ion binding (GO:0008270)	0.0411754	0.222347	1.77446	5.66038	CDA,GCH1,DPYS,BHMT2,MT1X,MYRIP,KNG1,ADAMTS13,RXRA,MT1G,ENPP1,SHANK3,MSRB1
								protein homodimerization activity (GO:0042803)	0.0462851	0.24224	1.48582	4.56583	CDA,TENM1,SDS,UGT1A1,GCH1,SHMT1,BNIP3,SERPINF2,ABAT,SLC51A,GYS2,NADK2,HMGCL,CREB3L3,APOC2,UGT1A4,CFHR5,ENPP1,CRYL1,AOX1,ANG,APOE,MASP1,AGXT
								monovalent cation:proton antiporter activity (GO:0005451)	0.0465414	0.24224	6.52209	20.0059	SLC47A1,SLC9B2
								L-glutamate transmembrane transporter activity (GO:0005313)	0.0465414	0.24224	6.52209	20.0059	SLC25A18,SLC1A2
								serine-type endopeptidase inhibitor activity (GO:0004867)	0.0511842	0.260136	3.01613	8.96491	SERPINA11,SERPINC1,SERPINA10,SERPINF2
								amino acid transmembrane transporter activity (GO:0015171)	0.0511842	0.260136	3.01613	8.96491	SLC1A2,SLC6A12,SLC7A2,SLC38A4
								carboxylic acid binding (GO:0031406)	0.0524624	0.262202	3.79094	11.1744	PCK1,AGXT,HAPLN4
								insulin-like growth factor receptor binding (GO:0005159)	0.0528327	0.262202	6.02008	17.7028	INS-IGF2,IGF1
								metal ion binding (GO:0046872)	0.0534116	0.262202	1.57971	4.62812	ITSN1,PDXP,MT1X,ITIH1,SYT9,CRNN,HMGCL,ADAMTS13,F9,PITPNM2,MT1G,ENPP1,APOE,MASP1,PCK1,FBP1,MBL2
								manganese ion binding (GO:0030145)	0.0563546	0.273541	3.67228	10.5618	HMGCL,ARG1,PCK1
								bile acid transmembrane transporter activity (GO:0015125)	0.0594054	0.282012	5.58979	15.782	SLCO2B1,ABCB11
								adrenergic receptor activity (GO:0004935)	0.0594054	0.282012	5.58979	15.782	ADRA1B,ADRA1A

## Sheet: KEGG signaling pathways
Up-regulated pathway analysis								Down-regulated pathway analysis
Term	P-value	FDR	Z-Score	Combined Score	Genes			Term	P-value	FDR	Z-Score	Combined Score	Genes
Arrhythmogenic right ventricular cardiomyopathy (ARVC)	0.00212279	0.229492	4.24544	26.1308	JUP,ITGB4,ITGA3,LEF1,LMNA,ITGB8,DSG2			Cholesterol metabolism	4.13176e-14	6.35451e-12	18.9266	583.27	ABCA1,SCARB1,ABCG8,ABCG5,APOA1,LCAT,APOC3,ABCB11,CYP27A1,APOH,APOC2,LIPG,APOC1,ANGPTL3,APOE,LPA
Regulation of actin cytoskeleton	0.00294181	0.229492	2.56303	14.9392	ITGB4,ITGA3,SRC,LIMK1,LPAR2,IQGAP1,ARPC5,ENAH,PAK1,PDGFD,ITGB8,RAC1,GIT1			Complement and coagulation cascades	5.72478e-14	6.35451e-12	12.7983	390.239	CFH,SERPINC1,F12,SERPINF2,F11,PLG,C4BPB,C8B,F2,C8A,KNG1,C2,F9,PROC,C9,MASP2,F13B,MASP1,MBL2
Glycosylphosphatidylinositol (GPI)-anchor biosynthesis	0.00321718	0.229492	7.48041	42.932	PIGS,PIGC,PIGU,PIGX			PPAR signaling pathway	3.55923e-10	2.63383e-08	10.191	221.718	ACSL1,APOA1,APOC3,APOA5,CYP8B1,CYP27A1,FABP1,RXRA,PLIN4,PLIN1,ACAA1,PPARA,PCK1,SLC27A5,PLIN5
ECM-receptor interaction	0.00442907	0.236955	3.67748	19.9304	LAMB3,ITGB4,ITGA3,ITGB8,LAMC2,LAMC1,AGRN			Arginine biosynthesis	2.2053e-08	1.04607e-06	24.374	429.709	ACY1,CPS1,GLS2,ARG1,GPT2,GPT,ASL,NAGS
Renal cell carcinoma	0.0075194	0.319187	3.74725	18.3251	ARNT2,PAK1,TGFB2,PRCC,TGFA,RAC1			Bile secretion	2.35601e-08	1.04607e-06	8.79591	154.489	SCARB1,ABCG8,ABCG5,ABCB4,AQP9,SLC22A1,SLC51A,ADCY1,ABCB11,RXRA,SLC22A7,SLC27A5,SULT2A1
Tight junction	0.010612	0.319187	2.46684	11.2137	CLDN4,TUBA1A,MAP3K1,DLG3,PPP2R1A,SRC,CLDN7,ARHGEF18,MYL6B,RAC1			ABC transporters	1.26807e-07	4.45707e-06	11.3499	180.243	ABCA1,ABCG8,ABCG5,ABCA5,ABCA6,ABCB4,ABCA9,ABCC9,ABCA8,ABCB11
Pancreatic secretion	0.011492	0.319187	3.0284	13.5251	SLC12A2,RAB3D,KCNQ1,ITPR3,RAC1,ATP1A1,RAB11A			Alanine, aspartate and glutamate metabolism	1.40538e-07	4.45707e-06	13.7291	216.615	ALDH4A1,CPS1,GLS2,AGXT2,GPT2,GPT,ABAT,ASL,AGXT
Pathogenic Escherichia coli infection	0.0119322	0.319187	3.92929	17.4009	TUBA1A,TUBB3,NCK2,ARPC5,YWHAZ			Glycine, serine and threonine metabolism	4.87013e-07	1.35146e-05	11.5118	167.324	DMGDH,SDS,DAO,AGXT2,SHMT1,CTH,SARDH,PIPOX,AGXT
Focal adhesion	0.0284504	0.663827	2.0852	7.42245	PAK1,LAMB3,ITGB4,ITGA3,SRC,PDGFD,ITGB8,LAMC2,RAC1,LAMC1			Fat digestion and absorption	6.10278e-07	1.50535e-05	11.1515	159.57	ABCA1,FABP1,SCARB1,ABCG8,ABCG5,PLA2G12B,MOGAT2,MTTP,APOA1
Notch signaling pathway	0.0316138	0.663827	3.56598	12.3175	JAG2,NOTCH3,JAG1,CTBP2			Valine, leucine and isoleucine degradation	2.25971e-05	0.000501656	7.91057	84.6248	ACAD8,HMGCL,ALDH6A1,AGXT2,AOX1,ABAT,ACAA1,ACADSB
Adherens junction	0.034122	0.663827	2.92975	9.89613	CSNK2A1,SRC,LEF1,RAC1,IQGAP1			Peroxisome	4.13759e-05	0.000835042	5.43109	54.8149	HMGCL,DAO,ACSL1,PIPOX,HAO1,ACAA1,AGXT,DECR2,HAO2,CRAT
Bacterial invasion of epithelial cells	0.0377513	0.673231	2.84453	9.32078	SRC,ELMO3,RAC1,ARPC5,SEPT2			Cysteine and methionine metabolism	0.000154807	0.00286393	6.90771	60.6036	SDS,AGXT2,TAT,BHMT2,CTH,MAT1A,CDO1
DNA replication	0.0603799	0.734386	3.56082	9.99557	PRIM2,POLA1,MCM3			Drug metabolism	0.000378175	0.00645806	4.0404	31.839	CDA,CYP2D7,UGT1A1,CYP2D6,NAT2,DPYS,AOX1,UGT1A4,CYP2E1,UPB1
Hypertrophic cardiomyopathy (HCM)	0.0618192	0.734386	2.45202	6.8253	TGFB2,ITGB4,ITGA3,LMNA,ITGB8			Glyoxylate and dicarboxylate metabolism	0.000813366	0.0120378	7.86869	55.9804	SHMT1,AFMID,HAO1,AGXT,HAO2
PI3K-Akt signaling pathway	0.0623658	0.734386	1.62334	4.50433	LAMB3,ITGB4,ITGA3,LPAR2,TGFA,LAMC2,LAMC1,YWHAZ,G6PC3,PPP2R1A,PDGFD,ITGB8,RAC1,PKN1			Nicotinate and nicotinamide metabolism	0.000813366	0.0120378	7.86869	55.9804	NADK2,ASPDH,ENPP1,AOX1,NADK
								beta-Alanine metabolism	0.000950073	0.0131823	7.56566	52.6492	ALDH6A1,DPYS,ABAT,UPB1,CNDP1
								Pantothenate and CoA biosynthesis	0.00110975	0.01374	10.4758	71.2734	VNN3,DPYS,ENPP1,UPB1
								Glucagon signaling pathway	0.00111406	0.01374	3.78416	25.7313	GYS2,PFKFB1,CREB3L3,GCGR,PDE3B,PCK1,PPARA,ACACB,FBP1
								Pentose and glucuronate interconversions	0.00146306	0.0170947	6.78196	44.2674	UGT1A1,DCXR,UGT1A4,CRYL1,XYLB
								Histidine metabolism	0.00234258	0.0260026	8.26868	50.0793	HAL,UROC1,AMDHD1,CNDP1
								Pyruvate metabolism	0.00273302	0.028892	5.78313	34.134	PC,LDHD,ACOT12,PCK1,ACACB
								AMPK signaling pathway	0.00320307	0.0323219	3.20179	18.39	GYS2,PFKFB1,CREB3L3,PPP2R1B,IGF1,PCK1,ACACB,ADRA1A,FBP1
								Fatty acid biosynthesis	0.00368449	0.0351341	11.7646	65.9243	ACSL1,OXSM,ACACB
								Tryptophan metabolism	0.00379828	0.0351341	5.3134	29.6127	TDO2,AFMID,AOX1,KMO,ALDH8A1
								Butanoate metabolism	0.0049089	0.043591	6.54435	34.7944	HMGCL,ACSM5,ABAT,ACSM2B
								Retinol metabolism	0.0065254	0.0557169	3.87051	19.4766	UGT1A1,RDH16,AOX1,UGT1A4,HSD17B6,DHRS3
								Staphylococcus aureus infection	0.00700966	0.057635	3.80789	18.8889	CFH,MASP2,PLG,MASP1,MBL2,C2
								Arginine and proline metabolism	0.007385	0.0585525	4.46648	21.9229	ALDH4A1,DAO,ARG1,PRODH2,CNDP1
								Propanoate metabolism	0.0079712	0.0601925	5.60829	27.0988	ACSS3,ALDH6A1,ABAT,ACACB
								Primary bile acid biosynthesis	0.00813412	0.0601925	8.40155	40.4256	CYP27A1,CYP8B1,SLC27A5
								Vitamin B6 metabolism	0.00875241	0.061709	19.5743	92.7514	AOX1,PDXP
								Fructose and mannose metabolism	0.00889498	0.061709	5.41463	25.5693	PFKFB1,ALDOB,FBP1,KHK
								Metabolism of xenobiotics by cytochrome P450	0.0104754	0.0704708	3.47083	15.8226	CYP2D7,UGT1A1,CYP2D6,UGT1A4,CYP2E1,SULT2A1
								Tyrosine metabolism	0.0120761	0.0788499	4.90625	21.6686	TAT,AOX1,DBH,HPD
								Pyrimidine metabolism	0.0137938	0.0874924	3.77778	16.1822	CDA,DPYS,ENPP1,UPB1,DHODH
								Steroid hormone biosynthesis	0.0169373	0.104447	3.57117	14.5641	UGT1A1,UGT1A4,CYP2E1,HSD17B6,CYP17A1
								Insulin resistance	0.0187728	0.112637	2.72715	10.8414	GYS2,MLXIPL,CREB3L3,PCK1,PPARA,ACACB,SLC27A5
								Fatty acid degradation	0.0238261	0.137289	3.92339	14.6616	ACADVL,ACSL1,ACAA1,ACADSB
								GABAergic synapse	0.0241183	0.137289	2.84137	10.5835	GNAO1,GLS2,SLC6A13,SLC6A12,ABAT,ADCY1
								Adipocytokine signaling pathway	0.0290989	0.159984	3.06755	10.8501	RXRA,ACSL1,PPARA,PCK1,ACACB
								Ubiquinone and other terpenoid-quinone biosynthesis	0.0295467	0.159984	8.69746	30.6306	TAT,HPD
								Ovarian steroidogenesis	0.0337674	0.178485	3.48656	11.8134	SCARB1,ADCY1,IGF1,CYP17A1
								Pentose phosphate pathway	0.0382688	0.197574	4.35345	14.2058	H6PD,ALDOB,FBP1
								Chemical carcinogenesis	0.0545612	0.275286	2.54795	7.41053	UGT1A1,NAT2,UGT1A4,CYP2E1,SULT2A1
								Prion diseases	0.0563546	0.277049	3.67228	10.5618	C9,C8B,C8A
								cGMP-PKG signaling pathway	0.0574066	0.277049	1.99053	5.68814	CREB3L3,KCNJ8,PDE3B,ADCY1,RAF1,ADRA1B,ADRA1A,KNG1
