# Supplementary material for: Key Members of the CmPn as Biomarkers Distinguish Histological and Immune Subtypes of Hepatic Cancers
Source: Diagnostics (Basel). 2023 Mar 7;13(6):1012. doi: 10.3390/diagnostics13061012 (PMC10047786; doi:10.3390/diagnostics13061012)
Supplement: Supplementary file 1 [file diagnostics-13-01012-s001.zip › diagnostics-2213936-Suppl tables-revised/Suppl. Table S2C HCC vs CCA .xlsx]

## Sheet: DEG_RNAseq_RAW data
Symbol	logFC	AveExpr	t	P.Value	adj.P.Val
MYO3A	5.16471	-4.21629	15.8777	9.30414e-46	1.39968e-42
UNC13D	3.41667	2.57955	15.4848	5.39698e-44	4.70048e-41
B3GALT5	4.4959	-4.14242	15.3967	1.33521e-43	1.05215e-40
GPRIN2	6.2765	-2.47517	15.329	2.67678e-43	1.92588e-40
FRMD5	3.34157	-4.95725	15.2941	3.8254e-43	2.63762e-40
GJB4	4.33712	-4.24229	15.1167	2.35213e-42	1.49704e-39
RAB36	4.39605	-0.887699	15.0408	5.10247e-42	3.01556e-39
LAMC2	6.40776	0.381359	14.981	9.38658e-42	5.35618e-39
RAB25	7.41127	-1.90805	14.9159	1.8197e-41	9.41011e-39
CEACAM6	7.00278	-2.74667	14.7744	7.64856e-41	3.51579e-38
CEACAM7	6.45427	-4.01158	14.6351	3.13269e-40	1.32922e-37
CDKL2	3.28195	-4.15358	14.5622	6.53129e-40	2.702e-37
GALNT3	4.4882	-0.446759	14.4758	1.55882e-39	6.29157e-37
GABBR1	3.5439	1.29348	14.4732	1.60079e-39	6.30712e-37
SPEG	4.92257	-1.3263	14.4414	2.20285e-39	8.47739e-37
MAPK15	4.57427	-3.63784	14.238	1.69172e-38	5.7132e-36
LYPD6B	6.05575	-2.42408	14.1894	2.75066e-38	8.75344e-36
ITGB4	3.48796	3.39544	14.0669	9.31792e-38	2.85542e-35
CALB2	4.24253	-3.93271	14.0626	9.72784e-38	2.92684e-35
FSCN2	3.30382	-4.10029	14.042	1.19372e-37	3.5257e-35
WDR66	3.56259	-1.49692	14.0403	1.21444e-37	3.5257e-35
ALOXE3	3.09602	-4.76845	14.0343	1.28929e-37	3.67847e-35
SH2D3A	3.56309	0.974908	14.0047	1.72859e-37	4.76745e-35
PRSS22	5.9287	-2.70895	14.0024	1.77008e-37	4.80185e-35
FANK1	3.46921	-3.39234	13.9451	3.12428e-37	8.07821e-35
PPYR1	3.33476	-4.56385	13.9253	3.80223e-37	9.53323e-35
ANXA3	5.14957	-0.309867	13.9033	4.7279e-37	1.16772e-34
ZNF185	2.06138	1.6974	13.8086	1.20564e-36	2.77096e-34
CTBP2	2.48857	2.89177	13.7504	2.13969e-36	4.78481e-34
CCDC74B	3.87308	-2.87995	13.733	2.53921e-36	5.60251e-34
CCDC64B	6.0611	-2.38179	13.7254	2.73807e-36	5.96179e-34
BARX2	4.19628	-3.90511	13.663	5.06103e-36	1.0841e-33
MACC1	4.89712	-1.12774	13.5517	1.50726e-35	3.11776e-33
CSGALNACT1	2.49334	2.46352	13.5376	1.731e-35	3.53637e-33
ZDHHC8P1	4.37402	-3.22016	13.4605	3.67763e-35	7.1597e-33
FAM83B	4.50507	-4.02857	13.459	3.73393e-35	7.18478e-33
RBMS2	1.84637	3.10682	13.4323	4.84295e-35	9.10694e-33
LRRC49	2.73158	-1.32882	13.4309	4.91383e-35	9.13642e-33
MORN3	2.87812	-3.99417	13.4295	4.97733e-35	9.15166e-33
CDR2L	2.64394	2.05756	13.4198	5.47253e-35	9.95159e-33
ITIH5	5.25908	1.8383	13.3303	1.30859e-34	2.25568e-32
PMEPA1	3.67868	3.36446	13.3227	1.40882e-34	2.37889e-32
SH3YL1	2.98294	2.80924	13.3209	1.43403e-34	2.39701e-32
KIAA0753	1.46051	2.28313	13.2984	1.78373e-34	2.92249e-32
EPS8L1	4.7323	-0.128567	13.2667	2.42761e-34	3.8627e-32
WNT7B	5.63854	-2.40352	13.254	2.74505e-34	4.3262e-32
EPN3	4.83778	-2.97536	13.2278	3.5399e-34	5.52625e-32
IFT140	1.75164	2.61538	13.1635	6.59773e-34	1.01092e-31
RHOV	5.14755	-1.97095	13.0888	1.35806e-33	2.04301e-31
GPR56	2.79107	4.10172	13	3.19312e-33	4.67608e-31
UCA1	5.85294	-2.31312	12.9965	3.30394e-33	4.79592e-31
PTPN13	4.148	-0.143687	12.9732	4.1313e-33	5.84314e-31
PVRL4	4.58416	-1.67783	12.9423	5.56027e-33	7.66762e-31
GJB3	4.73575	-1.57077	12.9258	6.51451e-33	8.83624e-31
RRN3P3	1.44867	-0.212808	12.9155	7.19057e-33	9.67394e-31
CCDC30	2.00766	-0.958813	12.914	7.28866e-33	9.72683e-31
PRSS16	5.79691	-2.27478	12.9095	7.60947e-33	1.00737e-30
PPP1R14C	4.57593	-3.49715	12.8872	9.42979e-33	1.23845e-30
LRFN4	2.81073	0.859257	12.8515	1.32612e-32	1.70114e-30
CCDC6	1.00444	4.87812	12.8049	2.07076e-32	2.61579e-30
ZSWIM4	1.8325	2.36414	12.7786	2.66124e-32	3.26209e-30
WNT9A	3.20433	-4.21671	12.7691	2.91358e-32	3.51926e-30
HS3ST1	2.80068	0.281366	12.7617	3.12665e-32	3.74927e-30
GRID2IP	3.1251	-4.17132	12.7538	3.37054e-32	3.98398e-30
OVOL2	4.56031	-3.13358	12.723	4.52101e-32	5.26857e-30
PITPNM3	4.11271	-0.691149	12.7114	5.04741e-32	5.84088e-30
C2orf67	1.26845	3.7038	12.6963	5.83184e-32	6.65553e-30
RABL2A	1.03669	2.63588	12.6682	7.61359e-32	8.45568e-30
DNAH7	3.33536	-3.12708	12.5887	1.6188e-31	1.75084e-29
SLC44A2	1.89878	5.09597	12.5665	1.9969e-31	2.10475e-29
ZBTB4	1.25452	4.58177	12.5533	2.26278e-31	2.355e-29
HDGFRP3	2.47338	1.2644	12.5391	2.58871e-31	2.67737e-29
ATP2C2	4.29982	-3.06479	12.5038	3.61111e-31	3.69448e-29
ABR	2.28725	3.56822	12.4773	4.63767e-31	4.65116e-29
LPAR2	2.9734	1.38954	12.4683	5.04757e-31	5.00163e-29
EPHA6	3.73552	-4.44218	12.4596	5.48088e-31	5.39867e-29
LOC441204	3.54728	-2.33551	12.4566	5.63952e-31	5.52205e-29
PAK7	3.8334	-4.24849	12.4495	6.0276e-31	5.86734e-29
CLDN10	6.81139	-1.37121	12.4308	7.18863e-31	6.84851e-29
VTCN1	6.16996	-1.27191	12.408	8.91335e-31	8.38057e-29
SLC28A3	3.81273	-4.36755	12.4031	9.33356e-31	8.72609e-29
SCTR	5.71515	-1.26705	12.398	9.78749e-31	9.01758e-29
FAR1	1.98761	2.36124	12.3978	9.80883e-31	9.01758e-29
ITGB8	5.33848	-0.629585	12.3944	1.01216e-30	9.2537e-29
CCDC74A	3.42791	-1.02583	12.3435	1.63328e-30	1.43003e-28
FAM117B	1.75897	2.42746	12.3331	1.80062e-30	1.56003e-28
RARG	1.81972	2.39317	12.3035	2.37646e-30	2.0376e-28
C20orf12	1.85973	-0.63691	12.2979	2.50274e-30	2.13481e-28
SPINT2	4.21482	3.50902	12.2912	2.66523e-30	2.26176e-28
ARMCX2	2.47608	1.25371	12.2265	4.88092e-30	3.86457e-28
ZDHHC1	2.74427	1.13246	12.2235	5.02195e-30	3.9573e-28
TMEM125	4.68418	-1.66897	12.2225	5.06616e-30	3.97321e-28
GRHL2	5.28938	-2.25423	12.2219	5.09313e-30	3.97553e-28
KRT80	5.14213	0.116218	12.2082	5.79078e-30	4.47784e-28
ESRP1	6.66632	-1.50552	12.1896	6.88772e-30	5.27676e-28
PDE5A	2.41715	1.44304	12.1868	7.06608e-30	5.38197e-28
TSPAN15	2.57026	3.44953	12.1865	7.0901e-30	5.38197e-28
TMC4	4.5328	1.69244	12.1289	1.21135e-29	9.11159e-28
SLFN13	3.7683	1.53702	12.081	1.89092e-29	1.39692e-27
GRIP1	3.32064	-3.06568	12.0787	1.93135e-29	1.42045e-27
ATP13A4	3.8902	-3.68737	12.0769	1.96483e-29	1.43867e-27
PROM2	4.62427	-1.6582	12.076	1.98052e-29	1.44377e-27
SFTA2	3.25492	-4.61811	12.0655	2.18298e-29	1.58438e-27
CACNB3	2.29516	0.960809	12.0616	2.26476e-29	1.63656e-27
EPB41L4A	2.28395	2.36503	12.0403	2.75764e-29	1.96696e-27
MFSD6L	3.45914	-3.75996	12.0376	2.82815e-29	2.00859e-27
FA2H	4.97525	-2.13848	12.0278	3.09623e-29	2.17104e-27
KLK11	4.92633	-3.79496	12.0136	3.53011e-29	2.4442e-27
SLC4A3	4.95775	-1.39871	12.0117	3.59338e-29	2.46735e-27
C11orf41	3.75412	-2.59974	11.9874	4.4984e-29	3.06336e-27
TCTN2	2.33431	1.53589	11.9824	4.71085e-29	3.19488e-27
UBASH3B	2.79888	1.26321	11.9801	4.8152e-29	3.25232e-27
SLC25A36	2.27202	1.97186	11.9642	5.57286e-29	3.74877e-27
ARL9	2.5205	-4.51804	11.9241	8.07048e-29	5.36347e-27
SCRN1	2.77603	2.65339	11.9158	8.71392e-29	5.74494e-27
PDGFD	2.57754	2.68174	11.8913	1.09162e-28	7.13996e-27
ORAI2	1.96141	2.82107	11.8715	1.30958e-28	8.4823e-27
SPAG17	3.17205	-4.54969	11.8713	1.31222e-28	8.4823e-27
TNFAIP6	4.13317	-2.52622	11.8583	1.47833e-28	9.48196e-27
MYO10	2.76157	3.28607	11.8568	1.4991e-28	9.57806e-27
B4GALNT4	5.6915	-2.12765	11.8541	1.5364e-28	9.77861e-27
SCD5	3.40649	1.00962	11.8372	1.79528e-28	1.13825e-26
CNNM4	1.23537	3.24732	11.818	2.1413e-28	1.34221e-26
C6orf155	2.48967	-2.9239	11.8036	2.44326e-28	1.51997e-26
LOC151009	2.66885	-0.599847	11.7854	2.8859e-28	1.78194e-26
KIAA1407	1.61284	1.00527	11.7548	3.81959e-28	2.31526e-26
DYX1C1	3.23314	-2.54557	11.7459	4.14371e-28	2.49346e-26
MUC1	4.45708	0.367802	11.7419	4.29901e-28	2.57754e-26
RNF182	2.95373	-4.01005	11.7403	4.35966e-28	2.60447e-26
VWDE	3.86465	-4.04788	11.7247	5.0301e-28	2.99418e-26
PKP3	5.35953	-1.68984	11.6922	6.76535e-28	3.98409e-26
XKR6	2.52804	-3.92237	11.6643	8.72352e-28	5.10095e-26
GSTP1	2.72847	4.40893	11.6555	9.45045e-28	5.46804e-26
C3orf52	4.13072	-1.76395	11.6497	9.96327e-28	5.74468e-26
DPP10	4.40647	-3.90889	11.6387	1.10187e-27	6.30925e-26
NEK11	2.37968	-0.264527	11.636	1.12887e-27	6.44154e-26
FGFR1	2.64527	3.2686	11.6226	1.27513e-27	7.20165e-26
RAB19	2.6482	-4.41698	11.6208	1.2964e-27	7.29689e-26
B4GALNT3	4.05367	-1.80643	11.5859	1.78076e-27	9.88859e-26
KCNH3	3.85902	-2.03524	11.5847	1.799e-27	9.95649e-26
TMPRSS13	3.55994	-2.1884	11.5829	1.82857e-27	1.00864e-25
CCDC157	1.6529	-0.95306	11.5734	1.99312e-27	1.09212e-25
AQP1	2.93175	5.87266	11.5698	2.05947e-27	1.12106e-25
MFSD4	2.28826	0.193785	11.5633	2.18482e-27	1.18152e-25
FLJ23867	3.77925	1.58416	11.5342	2.84572e-27	1.52398e-25
NEO1	1.45792	4.69938	11.5294	2.97079e-27	1.57858e-25
SFXN3	1.90441	3.46714	11.5292	2.9763e-27	1.57858e-25
KCNAB3	2.28864	-3.20028	11.5129	3.4486e-27	1.82324e-25
C12orf36	4.20061	-4.04163	11.5079	3.61014e-27	1.90257e-25
C11orf63	2.5456	-1.49215	11.5031	3.77009e-27	1.97429e-25
C15orf52	2.66511	2.60614	11.4942	4.08594e-27	2.11957e-25
MYOF	2.57171	3.24649	11.4686	5.14826e-27	2.654e-25
PLEKHB1	4.64238	0.456323	11.4681	5.16943e-27	2.65664e-25
C9orf167	2.13656	2.53896	11.4657	5.28277e-27	2.70648e-25
PLCD3	2.33724	2.08329	11.4477	6.21399e-27	3.16397e-25
ARHGEF10	2.03839	1.77194	11.4469	6.26103e-27	3.17815e-25
ZNF469	2.66338	0.248351	11.4449	6.37619e-27	3.22671e-25
TMEM159	2.46418	0.90222	11.4377	6.80452e-27	3.43296e-25
SLC34A2	6.41141	-0.841581	11.4373	6.8255e-27	3.43308e-25
CDCP1	3.63861	0.690537	11.4192	8.03534e-27	4.00508e-25
RHBDF1	1.75085	3.23573	11.4135	8.46125e-27	4.20471e-25
LAMA5	2.02158	5.56759	11.3939	1.00916e-26	4.95536e-25
TMEM87A	0.947633	4.58923	11.3596	1.37363e-26	6.66591e-25
TFCP2L1	3.57952	-0.876352	11.3509	1.48485e-26	7.16365e-25
CARD11	2.8683	1.12411	11.3396	1.64361e-26	7.90651e-25
IQCK	1.47828	2.09044	11.3389	1.65387e-26	7.93285e-25
SLC35F3	3.68818	-3.43132	11.314	2.06643e-26	9.82623e-25
MAP9	3.15768	-0.870084	11.2902	2.55837e-26	1.2096e-24
TEX9	2.50986	-2.06758	11.288	2.6098e-26	1.2304e-24
ARHGEF38	3.24643	-4.39195	11.2701	3.06294e-26	1.43993e-24
PIWIL4	3.11143	-0.524705	11.2689	3.09472e-26	1.45075e-24
MITF	2.09498	1.62574	11.2618	3.29801e-26	1.54168e-24
LOC646851	3.17687	-2.45338	11.248	3.73047e-26	1.72918e-24
PRICKLE1	3.21689	0.281199	11.246	3.79717e-26	1.75518e-24
C2orf15	2.52038	-1.3994	11.2444	3.85229e-26	1.7757e-24
HDAC7	1.58653	4.59575	11.2425	3.91791e-26	1.80093e-24
CTTNBP2NL	1.44744	2.97162	11.2417	3.94839e-26	1.80992e-24
LOC100130776	2.10346	0.704434	11.2333	4.25278e-26	1.94406e-24
NPHP1	2.2861	-0.811689	11.2242	4.61445e-26	2.10358e-24
FBXL2	2.98898	-1.4841	11.2112	5.17966e-26	2.35475e-24
SHISA9	3.96457	-3.3939	11.2011	5.6712e-26	2.57115e-24
SLC5A1	5.62719	-1.71335	11.1983	5.81418e-26	2.62877e-24
KCNJ16	5.32411	-2.09397	11.1905	6.22833e-26	2.79313e-24
MINK1	1.02795	5.3295	11.1808	6.79201e-26	3.02135e-24
NCEH1	2.24538	2.79251	11.1777	6.98485e-26	3.0988e-24
DNAL1	1.011	2.15118	11.1695	7.51001e-26	3.32288e-24
RABL2B	0.98119	2.73172	11.1604	8.14567e-26	3.59452e-24
RPGRIP1L	1.60154	0.162946	11.1556	8.49815e-26	3.73017e-24
MST1R	3.94469	-0.373785	11.1503	8.90664e-26	3.89913e-24
MSX2	3.19387	-3.83627	11.1499	8.93668e-26	3.90196e-24
WNT10A	3.32406	-2.15179	11.1437	9.45026e-26	4.11534e-24
CREB5	2.37778	0.954684	11.1396	9.7932e-26	4.23128e-24
GPR115	3.33192	-4.53424	11.1387	9.87226e-26	4.25433e-24
TANC2	2.51487	1.84329	11.125	1.11516e-25	4.79317e-24
NLGN3	2.01524	-1.94211	11.1136	1.23379e-25	5.27566e-24
SCN3B	2.9512	-3.24166	11.1062	1.31783e-25	5.62047e-24
CASC1	2.33056	-3.91515	11.0987	1.40854e-25	5.97653e-24
PCLO	4.80999	-2.01792	11.0802	1.65875e-25	6.9141e-24
AP3B2	3.36816	-4.12763	11.0747	1.74105e-25	7.22077e-24
PPP1R13L	1.71073	3.56464	11.0716	1.78998e-25	7.38667e-24
CASC2	2.16349	-1.82557	11.0686	1.83847e-25	7.55074e-24
C14orf174	2.40231	-3.26643	11.0686	1.83886e-25	7.55074e-24
ZNF33B	1.10758	4.1678	11.0475	2.21529e-25	9.00702e-24
EFHC1	1.46667	1.85002	11.0445	2.27474e-25	9.22608e-24
LOC643008	2.55224	-2.33832	11.0418	2.32988e-25	9.40364e-24
KIAA0802	3.1494	1.59158	11.0383	2.40352e-25	9.65376e-24
LAMB3	2.83076	4.00473	11.0358	2.45663e-25	9.84317e-24
GPR27	2.52808	-4.86765	11.0337	2.50218e-25	1.00015e-23
RGS17	2.52279	-4.04825	11.0262	2.67397e-25	1.06367e-23
VEPH1	4.47201	-1.76435	11.0234	2.74014e-25	1.08738e-23
RAI1	1.50181	3.76865	11.0188	2.85402e-25	1.12986e-23
GLB1L2	3.92644	-1.56932	11.0185	2.86281e-25	1.13064e-23
PROM1	5.76604	-1.13565	11.0168	2.90469e-25	1.14319e-23
LOC100127888	3.3363	-4.30071	11.0092	3.10644e-25	1.21526e-23
DYNC1LI2	0.851427	5.34832	10.9953	3.51204e-25	1.36746e-23
C20orf151	3.59832	-4.38534	10.9776	4.10534e-25	1.59472e-23
TGFA	3.37438	1.54989	10.9452	5.45821e-25	2.0908e-23
NBEAL2	1.48036	3.87972	10.9448	5.48115e-25	2.09474e-23
LCA5	2.21736	-0.330097	10.9426	5.58648e-25	2.12517e-23
ADAM28	3.56138	-0.85922	10.9395	5.7415e-25	2.17914e-23
KCTD11	1.06943	2.81304	10.9371	5.86149e-25	2.21959e-23
ZDHHC7	1.09928	4.39398	10.9301	6.23475e-25	2.35554e-23
ADO	0.766524	3.64601	10.9216	6.71827e-25	2.52668e-23
S100A6	2.91983	5.57722	10.9186	6.89602e-25	2.58765e-23
SYT13	5.78715	-0.711046	10.9176	6.95926e-25	2.60034e-23
DZIP1	2.85059	0.837644	10.9176	6.96126e-25	2.60034e-23
ITGA3	2.79392	3.29368	10.9052	7.76058e-25	2.88589e-23
KIF13B	1.29936	5.09828	10.9008	8.06547e-25	2.97255e-23
IL18	2.69193	1.75324	10.8939	8.56637e-25	3.1362e-23
SPNS2	2.44969	3.22528	10.8918	8.72241e-25	3.18323e-23
CFTR	6.39536	-0.948931	10.8917	8.73329e-25	3.18323e-23
PCNXL2	2.96848	0.733463	10.8814	9.56022e-25	3.47698e-23
SPINT1	4.72352	2.66289	10.881	9.58862e-25	3.47966e-23
NRG3	3.78658	-2.79843	10.8638	1.11551e-24	4.03926e-23
DLG3	2.82664	2.0185	10.8516	1.24058e-24	4.46284e-23
FAM155A	2.9132	-2.17004	10.8431	1.33673e-24	4.78791e-23
ITPR3	3.63793	2.18275	10.8238	1.58232e-24	5.63101e-23
ENDOD1	2.12296	3.29729	10.8153	1.70373e-24	6.04733e-23
TACSTD2	4.35612	0.725578	10.8124	1.74857e-24	6.16958e-23
C2orf81	1.93052	-0.579721	10.8096	1.79185e-24	6.29543e-23
VWA2	3.0514	-4.12007	10.8017	1.91958e-24	6.72992e-23
WDR90	1.34528	3.37321	10.798	1.98173e-24	6.93311e-23
ANO9	3.73555	0.153248	10.7598	2.76374e-24	9.52799e-23
LOC283174	2.74262	-2.57219	10.7477	3.07286e-24	1.05403e-22
CYS1	4.48539	-0.575531	10.7475	3.07649e-24	1.05403e-22
LRRIQ1	2.70599	-4.63767	10.7283	3.63622e-24	1.24323e-22
TRPV6	4.84925	-2.28695	10.6984	4.71483e-24	1.59552e-22
KRT19	6.45553	1.15674	10.6904	5.05265e-24	1.69942e-22
MFSD10	1.72948	4.20917	10.6794	5.56036e-24	1.86261e-22
LRRC37A4	1.83135	0.528086	10.6774	5.6535e-24	1.88238e-22
ELF4	2.09083	2.03051	10.6631	6.40168e-24	2.12295e-22
DNAL4	1.00903	3.27234	10.6611	6.51207e-24	2.15523e-22
HYDIN	3.85205	-1.67528	10.6547	6.8826e-24	2.26428e-22
2022-09-02	0.982827	7.02326	10.6487	7.25099e-24	2.38074e-22
LOC728643	1.31442	0.940871	10.6402	7.80184e-24	2.55148e-22
SPATA12	2.39937	-4.32062	10.6387	7.90531e-24	2.58022e-22
SLC12A2	2.54148	3.92402	10.6366	8.04961e-24	2.61197e-22
CAPS	1.86134	2.94643	10.6345	8.19821e-24	2.65487e-22
TPBG	3.24713	0.18542	10.6157	9.64229e-24	3.09226e-22
FZD1	2.11067	2.59127	10.6128	9.88782e-24	3.16487e-22
FCHSD1	2.00986	1.66257	10.6036	1.07069e-23	3.40726e-22
IQGAP1	1.63187	5.03207	10.603	1.0762e-23	3.41822e-22
RUSC2	1.25731	4.37471	10.5962	1.14146e-23	3.61857e-22
C6orf132	3.86781	-2.05665	10.5871	1.23416e-23	3.89749e-22
GRM5	3.4856	-4.29073	10.5856	1.25044e-23	3.94139e-22
NPTX1	3.62415	-3.4674	10.5766	1.35196e-23	4.2452e-22
PLEKHH2	3.19651	0.0158112	10.5727	1.39754e-23	4.36348e-22
FLNA	2.03235	7.1368	10.5487	1.71864e-23	5.33583e-22
HCN4	3.34931	-3.85234	10.5427	1.80969e-23	5.59753e-22
ATP1A1	1.49141	8.7406	10.5412	1.83228e-23	5.65682e-22
VPS37B	1.23642	3.59011	10.5298	2.02097e-23	6.20463e-22
ABI2	1.1535	4.05096	10.5232	2.13966e-23	6.54476e-22
C1orf116	4.12328	0.452865	10.5054	2.49339e-23	7.61267e-22
PHC1	1.62935	2.14845	10.502	2.56678e-23	7.80793e-22
C15orf56	2.29713	-4.51502	10.4906	2.83151e-23	8.56597e-22
NME5	3.43496	-2.83723	10.4876	2.90333e-23	8.75123e-22
CHST4	5.82597	-1.44139	10.4855	2.95693e-23	8.89659e-22
SGPP2	3.88154	-2.11539	10.4829	3.02466e-23	9.08386e-22
LOC100129550	1.24706	1.55056	10.475	3.23526e-23	9.66375e-22
C1orf126	3.50222	-1.89909	10.473	3.2922e-23	9.79844e-22
LYPD6	3.86578	-1.72033	10.4627	3.59512e-23	1.06617e-21
GRAMD2	2.41316	-4.26787	10.4584	3.73026e-23	1.10426e-21
LRRC56	1.8999	-0.286271	10.4534	3.89137e-23	1.1499e-21
SLC9A1	1.34211	3.04465	10.4368	4.48829e-23	1.32157e-21
SEMA6A	2.79747	3.13309	10.4333	4.62209e-23	1.35855e-21
FAM83E	3.08635	-4.0242	10.4299	4.76088e-23	1.39686e-21
MBOAT2	2.65809	-0.536659	10.4112	5.58328e-23	1.62949e-21
C2orf63	1.72564	-0.529812	10.4082	5.7265e-23	1.66835e-21
FAM66C	2.17434	-3.02006	10.3986	6.21626e-23	1.80468e-21
FAM150B	4.21518	-2.31374	10.3859	6.92847e-23	2.00091e-21
VANGL2	3.46945	-0.298182	10.382	7.16194e-23	2.06115e-21
ATF7	0.933534	4.49344	10.3814	7.19907e-23	2.06823e-21
SH3RF1	1.6945	3.36421	10.3765	7.50521e-23	2.15245e-21
SLC35F2	2.59772	-0.00285943	10.3679	8.07569e-23	2.30806e-21
SDCCAG8	0.881793	3.52561	10.3613	8.54334e-23	2.4375e-21
ATP8A2	2.75495	-4.15621	10.3601	8.62779e-23	2.45314e-21
C6orf168	3.49182	-3.36162	10.3565	8.90173e-23	2.52669e-21
CDC42BPG	3.41428	0.523203	10.3456	9.76476e-23	2.7669e-21
MICALL2	1.46436	3.79298	10.3448	9.83222e-23	2.78126e-21
PAN3	1.01418	3.67589	10.341	1.01532e-22	2.86226e-21
SLC24A3	3.38937	-1.08906	10.3386	1.03635e-22	2.91657e-21
FGD6	1.73213	3.29043	10.3229	1.18376e-22	3.31095e-21
PAK6	3.27354	-1.47665	10.3229	1.18448e-22	3.31095e-21
NIPA1	1.42382	3.8972	10.3203	1.21046e-22	3.37787e-21
OXTR	2.92009	-0.516834	10.2944	1.50825e-22	4.1947e-21
PLXNB3	3.68719	0.190217	10.2897	1.56967e-22	4.35822e-21
DSC3	3.53669	-3.57766	10.277	1.74772e-22	4.83633e-21
OSBPL5	1.91727	1.8637	10.2721	1.82134e-22	5.02325e-21
CTF1	2.62077	-0.714084	10.2713	1.83336e-22	5.04799e-21
PFKFB3	2.57449	4.36745	10.2658	1.92179e-22	5.27392e-21
C6orf141	3.84787	-1.55675	10.2324	2.54769e-22	6.91135e-21
KIF3C	2.12877	1.386	10.2263	2.6826e-22	7.2654e-21
CCDC78	2.79783	-1.80414	10.2056	3.19582e-22	8.6131e-21
ABCA12	3.01702	-4.5	10.2041	3.23469e-22	8.70369e-21
TPPP3	2.28028	2.13545	10.2028	3.27207e-22	8.77571e-21
LOC344595	1.99821	-0.654776	10.1933	3.54256e-22	9.47048e-21
ARHGAP8	3.55861	-1.12056	10.1887	3.68517e-22	9.83583e-21
VPS24	0.865731	5.31348	10.1882	3.69826e-22	9.85488e-21
OFD1	0.957337	3.81689	10.1823	3.88877e-22	1.03459e-20
ZNF365	2.58427	-3.6848	10.1808	3.93584e-22	1.04376e-20
CHD3	2.0333	4.4327	10.1797	3.97412e-22	1.05222e-20
ANKRD36	1.51351	0.71267	10.1594	4.71464e-22	1.23838e-20
PLD2	0.99795	3.70415	10.1524	5.00018e-22	1.30922e-20
TTYH1	4.2605	-1.43394	10.1487	5.15929e-22	1.34662e-20
ANXA4	1.64081	7.2414	10.1401	5.5418e-22	1.43965e-20
ARL4C	2.06797	4.10494	10.1338	5.84379e-22	1.51335e-20
FAM116B	1.59663	1.57762	10.1272	6.17754e-22	1.58983e-20
ZNF488	2.45237	-3.82574	10.1236	6.3686e-22	1.63645e-20
NCRNA00086	2.31839	-2.24652	10.1161	6.78143e-22	1.73445e-20
DEGS2	3.08619	-1.17725	10.095	8.08937e-22	2.05311e-20
IL20RA	4.50637	-2.55326	10.0888	8.52361e-22	2.15342e-20
NEFL	3.38445	-4.19073	10.0884	8.54936e-22	2.15663e-20
MDH1B	2.31611	-3.24844	10.0847	8.82e-22	2.22151e-20
TMSB15B	2.27011	-2.96923	10.0825	8.98544e-22	2.25974e-20
ADAP1	2.81111	1.66533	10.0612	1.07359e-21	2.65955e-20
ATN1	0.968377	5.81593	10.0604	1.08074e-21	2.67325e-20
CMTM1	1.80097	-0.142252	10.0518	1.16153e-21	2.84479e-20
CDH6	2.90604	1.26397	10.0517	1.16212e-21	2.84479e-20
ANXA8L2	4.34625	-1.24828	10.0478	1.2012e-21	2.92746e-20
PKHD1	4.25725	1.16903	10.0458	1.22094e-21	2.97119e-20
RPS6KA6	2.84788	-4.35671	10.0389	1.29345e-21	3.13841e-20
IQCE	1.34393	3.63044	10.0333	1.35533e-21	3.27516e-20
BBS1	1.10522	3.62229	10.0307	1.38551e-21	3.34219e-20
DNAJC10	1.05122	5.257	10.0262	1.43826e-21	3.46439e-20
ICA1L	1.68057	-0.510373	10.0225	1.4828e-21	3.56131e-20
RIMKLA	2.69056	-1.44729	10.0212	1.49917e-21	3.59541e-20
GNRH1	1.70034	-1.27003	10.0142	1.58966e-21	3.79591e-20
FAM150A	3.12252	-4.22357	10.0071	1.68605e-21	4.00298e-20
CAPN6	4.82085	-1.58311	10.0058	1.7052e-21	4.04265e-20
SRGAP1	2.12415	1.95278	10.0012	1.7716e-21	4.19405e-20
RAB38	2.50674	-1.0969	9.98747	1.98558e-21	4.68054e-20
CCDC123	1.11414	2.83201	9.96651	2.36341e-21	5.53161e-20
METTL9	0.992816	4.47896	9.96626	2.36851e-21	5.53161e-20
CNKSR1	4.13764	-1.0676	9.92539	3.32441e-21	7.67258e-20
HOOK2	1.30028	3.91705	9.92252	3.4044e-21	7.83534e-20
CLCF1	2.17186	1.5917	9.90985	3.78118e-21	8.66635e-20
DDR1	2.83398	4.331	9.90552	3.91897e-21	8.94498e-20
PPFIBP1	1.23096	4.27371	9.90337	3.98946e-21	9.09332e-20
B3GNT7	2.64585	0.977521	9.89129	4.40882e-21	1.00216e-19
LIPH	3.80237	-1.67358	9.88693	4.57053e-21	1.03749e-19
TBC1D8	1.09178	4.92841	9.88576	4.61497e-21	1.04614e-19
LDOC1	2.73803	1.44482	9.87296	5.12948e-21	1.15802e-19
PTPN14	2.00016	0.659723	9.86999	5.25714e-21	1.18522e-19
ZFP3	2.34802	0.264224	9.86587	5.43875e-21	1.22449e-19
S100A11	2.18033	5.46187	9.86206	5.61255e-21	1.26191e-19
MNX1	3.97206	-3.82805	9.86027	5.69592e-21	1.27892e-19
KCNQ1	2.13848	1.94448	9.84822	6.29146e-21	1.40501e-19
CDSN	3.06898	-3.31175	9.84442	6.49139e-21	1.4477e-19
ARHGAP27	1.44089	3.25306	9.84386	6.52173e-21	1.45251e-19
STYK1	2.64571	-3.7781	9.8427	6.58413e-21	1.46444e-19
PRR5-ARHGAP8	3.20225	-4.08867	9.84069	6.69406e-21	1.48689e-19
SLC9A2	2.91041	-4.10977	9.84003	6.73064e-21	1.49301e-19
SEMA3E	4.71113	-2.58391	9.83912	6.78126e-21	1.50223e-19
JAG1	1.78751	4.65847	9.83343	7.10667e-21	1.57221e-19
PPP2R3A	1.92655	1.17548	9.83275	7.14694e-21	1.57901e-19
NCK2	1.97076	3.88352	9.83152	7.21964e-21	1.59294e-19
LOC349196	2.21167	-4.33362	9.82999	7.31097e-21	1.6088e-19
MKL1	0.807208	4.55215	9.80269	9.15272e-21	2.00078e-19
GOLGA7B	3.53584	0.0179533	9.78688	1.04224e-20	2.26636e-19
LOC284233	2.1812	-4.19254	9.78071	1.09638e-20	2.37681e-19
LRRC36	2.64644	-3.8422	9.7806	1.09734e-20	2.37681e-19
PFKP	2.76471	2.9012	9.77935	1.10868e-20	2.39823e-19
PRKX	2.02151	2.4271	9.77615	1.13823e-20	2.45572e-19
ARL14	4.05311	-1.64075	9.76714	1.2255e-20	2.64058e-19
RAVER1	1.02762	4.43095	9.76538	1.24328e-20	2.6754e-19
LPCAT4	1.72587	2.25978	9.75898	1.31028e-20	2.81591e-19
SFRP5	6.09773	-0.839916	9.75678	1.33419e-20	2.86164e-19
RHPN1	2.19306	1.85283	9.75186	1.38906e-20	2.97363e-19
DYNC2H1	2.25579	-0.129802	9.74623	1.45457e-20	3.10183e-19
TRIP10	1.2934	4.05074	9.7429	1.49487e-20	3.1755e-19
DTX3	1.93261	2.22313	9.73718	1.56642e-20	3.32322e-19
MLLT3	2.4834	0.771689	9.73386	1.60959e-20	3.41044e-19
CD58	1.22925	2.6349	9.72548	1.72382e-20	3.64315e-19
NBEA	2.66106	-0.156238	9.72473	1.73453e-20	3.65644e-19
KCND1	1.69284	-0.201172	9.72363	1.7502e-20	3.68008e-19
HDAC9	2.12865	-0.0726457	9.70046	2.1149e-20	4.41328e-19
ZNF532	1.66981	3.05749	9.69767	2.16369e-20	4.49809e-19
POF1B	4.54897	-0.553109	9.69732	2.16987e-20	4.50526e-19
FAM190A	2.40761	-3.74095	9.68953	2.31233e-20	4.78305e-19
MARK2	0.804603	4.6036	9.67387	2.62737e-20	5.38757e-19
ARHGEF18	0.936027	5.28661	9.67078	2.69424e-20	5.51786e-19
KRT15	3.53881	-3.786	9.63025	3.74709e-20	7.5803e-19
ZSCAN23	2.56204	-3.94795	9.62811	3.8129e-20	7.69461e-19
SYCE1L	2.6545	-2.80599	9.60391	4.6408e-20	9.28609e-19
TAF1C	0.771663	4.37011	9.602	4.71302e-20	9.4192e-19
TSPYL5	2.2886	0.491875	9.57933	5.66402e-20	1.12519e-18
SCAND2	0.722846	2.60979	9.57624	5.80738e-20	1.1509e-18
FAM160B2	0.880969	4.45501	9.57326	5.94934e-20	1.17763e-18
CXorf23	0.986652	1.78085	9.57268	5.97722e-20	1.18173e-18
LOC729375	1.30034	-1.06515	9.57175	6.02265e-20	1.18929e-18
GULP1	3.9169	-0.500065	9.5703	6.09333e-20	1.20182e-18
SLC9A5	1.86534	-2.31625	9.56615	6.30161e-20	1.24142e-18
KLHDC5	0.987055	3.75613	9.56527	6.34661e-20	1.2488e-18
NLGN1	2.79635	-4.21949	9.55149	7.09515e-20	1.38783e-18
KCND2	2.84303	-3.01572	9.54561	7.44003e-20	1.45357e-18
PDGFC	1.66062	3.5962	9.54451	7.50646e-20	1.46482e-18
RASSF8	1.90551	2.46401	9.53901	7.84773e-20	1.52961e-18
GCC2	1.1099	4.18013	9.53416	8.16094e-20	1.58879e-18
TP53BP1	1.10363	3.51787	9.53243	8.27567e-20	1.60735e-18
AP1G2	1.85052	3.90778	9.52955	8.47092e-20	1.64209e-18
MYEF2	3.52602	-0.302203	9.5295	8.4744e-20	1.64209e-18
NCRNA00085	2.207	-1.18495	9.5248	8.80176e-20	1.70353e-18
JUP	0.964102	7.4008	9.52264	8.95646e-20	1.73144e-18
CCDC103	1.7654	-0.0836137	9.52106	9.07137e-20	1.75161e-18
KIAA0319	2.35944	-2.57372	9.51879	9.2391e-20	1.77984e-18
MAP3K1	1.06802	3.98383	9.51574	9.46919e-20	1.82205e-18
PDE4A	1.9384	2.49973	9.5153	9.50277e-20	1.82639e-18
GRP	2.44154	-4.81164	9.5118	9.77455e-20	1.87427e-18
PKM2	2.21135	6.66635	9.50441	1.03746e-19	1.98473e-18
FUT4	2.246	2.154	9.49802	1.09223e-19	2.0871e-18
ZNF860	2.43798	-3.52789	9.49693	1.10187e-19	2.10309e-18
FAM129B	1.64463	5.53776	9.49298	1.13748e-19	2.16855e-18
LRRK1	1.97872	0.752787	9.48533	1.20977e-19	2.29841e-18
PLA2G4F	3.0452	-4.23457	9.4664	1.4086e-19	2.667e-18
TEKT2	2.36476	-4.27589	9.45969	1.48663e-19	2.8083e-18
LETM2	1.97342	-1.42968	9.45701	1.51906e-19	2.86302e-18
RAP1GAP2	2.6502	1.24097	9.45609	1.53029e-19	2.88091e-18
SNAP91	2.63533	-4.83772	9.45212	1.57992e-19	2.9676e-18
IGF1R	2.37955	1.77032	9.45185	1.58332e-19	2.97061e-18
RASAL2	1.42349	3.67408	9.44584	1.66148e-19	3.11021e-18
WNK2	4.88916	0.809042	9.44528	1.66903e-19	3.12021e-18
FBXL19	1.10266	2.89587	9.44516	1.6706e-19	3.12021e-18
RAB3IP	1.25078	3.94914	9.44296	1.70044e-19	3.17236e-18
SEL1L3	2.6298	4.20912	9.44215	1.71141e-19	3.18923e-18
LOC388242	2.22162	-1.92374	9.43983	1.74358e-19	3.24554e-18
NTSR1	2.61962	-3.24041	9.43808	1.76828e-19	3.28782e-18
ERBB4	2.52796	-4.37153	9.42687	1.93463e-19	3.57701e-18
PLLP	2.20093	2.8561	9.4267	1.93718e-19	3.57772e-18
PACS1	1.10508	5.24175	9.41403	2.14412e-19	3.94671e-18
LDOC1L	1.8307	2.55251	9.41305	2.16095e-19	3.97327e-18
TMEM132A	2.63498	2.58814	9.41064	2.20308e-19	4.03281e-18
LOC100133991	1.87279	-2.79718	9.39752	2.44692e-19	4.46927e-18
FLRT2	3.24966	0.803726	9.39713	2.45461e-19	4.47837e-18
WDR73	0.765933	2.92937	9.3954	2.48876e-19	4.53568e-18
SPATA17	2.99921	-3.58172	9.39383	2.52018e-19	4.5879e-18
LOC349114	1.62399	0.245684	9.38165	2.77784e-19	5.04032e-18
TEP1	0.979719	3.73788	9.37393	2.95463e-19	5.35523e-18
CMTM4	1.58415	3.3118	9.37165	3.00897e-19	5.4418e-18
APCDD1	3.50423	1.19404	9.37147	3.01331e-19	5.44369e-18
DSCAML1	3.47242	-2.37484	9.3702	3.04388e-19	5.48693e-18
PLEKHM1P	1.1181	1.85013	9.37	3.0488e-19	5.48983e-18
ANKRD10	0.936257	5.38725	9.36392	3.20044e-19	5.75115e-18
GABRP	4.07755	-1.94128	9.3639	3.20088e-19	5.75115e-18
PSORS1C1	2.81283	-3.25459	9.35973	3.30912e-19	5.93919e-18
ILDR1	3.78322	-0.876267	9.35576	3.41556e-19	6.12359e-18
C3orf55	2.85818	-4.39729	9.35515	3.43216e-19	6.14668e-18
WBSCR26	2.3241	-4.44144	9.34908	3.60249e-19	6.43086e-18
SRCAP	0.777357	5.96871	9.34748	3.6487e-19	6.50632e-18
C6orf165	1.97405	-3.66853	9.34165	3.82211e-19	6.8009e-18
WDR60	1.07057	2.45652	9.34081	3.84784e-19	6.83932e-18
DYNC1I2	0.925441	4.82436	9.33897	3.90468e-19	6.9329e-18
KLK10	3.44466	-3.5994	9.33032	4.18299e-19	7.3953e-18
WDR35	1.17966	2.40143	9.32735	4.28291e-19	7.56389e-18
LOC100128288	1.37304	-0.798667	9.32622	4.32189e-19	7.61646e-18
SP1	0.601914	5.83585	9.32344	4.41853e-19	7.77849e-18
RASSF6	2.76079	-0.463143	9.32226	4.46e-19	7.82651e-18
KIAA0247	1.07671	4.6481	9.31351	4.78167e-19	8.36438e-18
KRT81	3.27577	-2.33975	9.31306	4.79861e-19	8.38516e-18
STK33	3.38487	-2.99532	9.3057	5.08784e-19	8.87182e-18
ZFC3H1	0.974633	3.67829	9.30512	5.11126e-19	8.90328e-18
IL17RD	2.32149	-0.854879	9.29917	5.35856e-19	9.27547e-18
TSNAXIP1	1.59378	-1.1141	9.29319	5.61896e-19	9.71605e-18
FRAS1	4.09195	0.754701	9.29247	5.65146e-19	9.76204e-18
FAM189A1	2.65686	-3.23832	9.29112	5.71222e-19	9.85671e-18
TAX1BP3	1.49751	5.18452	9.28382	6.05288e-19	1.04228e-17
C19orf55	1.45909	0.0124003	9.27979	6.2496e-19	1.07504e-17
TGFB2	2.50045	1.707	9.27765	6.35634e-19	1.09113e-17
C10orf93	2.45392	-4.15554	9.27711	6.38366e-19	1.09468e-17
KCNK5	2.75094	2.95532	9.27359	6.56466e-19	1.12456e-17
VILL	1.87861	0.0882488	9.26825	6.8483e-19	1.17072e-17
FBXO41	2.31049	0.194307	9.26766	6.88018e-19	1.17496e-17
CTXN1	2.72348	-1.54337	9.2543	7.64851e-19	1.3008e-17
FUT3	3.03215	-1.22987	9.25302	7.72603e-19	1.31129e-17
AGER	1.5544	0.394799	9.24306	8.36004e-19	1.41309e-17
TMEM102	1.18481	1.94311	9.24116	8.48616e-19	1.43295e-17
GALNT12	2.94486	-1.0177	9.23368	9.0034e-19	1.51719e-17
TTLL3	1.33097	3.11928	9.22726	9.47228e-19	1.59458e-17
RYK	0.628363	4.49198	9.22599	9.56739e-19	1.60895e-17
ZNF594	1.76091	0.291735	9.22431	9.69523e-19	1.6288e-17
TRIM46	2.16771	-1.78626	9.22209	9.86658e-19	1.6559e-17
LAT2	1.66525	2.28495	9.21333	1.0573e-18	1.77086e-17
TUBB3	1.85153	2.6911	9.21233	1.06574e-18	1.7832e-17
C1orf88	2.97205	-2.88799	9.21158	1.07206e-18	1.79015e-17
SEMA3C	3.32358	-0.402614	9.20912	1.09304e-18	1.82336e-17
TFAP2A	3.3954	-1.07798	9.20131	1.16255e-18	1.93151e-17
VEZF1	0.743025	4.60058	9.20043	1.17063e-18	1.94298e-17
SPRED1	1.38822	3.40973	9.19823	1.19112e-18	1.97106e-17
ODF2L	1.8737	1.1804	9.19576	1.21449e-18	2.00601e-17
C20orf54	2.9987	-0.303018	9.19574	1.21466e-18	2.00601e-17
JRKL	1.16508	2.39057	9.1856	1.31573e-18	2.1686e-17
KIAA1211	3.00142	-0.267195	9.18391	1.33336e-18	2.19546e-17
SOX8	2.45383	-2.59559	9.18121	1.36202e-18	2.24043e-17
LENG8	1.10277	5.87073	9.17956	1.37982e-18	2.26746e-17
RIC8B	1.01215	3.56127	9.172	1.46445e-18	2.40176e-17
GALNT4	1.25173	3.25947	9.16898	1.49962e-18	2.457e-17
PCDHGC5	2.42399	-4.07206	9.16763	1.51571e-18	2.47846e-17
TNNT1	4.0064	-3.10565	9.16512	1.54591e-18	2.52139e-17
C8orf58	1.1004	1.35467	9.16507	1.54654e-18	2.52139e-17
ZNF630	2.18862	-1.21622	9.16061	1.60171e-18	2.60364e-17
HOXB9	3.21679	-3.95178	9.14567	1.80119e-18	2.91076e-17
SPTBN5	2.20654	0.266354	9.14486	1.81277e-18	2.9266e-17
TBC1D3B	1.31678	2.19133	9.1437	1.82929e-18	2.9504e-17
COL10A1	3.90854	-1.87779	9.14324	1.83588e-18	2.95814e-17
ZNF514	1.38008	1.78404	9.13957	1.8896e-18	3.03878e-17
KRTCAP3	4.21566	0.260783	9.13921	1.895e-18	3.04348e-17
AP1S3	1.39545	1.13397	9.1384	1.90703e-18	3.0579e-17
GALNT6	1.79023	0.596778	9.13129	2.01651e-18	3.23032e-17
WWTR1	1.76312	2.77748	9.12528	2.11382e-18	3.37726e-17
FKBP10	2.2077	3.85428	9.12153	2.1768e-18	3.47365e-17
C19orf21	5.08221	-0.930034	9.12032	2.19757e-18	3.50341e-17
PDP1	1.94813	2.30713	9.11694	2.2566e-18	3.5906e-17
FMN1	2.60795	-3.45051	9.11188	2.34781e-18	3.72855e-17
ETV6	0.853816	4.17629	9.10737	2.43227e-18	3.8578e-17
MAP4K3	1.04413	4.31967	9.10729	2.43385e-18	3.8578e-17
PMAIP1	2.46419	-0.919522	9.1055	2.46812e-18	3.90837e-17
LOC100216001	2.71994	-3.38337	9.10318	2.51338e-18	3.97244e-17
FAM65C	2.91889	0.197254	9.0969	2.64009e-18	4.16476e-17
ARAP2	1.57631	2.79853	9.08793	2.83189e-18	4.45035e-17
CAMTA2	0.831326	4.46919	9.07887	3.03971e-18	4.76336e-17
MACF1	0.856188	6.47827	9.07512	3.13012e-18	4.89577e-17
TMEM44	1.27243	2.09776	9.07497	3.1339e-18	4.89706e-17
OBSCN	3.05652	1.41039	9.07419	3.153e-18	4.92226e-17
FAM60A	1.51167	3.55483	9.07195	3.20877e-18	4.99518e-17
CACNB1	1.74915	-0.238851	9.06436	3.40468e-18	5.2902e-17
PCDP1	3.79004	-1.2543	9.05206	3.7476e-18	5.80124e-17
APOBEC3C	2.09092	0.805001	9.04428	3.98198e-18	6.13969e-17
KRT7	4.79287	3.18119	9.04419	3.98479e-18	6.13969e-17
MFI2	3.18046	0.811837	9.03542	4.26642e-18	6.5614e-17
MMP7	5.05842	0.760929	9.03011	4.44675e-18	6.83239e-17
LIF	3.11167	1.44921	9.02634	4.57911e-18	7.02923e-17
C6orf147	2.03873	-4.67153	9.02294	4.70187e-18	7.2043e-17
FLJ11235	1.75385	-1.62677	9.02204	4.73508e-18	7.24848e-17
NDRG4	2.476	-0.152319	9.02086	4.77864e-18	7.30165e-17
MNT	0.740018	3.56303	9.00883	5.24742e-18	7.9958e-17
MAP3K12	1.36112	0.864089	9.00737	5.30725e-18	8.07951e-17
ELMO3	2.68052	2.64058	9.00301	5.49004e-18	8.35011e-17
CCDC115	0.749657	4.23408	9.00039	5.60307e-18	8.50638e-17
PLSCR3	0.869183	3.58877	8.98963	6.09119e-18	9.23896e-17
EPHX3	2.3014	-2.50673	8.98719	6.20769e-18	9.39723e-17
RAB40A	1.76414	-3.77931	8.98607	6.26188e-18	9.46316e-17
ALDH3B2	3.10032	-3.88623	8.98317	6.40443e-18	9.66975e-17
WDFY3	1.24174	3.87133	8.98059	6.53385e-18	9.8472e-17
DNM1	2.54634	1.39963	8.98002	6.56304e-18	9.88219e-17
EPHA10	3.89076	-2.16434	8.97889	6.62047e-18	9.95959e-17
REC8	1.98403	0.687188	8.97305	6.92759e-18	1.04121e-16
KIAA1377	2.11643	-1.29758	8.96873	7.1632e-18	1.07489e-16
DOC2A	2.204	-2.93288	8.96871	7.16461e-18	1.07489e-16
IFT80	1.42009	2.89406	8.96142	7.58054e-18	1.13626e-16
SLC39A6	1.13045	4.65316	8.95876	7.73861e-18	1.1589e-16
SLMO1	2.14697	-2.01294	8.95859	7.74867e-18	1.15936e-16
DBN1	2.07322	3.99784	8.95686	7.85318e-18	1.17393e-16
TFAP2C	3.19766	-3.53384	8.9546	7.992e-18	1.19253e-16
RUNDC3A	2.62842	-2.65464	8.95363	8.05212e-18	1.20042e-16
EPCAM	5.4688	1.77617	8.94989	8.28894e-18	1.2335e-16
COX6B2	2.29196	-4.38055	8.94886	8.35516e-18	1.24224e-16
GPRC5A	3.26222	-1.96498	8.94819	8.39836e-18	1.24754e-16
PLEKHB2	1.02541	5.09432	8.94533	8.58602e-18	1.27427e-16
PPP1R9A	2.6782	1.19443	8.94493	8.61281e-18	1.2771e-16
CYTSB	2.30336	1.66306	8.93867	9.03988e-18	1.33803e-16
RGS4	2.98364	0.584835	8.93573	9.24773e-18	1.36757e-16
PHLDB1	1.46321	3.96407	8.93488	9.30912e-18	1.37542e-16
MN1	2.2189	0.758398	8.92839	9.78785e-18	1.44358e-16
RNF150	2.66175	-2.77631	8.92617	9.95737e-18	1.46597e-16
CASZ1	1.33351	2.29968	8.9252	1.00316e-17	1.47559e-16
KLRA1	1.92882	-1.8715	8.92304	1.02011e-17	1.49918e-16
ZNF337	0.861	3.27134	8.92229	1.02603e-17	1.50654e-16
C14orf79	1.07106	1.87411	8.92198	1.02843e-17	1.50873e-16
C20orf103	3.34902	-2.01528	8.92113	1.03525e-17	1.51739e-16
MAPK8IP3	1.25363	4.33302	8.9183	1.05813e-17	1.54954e-16
AMPD3	1.68812	1.1713	8.91712	1.06782e-17	1.56236e-16
MFSD6	1.65826	3.0499	8.91491	1.08615e-17	1.58679e-16
ZNF213	1.14809	2.56103	8.91443	1.09017e-17	1.59084e-16
TMTC2	2.01189	-0.0548437	8.91414	1.09261e-17	1.59299e-16
SLC25A24	2.2178	1.92953	8.91281	1.10391e-17	1.60806e-16
C4orf39	2.04045	-4.17741	8.91089	1.12041e-17	1.62922e-16
CLIP2	1.9674	3.65694	8.90907	1.13621e-17	1.64786e-16
ASPHD2	1.64283	-0.371011	8.90483	1.174e-17	1.69819e-16
MLF1	2.68816	-0.752409	8.90278	1.19272e-17	1.72377e-16
DCAF16	1.08008	3.27758	8.90265	1.19393e-17	1.72402e-16
CHST3	1.81349	2.08243	8.9002	1.21671e-17	1.75537e-16
PDE7A	1.31693	2.91691	8.89767	1.24064e-17	1.78833e-16
GLIS3	2.2788	2.48636	8.89563	1.26027e-17	1.81505e-16
CC2D2A	1.48369	1.34663	8.89084	1.30771e-17	1.8801e-16
MED15	0.704888	5.49956	8.89062	1.30985e-17	1.88155e-16
UNC5A	2.77664	-2.12657	8.88701	1.34679e-17	1.93162e-16
CG030	1.39335	-0.482668	8.8857	1.36045e-17	1.94747e-16
DUSP4	2.29585	0.360554	8.88105	1.41009e-17	2.01678e-16
PGM2L1	1.39836	1.46662	8.88091	1.41162e-17	2.01722e-16
CBFB	0.829041	4.20931	8.88049	1.4162e-17	2.02203e-16
GIPR	2.6037	-3.2911	8.87208	1.51084e-17	2.14973e-16
TMEM72	2.57258	-4.4381	8.86911	1.54574e-17	2.19751e-16
FAM57A	1.61145	1.70977	8.86271	1.62374e-17	2.30246e-16
DUSP18	1.14854	0.479028	8.86142	1.63998e-17	2.32349e-16
DNER	3.97564	-3.50306	8.85949	1.66444e-17	2.35613e-16
INE1	1.20861	-1.75851	8.84451	1.86733e-17	2.63431e-16
F3	2.40523	0.903485	8.84199	1.90382e-17	2.68351e-16
ADAM9	1.60601	4.66698	8.83946	1.94115e-17	2.7338e-16
MC1R	1.73535	0.841602	8.83399	2.02434e-17	2.84612e-16
KLC3	2.41166	-0.879631	8.82974	2.09143e-17	2.93716e-16
PIGS	0.968813	4.14605	8.82859	2.10998e-17	2.95898e-16
MSLN	3.18215	-4.13065	8.82643	2.14514e-17	3.00342e-16
ZDHHC13	1.96665	1.40724	8.82422	2.18189e-17	3.05206e-16
GRB7	1.95344	3.30603	8.8201	2.25172e-17	3.14443e-16
FAM38A	0.99966	6.0346	8.81624	2.31947e-17	3.23358e-16
CERCAM	2.30201	2.21876	8.81587	2.32604e-17	3.24001e-16
AJAP1	2.68109	-3.34045	8.81558	2.3311e-17	3.24433e-16
DOK1	1.32394	1.80691	8.81428	2.35454e-17	3.2742e-16
C19orf33	4.03861	-2.04909	8.81297	2.37823e-17	3.30436e-16
TMEM87B	0.913638	3.72824	8.81097	2.41492e-17	3.35253e-16
TXNDC6	1.82188	-3.56958	8.80935	2.4451e-17	3.39158e-16
LXN	1.76253	1.12122	8.80471	2.53349e-17	3.5083e-16
DMPK	1.15561	3.35048	8.80395	2.54813e-17	3.52268e-16
ANXA8	4.016	-1.71056	8.8021	2.58452e-17	3.57001e-16
TMCC2	1.77771	-0.720176	8.80001	2.62616e-17	3.62228e-16
ARMC9	1.8706	0.657996	8.79987	2.62893e-17	3.62228e-16
HOXB5	1.66793	-0.708691	8.79162	2.8001e-17	3.84213e-16
BICC1	4.022	0.284835	8.79019	2.83101e-17	3.88132e-16
AK5	2.11532	-4.10581	8.78182	3.01805e-17	4.12068e-16
BHLHE41	2.53584	0.728633	8.78044	3.04987e-17	4.1607e-16
C2CD4C	2.19105	-1.42314	8.77924	3.07797e-17	4.19557e-16
LHFPL3	2.55395	-4.38582	8.77852	3.09495e-17	4.21525e-16
DNAH2	2.20996	-2.18825	8.77276	3.23405e-17	4.39024e-16
CCDC104	0.895162	3.50823	8.76244	3.49912e-17	4.73842e-16
ALS2CR11	2.00627	-3.89372	8.76162	3.52094e-17	4.76329e-16
RUNDC1	0.674666	3.33502	8.76154	3.52325e-17	4.76329e-16
TBC1D10B	0.686589	4.61047	8.76005	3.56348e-17	4.81376e-16
BAI2	2.72777	-2.12231	8.75934	3.58277e-17	4.83192e-16
MDFI	2.81562	0.24978	8.75697	3.64821e-17	4.91217e-16
HIST3H2A	3.15048	-2.37884	8.75161	3.80033e-17	5.10454e-16
ADAM8	1.54741	2.07125	8.7407	4.12961e-17	5.52193e-16
ALOX5	2.50535	1.71291	8.74065	4.1311e-17	5.52193e-16
AP3M2	1.0693	2.69635	8.73792	4.21772e-17	5.62862e-16
ZFP90	0.759962	3.12954	8.72977	4.48774e-17	5.95534e-16
PRDM4	0.66524	3.76214	8.72963	4.49245e-17	5.95681e-16
PBX4	2.11544	-2.64711	8.72909	4.51103e-17	5.97666e-16
ARID2	0.746281	3.59569	8.7213	4.78631e-17	6.32114e-16
CMIP	0.778142	4.86546	8.72057	4.81301e-17	6.35133e-16
KIAA1967	0.665168	5.49968	8.71687	4.95003e-17	6.52694e-16
SLC22A20	1.69124	-3.30156	8.70771	5.307e-17	6.9754e-16
SSH3	0.929381	4.3042	8.70626	5.36582e-17	7.04711e-16
RHBDL2	2.05462	-2.23553	8.70461	5.4332e-17	7.12994e-16
SYNGAP1	1.23482	1.76857	8.69133	6.00937e-17	7.8549e-16
CCDC148	1.84521	-2.6852	8.68993	6.07348e-17	7.93243e-16
PTHLH	3.41452	-1.21518	8.68951	6.09268e-17	7.94497e-16
SLC4A5	1.51188	0.13501	8.68503	6.30321e-17	8.20657e-16
ZC3HAV1L	2.50354	-2.80154	8.67375	6.86572e-17	8.92489e-16
NUDT11	2.44561	-3.64824	8.67343	6.88216e-17	8.93924e-16
LOC151162	1.27909	4.09561	8.67096	7.01253e-17	9.10143e-16
GCET2	2.05795	-1.96812	8.67048	7.03768e-17	9.12692e-16
CDK19	1.00848	3.66	8.66568	7.29843e-17	9.45767e-16
USH1C	5.25503	0.0665346	8.66376	7.40492e-17	9.58816e-16
ABLIM1	1.04084	5.85332	8.65902	7.67516e-17	9.9139e-16
CA5BP	0.859324	2.64684	8.65695	7.79674e-17	1.00562e-15
VPS41	0.781355	4.78997	8.63955	8.89247e-17	1.14338e-15
GGT6	3.97114	-2.21214	8.63447	9.23987e-17	1.18528e-15
PLEKHG4B	3.29849	-2.67515	8.6305	9.5211e-17	1.21947e-15
DMKN	4.80428	-0.2664	8.62975	9.57516e-17	1.2245e-15
PIH1D2	1.50245	-1.93571	8.629	9.62956e-17	1.22955e-15
C8orf79	2.9826	0.172068	8.62717	9.76331e-17	1.24567e-15
NFE2L3	1.80008	2.32791	8.62467	9.94939e-17	1.26843e-15
ARNT2	3.39591	0.581462	8.6242	9.98464e-17	1.27195e-15
C15orf17	0.756375	4.16322	8.62125	1.02092e-16	1.29855e-15
CTTNBP2	3.34805	-0.556372	8.60852	1.12372e-16	1.41841e-15
DZIP1L	2.08498	-0.658881	8.60612	1.14423e-16	1.441e-15
FAM167A	3.13194	-1.15793	8.60394	1.16314e-16	1.4637e-15
LOC100130987	1.42268	-2.71768	8.60257	1.17524e-16	1.4778e-15
MMP14	1.5726	5.90569	8.60213	1.1791e-16	1.48153e-15
KIAA0895L	1.18749	2.18648	8.59919	1.20553e-16	1.51121e-15
SLC37A3	0.787355	3.67089	8.59909	1.20637e-16	1.51121e-15
OBFC1	0.734739	3.6485	8.59482	1.24581e-16	1.55943e-15
GLG1	0.66625	6.66014	8.59405	1.25307e-16	1.56734e-15
CCDC102A	1.48966	1.48352	8.59391	1.25432e-16	1.56771e-15
SYNGR3	2.66205	-1.94325	8.58678	1.32351e-16	1.65169e-15
MZF1	0.868475	3.1484	8.58477	1.34366e-16	1.67557e-15
TPM4	1.30561	6.84128	8.57962	1.39665e-16	1.73904e-15
C17orf28	2.03583	3.0884	8.57923	1.40076e-16	1.74284e-15
ANKLE2	0.606992	5.18515	8.57759	1.41809e-16	1.76307e-15
NACAD	2.00532	-1.86571	8.57577	1.43762e-16	1.78602e-15
ZNF397OS	0.837976	2.50594	8.57539	1.44176e-16	1.78982e-15
GLT25D2	2.37307	-1.31222	8.57436	1.45292e-16	1.80231e-15
KRTAP5-1	2.22989	-3.46751	8.57181	1.48102e-16	1.83533e-15
DUOXA1	2.37687	-4.15134	8.57175	1.48175e-16	1.83533e-15
MAML2	1.97526	0.81313	8.56392	1.57147e-16	1.94209e-15
DSG2	2.48596	4.59968	8.55764	1.64729e-16	2.02974e-15
HUNK	3.22477	0.549718	8.55108	1.73034e-16	2.12731e-15
CCDC45	0.769533	3.7089	8.54876	1.76072e-16	2.16146e-15
ENPP5	3.66546	-0.537271	8.53163	2.0017e-16	2.44459e-15
BZRAP1	1.82379	1.79818	8.52632	2.08294e-16	2.54005e-15
VAV3	1.99859	1.54585	8.52436	2.11365e-16	2.57561e-15
SPEF2	1.51518	1.23183	8.52321	2.13188e-16	2.5959e-15
MYO1C	0.8463	6.92677	8.52293	2.13641e-16	2.59951e-15
NFAT5	0.932221	4.49905	8.51464	2.27308e-16	2.76174e-15
AHNAK2	3.23654	0.969946	8.51294	2.30212e-16	2.79292e-15
PRMT2	0.814242	4.69287	8.50557	2.43248e-16	2.9446e-15
LOC100129637	1.04984	1.91809	8.50304	2.47879e-16	2.99628e-15
ARHGEF17	1.42228	3.64869	8.50242	2.49038e-16	3.00809e-15
KIAA0430	0.630255	5.21582	8.49164	2.69907e-16	3.25068e-15
PCGF3	0.729838	4.73006	8.48758	2.78207e-16	3.34576e-15
C9orf122	3.41591	-1.88108	8.4863	2.80863e-16	3.37525e-15
MARVELD1	1.96035	1.91337	8.48609	2.81317e-16	3.37826e-15
DGCR9	2.5107	-1.77755	8.48504	2.83525e-16	3.4023e-15
RERG	1.894	0.742027	8.47817	2.98406e-16	3.57569e-15
LRRN4	2.82215	-2.95015	8.46348	3.3293e-16	3.97212e-15
DBNDD2	1.51847	3.16565	8.45957	3.42757e-16	4.08347e-15
STK36	0.878308	3.2586	8.45883	3.44627e-16	4.1028e-15
LRIG3	1.51678	3.53142	8.45842	3.45692e-16	4.11251e-15
INHA	3.41246	-2.52424	8.45553	3.53211e-16	4.19895e-15
WSB1	1.00232	5.01137	8.45338	3.58907e-16	4.26054e-15
IL11	2.31845	-3.64907	8.45094	3.65483e-16	4.33549e-15
TNFRSF21	1.83703	4.46785	8.44015	3.95976e-16	4.69049e-15
RUFY2	0.791821	2.49607	8.43374	4.15302e-16	4.90186e-15
C20orf194	1.1927	2.77965	8.43353	4.15935e-16	4.90584e-15
WDR93	1.68858	-3.74754	8.42842	4.32016e-16	5.09188e-15
GRIN1	2.16953	-4.34928	8.42283	4.50313e-16	5.29998e-15
KIAA1609	1.80187	1.63176	8.42126	4.55584e-16	5.35821e-15
ZNF321	2.12587	-0.864816	8.42051	4.58117e-16	5.38418e-15
C17orf63	0.751304	4.28882	8.41797	4.66829e-16	5.4749e-15
IL23A	1.43099	-1.63367	8.41557	4.75234e-16	5.56558e-15
KIAA1804	2.12146	2.45774	8.41297	4.84487e-16	5.66592e-15
TFPI2	2.8571	-0.0846542	8.41016	4.94649e-16	5.77254e-15
RAB11FIP1	1.53861	4.88981	8.40884	4.99525e-16	5.82533e-15
PCDH19	2.06011	-2.72526	8.40856	5.00546e-16	5.83312e-15
CCDC40	1.567	0.244985	8.40283	5.22281e-16	6.07269e-15
IFT57	1.65726	2.56428	8.40275	5.22571e-16	6.07269e-15
KSR2	2.66336	-3.03328	8.40195	5.25685e-16	6.10458e-15
CYTH2	0.765275	5.24157	8.39948	5.3538e-16	6.20411e-15
VASP	0.88282	5.74844	8.39647	5.47452e-16	6.33513e-15
NPNT	2.43311	2.7388	8.39601	5.49327e-16	6.35239e-15
SGSM2	1.00255	4.3385	8.39334	5.60257e-16	6.47425e-15
GEFT	1.83239	1.23031	8.39223	5.64885e-16	6.52318e-15
XYLT1	1.79531	0.281435	8.39196	5.66007e-16	6.53157e-15
DYNC2LI1	0.764557	2.94242	8.38861	5.80232e-16	6.69106e-15
POLI	0.930242	2.73824	8.38308	6.04431e-16	6.96526e-15
ZNF587	0.988861	3.23641	8.38269	6.06174e-16	6.97564e-15
TCN1	3.21016	-4.01523	8.38019	6.17479e-16	7.1008e-15
PKD2	1.41169	3.3991	8.37294	6.51495e-16	7.46602e-15
C9orf68	1.60553	1.00984	8.36971	6.67207e-16	7.63551e-15
TNFAIP2	1.43557	5.42631	8.36728	6.79303e-16	7.76856e-15
ODZ4	2.60597	-2.06514	8.36612	6.85102e-16	7.82946e-15
FAM86B1	1.74352	-0.479303	8.35892	7.22518e-16	8.22299e-15
GJB5	2.332	-3.36787	8.35325	7.53382e-16	8.56248e-15
PHACTR3	2.45228	-3.9418	8.34653	7.91648e-16	8.96659e-15
SH3D20	1.62884	-3.07562	8.34461	8.02915e-16	9.08798e-15
GIGYF2	0.602261	5.03052	8.3424	8.16086e-16	9.21815e-15
LOC100132247	1.50072	1.03707	8.34221	8.17255e-16	9.22506e-15
BCL2L1	0.93742	6.9487	8.33352	8.71213e-16	9.82073e-15
FAM3D	2.32876	-3.9812	8.33295	8.74922e-16	9.84912e-15
PTPRE	1.55456	2.33896	8.32948	8.97552e-16	1.0097e-14
ANKRD2	2.62304	-3.38265	8.3271	9.13426e-16	1.02686e-14
NHS	1.7687	-0.987275	8.32128	9.53367e-16	1.07031e-14
RAVER2	1.9517	1.93575	8.32101	9.55216e-16	1.07093e-14
GNL3L	0.663077	3.68705	8.31924	9.67781e-16	1.08428e-14
FAM188B	1.34222	1.93312	8.31511	9.97621e-16	1.1162e-14
PPAP2C	3.96953	2.13725	8.31278	1.0148e-15	1.13313e-14
RIPK3	1.76176	0.145906	8.30434	1.07973e-15	1.20401e-14
TAF4B	2.14236	-1.37401	8.30084	1.1078e-15	1.23364e-14
AFAP1	1.54091	2.74039	8.29893	1.1235e-15	1.24944e-14
TSSK4	1.64987	-3.09261	8.29831	1.12862e-15	1.25429e-14
PLCB3	0.767228	3.94418	8.29805	1.13076e-15	1.25582e-14
PAX9	2.12831	-4.41464	8.29418	1.16331e-15	1.28938e-14
PACRGL	0.757506	1.66848	8.28484	1.24577e-15	1.37801e-14
SBK1	2.0892	-0.236622	8.28405	1.25308e-15	1.38424e-14
EPHB6	2.57412	1.40132	8.2811	1.28045e-15	1.41353e-14
CEACAM5	3.15617	-4.0399	8.27808	1.30903e-15	1.44413e-14
LOC150776	0.917039	3.06085	8.27152	1.37354e-15	1.51328e-14
SH3TC2	1.73082	-1.40592	8.27081	1.38062e-15	1.52006e-14
CLDN9	2.12064	0.727478	8.27006	1.38828e-15	1.52748e-14
C19orf71	1.62127	-2.42577	8.26898	1.39926e-15	1.53854e-14
BCAR1	0.87937	5.65584	8.25807	1.51553e-15	1.66196e-14
CDH17	3.44852	-3.24214	8.25394	1.56203e-15	1.71069e-14
SLC6A6	2.20927	2.49919	8.2527	1.57631e-15	1.72518e-14
IDS	0.976367	5.52365	8.25158	1.58923e-15	1.73817e-14
BTBD10	0.622164	3.40568	8.24936	1.61517e-15	1.76422e-14
CHIC1	2.03023	1.02785	8.24451	1.67354e-15	1.82436e-14
PARD6B	1.04029	2.86683	8.24224	1.70145e-15	1.84991e-14
FBLIM1	1.69848	4.15121	8.24159	1.70956e-15	1.85629e-14
OSBPL7	1.65986	1.25077	8.24057	1.72236e-15	1.86896e-14
TIA1	0.807566	4.85636	8.23974	1.73287e-15	1.87913e-14
COMP	4.19345	-1.56723	8.23408	1.80598e-15	1.95584e-14
TTC25	1.76644	-2.02889	8.2325	1.82687e-15	1.97589e-14
C2CD3	0.759418	3.20835	8.23047	1.85414e-15	2.00407e-14
TUG1	0.690624	6.25317	8.2297	1.86462e-15	2.01404e-14
EFCAB6	1.9778	-2.10378	8.22961	1.8658e-15	2.01404e-14
MAPK10	2.19731	-0.83692	8.2289	1.87542e-15	2.02311e-14
HR	2.46962	-1.01293	8.22796	1.88839e-15	2.03577e-14
EFCAB4A	2.04885	1.76165	8.22646	1.90916e-15	2.05574e-14
ZBED5	0.753291	3.7969	8.22644	1.9094e-15	2.05574e-14
GALNT14	2.41572	-1.1792	8.22034	1.99629e-15	2.14789e-14
KIF3A	0.96683	2.00349	8.21465	2.08075e-15	2.23007e-14
KRBA2	1.3675	-0.566619	8.21339	2.09998e-15	2.24922e-14
PRSS21	2.78843	-4.00359	8.21272	2.11033e-15	2.25884e-14
ABCC1	1.84928	3.22224	8.21219	2.11847e-15	2.26609e-14
HOXB3	1.59757	0.76715	8.21002	2.15221e-15	2.29965e-14
ARRDC2	1.6327	5.2687	8.20962	2.15841e-15	2.30435e-14
FMNL2	1.81534	2.99646	8.20472	2.23693e-15	2.3851e-14
TMED8	0.659262	2.50681	8.20313	2.26294e-15	2.40972e-14
WNT2B	2.01345	-2.46514	8.20107	2.29703e-15	2.44289e-14
EVC2	2.75271	-0.163274	8.20005	2.3142e-15	2.45956e-14
TBC1D3H	1.6823	-1.58279	8.1915	2.4627e-15	2.61403e-14
NALCN	3.28143	-1.54334	8.19111	2.46961e-15	2.61969e-14
DDX26B	1.69844	0.0122392	8.18934	2.50172e-15	2.65205e-14
C17orf69	1.89927	-1.01913	8.17849	2.70681e-15	2.8603e-14
SOX4	2.08829	4.29762	8.17617	2.75278e-15	2.90055e-14
HK1	1.42084	3.8961	8.17606	2.75513e-15	2.90055e-14
ZNF160	1.42347	2.62562	8.17604	2.75542e-15	2.90055e-14
LOC678655	0.829449	2.76372	8.17318	2.81333e-15	2.95587e-14
RTDR1	2.22261	-2.87987	8.17059	2.8666e-15	3.00802e-14
LRRC48	1.46551	-0.67549	8.16839	2.9129e-15	3.05273e-14
MKL2	0.878883	3.92702	8.15945	3.10787e-15	3.25295e-14
KCNH8	2.83355	-3.32315	8.15862	3.12682e-15	3.27071e-14
ZNF142	0.745147	3.37466	8.15717	3.15968e-15	3.30299e-14
BCL9L	1.08234	5.12101	8.15553	3.19754e-15	3.34046e-14
APPL2	0.754786	4.37905	8.15413	3.23022e-15	3.37034e-14
LOC284023	1.50699	-0.0948773	8.1526	3.26628e-15	3.40368e-14
TUBA1A	1.18001	4.86459	8.14765	3.38544e-15	3.52341e-14
LRRC8B	1.51521	2.72725	8.14691	3.40371e-15	3.5402e-14
SFRP2	3.61651	-3.14603	8.1425	3.51402e-15	3.65263e-14
C19orf51	2.10957	-1.43919	8.14138	3.5426e-15	3.68004e-14
C7orf51	1.59225	-1.62999	8.13579	3.68904e-15	3.82495e-14
TMEM163	3.28577	-1.34968	8.13318	3.75931e-15	3.89537e-14
C16orf55	0.903679	1.53712	8.13218	3.78654e-15	3.92113e-14
CDH3	2.58096	-2.57778	8.12433	4.00761e-15	4.13454e-14
DHX40	0.779213	4.31395	8.11935	4.15449e-15	4.2796e-14
ARHGEF1	0.692621	5.80696	8.1193	4.15598e-15	4.2796e-14
PADI3	3.05197	-4.22588	8.11737	4.21444e-15	4.33521e-14
MOBKL2A	0.782394	4.30274	8.11638	4.24476e-15	4.36287e-14
AGRN	1.25117	7.07629	8.10538	4.59557e-15	4.71466e-14
HIP1R	0.941028	5.68596	8.10513	4.60388e-15	4.72027e-14
PNMAL2	1.6549	-0.358031	8.10385	4.64659e-15	4.7611e-14
SLC26A9	2.92452	-3.0406	8.10164	4.72128e-15	4.83165e-14
AP2B1	0.669773	6.59605	8.0991	4.8084e-15	4.91528e-14
TMEM27	3.00077	1.47163	8.09908	4.80894e-15	4.91528e-14
ZNF512	0.857116	3.87377	8.09896	4.81336e-15	4.91675e-14
PPAPDC1A	2.95338	-2.95604	8.09816	4.84112e-15	4.94206e-14
TMEM132B	2.25875	-3.0991	8.09805	4.84483e-15	4.94281e-14
CUEDC1	1.19075	2.73481	8.09241	5.04602e-15	5.14489e-14
WAPAL	0.588923	5.25664	8.09217	5.05491e-15	5.15078e-14
CXCL6	4.57429	-0.0139678	8.09061	5.11191e-15	5.20565e-14
KLF5	2.61599	2.15293	8.0904	5.11957e-15	5.21025e-14
TMEM67	1.45724	0.45147	8.08981	5.14149e-15	5.22934e-14
RASAL1	3.25872	-1.92509	8.08456	5.33965e-15	5.42755e-14
SSPN	2.21314	0.334501	8.08222	5.43019e-15	5.51619e-14
AKT3	1.60427	2.1879	8.07971	5.52931e-15	5.61343e-14
LMX1B	3.08778	-3.95916	8.0777	5.60991e-15	5.69177e-14
ST6GAL2	3.17965	-1.06497	8.07545	5.70143e-15	5.78108e-14
EHF	3.03711	1.59928	8.07495	5.72211e-15	5.7985e-14
C19orf76	1.54856	-1.24305	8.07448	5.74158e-15	5.81467e-14
KIF12	2.22649	3.62139	8.07005	5.92754e-15	5.99932e-14
LOC400027	0.782467	1.9901	8.06991	5.9333e-15	6.00149e-14
ABCA3	1.89742	2.30272	8.06905	5.97003e-15	6.03495e-14
CPNE7	2.97333	-0.648474	8.06537	6.13031e-15	6.18563e-14
COL16A1	2.86291	1.7619	8.06231	6.26645e-15	6.31146e-14
SMAD6	1.45709	1.86235	8.06199	6.28123e-15	6.32249e-14
B4GALT5	1.00246	5.39294	8.05944	6.39729e-15	6.42369e-14
WDR17	1.94046	-3.7542	8.05793	6.46726e-15	6.49001e-14
TSGA10	1.44526	-0.902468	8.05623	6.54662e-15	6.56566e-14
ANKRD36B	1.83272	-2.69868	8.05591	6.56146e-15	6.57656e-14
SLC24A5	2.25045	-3.75884	8.05047	6.82304e-15	6.82634e-14
TUSC3	2.71734	1.58511	8.04943	6.87403e-15	6.8732e-14
TES	1.38267	4.05345	8.04496	7.0985e-15	7.0848e-14
ANKRD11	0.621682	5.66648	8.04435	7.12917e-15	7.11112e-14
ANKS1A	0.752493	4.14266	8.04309	7.19404e-15	7.17151e-14
OLFM1	2.50797	0.520279	8.04216	7.24224e-15	7.2152e-14
TASP1	0.822057	1.94442	8.03915	7.40051e-15	7.36845e-14
VCL	0.957507	5.25312	8.03875	7.42166e-15	7.38507e-14
LDB1	0.86926	4.14295	8.03744	7.49176e-15	7.44586e-14
C16orf93	1.57089	-1.24415	8.03676	7.52853e-15	7.47343e-14
CA9	4.759	-0.618803	8.03433	7.66075e-15	7.59102e-14
C21orf62	2.2259	-4.0288	8.03162	7.81099e-15	7.73527e-14
RHBDF2	1.23321	4.13731	8.02939	7.93661e-15	7.84558e-14
COL13A1	2.14391	-2.27012	8.0292	7.94765e-15	7.8518e-14
RFWD3	0.772472	3.67356	8.02862	7.98098e-15	7.88003e-14
DLX4	2.55152	-3.32828	8.02831	7.9984e-15	7.89252e-14
BAI1	2.35252	-2.4753	8.02426	8.23373e-15	8.11989e-14
VEZT	0.736042	4.88731	8.02346	8.28106e-15	8.1617e-14
ANKS3	0.985515	3.15299	8.01865	8.57145e-15	8.44288e-14
REM2	1.46855	-3.13129	8.01783	8.62172e-15	8.48734e-14
SPEF1	2.06323	-3.28296	8.01765	8.63308e-15	8.49348e-14
CACNA1F	1.81111	-4.16784	8.01706	8.66973e-15	8.52446e-14
LOC723809	3.1517	-3.4202	8.01466	8.81977e-15	8.66683e-14
RABL5	0.863462	3.28124	8.01378	8.87566e-15	8.71658e-14
SYT8	3.78173	-2.08432	8.01101	9.05298e-15	8.88545e-14
ZNF292	1.10132	3.63188	8.01002	9.11745e-15	8.94343e-14
UGT8	2.74603	-3.87454	8.00528	9.43204e-15	9.24106e-14
LOC284749	3.21982	-3.27247	8.00485	9.46103e-15	9.25849e-14
TINAGL1	1.31866	4.33889	8.00452	9.48354e-15	9.27503e-14
STK38L	0.945421	3.5559	8.00211	9.64836e-15	9.43066e-14
PPL	1.89898	4.25584	7.9997	9.81602e-15	9.58887e-14
TMX3	0.750305	3.99544	7.99896	9.86778e-15	9.63375e-14
C11orf9	1.55578	5.4427	7.99795	9.93943e-15	9.69226e-14
VANGL1	0.844077	3.3145	7.9943	1.02017e-14	9.93631e-14
AMH	2.4537	-3.04287	7.99419	1.02098e-14	9.93832e-14
SRRM2	0.75576	7.77602	7.99272	1.03174e-14	1.00294e-13
PLEKHG4	2.48163	-0.157386	7.99267	1.03215e-14	1.00294e-13
DSEL	2.18408	2.51383	7.98435	1.09532e-14	1.06121e-13
BMP8A	1.83101	0.337111	7.96844	1.22696e-14	1.18389e-13
CNTROB	0.642509	4.01598	7.96705	1.23913e-14	1.19425e-13
DENND3	1.22039	2.57121	7.96485	1.25867e-14	1.21166e-13
POLR3D	0.845714	2.61602	7.95904	1.31187e-14	1.25848e-13
CD22	2.29153	-0.0823319	7.95828	1.31897e-14	1.26456e-13
PPP4R1L	1.56029	-0.925906	7.95142	1.38502e-14	1.32482e-13
DNAJC27	0.798205	1.14161	7.94853	1.41378e-14	1.35076e-13
FAM81A	2.29722	-1.22176	7.94643	1.43501e-14	1.37026e-13
NR2F2	0.834245	5.17492	7.93631	1.54205e-14	1.46823e-13
SLC16A5	1.61132	0.276582	7.928	1.63584e-14	1.55574e-13
PPP1R12A	0.727763	4.32057	7.92421	1.68048e-14	1.59453e-13
ADARB2	2.33265	-4.09774	7.92183	1.70905e-14	1.62071e-13
ACOT11	2.38287	-0.618637	7.91895	1.74432e-14	1.65254e-13
SNORA8	0.99733	2.66877	7.91485	1.79585e-14	1.69913e-13
HIST4H4	1.47697	-2.68592	7.91385	1.80864e-14	1.70927e-13
EMB	1.84459	1.81969	7.91362	1.81152e-14	1.71102e-13
RAB27B	2.57892	-2.72314	7.91241	1.8272e-14	1.72484e-13
FLJ22536	2.24736	-3.4254	7.91141	1.84014e-14	1.73607e-13
SMG6	0.623293	4.43704	7.9109	1.84689e-14	1.74144e-13
FOXJ1	3.54454	-1.56005	7.90648	1.90568e-14	1.79586e-13
MUC20	2.3105	2.89117	7.90566	1.91678e-14	1.80426e-13
EIF4ENIF1	0.586734	3.87606	7.90515	1.92365e-14	1.8097e-13
LOC146880	0.885009	2.78942	7.89504	2.06642e-14	1.9385e-13
ACTG1	0.811147	10.4719	7.89361	2.08751e-14	1.95717e-13
UPK1B	2.43446	-4.44852	7.89187	2.11327e-14	1.97909e-13
EVC	2.90745	2.28657	7.89141	2.12018e-14	1.98331e-13
SMAD3	0.883191	5.44318	7.88919	2.15381e-14	2.01249e-13
MUC6	4.50154	-0.492538	7.88762	2.17777e-14	2.03258e-13
NRARP	1.39107	2.49548	7.88564	2.20857e-14	2.05901e-13
LUC7L	0.87928	3.93648	7.88532	2.21358e-14	2.06136e-13
BEAN	2.1315	-1.87701	7.88394	2.23521e-14	2.08033e-13
CSDA	1.63665	4.34977	7.88373	2.2385e-14	2.08105e-13
KCNQ5	1.92343	-3.46756	7.88091	2.28365e-14	2.12064e-13
C12orf75	2.51848	2.29318	7.88037	2.29237e-14	2.12755e-13
VWA5B2	2.20214	-3.16302	7.87861	2.32103e-14	2.15294e-13
ZNF384	0.556797	4.65892	7.87756	2.33836e-14	2.1678e-13
TMEM51	1.68658	2.23569	7.87253	2.42292e-14	2.24136e-13
HAGHL	2.39583	-0.61912	7.87094	2.45032e-14	2.26525e-13
LOC388692	1.4639	1.90474	7.86932	2.47861e-14	2.29012e-13
VGLL3	2.06819	0.119921	7.86906	2.48311e-14	2.293e-13
ENO2	2.06898	1.33894	7.86619	2.53395e-14	2.33864e-13
MBD5	0.964085	2.04906	7.86286	2.59422e-14	2.39159e-13
C17orf76	1.52802	-1.04753	7.85734	2.69711e-14	2.48506e-13
FAR2	1.75144	-0.35403	7.85066	2.82717e-14	2.602e-13
TNNI3K	1.66894	-3.7828	7.85029	2.83457e-14	2.60736e-13
PDE1C	2.07475	-3.72576	7.84637	2.91396e-14	2.6789e-13
LOC90246	1.8608	-2.15283	7.84156	3.0145e-14	2.76672e-13
SYK	1.58386	2.54178	7.8374	3.10419e-14	2.8443e-13
ETAA1	0.632711	3.15043	7.83128	3.24062e-14	2.96275e-13
CADPS	2.94663	-3.32116	7.82378	3.41621e-14	3.11812e-13
C17orf68	0.738089	3.55401	7.82272	3.44194e-14	3.13987e-13
GRID1	3.30333	-0.175655	7.8194	3.52315e-14	3.21041e-13
PNMAL1	3.16637	-1.61384	7.81888	3.53604e-14	3.22038e-13
CSNK1E	0.767509	5.19161	7.81835	3.5491e-14	3.2305e-13
CAMSAP1	0.686363	3.9462	7.81798	3.55832e-14	3.23711e-13
TBC1D3	1.13979	2.7755	7.81726	3.57642e-14	3.2518e-13
FHOD1	1.13079	2.81838	7.81696	3.58394e-14	3.25684e-13
LOC650623	2.20919	-1.69351	7.81593	3.61008e-14	3.2788e-13
STMN3	1.91103	1.76785	7.81168	3.71941e-14	3.36885e-13
DMTF1	0.776366	3.92923	7.81004	3.76251e-14	3.40416e-13
SULT2B1	3.03735	-2.47228	7.80723	3.83741e-14	3.47003e-13
SYNE2	1.16199	5.41592	7.804	3.92552e-14	3.54582e-13
LRRC16A	1.79367	2.43277	7.79748	4.10935e-14	3.70177e-13
IGSF11	2.15798	-4.19011	7.79735	4.11299e-14	3.70304e-13
CRMP1	1.92852	0.737135	7.79668	4.13235e-14	3.71825e-13
FLII	0.667581	6.30995	7.79661	4.13439e-14	3.71825e-13
PCDHB9	2.05525	-1.27087	7.7939	4.21372e-14	3.78754e-13
KIF26B	2.57209	-0.402497	7.78781	4.39732e-14	3.94614e-13
TNFSF13	1.31319	2.9151	7.78596	4.45491e-14	3.99349e-13
SNAP25	3.12142	0.315887	7.78367	4.5268e-14	4.04916e-13
COL4A3	2.64815	-1.40815	7.77931	4.66713e-14	4.17243e-13
RCC2	0.90289	5.4705	7.77651	4.75972e-14	4.24603e-13
ULBP3	2.0477	-2.77569	7.77555	4.79163e-14	4.27068e-13
TMPRSS4	2.73841	-3.42199	7.77194	4.91415e-14	4.37436e-13
CBX5	0.911388	5.51871	7.76459	5.17335e-14	4.59274e-13
SMPD3	1.85776	0.574045	7.75887	5.38443e-14	4.77244e-13
SH2D5	2.24967	-3.27231	7.7575	5.43647e-14	4.81084e-13
CTNND2	4.59189	-0.431107	7.75613	5.48859e-14	4.85177e-13
EPB49	1.49295	4.34202	7.75548	5.51356e-14	4.87124e-13
CCND2	1.45552	2.70177	7.75233	5.63621e-14	4.97695e-13
ZPLD1	3.25998	-2.93041	7.74954	5.74708e-14	5.07215e-13
TAS2R5	1.69741	-3.49666	7.74924	5.75933e-14	5.08024e-13
LBH	1.29121	4.32102	7.74379	5.98259e-14	5.27156e-13
KHDC1	2.03713	-3.6999	7.74335	6.00073e-14	5.28473e-13
SARM1	1.52569	2.13274	7.73825	6.21837e-14	5.47058e-13
PTPRS	2.84154	2.28258	7.73505	6.35831e-14	5.586e-13
TIAM2	2.0386	0.325191	7.73423	6.39509e-14	5.60816e-13
RAGE	1.05246	1.13544	7.73409	6.40102e-14	5.61039e-13
LOC100272146	1.37695	-0.447527	7.73362	6.42206e-14	5.62585e-13
TRIM13	0.754038	3.42456	7.73305	6.44799e-14	5.64431e-13
ARHGAP1	0.581222	6.09883	7.73299	6.45065e-14	5.64431e-13
FHDC1	2.02417	-0.485129	7.72922	6.62204e-14	5.78267e-13
FAM193B	0.83331	4.50939	7.72755	6.69988e-14	5.84755e-13
ANXA11	0.714262	6.88381	7.7269	6.72999e-14	5.87073e-13
CEP170	1.00929	3.81524	7.72049	7.03737e-14	6.13241e-13
TMEM231	1.68524	0.588486	7.71944	7.08921e-14	6.17108e-13
SSC5D	2.21688	0.693566	7.71916	7.10264e-14	6.17952e-13
KCNC4	1.17625	1.16361	7.71626	7.2479e-14	6.29928e-13
PAQR6	1.70725	0.322136	7.71521	7.30093e-14	6.34203e-13
RSPH1	2.45155	-1.80396	7.7143	7.34722e-14	6.3789e-13
GPM6B	1.6488	-1.95794	7.71324	7.40178e-14	6.41953e-13
CEP164	0.667782	3.55677	7.71029	7.55484e-14	6.54199e-13
ZNF117	1.26667	2.71954	7.70975	7.5834e-14	6.56329e-13
ZFP62	0.797144	3.38569	7.70904	7.6212e-14	6.58912e-13
C10orf28	0.581915	3.17054	7.70396	7.89475e-14	6.82205e-13
PIP5KL1	1.83289	-3.5893	7.69867	8.19065e-14	7.07405e-13
CCDC52	0.862066	2.4026	7.69808	8.22421e-14	7.09934e-13
NPTXR	2.60087	0.973967	7.68873	8.77614e-14	7.56e-13
ZNF19	0.742792	0.548499	7.68793	8.82466e-14	7.59389e-13
CRABP2	2.36337	-1.00287	7.68704	8.87971e-14	7.63729e-13
FNBP1L	0.934399	4.72526	7.68696	8.88463e-14	7.63755e-13
TUBB6	0.990507	4.80378	7.68567	8.96433e-14	7.70206e-13
C9orf86	0.851043	4.81816	7.68537	8.98283e-14	7.70996e-13
SETD4	0.705902	2.76285	7.68255	9.16034e-14	7.84197e-13
PCDHB10	1.88604	-0.936842	7.67995	9.32703e-14	7.97641e-13
RAB11FIP5	1.07294	3.92738	7.67665	9.54301e-14	8.14849e-13
TMEM54	1.88895	3.00964	7.67639	9.56004e-14	8.15882e-13
HNF1B	2.38462	3.78232	7.67401	9.71907e-14	8.29027e-13
PLEKHG2	1.13863	3.45193	7.67282	9.79947e-14	8.35454e-13
MTMR2	0.979135	3.19114	7.67271	9.80741e-14	8.357e-13
EFNA5	3.0624	-0.789561	7.67088	9.93267e-14	8.45938e-13
FAM160A1	2.23513	-1.97647	7.66665	1.0228e-13	8.70352e-13
KCNG1	2.66779	-2.60034	7.66662	1.02298e-13	8.70352e-13
PHF15	0.901622	4.10015	7.66346	1.04564e-13	8.87641e-13
GLIS2	1.76266	3.12006	7.66345	1.04567e-13	8.87641e-13
GMIP	1.04031	2.93147	7.66314	1.04797e-13	8.88864e-13
WDR47	0.863048	1.95242	7.66153	1.05971e-13	8.96988e-13
C4orf12	1.79243	-2.60468	7.65791	1.08654e-13	9.17351e-13
ZNF608	1.29418	2.14663	7.65677	1.09521e-13	9.24201e-13
MECP2	0.601428	4.65253	7.64955	1.15124e-13	9.69996e-13
ZNF500	0.696352	2.43634	7.64796	1.164e-13	9.8025e-13
SEMA4D	1.44742	2.42432	7.6473	1.16928e-13	9.84196e-13
ZNF827	2.24995	-2.16751	7.64615	1.17861e-13	9.91545e-13
LAMB1	1.42843	5.85892	7.64579	1.1816e-13	9.93051e-13
TACC1	1.2271	5.70936	7.64469	1.19061e-13	1.00011e-12
CHRNB2	1.98494	-3.21546	7.64141	1.21789e-13	1.02147e-12
ULK2	1.70992	2.16876	7.63831	1.24421e-13	1.04249e-12
THSD4	1.92797	3.39409	7.63492	1.27376e-13	1.06671e-12
LARP6	2.25832	1.21249	7.63296	1.29111e-13	1.0796e-12
SPIRE1	1.80667	2.41644	7.63191	1.30045e-13	1.08631e-12
SH3PXD2B	1.09369	3.4515	7.63037	1.31435e-13	1.09681e-12
A4GNT	2.52697	-4.02013	7.62944	1.32279e-13	1.1033e-12
FAM84A	1.91882	0.332951	7.62407	1.37271e-13	1.14321e-12
INO80	0.52375	4.35882	7.62127	1.39955e-13	1.16497e-12
SIPA1L3	1.1259	4.36113	7.61795	1.43192e-13	1.19072e-12
ACVR1	0.830071	4.46132	7.61213	1.49054e-13	1.23822e-12
IVNS1ABP	0.855278	6.01254	7.61009	1.51156e-13	1.25506e-12
FOXD4L1	1.63461	-3.16187	7.60282	1.58924e-13	1.31889e-12
NPAS2	1.36908	3.96501	7.60226	1.59536e-13	1.32331e-12
SLC7A1	2.0964	2.41978	7.60135	1.60534e-13	1.33092e-12
KIAA0556	0.855368	3.32325	7.59753	1.6481e-13	1.36432e-12
TNFSF15	2.29038	-3.2914	7.5946	1.68163e-13	1.39138e-12
L3MBTL	1.31092	0.743832	7.59301	1.70015e-13	1.4053e-12
PLEKHN1	2.4408	-1.50305	7.59037	1.73126e-13	1.4303e-12
MAP4K5	0.801188	3.75965	7.59	1.73565e-13	1.43267e-12
FAM63B	1.44823	0.81965	7.58999	1.73586e-13	1.43267e-12
CLUAP1	0.705497	3.02949	7.58878	1.75032e-13	1.44316e-12
CCDC8	2.16017	-0.443071	7.58804	1.75919e-13	1.44975e-12
ZNF767	0.921145	1.96829	7.58699	1.77196e-13	1.45955e-12
INO80D	0.705448	3.47026	7.58406	1.80799e-13	1.48774e-12
PARP6	1.55717	3.29754	7.58012	1.85766e-13	1.52408e-12
MCTP2	2.54343	0.292749	7.57967	1.8634e-13	1.52802e-12
NPBWR1	2.70024	-3.49938	7.57667	1.9022e-13	1.55753e-12
BACE2	2.3564	3.38399	7.5762	1.90823e-13	1.56169e-12
SLC38A1	2.16705	4.47195	7.57346	1.94453e-13	1.5903e-12
ADORA2B	1.96756	-1.13053	7.57342	1.94511e-13	1.5903e-12
MPRIP	0.671396	5.43563	7.57332	1.94645e-13	1.59061e-12
CASP2	0.809411	3.8731	7.57147	1.97125e-13	1.60849e-12
KCTD10	0.584303	4.61434	7.57079	1.98048e-13	1.61523e-12
PRR12	0.810635	4.15127	7.56509	2.05937e-13	1.6768e-12
BBS12	1.08864	0.068986	7.56505	2.06003e-13	1.6768e-12
RAB6B	1.32403	1.62933	7.56396	2.07542e-13	1.68767e-12
BCL2	1.26377	2.09132	7.56106	2.11718e-13	1.72078e-12
CSPP1	1.12054	3.27094	7.55939	2.1415e-13	1.73886e-12
EPS8	0.912239	5.28204	7.55363	2.22772e-13	1.80619e-12
NEGR1	2.162	-2.97426	7.5456	2.35367e-13	1.90643e-12
PKP1	2.50008	-2.70236	7.54157	2.41939e-13	1.95775e-12
SHISA2	2.36606	-2.5231	7.53917	2.4595e-13	1.98924e-12
PHF21A	0.738252	3.86701	7.53367	2.55365e-13	2.05935e-12
KLF7	1.94808	-0.400866	7.53284	2.56829e-13	2.07015e-12
SLC4A11	2.7893	-1.3198	7.53188	2.58508e-13	2.08267e-12
LRBA	0.825733	4.82418	7.52961	2.62563e-13	2.11225e-12
CSNK1G1	0.652824	3.14498	7.52782	2.65795e-13	2.13721e-12
DPYSL2	1.11077	5.01525	7.52391	2.72986e-13	2.1929e-12
ANKRD42	0.708472	2.04002	7.52216	2.7626e-13	2.21812e-12
AFTPH	0.551133	5.25198	7.51368	2.92723e-13	2.34917e-12
RALB	0.615635	4.85007	7.51337	2.93346e-13	2.35302e-12
ITGB6	2.98339	-2.21443	7.50843	3.03393e-13	2.43008e-12
ATG9B	1.59842	-1.92788	7.50823	3.03812e-13	2.43226e-12
ANKRD13D	0.973395	3.46024	7.50377	3.13192e-13	2.50493e-12
KDM6B	0.898945	4.43927	7.50326	3.14272e-13	2.51114e-12
BSPRY	2.5738	0.368491	7.50011	3.21102e-13	2.56201e-12
ZNF70	1.11489	0.516661	7.49878	3.24014e-13	2.58275e-12
NUMBL	1.05952	2.372	7.49759	3.26666e-13	2.60263e-12
ARMCX6	1.5954	0.962795	7.49539	3.31595e-13	2.64063e-12
RIMKLB	1.46728	1.0427	7.49426	3.34146e-13	2.65711e-12
RGL2	0.820607	4.92129	7.49397	3.34813e-13	2.66113e-12
MORN4	1.15402	1.25703	7.49372	3.35378e-13	2.66435e-12
SMARCC2	0.503536	5.89256	7.48931	3.45607e-13	2.74166e-12
SLC10A3	0.880415	3.50679	7.48133	3.64871e-13	2.89033e-12
SLC2A11	0.930794	1.54858	7.48119	3.65225e-13	2.89174e-12
HTRA3	2.38313	1.68551	7.47605	3.78219e-13	2.9889e-12
TMEM156	2.56459	0.321815	7.47462	3.81915e-13	3.01667e-12
GAS7	1.67391	2.12933	7.47181	3.89272e-13	3.07038e-12
ERCC3	0.441435	4.71207	7.47097	3.91483e-13	3.08635e-12
RFX1	0.465756	3.52559	7.4707	3.92214e-13	3.09065e-12
B3GALT4	1.50768	1.2018	7.46619	4.04404e-13	3.17998e-12
VIM	1.11031	7.92108	7.46615	4.04512e-13	3.17998e-12
TRPM4	1.24762	3.80708	7.4636	4.11589e-13	3.23101e-12
RGS11	2.09199	-1.84137	7.46196	4.16198e-13	3.26255e-12
ZNF711	2.30688	-0.367724	7.45967	4.22726e-13	3.30746e-12
LRRC37B	1.0225	0.909626	7.45912	4.24304e-13	3.31824e-12
B3GALT2	2.37463	-1.67633	7.45837	4.26463e-13	3.33354e-12
DGCR10	1.74791	-4.0492	7.45823	4.26875e-13	3.33518e-12
ZNF708	1.06985	0.928255	7.4563	4.32499e-13	3.37594e-12
UPK3B	1.81771	-1.88312	7.45505	4.36162e-13	3.40293e-12
WHSC1L1	0.833363	3.8841	7.45377	4.39968e-13	3.42939e-12
NEURL3	2.56418	1.1281	7.44795	4.57667e-13	3.55562e-12
COL9A2	2.47657	0.169791	7.44621	4.63114e-13	3.59119e-12
TTC21A	1.08831	-0.155268	7.44357	4.71453e-13	3.65415e-12
C11orf61	0.78858	1.69157	7.44173	4.77375e-13	3.69485e-12
BCL10	0.59783	3.37855	7.43928	4.8536e-13	3.75491e-12
TNNT2	2.54418	-3.47171	7.43489	4.99989e-13	3.86446e-12
PRRT2	1.54965	-0.915284	7.43176	5.10692e-13	3.94167e-12
SULF1	2.44535	2.75468	7.42875	5.21202e-13	4.01904e-12
ISYNA1	1.75486	3.68384	7.42734	5.26191e-13	4.05561e-12
SLC27A1	1.07704	3.79654	7.42675	5.28327e-13	4.07018e-12
AATK	1.85604	0.378506	7.42362	5.39607e-13	4.15129e-12
SPTB	1.41363	0.749758	7.41794	5.60711e-13	4.30564e-12
C10orf118	1.27975	1.96108	7.4177	5.61627e-13	4.31067e-12
BPTF	0.755426	4.89034	7.41704	5.64163e-13	4.32615e-12
ITGB1	0.763074	8.53237	7.41703	5.64167e-13	4.32615e-12
CAPN1	0.660381	6.88541	7.41584	5.68745e-13	4.35924e-12
CARNS1	1.69806	-0.0943329	7.41216	5.83057e-13	4.46687e-12
ANTXR1	1.78171	3.41782	7.41159	5.85291e-13	4.4819e-12
ANK3	2.28781	1.93344	7.40943	5.93905e-13	4.54576e-12
SLCO3A1	1.34389	3.19434	7.40818	5.98942e-13	4.5822e-12
VN1R1	1.67975	-2.25783	7.40707	6.03433e-13	4.61442e-12
ITGA2	2.09709	2.09308	7.40569	6.0908e-13	4.65546e-12
C20orf118	2.05238	0.324449	7.40503	6.118e-13	4.67409e-12
TREX2	1.72878	-3.41545	7.40133	6.2725e-13	4.78665e-12
FAM48A	0.689498	3.65594	7.4013	6.27401e-13	4.78665e-12
PLA2R1	2.2568	-1.15766	7.39654	6.4787e-13	4.93826e-12
ZNHIT6	0.665261	2.74567	7.39476	6.55654e-13	4.99529e-12
LRRC6	1.95484	-1.76658	7.3943	6.57721e-13	5.00873e-12
RNF44	0.786131	4.72994	7.39415	6.58362e-13	5.0113e-12
ZNF169	0.982131	-0.0671858	7.39358	6.60887e-13	5.02821e-12
CHGB	2.76601	-3.73525	7.39333	6.62009e-13	5.03443e-12
EDN2	2.41446	-2.29657	7.39062	6.74237e-13	5.12507e-12
CEP135	1.02246	1.01341	7.39046	6.74961e-13	5.12822e-12
GRIP2	2.00162	-3.59066	7.38788	6.86798e-13	5.21097e-12
PLCB4	1.89	-0.974009	7.3869	6.91308e-13	5.24039e-12
PELI2	1.81593	0.362385	7.38649	6.93259e-13	5.25036e-12
FXYD5	1.29543	4.46215	7.38301	7.09699e-13	5.3675e-12
PDLIM7	1.14843	3.98267	7.38267	7.11319e-13	5.3773e-12
MXRA5	2.1443	2.29473	7.38245	7.12345e-13	5.3826e-12
RALGPS1	1.58519	1.619	7.38236	7.12808e-13	5.38363e-12
GRIN2A	3.01666	-2.37395	7.38215	7.1381e-13	5.38874e-12
FAM102B	1.11715	2.74441	7.38096	7.19556e-13	5.42964e-12
MYO5C	1.1258	3.48282	7.37839	7.32093e-13	5.51922e-12
MPP3	2.04384	-0.312162	7.3778	7.35017e-13	5.53873e-12
RPL32P3	0.977158	1.50284	7.37735	7.37234e-13	5.55291e-12
SYTL1	1.77277	0.771565	7.37523	7.47849e-13	5.6303e-12
EHBP1L1	0.806777	4.66805	7.37435	7.52254e-13	5.65832e-12
PRSS8	4.30591	2.08022	7.37311	7.58581e-13	5.70073e-12
TCF3	0.84226	4.83342	7.37022	7.73458e-13	5.80725e-12
USP43	2.63412	0.56654	7.36316	8.11055e-13	6.07851e-12
PRDM11	1.33911	-1.72941	7.36285	8.12725e-13	6.08826e-12
CCNG2	0.930016	3.36217	7.36213	8.16655e-13	6.11494e-12
NPEPPS	0.707709	5.22272	7.35941	8.31732e-13	6.2222e-12
HES4	1.72114	0.540635	7.3571	8.44715e-13	6.31507e-12
GPRC5B	1.59965	3.38124	7.3554	8.54397e-13	6.3831e-12
SNORD116-28	2.15785	-2.22678	7.35196	8.74407e-13	6.52669e-12
MAPK13	2.49704	2.03393	7.34779	8.99162e-13	6.70798e-12
FAM86B2	1.78249	-4.23572	7.34774	8.99505e-13	6.70798e-12
HOMER3	1.41789	3.14166	7.34378	9.23698e-13	6.8853e-12
CDC42SE1	0.714939	5.62708	7.34243	9.32105e-13	6.94171e-12
CNGB1	2.11105	-4.25272	7.34096	9.41348e-13	7.00739e-12
PCDH7	2.42662	-0.970256	7.34003	9.47214e-13	7.04789e-12
ZRSR2	0.645899	2.50083	7.33956	9.50213e-13	7.06385e-12
PREPL	0.650761	4.96482	7.33898	9.53914e-13	7.08817e-12
C1orf113	1.45347	-0.127169	7.33843	9.57409e-13	7.11096e-12
FAM102A	1.06425	5.72506	7.3332	9.91555e-13	7.35796e-12
DOCK5	1.46054	2.75596	7.33157	1.00248e-12	7.43238e-12
DPCR1	2.67917	-4.16246	7.33024	1.01141e-12	7.49189e-12
FOXF2	2.16751	-2.18603	7.32716	1.03249e-12	7.63774e-12
GRAMD1B	2.81268	-0.0801024	7.32565	1.04298e-12	7.71192e-12
CCT6P1	0.867195	0.903035	7.3255	1.04403e-12	7.71624e-12
DCTN5	0.568808	4.57717	7.32344	1.0585e-12	7.81967e-12
LOC100271836	1.28219	1.38025	7.32061	1.07875e-12	7.95508e-12
CEP290	1.05284	2.47641	7.31891	1.09109e-12	8.0425e-12
FLJ35390	1.20491	0.144798	7.31796	1.09806e-12	8.09024e-12
OLFM4	3.17616	-3.67849	7.3168	1.10659e-12	8.14943e-12
RICH2	1.97237	0.688199	7.31294	1.13554e-12	8.35523e-12
TRDMT1	1.10671	0.123624	7.3127	1.13736e-12	8.36493e-12
FLJ45340	0.854301	4.01734	7.31195	1.14305e-12	8.403e-12
GBAS	0.873427	3.97293	7.31082	1.15169e-12	8.46279e-12
LDHB	1.41029	4.56423	7.30923	1.16405e-12	8.54982e-12
MIDN	0.90157	5.66539	7.30912	1.16486e-12	8.55193e-12
FJX1	1.27327	1.45554	7.30691	1.18221e-12	8.67166e-12
CHRNA5	1.94916	-1.70626	7.30624	1.18749e-12	8.70267e-12
RNF19A	0.913675	5.67298	7.3004	1.23475e-12	9.04102e-12
PARP8	1.38369	2.52346	7.3002	1.23641e-12	9.04911e-12
CATSPERB	2.42069	-3.54635	7.2976	1.25801e-12	9.19911e-12
MCOLN3	3.17894	-1.83994	7.29512	1.27899e-12	9.34013e-12
IGBP1	0.666321	5.04254	7.29334	1.29429e-12	9.44768e-12
THBS3	0.92357	3.66571	7.29098	1.31479e-12	9.58891e-12
RBPMS	0.974255	5.26161	7.2906	1.31815e-12	9.60912e-12
C6orf223	3.66222	-1.43974	7.29006	1.32287e-12	9.63812e-12
EXOC1	0.588644	3.6938	7.29002	1.32329e-12	9.63812e-12
AFG3L1	0.740004	2.32727	7.28902	1.3321e-12	9.69372e-12
APBA2	2.22946	-0.392994	7.28218	1.39423e-12	1.01414e-11
HAS3	1.2188	0.264098	7.27758	1.43763e-12	1.04433e-11
CAPN2	0.966188	6.40112	7.27611	1.45173e-12	1.05411e-11
HMGN4	0.692774	4.77497	7.27378	1.47443e-12	1.06986e-11
CST2	2.50374	-3.35428	7.27375	1.47471e-12	1.06986e-11
NAALADL2	2.13196	0.0735602	7.27323	1.47982e-12	1.07309e-11
ZG16B	2.77539	-1.7131	7.27155	1.49648e-12	1.08423e-11
LOC100190986	1.75479	-0.0192919	7.27134	1.49856e-12	1.08526e-11
NUAK2	1.43109	3.16485	7.27118	1.50018e-12	1.08595e-11
SLFN12	1.52072	-0.0797773	7.26778	1.53448e-12	1.10981e-11
NCAM1	2.58058	-0.233049	7.26572	1.55567e-12	1.12318e-11
TRERF1	1.29856	0.81471	7.2621	1.59357e-12	1.14954e-11
HOXB6	1.6152	-0.495663	7.26143	1.60065e-12	1.15414e-11
MYOM3	2.02233	-2.53033	7.25937	1.62276e-12	1.16958e-11
CNOT2	0.382655	5.08049	7.25803	1.63731e-12	1.17954e-11
KCNJ15	2.11583	-0.23155	7.25451	1.67607e-12	1.20642e-11
BMS1	0.393942	5.01971	7.25231	1.70066e-12	1.22359e-11
PRPF38B	0.596121	4.62586	7.25067	1.71926e-12	1.23589e-11
DCDC2	3.25124	3.22244	7.24898	1.73875e-12	1.24936e-11
PADI2	2.17838	-0.422918	7.24839	1.74554e-12	1.2537e-11
DMBX1	2.371	-4.17857	7.24788	1.75143e-12	1.25738e-11
ARMCX1	1.36995	1.24963	7.2473	1.75823e-12	1.26172e-11
PRR15L	2.97633	0.828386	7.24348	1.80335e-12	1.29353e-11
WDR54	1.5204	1.04925	7.24224	1.81829e-12	1.30369e-11
PXN	0.486872	5.86829	7.24096	1.83371e-12	1.31417e-11
MAP7D1	0.757137	4.93955	7.23936	1.85337e-12	1.32712e-11
SDCBP2	2.10337	2.67435	7.23414	1.91854e-12	1.372e-11
HOPX	1.63658	0.682538	7.23298	1.93334e-12	1.38198e-11
KAAG1	2.53087	-1.60152	7.23144	1.95326e-12	1.39562e-11
SKIL	1.20512	2.70406	7.22973	1.97544e-12	1.40964e-11
ZNF182	0.609792	2.16032	7.22934	1.98061e-12	1.41272e-11
CLDN4	3.40292	2.95922	7.22715	2.00961e-12	1.43279e-11
LRRN1	2.69402	-2.79952	7.22574	2.02835e-12	1.44553e-11
CAPRIN2	0.76192	3.20956	7.22396	2.0525e-12	1.46211e-11
ZFP112	1.18096	0.5248	7.22317	2.06318e-12	1.46908e-11
PLEKHG5	1.07063	1.69577	7.22286	2.06746e-12	1.4715e-11
LRRC66	1.94234	-2.63652	7.22279	2.06841e-12	1.47154e-11
C11orf49	1.12975	2.67098	7.22107	2.09209e-12	1.48647e-11
SPSB4	2.10485	-3.64523	7.21948	2.11423e-12	1.50091e-11
BAHCC1	1.12929	3.25083	7.21766	2.13991e-12	1.51784e-11
ARF3	0.486679	6.53991	7.21746	2.14274e-12	1.51919e-11
MBNL1	0.550094	6.00826	7.2162	2.16057e-12	1.52922e-11
NPDC1	1.17141	3.78096	7.2133	2.20254e-12	1.55692e-11
DOK7	2.33288	0.206135	7.21262	2.21233e-12	1.56251e-11
METT10D	0.658088	3.70729	7.21251	2.21395e-12	1.56299e-11
CXCL1	3.18875	0.879274	7.21159	2.2275e-12	1.57188e-11
PRSS23	1.33846	4.4284	7.20963	2.2566e-12	1.59106e-11
PCDHB8	2.41422	-1.529	7.20862	2.27168e-12	1.60101e-11
ZNF264	0.792501	3.55989	7.199	2.42072e-12	1.70315e-11
MAPKBP1	0.650971	2.87289	7.19888	2.42265e-12	1.70379e-11
ATP1A3	2.13657	-2.80874	7.19874	2.42492e-12	1.70465e-11
MMP28	1.99327	-0.778342	7.19818	2.43399e-12	1.7103e-11
MXRA8	1.7331	2.8794	7.19294	2.51956e-12	1.76818e-11
ESR2	1.36066	-3.02441	7.19162	2.54157e-12	1.78136e-11
POU5F1B	1.33057	-1.80124	7.18742	2.61298e-12	1.82986e-11
FOLR1	3.07145	-2.1851	7.18661	2.62704e-12	1.83815e-11
ENTPD3	2.46604	-3.77319	7.18606	2.6365e-12	1.84321e-11
YJEFN3	1.77315	0.248213	7.18136	2.71958e-12	1.89969e-11
FAM83F	3.17045	-2.43179	7.18077	2.73016e-12	1.90627e-11
KIFC3	0.846438	5.46191	7.17664	2.80548e-12	1.95639e-11
C5orf30	1.925	0.963906	7.17357	2.86278e-12	1.9955e-11
ELOVL7	3.04098	1.3709	7.17236	2.88576e-12	2.01067e-11
PPIEL	1.40968	-0.467655	7.17174	2.89758e-12	2.01806e-11
IQCA1	1.89372	-2.33445	7.1648	3.0329e-12	2.10699e-11
GPATCH8	0.705574	4.47565	7.16166	3.09614e-12	2.15002e-11
TIMP2	1.48297	6.22883	7.15937	3.14332e-12	2.18155e-11
SLC7A7	1.41867	2.83752	7.15561	3.22187e-12	2.23452e-11
PHIP	0.746803	4.33022	7.15524	3.22974e-12	2.23903e-11
FBXW9	0.76287	2.49833	7.1512	3.31661e-12	2.29637e-11
NEURL4	0.56392	3.57136	7.15058	3.33017e-12	2.3048e-11
KRT6B	3.04964	-3.5926	7.15046	3.33289e-12	2.30572e-11
TRIM52	0.940748	1.87384	7.14754	3.39741e-12	2.34447e-11
CROCCL2	1.0171	-0.287148	7.1469	3.41167e-12	2.35333e-11
MDM4	0.796823	4.39407	7.14344	3.49e-12	2.40535e-11
PKP4	0.650461	5.66945	7.14265	3.5082e-12	2.41689e-11
INSL3	1.53435	-3.95631	7.13976	3.57542e-12	2.46217e-11
CLEC5A	2.19796	-1.92154	7.13669	3.64819e-12	2.51124e-11
LOC645676	0.87791	-0.243694	7.13578	3.67007e-12	2.52525e-11
KLK6	2.02681	-4.88206	7.13557	3.67508e-12	2.52765e-11
RBBP8	0.92334	3.59039	7.135	3.68873e-12	2.53493e-11
CRIP1	1.6612	2.98084	7.13446	3.70182e-12	2.54287e-11
MEIS3P1	1.10635	0.958354	7.13368	3.72097e-12	2.55496e-11
PCDHB14	1.7176	0.770076	7.1313	3.7794e-12	2.594e-11
GUSBP1	0.787465	1.43824	7.1286	3.84677e-12	2.63696e-11
SCMH1	0.728044	3.75115	7.12478	3.94441e-12	2.70278e-11
SPATA20	0.898544	5.57611	7.12348	3.9781e-12	2.72361e-11
KDM3B	0.626041	5.34767	7.12041	4.05886e-12	2.7766e-11
ZNF25	0.737199	2.04939	7.11991	4.07219e-12	2.78411e-11
FUT8	1.39056	1.38477	7.11987	4.0732e-12	2.78411e-11
SFTPA2	1.90122	-4.61751	7.11023	4.33867e-12	2.96067e-11
LRRC27	0.782088	1.99461	7.10611	4.45705e-12	3.03895e-11
GCA	1.12163	3.02522	7.10595	4.46167e-12	3.04085e-11
RAD51L3	0.672762	1.98427	7.10525	4.48216e-12	3.05229e-11
DYRK2	0.926151	3.33062	7.10487	4.49326e-12	3.05859e-11
GPC4	2.51786	1.39124	7.10456	4.50231e-12	3.0635e-11
ZNF37B	1.0087	2.02851	7.10369	4.52805e-12	3.07812e-11
FAM131C	2.57681	-2.89521	7.10333	4.53871e-12	3.0832e-11
IKBKB	0.644307	4.34325	7.09974	4.6466e-12	3.15519e-11
TM4SF1	1.54738	6.39993	7.09919	4.66321e-12	3.16517e-11
WNT7A	1.97287	-4.54602	7.09342	4.84244e-12	3.27914e-11
CCDC43	0.573523	3.16163	7.0934	4.84301e-12	3.27914e-11
ZNF286A	0.876297	1.50739	7.09292	4.85836e-12	3.28818e-11
SLC29A2	1.6255	1.67165	7.09247	4.87257e-12	3.29646e-11
GAL3ST1	2.78116	2.1865	7.09198	4.88821e-12	3.30434e-11
ZNF700	0.617224	3.08059	7.09013	4.94741e-12	3.34162e-11
CELSR1	1.60505	3.1408	7.08961	4.96432e-12	3.35168e-11
DRAM1	0.9727	3.66552	7.08812	5.01282e-12	3.38304e-11
CSDAP1	1.57981	-2.19551	7.08738	5.03713e-12	3.39806e-11
IL8	2.96201	2.27715	7.08712	5.04568e-12	3.40244e-11
PTPN2	0.664879	3.91186	7.08612	5.07883e-12	3.4234e-11
CEP110	0.951676	2.79766	7.08514	5.11113e-12	3.44237e-11
SBNO2	0.684006	5.22035	7.08278	5.19054e-12	3.49301e-11
SPTLC1	0.593502	4.61782	7.0819	5.22047e-12	3.51172e-11
ZNF701	1.55985	-0.0610638	7.08104	5.24992e-12	3.5301e-11
STK11IP	0.763344	3.18819	7.07628	5.41524e-12	3.63388e-11
FLJ42627	1.03893	-0.334993	7.07202	5.56753e-12	3.73153e-11
QSOX1	2.03174	5.49969	7.07163	5.58168e-12	3.73799e-11
C1orf106	3.09272	1.97817	7.07126	5.59544e-12	3.74569e-11
CTSC	1.3106	5.93074	7.06993	5.64399e-12	3.7736e-11
LAD1	2.60337	5.14815	7.06725	5.7434e-12	3.83697e-11
PPIL6	1.28345	-1.43201	7.06669	5.76411e-12	3.84925e-11
ANKK1	1.62571	-3.52062	7.06617	5.78398e-12	3.86096e-11
HN1L	0.692655	6.25136	7.0648	5.83582e-12	3.894e-11
ANKRD1	3.02415	-0.546765	7.06276	5.9135e-12	3.94424e-11
TESC	2.71869	2.8329	7.06196	5.94435e-12	3.96306e-11
CAPN13	3.08812	-3.23771	7.06153	5.96098e-12	3.9711e-11
MGC21881	1.12546	0.80234	7.06078	5.99024e-12	3.98899e-11
B3GNT9	1.26221	1.69429	7.06051	6.00079e-12	3.99441e-11
ZNF646	0.649402	3.31449	7.05893	6.06277e-12	4.03242e-11
SLC25A6	0.809786	7.77444	7.05878	6.06894e-12	4.0349e-11
TMC6	1.55177	3.6152	7.05581	6.18713e-12	4.11183e-11
STX1A	1.21123	0.521154	7.05468	6.23261e-12	4.13751e-11
MAPK7	0.634738	2.9074	7.05467	6.23327e-12	4.13751e-11
DSTN	0.628803	7.12797	7.05437	6.24535e-12	4.14387e-11
CLSTN2	2.25041	-1.41515	7.05202	6.34148e-12	4.20597e-11
SLC6A19	3.78105	-2.34551	7.05167	6.35613e-12	4.21391e-11
MANSC1	0.873789	3.66064	7.04928	6.45562e-12	4.27652e-11
SFRS11	0.696669	5.83181	7.04465	6.6524e-12	4.40512e-11
FNBP4	0.612225	4.55895	7.04436	6.66489e-12	4.40986e-11
GPRASP1	1.2228	0.935856	7.04282	6.73194e-12	4.45244e-11
PTK7	2.17059	2.4104	7.04073	6.82406e-12	4.50796e-11
KIAA1024	1.87576	-2.63068	7.03786	6.95242e-12	4.59093e-11
IFT122	0.648107	3.82784	7.03706	6.98847e-12	4.61105e-11
AFAP1L2	1.21154	1.04986	7.03535	7.06647e-12	4.66066e-11
MRC2	1.79709	3.20317	7.03264	7.19187e-12	4.7377e-11
GTF3C2	0.494863	4.81306	7.03136	7.25171e-12	4.77522e-11
SYDE1	1.11322	2.60603	7.03079	7.2786e-12	4.79102e-11
EPHB3	2.32414	-0.131741	7.02835	7.39452e-12	4.86345e-11
USP34	0.526651	5.57575	7.02752	7.43458e-12	4.88786e-11
ITGA2B	1.74549	-3.45876	7.02729	7.44579e-12	4.89329e-11
KCTD9	0.790913	3.19118	7.02636	7.49064e-12	4.91886e-11
MTHFD2	1.40551	1.90518	7.02584	7.51609e-12	4.93361e-11
PIP5K1C	0.663731	4.40021	7.02444	7.58478e-12	4.97672e-11
FAM135A	0.981055	2.45936	7.02398	7.60726e-12	4.9895e-11
CAB39L	0.84837	2.15208	7.02189	7.71103e-12	5.05555e-11
XPO7	0.665685	4.88696	7.02159	7.72584e-12	5.06326e-11
APLP1	2.66664	-0.405312	7.02004	7.80386e-12	5.11236e-11
GUCY1B3	1.26527	2.47054	7.01966	7.82331e-12	5.12308e-11
SLFN11	1.23817	2.57722	7.01617	8.00185e-12	5.23013e-11
FRMD4A	1.05495	4.10638	7.01458	8.08451e-12	5.2795e-11
MGC57346	1.65282	0.728792	7.01342	8.14552e-12	5.31724e-11
C3orf59	1.19347	0.227141	7.0127	8.18361e-12	5.3379e-11
DNASE1	1.42265	-0.143867	7.0069	8.49683e-12	5.52912e-11
C20orf112	0.834871	3.46895	7.00585	8.55445e-12	5.56221e-11
PDLIM4	2.11207	-1.11593	7.00579	8.55777e-12	5.56221e-11
CLASP1	0.571627	4.9337	7.00392	8.66215e-12	5.62343e-11
WIF1	2.49252	-4.56501	7.00285	8.72205e-12	5.65788e-11
PLK3	1.17224	2.56817	7.00261	8.73541e-12	5.66433e-11
NOTCH2	0.98612	5.99344	7.0023	8.75286e-12	5.67342e-11
OSBPL10	1.51819	1.20008	7.0022	8.75897e-12	5.67515e-11
TMEM90B	2.23613	-3.59996	7.00141	8.80383e-12	5.70199e-11
CSNK2A1	0.583449	4.84387	7.00026	8.86941e-12	5.74221e-11
ARSJ	2.00009	0.591912	6.99586	9.12509e-12	5.89852e-11
CBL	0.899651	3.21006	6.99423	9.22195e-12	5.9588e-11
FRMD8	0.568811	4.66655	6.99299	9.29612e-12	6.00203e-11
MLLT6	0.774008	5.70281	6.98968	9.49657e-12	6.12668e-11
KIAA0649	0.790051	3.95894	6.97905	1.01711e-11	6.55672e-11
FIBCD1	2.56278	-3.63914	6.97417	1.04958e-11	6.76077e-11
RUFY4	1.898	-2.61676	6.97269	1.05965e-11	6.82299e-11
ZNF83	1.78244	2.85671	6.9722	1.06299e-11	6.84187e-11
OSBPL3	1.39536	2.53521	6.97084	1.07234e-11	6.89667e-11
RRAGB	0.724406	2.43875	6.97019	1.07687e-11	6.92313e-11
ZNF439	1.45777	-0.542077	6.9672	1.0978e-11	7.05494e-11
PAFAH1B1	0.509052	5.8476	6.96362	1.12335e-11	7.2107e-11
CDS1	2.62827	0.796793	6.96316	1.12674e-11	7.22966e-11
LIMCH1	1.59954	3.08245	6.96047	1.14639e-11	7.34437e-11
SLC6A14	2.65685	-4.30715	6.95604	1.17956e-11	7.54808e-11
CCNJL	1.96322	-0.78403	6.95289	1.20363e-11	7.69917e-11
FCHO1	2.12507	-0.126373	6.95163	1.21342e-11	7.75878e-11
MEIS2	1.16725	3.33217	6.94379	1.27617e-11	8.15052e-11
KLHL35	1.90717	-3.49512	6.94072	1.30152e-11	8.30284e-11
DYRK1B	0.904032	3.53162	6.93995	1.30802e-11	8.33787e-11
C9orf98	2.07778	-2.62143	6.93746	1.32908e-11	8.46235e-11
ZNF561	0.53107	3.91815	6.93371	1.36141e-11	8.66152e-11
ZMIZ1	0.848831	5.35695	6.93219	1.37481e-11	8.74002e-11
PTK6	2.32079	1.15768	6.92999	1.3943e-11	8.85716e-11
CCDC24	1.08933	2.18636	6.92855	1.40727e-11	8.93266e-11
RAC2	1.44755	3.59014	6.9257	1.43319e-11	9.08675e-11
SCNN1A	1.97777	2.14875	6.92536	1.43632e-11	9.10308e-11
ZDBF2	2.14168	0.512719	6.924	1.44893e-11	9.176e-11
DSE	0.876581	3.1643	6.91874	1.49859e-11	9.47236e-11
PLXNA3	1.5146	3.0944	6.91703	1.5151e-11	9.56943e-11
GCOM1	1.67774	-0.358187	6.91339	1.55083e-11	9.78387e-11
RNASE7	2.05883	-2.44382	6.91235	1.56115e-11	9.84148e-11
NCOR2	0.632395	6.15714	6.91194	1.56523e-11	9.86347e-11
PRDM5	1.85449	-2.93808	6.90737	1.61166e-11	1.01444e-10
C10orf95	1.25258	-3.22122	6.90491	1.63721e-11	1.02975e-10
PRSS27	1.38213	-1.50225	6.90194	1.66863e-11	1.04911e-10
FKBP9	0.65452	5.59714	6.89803	1.71089e-11	1.07527e-10
TNC	2.00691	3.36116	6.89544	1.73943e-11	1.09227e-10
SLC12A6	0.732619	3.02594	6.89539	1.73993e-11	1.09227e-10
SMAD7	0.982163	3.25293	6.89028	1.79773e-11	1.1277e-10
STK32C	1.15527	1.17346	6.89012	1.79954e-11	1.12841e-10
TBC1D19	1.01621	0.496468	6.8888	1.8147e-11	1.13749e-10
TC2N	2.25496	2.20457	6.88837	1.81967e-11	1.14017e-10
CLDN6	2.04014	-4.03557	6.88728	1.83243e-11	1.14773e-10
RICTOR	0.605139	4.23771	6.88638	1.84302e-11	1.15393e-10
FAM189A2	1.47484	-1.86452	6.88539	1.85462e-11	1.16075e-10
CTNND1	0.629983	7.32985	6.88337	1.87874e-11	1.17496e-10
SULT1C4	2.37507	-1.00617	6.88184	1.89712e-11	1.18555e-10
NUMA1	0.553047	7.07114	6.87687	1.95823e-11	1.22236e-10
BTC	1.90002	-2.93631	6.87416	1.99235e-11	1.24272e-10
CCDC112	1.46715	0.747218	6.86878	2.06183e-11	1.28316e-10
CCDC55	0.475936	4.11365	6.86478	2.115e-11	1.31526e-10
ZNF276	0.616237	3.75102	6.8619	2.15408e-11	1.33856e-10
EFCAB4B	1.65335	-1.03909	6.86128	2.16269e-11	1.34331e-10
KIAA0174	0.456692	5.88565	6.85983	2.18264e-11	1.35478e-10
LAMA1	2.73079	-2.37766	6.85968	2.18481e-11	1.35562e-10
TNFAIP8	1.15431	2.46361	6.85764	2.21333e-11	1.37279e-10
SMAGP	1.06868	2.81044	6.85471	2.255e-11	1.39707e-10
TGM1	1.35538	-2.16374	6.85295	2.28035e-11	1.41119e-10
CARD14	1.54607	-1.34203	6.85284	2.28185e-11	1.41159e-10
PCDHGA7	1.88947	-1.79639	6.85066	2.31376e-11	1.43026e-10
KCNS3	1.84787	1.48999	6.84929	2.33404e-11	1.44172e-10
NKD2	2.40855	-0.233002	6.84558	2.38966e-11	1.47553e-10
SRPK3	2.01354	-2.8449	6.84481	2.40129e-11	1.48216e-10
BNC1	1.76079	-3.8142	6.84386	2.41595e-11	1.49065e-10
NKPD1	1.70757	-3.61514	6.83968	2.48087e-11	1.52729e-10
TBX6	1.12303	-0.565315	6.83732	2.51832e-11	1.54919e-10
SLC14A1	1.89426	-0.587352	6.83698	2.52368e-11	1.55191e-10
TMEM136	1.35355	1.03793	6.83608	2.53811e-11	1.5602e-10
GALNT10	0.975787	3.38738	6.83278	2.5919e-11	1.59267e-10
BCL2L15	1.82264	-2.32012	6.83116	2.61867e-11	1.60793e-10
ME3	1.15176	1.89501	6.82974	2.64228e-11	1.62123e-10
CLIC6	2.89197	-1.14103	6.82823	2.66776e-11	1.63625e-10
AGAP4	0.786206	2.56618	6.82573	2.71033e-11	1.66175e-10
SPAG1	1.13225	2.38347	6.82205	2.77433e-11	1.70036e-10
TTF1	0.536108	2.57459	6.82172	2.78005e-11	1.70323e-10
MYEOV	2.93266	-1.59816	6.821	2.79287e-11	1.71045e-10
DDHD2	0.781635	3.54251	6.82065	2.79905e-11	1.7136e-10
OSCP1	1.31815	0.708913	6.81563	2.88941e-11	1.76631e-10
AP4M1	0.704762	2.84195	6.81521	2.89704e-11	1.76966e-10
PTPLA	2.1567	-1.89219	6.81308	2.93647e-11	1.79243e-10
MYO15A	1.54094	-1.50466	6.81291	2.93955e-11	1.79364e-10
TANC1	0.89475	3.46413	6.81108	2.97379e-11	1.81253e-10
ID4	1.86662	0.897865	6.80904	3.01253e-11	1.83547e-10
ZNF397	0.66205	2.29332	6.80528	3.08486e-11	1.87746e-10
C17orf85	0.571424	3.34768	6.8044	3.10214e-11	1.88729e-10
DSTYK	0.848665	3.32526	6.80371	3.11576e-11	1.89488e-10
SMURF2	0.837197	2.47075	6.79839	3.22227e-11	1.95749e-10
KCTD1	0.988752	2.10598	6.79651	3.2607e-11	1.98011e-10
ADCY3	1.06697	2.84048	6.79549	3.28177e-11	1.99217e-10
METTL8	0.563076	2.82341	6.7935	3.32339e-11	2.0167e-10
UBR1	0.662	3.7342	6.79151	3.36527e-11	2.04062e-10
IQSEC2	1.15562	1.17047	6.79135	3.36863e-11	2.04191e-10
AACS	1.00168	3.6314	6.78826	3.43513e-11	2.07917e-10
TULP3	0.702485	3.51013	6.78628	3.47829e-11	2.10452e-10
TSPAN3	0.806641	6.03032	6.78608	3.48257e-11	2.10634e-10
THRA	0.827057	3.38107	6.78527	3.50048e-11	2.1164e-10
UNC5B	1.28975	3.31268	6.78022	3.61372e-11	2.18327e-10
ZC3H12B	1.67157	-0.301164	6.77846	3.65397e-11	2.20598e-10
HIST2H2BF	1.48278	-0.670084	6.77812	3.66195e-11	2.20999e-10
ZMIZ2	0.604233	5.74382	6.77524	3.729e-11	2.24964e-10
NMNAT2	1.88958	-2.02822	6.7738	3.76309e-11	2.26855e-10
POU5F1	1.85552	-0.949145	6.77055	3.8409e-11	2.31243e-10
SAMD14	1.23106	-1.01532	6.76969	3.86164e-11	2.32373e-10
GEMIN8	0.555012	3.45221	6.7693	3.87112e-11	2.32858e-10
SPATA6	1.75482	-1.46926	6.76769	3.91051e-11	2.35142e-10
PHLDA3	1.94586	3.35862	6.76652	3.93951e-11	2.368e-10
RIN1	1.28165	1.22208	6.7662	3.94736e-11	2.37186e-10
MGC2752	0.508239	3.6269	6.76567	3.96057e-11	2.3772e-10
COL5A1	1.92606	4.69319	6.76561	3.96218e-11	2.37731e-10
SAMD12	2.41241	0.42281	6.7639	4.00499e-11	2.40212e-10
PPP1R9B	0.818531	4.84393	6.76295	4.02897e-11	2.41476e-10
COL12A1	1.61171	2.98929	6.76259	4.03818e-11	2.4194e-10
SRPX2	1.81795	1.0316	6.76252	4.0399e-11	2.41955e-10
TTC14	0.689279	3.61577	6.7612	4.07359e-11	2.43797e-10
TSPAN2	1.73577	-1.33303	6.75805	4.1552e-11	2.48501e-10
GYS1	0.649728	3.96174	6.75649	4.19598e-11	2.50602e-10
MBD6	0.545347	5.56215	6.75648	4.19639e-11	2.50602e-10
RIBC1	1.0101	-1.31985	6.75383	4.26672e-11	2.5471e-10
CACNA1G	1.65105	-4.39181	6.75296	4.29016e-11	2.56017e-10
TIGD1	1.10842	1.40182	6.75242	4.30474e-11	2.56795e-10
SOX15	1.03635	-2.29252	6.74747	4.44064e-11	2.64616e-10
ITFG2	0.646545	3.20961	6.74148	4.61104e-11	2.74374e-10
TWIST1	1.82326	-2.53864	6.74009	4.65143e-11	2.76678e-10
DULLARD	0.594195	5.38384	6.73705	4.74089e-11	2.81595e-10
ZNF20	0.600686	1.09768	6.73322	4.85611e-11	2.88231e-10
B3GNT3	3.01637	2.05449	6.73053	4.93884e-11	2.92827e-10
IFT52	0.706266	3.26278	6.73032	4.94522e-11	2.931e-10
FGF1	1.72707	-0.513561	6.72607	5.07876e-11	3.00692e-10
C10orf68	1.40638	-3.26523	6.72487	5.11702e-11	3.02848e-10
LOC100270804	1.32646	-1.53475	6.72219	5.20367e-11	3.07647e-10
ZNF267	0.671804	2.33977	6.72199	5.21038e-11	3.07933e-10
FAM153B	1.72564	-4.58414	6.72165	5.22131e-11	3.08359e-10
PCDHGA6	1.83838	-1.87518	6.72114	5.2379e-11	3.09228e-10
EXD2	0.643805	3.26579	6.72023	5.26797e-11	3.10893e-10
FAM109B	1.41889	1.34306	6.7192	5.30201e-11	3.1279e-10
PAM	1.22753	4.04781	6.71818	5.33602e-11	3.14685e-10
PCYOX1L	1.08374	1.15384	6.71701	5.37509e-11	3.16695e-10
FUZ	1.34426	2.3185	6.71699	5.37586e-11	3.16695e-10
SUZ12P	0.917689	1.36083	6.71654	5.39093e-11	3.1747e-10
NARG2	0.516829	4.18288	6.71521	5.43598e-11	3.20009e-10
PNMA1	1.02051	3.37321	6.71267	5.52306e-11	3.2502e-10
IGSF3	2.01994	2.87766	6.70609	5.75497e-11	3.38186e-10
LGALS9	1.22957	4.61003	6.7058	5.76574e-11	3.38699e-10
C16orf48	0.867042	3.15528	6.70506	5.79244e-11	3.40146e-10
AMOTL2	1.15858	4.53098	6.70305	5.86566e-11	3.44202e-10
PPP1R3D	1.08078	0.760769	6.69482	6.17501e-11	3.61457e-10
GLI2	2.08385	-1.42989	6.69463	6.18235e-11	3.61759e-10
LRP8	1.74722	-1.0937	6.68978	6.37231e-11	3.72611e-10
KREMEN2	2.05809	-3.21848	6.68823	6.43403e-11	3.75955e-10
EFCAB7	1.00427	0.692653	6.68814	6.43758e-11	3.75978e-10
TEAD4	1.49009	1.73491	6.68753	6.46212e-11	3.77197e-10
NLGN2	1.28155	2.3642	6.68736	6.46904e-11	3.77467e-10
ST14	1.89321	4.89918	6.68447	6.58668e-11	3.83925e-10
ZNF519	1.35709	-1.11428	6.6842	6.59787e-11	3.84442e-10
RAPGEF5	1.02292	4.27914	6.68413	6.60071e-11	3.84472e-10
INPP5J	1.91873	-1.02404	6.67837	6.84182e-11	3.98096e-10
N4BP3	1.49577	0.353337	6.67631	6.93046e-11	4.0297e-10
PRKD2	0.537516	5.0889	6.67596	6.94553e-11	4.03704e-10
CXCL5	3.42726	-1.57916	6.67433	7.01632e-11	4.07676e-10
LONRF2	2.58065	0.364921	6.67249	7.09692e-11	4.12214e-10
KRBA1	1.4562	1.29664	6.67223	7.10879e-11	4.12759e-10
GPR35	2.42109	0.617276	6.66911	7.24788e-11	4.20392e-10
PRRX2	2.09242	-3.67379	6.66868	7.26752e-11	4.21384e-10
GIT1	0.68779	4.72228	6.66086	7.62952e-11	4.40829e-10
TRIM17	2.44719	-3.11001	6.65988	7.67656e-11	4.43391e-10
SOX11	2.11833	-3.79622	6.65946	7.69643e-11	4.44229e-10
PLAUR	1.45672	2.19252	6.65736	7.79738e-11	4.49899e-10
EPN2	0.607372	4.00874	6.65726	7.80247e-11	4.50036e-10
GALNT7	1.60107	0.96355	6.65478	7.92328e-11	4.56368e-10
M6PR	0.535161	6.02865	6.65382	7.97104e-11	4.58959e-10
TMEM61	2.28417	-2.41074	6.65369	7.97748e-11	4.5917e-10
AMMECR1L	0.443351	4.15998	6.65147	8.08811e-11	4.65214e-10
PPP1R15A	0.929383	5.15232	6.64973	8.17616e-11	4.69951e-10
SLC34A3	1.64638	-4.08558	6.64945	8.19036e-11	4.70604e-10
C11orf80	1.34808	1.77094	6.64862	8.23253e-11	4.72699e-10
BAZ2B	0.797086	3.61286	6.6444	8.45111e-11	4.84913e-10
RGPD6	0.702568	3.5472	6.64363	8.49124e-11	4.87047e-10
CCDC14	0.829736	3.76844	6.64312	8.5183e-11	4.8843e-10
RFX7	0.657501	2.97538	6.64216	8.56915e-11	4.91176e-10
KLF8	1.3885	-0.896013	6.63944	8.71516e-11	4.99026e-10
APH1B	0.923792	2.48785	6.63861	8.75984e-11	5.01411e-10
RAD52	0.695906	1.6326	6.63679	8.85944e-11	5.06937e-10
KIAA1267	0.62733	4.5227	6.63565	8.92222e-11	5.10352e-10
FAM13B	0.673462	3.388	6.63316	9.0609e-11	5.17926e-10
HAP1	1.75869	-2.80035	6.6313	9.16625e-11	5.23587e-10
KIAA0892	0.502276	4.82829	6.63052	9.21033e-11	5.25923e-10
THUMPD2	0.646839	2.26561	6.62546	9.5037e-11	5.42301e-10
C5orf28	0.678233	2.84503	6.62352	9.6186e-11	5.48452e-10
PDPN	2.6714	-1.57535	6.62155	9.73656e-11	5.54632e-10
NCRNA00201	1.00647	4.2734	6.62031	9.81157e-11	5.5852e-10
PCDHB13	1.82603	-0.0128209	6.61809	9.94707e-11	5.66039e-10
PRPF40B	0.655168	3.15649	6.6158	1.00889e-10	5.73716e-10
CILP2	2.15858	-1.40988	6.61262	1.02895e-10	5.84923e-10
FHOD3	2.35396	-0.180494	6.6103	1.04379e-10	5.92949e-10
RAI2	1.45086	1.46082	6.60967	1.04786e-10	5.94856e-10
LMTK3	2.56652	-0.832259	6.60785	1.05972e-10	6.01382e-10
SSBP2	1.52142	0.811639	6.60756	1.06163e-10	6.02257e-10
MREG	0.864125	2.54917	6.60646	1.06889e-10	6.06166e-10
FLJ45445	1.53135	-1.13152	6.6052	1.07719e-10	6.10458e-10
VPS13C	0.791653	4.65675	6.60278	1.09343e-10	6.19239e-10
NPEPL1	0.754183	4.6085	6.59538	1.14451e-10	6.46616e-10
RAP1GAP	1.58965	4.92273	6.59378	1.15585e-10	6.52796e-10
TTC30B	1.06887	1.17503	6.59348	1.15799e-10	6.53563e-10
EXD3	0.702013	2.80137	6.59326	1.15956e-10	6.54222e-10
UBE2Z	0.498948	6.0789	6.59027	1.18115e-10	6.65954e-10
C6orf170	1.31954	-1.14293	6.58565	1.2153e-10	6.84738e-10
ASPHD1	2.85685	0.266607	6.58519	1.21876e-10	6.86455e-10
SPG20	1.52014	2.56921	6.58465	1.22283e-10	6.88511e-10
ADCY5	2.21587	0.143588	6.58203	1.24271e-10	6.99436e-10
TMEM158	1.71552	-0.79063	6.58102	1.25041e-10	7.03322e-10
COL1A2	1.78914	6.94424	6.57891	1.26682e-10	7.12071e-10
CXorf38	0.644407	2.24295	6.57772	1.27608e-10	7.17033e-10
TRAF1	0.865829	2.84094	6.57507	1.2971e-10	7.28098e-10
HKR1	0.803318	3.64055	6.57351	1.30963e-10	7.34389e-10
C3orf64	0.665716	2.69992	6.57222	1.32006e-10	7.39734e-10
PAPPA	1.88754	-1.08351	6.56924	1.34447e-10	7.52901e-10
CTSE	3.04872	-2.45635	6.56886	1.34761e-10	7.54408e-10
BCL11A	2.07832	-1.31293	6.56876	1.3484e-10	7.54594e-10
KIAA1530	0.787957	2.02308	6.56863	1.34952e-10	7.54962e-10
MEX3C	0.694378	3.91572	6.5679	1.35558e-10	7.57681e-10
S100A14	2.68168	2.87992	6.56788	1.35575e-10	7.57681e-10
ULBP1	1.92279	-2.75478	6.5656	1.3749e-10	7.67866e-10
EZR	1.01146	6.1415	6.56538	1.37678e-10	7.68656e-10
GJC2	1.46158	-1.11177	6.56438	1.3852e-10	7.73097e-10
KIRREL3	1.86127	-3.98595	6.5632	1.39536e-10	7.78501e-10
TNFRSF6B	1.1798	0.607648	6.56138	1.411e-10	7.86962e-10
ADCY7	1.01992	2.70217	6.56084	1.41571e-10	7.89058e-10
ZNF84	0.600464	3.62927	6.55644	1.4545e-10	8.09314e-10
SPIN1	0.736204	5.06771	6.55251	1.48997e-10	8.28217e-10
AREG	2.33325	-1.48802	6.55109	1.50303e-10	8.35198e-10
ATL1	1.05884	-0.213747	6.55065	1.50709e-10	8.3717e-10
SACS	1.13276	2.09207	6.54947	1.51807e-10	8.42989e-10
BRD1	0.599014	4.25031	6.54722	1.53918e-10	8.53852e-10
KCNMB3	1.04503	0.550806	6.54644	1.54651e-10	8.57627e-10
LLGL2	0.771718	5.98266	6.54559	1.55461e-10	8.61834e-10
GUSBL1	1.06769	-0.483125	6.53775	1.63116e-10	9.02152e-10
FGF11	1.313	-0.527978	6.53662	1.6425e-10	9.08124e-10
NCDN	0.688665	3.69642	6.53428	1.66618e-10	9.19986e-10
CRAMP1L	0.781702	3.29489	6.53335	1.67568e-10	9.24746e-10
SH3GLB1	0.484545	5.68311	6.53333	1.67592e-10	9.24746e-10
ARGLU1	0.698918	5.05036	6.53222	1.68733e-10	9.30732e-10
LOC100270710	1.37707	0.952575	6.53201	1.68946e-10	9.31597e-10
SLC16A8	1.31929	-3.17504	6.52961	1.71454e-10	9.45109e-10
WTIP	1.40217	0.861513	6.52837	1.72753e-10	9.51952e-10
COL8A2	1.93941	0.163063	6.52509	1.76257e-10	9.70294e-10
COL1A1	2.04174	7.50002	6.52431	1.77095e-10	9.74584e-10
LPIN3	0.790628	3.89983	6.52393	1.77508e-10	9.7653e-10
CHST10	1.55259	0.901299	6.52301	1.78516e-10	9.81424e-10
STX3	0.967559	3.64928	6.52048	1.81299e-10	9.96062e-10
TNFRSF19	2.46896	1.35932	6.51947	1.82418e-10	1.00187e-09
CCDC84	0.749267	2.06729	6.51847	1.83543e-10	1.00772e-09
LPAR1	2.23096	-0.862497	6.51723	1.84936e-10	1.01503e-09
FNDC1	2.64554	0.381593	6.51576	1.866e-10	1.02383e-09
BEGAIN	2.14743	-1.70599	6.51282	1.89986e-10	1.04171e-09
HDX	1.50454	-0.697662	6.51208	1.90843e-10	1.04606e-09
PAPSS1	0.750858	3.98717	6.51093	1.92195e-10	1.05313e-09
SNHG4	1.6356	-3.16422	6.50717	1.96651e-10	1.07683e-09
APCDD1L	1.82639	-4.49504	6.5017	2.03333e-10	1.11269e-09
PMS2CL	0.655179	1.30786	6.49381	2.13352e-10	1.16481e-09
KIAA0947	0.581163	4.41575	6.49375	2.13426e-10	1.16484e-09
TUBB2B	1.83332	-0.5592	6.49272	2.14765e-10	1.17175e-09
FOXJ3	0.49039	4.52802	6.49238	2.15214e-10	1.17356e-09
ANKRD13B	1.36779	0.374044	6.49236	2.15237e-10	1.17356e-09
OGT	0.621115	5.93173	6.49114	2.16851e-10	1.18158e-09
PPM1H	1.68633	2.7883	6.48943	2.19119e-10	1.19315e-09
BAZ2A	0.584816	5.55288	6.4881	2.20903e-10	1.20247e-09
PPP5C	0.452233	5.40254	6.48773	2.21396e-10	1.20475e-09
C14orf50	1.80258	-3.54905	6.48642	2.23163e-10	1.21397e-09
ANK1	1.76831	-2.32277	6.48507	2.25015e-10	1.22364e-09
TCF12	0.679606	4.73055	6.48027	2.31682e-10	1.25907e-09
CMTM3	1.08496	3.62672	6.47672	2.36733e-10	1.28568e-09
JAG2	1.26153	2.95378	6.47564	2.38297e-10	1.29375e-09
GAPT	1.66852	-1.93522	6.4744	2.40104e-10	1.30313e-09
PFKM	1.18306	3.29034	6.47299	2.4217e-10	1.31348e-09
ZMYM2	0.654942	4.36376	6.47113	2.44923e-10	1.32754e-09
PAQR5	2.64248	1.87718	6.47046	2.45918e-10	1.3325e-09
RNPC3	0.950804	1.71736	6.47019	2.46329e-10	1.33429e-09
MAGEE1	1.38172	-0.0230271	6.46789	2.49784e-10	1.35123e-09
CAP1	0.434551	7.17705	6.46465	2.54749e-10	1.37674e-09
CD97	1.23796	4.80358	6.45944	2.62935e-10	1.42005e-09
PLSCR1	1.04332	4.50542	6.45908	2.63518e-10	1.42274e-09
SYNRG	0.497742	4.71276	6.45347	2.72632e-10	1.47051e-09
CDC20B	2.43782	-3.73545	6.45207	2.74965e-10	1.48212e-09
PASK	0.923956	1.90619	6.44876	2.8053e-10	1.50966e-09
CDRT15P	1.28057	-2.90948	6.44483	2.87299e-10	1.54509e-09
ZNF137	1.44287	-0.696028	6.44315	2.90233e-10	1.56036e-09
SPAG16	1.10924	2.86045	6.44037	2.95149e-10	1.58627e-09
TRPV3	1.94372	-3.62777	6.43869	2.98172e-10	1.602e-09
ZNF431	1.24611	0.241529	6.43657	3.02014e-10	1.62211e-09
POSTN	2.68047	2.32423	6.43516	3.04603e-10	1.63443e-09
POGK	0.676789	5.22285	6.43243	3.09681e-10	1.66114e-09
NPHP3	0.721665	2.7009	6.43194	3.10602e-10	1.66499e-09
SEMA4A	1.40168	1.25945	6.4315	3.11437e-10	1.66893e-09
PTAFR	1.65728	-0.494884	6.42924	3.1572e-10	1.6897e-09
EN1	1.84434	-4.83272	6.42843	3.17271e-10	1.69745e-09
DENND2D	1.20387	3.14905	6.42486	3.24189e-10	1.73334e-09
PLEKHA2	0.960489	3.45048	6.42226	3.29307e-10	1.75957e-09
DENND1C	0.833606	2.94197	6.42171	3.30415e-10	1.76492e-09
KAZ	1.51374	1.03091	6.42152	3.30786e-10	1.76633e-09
YEATS2	0.750296	3.8596	6.41533	3.43388e-10	1.83125e-09
TRIM78P	1.33591	-2.80279	6.41457	3.44974e-10	1.83912e-09
MLL	0.626347	4.65985	6.41369	3.46799e-10	1.84825e-09
MED17	0.519171	3.5652	6.41354	3.47126e-10	1.8494e-09
MEGF6	1.8411	2.9933	6.41218	3.49979e-10	1.8628e-09
PCDHGA11	1.74798	-2.23691	6.41177	3.50845e-10	1.86681e-09
SMTN	0.769877	4.60304	6.41116	3.52141e-10	1.8731e-09
LRRN2	1.93523	0.528944	6.40759	3.59796e-10	1.91259e-09
PCDHGA12	2.13262	-1.245	6.40749	3.60025e-10	1.91319e-09
GK5	0.735794	3.00322	6.40372	3.68302e-10	1.95467e-09
RGS9	1.96644	-0.621095	6.40336	3.69097e-10	1.95826e-09
ZMYND17	0.932771	1.85932	6.40292	3.70062e-10	1.96275e-09
RASGEF1A	2.42682	-1.27073	6.40214	3.71804e-10	1.97136e-09
PHC3	0.571789	4.47147	6.40152	3.73211e-10	1.97818e-09
PLXNB2	0.709907	8.16544	6.40132	3.73665e-10	1.97996e-09
SLC35E1	0.43657	5.42992	6.39868	3.79648e-10	2.01101e-09
CDC42SE2	0.534244	5.22938	6.39797	3.81277e-10	2.019e-09
SIM2	1.19419	-0.0256669	6.39768	3.81942e-10	2.02188e-09
GLI3	1.36014	-0.529234	6.39482	3.88568e-10	2.05629e-09
ATP7A	0.718147	2.20822	6.39398	3.90541e-10	2.06607e-09
RAB11A	0.398653	6.15019	6.39346	3.91773e-10	2.07192e-09
TRAK2	0.598816	4.85516	6.39263	3.93722e-10	2.08157e-09
ZNF239	1.9719	-0.430635	6.38841	4.03862e-10	2.13313e-09
CX3CL1	1.05788	4.96893	6.38805	4.04738e-10	2.13708e-09
FAM65A	0.598404	5.00092	6.38705	4.0717e-10	2.14923e-09
TMEM130	2.36691	-2.76571	6.38619	4.09274e-10	2.15965e-09
PODNL1	1.54049	-2.11124	6.38594	4.09893e-10	2.16223e-09
GCNT4	1.6215	0.211108	6.3858	4.10239e-10	2.16337e-09
DLGAP1	1.68002	-4.0893	6.38558	4.10787e-10	2.16557e-09
FAM156A	0.614087	3.82528	6.38408	4.14514e-10	2.18452e-09
FXYD3	3.26633	-1.17267	6.38207	4.19552e-10	2.20966e-09
EML1	1.09369	1.9572	6.38108	4.2206e-10	2.22216e-09
TNFRSF11A	1.5827	-0.310678	6.37732	4.3168e-10	2.27064e-09
CRTC3	0.554772	4.34592	6.3745	4.39074e-10	2.30733e-09
NCRNA00095	1.27515	-0.367086	6.36945	4.52567e-10	2.37597e-09
MYO1E	1.06532	5.28789	6.36826	4.55811e-10	2.39225e-09
ITGAV	1.07093	5.70918	6.36498	4.64879e-10	2.43822e-09
SERPINB5	2.10576	-4.42561	6.36426	4.66888e-10	2.44651e-09
CACNA1H	2.53546	3.09796	6.36382	4.68136e-10	2.45227e-09
MTL5	1.68752	0.428534	6.36295	4.7058e-10	2.46351e-09
CHMP4B	0.511482	6.53483	6.36275	4.71149e-10	2.46571e-09
MYOM2	2.0493	-0.338559	6.36221	4.72663e-10	2.47285e-09
NSUN7	2.44755	-2.3395	6.36134	4.75125e-10	2.48494e-09
ASAP2	1.08718	3.25486	6.36104	4.75979e-10	2.48862e-09
POLD3	0.666071	3.07446	6.35787	4.85109e-10	2.52997e-09
PCSK1N	3.25779	-1.89462	6.35673	4.88433e-10	2.54612e-09
SPDYE5	1.02969	-2.94764	6.35671	4.88515e-10	2.54612e-09
ARRDC1	0.548342	4.76361	6.35664	4.88699e-10	2.54628e-09
ZSWIM6	0.888087	2.65869	6.35615	4.90141e-10	2.55219e-09
FGD4	1.08077	4.16714	6.35581	4.91151e-10	2.55584e-09
ZDHHC21	1.08614	0.580706	6.35537	4.92444e-10	2.56176e-09
SH3GLB2	0.630578	4.88832	6.35526	4.92758e-10	2.56259e-09
MOBKL2B	1.3604	2.62715	6.35295	4.99643e-10	2.59758e-09
C20orf96	0.827026	2.05423	6.3526	5.00687e-10	2.60137e-09
FAIM	0.80609	2.65796	6.35221	5.01846e-10	2.60658e-09
YTHDC1	0.388941	5.16692	6.3503	5.07623e-10	2.63493e-09
STX7	0.577275	4.63519	6.35024	5.07816e-10	2.6351e-09
MAK	1.26852	-3.37749	6.3486	5.12804e-10	2.66015e-09
LRCH4	0.519776	4.92475	6.34777	5.15358e-10	2.67256e-09
DHX15	0.468136	5.70209	6.34227	5.32611e-10	2.75858e-09
POC1B	0.55123	3.05735	6.33925	5.42323e-10	2.80537e-09
ZNF154	1.08612	-1.03684	6.33805	5.46218e-10	2.82463e-09
FZD8	1.41227	1.61652	6.33383	5.60151e-10	2.89487e-09
COL11A2	1.71665	-1.39618	6.32764	5.81259e-10	3.00021e-09
CFLAR	0.487545	4.88084	6.3275	5.81746e-10	3.00179e-09
FAM155B	2.54109	-0.847566	6.32497	5.90601e-10	3.04463e-09
ZNF320	1.709	1.95532	6.32476	5.91341e-10	3.0475e-09
MUC4	1.65096	-2.59128	6.32399	5.94045e-10	3.06048e-09
NFATC1	1.18332	2.19549	6.32344	5.96006e-10	3.06954e-09
SLCO4A1	2.14367	-0.841945	6.32339	5.96175e-10	3.06954e-09
DNAH10	1.43255	-2.0554	6.32307	5.97337e-10	3.07456e-09
NIPAL3	0.633332	3.12003	6.32273	5.98556e-10	3.07988e-09
FLJ13197	1.39169	-1.16821	6.32067	6.05925e-10	3.11586e-09
DGKA	1.23491	1.8923	6.32047	6.06647e-10	3.1185e-09
PDPR	0.991211	3.21958	6.31914	6.11481e-10	3.1415e-09
TRPV4	2.26039	1.71155	6.31138	6.40436e-10	3.28516e-09
SRRM3	2.31982	-0.452897	6.30948	6.47728e-10	3.32154e-09
CTDSPL	0.726252	5.02692	6.30865	6.50956e-10	3.33706e-09
PITPNM1	0.932022	4.04254	6.30816	6.52846e-10	3.34571e-09
CYB561	1.36512	4.63013	6.30787	6.5397e-10	3.35043e-09
SOX9	2.11591	4.07908	6.30687	6.5786e-10	3.36932e-09
ZNF224	0.721425	2.20695	6.30391	6.69565e-10	3.42715e-09
CRIM1	1.35244	4.88974	6.30375	6.70213e-10	3.42834e-09
CENPT	0.527697	4.16162	6.30302	6.73115e-10	3.44212e-09
FXYD2	3.93486	1.68375	6.30187	6.77732e-10	3.46359e-09
LOC220930	0.797009	1.06005	6.30097	6.81367e-10	3.48109e-09
USP44	1.6617	-4.05056	6.30066	6.82627e-10	3.48645e-09
RASA1	0.816095	3.77429	6.29885	6.9005e-10	3.52328e-09
LOC90834	1.49553	-1.75478	6.29864	6.90897e-10	3.52651e-09
INADL	0.806176	4.87291	6.29455	7.07916e-10	3.61227e-09
RSPH3	0.760242	0.892141	6.29397	7.10367e-10	3.62366e-09
MYOZ1	1.48565	-3.12382	6.29346	7.12484e-10	3.63334e-09
CD1A	1.89999	-3.67468	6.29327	7.13289e-10	3.63632e-09
GPR114	1.57566	-0.858419	6.29012	7.26775e-10	3.70279e-09
BMP8B	2.15159	-0.701729	6.28983	7.2802e-10	3.708e-09
MPZL1	0.731113	5.90421	6.2889	7.32061e-10	3.72743e-09
BMPR1A	0.626916	3.17867	6.28611	7.4429e-10	3.7862e-09
DDX42	0.347518	6.18374	6.28551	7.46953e-10	3.79858e-09
INTU	1.32328	-0.464007	6.28427	7.5246e-10	3.82423e-09
PYGB	0.929966	5.92438	6.28408	7.53348e-10	3.82757e-09
BTBD7	0.555481	3.71646	6.28311	7.577e-10	3.8485e-09
RNPS1	0.462101	5.94687	6.2827	7.59516e-10	3.85654e-09
PCDHGB7	1.96764	-0.806184	6.28185	7.63373e-10	3.87375e-09
RGPD4	0.71737	1.55811	6.28177	7.63745e-10	3.87445e-09
ARSI	1.94207	-0.929236	6.28163	7.6437e-10	3.87643e-09
KIAA2026	0.712283	3.32738	6.28036	7.70131e-10	3.90445e-09
LOC338651	2.04511	-2.91015	6.27795	7.81232e-10	3.95952e-09
WDR91	0.738012	4.02514	6.27788	7.81581e-10	3.96007e-09
LOC283922	1.10986	-0.759353	6.27739	7.8385e-10	3.97035e-09
NUDT21	0.46824	5.1788	6.27721	7.8469e-10	3.97218e-09
C5orf42	0.942953	2.19366	6.27695	7.85897e-10	3.97707e-09
MAP3K6	0.886089	2.58937	6.27649	7.88023e-10	3.98661e-09
ZNF195	0.596924	2.86625	6.27533	7.93473e-10	4.01296e-09
NTRK2	2.51183	-0.624937	6.27486	7.95703e-10	4.023e-09
SLIT2	2.27567	-0.868606	6.27467	7.9656e-10	4.02611e-09
RASEF	2.81597	-1.09343	6.27065	8.15768e-10	4.11942e-09
FLJ10661	1.14197	-1.74545	6.27031	8.17444e-10	4.12662e-09
MGAT5	1.90398	-0.184572	6.2692	8.22818e-10	4.15122e-09
TTC23L	1.29091	-3.17512	6.26642	8.36476e-10	4.21627e-09
STX2	0.702515	3.23151	6.26591	8.39044e-10	4.22792e-09
BAIAP2L2	2.14899	2.05223	6.26563	8.40397e-10	4.23345e-09
ZNF287	1.46398	-0.988643	6.26372	8.49968e-10	4.28036e-09
ZNF836	0.75587	0.748132	6.26357	8.50713e-10	4.28267e-09
KIRREL	2.22757	-0.45295	6.26353	8.50943e-10	4.28267e-09
ANXA2P2	1.04886	6.13829	6.26251	8.56103e-10	4.30733e-09
GPD2	0.750168	3.34163	6.26212	8.58089e-10	4.316e-09
CAMKK1	1.02543	0.32968	6.26055	8.66077e-10	4.35486e-09
C10orf137	0.552529	2.59788	6.25895	8.74331e-10	4.39369e-09
SLC44A3	1.76575	3.34485	6.25853	8.76507e-10	4.40329e-09
CBX6	1.46098	1.82699	6.25814	8.78539e-10	4.41216e-09
C2CD4B	1.80057	-1.18661	6.25676	8.85699e-10	4.44478e-09
SPIN3	0.683849	2.25084	6.25669	8.86104e-10	4.44478e-09
WWC1	1.08703	5.04423	6.25444	8.97939e-10	4.50276e-09
TTC30A	0.834897	2.09453	6.25373	9.01759e-10	4.52054e-09
GUCA2A	2.43254	-3.59966	6.25363	9.02254e-10	4.52165e-09
SRC	1.33238	4.38018	6.25011	9.21257e-10	4.6127e-09
FBXL14	0.495388	3.80474	6.24988	9.22522e-10	4.61763e-09
FZD10	1.93512	-3.05176	6.24934	9.25436e-10	4.63082e-09
SLC22A5	0.65367	3.24101	6.24859	9.2954e-10	4.6481e-09
C9orf116	1.20765	0.104291	6.248	9.32787e-10	4.66056e-09
SLC9A7	1.36651	0.306295	6.24589	9.44512e-10	4.71592e-09
PLP2	1.41848	4.49252	6.24585	9.44724e-10	4.71592e-09
ABCA11P	0.785433	0.865619	6.23603	1.00114e-09	4.99002e-09
CCDC122	0.877467	-0.0116598	6.23559	1.00375e-09	5.00152e-09
SULF2	1.51829	5.1114	6.23527	1.00559e-09	5.00919e-09
HRNR	1.67368	-3.36391	6.23483	1.00826e-09	5.02096e-09
GABRA5	1.7794	-4.93781	6.2328	1.02038e-09	5.07935e-09
ANKRD6	0.753674	2.68319	6.23276	1.0206e-09	5.07935e-09
GON4L	0.61699	4.45409	6.23016	1.03636e-09	5.15317e-09
ANKIB1	0.659799	4.29925	6.22669	1.0578e-09	5.25662e-09
SPTLC2	0.624298	3.86718	6.22597	1.06231e-09	5.27741e-09
TMEM128	0.469395	3.502	6.22514	1.06749e-09	5.30155e-09
CRTAC1	2.2164	-3.00365	6.22445	1.07188e-09	5.3202e-09
HIST2H2BA	1.36226	-3.29765	6.2234	1.07852e-09	5.35154e-09
PDZD3	1.8231	-3.77057	6.21872	1.10865e-09	5.48789e-09
FCGBP	1.74507	2.41435	6.21805	1.11303e-09	5.50716e-09
GALNT5	1.84978	-4.16859	6.21715	1.11892e-09	5.53376e-09
PAX2	2.19109	-4.11676	6.21206	1.15295e-09	5.69524e-09
RNF212	1.67408	-3.68157	6.21004	1.16672e-09	5.75979e-09
COL3A1	1.77842	7.24835	6.20966	1.16936e-09	5.77114e-09
BTN2A1	0.594267	3.75585	6.20858	1.17682e-09	5.80448e-09
MFAP2	2.4094	-0.0485927	6.20609	1.19415e-09	5.8812e-09
OLR1	2.36168	-1.22413	6.20386	1.2099e-09	5.95347e-09
SLC37A1	0.998462	3.02465	6.20321	1.21452e-09	5.97441e-09
ZNF486	1.74371	-2.51371	6.20106	1.22996e-09	6.04675e-09
HIF1A	0.954424	5.70702	6.20087	1.23135e-09	6.05178e-09
CRYAB	1.9386	2.31068	6.20038	1.23491e-09	6.06747e-09
NRSN2	1.58836	2.77393	6.19779	1.2538e-09	6.15482e-09
GUCY1A3	1.38657	3.05546	6.19695	1.25998e-09	6.18331e-09
LIMK1	0.998342	3.69029	6.19442	1.27883e-09	6.27395e-09
PCDHB16	1.758	0.326722	6.19167	1.29963e-09	6.37224e-09
GNB3	1.37153	-3.31513	6.19161	1.30008e-09	6.37256e-09
USP37	0.679201	3.51934	6.19091	1.30543e-09	6.39686e-09
BMPR1B	2.18549	-2.62583	6.1907	1.30711e-09	6.4032e-09
ZNF618	0.888723	3.57202	6.19037	1.30964e-09	6.41181e-09
C16orf88	0.50883	3.07516	6.1889	1.32093e-09	6.46324e-09
DPYSL3	1.28918	3.37477	6.18821	1.32629e-09	6.48568e-09
CCDC57	0.8174	3.66974	6.18665	1.33847e-09	6.54135e-09
FKBP9L	1.20977	-0.771779	6.18608	1.34298e-09	6.56145e-09
IFT172	0.667397	2.94118	6.18578	1.34536e-09	6.57112e-09
MAPRE1	0.635645	5.39258	6.18481	1.35299e-09	6.6006e-09
TFF1	2.89266	-3.43683	6.1799	1.39253e-09	6.7895e-09
ROR1	2.12674	-2.12947	6.1794	1.39656e-09	6.80713e-09
SGCB	1.36562	3.40005	6.17931	1.39733e-09	6.80888e-09
SLC6A20	2.22984	-3.38868	6.17863	1.40285e-09	6.83379e-09
C3orf47	0.986455	-0.0239865	6.1781	1.40726e-09	6.85227e-09
LASS5	0.544391	4.02147	6.17807	1.40747e-09	6.85227e-09
ENTPD4	0.770686	2.65817	6.17799	1.40814e-09	6.8535e-09
BEND6	1.74671	-3.42151	6.1778	1.40975e-09	6.85932e-09
TMEM216	0.656555	1.71078	6.17585	1.42588e-09	6.93371e-09
CDH11	1.87277	1.38038	6.17499	1.43309e-09	6.96673e-09
NCS1	1.43906	2.47423	6.16838	1.4896e-09	7.23722e-09
ZNF260	0.54701	3.50024	6.16784	1.49432e-09	7.25801e-09
MAML1	0.533905	4.34191	6.16651	1.50598e-09	7.31036e-09
S100A2	2.12186	-2.43701	6.16608	1.50981e-09	7.3268e-09
LOXL1	1.88603	1.25516	6.16516	1.51795e-09	7.36197e-09
NOD1	0.592653	2.43502	6.16378	1.53019e-09	7.41699e-09
ILF3	0.488603	6.94709	6.16255	1.5413e-09	7.46864e-09
WDR78	1.27746	-0.504848	6.1594	1.56987e-09	7.60263e-09
SLC39A10	1.05177	2.77159	6.15863	1.57701e-09	7.635e-09
RABEP2	0.659455	3.6803	6.15758	1.58672e-09	7.67973e-09
TTLL5	0.564803	2.95385	6.15534	1.60758e-09	7.77614e-09
SAMD13	1.48126	-1.74453	6.15504	1.61036e-09	7.78734e-09
FMOD	1.92404	2.83585	6.15489	1.61182e-09	7.7921e-09
TDRD5	2.15584	-4.3075	6.15397	1.62051e-09	7.83183e-09
ZNF430	1.59195	-0.800379	6.15301	1.62959e-09	7.8734e-09
UNC80	1.5176	-3.68215	6.15214	1.63792e-09	7.91134e-09
G6PC3	0.656315	4.36522	6.15121	1.64677e-09	7.95179e-09
C10orf81	2.37626	-3.08848	6.15069	1.65177e-09	7.9736e-09
TRIM45	1.31443	1.35446	6.14972	1.66122e-09	8.00986e-09
TAS2R14	1.21007	-3.01028	6.14843	1.67369e-09	8.06766e-09
B9D2	0.793513	1.35601	6.14814	1.67653e-09	8.079e-09
TMED3	1.75412	4.23492	6.14703	1.68743e-09	8.12677e-09
KLC2	0.79539	3.5004	6.14408	1.71669e-09	8.2629e-09
UTP20	0.616697	3.68877	6.14367	1.72079e-09	8.27781e-09
TSPAN14	0.561767	5.57405	6.14274	1.73021e-09	8.31828e-09
PCDHGA9	1.68598	-2.02327	6.13787	1.78002e-09	8.54533e-09
HAS2	2.24701	-1.99439	6.13737	1.78515e-09	8.56749e-09
ALDH1A3	2.16396	0.890473	6.13664	1.79274e-09	8.60139e-09
RAB31	1.05995	3.39072	6.13537	1.80606e-09	8.65971e-09
ID1	1.50658	4.28137	6.1314	1.84829e-09	8.84739e-09
C2orf27A	1.29305	-1.35566	6.13104	1.85216e-09	8.86083e-09
STX18	0.499349	4.33911	6.12646	1.90221e-09	9.08998e-09
ZNF107	1.13192	1.24944	6.12646	1.90226e-09	9.08998e-09
NAA40	0.729719	3.0573	6.12461	1.92279e-09	9.17485e-09
CNOT6	0.605446	3.85847	6.12447	1.92433e-09	9.17953e-09
FUT11	0.829116	1.28554	6.12326	1.93795e-09	9.24186e-09
COL6A3	1.38611	5.5028	6.12265	1.94483e-09	9.27199e-09
VSIG10	0.820329	4.38375	6.12026	1.972e-09	9.39609e-09
POU6F1	0.766682	1.576	6.11953	1.98048e-09	9.43377e-09
CREBZF	0.57679	4.79046	6.11946	1.9812e-09	9.43451e-09
DNAJC18	0.923671	0.19012	6.11817	1.99617e-09	9.50305e-09
EDN1	1.3763	0.911379	6.11745	2.0045e-09	9.53997e-09
SAMD9	1.06377	2.39222	6.11676	2.01255e-09	9.57278e-09
YLPM1	0.50066	4.69214	6.11527	2.03003e-09	9.64762e-09
ZNF713	0.991834	-0.792544	6.11509	2.03213e-09	9.65483e-09
LOC202181	1.05209	-0.819528	6.11306	2.05623e-09	9.75811e-09
KIF27	1.00131	-0.552305	6.1128	2.05943e-09	9.76768e-09
THUMPD1	0.467506	4.59569	6.11165	2.07321e-09	9.83022e-09
ZNF808	1.1818	1.40741	6.11065	2.08522e-09	9.88433e-09
RASL11B	1.99768	-2.08047	6.10986	2.09489e-09	9.92735e-09
CLDN7	1.75792	4.63689	6.10859	2.11033e-09	9.99475e-09
LOC100130933	1.69085	0.609008	6.10754	2.12323e-09	1.00495e-08
TBC1D22B	0.608285	2.9864	6.107	2.12984e-09	1.00756e-08
POLR2J3	0.758193	4.51881	6.10324	2.17686e-09	1.02922e-08
CHST14	0.512608	3.76033	6.10241	2.18738e-09	1.0339e-08
PISD	0.481105	4.28516	6.10065	2.20985e-09	1.04422e-08
GPATCH2	0.597029	2.71281	6.0991	2.2297e-09	1.053e-08
PLAC2	1.3699	-3.4796	6.0984	2.23875e-09	1.05667e-08
TMEM43	0.534735	5.08987	6.09672	2.26069e-09	1.06657e-08
CHMP4C	0.91046	3.24705	6.09432	2.29239e-09	1.08044e-08
MEX3D	0.722134	3.41087	6.09333	2.30554e-09	1.08634e-08
PHF20	0.398661	4.35099	6.09288	2.31158e-09	1.08887e-08
PCDHGB3	1.72614	-2.75388	6.08866	2.36872e-09	1.11483e-08
FAM171A2	1.68722	-0.945296	6.08517	2.41703e-09	1.13725e-08
KIAA0226	0.476968	3.4739	6.08508	2.41831e-09	1.13753e-08
CSRNP2	0.582057	3.62287	6.08452	2.4262e-09	1.14027e-08
NLRP2	2.38799	-1.98102	6.08283	2.44996e-09	1.15045e-08
ZNF816A	1.4375	0.548824	6.08138	2.47064e-09	1.15918e-08
KCNK6	1.05218	0.973005	6.07968	2.49499e-09	1.16994e-08
GABRB3	3.34761	-1.15301	6.07862	2.51028e-09	1.17615e-08
INPP4B	1.43991	-0.402081	6.07566	2.55358e-09	1.19572e-08
AEBP2	0.554281	3.54039	6.07538	2.5578e-09	1.19735e-08
B3GNT8	1.44313	-0.56862	6.07514	2.56132e-09	1.19866e-08
CALHM2	0.91517	2.21651	6.07206	2.60734e-09	1.21916e-08
NTM	2.40789	-1.13038	6.07024	2.63479e-09	1.23165e-08
CHD2	0.495705	5.47238	6.06442	2.72491e-09	1.27306e-08
LRRC34	0.715244	-0.606526	6.06357	2.73832e-09	1.2786e-08
PBX1	1.64874	2.71718	6.06025	2.79112e-09	1.30252e-08
BOD1L	0.769501	4.1657	6.05965	2.8008e-09	1.3063e-08
ARMCX3	1.57729	3.9476	6.05883	2.81409e-09	1.31139e-08
AHI1	0.856575	1.97717	6.05805	2.82682e-09	1.31695e-08
PRKRA	0.394798	4.02244	6.05799	2.82784e-09	1.31706e-08
LOC100126784	1.568	-1.17053	6.05705	2.84314e-09	1.32381e-08
CYBA	1.48368	5.06437	6.05653	2.85168e-09	1.32742e-08
GFPT2	2.20088	-0.389445	6.05599	2.86066e-09	1.33122e-08
C19orf22	0.550167	5.52391	6.05463	2.88307e-09	1.3409e-08
CORO2B	1.55805	-0.274423	6.05071	2.94891e-09	1.37113e-08
C2orf55	1.14089	0.805752	6.05042	2.9538e-09	1.37263e-08
TNFRSF13C	1.41463	-3.91754	6.04964	2.96712e-09	1.37843e-08
NFKBID	1.14272	-1.21605	6.04812	2.99325e-09	1.38979e-08
CHMP7	0.48484	4.66911	6.04695	3.01338e-09	1.39856e-08
RAB3D	1.52532	2.50938	6.04693	3.01381e-09	1.39856e-08
SLC24A1	0.694287	2.52716	6.04674	3.01702e-09	1.39966e-08
TRIOBP	0.595996	5.65513	6.04657	3.02004e-09	1.40066e-08
MAP1B	1.09486	3.33784	6.04397	3.06552e-09	1.42096e-08
SS18	0.437298	5.55078	6.04125	3.11388e-09	1.44257e-08
ZNF506	1.09204	2.09056	6.04104	3.11775e-09	1.44396e-08
PRDM6	1.32167	-2.22078	6.04056	3.12624e-09	1.44748e-08
ATP10A	1.67205	0.387976	6.04029	3.13113e-09	1.44881e-08
C15orf39	0.82196	4.13839	6.04029	3.13113e-09	1.44881e-08
EFS	1.56948	-0.511753	6.04026	3.13172e-09	1.44881e-08
ADD3	1.06185	4.43811	6.03893	3.15568e-09	1.45948e-08
DDX52	0.497126	4.06697	6.0372	3.18735e-09	1.4733e-08
RG9MTD3	0.500037	1.83167	6.03388	3.24877e-09	1.50044e-08
RBM33	0.427621	4.84655	6.03365	3.25297e-09	1.50196e-08
TTC22	1.62323	0.182153	6.03329	3.2597e-09	1.50465e-08
PCYT1B	1.75251	-3.4666	6.03272	3.27034e-09	1.50871e-08
CAMSAP1L1	0.706744	4.21641	6.03228	3.27863e-09	1.51169e-08
HEXIM1	0.566654	5.15066	6.03207	3.28266e-09	1.51313e-08
PCGF2	0.985146	3.14495	6.03124	3.29824e-09	1.51989e-08
[truncated: 14,549 more rows]

## Sheet: GO_Biological_Process
Up-regulated pathway analysis								Down-regulated pathway analysis
Term	P-value	FDR	Z-Score	Combined Score	Genes			Term	P-value	FDR	Z-Score	Combined Score	Genes
cilium assembly (GO:0060271)	1.28916e-05	0.0231147	3.15805	35.5563	DYNC2H1,OFD1,BBS1,DYNC1I2,IFT140,RAB3IP,RABL2B,RPGRIP1L,WDR35,SEPT2,PKHD1,VANGL2,TTLL3,WDR60,TCTN2,NPHP1,TEKT2,FLNA,KIF3C,DZIP1,SDCCAG8			negative regulation of blood coagulation (GO:0030195)	2.4661e-18	4.85575e-15	36.0877	1463.14	FGB,FGA,CPB2,F12,FGG,SERPINF2,PROZ,PLG,TFPI,F2,KNG1,VTN,PROC,APOH,APOE,HRG,KLKB1
inorganic cation import across plasma membrane (GO:0098659)	2.7998e-05	0.0251002	12.4532	130.552	HCN4,SLC9A2,FAM155A,SLC9A5,TRPV6,SLC9A1			cholesterol homeostasis (GO:0042632)	9.96868e-17	6.54277e-14	19.711	726.243	ABCA1,SCARB1,ABCG8,ABCG5,XBP1,DGAT2,NR1I3,INSIG1,APOA2,APOA1,NR1H3,APOC3,APOA5,CYP7A1,APOM,APOC2,ANGPTL3,APOE,APOB
protein localization to membrane (GO:0072657)	0.000198243	0.0958658	3.51435	29.9634	DPP10,NLGN1,JUP,ABCA12,GOLGA7B,TSPAN15,CACNB3,DLG3,PACS1,FLNA,RAB38,PKP3,SCN3B			sterol homeostasis (GO:0055092)	9.96868e-17	6.54277e-14	19.711	726.243	ABCA1,SCARB1,ABCG8,ABCG5,XBP1,DGAT2,NR1I3,INSIG1,APOA2,APOA1,NR1H3,APOC3,APOA5,CYP7A1,APOM,APOC2,ANGPTL3,APOE,APOB
cytoskeleton-dependent intracellular transport (GO:0030705)	0.000407637	0.0958658	9.36941	73.1295	DYNC1I2,MYO10,HOOK2,KIF13B,KIF3C			triglyceride homeostasis (GO:0070328)	3.39427e-14	1.67083e-11	34.6756	1075.43	SCARB1,XBP1,DGAT2,APOC4,ACSM2A,NR1H3,APOC3,APOA1,APOA5,MLXIPL,APOC2,ANGPTL3,APOE
sodium ion import (GO:0097369)	0.000423084	0.0958658	14.2881	110.989	HCN4,SLC9A2,SLC9A5,SLC9A1			cholesterol efflux (GO:0033344)	5.50688e-14	2.16861e-11	43.5671	1330.11	ABCA1,ABCG8,SCARB1,ABCG5,APOM,APOC2,APOC1,APOA2,APOA1,APOC3,APOE,APOA5
negative regulation of cellular component movement (GO:0051271)	0.000423084	0.0958658	14.2881	110.989	PKHD1,FRMD5,TACSTD2,SPINT2			platelet degranulation (GO:0002576)	4.72613e-13	1.34323e-10	8.75289	248.411	FGB,FGA,ITIH4,ORM1,ITIH3,SERPINA1,AHSG,RARRES2,SERPINF2,FGG,APOA1,PLG,A1BG,ORM2,KNG1,SOD1,TF,SCCPDH,APOH,ALB,CD36,HRG
sodium ion import across plasma membrane (GO:0098719)	0.000423084	0.0958658	14.2881	110.989	HCN4,SLC9A2,SLC9A5,SLC9A1			regulation of lipid metabolic process (GO:0019216)	5.25771e-13	1.34323e-10	10.1146	285.979	ABCA1,ACSL1,ABCB4,RARRES2,APOA2,APOA1,APOC3,APOA5,CYP7A1,AGT,TM6SF2,FABP1,RXRA,APOC2,APOC1,PPARG,HMGCS2,CD36,PPARA,SULT2A1
protein localization to plasma membrane (GO:0072659)	0.000427733	0.0958658	3.66364	28.4189	GOLGA7B,DPP10,BBS1,TSPAN15,CACNB3,JUP,PACS1,FLNA,PKP3,ABCA12,SCN3B			lipid homeostasis (GO:0055088)	5.45751e-13	1.34323e-10	17.7071	499.988	ABCA1,CEBPA,XBP1,DGAT2,ABCB4,NR1I3,APOA1,NR1H3,APOA5,MLXIPL,ACOX2,ORMDL3,ANGPTL3,PPARG,APOE
epithelial cell development (GO:0002064)	0.00055302	0.110174	13.0968	98.2273	RAB25,POF1B,WNT7B,GRHL2			cholesterol metabolic process (GO:0008203)	6.16526e-13	1.34882e-10	13.4224	377.365	ABCA1,IDI1,APOA2,APOA1,DHCR24,APOA5,CYP7A1,ACAT2,TM7SF2,EBP,RXRA,FDX1,ANGPTL3,APOE,DHCR7,APOB,CES1
protein localization to cell periphery (GO:1990778)	0.000713898	0.119026	3.69884	26.7972	GOLGA7B,DPP10,TSPAN15,CACNB3,JUP,PACS1,FLNA,PKP3,ABCA12,SCN3B			acylglycerol homeostasis (GO:0055090)	1.17608e-12	2.3157e-10	39.8548	1094.77	SCARB1,MLXIPL,APOC2,APOC4,ANGPTL3,NR1H3,ACSM2A,APOA1,APOC3,APOE,APOA5
negative regulation of cell communication (GO:0010648)	0.000730224	0.119026	4.51336	32.5962	DDR1,EPHA6,UBASH3B,ERBB4,RYK,MST1R,IGF1R,FGFR1			cholesterol transport (GO:0030301)	1.79847e-12	3.21927e-10	18.6955	505.602	ABCA1,SCARB1,ABCG8,ABCG5,APOA2,APOA1,APOC3,APOA5,APOM,APOC2,APOC1,APOE,CD36,APOB
skeletal system morphogenesis (GO:0048705)	0.000950073	0.126066	7.56566	52.6492	RARG,IFT140,WDR60,DSCAML1,FGFR1			regulation of primary metabolic process (GO:0080090)	5.16412e-12	8.47346e-10	7.62483	198.164	ABCA1,LRP1,ACSL1,ABCB4,APOA2,APOA1,APOA5,CYP7A1,AGT,TM6SF2,FABP1,PSMD6,PSMA3,RXRA,PSMC3,PSMC2,PPARG,APOE,HMGCS2,CD36,PPARA,SULT2A1
intraciliary transport (GO:0042073)	0.000950143	0.126066	5.90891	41.1195	DYNC2H1,IFT140,WDR60,RABL2B,KIF3C,WDR35			regulation of cholesterol transport (GO:0032374)	1.28736e-11	1.94986e-09	39.7755	997.404	LRP1,ABCB4,APOC2,APOC1,APOA2,NR1H3,APOA1,PPARG,APOE,APOA5
regulation of cell proliferation (GO:0042127)	0.00101993	0.126066	1.87834	12.938	RARG,CTF1,ATP8A2,CTBP2,TGFA,LAMC2,MST1R,FAM129B,IGF1R,PKHD1,RAB25,ERBB4,PDGFD,PDGFC,NCK2,SPEG,S100A11,TGFB2,JAG1,JUP,STYK1,TBC1D8,LDOC1,WNT9A,PTPN14,DLG3,CEACAM6,CLCF1,SFRP5,WNK2,GNRH1,TSPYL5,FGFR1			regulated exocytosis (GO:0045055)	1.86558e-11	2.6238e-09	7.07691	174.834	FGB,FGA,ITIH4,ORM1,ITIH3,SERPINA1,AHSG,RARRES2,SERPINF2,FGG,APOA1,PLG,A1BG,ORM2,KNG1,SOD1,TF,SCCPDH,APOH,ALB,CD36,HRG
negative regulation of signaling (GO:0023057)	0.00110225	0.126066	4.21138	28.6812	DDR1,EPHA6,UBASH3B,ERBB4,RYK,MST1R,IGF1R,FGFR1			monocarboxylic acid metabolic process (GO:0032787)	2.1865e-11	2.87015e-09	8.61522	211.47	SLC16A1,UGT1A1,AGXT2,ACOT12,PDHB,PRODH2,ALDH4A1,AS3MT,BTD,PC,GPAM,PCCB,ANGPTL3,ACOT1,ACOT6,PPARA,AGXT,ACOT4,PCK2
cilium organization (GO:0044782)	0.00112496	0.126066	2.88132	19.5642	DYNC2H1,OFD1,BBS1,RABL2B,WDR35,SEPT2,PKHD1,TTLL3,WDR60,TCTN2,TEKT2,FLNA,DZIP1			phospholipid efflux (GO:0033700)	6.54284e-11	7.90364e-09	79.252	1858.47	ABCA1,APOC2,APOC1,APOA2,APOC3,APOA1,APOE,APOA5
regulation of ERK1 and ERK2 cascade (GO:0070372)	0.00145945	0.134239	2.56861	16.7722	DDR1,EPHA6,ARHGAP8,RYK,GSTP1,MST1R,AGER,IGF1R,PKHD1,RPS6KA6,ERBB4,PDGFD,WNK2,PDGFC,FGFR1			high-density lipoprotein particle remodeling (GO:0034375)	7.22526e-11	7.90364e-09	44.6609	1042.87	SCARB1,APOM,APOC2,APOC1,ALB,APOA2,APOC3,APOA1,APOE
protein autophosphorylation (GO:0046777)	0.0015467	0.134239	2.91718	18.8789	DDR1,STK33,ERBB4,WNK2,MINK1,MYO3A,STYK1,PRKX,MAPK15,MARK2,IGF1R,FGFR1			reverse cholesterol transport (GO:0043691)	7.22526e-11	7.90364e-09	44.6609	1042.87	ABCA1,SCARB1,APOM,APOC2,APOA2,APOC3,APOA1,APOE,APOA5
generation of neurons (GO:0048699)	0.00160066	0.134239	3.29592	21.2169	FZD1,TGFB2,WNT10A,MYEF2,RYK,WNT7B,WNT9A,KIAA0319,MARK2,FGFR1			fatty acid metabolic process (GO:0006631)	1.36041e-10	1.40982e-08	8.23783	187.148	PON3,PHYH,XBP1,ACSL1,PON1,ACOT12,ACSM2A,CYP4F12,ACSM2B,GPAM,PCCB,ANGPTL3,ACOT1,ACOT6,PPARA,ACOT4,SLC27A5,CES1
epithelial cell morphogenesis (GO:0003382)	0.00163478	0.134239	16.8091	107.852	RAB25,POF1B,GRHL2			sterol metabolic process (GO:0016125)	1.47576e-10	1.45289e-08	12.454	281.918	ABCA1,APOA2,APOA1,CYP7A1,TM7SF2,CYP17A1,CYP27A1,EBP,RXRA,FDX1,ANGPTL3,APOE,DHCR7,APOB
intraciliary retrograde transport (GO:0035721)	0.00163478	0.134239	16.8091	107.852	DYNC2H1,IFT140,WDR35			diterpenoid metabolic process (GO:0016101)	3.01284e-10	2.8249e-08	11.6739	255.926	LRP1,SDC2,RARRES2,APOA2,APOA1,APOC3,AKR1C4,DHRS3,TTR,APOM,APOC2,ALDH1A1,APOE,APOB
regulation of ruffle assembly (GO:1900027)	0.00164711	0.134239	9.24241	59.2321	SH3YL1,NLGN1,TACSTD2,EPS8L1			retinoid metabolic process (GO:0001523)	4.34815e-10	3.89159e-08	10.0206	216.005	UGT1A1,LRP1,SDC2,RARRES2,APOA2,APOA1,APOC3,AKR1C4,DHRS3,TTR,APOM,APOC2,ALDH1A1,APOE,APOB
regulation of MAPK cascade (GO:0043408)	0.00185609	0.144695	2.71296	17.0626	DDR1,TGFB2,EPHA6,RYK,GSTP1,CASC2,MST1R,IGF1R,PKHD1,ERBB4,PAK6,KCTD11,FGFR1			regulation of lipoprotein lipase activity (GO:0051004)	4.66894e-10	3.99702e-08	32.4757	697.737	APOC2,APOH,APOC1,ANGPTL3,NR1H3,APOC3,APOA1,PCSK6,APOA5
cell-substrate junction assembly (GO:0007044)	0.00220629	0.158235	14.7072	89.956	LAMB3,ITGB4,LAMC2			positive regulation of lipid metabolic process (GO:0045834)	7.99048e-10	6.55553e-08	29.7678	623.564	MLXIPL,APOA2,SIRT4,ANGPTL3,APOA1,APOE,F2,PPARA,APOA5
hemidesmosome assembly (GO:0031581)	0.00220629	0.158235	14.7072	89.956	LAMB3,ITGB4,LAMC2			regulation of endopeptidase activity (GO:0052548)	1.11305e-09	8.76639e-08	10.3736	213.863	SERPINA11,SERPINA1,SERPIND1,AHSG,SERPINC1,SERPINF1,SERPINA10,SERPINF2,KNG1,AGT,VTN,PSMA3,FETUB,HRG
canonical Wnt signaling pathway (GO:0060070)	0.00229844	0.158504	4.1809	25.4011	FZD1,RARG,WNT10A,RYK,SFRP5,WNT7B,WNT9A			regulation of acute inflammatory response (GO:0002673)	1.27318e-09	9.64187e-08	7.03271	144.042	CPB2,CFH,C4BPA,C4BPB,C8B,F2,C8A,CPN2,C2,CPN1,C4A,VTN,C8G,CREB3L3,CFHR2,CFHR1,CFHR4,CFHR5
regulation of AMPA receptor activity (GO:2000311)	0.0027562	0.183032	7.85484	46.2956	NLGN3,NLGN1,MINK1,SHISA9			regulation of protein activation cascade (GO:2000257)	1.50345e-09	1.08985e-07	7.50695	152.507	CPB2,CFH,C4BPA,C4BPB,C8B,F2,C8A,CPN2,C2,CPN1,C4A,VTN,C8G,CFHR2,CFHR1,CFHR4,CFHR5
intraciliary transport involved in cilium assembly (GO:0035735)	0.00306034	0.1921	5.6176	32.5216	DYNC2H1,IFT140,WDR60,KIF3C,WDR35			fibrinolysis (GO:0042730)	1.55738e-09	1.08985e-07	39.6179	803.461	FGB,FGA,CPB2,FGG,SERPINF2,PLG,F2,HRG
plasma membrane bounded cell projection assembly (GO:0120031)	0.00310704	0.1921	2.44577	14.1221	DYNC2H1,OFD1,BBS1,RABL2B,WDR35,SEPT2,PKHD1,FGD6,TTLL3,WDR60,TCTN2,TEKT2,FLNA,DZIP1			regulation of blood coagulation (GO:0030193)	1.6721e-09	1.08985e-07	19.8776	401.709	VTN,PROC,APOH,F12,PROZ,APOE,TFPI,F2,HRG,KNG1
glomerular visceral epithelial cell differentiation (GO:0072112)	0.00368449	0.220209	11.7646	65.9243	JAG1,IQGAP1,PROM1			regulation of complement activation (GO:0030449)	1.74073e-09	1.08985e-07	7.42497	149.754	CPB2,CFH,C4BPA,C4BPB,C8B,F2,C8A,CPN2,C2,CPN1,C4A,VTN,C8G,CFHR2,CFHR1,CFHR4,CFHR5
regulation of phosphatidylinositol 3-kinase signaling (GO:0014066)	0.00386139	0.223338	3.77863	20.9968	TGFB2,PDGFD,PDGFC,IL18,FBXL2,PTPN13,FGFR1			protein carboxylation (GO:0018214)	1.77121e-09	1.08985e-07	69.2049	1394.59	F7,PROC,F9,GGCX,F10,PROZ,F2
cytoskeleton organization (GO:0007010)	0.00442702	0.245867	3.03666	16.4588	LAMA5,SEMA6A,PCLO,FGD6,JUP,ABI2,PAK6,RHOV,PLD2			peptidyl-glutamic acid carboxylation (GO:0017187)	1.77121e-09	1.08985e-07	69.2049	1394.59	F7,PROC,F9,F10,GGCX,PROZ,F2
regulation of intracellular pH (GO:0051453)	0.00465556	0.245867	5.0404	27.0654	SLC9A2,SLC9A5,SLC4A3,CFTR,SLC9A1			regulation of humoral immune response (GO:0002920)	3.0772e-09	1.83606e-07	7.11413	139.432	CPB2,CFH,C4BPA,C4BPB,C8B,F2,C8A,CPN2,C2,CPN1,C4A,VTN,C8G,CFHR2,CFHR1,CFHR4,CFHR5
negative regulation of response to stimulus (GO:0048585)	0.00466229	0.245867	3.01077	16.1626	DDR1,TGFB2,EPHA6,UBASH3B,ERBB4,RYK,MST1R,IGF1R,FGFR1			negative regulation of peptidase activity (GO:0010466)	3.46683e-09	1.98825e-07	10.5964	206.419	SERPINA11,SERPINA1,SERPIND1,AHSG,SERPINC1,SERPINF1,SERPINA10,SERPINF2,KNG1,AGT,VTN,FETUB,HRG
primary neural tube formation (GO:0014020)	0.0049089	0.251476	6.54435	34.7944	TGFB2,VANGL2,PRICKLE1,GRHL2			regulation of immune effector process (GO:0002697)	3.53423e-09	1.98825e-07	7.04043	137.012	CPB2,CFH,C4BPA,C4BPB,C8B,F2,C8A,CPN2,C2,CPN1,C4A,VTN,C8G,CFHR2,CFHR1,CFHR4,CFHR5
tube closure (GO:0060606)	0.00558362	0.259664	6.28226	32.5918	TGFB2,VANGL2,PRICKLE1,GRHL2			negative regulation of hemostasis (GO:1900047)	8.81795e-09	4.56909e-07	46.1318	855.583	VTN,PROC,APOH,PROZ,APOE,TFPI,KNG1
cardiac muscle cell action potential (GO:0086001)	0.00558362	0.259664	6.28226	32.5918	HCN4,KCNQ1,ATP1A1,SCN3B			triglyceride-rich lipoprotein particle remodeling (GO:0034370)	8.81795e-09	4.56909e-07	46.1318	855.583	APOC2,APOA2,APOC3,APOA1,APOE,APOB,APOA5
epithelial cilium movement (GO:0003351)	0.00564802	0.259664	9.80282	50.7438	OFD1,SPAG17,CCDC103			regulation of fibrinolysis (GO:0051917)	8.81795e-09	4.56909e-07	46.1318	855.583	F12,APOH,SERPINF2,PLG,F2,HRG,KLKB1
presynapse assembly (GO:0099054)	0.00564802	0.259664	9.80282	50.7438	FZD1,NLGN3,NLGN1			cholesterol biosynthetic process (GO:0006695)	9.13176e-09	4.61037e-07	15.898	294.295	IDI1,EBP,APOA1,DHCR24,APOE,DHCR7,APOA5,ACAT2,TM7SF2,CES1
regulation of cell motility (GO:2000145)	0.00606138	0.271701	3.12308	15.9459	FRMD5,ERBB4,MINK1,TACSTD2,PLXNB3,FLNA,PRKX,SPINT2			secondary alcohol biosynthetic process (GO:1902653)	1.23634e-08	6.08586e-07	15.2857	278.33	IDI1,EBP,APOA1,DHCR24,APOE,DHCR7,APOA5,ACAT2,TM7SF2,CES1
cellular response to cAMP (GO:0071320)	0.00631751	0.276275	6.04032	30.5908	HCN4,KCNQ1,CFTR,AQP1			positive regulation of cholesterol esterification (GO:0010873)	1.86735e-08	8.7543e-07	78.9352	1404.74	APOC1,APOA2,APOA1,APOE,APOA5,AGT
negative regulation of programmed cell death (GO:0043069)	0.00732162	0.3023	1.94063	9.54192	FANK1,DDR1,EPHA6,CDSN,RYK,ANXA4,GSTP1,WDR73,VTCN1,MST1R,SH3RF1,FAM129B,AQP1,IGF1R,PKHD1,ERBB4,FLNA,NTSR1,FGFR1			chylomicron remodeling (GO:0034371)	1.86735e-08	8.7543e-07	78.9352	1404.74	APOC2,APOA2,APOC3,APOA1,APOE,APOB
cilium movement (GO:0003341)	0.007385	0.3023	4.46648	21.9229	SPAG17,DNAH7,CCDC103,TEKT2,WDR66			regulation of protein processing (GO:0070613)	2.11855e-08	9.70097e-07	6.14801	108.635	CPB2,CFH,C4BPA,C4BPB,C8B,F2,C8A,CPN2,C2,CPN1,C4A,VTN,C8G,CFHR2,CFHR1,CFHR4,CFHR5
positive regulation of kinase activity (GO:0033674)	0.00749343	0.3023	3.00348	14.6982	DDR1,EPHA6,ERBB4,RYK,MST1R,IQGAP1,IGF1R,FGFR1			acyl-CoA metabolic process (GO:0006637)	2.8909e-08	1.29368e-06	13.7023	237.86	OXSM,ACOT12,ACSM2A,ACOT13,ACOT1,HMGCS2,ACOT6,ACSM2B,ACSF2,ACOT4
positive regulation of transferase activity (GO:0051347)	0.00758701	0.3023	2.77412	13.5414	DDR1,EPHA6,ERBB4,RYK,MST1R,GRHL2,MAPK15,IGF1R,FGFR1			negative regulation of coagulation (GO:0050819)	3.16592e-08	1.38527e-06	34.5953	597.4	VTN,PROC,APOH,PROZ,APOE,TFPI,KNG1
Rab protein signal transduction (GO:0032482)	0.00805534	0.313983	3.68851	17.7839	RAB36,RAB25,RABL2A,RABL2B,RAB19,RAB38			sterol biosynthetic process (GO:0016126)	3.76904e-08	1.61331e-06	13.2449	226.406	IDI1,EBP,APOA1,DHCR24,APOE,DHCR7,APOA5,ACAT2,TM7SF2,CES1
negative regulation of keratinocyte differentiation (GO:0045617)	0.00875241	0.318974	19.5743	92.7514	CDSN,GRHL2			secondary alcohol metabolic process (GO:1902652)	4.38613e-08	1.79954e-06	16.2287	274.95	ABCA1,EBP,RXRA,FDX1,APOA2,ANGPTL3,APOA1,APOE,APOB
positive regulation of microtubule motor activity (GO:2000576)	0.00875241	0.318974	19.5743	92.7514	DYNC1I2,DNAL4			negative regulation of cholesterol transport (GO:0032375)	4.56969e-08	1.79954e-06	59.1984	1000.53	ABCG8,ABCG5,APOC2,APOC1,APOA2,APOC3
oligosaccharide biosynthetic process (GO:0009312)	0.00889498	0.318974	5.41463	25.5693	GALNT12,GALNT3,B3GALT5,FUT3			positive regulation of steroid metabolic process (GO:0045940)	4.56969e-08	1.79954e-06	59.1984	1000.53	APOC1,APOA2,APOA1,APOE,APOA5,AGT
neural tube closure (GO:0001843)	0.00889498	0.318974	5.41463	25.5693	TGFB2,VANGL2,PRICKLE1,GRHL2			chylomicron assembly (GO:0034378)	4.56969e-08	1.79954e-06	59.1984	1000.53	APOC2,APOA2,APOC3,APOA1,APOE,APOB
regulation of cell-matrix adhesion (GO:0001952)	0.00947181	0.319917	4.18074	19.4799	JAG1,JUP,MINK1,SEMA3E,SLC9A1			triglyceride metabolic process (GO:0006641)	5.11181e-08	1.97356e-06	10.6763	179.246	FABP1,DGAT2,MOGAT3,CPS1,GPAM,APOH,APOA2,APOA1,APOC3,APOE,APOA5
positive regulation of phosphatidylinositol 3-kinase signaling (GO:0014068)	0.010249	0.319917	4.09343	18.7503	TGFB2,PDGFD,PDGFC,IL18,FGFR1			negative regulation of sterol transport (GO:0032372)	5.62659e-08	2.13053e-06	196.96	3287.88	ABCG8,ABCG5,APOC2,APOC1,APOA2
negative regulation of cell proliferation (GO:0008285)	0.0102818	0.319917	1.94843	8.91871	RARG,TGFB2,ATP8A2,CTBP2,GSTP1,LDOC1,WNT9A,PTPN14,FAM129B,DLG3,ERBB4,SFRP5,WNK2,NCK2,GNRH1,SPEG,S100A11			regulation of lipid catabolic process (GO:0050994)	9.16091e-08	3.40337e-06	27.6734	448.468	RARRES2,PDE3B,APOC1,APOA2,ANGPTL3,APOC3,APOA5
ciliary basal body-plasma membrane docking (GO:0097711)	0.0103272	0.319917	3.09677	14.1615	OFD1,DYNC1I2,TCTN2,NPHP1,RAB3IP,RPGRIP1L,SDCCAG8			regulation of cholesterol esterification (GO:0010872)	9.84088e-08	3.58828e-06	47.3563	764.053	APOC1,APOA2,APOA1,APOE,APOA5,AGT
cellular metal ion homeostasis (GO:0006875)	0.0103272	0.319917	3.09677	14.1615	PKHD1,SLC24A3,ATP13A4,ATP1A1,ATP2C2,LETM2,SLC9A1			signal peptide processing (GO:0006465)	1.07326e-07	3.84227e-06	18.6351	299.045	F7,PROC,F9,SPCS1,F10,SPPL2A,PROZ,F2
Ras protein signal transduction (GO:0007265)	0.0106351	0.319917	2.24796	10.2138	CNKSR1,ABI2,RAB36,RAB25,RABL2A,PAK6,RABL2B,EPS8L1,RAB19,TAX1BP3,RAB38,RHOV			negative regulation of endopeptidase activity (GO:0010951)	1.3683e-07	4.81104e-06	7.4095	117.104	SERPINA11,SERPINA1,SERPIND1,AHSG,SERPINC1,SERPINF1,SERPINA10,SERPINF2,KNG1,AGT,VTN,FETUB,HRG
positive regulation of cell proliferation (GO:0008284)	0.0107558	0.319917	1.8624	8.44098	TGFB2,CTF1,IL18,TBC1D8,TGFA,LAMC2,MST1R,AQP1,IGF1R,PKHD1,RAB25,CEACAM6,ERBB4,PDGFD,CLCF1,PDGFC,S100A6,TSPYL5,FGFR1			positive regulation of lipid catabolic process (GO:0050996)	1.46683e-07	4.97962e-06	25.1564	395.835	AADAC,APOC2,APOA2,ANGPTL3,APOA1,PPARA,APOA5
regulation of heart rate by cardiac conduction (GO:0086091)	0.0109457	0.319917	5.06478	22.8665	HCN4,JUP,KCNQ1,SCN3B			anion homeostasis (GO:0055081)	1.46683e-07	4.97962e-06	25.1564	395.835	ABCA1,MLXIPL,XBP1,DGAT2,ANGPTL3,APOA1,APOE
cell morphogenesis involved in differentiation (GO:0000904)	0.0110688	0.319917	4.00969	18.0581	LAMA5,POF1B,RAB25,MICALL2,GRHL2			regulation of cholesterol storage (GO:0010885)	1.9266e-07	6.22571e-06	39.4615	610.168	ABCA1,SCARB1,NR1H3,PPARG,PPARA,APOB
positive regulation of heart contraction (GO:0045823)	0.0111708	0.319917	7.3506	33.0369	TGFB2,KCNQ1,SCN3B			regulation of sterol transport (GO:0032371)	1.92874e-07	6.22571e-06	98.4747	1522.54	LRP1,APOC1,APOA1,APOE,APOA5
regulation of atrial cardiac muscle cell membrane repolarization (GO:0060372)	0.0120517	0.319917	15.6586	69.1885	KCNQ1,FLNA			chylomicron remnant clearance (GO:0034382)	1.92874e-07	6.22571e-06	98.4747	1522.54	APOC2,APOC1,APOC3,APOE,APOB
SA node cell action potential (GO:0086015)	0.0120517	0.319917	15.6586	69.1885	HCN4,SCN3B			cellular protein metabolic process (GO:0044267)	2.13591e-07	6.78323e-06	2.98465	45.8418	SERPINA1,ITIH2,SERPINC1,SDC2,SERPINA10,SPPL2A,PROZ,PLG,AFP,PLOD1,KNG1,C4A,TTR,APOE,APOB,FGA,SERPIND1,F10,AHSG,FGG,APOA2,APOA1,F2,CP,APOA5,F7,TF,F9,SPCS1,PROC,GGCX,ALB,BAP1
regulation of skeletal muscle fiber development (GO:0048742)	0.0120517	0.319917	15.6586	69.1885	HDAC9,FAM129B			protein processing (GO:0016485)	2.18011e-07	6.81371e-06	6.42784	98.5949	F10,F12,SPPL2A,PROZ,HFE2,PCSK6,F2,CPN1,F7,PROC,F9,SPCS1,UQCRC1,KLKB1
carbohydrate biosynthetic process (GO:0016051)	0.0120761	0.319917	4.90625	21.6686	GALNT12,GALNT3,B3GALT5,FUT3			organic substance transport (GO:0071702)	2.41682e-07	7.43551e-06	7.00755	106.764	ABCA1,SLC22A3,SLC47A1,ABCA6,APOC3,ABCC11,APOA5,SLCO1B1,SLC22A25,HRG,SLC22A7,SLC22A10,SLC22A9
positive regulation of ERK1 and ERK2 cascade (GO:0070374)	0.0125717	0.319917	2.28619	10.0051	DDR1,EPHA6,ARHGAP8,RYK,ERBB4,PDGFD,PDGFC,MST1R,AGER,IGF1R,FGFR1			positive regulation of lipid biosynthetic process (GO:0046889)	2.88709e-07	8.74567e-06	15.8374	238.477	SCARB1,MLXIPL,APOC2,SIRT4,NR1H3,APOA1,APOE,APOA5
metal ion transport (GO:0030001)	0.0134132	0.319917	2.93129	12.6383	KCNK5,KCNH3,KCNJ16,SLC5A1,SCN3B,KCNAB3,AQP1			high-density lipoprotein particle assembly (GO:0034380)	3.50241e-07	1.04489e-05	33.8224	502.759	ABCA1,APOM,APOA2,APOA1,APOE,APOA5
regulation of kinase activity (GO:0043549)	0.0134132	0.319917	2.93129	12.6383	DDR1,EPHA6,ERBB4,RYK,MST1R,IGF1R,FGFR1			post-translational protein modification (GO:0043687)	3.72686e-07	1.09525e-05	3.31597	49.0848	SERPINA1,ITIH2,SERPINC1,SDC2,SERPINA10,AFP,KNG1,C4A,PSMD6,FBXO6,APOE,APOB,FGA,SERPIND1,AHSG,FGG,APOA2,APOA1,CP,APOA5,KCTD6,TF,PSMA3,PROC,PSMC3,PSMC2,ALB
regulation of cell migration (GO:0030334)	0.0137291	0.319917	1.9727	8.45942	JAG1,MINK1,PRKX,LAMC2,SEMA3E,IGF1R,FRMD5,CEACAM6,ERBB4,PDGFD,TMSB15B,PDGFC,PLXNB3,FLNA,SRGAP1			lipid transport (GO:0006869)	4.13476e-07	1.19726e-05	6.64682	97.6993	ABCA1,SCARB1,ABCA6,APOC3,AKR1C4,APOA5,SLCO1B1,RXRA,ALB,LBP,APOE,PPARA,SLC27A5
epidermal growth factor receptor signaling pathway (GO:0007173)	0.0137938	0.319917	3.77778	16.1822	STYK1,NCK2,TGFA,IQGAP1,FAM83B			positive regulation of lipoprotein lipase activity (GO:0051006)	5.03738e-07	1.43748e-05	65.6465	951.953	APOC2,APOH,NR1H3,APOA1,APOA5
peptidyl-tyrosine phosphorylation (GO:0018108)	0.0141739	0.319917	3.23227	13.7577	DDR1,ABI2,ERBB4,STYK1,IGF1R,FGFR1			acylglycerol catabolic process (GO:0046464)	5.20269e-07	1.46344e-05	14.3962	208.297	FABP1,CPS1,APOA2,APOC3,APOA1,ABHD6,APOE,APOA5
cell-cell junction assembly (GO:0007043)	0.0141739	0.319917	3.23227	13.7577	CDH6,POF1B,JUP,MICALL2,PKP3,GRHL2			negative regulation of fibrinolysis (GO:0051918)	1.11008e-06	3.03576e-05	49.2323	675.028	APOH,SERPINF2,PLG,F2,HRG
regulation of cellular pH (GO:0030641)	0.0145547	0.319917	4.61717	19.5299	SLC9A2,SLC9A5,SLC4A3,SLC9A1			positive regulation of triglyceride lipase activity (GO:0061365)	1.11008e-06	3.03576e-05	49.2323	675.028	APOC2,APOH,NR1H3,APOA1,APOA5
embryonic skeletal system development (GO:0048706)	0.014778	0.319917	6.5332	27.5349	WDR60,WNT9A,DSCAML1			carboxylic acid metabolic process (GO:0019752)	1.15538e-06	3.11637e-05	12.6667	173.167	PON3,CYB5A,ST6GAL1,GSTO1,PON1,CYP4F3,SIRT4,ACOT4
phosphatidylserine acyl-chain remodeling (GO:0036150)	0.014778	0.319917	6.5332	27.5349	PLA2G4F,OSBPL5,LPCAT4			positive regulation of triglyceride metabolic process (GO:0090208)	1.53316e-06	4.07028e-05	23.6721	316.926	SCARB1,AADAC,APOC2,NR1H3,APOA1,APOA5
ERBB signaling pathway (GO:0038127)	0.0150101	0.319917	3.18842	13.3883	ERBB4,STYK1,NCK2,TGFA,IQGAP1,FAM83B			phospholipid transport (GO:0015914)	1.55039e-06	4.07028e-05	8.27041	110.633	ABCA1,SCARB1,ABCB4,APOC2,APOC1,APOA2,APOA1,APOC3,APOE,APOA5
regulation of hydrolase activity (GO:0051336)	0.0150101	0.319917	3.18842	13.3883	ARHGAP8,FGD6,PRR5-ARHGAP8,PLXNB3,ADAP1,PROM2			negative regulation of wound healing (GO:0061045)	1.90326e-06	4.93094e-05	15.3678	202.424	VTN,PROC,APOH,PROZ,APOE,TFPI,KNG1
monovalent inorganic cation transport (GO:0015672)	0.0155544	0.319917	2.8402	11.8249	KCNK5,KCNH3,KCNJ16,SLC5A1,SCN3B,KCNAB3,AQP1			peptide metabolic process (GO:0006518)	1.96368e-06	5.0214e-05	5.69346	74.816	F10,GSTO1,SPPL2A,PROZ,F2,CPN1,SOD1,F7,PROC,F9,SPCS1,GSTA2,GSTA1
positive regulation of isotype switching (GO:0045830)	0.0158049	0.319917	13.0482	54.1165	CLCF1,TP53BP1			regulation of triglyceride catabolic process (GO:0010896)	2.17448e-06	5.48916e-05	39.3838	513.515	AADAC,APOC2,APOC3,APOA1,APOA5
response to epinephrine (GO:0071871)	0.0158049	0.319917	13.0482	54.1165	KCNQ1,SLC9A1			positive regulation of cholesterol transport (GO:0032376)	2.31947e-06	5.7088e-05	21.519	279.191	ABCA1,LRP1,ABCB4,PON1,NR1H3,APOE
glomerular visceral epithelial cell development (GO:0072015)	0.0158049	0.319917	13.0482	54.1165	JAG1,IQGAP1			positive regulation of fatty acid metabolic process (GO:0045923)	2.31947e-06	5.7088e-05	21.519	279.191	MLXIPL,APOC2,NR1H3,APOA1,PPARA,APOA5
desmosome organization (GO:0002934)	0.0158049	0.319917	13.0482	54.1165	JUP,PKP3			organic hydroxy compound biosynthetic process (GO:1901617)	2.9966e-06	7.28432e-05	8.91752	113.413	CYP27A1,ACOX2,PSAT1,HSD17B4,AKR1C4,DHCR7,CYP7A1,SLC27A5,TM7SF2
atrial cardiac muscle cell to AV node cell signaling (GO:0086026)	0.0158049	0.319917	13.0482	54.1165	KCNQ1,SCN3B			peptidyl-glutamic acid modification (GO:0018200)	3.36683e-06	8.08449e-05	13.8296	174.274	F7,PROC,F9,F10,GGCX,PROZ,F2
lung epithelium development (GO:0060428)	0.0158049	0.319917	13.0482	54.1165	WNT7B,GRHL2			chemical homeostasis (GO:0048878)	3.64628e-06	8.65004e-05	10.5528	132.141	CEBPA,ACOX2,ABCB4,NR1I3,ANGPTL3,NR1H3,PPARG,OTC
cellular response to epinephrine stimulus (GO:0071872)	0.0158049	0.319917	13.0482	54.1165	KCNQ1,SLC9A1			positive regulation of fatty acid biosynthetic process (GO:0045723)	3.90456e-06	9.11733e-05	32.8182	408.697	MLXIPL,APOC2,NR1H3,APOA1,APOA5
glomerular epithelial cell development (GO:0072310)	0.0158049	0.319917	13.0482	54.1165	JAG1,IQGAP1			glucose metabolic process (GO:0006006)	3.93587e-06	9.11733e-05	7.34921	91.4637	PFKFB1,G6PC,PC,DCXR,SORD,SLC25A10,GALM,ALDOB,SLC25A13,PCK2
calcium ion import into cytosol (GO:1902656)	0.0158049	0.319917	13.0482	54.1165	FAM155A,TRPV6			steroid biosynthetic process (GO:0006694)	4.16383e-06	9.53324e-05	6.42824	79.64	CYP27A1,ACOX2,FDX1,HSD17B4,HSD17B6,AKR1C4,DHCR7,CYP7A1,SLC27A5,TM7SF2,CYP17A1
calcium ion import across plasma membrane (GO:0098703)	0.0158049	0.319917	13.0482	54.1165	FAM155A,TRPV6			coenzyme metabolic process (GO:0006732)	4.24503e-06	9.60743e-05	8.492	105.044	OXSM,ACOT12,ACSM2A,ACOT13,ACOT1,ACOT6,ACSM2B,ACOT4,ACSF2
renal system development (GO:0072001)	0.0158415	0.319917	3.63749	15.0778	PKHD1,TGFB2,ITGB4,IFT140,KCTD11			regulation of fatty acid biosynthetic process (GO:0042304)	4.39287e-06	9.82906e-05	13.1704	162.464	MLXIPL,APOC2,APOC1,NR1H3,APOA1,APOC3,APOA5
epidermis development (GO:0008544)	0.0158799	0.319917	3.14575	13.0319	WNT10A,CDSN,LAMB3,KRT15,LAMC2,GRHL2			negative regulation of lipid metabolic process (GO:0045833)	4.87295e-06	0.000106609	18.2065	222.698	UGT1A1,APOC2,PDE3B,APOC1,APOA2,APOC3
protein localization to cilium (GO:0061512)	0.0167997	0.327412	6.18903	25.2908	BBS1,IFT140,WDR35			positive regulation of blood coagulation (GO:0030194)	4.87295e-06	0.000106609	18.2065	222.698	F12,APOH,SERPINF2,PLG,F2,HRG
peptidyl-S-diacylglycerol-L-cysteine biosynthetic process from peptidyl-cysteine (GO:0018231)	0.0167997	0.327412	6.18903	25.2908	GOLGA7B,ZDHHC7,ZDHHC1			negative regulation of cholesterol storage (GO:0010887)	5.5632e-06	0.000119065	78.621	951.262	ABCA1,NR1H3,PPARG,PPARA
peptidyl-L-cysteine S-palmitoylation (GO:0018230)	0.0167997	0.327412	6.18903	25.2908	GOLGA7B,ZDHHC7,ZDHHC1			lipoprotein metabolic process (GO:0042157)	5.5632e-06	0.000119065	78.621	951.262	APOA2,APOA1,APOE,APOA5
response to cAMP (GO:0051591)	0.0173331	0.331829	4.36022	17.6813	HCN4,KCNQ1,CFTR,AQP1			regulation of macrophage derived foam cell differentiation (GO:0010743)	5.66652e-06	0.000119972	12.5711	151.87	ABCA1,NR1H3,PPARG,CD36,APOB,PPARA,AGT
potassium ion transport (GO:0006813)	0.0180823	0.331829	3.50722	14.0738	KCNK5,KCNH3,KCNJ16,KCNAB3,AQP1			monocarboxylic acid transport (GO:0015718)	5.91551e-06	0.000123911	8.10517	97.5694	SLCO1B1,RXRA,SLC16A1,ALB,AKR1C4,SLC6A1,PPARA,SLC38A3,SLC27A5
regulation of stress-activated MAPK cascade (GO:0032872)	0.0188377	0.331829	4.24215	16.8494	TGFB2,GSTP1,AGER,IGF1R			plasminogen activation (GO:0031639)	6.55595e-06	0.000135881	28.1284	335.717	FGB,FGA,APOH,FGG,KLKB1
ammonium transport (GO:0015696)	0.0189683	0.331829	5.87928	23.3112	SLC12A2,SLC44A2,AQP1			steroid metabolic process (GO:0008202)	6.72023e-06	0.000137835	5.487	65.3523	CYP27A1,UGT1A1,CYP2D6,FDX1,UGT2B4,HSD17B4,DHCR24,AKR1C4,GC,CYP7A1,SULT2A1,CYP17A1
cellular response to amyloid-beta (GO:1904646)	0.0189683	0.331829	5.87928	23.3112	GRM5,AGER,IGF1R			anion transport (GO:0006820)	9.46271e-06	0.000192083	7.58664	87.7635	SLC22A3,SLCO1B1,SLC22A25,SLC13A5,ABCC11,SLC17A2,SLC22A7,SLC22A10,SLC22A9
Wnt signaling pathway (GO:0016055)	0.0196452	0.331829	2.70027	10.6119	FZD1,WNT10A,RARG,RYK,SFRP5,WNT7B,WNT9A			positive regulation of cholesterol efflux (GO:0010875)	1.04346e-05	0.000209649	24.6111	282.299	ABCA1,LRP1,PON1,NR1H3,APOE
lactation (GO:0007595)	0.0199875	0.331829	11.1836	43.7575	OXTR,ERBB4			hexose biosynthetic process (GO:0019319)	1.15852e-05	0.000230416	8.79133	99.9203	PFKFB1,G6PC,PC,SORD,SLC25A10,ALDOB,PCK2,SLC25A13
postsynaptic membrane assembly (GO:0097104)	0.0199875	0.331829	11.1836	43.7575	NLGN3,NLGN1			sulfur amino acid metabolic process (GO:0000096)	1.25721e-05	0.0002386	14.7905	166.896	BHMT,CPS1,ADI1,BHMT2,MAT1A,CDO1
regulation of mast cell activation involved in immune response (GO:0033006)	0.0199875	0.331829	11.1836	43.7575	STYK1,UNC13D			triglyceride catabolic process (GO:0019433)	1.25721e-05	0.0002386	14.7905	166.896	FABP1,CPS1,APOC3,APOA1,APOE,APOA5
epithelial cilium movement involved in determination of left/right asymmetry (GO:0060287)	0.0199875	0.331829	11.1836	43.7575	OFD1,CCDC103			positive regulation of biosynthetic process (GO:0009891)	1.25721e-05	0.0002386	14.7905	166.896	MLXIPL,SIRT4,APOA1,APOE,CD36,APOA5
positive regulation of astrocyte differentiation (GO:0048711)	0.0199875	0.331829	11.1836	43.7575	CLCF1,AGER			positive regulation of triglyceride catabolic process (GO:0010898)	1.27237e-05	0.0002386	52.4113	590.782	AADAC,APOC2,APOA1,APOA5
regulation of leukocyte degranulation (GO:0043300)	0.0199875	0.331829	11.1836	43.7575	STYK1,UNC13D			glyoxylate metabolic process (GO:0046487)	1.27237e-05	0.0002386	52.4113	590.782	ALDH4A1,AGXT2,AGXT,PRODH2
potassium ion import across plasma membrane (GO:1990573)	0.0199875	0.331829	11.1836	43.7575	HCN4,ATP1A1			regulation of Cdc42 protein signal transduction (GO:0032489)	1.27237e-05	0.0002386	52.4113	590.782	ABCA1,APOC3,APOA1,APOE
positive regulation of vascular endothelial cell proliferation (GO:1905564)	0.0199875	0.331829	11.1836	43.7575	SP1,FGFR1			organonitrogen compound biosynthetic process (GO:1901566)	1.33059e-05	0.000247164	3.87378	43.4921	MOCS2,DDC,ARG1,GSTO1,APOA2,MGST2,APOA1,CPS1,GSTA2,GSTA1,PPARG,CHPT1,NAGS,CDO1,MOCS1,OTC
mesodermal cell differentiation (GO:0048333)	0.0199875	0.331829	11.1836	43.7575	ITGB4,ITGA3			positive regulation of response to external stimulus (GO:0032103)	1.49743e-05	0.000275555	5.53004	61.4342	DDT,APOH,RARRES2,SERPINF2,MGST2,PLG,F2,HRG,CCL16,AGT,CCL15
cyclic nucleotide catabolic process (GO:0009214)	0.0199875	0.331829	11.1836	43.7575	PDE4A,PDE5A			fatty acid beta-oxidation using acyl-CoA oxidase (GO:0033540)	2.3358e-05	0.000425852	19.6869	209.952	ACOX2,EHHADH,HSD17B4,DECR2,CRAT
cellular response to retinoic acid (GO:0071300)	0.0204208	0.33452	4.13031	16.0718	RARG,WNT7B,WNT9A,AQP1			negative regulation of lipase activity (GO:0060192)	2.49439e-05	0.000446496	39.3065	416.604	APOC1,APOA2,ANGPTL3,APOC3
kidney development (GO:0001822)	0.0205227	0.33452	3.38593	13.1585	PKHD1,TGFB2,VANGL2,KCTD11,PRKX			organophosphate catabolic process (GO:0046434)	2.49439e-05	0.000446496	39.3065	416.604	PON1,APOA2,ANGPTL3,PDXP
receptor clustering (GO:0043113)	0.0212843	0.334761	5.59902	21.555	NLGN1,DLG3,FLNA			zymogen activation (GO:0031638)	2.60482e-05	0.000457937	9.53326	100.629	FGB,FGA,F9,APOH,F12,FGG,KLKB1
axoneme assembly (GO:0035082)	0.0212843	0.334761	5.59902	21.555	SPAG17,TTLL3,CCDC103			acylglycerol metabolic process (GO:0006639)	2.60482e-05	0.000457937	9.53326	100.629	DGAT2,APOH,APOA2,APOC3,ABHD6,APOE,APOA5
mammary gland development (GO:0030879)	0.0212843	0.334761	5.59902	21.555	OXTR,ERBB4,WNT7B			fatty acid beta-oxidation (GO:0006635)	3.07735e-05	0.000536222	7.5331	78.2603	ACOX2,EHHADH,HSD17B4,ETFB,HADH,DECR2,CRAT,ACAT2
regulation of cardiac muscle cell action potential (GO:0098901)	0.0212843	0.334761	5.59902	21.555	HCN4,JUP,FLNA			sodium-independent organic anion transport (GO:0043252)	3.14396e-05	0.000543022	9.21501	95.5361	SLC22A3,SLCO1B1,SLC22A25,ALB,SLC22A7,SLC22A10,SLC22A9
neuron projection morphogenesis (GO:0048812)	0.0216194	0.337074	2.30267	8.82882	NLGN1,LRFN4,RYK,MINK1,S100A6,IQGAP1,DSCAML1,MNX1,ZNF365			bile acid biosynthetic process (GO:0006699)	3.56329e-05	0.000610098	11.83	121.165	CYP27A1,ACOX2,HSD17B4,AKR1C4,CYP7A1,SLC27A5
regulation of MAP kinase activity (GO:0043405)	0.0218376	0.337542	2.91183	11.1352	GSTP1,PDGFD,PDGFC,MST1R,IGF1R,FGFR1			very-low-density lipoprotein particle remodeling (GO:0034372)	4.40111e-05	0.000740666	31.4435	315.412	APOC2,APOA1,APOE,APOA5
O-glycan processing (GO:0016266)	0.0231688	0.349716	3.27273	12.3216	GALNT12,MUC1,B3GNT7,GALNT3,CHST4			fatty acid homeostasis (GO:0055089)	4.40111e-05	0.000740666	31.4435	315.412	MLXIPL,XBP1,DGAT2,APOE
neuron differentiation (GO:0030182)	0.0236871	0.349716	2.40415	8.99829	FZD1,TGFB2,WNT10A,ATP8A2,MYEF2,RYK,WNT7B,WNT9A			monocarboxylic acid biosynthetic process (GO:0072330)	4.721e-05	0.000787767	6.03987	60.1626	CYP27A1,XBP1,ACOX2,ACSM2A,HSD17B4,AKR1C4,CYP7A1,ACSM2B,SLC27A5
response to amyloid-beta (GO:1904645)	0.023748	0.349716	5.34425	19.9889	GRM5,AGER,IGF1R			regulation of cholesterol biosynthetic process (GO:0045540)	5.33623e-05	0.000882944	8.37599	82.4064	IDI1,GPAM,SCAP,APOE,DHCR7,TM7SF2,SOD1
negative regulation of locomotion (GO:0040013)	0.023748	0.349716	5.34425	19.9889	FRMD5,TACSTD2,SPINT2			regulation of cholesterol efflux (GO:0010874)	6.26293e-05	0.00102478	15.1414	146.543	ABCA1,LRP1,PON1,NR1H3,APOE
unsaturated fatty acid metabolic process (GO:0033559)	0.0238261	0.349716	3.92339	14.6616	FA2H,GSTP1,SCD5,ALOXE3			gluconeogenesis (GO:0006094)	6.29754e-05	0.00102478	8.12922	78.6321	PFKFB1,G6PC,PC,SLC25A10,ALDOB,PCK2,SLC25A13
endothelium development (GO:0003158)	0.0245757	0.349716	9.78514	36.2637	LAMA5,JAG1			very-low-density lipoprotein particle assembly (GO:0034379)	7.19025e-05	0.00116046	26.2016	249.969	APOC1,APOC4,APOC3,APOB
presynaptic membrane assembly (GO:0097105)	0.0245757	0.349716	9.78514	36.2637	NLGN3,NLGN1			bile acid and bile salt transport (GO:0015721)	8.44259e-05	0.0013406	9.85628	92.4483	SLCO1B1,RXRA,ABCB4,ALB,AKR1C4,SLC27A5
positive regulation of glial cell differentiation (GO:0045687)	0.0245757	0.349716	9.78514	36.2637	CLCF1,ZNF365			bile acid metabolic process (GO:0008206)	8.44259e-05	0.0013406	9.85628	92.4483	CYP27A1,ACOX2,HSD17B4,AKR1C4,CYP7A1,SLC27A5
Wnt signaling pathway involved in midbrain dopaminergic neuron differentiation (GO:1904953)	0.0245757	0.349716	9.78514	36.2637	FZD1,RYK			nitrogen compound transport (GO:0071705)	9.27547e-05	0.00146107	5.48065	50.8909	SLC22A25,SLC7A9,SLC43A1,SLC6A12,SLC38A3,HRG,SLC22A10,SLC38A4,SLC22A9
pulmonary valve development (GO:0003177)	0.0245757	0.349716	9.78514	36.2637	TGFB2,JAG1			positive regulation of cytolysis (GO:0045919)	0.000110759	0.0017172	22.4574	204.545	CFHR2,CFHR1,CFHR5,LBP
positive regulation of blood vessel endothelial cell migration (GO:0043536)	0.0256499	0.359299	3.8275	14.0209	SP1,HDAC9,HDAC7,FGFR1			urea cycle (GO:0000050)	0.000110759	0.0017172	22.4574	204.545	CPS1,ARG1,NAGS,OTC
metal ion homeostasis (GO:0055065)	0.0256499	0.359299	3.8275	14.0209	SLC12A2,TRPV6,CNNM4,LETM2			sterol transport (GO:0015918)	0.0001398	0.00215051	12.3005	109.171	ABCG8,APOA2,APOA1,CD36,APOB
sodium ion homeostasis (GO:0055078)	0.0263593	0.361134	5.11163	18.5855	SLC12A2,ATP1A1,SLC9A1			amino acid transport (GO:0006865)	0.000177379	0.00270744	6.73888	58.2052	SLC7A9,SLC43A1,SLC6A12,SLC38A9,SLC6A1,SLC38A3,SLC38A4
phosphatidylethanolamine acyl-chain remodeling (GO:0036152)	0.0263593	0.361134	5.11163	18.5855	PLA2G4F,LPCAT4,MBOAT2			positive regulation of peptide secretion (GO:0002793)	0.000207618	0.00311049	8.15482	69.1514	FGB,MYOM1,FGA,TFR2,FGG,ANG
negative regulation of signal transduction (GO:0009968)	0.0263852	0.361134	1.90121	6.91081	DDR1,EPHA6,RYK,MST1R,RPGRIP1L,APCDD1,FAM129B,IGF1R,UBASH3B,ERBB4,SFRP5,TAX1BP3,FGFR1			carboxylic acid transmembrane transport (GO:1905039)	0.000207618	0.00311049	8.15482	69.1514	SLC7A9,SLC38A9,SLC25A10,SLC13A5,SLC38A3,SLC38A4
regulation of fibroblast proliferation (GO:0048145)	0.0275554	0.373079	3.73618	13.4187	GSTP1,PDGFC,S100A6,AQP1			fatty acid catabolic process (GO:0009062)	0.000208525	0.00311049	5.54643	47.0085	PHYH,EHHADH,PCCB,HSD17B4,HAO1,HACL1,HADH,ACAT2
phosphatidylcholine acyl-chain remodeling (GO:0036151)	0.0291179	0.373079	4.89839	17.3227	PLA2G4F,LPCAT4,MBOAT2			fatty acid oxidation (GO:0019395)	0.000230501	0.00336343	6.42478	53.8092	PHYH,EHHADH,HSD17B4,HAO1,HACL1,HADH,ACAT2
phosphatidylserine metabolic process (GO:0006658)	0.0291179	0.373079	4.89839	17.3227	PLA2G4F,OSBPL5,LPCAT4			negative regulation of macrophage derived foam cell differentiation (GO:0010745)	0.000230606	0.00336343	17.4651	146.266	ABCA1,NR1H3,PPARG,PPARA
regulation of myeloid leukocyte mediated immunity (GO:0002886)	0.0295467	0.373079	8.69746	30.6306	STYK1,UNC13D			regulation of cytolysis (GO:0042268)	0.000230606	0.00336343	17.4651	146.266	CFHR2,CFHR1,CFHR5,LBP
postsynapse assembly (GO:0099068)	0.0295467	0.373079	8.69746	30.6306	NLGN3,NLGN1			regulation of receptor-mediated endocytosis (GO:0048259)	0.000243932	0.00350585	7.88259	65.5723	VTN,TF,APOC2,APOC1,APOC3,APOA5
import across plasma membrane (GO:0098739)	0.0295467	0.373079	8.69746	30.6306	HCN4,ATP1A1			organic hydroxy compound transport (GO:0015850)	0.000243932	0.00350585	7.88259	65.5723	SLCO1B1,RXRA,SLC16A1,ALB,AKR1C4,SLC27A5
positive regulation of sodium ion transmembrane transporter activity (GO:2000651)	0.0295467	0.373079	8.69746	30.6306	WNK2,SLC9A1			carboxylic acid transport (GO:0046942)	0.000261491	0.00373098	6.27844	51.7916	SLC16A1,SLC7A9,SLC43A1,SLC6A12,SLC25A10,SLC38A3,SLC38A4
presynaptic membrane organization (GO:0097090)	0.0295467	0.373079	8.69746	30.6306	NLGN3,NLGN1			transition metal ion homeostasis (GO:0055076)	0.000274477	0.0038881	10.3567	84.9318	TF,TFR2,HFE2,ATOX1,FTL
midbrain dopaminergic neuron differentiation (GO:1904948)	0.0295467	0.373079	8.69746	30.6306	FZD1,RYK			organic anion transport (GO:0015711)	0.000284507	0.00390652	3.85937	31.5108	SCARB1,SLC22A3,SLCO1B1,SLC22A25,CA5A,ALB,SLC25A42,SLC22A7,ABCC11,SLC22A10,SLC22A9
cardiac muscle cell membrane repolarization (GO:0099622)	0.0295467	0.373079	8.69746	30.6306	KCNQ1,ATP1A1			arginine biosynthetic process (GO:0006526)	0.000293634	0.00390652	39.2294	319.059	CPS1,NAGS,OTC
membrane repolarization during action potential (GO:0086011)	0.0295467	0.373079	8.69746	30.6306	KCNQ1,ATP1A1			aldehyde catabolic process (GO:0046185)	0.000293634	0.00390652	39.2294	319.059	AGXT2,PDXP,AGXT
skin development (GO:0043588)	0.0305022	0.38245	2.67924	9.35044	WNT10A,CDSN,JAG1,ITGB4,ITGA3,ALOXE3			choline catabolic process (GO:0042426)	0.000293634	0.00390652	39.2294	319.059	DMGDH,BHMT,SARDH
neuron projection extension (GO:1990138)	0.0320229	0.387953	4.70221	16.1817	NLGN3,PLXNB3,IQGAP1			negative regulation of interferon-gamma-mediated signaling pathway (GO:0060336)	0.000293634	0.00390652	39.2294	319.059	ARG1,NR1H3,PPARG
positive regulation of protein tyrosine kinase activity (GO:0061098)	0.0320229	0.387953	4.70221	16.1817	GRM5,DLG3,TGFA			negative regulation of response to interferon-gamma (GO:0060331)	0.000293634	0.00390652	39.2294	319.059	ARG1,NR1H3,PPARG
cardiac muscle cell action potential involved in contraction (GO:0086002)	0.0320229	0.387953	4.70221	16.1817	KCNQ1,ATP1A1,SCN3B			aromatic compound catabolic process (GO:0019439)	0.000293634	0.00390652	39.2294	319.059	PON3,PON1,PDXP
positive regulation of fibroblast proliferation (GO:0048146)	0.0320229	0.387953	4.70221	16.1817	PDGFC,S100A6,AQP1			sterol import (GO:0035376)	0.000293634	0.00390652	39.2294	319.059	SCARB1,APOA1,CD36
bicellular tight junction assembly (GO:0070830)	0.0320229	0.387953	4.70221	16.1817	POF1B,MICALL2,GRHL2			cholesterol import (GO:0070508)	0.000293634	0.00390652	39.2294	319.059	SCARB1,APOA1,CD36
regulation of signal transduction (GO:0009966)	0.0330268	0.393044	1.95341	6.66197	DDR1,EPHA6,UBASH3B,RYK,ITGA3,ERBB4,NCK2,VWA2,MST1R,IGF1R,FGFR1			positive regulation of cellular catabolic process (GO:0031331)	0.000325173	0.00429709	4.125	33.1285	PFKFB1,MLXIPL,AADAC,NPRL2,BNIP3,APOC2,APOA1,APOE,PPARA,APOA5
epithelial cell differentiation (GO:0030855)	0.0333374	0.393044	2.61943	8.90889	LAMA5,RARG,JAG1,ERBB4,ANXA4,GRHL2			long-chain fatty acid transport (GO:0015909)	0.000336097	0.00441184	9.83838	78.6885	ACSL1,PPARG,SLC25A20,APOE,CD36
Rho protein signal transduction (GO:0007266)	0.034122	0.393044	2.92975	9.89613	CNKSR1,PAK6,EPS8L1,TAX1BP3,RHOV			response to insulin (GO:0032868)	0.000385739	0.00502994	5.01665	39.4326	XBP1,PKLR,PDE3B,ENPP1,PPARG,SLC2A4,SLC25A33,PCK2
regulation of angiogenesis (GO:0045765)	0.0342514	0.393044	2.10925	7.11667	TGFB2,SEMA6A,JUP,SP1,ANXA3,ITGB8,SEMA3E,AQP1,FAM129B			positive regulation of wound healing (GO:0090303)	0.000407637	0.00528051	9.36941	73.1295	VTN,XBP1,APOH,F12,F2
negative regulation of cell motility (GO:2000146)	0.0348169	0.393044	2.59051	8.69805	FRMD5,JAG1,TACSTD2,PLXNB3,SPINT2,SRGAP1			long-chain fatty acid metabolic process (GO:0001676)	0.000420613	0.00540943	5.75406	44.7309	CYP2D6,ACSL1,GSTA1,ACOT1,HSD17B4,CYP4F12,ACOT4
pulmonary valve morphogenesis (GO:0003184)	0.0348785	0.393044	7.82731	26.2675	TGFB2,JAG1			negative regulation of lipid catabolic process (GO:0050995)	0.000423084	0.00540943	14.2881	110.989	PDE3B,APOC1,APOA2,APOC3
cardiac right ventricle morphogenesis (GO:0003215)	0.0348785	0.393044	7.82731	26.2675	TGFB2,JAG1			negative regulation of catabolic process (GO:0009895)	0.000441783	0.00561207	6.9538	53.7159	PFKFB1,PDE3B,APOC1,APOA2,APOC3,PPARA
positive regulation of ruffle assembly (GO:1900029)	0.0348785	0.393044	7.82731	26.2675	NLGN1,EPS8L1			positive regulation of cellular metabolic process (GO:0031325)	0.000490733	0.00619393	4.2881	32.6737	APOC1,APOA2,APOA1,NR1H3,APOE,F2,PPARA,APOA5,AGT
regulation of vascular endothelial cell proliferation (GO:1905562)	0.0348785	0.393044	7.82731	26.2675	SP1,FGFR1			positive regulation of lipid transport (GO:0032370)	0.000504318	0.00627506	29.4205	223.37	LRP1,ABCB4,APOE
positive regulation of stem cell differentiation (GO:2000738)	0.0348785	0.393044	7.82731	26.2675	TGFB2,TACSTD2			L-methionine salvage (GO:0071267)	0.000504318	0.00627506	29.4205	223.37	BHMT,ADI1,BHMT2
synaptic vesicle recycling (GO:0036465)	0.0350736	0.393044	4.52113	15.1472	NLGN3,NLGN1,PLD2			regulation of cholesterol metabolic process (GO:0090181)	0.000506722	0.00627506	6.75477	51.2522	IDI1,GPAM,SCAP,APOE,DHCR7,TM7SF2
semaphorin-plexin signaling pathway (GO:0071526)	0.0350736	0.393044	4.52113	15.1472	PLXNB3,FLNA,SEMA3E			negative regulation of lipid storage (GO:0010888)	0.00055302	0.0068056	13.0968	98.2273	ABCA1,NR1H3,PPARG,PPARA
negative regulation of apoptotic process (GO:0043066)	0.0368198	0.407769	1.61344	5.32713	FANK1,DDR1,EPHA6,RYK,ANXA4,GSTP1,WDR73,VTCN1,MST1R,SH3RF1,FAM129B,AQP1,IGF1R,PKHD1,ERBB4,CLCF1,FLNA,NTSR1,FGFR1			acute inflammatory response (GO:0002526)	0.000584481	0.00707836	8.5538	63.6812	ITIH4,AHSG,HPR,LBP,MBL2
positive regulation of phosphorylation (GO:0042327)	0.0368425	0.407769	1.98949	6.5675	DDR1,EPHA6,PFKFB3,RYK,ERBB4,MST1R,AGER,PROM2,IGF1R,FGFR1			regulation of lipid biosynthetic process (GO:0046890)	0.000584481	0.00707836	8.5538	63.6812	MLXIPL,SIRT4,APOA1,APOE,APOA5
small GTPase mediated signal transduction (GO:0007264)	0.0379013	0.413105	2.53454	8.29498	ABR,CNKSR1,ARHGEF38,ARHGEF18,RAB38,PLD2			mitochondrial transport (GO:0006839)	0.00058927	0.00707836	3.51501	26.1398	CHCHD4,SLC25A18,BNIP3,SLC25A10,SLC25A42,SLC25A20,ATP5G1,SLC25A33,SLC25A13,HSPD1,OTC
nervous system development (GO:0007399)	0.0381938	0.413105	1.62905	5.31899	CSGALNACT1,NLGN3,NLGN1,JAG1,CTF1,SEMA6A,RYK,GSTP1,ATN1,BARX2,GRHL2,RPS6KA6,DLG3,ERBB4,PDGFC,NPTX1,DSCAML1,FGFR1			transmembrane transport (GO:0055085)	0.000589564	0.00707836	2.35085	17.4812	SLC22A3,SCARB1,ABCG8,ABCG5,PEX19,ABCC2,SLC47A1,ABCB4,ABCC6,APOA1,ATP2B2,ABCC11,PSMD6,SLC22A25,PSMA3,PSMC3,PSMC2,RAF1,SLC22A7,SLC22A10,SLC22A9
protein palmitoylation (GO:0018345)	0.0382688	0.413105	4.35345	14.2058	GOLGA7B,ZDHHC7,ZDHHC1			positive regulation of protein metabolic process (GO:0051247)	0.00067087	0.00800571	4.0901	29.8861	LRP1,TFR2,SCAP,NR1H3,C4BPA,C4BPB,APOE,AGT,FGF21
regulation of protein polymerization (GO:0032271)	0.0382688	0.413105	4.35345	14.2058	FCHSD1,TPPP3,EPS8L1			positive regulation of hormone secretion (GO:0046887)	0.000708972	0.00840944	12.0887	87.6636	FGB,FGA,TFR2,FGG
sodium ion export from cell (GO:0036376)	0.0405502	0.413105	7.11537	22.8063	ATP1A1,SLC9A1			unsaturated fatty acid metabolic process (GO:0033559)	0.000746815	0.00875285	6.22054	44.786	CYP2D6,ACSL1,GSTA1,HSD17B4,DECR2,CYP4F12
atrial cardiac muscle cell action potential (GO:0086014)	0.0405502	0.413105	7.11537	22.8063	KCNQ1,SCN3B			regulation of steroid biosynthetic process (GO:0050810)	0.000746815	0.00875285	6.22054	44.786	IDI1,GPAM,SCAP,DHCR7,CYP7A1,TM7SF2
intestinal absorption (GO:0050892)	0.0405502	0.413105	7.11537	22.8063	KCNQ1,SLC5A1			lipoprotein transport (GO:0042953)	0.000791945	0.00880982	23.5352	168.065	LRP1,PPARG,CD36
water transport (GO:0006833)	0.0405502	0.413105	7.11537	22.8063	CFTR,AQP1			galactose catabolic process (GO:0019388)	0.000791945	0.00880982	23.5352	168.065	GALT,GALM,GALK1
synaptic vesicle cycle (GO:0099504)	0.0405502	0.413105	7.11537	22.8063	NLGN1,PLD2			intestinal cholesterol absorption (GO:0030299)	0.000791945	0.00880982	23.5352	168.065	ABCG8,ABCG5,CD36
sodium ion export (GO:0071436)	0.0405502	0.413105	7.11537	22.8063	ATP1A1,SLC9A1			fatty acid alpha-oxidation (GO:0001561)	0.000791945	0.00880982	23.5352	168.065	PHYH,HAO1,HACL1
DNA damage response, signal transduction by p53 class mediator resulting in transcription of p21 class mediator (GO:0006978)	0.0405502	0.413105	7.11537	22.8063	MUC1,RPS6KA6			phospholipid homeostasis (GO:0055091)	0.000791945	0.00880982	23.5352	168.065	ABCA1,ANGPTL3,APOA1
membrane repolarization (GO:0086009)	0.0405502	0.413105	7.11537	22.8063	KCNQ1,ATP1A1			regulation of nitrogen compound metabolic process (GO:0051171)	0.000791945	0.00880982	23.5352	168.065	SCARB1,LRP1,APOE
mammary gland epithelium development (GO:0061180)	0.0405502	0.413105	7.11537	22.8063	ERBB4,WNT7B			alpha-amino acid biosynthetic process (GO:1901607)	0.000791945	0.00880982	23.5352	168.065	GAMT,CPS1,OTC
endothelial cell differentiation (GO:0045446)	0.0405502	0.413105	7.11537	22.8063	LAMA5,JAG1			cellular biogenic amine catabolic process (GO:0042402)	0.000791945	0.00880982	23.5352	168.065	DMGDH,BHMT,SARDH
regulation of protein tyrosine kinase activity (GO:0061097)	0.0416069	0.421476	4.19776	13.3467	GRM5,DLG3,NCK2			lipoprotein localization (GO:0044872)	0.000791945	0.00880982	23.5352	168.065	LRP1,PPARG,CD36
positive regulation of tyrosine phosphorylation of STAT protein (GO:0042531)	0.0432179	0.435335	3.20128	10.0568	CTF1,ERBB4,CLCF1,IL18			hexose metabolic process (GO:0019318)	0.00084377	0.00933361	6.06073	42.8956	GALT,DCXR,SORD,GALM,ALDOB,GALK1
regulation of glutamate receptor signaling pathway (GO:1900449)	0.0450865	0.444176	4.0528	12.5603	NLGN1,MINK1,SHISA9			acute-phase response (GO:0006953)	0.000893643	0.00977546	11.2247	78.7994	ITIH4,AHSG,LBP,MBL2
microtubule bundle formation (GO:0001578)	0.0450865	0.444176	4.0528	12.5603	TPPP3,CAPN6,TTLL3			glyceraldehyde-3-phosphate metabolic process (GO:0019682)	0.000893643	0.00977546	11.2247	78.7994	GLYCTK,ALDH1A1,ALDOB,KHK
regulation of potassium ion transmembrane transport (GO:1901379)	0.0450865	0.444176	4.0528	12.5603	DPP10,KCNQ1,FLNA			receptor-mediated endocytosis (GO:0006898)	0.000927516	0.0100899	2.94779	20.5844	SCARB1,AMBP,LRP1,APOA1,HPR,RABEPK,ASGR1,HPX,TFR2,ALB,APOE,CD36,APOB
regulation of cell-cell adhesion (GO:0022407)	0.0450865	0.444176	4.0528	12.5603	JAG1,MINK1,SPINT2			pyruvate metabolic process (GO:0006090)	0.000950143	0.0102231	5.90891	41.1195	PFKFB1,SLC16A1,PKLR,PDHB,ALDOB,PCK2
neuron cell-cell adhesion (GO:0007158)	0.0465414	0.44625	6.52209	20.0059	NLGN3,NLGN1			icosanoid metabolic process (GO:0006690)	0.000950143	0.0102231	5.90891	41.1195	PON3,CYP2D6,PON1,CYP4F3,PTGR1,CYP4F12
DNA damage response, signal transduction resulting in transcription (GO:0042772)	0.0465414	0.44625	6.52209	20.0059	MUC1,RPS6KA6			carbohydrate homeostasis (GO:0033500)	0.000966168	0.010339	4.93002	34.2251	CEBPA,MLXIPL,G6PC,ACSM2A,PPARG,PYGL,SLC2A4
adaptive immune response based on somatic recombination of immune receptors built from immunoglobulin superfamily domains (GO:0002460)	0.0465414	0.44625	6.52209	20.0059	JAG1,IL18			regulation of inflammatory response (GO:0050727)	0.000982143	0.0104532	3.0891	21.3944	PROC,AHSG,DDT,MGST2,APOA1,NR1H3,PPARG,APOE,PPARA,CCL16,AGT,CCL15
epiboly involved in wound healing (GO:0090505)	0.0465414	0.44625	6.52209	20.0059	DDR1,FLNA			positive regulation of endocytosis (GO:0045807)	0.00106187	0.011241	4.84328	33.1654	VTN,TF,LRP1,AHSG,TFR2,APOE,APOA5
positive regulation of heart rate (GO:0010460)	0.0465414	0.44625	6.52209	20.0059	KCNQ1,SCN3B			acylglycerol biosynthetic process (GO:0046463)	0.00110975	0.0115157	10.4758	71.2734	DGAT2,MOGAT3,GPAM,ANG
regulation of GTPase activity (GO:0043087)	0.0472028	0.450184	1.97851	6.04098	ABR,ARHGAP8,FGD6,PRR5-ARHGAP8,ARHGEF38,PLXNB3,ARHGAP27,ADAP1,PROM2			regulation of heterotypic cell-cell adhesion (GO:0034114)	0.00110975	0.0115157	10.4758	71.2734	FGB,FGA,FGG,APOA1
regulation of axonogenesis (GO:0050770)	0.0484453	0.45484	3.07543	9.3103	KIF13B,PLXNB3,ZSWIM4,MARK2			triglyceride biosynthetic process (GO:0019432)	0.00110975	0.0115157	10.4758	71.2734	DGAT2,MOGAT3,GPAM,PCK2
axonemal dynein complex assembly (GO:0070286)	0.0487056	0.45484	3.91751	11.8385	DNAH7,CCDC103,DNAL1			proteolysis (GO:0006508)	0.00111121	0.0115157	2.46968	16.7995	CPB2,F12,SPPL2A,PLG,PCSK6,F2,CPN1,DPP4,RNF123,F7,PSMD6,F9,SPCS1,PROC,UQCRC1,FBXO6,KLKB1
embryonic organ morphogenesis (GO:0048562)	0.0487056	0.45484	3.91751	11.8385	RARG,WDR60,DSCAML1			short-chain fatty acid metabolic process (GO:0046459)	0.00116591	0.0117127	19.6117	132.462	OXSM,PCCB,ACOT4
regulation of neurotransmitter receptor activity (GO:0099601)	0.0487056	0.45484	3.91751	11.8385	NLGN1,MINK1,SHISA9			positive regulation of coagulation (GO:0050820)	0.00116591	0.0117127	19.6117	132.462	F12,APOH,F2
protein phosphorylation (GO:0006468)	0.0495122	0.459976	1.57375	4.72997	CDKL2,DDR1,TGFB2,MAP3K1,CDC42BPG,MINK1,PRKX,MAPK15,IGF1R,STK33,RPS6KA6,ABI2,ERBB4,WNK2,MYO3A,MARK2,NEK11,FGFR1			L-ascorbic acid metabolic process (GO:0019852)	0.00116591	0.0117127	19.6117	132.462	CYB5A,GSTO1,RGN
negative regulation of MAPK cascade (GO:0043409)	0.0500122	0.462226	2.61616	7.83668	RPS6KA6,GSTP1,WNK2,CASC2,IGF1R			intestinal lipid absorption (GO:0098856)	0.00116591	0.0117127	19.6117	132.462	ABCG8,ABCG5,CD36
positive regulation of cell migration (GO:0030335)	0.0517777	0.464358	1.86565	5.52382	TGFB2,SEMA6A,RAB25,CEACAM6,PDGFD,TMSB15B,PDGFC,LAMC2,SEMA3E,IGF1R			negative regulation of alcohol biosynthetic process (GO:1902931)	0.00116591	0.0117127	19.6117	132.462	SCAP,APOE,SOD1
organelle assembly (GO:0070925)	0.0518884	0.464358	1.63969	4.85128	DYNC2H1,OFD1,BBS1,RABL2B,VPS37B,WDR35,SEPT2,PKHD1,TTLL3,WDR60,TCTN2,TEKT2,FLNA,RAB38,DZIP1			positive regulation of hemostasis (GO:1900048)	0.00116591	0.0117127	19.6117	132.462	F12,APOH,F2
membrane repolarization during cardiac muscle cell action potential (GO:0086013)	0.0528327	0.464358	6.02008	17.7028	KCNQ1,ATP1A1			pattern recognition receptor signaling pathway (GO:0002221)	0.00119356	0.0119295	5.62695	37.874	FGB,FGA,FGG,LBP,CD36,APOB
regulation of mast cell degranulation (GO:0043304)	0.0528327	0.464358	6.02008	17.7028	STYK1,UNC13D			glutathione metabolic process (GO:0006749)	0.00133184	0.0132444	5.49581	36.3888	GSTO1,GSTA2,GSTA1,MGST2,CHAC2,SOD1
positive regulation of potassium ion transmembrane transport (GO:1901381)	0.0528327	0.464358	6.02008	17.7028	KCNQ1,FLNA			androgen metabolic process (GO:0008209)	0.00136	0.0134565	9.82056	64.8184	HSD17B4,AKR1C4,HSD17B6,CYP17A1
ventricular cardiac muscle cell action potential (GO:0086005)	0.0528327	0.464358	6.02008	17.7028	KCNQ1,SCN3B			regulation of protein secretion (GO:0050708)	0.0014583	0.0143322	3.62895	23.6988	DPP4,FGB,MYOM1,FGA,DPH3,FGG,ITPR2,SLC2A2,ANG
unsaturated fatty acid biosynthetic process (GO:0006636)	0.0528327	0.464358	6.02008	17.7028	SCD5,ALOXE3			regulation of alcohol biosynthetic process (GO:1902930)	0.00146306	0.0143322	6.78196	44.2674	IDI1,GPAM,SCAP,DHCR7,TM7SF2
body fluid secretion (GO:0007589)	0.0528327	0.464358	6.02008	17.7028	OXTR,ERBB4			regulation of coagulation (GO:0050818)	0.00163478	0.0156256	16.8091	107.852	PROC,F2,HRG
positive regulation of potassium ion transport (GO:0043268)	0.0528327	0.464358	6.02008	17.7028	KCNQ1,FLNA			neuron projection regeneration (GO:0031102)	0.00163478	0.0156256	16.8091	107.852	APOA1,APOE,APOA5
cellular sodium ion homeostasis (GO:0006883)	0.0528327	0.464358	6.02008	17.7028	ATP1A1,SLC9A1			galactose metabolic process (GO:0006012)	0.00163478	0.0156256	16.8091	107.852	GALT,GALM,GALK1
cellular response to organic cyclic compound (GO:0071407)	0.0531361	0.464746	2.1489	6.3068	HCN4,JUP,KCNQ1,IL18,ATP1A1,CFTR,AQP1			regulation of phospholipase activity (GO:0010517)	0.00163478	0.0156256	16.8091	107.852	LRP1,APOC2,ANGPTL3
response to retinoic acid (GO:0032526)	0.0540061	0.470063	2.95907	8.63651	RARG,WNT7B,WNT9A,AQP1			urate transport (GO:0015747)	0.00163478	0.0156256	16.8091	107.852	SLC22A25,SLC22A10,SLC22A9
negative regulation of cell-substrate adhesion (GO:0010812)	0.0563546	0.481161	3.67228	10.5618	JAG1,TACSTD2,SEMA3E			organophosphate biosynthetic process (GO:0090407)	0.00190268	0.0180985	6.34376	39.7404	MOCS2,PCYT2,CPS1,GPAM,MOCS1
apical junction assembly (GO:0043297)	0.0563546	0.481161	3.67228	10.5618	POF1B,MICALL2,GRHL2			glutathione derivative biosynthetic process (GO:1901687)	0.00197375	0.0185948	8.72849	54.3595	GSTO1,GSTA2,GSTA1,MGST2
positive regulation of ATPase activity (GO:0032781)	0.0563546	0.481161	3.67228	10.5618	DYNC1I2,DNAJC10,DNAL4			glutathione derivative metabolic process (GO:1901685)	0.00197375	0.0185948	8.72849	54.3595	GSTO1,GSTA2,GSTA1,MGST2
regulation of cardiac muscle contraction (GO:0055117)	0.0563546	0.481161	3.67228	10.5618	HCN4,KCNQ1,SLC9A1			lipid biosynthetic process (GO:0008610)	0.00212279	0.0199037	4.24544	26.1308	XBP1,PCYT2,GPAM,ACSL1,ACSM2A,ACSM2B,CYP17A1
sodium ion transport (GO:0006814)	0.0569107	0.481426	2.90412	8.324	HCN4,SLC12A2,SLC5A1,SCN3B			drug transmembrane transport (GO:0006855)	0.00220629	0.0200193	14.7072	89.956	SLC22A3,ABCG5,SLC47A1
establishment of protein localization to membrane (GO:0090150)	0.0569227	0.481426	2.51515	7.20858	GOLGA7B,BBS1,RAB3IP,ZDHHC7,ZDHHC1			positive regulation of receptor biosynthetic process (GO:0010870)	0.00220629	0.0200193	14.7072	89.956	NR1H3,SCAP,FGF21
postsynaptic membrane organization (GO:0001941)	0.0594054	0.487663	5.58979	15.782	NLGN3,NLGN1			low-density lipoprotein particle remodeling (GO:0034374)	0.00220629	0.0200193	14.7072	89.956	APOA2,APOB,AGT
regulation of membrane depolarization (GO:0003254)	0.0594054	0.487663	5.58979	15.782	HCN4,SCN3B			biotin metabolic process (GO:0006768)	0.00220629	0.0200193	14.7072	89.956	BTD,PC,PCCB
positive regulation of cell migration involved in sprouting angiogenesis (GO:0090050)	0.0594054	0.487663	5.58979	15.782	HDAC9,HDAC7			positive regulation of heterotypic cell-cell adhesion (GO:0034116)	0.00220629	0.0200193	14.7072	89.956	FGB,FGA,FGG
regulation of membrane repolarization (GO:0060306)	0.0594054	0.487663	5.58979	15.782	CACNB3,KCNQ1			arginine metabolic process (GO:0006525)	0.00220629	0.0200193	14.7072	89.956	CPS1,ARG1,NAGS
linoleic acid metabolic process (GO:0043651)	0.0594054	0.487663	5.58979	15.782	GSTP1,ALOXE3			regulation of receptor biosynthetic process (GO:0010869)	0.00220629	0.0200193	14.7072	89.956	NR1H3,PPARG,PPARA
inner dynein arm assembly (GO:0036159)	0.0594054	0.487663	5.58979	15.782	DNAH7,CCDC103			positive regulation of inflammatory response (GO:0050729)	0.00229844	0.020665	4.1809	25.4011	CREB3L3,DDT,MGST2,LBP,CCL16,AGT,CCL15
								regulation of peptide hormone secretion (GO:0090276)	0.00229844	0.020665	4.1809	25.4011	FGB,DPP4,FGA,TFR2,FGG,SLC2A2,ITPR2
								vitamin transport (GO:0051180)	0.00234258	0.0209661	8.26868	50.0793	SCARB1,AFM,APOA1,GC
								glucose homeostasis (GO:0042593)	0.00248509	0.0221409	4.11828	24.6992	CEBPA,MLXIPL,G6PC,ACSM2A,PPARG,PYGL,SLC2A4
								cellular iron ion homeostasis (GO:0006879)	0.00267045	0.0236576	4.7247	27.9962	TF,TFR2,HFE2,CP,FTL,SOD1
								endocytosis (GO:0006897)	0.00267935	0.0236576	2.4009	14.2185	SCARB1,AMBP,LRP1,AHSG,APOA1,HPR,RABEPK,ASGR1,HPX,TFR2,ALB,APOE,CD36,CD302,APOB
								cellular lipid catabolic process (GO:0044242)	0.0027562	0.0241012	7.85484	46.2956	PCCB,APOA2,ANGPTL3,MGST2
								cellular modified amino acid biosynthetic process (GO:0042398)	0.0027562	0.0241012	7.85484	46.2956	GAMT,MGST2,CHAC2,PLOD1
								response to lipid (GO:0033993)	0.00276631	0.0241012	3.04082	17.9111	PAQR9,RXRA,CPS1,NR1I3,NR1H3,PPARG,LBP,CD36,PPARA,PCK2
								negative regulation of metabolic process (GO:0009892)	0.00288743	0.0245058	13.0724	76.4396	APOC2,APOC1,APOC3
								cellular modified amino acid catabolic process (GO:0042219)	0.00288743	0.0245058	13.0724	76.4396	ALDH4A1,SARDH,CHAC2
								regulation of sequestering of triglyceride (GO:0010889)	0.00288743	0.0245058	13.0724	76.4396	APOC4,PPARG,PPARA
								negative regulation of ATP metabolic process (GO:1903579)	0.00288743	0.0245058	13.0724	76.4396	MLXIPL,PFKFB1,PPARA
								peptidyl-methionine modification (GO:0018206)	0.00288743	0.0245058	13.0724	76.4396	NAA20,APOA2,APOA1
								negative regulation of fatty acid metabolic process (GO:0045922)	0.00288743	0.0245058	13.0724	76.4396	APOC1,SIRT4,APOC3
								protein homotetramerization (GO:0051289)	0.00292286	0.0247001	4.63182	27.0275	RXRA,GPX3,DPYS,DCXR,ACOT13,MAT1A
								monocarboxylic acid catabolic process (GO:0072329)	0.00321718	0.027071	7.48041	42.932	AGXT2,PCCB,HAO1,AGXT
								negative regulation of inflammatory response (GO:0050728)	0.0033507	0.0280745	3.88547	22.1417	PROC,APOA1,NR1H3,PPARG,APOE,F2,PPARA
								placenta development (GO:0001890)	0.00368449	0.0304822	11.7646	65.9243	PPARG,ANG,SOD1
								cellular response to low-density lipoprotein particle stimulus (GO:0071404)	0.00368449	0.0304822	11.7646	65.9243	ABCA1,PPARG,CD36
								diacylglycerol metabolic process (GO:0046339)	0.00368449	0.0304822	11.7646	65.9243	DGAT2,APOA2,ANG
								positive regulation of substrate adhesion-dependent cell spreading (GO:1900026)	0.00429112	0.0352051	6.82924	37.2276	FGB,FGA,FGG,APOA1
								cellular response to glucose stimulus (GO:0071333)	0.00429112	0.0352051	6.82924	37.2276	MLXIPL,XBP1,CYP7A1,PCK2
								positive regulation of catabolic process (GO:0009896)	0.00446069	0.0362938	4.21718	22.8253	LRP1,APOA2,ANGPTL3,C4BPA,C4BPB,APOA5
								cellular amide metabolic process (GO:0043603)	0.00446069	0.0362938	4.21718	22.8253	BTD,PC,PCCB,ORMDL3,ENPP7,CPN1
								negative regulation of receptor-mediated endocytosis (GO:0048261)	0.00460303	0.036843	10.6945	57.5477	APOC2,APOC1,APOC3
								regulation of lipase activity (GO:0060191)	0.00460303	0.036843	10.6945	57.5477	APOA2,ANGPTL3,PCSK6
								fatty acid transport (GO:0015908)	0.00460303	0.036843	10.6945	57.5477	PPARG,APOE,PPARA
								estrogen metabolic process (GO:0008210)	0.00460303	0.036843	10.6945	57.5477	UGT1A1,HSD17B4,UGT2B4
								protein maturation (GO:0051604)	0.00473549	0.0377497	3.62891	19.4244	F7,GLRX5,F12,UQCRC1,PCSK6,HSPD1,CPN1
								iron ion homeostasis (GO:0055072)	0.00482854	0.0383363	4.14298	22.0954	TF,TFR2,HFE2,CP,FTL,SOD1
								negative regulation of endocytosis (GO:0045806)	0.0049089	0.0388177	6.54435	34.7944	APOC2,APOC1,NR1H3,APOC3
								positive regulation of cellular component organization (GO:0051130)	0.00513173	0.0402589	3.21918	16.9725	LRP1,TFR2,ABCB4,BNIP3,APOC2,APOE,CAMK1,APOA5
								nicotinamide nucleotide metabolic process (GO:0046496)	0.00513204	0.0402589	4.91414	25.9086	PFKFB1,PKLR,QPRT,PDHB,ALDOB
								very long-chain fatty acid metabolic process (GO:0000038)	0.00558362	0.0431045	6.28226	32.5918	ACOT1,CYP4F12,SLC27A5,ACOT4
								regulation of vasoconstriction (GO:0019229)	0.00558362	0.0431045	6.28226	32.5918	FGB,FGA,FGG,AGT
								amino acid transmembrane transport (GO:0003333)	0.00558362	0.0431045	6.28226	32.5918	SLC7A9,SLC38A9,SLC38A3,SLC38A4
								positive regulation of vasoconstriction (GO:0045907)	0.00564802	0.0431045	9.80282	50.7438	FGB,FGA,FGG
								nitric oxide mediated signal transduction (GO:0007263)	0.00564802	0.0431045	9.80282	50.7438	APOE,CD36,AGT
								positive regulation of acute inflammatory response (GO:0002675)	0.00564802	0.0431045	9.80282	50.7438	CREB3L3,F12,KLKB1
								regulation of macrophage chemotaxis (GO:0010758)	0.00564802	0.0431045	9.80282	50.7438	DDT,RARRES2,MST1
								ER to Golgi vesicle-mediated transport (GO:0006888)	0.00573094	0.0435522	2.57307	13.2819	F7,PROC,SERPINA1,F9,F10,SAR1B,PROZ,PREB,F2,TMED5,YIF1A
								toll-like receptor signaling pathway (GO:0002224)	0.00575092	0.0435522	3.49056	18.0057	FGB,FGA,FGG,LBP,CD36,APOB,HSPD1
								fatty acid biosynthetic process (GO:0006633)	0.00618673	0.0466731	4.67965	23.7977	XBP1,OXSM,ACSM2A,DECR2,ACSM2B
								cellular response to insulin stimulus (GO:0032869)	0.00639806	0.0479003	3.0923	15.6216	XBP1,PKLR,PDE3B,ENPP1,PPARG,SLC2A4,SLC25A33,PCK2
								cellular response to peptide hormone stimulus (GO:0071375)	0.00639806	0.0479003	3.0923	15.6216	XBP1,PKLR,PDE3B,ENPP1,PPARG,SLC2A4,SLC25A33,PCK2
								negative regulation of steroid biosynthetic process (GO:0010894)	0.0068238	0.0505115	9.04829	45.1269	SCAP,APOE,SOD1
								glutamine family amino acid catabolic process (GO:0009065)	0.0068238	0.0505115	9.04829	45.1269	ALDH4A1,ARG1,PRODH2
								positive regulation of macrophage derived foam cell differentiation (GO:0010744)	0.0068238	0.0505115	9.04829	45.1269	CD36,APOB,AGT
								negative regulation of cellular carbohydrate metabolic process (GO:0010677)	0.00813412	0.0595394	8.40155	40.4256	PFKFB1,MST1,PPARA
								phospholipid catabolic process (GO:0009395)	0.00813412	0.0595394	8.40155	40.4256	APOA2,ANGPTL3,PRDX6
								heterocycle biosynthetic process (GO:0018130)	0.00813412	0.0595394	8.40155	40.4256	MOCS2,NR1I3,MOCS1
								cellular transition metal ion homeostasis (GO:0046916)	0.00874455	0.0611117	3.20529	15.1909	TF,TFR2,HFE2,CP,ATOX1,FTL,SOD1
								cellular response to iron ion (GO:0071281)	0.00875241	0.0611117	19.5743	92.7514	TF,TFR2
								negative regulation of glycolytic process (GO:0045820)	0.00875241	0.0611117	19.5743	92.7514	PFKFB1,PPARA
								cellular triglyceride homeostasis (GO:0035356)	0.00875241	0.0611117	19.5743	92.7514	XBP1,DGAT2
								negative regulation of receptor biosynthetic process (GO:0010871)	0.00875241	0.0611117	19.5743	92.7514	PPARG,PPARA
								negative regulation of coenzyme metabolic process (GO:0051198)	0.00875241	0.0611117	19.5743	92.7514	PFKFB1,PPARA
								citrulline metabolic process (GO:0000052)	0.00875241	0.0611117	19.5743	92.7514	CPS1,OTC
								negative regulation of complement activation (GO:0045916)	0.00875241	0.0611117	19.5743	92.7514	C4BPA,C4BPB
								positive regulation of cholesterol storage (GO:0010886)	0.00875241	0.0611117	19.5743	92.7514	SCARB1,APOB
								SREBP signaling pathway (GO:0032933)	0.00875241	0.0611117	19.5743	92.7514	INSIG1,SCAP
								positive regulation of phospholipid transport (GO:2001140)	0.00875241	0.0611117	19.5743	92.7514	ABCB4,APOE
								organic hydroxy compound catabolic process (GO:1901616)	0.00875241	0.0611117	19.5743	92.7514	PDXP,CYP4F12
								heterocycle catabolic process (GO:0046700)	0.00875241	0.0611117	19.5743	92.7514	ALDH4A1,PRODH2
								positive regulation of cell-cell adhesion (GO:0022409)	0.00889498	0.0618877	5.41463	25.5693	FGB,FGA,FGG,SERPINF2
								positive regulation of cell-substrate adhesion (GO:0010811)	0.00947181	0.0654386	4.18074	19.4799	FGB,FGA,FGG,APOA1,CD36
								positive regulation of secretion by cell (GO:1903532)	0.00947181	0.0654386	4.18074	19.4799	FGB,MYOM1,FGA,FGG,ANG
								neutrophil degranulation (GO:0043312)	0.00956667	0.0658628	1.82277	8.4749	ORM1,SERPINA1,ARG1,AHSG,IDH1,NDUFC2,GGH,A1BG,PYGL,IQGAP2,PRDX6,ORM2,PSMD6,TTR,PSMC3,GLB1,TOLLIP,PSMC2,ORMDL3,CD36,FTL
								negative regulation of endothelial cell migration (GO:0010596)	0.00988591	0.0678235	5.23387	24.1629	APOH,PPARG,APOE,HRG
								epithelial cell differentiation (GO:0030855)	0.0103272	0.070605	3.09677	14.1615	CBR1,TOLLIP,GSTA2,GSTA1,PPARG,CES1,PCK2
								neutrophil activation involved in immune response (GO:0002283)	0.0104405	0.071133	1.8066	8.24184	ORM1,SERPINA1,ARG1,AHSG,IDH1,NDUFC2,GGH,A1BG,PYGL,IQGAP2,PRDX6,ORM2,PSMD6,TTR,PSMC3,GLB1,TOLLIP,PSMC2,ORMDL3,CD36,FTL
								positive regulation of lipid storage (GO:0010884)	0.0111708	0.0748141	7.3506	33.0369	SCARB1,APOC4,APOB
								leukotriene metabolic process (GO:0006691)	0.0111708	0.0748141	7.3506	33.0369	CYP4F3,MGST2,PTGR1
								fatty-acyl-CoA metabolic process (GO:0035337)	0.0111708	0.0748141	7.3506	33.0369	DGAT2,HSD17B4,ACSM2A
								regulation of platelet activation (GO:0010543)	0.0111708	0.0748141	7.3506	33.0369	APOE,F2,HRG
								drug transport (GO:0015893)	0.0111708	0.0748141	7.3506	33.0369	SLC22A3,ABCG5,SLC47A1
								neutrophil mediated immunity (GO:0002446)	0.0113776	0.0755724	1.79072	8.01547	ORM1,SERPINA1,ARG1,AHSG,IDH1,NDUFC2,GGH,A1BG,PYGL,IQGAP2,PRDX6,ORM2,PSMD6,TTR,PSMC3,GLB1,TOLLIP,PSMC2,ORMDL3,CD36,FTL
								sulfur compound biosynthetic process (GO:0044272)	0.0116316	0.0755724	2.76508	12.3158	GSTO1,GSTA2,GSTA1,MGST2,CHAC2,CHST13,MAT1A,CDO1
								regulation of extracellular matrix organization (GO:1903053)	0.0120517	0.0755724	15.6586	69.1885	LRP1,AGT
								regulation of low-density lipoprotein particle clearance (GO:0010988)	0.0120517	0.0755724	15.6586	69.1885	APOC3,FGF21
								positive regulation of apoptotic cell clearance (GO:2000427)	0.0120517	0.0755724	15.6586	69.1885	C4A,C2
								cellular response to sterol depletion (GO:0071501)	0.0120517	0.0755724	15.6586	69.1885	INSIG1,SCAP
								molybdopterin cofactor metabolic process (GO:0043545)	0.0120517	0.0755724	15.6586	69.1885	MOCS2,MOCS1
								L-cysteine metabolic process (GO:0046439)	0.0120517	0.0755724	15.6586	69.1885	CDO1,AGXT
								negative regulation of cell adhesion mediated by integrin (GO:0033629)	0.0120517	0.0755724	15.6586	69.1885	PDE3B,HRG
								heme catabolic process (GO:0042167)	0.0120517	0.0755724	15.6586	69.1885	UGT1A1,AMBP
								fructose metabolic process (GO:0006000)	0.0120517	0.0755724	15.6586	69.1885	SORD,ALDOB
								porphyrin-containing compound catabolic process (GO:0006787)	0.0120517	0.0755724	15.6586	69.1885	UGT1A1,AMBP
								regulation of low-density lipoprotein particle receptor biosynthetic process (GO:0045714)	0.0120517	0.0755724	15.6586	69.1885	SCAP,FGF21
								peroxisome proliferator activated receptor signaling pathway (GO:0035357)	0.0120517	0.0755724	15.6586	69.1885	RXRA,PPARG
								pentose metabolic process (GO:0019321)	0.0120517	0.0755724	15.6586	69.1885	DCXR,XYLB
								proline metabolic process (GO:0006560)	0.0120517	0.0755724	15.6586	69.1885	ALDH4A1,PRODH2
								molybdopterin cofactor biosynthetic process (GO:0032324)	0.0120517	0.0755724	15.6586	69.1885	MOCS2,MOCS1
								detection of molecule of bacterial origin (GO:0032490)	0.0120517	0.0755724	15.6586	69.1885	SCARB1,LBP
								regulation of systemic arterial blood pressure by renin-angiotensin (GO:0003081)	0.0120517	0.0755724	15.6586	69.1885	SERPINF2,AGT
								long-chain fatty acid import (GO:0044539)	0.0120517	0.0755724	15.6586	69.1885	ACSL1,CD36
								positive regulation of ERK1 and ERK2 cascade (GO:0070374)	0.0125717	0.0785108	2.28619	10.0051	FGB,FGA,THPO,DDT,SERPINF2,FGG,CD36,RAF1,CCL16,CCL15,FGF21
								water-soluble vitamin metabolic process (GO:0006767)	0.0126	0.0785108	3.32366	14.5379	CYB5A,BTD,PC,GSTO1,PCCB,ENPP1
								positive regulation of protein transport (GO:0051222)	0.0128403	0.0795046	3.85205	16.7763	FGB,MYOM1,FGA,FGG,ANG
								ATP metabolic process (GO:0046034)	0.0128403	0.0795046	3.85205	16.7763	UQCRC1,ENPP1,NUDT5,ATP5G1,SLC25A13
								hydrogen peroxide metabolic process (GO:0042743)	0.0129021	0.0796374	6.91786	30.0952	GPX3,PRDX6,SOD1
								phospholipid biosynthetic process (GO:0008654)	0.0132786	0.0817051	4.75733	20.5593	IDI1,PCYT2,GPAM,DOLK
								IRE1-mediated unfolded protein response (GO:0036498)	0.0137938	0.0838274	3.77778	16.1822	XBP1,SRPRB,PREB,SEC61B,YIF1A
								positive regulation of cell death (GO:0010942)	0.0137938	0.0838274	3.77778	16.1822	ACOX2,LRP1,BNIP3,CD36,HPR
								regulation of Rho protein signal transduction (GO:0035023)	0.0137938	0.0838274	3.77778	16.1822	ABCA1,APOA1,APOC3,APOE,RAF1
								cellular respiration (GO:0045333)	0.0137938	0.0838274	3.77778	16.1822	UQCRC1,MTFR1,ETFB,COQ10A,SLC25A13
								cellular response to hexose stimulus (GO:0071331)	0.014778	0.0892572	6.5332	27.5349	XBP1,CYP7A1,PCK2
								regulation of macrophage activation (GO:0043030)	0.014778	0.0892572	6.5332	27.5349	NR1H3,LBP,HSPD1
								negative regulation of defense response (GO:0031348)	0.0150101	0.0903818	3.18842	13.3883	PROC,APOA1,NR1H3,PPARG,APOE,PPARA
								positive regulation of RNA polymerase II transcriptional preinitiation complex assembly (GO:0045899)	0.0158049	0.0918431	13.0482	54.1165	PSMC3,PSMC2
								ketone body biosynthetic process (GO:0046951)	0.0158049	0.0918431	13.0482	54.1165	BDH1,HMGCS2
								cGMP-mediated signaling (GO:0019934)	0.0158049	0.0918431	13.0482	54.1165	APOE,CD36
								regulation of lipid transport (GO:0032368)	0.0158049	0.0918431	13.0482	54.1165	LRP1,NR1H3
								positive regulation of toll-like receptor 4 signaling pathway (GO:0034145)	0.0158049	0.0918431	13.0482	54.1165	NR1H3,LBP
								granulocyte differentiation (GO:0030851)	0.0158049	0.0918431	13.0482	54.1165	CEBPA,JAGN1
								short-chain fatty acid catabolic process (GO:0019626)	0.0158049	0.0918431	13.0482	54.1165	PCCB,PCK2
								interleukin-1 beta secretion (GO:0050702)	0.0158049	0.0918431	13.0482	54.1165	ABCA1,CD36
								regulation of apoptotic cell clearance (GO:2000425)	0.0158049	0.0918431	13.0482	54.1165	C4A,C2
								dicarboxylic acid metabolic process (GO:0043648)	0.0158415	0.0918431	3.63749	15.0778	PHYH,FH,IDH1,NAGS,ACOT4
								positive regulation of binding (GO:0051099)	0.0158799	0.0918431	3.14575	13.0319	VTN,LRP1,PON1,DPH3,PPARG,APOE
								positive regulation of peptide hormone secretion (GO:0090277)	0.0159058	0.0918431	4.48502	18.5728	FGB,FGA,TFR2,FGG
								positive regulation of reactive oxygen species metabolic process (GO:2000379)	0.0159058	0.0918431	4.48502	18.5728	CD36,F2,AGT,SOD1
								alpha-amino acid catabolic process (GO:1901606)	0.0159058	0.0918431	4.48502	18.5728	ALDH4A1,AMDHD1,SARDH,OTC
								positive regulation of protein secretion (GO:0050714)	0.0167839	0.0958801	3.1042	12.6879	FGB,MYOM1,FGA,XBP1,FGG,ANG
								negative regulation of binding (GO:0051100)	0.0167839	0.0958801	3.1042	12.6879	PEX19,CFHR2,CYP2D6,CFHR1,CFHR5,CAMK1
								regulation of interferon-gamma-mediated signaling pathway (GO:0060334)	0.0167997	0.0958801	6.18903	25.2908	ARG1,NR1H3,PPARG
								C21-steroid hormone metabolic process (GO:0008207)	0.0167997	0.0958801	6.18903	25.2908	FDX1,AKR1C4,CYP17A1
								phosphate-containing compound metabolic process (GO:0006796)	0.0170433	0.0969892	2.27993	9.28389	PFKFB1,G6PC,TOLLIP,ANGPTL3,ENPP1,PDXP,FAM20A,ALDOB,SLC17A2,XYLB
								negative regulation of cytokine-mediated signaling pathway (GO:0001960)	0.0173331	0.0983538	4.36022	17.6813	ARG1,NR1H3,APOA1,PPARG
								regulation of cellular ketone metabolic process (GO:0010565)	0.0180823	0.10231	3.50722	14.0738	PSMD6,PSMA3,PSMC3,PSMC2,CYP7A1
								cellular protein modification process (GO:0006464)	0.0185963	0.104917	1.49022	5.93821	SERPINA1,ITIH2,SERPINC1,SDC2,SERPINA10,PDXP,AFP,PLOD1,KNG1,C4A,PSMD6,FBXO6,APOE,APOB,FGA,SERPIND1,AHSG,GLYCTK,FGG,APOA2,APOA1,DOLK,CP,APOA5,KCTD6,PSMA3,TF,PROC,PSMC3,GGCX,PSMC2,ALB,FAM20A,CAMK1,RAF1,BAP1
								regulation of phagocytosis (GO:0050764)	0.0188377	0.105207	4.24215	16.8494	SCARB1,AHSG,C4BPA,C4BPB
								regulation of substrate adhesion-dependent cell spreading (GO:1900024)	0.0188377	0.105207	4.24215	16.8494	FGB,FGA,FGG,APOA1
								glycolytic process (GO:0006096)	0.0189683	0.105207	5.87928	23.3112	PFKFB1,PKLR,ALDOB
								glutamine family amino acid metabolic process (GO:0009064)	0.0189683	0.105207	5.87928	23.3112	ALDH4A1,SIRT4,NAGS
								positive regulation of blood circulation (GO:1903524)	0.0189683	0.105207	5.87928	23.3112	FGB,FGA,FGG
								positive regulation of monooxygenase activity (GO:0032770)	0.0189683	0.105207	5.87928	23.3112	SCARB1,POR,APOE
								ornithine metabolic process (GO:0006591)	0.0199875	0.106079	11.1836	43.7575	ARG1,OTC
								positive regulation of triglyceride biosynthetic process (GO:0010867)	0.0199875	0.106079	11.1836	43.7575	SCARB1,NR1H3
								regulation of interleukin-1 secretion (GO:0050704)	0.0199875	0.106079	11.1836	43.7575	ORM1,ORM2
								sterol catabolic process (GO:0016127)	0.0199875	0.106079	11.1836	43.7575	APOE,CYP7A1
								vasodilation (GO:0042311)	0.0199875	0.106079	11.1836	43.7575	CPS1,SOD1
								adipose tissue development (GO:0060612)	0.0199875	0.106079	11.1836	43.7575	XBP1,DGAT2
								interleukin-1 beta production (GO:0032611)	0.0199875	0.106079	11.1836	43.7575	ABCA1,CD36
								interleukin-1 secretion (GO:0050701)	0.0199875	0.106079	11.1836	43.7575	ABCA1,CD36
								peptidyl-amino acid modification (GO:0018193)	0.0199875	0.106079	11.1836	43.7575	APOA2,APOA1
								regulation of cytokine secretion involved in immune response (GO:0002739)	0.0199875	0.106079	11.1836	43.7575	APOA2,APOA1
								regulation of cell-cell adhesion mediated by cadherin (GO:2000047)	0.0199875	0.106079	11.1836	43.7575	SERPINF2,PLG
								glucose import (GO:0046323)	0.0199875	0.106079	11.1836	43.7575	SLC2A4,SLC2A8
								protein autoprocessing (GO:0016540)	0.0199875	0.106079	11.1836	43.7575	F12,HFE2
								cholesterol catabolic process (GO:0006707)	0.0199875	0.106079	11.1836	43.7575	APOE,CYP7A1
								hexose catabolic process (GO:0019320)	0.0199875	0.106079	11.1836	43.7575	GALT,GALK1
								regulation of oxidative phosphorylation (GO:0002082)	0.0199875	0.106079	11.1836	43.7575	MLXIPL,SLC25A33
								ATP generation from ADP (GO:0006757)	0.0212843	0.112056	5.59902	21.555	PFKFB1,PKLR,ALDOB
								negative regulation of endothelial cell apoptotic process (GO:2000352)	0.0212843	0.112056	5.59902	21.555	FGB,FGA,FGG
								organic cation transport (GO:0015695)	0.0212843	0.112056	5.59902	21.555	SLC22A3,SLC47A1,SLC25A42
								regulation of protein binding (GO:0043393)	0.0214741	0.112753	2.64807	10.171	VTN,LRP1,CFHR2,CFHR1,CFHR5,CD36,CAMK1
								negative regulation of blood vessel morphogenesis (GO:2000181)	0.0231688	0.121328	3.27273	12.3216	SERPINF1,APOH,PDE3B,PPARG,HRG
								neutral amino acid transport (GO:0015804)	0.023748	0.123457	5.34425	19.9889	SLC7A9,SLC43A1,SLC38A3
								L-amino acid transport (GO:0015807)	0.023748	0.123457	5.34425	19.9889	SLC7A9,SLC38A3,SLC25A13
								amide biosynthetic process (GO:0043604)	0.0238261	0.123457	3.92339	14.6616	CPS1,ARG1,NAGS,OTC
								positive regulation of transport (GO:0051050)	0.0238261	0.123457	3.92339	14.6616	LRP1,TFR2,PON1,APOE
								L-glutamate transport (GO:0015813)	0.0245757	0.123758	9.78514	36.2637	SLC25A18,SLC25A13
								regulation of amyloid-beta clearance (GO:1900221)	0.0245757	0.123758	9.78514	36.2637	LRP1,APOE
								androgen biosynthetic process (GO:0006702)	0.0245757	0.123758	9.78514	36.2637	HSD17B6,CYP17A1
								primary alcohol catabolic process (GO:0034310)	0.0245757	0.123758	9.78514	36.2637	HAO1,SULT2A1
								negative regulation of cell activation (GO:0050866)	0.0245757	0.123758	9.78514	36.2637	APOE,F2
								positive regulation of lipid localization (GO:1905954)	0.0245757	0.123758	9.78514	36.2637	LRP1,APOB
								chaperone-mediated protein transport (GO:0072321)	0.0245757	0.123758	9.78514	36.2637	TIMM8A,PEX19
								complement activation, lectin pathway (GO:0001867)	0.0245757	0.123758	9.78514	36.2637	MASP2,MBL2
								medium-chain fatty acid metabolic process (GO:0051791)	0.0245757	0.123758	9.78514	36.2637	OXSM,CES1
								regulation of plasminogen activation (GO:0010755)	0.0245757	0.123758	9.78514	36.2637	F12,SERPINF2
								ketone body metabolic process (GO:1902224)	0.0245757	0.123758	9.78514	36.2637	BDH1,HMGCS2
								protein tetramerization (GO:0051262)	0.0253162	0.127162	2.8074	10.3209	RXRA,GPX3,DPYS,DCXR,ACOT13,MAT1A
								protein polymerization (GO:0051258)	0.0256499	0.128511	3.8275	14.0209	FGB,FGA,FGG,ANG
								apoptotic cell clearance (GO:0043277)	0.0263593	0.131396	5.11163	18.5855	SCARB1,LRP1,NR1H3
								fat-soluble vitamin metabolic process (GO:0006775)	0.0263593	0.131396	5.11163	18.5855	CBR1,GC,CYP4F12
								negative regulation of angiogenesis (GO:0016525)	0.0290989	0.140525	3.06755	10.8501	SERPINF1,APOH,PDE3B,PPARG,HRG
								transition metal ion transport (GO:0000041)	0.0291179	0.140525	4.89839	17.3227	SLC31A1,TFR2,ATOX1
								response to glucose (GO:0009749)	0.0295432	0.140525	3.6491	12.8518	XBP1,APOA2,CYP7A1,PCK2
								positive regulation of tumor necrosis factor production (GO:0032760)	0.0295432	0.140525	3.6491	12.8518	ORM1,DDT,LBP,ORM2
								positive regulation by host of viral process (GO:0044794)	0.0295467	0.140525	8.69746	30.6306	PC,APOE
								xenobiotic glucuronidation (GO:0052697)	0.0295467	0.140525	8.69746	30.6306	UGT1A1,UGT2B4
								pyrimidine nucleoside catabolic process (GO:0046135)	0.0295467	0.140525	8.69746	30.6306	DPYS,UPB1
								negative regulation of fatty acid biosynthetic process (GO:0045717)	0.0295467	0.140525	8.69746	30.6306	APOC1,APOC3
								cellular response to sterol (GO:0036315)	0.0295467	0.140525	8.69746	30.6306	INSIG1,CYP7A1
								modulation by host of viral process (GO:0044788)	0.0295467	0.140525	8.69746	30.6306	PC,APOE
								positive regulation of tumor necrosis factor secretion (GO:1904469)	0.0295467	0.140525	8.69746	30.6306	ORM1,ORM2
								regulation of actin filament depolymerization (GO:0030834)	0.0295467	0.140525	8.69746	30.6306	CFL2,PDXP
								organic cyclic compound catabolic process (GO:1901361)	0.0295467	0.140525	8.69746	30.6306	ALDH4A1,PRODH2
								positive regulation of actin filament depolymerization (GO:0030836)	0.0295467	0.140525	8.69746	30.6306	CFL2,PDXP
								regulation of RNA polymerase II transcriptional preinitiation complex assembly (GO:0045898)	0.0295467	0.140525	8.69746	30.6306	PSMC3,PSMC2
								progesterone metabolic process (GO:0042448)	0.0295467	0.140525	8.69746	30.6306	AKR1C4,CYP17A1
								methionine metabolic process (GO:0006555)	0.0295467	0.140525	8.69746	30.6306	ADI1,MAT1A
								glutathione biosynthetic process (GO:0006750)	0.0295467	0.140525	8.69746	30.6306	MGST2,CHAC2
								alcohol catabolic process (GO:0046164)	0.0295467	0.140525	8.69746	30.6306	APOE,CYP7A1
								phospholipid metabolic process (GO:0006644)	0.0307177	0.145742	3.0202	10.5191	PCYT2,GPAM,APOA2,ANGPTL3,ENPP7
								carboxylic acid catabolic process (GO:0046395)	0.0320229	0.15157	4.70221	16.1817	PON3,PON1,ACOT4
								phosphatidylcholine metabolic process (GO:0046470)	0.0323919	0.152949	2.97429	10.2014	PON1,APOA2,APOA1,CHPT1,APOA5
								regulation of cell death (GO:0010941)	0.0333374	0.157037	2.61943	8.90889	ACOX2,LRP1,BNIP3,DHCR24,CD36,HPR
								response to metal ion (GO:0010038)	0.034122	0.159711	2.92975	9.89613	FGB,FGA,TFR2,FGG,SLC25A13
								SCF-dependent proteasomal ubiquitin-dependent protein catabolic process (GO:0031146)	0.034122	0.159711	2.92975	9.89613	PSMD6,PSMA3,PSMC3,PSMC2,FBXO6
								positive regulation of protein depolymerization (GO:1901881)	0.0348785	0.159711	7.82731	26.2675	CFL2,PDXP
								positive regulation of interleukin-1 production (GO:0032732)	0.0348785	0.159711	7.82731	26.2675	ORM1,ORM2
								carbohydrate derivative transport (GO:1901264)	0.0348785	0.159711	7.82731	26.2675	SCARB1,LBP
								serine family amino acid biosynthetic process (GO:0009070)	0.0348785	0.159711	7.82731	26.2675	PSAT1,SEPHS2
								regulation of cholesterol homeostasis (GO:2000188)	0.0348785	0.159711	7.82731	26.2675	NR1I3,NR1H3
								nucleoside catabolic process (GO:0009164)	0.0348785	0.159711	7.82731	26.2675	DPYS,UPB1
								nonribosomal peptide biosynthetic process (GO:0019184)	0.0348785	0.159711	7.82731	26.2675	MGST2,CHAC2
								cellular glucan metabolic process (GO:0006073)	0.0348785	0.159711	7.82731	26.2675	G6PC,PYGL
								nitric oxide metabolic process (GO:0046209)	0.0348785	0.159711	7.82731	26.2675	GCHFR,CPS1
								aromatic compound biosynthetic process (GO:0019438)	0.0348785	0.159711	7.82731	26.2675	PSAT1,NR1I3
								coenzyme biosynthetic process (GO:0009108)	0.0350736	0.159861	4.52113	15.1472	MOCS2,MAT1A,MOCS1
								negative regulation of epithelial cell apoptotic process (GO:1904036)	0.0350736	0.159861	4.52113	15.1472	FGB,FGA,FGG
								positive regulation of defense response (GO:0031349)	0.0377513	0.171668	2.84453	9.32078	DDT,MGST2,CCL16,AGT,CCL15
								negative regulation of endothelial cell proliferation (GO:0001937)	0.0382688	0.172683	4.35345	14.2058	APOH,PPARG,APOE
								regulation of cell adhesion mediated by integrin (GO:0033628)	0.0382688	0.172683	4.35345	14.2058	DPP4,PDE3B,HRG
								regulation of cellular amine metabolic process (GO:0033238)	0.0383252	0.172683	3.33785	10.8869	PSMD6,PSMA3,PSMC3,PSMC2
								regulation of cellular amino acid metabolic process (GO:0006521)	0.0383252	0.172683	3.33785	10.8869	PSMD6,PSMA3,PSMC3,PSMC2
								antigen processing and presentation of exogenous peptide antigen via MHC class I, TAP-dependent (GO:0002479)	0.0396512	0.178161	2.80375	9.04949	PSMD6,PSMA3,PSMC3,PSMC2,CD36
								response to iron ion (GO:0010039)	0.0405502	0.178161	7.11537	22.8063	TF,TFR2
								intestinal absorption (GO:0050892)	0.0405502	0.178161	7.11537	22.8063	SLC2A2,CD36
								glycerolipid catabolic process (GO:0046503)	0.0405502	0.178161	7.11537	22.8063	ABHD6,PRDX6
								regulation of biomineral tissue development (GO:0070167)	0.0405502	0.178161	7.11537	22.8063	AHSG,ENPP1
								regulation of triglyceride biosynthetic process (GO:0010866)	0.0405502	0.178161	7.11537	22.8063	SCARB1,NR1H3
								tricarboxylic acid metabolic process (GO:0072350)	0.0405502	0.178161	7.11537	22.8063	IDH1,SIRT4
								glutamine family amino acid biosynthetic process (GO:0009084)	0.0405502	0.178161	7.11537	22.8063	CPS1,NAGS
								alpha-linolenic acid metabolic process (GO:0036109)	0.0405502	0.178161	7.11537	22.8063	ACSL1,HSD17B4
								dicarboxylic acid catabolic process (GO:0043649)	0.0405502	0.178161	7.11537	22.8063	QPRT,ACOT4
								regulation of fatty acid oxidation (GO:0046320)	0.0405502	0.178161	7.11537	22.8063	SIRT4,PPARA
								Golgi vesicle transport (GO:0048193)	0.0406267	0.178161	1.82679	5.85182	F7,SERPINA1,F9,PROC,F10,SAR1B,PROZ,PREB,KDELR2,F2,TMED5,YIF1A
								negative regulation of cell-cell adhesion (GO:0022408)	0.0416069	0.180848	4.19776	13.3467	APOA1,PLG,PPARA
								negative regulation of blood vessel endothelial cell migration (GO:0043537)	0.0416069	0.180848	4.19776	13.3467	PPARG,APOE,HRG
								negative regulation of extrinsic apoptotic signaling pathway via death domain receptors (GO:1902042)	0.0416069	0.180848	4.19776	13.3467	FGB,FGA,FGG
								liver development (GO:0001889)	0.0416069	0.180848	4.19776	13.3467	CEBPA,XBP1,PCK2
								phosphatidylcholine biosynthetic process (GO:0006656)	0.0450865	0.19554	4.0528	12.5603	APOA2,APOA1,CHPT1
								antigen processing and presentation of exogenous peptide antigen via MHC class I (GO:0042590)	0.0456947	0.196231	2.68811	8.29491	PSMD6,PSMA3,PSMC3,PSMC2,CD36
								regulation of transcription from RNA polymerase II promoter in response to hypoxia (GO:0061418)	0.0456947	0.196231	2.68811	8.29491	PSMD6,PSMA3,PSMC3,PSMC2,HIGD1A
								negative regulation of cellular component organization (GO:0051129)	0.0457898	0.196231	3.1371	9.67384	APOA2,APOA1,APOC3,RAF1
								acetyl-CoA metabolic process (GO:0006084)	0.0465414	0.196231	6.52209	20.0059	ACOT12,HMGCS2
								ubiquinone metabolic process (GO:0006743)	0.0465414	0.196231	6.52209	20.0059	COQ10A,COQ5
								regulation of extracellular matrix disassembly (GO:0010715)	0.0465414	0.196231	6.52209	20.0059	DPP4,LRP1
								glucuronate metabolic process (GO:0019585)	0.0465414	0.196231	6.52209	20.0059	UGT1A1,UGT2B4
								pyrimidine-containing compound catabolic process (GO:0072529)	0.0465414	0.196231	6.52209	20.0059	DPYS,UPB1
								copper ion transport (GO:0006825)	0.0465414	0.196231	6.52209	20.0059	SLC31A1,ATOX1
								hydrogen peroxide catabolic process (GO:0042744)	0.0465414	0.196231	6.52209	20.0059	GPX3,PRDX6
								response to ethanol (GO:0045471)	0.0465414	0.196231	6.52209	20.0059	SOD1,ADH6
								monosaccharide transport (GO:0015749)	0.0465414	0.196231	6.52209	20.0059	SLC2A2,SLC2A8
								quinone biosynthetic process (GO:1901663)	0.0465414	0.196231	6.52209	20.0059	COQ10A,COQ5
								positive regulation of cellular biosynthetic process (GO:0031328)	0.0467399	0.196647	2.08356	6.38228	SCARB1,MLXIPL,AGXT2,APOC2,APOA1,NR1H3,CD36,APOA5
								regulation of ERK1 and ERK2 cascade (GO:0070372)	0.0469768	0.197222	1.83619	5.61526	FGB,FGA,THPO,DDT,SERPINF2,FGG,CD36,RAF1,CCL16,CCL15,FGF21
								cellular response to hypoxia (GO:0071456)	0.0481307	0.201637	2.20081	6.6769	FABP1,PSMD6,PSMA3,PSMC3,BNIP3,PSMC2,HIGD1A
								glycogen metabolic process (GO:0005977)	0.0487056	0.202751	3.91751	11.8385	G6PC,NHLRC1,PYGL
								platelet aggregation (GO:0070527)	0.0487056	0.202751	3.91751	11.8385	FGB,FGA,FGG
								cellular glucose homeostasis (GO:0001678)	0.0487056	0.202751	3.91751	11.8385	XBP1,CYP7A1,PCK2
								negative regulation of response to external stimulus (GO:0032102)	0.0519486	0.211869	2.33283	6.89933	PROC,APOA1,NR1H3,PPARG,APOE,PPARA
								negative regulation of cellular metabolic process (GO:0031324)	0.0524624	0.211869	3.79094	11.1744	PPARG,APOE,PPARA
								positive regulation of exocytosis (GO:0045921)	0.0524624	0.211869	3.79094	11.1744	FGB,FGA,FGG
								regulation of wound healing (GO:0061041)	0.0524624	0.211869	3.79094	11.1744	VTN,F2,HRG
								regulation of interleukin-1 beta secretion (GO:0050706)	0.0524624	0.211869	3.79094	11.1744	ORM1,APOA1,ORM2
								cellular macromolecular complex assembly (GO:0034622)	0.0524624	0.211869	3.79094	11.1744	FGB,FGA,FGG
								ubiquinone biosynthetic process (GO:0006744)	0.0528327	0.211869	6.02008	17.7028	COQ10A,COQ5
								positive regulation of glycolytic process (GO:0045821)	0.0528327	0.211869	6.02008	17.7028	PFKFB1,MLXIPL
								positive regulation of coenzyme metabolic process (GO:0051197)	0.0528327	0.211869	6.02008	17.7028	PFKFB1,MLXIPL
								L-alpha-amino acid transmembrane transport (GO:1902475)	0.0528327	0.211869	6.02008	17.7028	SLC25A18,SLC25A13
								lipoxygenase pathway (GO:0019372)	0.0528327	0.211869	6.02008	17.7028	PON3,PON1
								regulation of tumor necrosis factor secretion (GO:1904467)	0.0528327	0.211869	6.02008	17.7028	ORM1,ORM2
								pyrimidine nucleoside metabolic process (GO:0006213)	0.0528327	0.211869	6.02008	17.7028	DPYS,UPB1
								fatty acid beta-oxidation using acyl-CoA dehydrogenase (GO:0033539)	0.0528327	0.211869	6.02008	17.7028	ACOX2,ETFB
								negative regulation of platelet activation (GO:0010544)	0.0528327	0.211869	6.02008	17.7028	APOE,F2
								negative regulation of cytokine production involved in immune response (GO:0002719)	0.0528327	0.211869	6.02008	17.7028	APOA2,APOA1
								positive regulation of collagen metabolic process (GO:0010714)	0.0528327	0.211869	6.02008	17.7028	SERPINF2,F2
								positive regulation of collagen biosynthetic process (GO:0032967)	0.0528327	0.211869	6.02008	17.7028	SERPINF2,F2
								positive regulation of cell differentiation (GO:0045597)	0.0554793	0.22203	1.91374	5.53406	XBP1,RARRES2,SERPINF2,PPARG,CD36,CAMK1,APOB,AGT,SOX5
								regulation of endothelial cell apoptotic process (GO:2000351)	0.0563546	0.22462	3.67228	10.5618	FGB,FGA,FGG
								carbohydrate catabolic process (GO:0016052)	0.0563546	0.22462	3.67228	10.5618	PFKFB1,PKLR,ALDOB
								ubiquitin-dependent ERAD pathway (GO:0030433)	0.0569107	0.225922	2.90412	8.324	PSMC3,PSMC2,FBXO6,SEC61B
								positive regulation of cell morphogenesis involved in differentiation (GO:0010770)	0.0569107	0.225922	2.90412	8.324	FGB,FGA,FGG,APOA1
								glucose transmembrane transport (GO:1904659)	0.0594054	0.231622	5.58979	15.782	SLC2A4,SLC2A8
								regulation of toll-like receptor 4 signaling pathway (GO:0034143)	0.0594054	0.231622	5.58979	15.782	NR1H3,LBP
								regulation of reactive oxygen species biosynthetic process (GO:1903426)	0.0594054	0.231622	5.58979	15.782	CD36,SLC25A33
								regulation of energy homeostasis (GO:2000505)	0.0594054	0.231622	5.58979	15.782	MLXIPL,CD36
								hexose transport (GO:0008645)	0.0594054	0.231622	5.58979	15.782	SLC2A2,SLC2A8
								regulation of steroid metabolic process (GO:0019218)	0.0594054	0.231622	5.58979	15.782	UGT1A1,APOE
								positive regulation of nitric-oxide synthase activity (GO:0051000)	0.0594054	0.231622	5.58979	15.782	SCARB1,APOE
								positive regulation of leukocyte activation (GO:0002696)	0.0594054	0.231622	5.58979	15.782	LBP,HSPD1
								linoleic acid metabolic process (GO:0043651)	0.0594054	0.231622	5.58979	15.782	ACSL1,GSTA1

## Sheet: GO_Molecular_Functions
Up-regulated pathway analysis								Down-regulated pathway analysis
Term	P-value	FDR	Z-Score	Combined Score	Genes			Term	P-value	FDR	Z-Score	Combined Score	Genes
acetylgalactosaminyltransferase activity (GO:0008376)	0.000177379	0.0495723	6.73888	58.2052	GALNT12,CSGALNACT1,GALNT3,B3GNT7,B3GALT5,B4GALNT3,B4GALNT4			endopeptidase inhibitor activity (GO:0004866)	2.3219e-09	6.48882e-07	7.26624	144.459	SERPINA11,ITIH4,ITIH3,SERPINA1,ITIH2,AMBP,SERPIND1,AHSG,SERPINC1,SERPINF1,SERPINF2,SERPINA10,TFPI,KNG1,AGT,FETUB,HRG
frizzled binding (GO:0005109)	0.00028506	0.0495723	7.62792	62.2653	FZD1,BBS1,WNT10A,RYK,WNT7B,WNT9A			cholesterol transporter activity (GO:0017127)	2.87753e-09	6.48882e-07	35.2141	692.532	ABCA1,ABCG8,ABCG5,APOA2,APOA1,APOE,APOB,APOA5
sodium ion transmembrane transporter activity (GO:0015081)	0.000385739	0.0495723	5.01665	39.4326	SLC9A2,SLC12A2,SLC34A2,SLC9A5,SLC24A3,ATP1A1,SLC4A3,SLC9A1			peptidase inhibitor activity (GO:0030414)	1.23634e-08	1.39397e-06	15.2857	278.33	ITIH4,ITIH3,ITIH2,SERPIND1,AHSG,SERPINF2,FETUB,TFPI,HRG,KNG1
phosphatidylinositol 3-kinase regulatory subunit binding (GO:0036312)	0.000504318	0.0495723	29.4205	223.37	FBXL2,PTPN13,FAM83B			endopeptidase regulator activity (GO:0061135)	1.23634e-08	1.39397e-06	15.2857	278.33	ITIH4,ITIH3,ITIH2,SERPIND1,AHSG,SERPINF2,FETUB,TFPI,HRG,KNG1
potassium ion antiporter activity (GO:0022821)	0.00055302	0.0495723	13.0968	98.2273	SLC9A2,SLC24A3,SLC9A5,SLC9A1			phosphatidylcholine-sterol O-acyltransferase activator activity (GO:0060228)	5.62659e-08	5.07518e-06	196.96	3287.88	APOC1,APOA2,APOA1,APOE,APOA5
MAP kinase kinase kinase activity (GO:0004709)	0.000730224	0.0495723	4.51336	32.5962	DDR1,EPHA6,MAP3K1,ERBB4,RYK,MST1R,IGF1R,FGFR1			oxidoreductase activity, acting on the CH-OH group of donors, NAD or NADP as acceptor (GO:0016616)	2.77199e-07	1.86011e-05	6.91376	104.388	CBR1,CYB5A,DCXR,ADH1A,SORD,HSD17B4,AKR1C4,DHRS3,ADH6,BDH1,EHHADH,CRYL1,HADH
transmembrane receptor protein tyrosine kinase activity (GO:0004714)	0.000795162	0.0495723	5.11314	36.4923	DDR1,EPHA6,ERBB4,RYK,MST1R,IGF1R,FGFR1			sterol transporter activity (GO:0015248)	2.88709e-07	1.86011e-05	15.8374	238.477	ABCA1,ABCG8,ABCG5,APOA2,APOA1,APOE,APOB,APOA5
transmembrane receptor protein kinase activity (GO:0019199)	0.000877386	0.0495723	5.01992	35.333	DDR1,EPHA6,ERBB4,RYK,MST1R,IGF1R,FGFR1			serine-type endopeptidase inhibitor activity (GO:0004867)	1.10637e-06	6.23718e-05	8.63088	118.368	SERPINA11,SERPINA1,AMBP,SERPIND1,SERPINC1,SERPINF1,SERPINA10,SERPINF2,HRG,AGT
mitogen-activated protein kinase kinase binding (GO:0031434)	0.00116486	0.0582116	4.75953	32.1514	DDR1,EPHA6,ERBB4,RYK,MST1R,IGF1R,FGFR1			P-P-bond-hydrolysis-driven transmembrane transporter activity (GO:0015405)	1.41247e-06	7.07805e-05	9.91039	133.495	ABCA1,ABCG8,ABCG5,ABCC2,ABCA6,ABCB4,ABCC6,SEC61B,ABCC11
motor activity (GO:0003774)	0.00128787	0.0582116	4.10157	27.295	DYNC2H1,DYNC1I2,DNAH7,MYO10,MYO3A,KIF13B,KIF3C,DNAL4			lipoprotein particle receptor binding (GO:0070325)	1.90326e-06	8.58369e-05	15.3678	202.424	LRP1,APOA2,APOC3,APOA1,APOE,APOB,APOA5
protein kinase binding (GO:0019901)	0.0016454	0.0620411	2.03704	13.057	SLC12A2,DDR1,EPHA6,MAP3K1,CTBP2,RYK,GSTP1,IQGAP1,MST1R,HDAC9,ZBTB4,SNAP91,HDAC7,IGF1R,FRMD5,GRM5,FAM83E,ERBB4,KCNQ1,KIF13B,ATF7,RHOV,FAM83B,FGFR1			lipase inhibitor activity (GO:0055102)	2.17448e-06	8.91536e-05	39.3838	513.515	APOC2,APOC1,ANGPTL3,APOA2,APOC3
protein binding involved in cell-cell adhesion (GO:0098632)	0.00164711	0.0620411	9.24241	59.2321	TACSTD2,PLXNB3,PKP3,S100A11			hydrolase activity, acting on acid anhydrides, catalyzing transmembrane movement of substances (GO:0016820)	8.06105e-06	0.000302961	9.30942	109.185	ABCA1,ABCG8,ABCG5,ABCC2,ABCA6,ABCB4,ABCC6,ABCC11
potassium:proton antiporter activity (GO:0015386)	0.00220629	0.0767109	14.7072	89.956	SLC9A2,SLC9A5,SLC9A1			cholesterol binding (GO:0015485)	9.68882e-06	0.000336127	9.04297	104.397	ABCA1,APOF,APOA2,NR1H3,APOC3,APOA1,APOE,APOA5
sodium ion binding (GO:0031402)	0.00288743	0.0932229	13.0724	76.4396	SLC34A2,SLC24A3,ATP1A1			ATPase activity, coupled to transmembrane movement of substances (GO:0042626)	1.37847e-05	0.000444064	8.55328	95.728	ABCA1,ABCG8,ABCG5,ABCC2,ABCA6,ABCB4,ABCC6,ABCC11
sodium:proton antiporter activity (GO:0015385)	0.00368449	0.105316	11.7646	65.9243	SLC9A2,SLC9A5,SLC9A1			anion transmembrane transporter activity (GO:0008509)	2.21891e-05	0.000636956	6.7257	72.072	ABCA1,SLC22A3,SLC22A25,ABCC2,ABCC6,ABCC11,SLC22A7,SLC22A10,SLC22A9
alpha-tubulin binding (GO:0043014)	0.003728	0.105316	7.14003	39.9262	OFD1,ARL4C,EFHC1,DNAL1			sterol binding (GO:0032934)	2.25971e-05	0.000636956	7.91057	84.6248	ABCA1,APOF,APOA2,APOA1,NR1H3,APOC3,APOE,APOA5
outward rectifier potassium channel activity (GO:0015271)	0.00460303	0.115587	10.6945	57.5477	KCND1,KCND2,KCNQ1			CoA hydrolase activity (GO:0016289)	4.61783e-05	0.00115702	16.404	163.762	ACOT12,ACOT13,ACOT1,ACOT6,ACOT4
monovalent cation:proton antiporter activity (GO:0005451)	0.00460303	0.115587	10.6945	57.5477	SLC9A2,SLC9A5,SLC9A1			acyl-CoA hydrolase activity (GO:0047617)	4.61783e-05	0.00115702	16.404	163.762	ACOT12,ACOT13,ACOT1,ACOT6,ACOT4
cadherin binding (GO:0045296)	0.00569535	0.135489	2.13741	11.0463	JUP,TACSTD2,IQGAP1,SEPT2,FAM129B,CDH6,PPFIBP1,PPP1R13L,FLNA,PAK6,EPS8L1,PKP3,PROM1,S100A11,MARK2,PFKP			organic anion transmembrane transporter activity (GO:0008514)	5.96114e-05	0.00141499	5.84124	56.8216	SLC22A3,SLCO1B1,SLC22A25,ABCC2,SLC25A42,ABCC11,SLC22A7,SLC22A10,SLC22A9
ATP-dependent microtubule motor activity (GO:1990939)	0.00676733	0.146874	4.57059	22.8331	DYNC2H1,DYNC1I2,DNAH7,WDR60,DNAL4			oxidoreductase activity, acting on paired donors, with incorporation or reduction of molecular oxygen, NAD(P)H as one donor, and incorporation of one atom of oxygen (GO:0016709)	6.29754e-05	0.0014201	8.12922	78.6321	POR,CYP4F3,AKR1C4,FMO3,CYP7A1,FMO5,CYP4F12
alkali metal ion binding (GO:0031420)	0.0068238	0.146874	9.04829	45.1269	SLC34A2,SLC24A3,ATP1A1			ATPase activity, coupled to movement of substances (GO:0043492)	7.14136e-05	0.00153369	6.58943	62.9094	ABCA1,ABCG8,ABCG5,ABCC2,ABCA6,ABCB4,ABCC6,ABCC11
cadherin binding involved in cell-cell adhesion (GO:0098641)	0.0111708	0.22951	7.3506	33.0369	TACSTD2,PKP3,S100A11			RNA polymerase II transcription factor activity, sequence-specific transcription regulatory region DNA binding (GO:0001133)	8.32567e-05	0.00170676	14.0592	132.066	THRB,NR1I3,NR1H3,PPARG,PPARA
phosphofructokinase activity (GO:0008443)	0.0120517	0.230501	15.6586	69.1885	PFKFB3,PFKP			serine-type endopeptidase activity (GO:0004252)	0.000128517	0.00252005	3.30108	29.5758	F10,F12,PROZ,PLG,PCSK6,F2,C2,DPP4,C4A,F7,F9,PROC,MASP2,KLKB1,MBL2
transferase activity, transferring hexosyl groups (GO:0016758)	0.0127489	0.230501	2.96297	12.9254	CSGALNACT1,B3GNT7,B3GALT5,B4GALNT3,FUT4,FUT3,B4GALNT4			sodium-independent organic anion transmembrane transporter activity (GO:0015347)	0.000147789	0.0027772	8.75978	77.2589	SLC22A3,SLCO1B1,SLC22A25,SLC22A7,SLC22A10,SLC22A9
potassium channel activity (GO:0005267)	0.0127489	0.230501	2.96297	12.9254	KCNK5,HCN4,KCNH3,KCND1,KCND2,KCNQ1,AQP1			transition metal ion binding (GO:0046914)	0.000194086	0.00350132	2.45245	20.9616	NQO2,GALT,ARG1,DPYS,BHMT2,SORD,KNG1,ATOX1,ADH6,SOD1,BHMT,RXRA,FDX1,ALB,UQCRC1,RGN,TRIM24,ENPP1,PPARG,ANG,HRG,FTL,PCK2
alpha-(1->3)-fucosyltransferase activity (GO:0046920)	0.0158049	0.24668	13.0482	54.1165	FUT4,FUT3			secondary active transmembrane transporter activity (GO:0015291)	0.000232175	0.00402734	5.45052	45.61	SLC22A3,SLCO1B1,SLC22A25,SLC7A9,SLC25A10,SLC22A7,SLC22A10,SLC22A9
acetylcholine receptor regulator activity (GO:0030548)	0.0158049	0.24668	13.0482	54.1165	LYPD6B,LYPD6			hydrolase activity, acting on carbon-nitrogen (but not peptide) bonds, in cyclic amides (GO:0016812)	0.000293634	0.00490477	39.2294	319.059	CPS1,AMDHD1,DPYS
Rho guanyl-nucleotide exchange factor activity (GO:0005089)	0.0158415	0.24668	3.63749	15.0778	ARHGEF10,ABR,ARHGEF38,ARHGEF18,EPS8L1			protein homodimerization activity (GO:0042803)	0.000329598	0.00530889	2.04133	16.3666	PON3,MYOM1,CEBPA,PON1,QPRT,SPPL2A,HSD17B4,PYGL,PLOD1,NUDT5,DPP4,CREB3L3,ENPP1,APOE,NQO2,DGAT2,AMBP,UGT1A1,IDH1,BNIP3,SERPINF2,APOA2,PRDX6,SOD1,CFHR2,ACOX2,CFHR1,APOC2,CFHR5,CRYL1,ANG,AGXT
Wnt-activated receptor activity (GO:0042813)	0.0167997	0.24668	6.18903	25.2908	FZD1,RYK,SFRP5			oxidoreductase activity, acting on NAD(P)H, quinone or similar compound as acceptor (GO:0016655)	0.000423084	0.00657969	14.2881	110.989	CBR1,NQO2,DCXR,AKR1C4
microtubule motor activity (GO:0003777)	0.0169373	0.24668	3.57117	14.5641	DYNC1I2,DNAH7,KIF13B,KIF3C,DNAL4			serine-type peptidase activity (GO:0008236)	0.00044837	0.0067405	2.91099	22.4434	F10,F12,PROZ,PLG,PCSK6,F2,C2,DPP4,C4A,F7,F9,PROC,MASP2,KLKB1,MBL2
voltage-gated ion channel activity involved in regulation of postsynaptic membrane potential (GO:1905030)	0.0189683	0.24668	5.87928	23.3112	HCN4,KCND2,SCN3B			amino acid transmembrane transporter activity (GO:0015171)	0.000470499	0.006845	5.63634	43.184	SLC7A9,SLC43A1,SLC6A12,SLC38A9,SLC38A3,SLC25A13,SLC38A4
voltage-gated potassium channel activity (GO:0005249)	0.0197072	0.24668	2.98586	11.7248	HCN4,KCNH3,KCND1,KCND2,KCNQ1,KCNJ16			lipase activator activity (GO:0060229)	0.000504318	0.00689235	29.4205	223.37	APOC2,APOH,APOA5
cytoskeletal adaptor activity (GO:0008093)	0.0199875	0.24668	11.1836	43.7575	ABI2,NCK2			C4-dicarboxylate transmembrane transporter activity (GO:0015556)	0.000504318	0.00689235	29.4205	223.37	SLC25A10,SLC13A5,SLC25A13
actin-dependent ATPase activity (GO:0030898)	0.0199875	0.24668	11.1836	43.7575	MYO10,MYO3A			inorganic anion exchanger activity (GO:0005452)	0.000584481	0.00753145	8.5538	63.6812	SLC22A3,SLC22A25,SLC22A7,SLC22A10,SLC22A9
2-acylglycerol-3-phosphate O-acyltransferase activity (GO:0047144)	0.0199875	0.24668	11.1836	43.7575	LPCAT4,MBOAT2			dicarboxylic acid transmembrane transporter activity (GO:0005310)	0.000584481	0.00753145	8.5538	63.6812	SLC25A18,ABCC2,SLC25A10,SLC13A5,SLC25A13
UDP-glycosyltransferase activity (GO:0008194)	0.0205227	0.24668	3.38593	13.1585	CSGALNACT1,B3GNT7,B3GALT5,B4GALNT3,B4GALNT4			oxidoreductase activity, acting on the CH-CH group of donors, NAD or NADP as acceptor (GO:0016628)	0.000708972	0.00888185	12.0887	87.6636	DHCR24,DHCR7,DECR2,TM7SF2
protein-cysteine S-palmitoyltransferase activity (GO:0019706)	0.0212843	0.24668	5.59902	21.555	GOLGA7B,ZDHHC7,ZDHHC1			acyl-CoA ligase activity (GO:0003996)	0.000791945	0.00939913	23.5352	168.065	ACSM2A,ACSM2B,ACSF2
protein-cysteine S-acyltransferase activity (GO:0019707)	0.0212843	0.24668	5.59902	21.555	GOLGA7B,ZDHHC7,ZDHHC1			3-hydroxyacyl-CoA dehydrogenase activity (GO:0003857)	0.000791945	0.00939913	23.5352	168.065	EHHADH,HSD17B4,HADH
ammonium transmembrane transporter activity (GO:0008519)	0.0212843	0.24668	5.59902	21.555	SLC12A2,SLC44A2,AQP1			fatty acid ligase activity (GO:0015645)	0.000893643	0.0103342	11.2247	78.7994	ACSL1,ACSM2A,ACSM2B,SLC27A5
Rac GTPase binding (GO:0048365)	0.0220833	0.249542	4.02419	15.344	ABI2,FLNA,PAK6,SRGAP1			carboxylic acid transmembrane transporter activity (GO:0046943)	0.00106187	0.0119726	4.84328	33.1654	SLC16A1,SLC43A1,SLC6A12,SLC25A10,SLC38A9,SLC38A3,SLC38A4
epidermal growth factor receptor binding (GO:0005154)	0.023748	0.255574	5.34425	19.9889	ERBB4,TGFA,FAM83B			salt transmembrane transporter activity (GO:1901702)	0.00116591	0.0122285	19.6117	132.462	SLC22A25,SLC22A10,SLC22A9
metal ion transmembrane transporter activity (GO:0046873)	0.023748	0.255574	5.34425	19.9889	SLC12A2,NIPA1,AQP1			D-glucose transmembrane transporter activity (GO:0055056)	0.00116591	0.0122285	19.6117	132.462	SLC2A2,SLC2A4,SLC2A8
neurexin family protein binding (GO:0042043)	0.0245757	0.258331	9.78514	36.2637	NLGN3,NLGN1			urate transmembrane transporter activity (GO:0015143)	0.00116591	0.0122285	19.6117	132.462	SLC22A25,SLC22A10,SLC22A9
protein phosphatase binding (GO:0019903)	0.0278295	0.285885	2.74183	9.82031	JUP,KCNQ1,IQGAP1,FBXL2,CTTNBP2NL,SLC9A1			inorganic anion transmembrane transporter activity (GO:0015103)	0.00119356	0.012234	5.62695	37.874	SLC22A3,SLC22A25,SLC25A10,SLC22A7,SLC22A10,SLC22A9
calcium-dependent phospholipid binding (GO:0005544)	0.0295432	0.290328	3.6491	12.8518	PCLO,ANXA3,ANXA4,SYT13			L-amino acid transmembrane transporter activity (GO:0015179)	0.00133184	0.013348	5.49581	36.3888	SLC25A18,SLC7A9,SLC43A1,SLC25A20,SLC38A3,SLC25A13
intracellular cyclic nucleotide activated cation channel activity (GO:0005221)	0.0295467	0.290328	8.69746	30.6306	HCN4,AQP1			monocarboxylic acid binding (GO:0033293)	0.00197375	0.0193513	8.72849	54.3595	RXRA,UGT1A1,PYGL,AKR1C4
protein tyrosine kinase binding (GO:1990782)	0.0316138	0.295395	3.56598	12.3175	GRM5,NRG3,PITPNM3,PTPN14			intramolecular oxidoreductase activity, transposing C=C bonds (GO:0016863)	0.00220629	0.0207299	14.7072	89.956	IDI1,EBP,DDT
protein tyrosine kinase activity (GO:0004713)	0.0316488	0.295395	2.26484	7.82062	DDR1,EPHA6,ERBB4,RYK,STYK1,MST1R,IGF1R,FGFR1			CoA-ligase activity (GO:0016405)	0.00220629	0.0207299	14.7072	89.956	ACSM2A,ACSM2B,ACSF2
palmitoyltransferase activity (GO:0016409)	0.0320229	0.295395	4.70221	16.1817	GOLGA7B,ZDHHC7,ZDHHC1			lipoprotein particle binding (GO:0071813)	0.00234258	0.0215613	8.26868	50.0793	SCARB1,APOA2,CD36,HSPD1
potassium ion binding (GO:0030955)	0.0348785	0.30912	7.82731	26.2675	SLC24A3,ATP1A1			ATPase coupled ion transmembrane transporter activity (GO:0042625)	0.0027562	0.0245704	7.85484	46.2956	ABCC2,ABCC6,ATP2B2,ABCC11
UDP-galactose:beta-N-acetylglucosamine beta-1,3-galactosyltransferase activity (GO:0008499)	0.0348785	0.30912	7.82731	26.2675	B3GNT7,B3GALT5			sodium:amino acid symporter activity (GO:0005283)	0.00288743	0.0245704	13.0724	76.4396	SLC6A13,SLC6A12,SLC6A1
voltage-gated cation channel activity (GO:0022843)	0.0395068	0.327298	2.50745	8.10228	HCN4,KCNH3,CACNB3,KCND1,KCND2,KCNQ1			ATPase-coupled anion transmembrane transporter activity (GO:0043225)	0.00288743	0.0245704	13.0724	76.4396	ABCC2,ABCC6,ABCC11
platelet-derived growth factor receptor binding (GO:0005161)	0.0405502	0.327298	7.11537	22.8063	PDGFD,PDGFC			C-acyltransferase activity (GO:0016408)	0.00288743	0.0245704	13.0724	76.4396	ACSM2A,ACSM2B,ACAT2
fucosyltransferase activity (GO:0008417)	0.0405502	0.327298	7.11537	22.8063	FUT4,FUT3			carbohydrate kinase activity (GO:0019200)	0.00368449	0.0302128	11.7646	65.9243	XYLB,KHK,GALK1
insulin-like growth factor I binding (GO:0031994)	0.0405502	0.327298	7.11537	22.8063	ITGB4,IGF1R			hexose transmembrane transporter activity (GO:0015149)	0.00368449	0.0302128	11.7646	65.9243	SLC2A2,SLC2A4,SLC2A8
guanylate kinase activity (GO:0004385)	0.0405502	0.327298	7.11537	22.8063	DLG3,CARD11			zinc ion binding (GO:0008270)	0.00405835	0.0326842	2.22089	12.2304	NQO2,GALT,DPYS,BHMT2,SORD,KNG1,ADH6,SOD1,BHMT,RXRA,TRIM24,UQCRC1,RGN,ENPP1,PPARG,HRG
ATP-dependent microtubule motor activity, plus-end-directed (GO:0008574)	0.0416069	0.329936	4.19776	13.3467	DYNC1I2,WDR60,DNAL4			anion:cation symporter activity (GO:0015296)	0.00421139	0.0333217	5.17331	28.2978	SLC6A13,SLC6A12,SLC6A1,SLC13A5,SLC17A2
repressing transcription factor binding (GO:0070491)	0.0432179	0.334194	3.20128	10.0568	BBS1,SP1,HDAC9,HDAC7			transaminase activity (GO:0008483)	0.00460303	0.0357926	10.6945	57.5477	AGXT2,PSAT1,AGXT
calcium ion transmembrane transporter activity (GO:0015085)	0.0436227	0.334194	2.72559	8.53703	CACNB3,SLC24A3,TRPV6,ATP13A4,ATP2C2			lipoprotein particle receptor activity (GO:0030228)	0.00564802	0.0431739	9.80282	50.7438	SCARB1,LRP1,CD36
insulin-like growth factor binding (GO:0005520)	0.0465414	0.339302	6.52209	20.0059	ITGB4,IGF1R			glutathione transferase activity (GO:0004364)	0.00631751	0.0474866	6.04032	30.5908	GSTO1,GSTA2,GSTA1,MGST2
beta-1,3-galactosyltransferase activity (GO:0048531)	0.0465414	0.339302	6.52209	20.0059	B3GNT7,B3GALT5			acid-thiol ligase activity (GO:0016878)	0.0068238	0.0504514	9.04829	45.1269	ACSM2A,ACSM2B,ACSF2
calcium-transporting ATPase activity (GO:0005388)	0.0465414	0.339302	6.52209	20.0059	ATP13A4,ATP2C2			monocarboxylic acid transmembrane transporter activity (GO:0008028)	0.0079712	0.0563905	5.60829	27.0988	SLCO1B1,SLC16A1,AKR1C4,SLC38A3
GTPase activator activity (GO:0005096)	0.0492538	0.351461	1.82057	5.48133	RAP1GAP2,ABR,RGS17,ARHGAP8,TRIP10,TBC1D8,IQGAP1,RASAL2,ARHGAP27,ADAP1,SRGAP1			organic acid transmembrane transporter activity (GO:0005342)	0.00813412	0.0563905	8.40155	40.4256	SLC22A25,SLC22A10,SLC22A9
G-protein coupled receptor binding (GO:0001664)	0.0497644	0.351461	2.18323	6.55069	FZD1,WNT10A,ITGB4,RYK,WNT7B,FLNA,WNT9A			antiporter activity (GO:0015297)	0.00813412	0.0563905	8.40155	40.4256	SLC7A9,SLC25A10,SLC25A20
protein kinase activity (GO:0004672)	0.0582603	0.405133	1.51975	4.3204	CDKL2,DDR1,MAP3K1,EPHA6,RYK,CDC42BPG,LRRK1,MINK1,MST1R,IGF1R,STK33,RPS6KA6,ERBB4,WNK2,MYO3A,PAK6,MARK2,NEK11,FGFR1			endopeptidase activity (GO:0004175)	0.00813857	0.0563905	2.00141	9.62905	F10,F12,PROZ,PLG,PCSK6,F2,C2,DPP4,C4A,F7,PSMA3,F9,PROC,UQCRC1,MASP2,KLKB1,MBL2
								alcohol dehydrogenase activity, zinc-dependent (GO:0004024)	0.00875241	0.0563905	19.5743	92.7514	ADH1A,ADH6
								apolipoprotein receptor binding (GO:0034190)	0.00875241	0.0563905	19.5743	92.7514	APOA2,APOA1
								proteasome-activating ATPase activity (GO:0036402)	0.00875241	0.0563905	19.5743	92.7514	PSMC3,PSMC2
								arylesterase activity (GO:0004064)	0.00875241	0.0563905	19.5743	92.7514	PON3,PON1
								LBD domain binding (GO:0050693)	0.00875241	0.0563905	19.5743	92.7514	RXRA,PPARG
								steroid hydroxylase activity (GO:0008395)	0.0109457	0.0695285	5.06478	22.8665	CYP27A1,CYP2D6,CYP7A1,CYP17A1
								quaternary ammonium group transmembrane transporter activity (GO:0015651)	0.0120517	0.0724707	15.6586	69.1885	SLC22A3,SLC25A20
								aldehyde-lyase activity (GO:0016832)	0.0120517	0.0724707	15.6586	69.1885	ALDOB,CYP17A1
								retinal dehydrogenase activity (GO:0001758)	0.0120517	0.0724707	15.6586	69.1885	ALDH1A1,AKR1C4
								fatty-acyl-CoA synthase activity (GO:0004321)	0.0120517	0.0724707	15.6586	69.1885	ACSM2A,ACSM2B
								low-density lipoprotein particle receptor binding (GO:0050750)	0.0129021	0.0755697	6.91786	30.0952	APOE,APOB,APOA5
								glucose transmembrane transporter activity (GO:0005355)	0.0129021	0.0755697	6.91786	30.0952	SLC2A2,SLC2A4,SLC2A8
								scavenger receptor activity (GO:0005044)	0.014778	0.0848573	6.5332	27.5349	SCARB1,LRP1,CD36
								transferrin receptor binding (GO:1990459)	0.0158049	0.0848573	13.0482	54.1165	TF,HFE2
								bile acid binding (GO:0032052)	0.0158049	0.0848573	13.0482	54.1165	PYGL,AKR1C4
								signal recognition particle binding (GO:0005047)	0.0158049	0.0848573	13.0482	54.1165	TF,SRPRB
								phospholipase inhibitor activity (GO:0004859)	0.0158049	0.0848573	13.0482	54.1165	APOC1,ANGPTL3
								phosphatidylcholine transporter activity (GO:0008525)	0.0158049	0.0848573	13.0482	54.1165	ABCA1,ABCB4
								alcohol dehydrogenase (NAD) activity (GO:0004022)	0.0158049	0.0848573	13.0482	54.1165	ADH1A,ADH6
								protein heterodimerization activity (GO:0046982)	0.0163872	0.0869485	2.03892	8.38251	ABCG8,XBP1,ABCG5,UGT1A1,BNIP3,APOA2,MLXIPL,RXRA,CREB3L3,CFHR2,CFHR1,CFHR5,PPARG
								NAD binding (GO:0051287)	0.0167997	0.0881008	6.18903	25.2908	ALDH1A1,SORD,CRYL1
								copper ion binding (GO:0005507)	0.0188377	0.097653	4.24215	16.8494	ALB,ANG,ATOX1,SOD1
								Toll-like receptor binding (GO:0035325)	0.0199875	0.102436	11.1836	43.7575	TOLLIP,CD36
								neutral amino acid transmembrane transporter activity (GO:0015175)	0.0212843	0.107856	5.59902	21.555	SLC7A9,SLC43A1,SLC38A3
								sequence-specific double-stranded DNA binding (GO:1990837)	0.0224314	0.112406	2.62272	9.95923	THRB,CREB3L3,NR1I3,NR1H3,PPARG,PPARA,HSPD1
								ligand-dependent nuclear receptor transcription coactivator activity (GO:0030374)	0.0231688	0.114826	3.27273	12.3216	THRB,NR1I3,NR1H3,PPARG,PPARA
								oxidoreductase activity, acting on the aldehyde or oxo group of donors, NAD or NADP as acceptor (GO:0016620)	0.023748	0.116417	5.34425	19.9889	ALDH4A1,ALDH1A1,AKR1C4
								long-chain fatty acid-CoA ligase activity (GO:0004467)	0.0245757	0.117911	9.78514	36.2637	ACSL1,SLC27A5
								hydrolase activity, acting on carbon-nitrogen (but not peptide) bonds, in linear amidines (GO:0016813)	0.0245757	0.117911	9.78514	36.2637	ARG1,AGMAT
								hydro-lyase activity (GO:0016836)	0.0256499	0.12177	3.8275	14.0209	FH,CA5A,EHHADH,HSD17B4
								carboxy-lyase activity (GO:0016831)	0.0263593	0.123834	5.11163	18.5855	DDC,GGCX,PCK2
								growth factor activity (GO:0008083)	0.0290989	0.135295	3.06755	10.8501	THPO,ANGPTL3,OSGIN1,F2,AGT
								immunoglobulin binding (GO:0019865)	0.0295467	0.135975	8.69746	30.6306	AMBP,HRG
								flavin adenine dinucleotide binding (GO:0050660)	0.0316138	0.144018	3.56598	12.3175	NQO2,POR,ACOX2,PRODH2
								metallocarboxypeptidase activity (GO:0004181)	0.0320229	0.144423	4.70221	16.1817	CPB2,CPN2,CPN1
								heme binding (GO:0020037)	0.034122	0.152366	2.92975	9.89613	AMBP,CYP2D6,FLVCR2,HRG,CYP17A1
								low-density lipoprotein receptor activity (GO:0005041)	0.0405502	0.175847	7.11537	22.8063	LRP1,CD36
								acidic amino acid transmembrane transporter activity (GO:0015172)	0.0405502	0.175847	7.11537	22.8063	SLC25A18,SLC25A13
								nucleoside-diphosphatase activity (GO:0017110)	0.0405502	0.175847	7.11537	22.8063	SLC25A42,NUDT5
								GTPase binding (GO:0051020)	0.0416082	0.178717	2.76412	8.7884	ABCA1,BNIP3,ASAP3,PREB,SMAP2
								carboxylic ester hydrolase activity (GO:0052689)	0.0445795	0.189673	2.42953	7.557	PON3,AADAC,PON1,RGN,ABHD6,CES1
								iron ion binding (GO:0005506)	0.0457898	0.19082	3.1371	9.67384	PHYH,TF,FDX1,FTL
								retinoic acid binding (GO:0001972)	0.0465414	0.19082	6.52209	20.0059	RXRA,UGT1A1
								aldehyde dehydrogenase (NAD) activity (GO:0004029)	0.0465414	0.19082	6.52209	20.0059	ALDH4A1,ALDH1A1
								L-glutamate transmembrane transporter activity (GO:0005313)	0.0465414	0.19082	6.52209	20.0059	SLC25A18,SLC25A13
								glucuronosyltransferase activity (GO:0015020)	0.0487056	0.197894	3.91751	11.8385	UGT2B10,UGT1A1,UGT2B4
								metal ion binding (GO:0046872)	0.0534116	0.215077	1.57971	4.62812	LRP1,IDH1,PON1,ITPR2,PDXP,ITIH1,NUDT5,HSPE1,ATOX1,F9,RGN,ENPP1,CDHR5,APOE,HRG,MBL2,SLC25A13
								bile acid transmembrane transporter activity (GO:0015125)	0.0594054	0.237096	5.58979	15.782	SLCO1B1,AKR1C4

## Sheet: KEGG signaling pathways
Up-regulated pathway analysis								Down-regulated pathway analysis
Term	P-value	FDR	Z-Score	Combined Score	Genes			Term	P-value	FDR	Z-Score	Combined Score	Genes
Bile secretion	0.00212279	0.293983	4.24544	26.1308	NCEH1,SCTR,SLC5A1,ATP1A1,CFTR,AQP1,SLC9A1			Complement and coagulation cascades	6.52593e-28	1.64453e-25	25.3378	1586.06	CPB2,SERPINA1,CFH,SERPINC1,C4BPA,PLG,C4BPB,C8B,TFPI,C8A,KNG1,C2,C4A,VTN,C8G,MBL2,FGB,FGA,F10,SERPIND1,F12,FGG,SERPINF2,F2,F7,F9,PROC,MASP2,F13B,KLKB1
Prostate cancer	0.0029846	0.293983	3.54636	20.6196	SPINT1,PDGFD,GSTP1,PDGFC,TGFA,IGF1R,FGFR1,CREB5			Cholesterol metabolism	2.0453e-15	2.57708e-13	20.7628	702.267	ABCA1,SCARB1,ABCG8,ABCG5,LRP1,APOA2,APOA1,APOC3,CYP7A1,CYP27A1,APOH,APOC2,APOC1,ANGPTL3,CD36,APOE,APOB
Proteoglycans in cancer	0.00481131	0.315943	2.51249	13.4086	FZD1,WNT10A,TGFB2,ERBB4,WNT7B,FLNA,ITPR3,IQGAP1,WNT9A,IGF1R,SLC9A1,FGFR1			PPAR signaling pathway	2.14302e-13	1.80013e-11	12.9665	378.251	ACSL1,APOA2,APOA1,NR1H3,APOC3,APOA5,CYP7A1,CYP27A1,FABP1,RXRA,ACOX2,EHHADH,PPARG,HMGCS2,CD36,PPARA,SLC27A5,PCK2
Gastric acid secretion	0.011153	0.377779	3.42035	15.3781	KCNQ1,KCNJ16,ITPR3,ATP1A1,CFTR,SLC9A1			Fat digestion and absorption	1.18703e-11	7.47829e-10	18.5638	467.009	ABCA1,SCARB1,ABCG8,ABCG5,PLA2G12B,DGAT2,MOGAT3,MTTP,APOA1,ACAT2,FABP1,CD36,APOB
Pancreatic secretion	0.011492	0.377779	3.0284	13.5251	SLC12A2,KCNQ1,SCTR,ITPR3,ATP1A1,CFTR,SLC9A1			Peroxisome	2.03078e-10	1.02351e-08	9.58826	213.985	PHYH,PEX19,ACSL1,IDH1,PIPOX,HSD17B4,SOD1,DAO,ACOX2,EHHADH,PXMP2,HAO1,HACL1,AGXT,DECR2,CRAT
Focal adhesion	0.0117334	0.377779	2.31075	10.272	LAMA5,LAMB3,ITGB4,ITGA3,PDGFD,PDGFC,FLNA,PAK6,ITGB8,LAMC2,IGF1R			Bile secretion	2.46304e-09	9.23486e-08	9.65617	191.403	SCARB1,ABCG8,ABCG5,ABCC2,ABCB4,AQP9,EPHX1,CYP7A1,SLCO1B1,RXRA,UGT2B4,SLC22A7,SLC27A5,SULT2A1
ECM-receptor interaction	0.0167839	0.377779	3.1042	12.6879	LAMA5,LAMB3,ITGB4,ITGA3,ITGB8,LAMC2			Glycine, serine and threonine metabolism	2.56524e-09	9.23486e-08	15.1034	298.763	DMGDH,GAMT,BHMT,DAO,AGXT2,PSAT1,GLYCTK,SARDH,PIPOX,AGXT,GCAT
Parathyroid hormone synthesis, secretion and action	0.0171103	0.377779	2.78253	11.3196	SLC34A2,SP1,PDE4A,ITPR3,PLD2,FGFR1,CREB5			Metabolism of xenobiotics by cytochrome P450	3.32257e-08	1.04661e-06	8.50665	146.484	UGT2B10,CBR1,UGT1A1,GSTO1,ADH1A,EPHX1,MGST2,ADH6,CYP2D6,GSTA2,GSTA1,UGT2B4,SULT2A1
Wnt signaling pathway	0.0180529	0.377779	2.38055	9.55662	FZD1,WNT10A,VANGL2,CTBP2,RYK,SFRP5,WNT7B,WNT9A,PRICKLE1			Drug metabolism	7.83973e-08	2.19512e-06	6.45394	105.596	UGT2B10,UGT1A1,GSTO1,DPYS,ADH1A,MGST2,FMO3,UPB1,FMO5,ADH6,CYP2D6,GSTA2,GSTA1,UGT2B4,CES1
Regulation of actin cytoskeleton	0.0191766	0.377779	2.13834	8.45515	ABI2,ITGB4,ITGA3,PDGFD,PDGFC,LPAR2,PAK6,ITGB8,IQGAP1,SLC9A1,FGFR1			Chemical carcinogenesis	8.84424e-07	2.22875e-05	6.82553	95.1364	UGT2B10,CBR1,UGT1A1,GSTO1,ADH1A,GSTA2,EPHX1,GSTA1,UGT2B4,MGST2,SULT2A1,ADH6
Vasopressin-regulated water reabsorption	0.0238261	0.382249	3.92339	14.6616	DYNC2H1,DYNC1I2,DYNC1LI2,CREB5			Primary bile acid biosynthesis	2.31947e-06	5.31369e-05	21.519	279.191	CYP27A1,ACOX2,HSD17B4,AKR1C4,CYP7A1,SLC27A5
AMPK signaling pathway	0.0311688	0.382249	2.43603	8.44899	PFKFB3,SCD5,PPP2R3A,CFTR,PFKP,IGF1R,CREB5			Butanoate metabolism	4.39287e-06	8.69919e-05	13.1704	162.464	BDH1,EHHADH,ACSM2A,HMGCS2,HADH,ACSM2B,ACAT2
Breast cancer	0.0316488	0.382249	2.26484	7.82062	FZD1,WNT10A,JAG1,SP1,WNT7B,WNT9A,IGF1R,FGFR1			Pyruvate metabolism	4.48768e-06	8.69919e-05	10.2119	125.751	FH,PC,PKLR,LDHD,ACOT12,PDHB,ACAT2,PCK2
PI3K-Akt signaling pathway	0.0335709	0.382249	1.74811	5.93324	LAMA5,LAMB3,ITGB4,ITGA3,LPAR2,TGFA,LAMC2,PPP2R3A,IGF1R,ERBB4,PDGFD,PDGFC,ITGB8,FGFR1,CREB5			ABC transporters	1.37847e-05	0.000248124	8.55328	95.728	ABCA1,ABCG8,ABCG5,ABCC2,ABCA6,ABCB4,ABCC6,ABCC11
Arrhythmogenic right ventricular cardiomyopathy (ARVC)	0.034122	0.382249	2.92975	9.89613	CACNB3,JUP,ITGB4,ITGA3,ITGB8			Insulin resistance	1.65484e-05	0.000276069	4.97029	54.719	MLXIPL,G6PC,CREB3L3,SLC2A2,NR1H3,SLC2A4,PYGL,CD36,PPARA,SLC27A5,AGT,PCK2
Melanoma	0.034122	0.382249	2.92975	9.89613	PDGFD,PDGFC,MITF,IGF1R,FGFR1			Pentose and glucuronate interconversions	1.75282e-05	0.000276069	10.2405	112.151	UGT2B10,UGT1A1,DCXR,SORD,CRYL1,UGT2B4,XYLB
Choline metabolism in cancer	0.0379013	0.382249	2.53454	8.29498	PLA2G4F,SP1,SLC44A2,PDGFD,PDGFC,PLD2			Glyoxylate and dicarboxylate metabolism	8.44259e-05	0.00125149	9.85628	92.4483	GLYCTK,AFMID,PCCB,HAO1,AGXT,ACAT2
Mineral absorption	0.0383252	0.382249	3.33785	10.8869	SLC34A2,TRPV6,SLC5A1,ATP1A1			Arginine biosynthesis	0.0001398	0.00195719	12.3005	109.171	ACY1,CPS1,ARG1,NAGS,OTC
Axon guidance	0.0386372	0.382249	2.05977	6.70155	EPHA6,SEMA6A,RYK,PLXNB3,NCK2,PAK6,SEMA3E,SRGAP1,NEO1			Glucagon signaling pathway	0.000257379	0.00325053	4.25872	35.1982	PFKFB1,G6PC,CREB3L3,PDE3B,ITPR2,SLC2A2,PYGL,PDHB,PPARA,PCK2
Human papillomavirus infection	0.038807	0.382249	1.74881	5.68217	FZD1,LAMA5,WNT10A,JAG1,LAMB3,ITGB4,ITGA3,WNT7B,LAMC2,WNT9A,PPP2R3A,DLG3,ITGB8,CREB5			Retinol metabolism	0.000257978	0.00325053	5.35786	44.2701	UGT2B10,UGT1A1,ADH1A,ALDH1A1,UGT2B4,HSD17B6,DHRS3,ADH6
Cushing syndrome	0.041271	0.386997	2.1407	6.82369	FZD1,WNT10A,NCEH1,SP1,WNT7B,ITPR3,WNT9A,CREB5			Glycolysis / Gluconeogenesis	0.000286081	0.00343297	5.26829	42.9852	G6PC,PKLR,ADH1A,GALM,ALDOB,PDHB,ADH6,PCK2
Glycosaminoglycan biosynthesis	0.0432179	0.386997	3.20128	10.0568	CSGALNACT1,B3GNT7,CHST4,HS3ST1			Glutathione metabolism	0.000470499	0.00538935	5.63634	43.184	GPX3,GSTO1,IDH1,GSTA2,GSTA1,MGST2,CHAC2
Pathways in cancer	0.0453859	0.38874	1.55147	4.79801	FZD1,LAMA5,WNT10A,TGFB2,JAG1,CTBP2,JUP,LAMB3,ITGA3,WNT7B,GSTP1,LPAR2,TGFA,MITF,LAMC2,WNT9A,IGF1R,SP1,CCDC6,FGFR1			Steroid hormone biosynthesis	0.000719146	0.00784156	5.20988	37.7062	UGT2B10,UGT1A1,UGT2B4,HSD17B6,AKR1C4,CYP7A1,CYP17A1
Estrogen signaling pathway	0.0566477	0.451051	2.11562	6.07374	GABBR1,KRT19,SP1,KRT15,TGFA,ITPR3,CREB5			Fatty acid degradation	0.000746815	0.00784156	6.22054	44.786	ACSL1,ADH1A,EHHADH,HADH,ACAT2,ADH6
								Citrate cycle (TCA cycle)	0.000813366	0.00819873	7.86869	55.9804	FH,PC,IDH1,PDHB,PCK2
								Galactose metabolism	0.000950073	0.0092084	7.56566	52.6492	GALT,G6PC,GLB1,GALM,GALK1
								Cysteine and methionine metabolism	0.00106653	0.00995432	5.76449	39.4484	BHMT,AGXT2,ADI1,BHMT2,MAT1A,CDO1
								Steroid biosynthesis	0.00110975	0.00998772	10.4758	71.2734	EBP,DHCR24,DHCR7,TM7SF2
								Valine, leucine and isoleucine degradation	0.00119356	0.0103716	5.62695	37.874	AGXT2,EHHADH,PCCB,HMGCS2,HADH,ACAT2
								Arginine and proline metabolism	0.00133184	0.0111874	5.49581	36.3888	GAMT,ALDH4A1,DAO,ARG1,PRODH2,AGMAT
								Staphylococcus aureus infection	0.0015214	0.0123675	4.52476	29.3572	C4A,CFH,FGG,MASP2,PLG,MBL2,C2
								Synthesis and degradation of ketone bodies	0.00163478	0.0126566	16.8091	107.852	BDH1,HMGCS2,ACAT2
								Adipocytokine signaling pathway	0.00165742	0.0126566	4.45155	28.501	G6PC,RXRA,ACSL1,SLC2A4,CD36,PPARA,PCK2
								Vitamin digestion and absorption	0.0027562	0.0204283	7.85484	46.2956	SCARB1,BTD,APOA1,APOB
								Folate biosynthesis	0.003728	0.026588	7.14003	39.9262	CBR1,MOCS2,GGH,MOCS1
								Tryptophan metabolism	0.00379828	0.026588	5.3134	29.6127	DDC,EHHADH,AFMID,HADH,ACAT2
								Ascorbate and aldarate metabolism	0.00429112	0.029226	6.82924	37.2276	UGT2B10,UGT1A1,RGN,UGT2B4
								Pentose phosphate pathway	0.00631751	0.0418951	6.04032	30.5908	H6PD,GLYCTK,RGN,ALDOB
								Phosphonate and phosphinate metabolism	0.00875241	0.0546716	19.5743	92.7514	PCYT2,CHPT1
								Vitamin B6 metabolism	0.00875241	0.0546716	19.5743	92.7514	PSAT1,PDXP
								Fructose and mannose metabolism	0.00889498	0.0546716	5.41463	25.5693	PFKFB1,SORD,ALDOB,KHK
								Thyroid hormone synthesis	0.0104754	0.0611967	3.47083	15.8226	TTR,CREB3L3,GPX3,ALB,ITPR2,ASGR1
								AMPK signaling pathway	0.0105932	0.0611967	2.81475	12.8002	PFKFB1,G6PC,CREB3L3,PPP2R1B,PPARG,SLC2A4,CD36,PCK2
								Alanine, aspartate and glutamate metabolism	0.0109457	0.0611967	5.06478	22.8665	ALDH4A1,CPS1,AGXT2,AGXT
								Prion diseases	0.0109457	0.0611967	5.06478	22.8665	C8G,C8B,C8A,SOD1
								Pantothenate and CoA biosynthesis	0.0111708	0.0611967	7.3506	33.0369	DPYS,ENPP1,UPB1
								Tyrosine metabolism	0.0120761	0.0647485	4.90625	21.6686	DDC,ADH1A,FAH,ADH6
								Non-alcoholic fatty liver disease (NAFLD)	0.0127421	0.0668959	2.53477	11.0588	MLXIPL,CEBPA,XBP1,RXRA,PKLR,UQCRC1,NDUFC2,NR1H3,PPARA
								Riboflavin metabolism	0.0158049	0.0798411	13.0482	54.1165	ENPP1,ACP2
								Lysine degradation	0.0158415	0.0798411	3.63749	15.0778	EHHADH,PIPOX,PLOD1,HADH,ACAT2
								Terpenoid backbone biosynthesis	0.0167997	0.0830104	6.18903	25.2908	IDI1,HMGCS2,ACAT2
								Ferroptosis	0.0173331	0.0839987	4.36022	17.6813	TF,ACSL1,CP,FTL
								Protein export	0.0189683	0.0885187	5.87928	23.3112	SPCS1,SRPRB,SEC61B
								Proximal tubule bicarbonate reclamation	0.0189683	0.0885187	5.87928	23.3112	SLC25A10,SLC38A3,PCK2
								Porphyrin and chlorophyll metabolism	0.0204208	0.0935644	4.13031	16.0718	UGT2B10,UGT1A1,UGT2B4,CP
								Cortisol synthesis and secretion	0.0231688	0.10426	3.27273	12.3216	SCARB1,CREB3L3,ITPR2,AGT,CYP17A1
								Proteasome	0.0256499	0.1134	3.8275	14.0209	PSMD6,PSMA3,PSMC3,PSMC2
								Biosynthesis of unsaturated fatty acids	0.0291179	0.124096	4.89839	17.3227	HSD17B4,ACOT1,ACOT4
								Fatty acid elongation	0.0291179	0.124096	4.89839	17.3227	ACOT1,HADH,ACOT4
								Ubiquinone and other terpenoid-quinone biosynthesis	0.0295467	0.124096	8.69746	30.6306	GGCX,COQ5
								Aldosterone synthesis and secretion	0.0363381	0.150118	2.56222	8.49349	SCARB1,CREB3L3,ITPR2,ATP2B2,CAMK1,AGT
								Nicotinate and nicotinamide metabolism	0.0382688	0.153301	4.35345	14.2058	QPRT,ASPDH,ENPP1
								Mineral absorption	0.0383252	0.153301	3.33785	10.8869	TF,SLC31A1,ATOX1,FTL
								Fatty acid biosynthesis	0.0405502	0.158868	7.11537	22.8063	ACSL1,OXSM
								beta-Alanine metabolism	0.0416069	0.158868	4.19776	13.3467	DPYS,EHHADH,UPB1
								Pertussis	0.0416082	0.158868	2.76412	8.7884	C4A,CFL2,C4BPA,C4BPB,C2
								Propanoate metabolism	0.0450865	0.169579	4.0528	12.5603	EHHADH,PCCB,ACAT2
								Insulin signaling pathway	0.0566477	0.20993	2.11562	6.07374	G6PC,PKLR,PDE3B,SLC2A4,PYGL,RAF1,PCK2
