# Supplementary material for: Key Members of the CmPn as Biomarkers Distinguish Histological and Immune Subtypes of Hepatic Cancers
Source: Diagnostics (Basel). 2023 Mar 7;13(6):1012. doi: 10.3390/diagnostics13061012 (PMC10047786; doi:10.3390/diagnostics13061012)
Supplement: Supplementary file 1 [file diagnostics-13-01012-s001.zip › diagnostics-2213936-Suppl tables-revised/Suppl. Table S3 Antibodies and Microarrays.xlsx]

## Sheet: Antibodies
Application	Antigen	Gene	Clone	Vendor	Cat #	Dilution	Secondary (if applicable)	Vendor	Cat #	Dilution
IF	CCM1	KRIT1	E-8	Santa Cruz Biotechnology	sc-514371	0.215278	N/A	N/A	N/A	N/A
IF	CCM3	PDCD10	C-8	Santa Cruz Biotechnology	sc-365586	0.215278	N/A	N/A	N/A	N/A
IF	PAQR7	mPRα/PAQR7		Aviva Systems Biology	OASG04641	0.215278	IgG-CFL 555	Santa Cruz Biotechnology	sc-516249	1:200
IF	PAQR8	mPRβ/PAQR8		Aviva Systems Biology	OAAB11180	0.215278	IgG-CFL 555	Santa Cruz Biotechnology	sc-516249	1:200
IF	PGRMC1	PGRMC1		Aviva Systems Biology	ARP46752_P050	01:50:00	IgG-CFL 488	Santa Cruz Biotechnology	sc-516248	1:100
IF	nPR (PR)	PGR	F-4	Santa Cruz Biotechnology	sc-166169	01:50:00	m-IgG kappa BP-CFL 555	Santa Cruz Biotechnology	sc-516177	01:50:00
IF	AFP	AFP	C3	Santa Cruz Biotechnology	sc-8399	0.111111	m-IgG kappa BP-CFL 555	Santa Cruz Biotechnology	sc-516177	01:50:00

## Sheet: Microarray slides
Catalog #	details	Manufacturer	Application
T032D	Liver carcinoma tissue microarray with normal tissue-unstained	US-Biomax, Inc.	IF
T033A	Liver carcinoma tissue microarray with normal tissue-unstained	US-Biomax, Inc.	IF
T033B	Liver carcinoma tissue microarray with normal tissue-unstained	US-Biomax, Inc.	IF
LV809B	Liver carcinoma tissue microarray with normal tissue-unstained	US-Biomax, Inc.	IF
T031B	Liver carcinoma tissue microarray with normal tissue-unstained	US-Biomax, Inc.	IF
T032Ds	Liver carcinoma tissue microarray with normal tissue- H&E stained	US-Biomax, Inc.	IHC
T033As	Liver carcinoma tissue microarray with normal tissue- H&E stained	US-Biomax, Inc.	IHC
T033Bs	Liver carcinoma tissue microarray with normal tissue-H&E stained	US-Biomax, Inc.	IHC
LV809Bs	Liver carcinoma tissue microarray with normal tissue- H&E stained	US-Biomax, Inc.	IHC
T031Bs	Liver carcinoma tissue microarray with normal tissue- H&E stained	US-Biomax, Inc.	IHC
