# Supplementary material for: Key Members of the CmPn as Biomarkers Distinguish Histological and Immune Subtypes of Hepatic Cancers
Source: Diagnostics (Basel). 2023 Mar 7;13(6):1012. doi: 10.3390/diagnostics13061012 (PMC10047786; doi:10.3390/diagnostics13061012)
Supplement: Supplementary file 1 [file diagnostics-13-01012-s001.zip › diagnostics-2213936-Suppl tables-revised/Suppl. Table S4A Immune subtypes HCC C1 v C2.xlsx]

## Sheet: DEG_RNAseq_RAW data
Symbol	logFC	AveExpr	t	P.Value	adj.P.Val
CMTM4	1.51147	3.51687	6.80079	3.08551e-09	1.70989e-07
CSPP1	1.39949	3.5706	5.86598	1.41161e-07	5.65199e-06
KIAA1211	2.51806	0.419457	5.82003	1.69725e-07	6.67652e-06
NRARP	1.62779	2.96349	5.74101	2.32787e-07	8.74811e-06
LAMA5	1.58672	5.69207	5.55511	4.86942e-07	1.72402e-05
NRG3	3.08542	-2.21449	5.55039	4.96102e-07	1.7524e-05
C9orf172	1.95239	-1.08668	5.48933	6.31078e-07	2.16906e-05
ITGB8	3.16561	-0.150603	5.37127	1.00239e-06	3.30423e-05
NXPH4	2.86615	1.8691	5.20151	1.93757e-06	6.04797e-05
TUBB3	1.64383	3.64169	5.18345	2.07736e-06	6.45796e-05
C9orf140	1.76307	2.36143	5.13467	2.50621e-06	7.66648e-05
FLJ23867	2.35646	2.1714	5.09231	2.9483e-06	8.9119e-05
RHOV	2.90021	-0.639266	5.05794	3.36225e-06	0.000100637
CTXN1	2.32109	-0.333888	4.99896	4.20933e-06	0.000123337
CTBP2	1.55804	3.20973	4.98301	4.47209e-06	0.000129838
AGRN	1.21343	7.52923	4.98292	4.47364e-06	0.000129838
NPTX1	2.55531	-2.55821	4.97	4.69839e-06	0.000135588
FHDC1	1.6951	0.265859	4.94815	5.10391e-06	0.000146188
TMEM132A	2.03982	3.87713	4.9344	5.37633e-06	0.000152846
KIAA0753	0.799311	2.60783	4.9186	5.70701e-06	0.000161347
CFTR	3.92384	-0.911084	4.91459	5.79404e-06	0.000163387
TNPO2	0.554278	5.36948	4.88908	6.37898e-06	0.000178693
CAMSAP1	0.585972	4.07605	4.87712	6.6729e-06	0.000186585
ADCY6	0.662886	5.17577	4.84054	7.65576e-06	0.000210224
LAMB1	1.44347	6.46041	4.83094	7.93617e-06	0.00021639
BMP8A	1.78971	0.800792	4.82851	8.00865e-06	0.000217958
RAI1	1.03175	3.98386	4.73996	1.11448e-05	0.000298008
CBX5	0.78105	5.89636	4.73832	1.12131e-05	0.000299311
USP22	0.661871	6.89947	4.7365	1.1289e-05	0.000300809
NOTCH1	0.997832	4.93889	4.72639	1.17211e-05	0.00031124
INPP5E	0.770987	3.24234	4.72432	1.18116e-05	0.000313099
LOC723809	3.01856	-2.11566	4.72119	1.19494e-05	0.000316206
DEPDC1B	1.25364	3.235	4.71751	1.21137e-05	0.000319997
ZNF618	0.997858	3.8556	4.67345	1.42598e-05	0.000370923
C1orf126	2.13527	-0.849435	4.63298	1.65543e-05	0.000423407
CACNA1H	2.6221	2.89172	4.62665	1.69439e-05	0.000432648
FAM171A2	1.87028	-0.179212	4.6237	1.71288e-05	0.000435915
MUC6	4.09685	-0.553598	4.58904	1.94522e-05	0.00049177
GRID1	2.57303	-0.348611	4.58327	1.98675e-05	0.000501442
MAP4K3	0.817168	4.30783	4.58199	1.99609e-05	0.000502969
TCF3	0.699645	5.60178	4.56254	2.14329e-05	0.000538287
RCOR2	2.6208	-0.769665	4.54667	2.27112e-05	0.000567537
LRRN1	2.80539	-2.18083	4.54625	2.2746e-05	0.000567537
FBXO21	0.677023	4.42666	4.52947	2.41803e-05	0.000599413
HR	1.94073	-0.469912	4.52689	2.44091e-05	0.000604105
C20orf112	0.839964	3.79697	4.51916	2.51051e-05	0.000619327
DBN1	1.62773	5.06727	4.51493	2.54949e-05	0.000625914
FAM84A	1.63367	0.0891879	4.51211	2.57569e-05	0.000630322
INHA	3.11464	-1.47143	4.51074	2.58858e-05	0.000632464
DDR1	1.69926	5.03274	4.50195	2.67259e-05	0.000647817
FNBP1L	0.838173	4.76929	4.49556	2.7353e-05	0.000661969
BAT2L1	0.757308	6.21302	4.48378	2.85468e-05	0.000684363
ZNF587	0.899818	3.38979	4.47574	2.93912e-05	0.000701308
WNK2	3.17053	2.4113	4.47213	2.97774e-05	0.000709416
GTF3C2	0.501619	5.15504	4.46641	3.03999e-05	0.000720879
B4GALNT4	3.76765	-0.908812	4.46512	3.05428e-05	0.000723145
B4GALNT3	2.40431	-1.50831	4.42696	3.50537e-05	0.000818544
HES4	1.45718	1.21996	4.42211	3.56718e-05	0.00082918
SYT8	2.9586	-1.16375	4.42112	3.57987e-05	0.000830866
RAD52	0.746198	1.80034	4.41348	3.67973e-05	0.000848892
MDFI	2.30985	1.30158	4.41066	3.7172e-05	0.000856244
GNRH1	1.05716	-0.839439	4.40618	3.77767e-05	0.000867559
DDX11	0.842351	4.12344	4.40231	3.83046e-05	0.00087705
FAM60A	1.26084	4.3032	4.39824	3.88693e-05	0.000887322
IBSP	2.48115	-2.37814	4.35272	4.57544e-05	0.0010337
PRSS22	2.96163	-1.94086	4.3457	4.69172e-05	0.0010584
SNORA8	0.941906	3.03374	4.34292	4.73844e-05	0.0010658
C12orf41	0.547085	4.00162	4.32685	5.01803e-05	0.00112209
HNF1B	2.22719	3.94952	4.31785	5.18153e-05	0.00115191
ABL1	0.68208	5.32341	4.31051	5.31847e-05	0.00117893
DSG2	1.34395	5.17498	4.30156	5.49047e-05	0.00121004
FOXF2	1.94302	-1.17027	4.29921	5.53653e-05	0.00121843
PLXNA3	1.12091	3.8617	4.29774	5.56554e-05	0.00122306
IQCA1	1.55686	-1.99159	4.296	5.59997e-05	0.0012253
ABI2	0.731645	4.61473	4.29587	5.60255e-05	0.0012253
GTF2IRD1	0.835401	3.62566	4.29561	5.60776e-05	0.0012253
CA9	3.8888	1.76502	4.28763	5.76895e-05	0.00125514
CSNK1E	0.622312	5.5894	4.27723	5.98551e-05	0.00129306
PROM1	3.43268	0.0819741	4.2449	6.71062e-05	0.00143203
VANGL2	2.33145	0.580373	4.22746	7.13632e-05	0.00151191
DDX31	0.578609	3.00536	4.22704	7.14687e-05	0.00151191
GATAD1	0.479077	4.92251	4.22527	7.1916e-05	0.00151927
KIF12	1.78634	4.19083	4.22223	7.26894e-05	0.0015335
RHPN1	1.41481	2.52762	4.21735	7.39492e-05	0.00155578
PLEKHA1	0.71441	4.89061	4.21658	7.41486e-05	0.00155783
ZNF519	0.942853	-0.308502	4.216	7.43014e-05	0.0015589
ZDHHC8P1	2.52397	-2.50599	4.21386	7.48611e-05	0.00156849
ILF3	0.421164	7.50046	4.18468	8.2937e-05	0.0017119
SH2D3A	1.68691	1.72552	4.18329	8.33436e-05	0.00171543
SCTR	3.47672	-0.680375	4.17356	8.62331e-05	0.00176093
MAML1	0.586576	4.61492	4.167	8.82352e-05	0.00179701
KIAA0802	1.83198	2.20542	4.16387	8.92043e-05	0.00181434
EPCAM	3.98312	2.80758	4.1487	9.4059e-05	0.00191053
RAB6B	1.04075	2.18977	4.14696	9.46305e-05	0.00191959
ABLIM1	0.692901	5.59565	4.14196	9.62981e-05	0.00195083
TPPP3	1.34535	2.48151	4.14077	9.6696e-05	0.0019563
LOC151009	1.5047	-0.239701	4.1374	9.78409e-05	0.00197685
AP3M2	0.792969	3.17267	4.1278	0.000101164	0.00203862
CCDC45	0.538207	4.01792	4.12735	0.000101326	0.00203918
LYPD6B	2.83188	-1.29615	4.11628	0.000105302	0.00211087
RAP1GAP	1.51148	5.13406	4.11293	0.000106534	0.00213278
ZFP62	0.682519	3.6421	4.10299	0.000110275	0.00219616
C2orf15	1.42925	-0.578483	4.10069	0.000111159	0.00220803
SLC29A2	1.70942	2.74777	4.09557	0.000113149	0.00224172
KRT19	3.58091	2.78635	4.09506	0.000113349	0.00224243
KCNH3	2.18679	-1.20436	4.09473	0.000113478	0.00224243
RBM33	0.410342	4.91893	4.08793	0.000116186	0.002293
PCDHGA5	1.60106	-2.49145	4.08306	0.000118162	0.00232598
FLRT1	1.50703	-1.66478	4.0807	0.000119128	0.00233597
DMBT1	3.33949	-1.03697	4.06819	0.000124396	0.00242683
MIDN	0.659731	5.99192	4.05778	0.000128947	0.00250285
ANXA3	2.68156	-0.191997	4.04336	0.000135519	0.00261712
GLB1L2	2.49965	-0.969314	4.04012	0.000137039	0.00264315
EDNRA	1.22684	1.67018	4.03275	0.000140556	0.00269736
GTF2IP1	0.590583	7.63375	4.03037	0.00014171	0.0027161
ZBTB34	0.628805	2.94895	4.02271	0.000145492	0.00277815
LOC284023	0.910625	0.605229	4.01437	0.000149716	0.00284507
C9orf163	1.1682	-1.5999	4.01387	0.000149973	0.00284507
FAM131C	2.27501	-2.44383	4.00244	0.000155964	0.00294307
SPATS2	0.602428	4.49212	3.99572	0.000159595	0.00299877
BCL7A	0.75835	3.98023	3.99465	0.00016018	0.00300433
BRD3	0.756446	4.68488	3.99446	0.000160283	0.00300433
TMEM178	1.74695	0.153041	3.99404	0.000160516	0.00300502
TCERG1	0.577452	4.63045	3.98979	0.000162867	0.00303484
DMTF1	0.592946	4.10065	3.98545	0.000165302	0.00307579
PDE5A	1.2636	1.60017	3.97618	0.000170616	0.00315929
COL27A1	1.49084	3.64328	3.96144	0.000179409	0.0033061
PLCD3	1.4189	2.53772	3.94791	0.000187868	0.00345366
LOC728643	0.719433	1.41569	3.94601	0.000189082	0.00347128
FOXJ1	2.76149	0.610164	3.94571	0.00018928	0.00347128
POGK	0.584729	5.54595	3.9438	0.00019051	0.00348964
VGLL4	0.912232	4.86583	3.93162	0.000198557	0.00361969
SLC37A3	0.623282	3.93565	3.93119	0.000198846	0.00362066
EPB49	1.15351	4.33576	3.92733	0.000201465	0.00365783
NCRNA00085	1.59608	-0.562182	3.92713	0.000201605	0.00365783
CCDC30	1.14919	-0.840242	3.92598	0.000202389	0.0036677
DNA2	0.918537	1.86394	3.92258	0.000204733	0.00370578
C19orf26	1.76008	-2.26284	3.91602	0.000209339	0.00378021
BMPR1A	0.636226	3.34809	3.91527	0.000209865	0.00378078
PLEKHH2	1.75602	0.444616	3.90798	0.000215107	0.00384829
UNC119B	0.825725	4.12214	3.90796	0.000215121	0.00384829
QSOX1	1.56969	6.31848	3.90796	0.000215122	0.00384829
MN1	1.6016	0.838959	3.90386	0.000218123	0.00389288
GIPR	1.96164	-2.21776	3.90087	0.000220343	0.00391422
C1orf192	1.22061	-1.21346	3.89775	0.000222679	0.00394356
DSCAML1	2.36439	-1.61894	3.89763	0.000222768	0.00394356
RPL32P3	0.648512	1.62047	3.88791	0.000230196	0.00405628
BICC1	2.85046	0.65787	3.887	0.000230902	0.00406404
SPRED2	0.724038	4.41609	3.88518	0.000232321	0.0040843
FAM117B	0.889342	3.03613	3.88108	0.00023556	0.0041365
PAK4	0.661483	5.696	3.88026	0.000236205	0.00413832
ARHGAP39	1.05206	2.40742	3.87838	0.000237712	0.00415996
SPIN1	0.673927	5.22125	3.86921	0.000245157	0.00427557
BAHCC1	1.01094	3.15301	3.86276	0.000250538	0.0043338
ASXL1	0.446279	5.93343	3.86268	0.000250603	0.0043338
TMC4	2.51247	1.77843	3.86259	0.00025068	0.0043338
SEMA6A	1.80057	3.28419	3.85688	0.000255533	0.00440377
SRRM3	2.44219	0.212977	3.85638	0.000255963	0.00440377
KCNJ14	0.975997	-0.621602	3.85564	0.000256597	0.00440476
TRIT1	0.511567	3.57116	3.85436	0.000257707	0.00441887
SIPA1L3	0.876618	4.70871	3.85362	0.000258347	0.00442488
LAMC2	2.73259	0.639469	3.85311	0.000258791	0.00442753
STAG3L1	1.20062	0.0649305	3.85054	0.000261032	0.00445323
ECT2	0.903142	4.32644	3.84744	0.000263758	0.00449241
RASSF8	1.31113	2.61553	3.84153	0.000269033	0.00457207
KLHDC8A	2.06202	-1.73859	3.84047	0.000269996	0.00457825
SLC34A2	3.53535	-0.0165377	3.83781	0.000272405	0.00460889
ODC1	0.830347	6.72837	3.83615	0.000273923	0.00462945
SPTLC1	0.461277	4.89412	3.82707	0.000282381	0.00475663
CYP2W1	1.95166	-2.18571	3.81763	0.000291425	0.0048928
SPRY4	0.880428	4.09495	3.81475	0.000294248	0.00493478
PUS7	0.758483	3.62676	3.81089	0.000298057	0.00499319
NLGN3	0.913871	-1.46438	3.80954	0.000299405	0.00501028
TGFA	1.43642	1.92095	3.80885	0.000300096	0.00501636
ZDHHC1	1.30732	1.35682	3.80745	0.000301499	0.00503121
C11orf61	0.672829	1.9702	3.80354	0.000305456	0.00508374
SBDSP1	0.53203	3.74096	3.80171	0.000307326	0.00510929
LZTS1	1.05498	2.17391	3.80007	0.000309006	0.00513164
CLDN10	3.37828	-1.53693	3.79935	0.000309744	0.00513832
GJB3	2.32811	-1.56919	3.79844	0.000310685	0.00514834
ITIH5	2.77474	2.433	3.79739	0.000311772	0.00516077
C9orf45	1.11732	1.31522	3.79358	0.000315754	0.00522103
SOX4	1.36959	5.22463	3.7919	0.000317523	0.00524461
LENG8	0.751084	6.00429	3.78895	0.000320651	0.00528073
HS3ST1	1.28445	0.637377	3.78887	0.000320745	0.00528073
2022-09-02	0.630802	7.37744	3.78492	0.000324984	0.00534351
MFSD10	0.92199	5.15788	3.78466	0.000325257	0.00534351
KLHDC5	0.67757	4.11842	3.78407	0.000325902	0.00534799
PNMA1	0.817342	4.19058	3.78377	0.000326229	0.00534799
PTHLH	2.40699	0.350075	3.77282	0.000338304	0.00551638
SMARCC2	0.353876	6.0578	3.766	0.000346044	0.00562851
DNM1	1.85146	2.11878	3.76547	0.000346653	0.00562851
TUG1	0.457779	6.4367	3.76379	0.000348585	0.00564789
SNHG1	0.81863	4.79451	3.76323	0.000349235	0.00565244
ZNF3	0.4127	4.54926	3.76226	0.000350356	0.00566459
TMEM51	0.997142	3.36684	3.76161	0.00035111	0.00567078
SCMH1	0.544251	4.12517	3.76087	0.000351972	0.00567272
DCDC2	2.59213	3.7554	3.76043	0.000352486	0.00567502
AATK	1.44683	0.573656	3.75636	0.000357264	0.0057459
PVRL4	2.03986	-1.15944	3.75429	0.000359728	0.00577945
PRPF39	0.524109	3.67875	3.75311	0.000361129	0.0057898
DMPK	0.876325	3.82927	3.75158	0.00036296	0.00580698
PRR12	0.637375	4.4193	3.75069	0.000364039	0.00581816
KIF13B	0.626167	4.92797	3.748	0.000367282	0.00586386
C11orf9	1.17115	5.57408	3.74765	0.000367712	0.00586461
PRICKLE4	1.29644	0.345631	3.74284	0.000373598	0.00593373
TNFRSF10D	1.1436	2.92801	3.74252	0.000373995	0.00593387
CDH6	1.8381	1.55804	3.73787	0.000379778	0.00601315
CPSF6	0.354554	5.61332	3.73123	0.000388197	0.00612742
B4GALT5	0.696497	5.60952	3.72975	0.0003901	0.00614477
MTMR2	0.641287	3.89661	3.72922	0.000390775	0.00614908
HAS3	1.03343	0.399749	3.72737	0.000393164	0.00617397
KIAA0907	0.632797	4.83641	3.72471	0.000396632	0.00621567
GPRC5A	2.13682	-1.851	3.72401	0.000397542	0.00622355
PCDHGA6	1.64459	-1.96196	3.72349	0.000398221	0.00622779
FAM129B	1.06785	5.91008	3.71447	0.000410226	0.00639592
DOK6	1.86861	-0.950828	3.71317	0.000411983	0.00641678
ESYT3	1.60508	-1.18359	3.71179	0.000413857	0.00643941
DLG5	0.792779	4.62764	3.70762	0.000419563	0.00652155
PCDHGA7	1.59698	-1.87473	3.70278	0.000426289	0.00659928
CACNB3	1.01907	1.36307	3.7003	0.000429781	0.00664661
SYT13	2.96095	-0.0168321	3.69785	0.000433243	0.00668664
PLCB3	0.486849	4.44391	3.69749	0.00043375	0.0066877
CCDC6	0.443203	5.12935	3.69713	0.000434267	0.00668894
SLC6A8	1.85045	4.62065	3.69561	0.000436442	0.00671568
LARP4B	0.379907	5.51358	3.68888	0.000446169	0.00683833
CDS1	1.74171	1.38088	3.68856	0.000446648	0.00683833
SNRNP48	0.494696	3.6776	3.68815	0.000447248	0.00684066
NCRNA00095	1.13289	-0.0262482	3.68538	0.000451322	0.00688232
SH3PXD2B	0.773474	3.86783	3.68236	0.000455801	0.00692302
CENPF	0.8979	5.2086	3.67872	0.000461267	0.00699908
PCDHB13	1.63429	0.0840789	3.67665	0.000464406	0.00702457
MRRF	0.484655	4.22474	3.6765	0.000464627	0.00702457
SLC4A11	2.17991	0.0953902	3.67638	0.000464815	0.00702457
TPR	0.461834	6.46432	3.67598	0.000465425	0.00702457
FA2H	2.49016	-1.27541	3.67567	0.000465897	0.00702457
CYTH2	0.460319	5.5936	3.67211	0.00047135	0.00709576
ATF7	0.474904	4.44777	3.67102	0.000473023	0.00711396
LINGO1	1.69102	2.60606	3.67	0.000474607	0.00713076
GUSBP1	0.681942	1.72887	3.66718	0.000478999	0.00717085
EFR3B	1.12961	-0.683476	3.66702	0.000479242	0.00717085
KAAG1	2.30506	-0.78379	3.66695	0.000479351	0.00717085
TTYH1	2.80745	-0.421533	3.66648	0.000480088	0.00717085
HEATR2	0.522605	4.7749	3.66328	0.000485135	0.00723211
FAM171A1	2.0295	4.18494	3.65571	0.000497264	0.00738413
BTBD7	0.508655	3.80074	3.65241	0.000502632	0.00744938
FAM160B2	0.625871	4.65032	3.64525	0.000514489	0.00761772
FOXP2	2.33536	-2.77348	3.64408	0.000516462	0.00763954
KCNF1	2.10514	-0.675984	3.64351	0.000517415	0.00764482
MEX3D	0.76238	3.64276	3.64327	0.000517818	0.00764482
CCDC99	0.561118	3.30189	3.64175	0.000520392	0.0076662
SUDS3	0.429613	4.87038	3.64105	0.000521581	0.00767074
PLEKHG2	0.728837	4.24163	3.64037	0.000522727	0.00768022
AP1S3	0.812631	1.4237	3.63978	0.000523742	0.00768774
MSL1	0.368883	5.7898	3.63942	0.000524347	0.00768925
NSUN5P2	0.828188	3.74484	3.63674	0.00052894	0.00774917
LOC646851	1.59188	-1.6065	3.63618	0.000529907	0.00775119
ITGB4	1.51421	3.91575	3.63607	0.000530091	0.00775119
ZNF507	0.388621	3.93354	3.63515	0.000531677	0.00775954
MTA3	0.542002	4.49721	3.62602	0.000547665	0.00795492
OVOL2	2.32052	-2.2911	3.62293	0.000553192	0.00802694
WNT7B	2.75112	-1.74147	3.62115	0.000556387	0.00803343
TBC1D3	0.733738	3.12391	3.62073	0.000557154	0.00803343
MFSD4	1.14461	0.31235	3.62068	0.000557235	0.00803343
RYK	0.404017	4.69698	3.62006	0.00055836	0.00804154
CAMSAP1L1	0.676413	4.48296	3.61811	0.000561908	0.00808271
AGAP4	0.709906	2.84186	3.61787	0.000562341	0.00808271
HN1L	0.525092	6.54597	3.61752	0.000562972	0.00808271
MAB21L2	2.35572	-0.289076	3.61733	0.000563333	0.00808271
ISYNA1	1.56951	4.42589	3.61616	0.00056547	0.00809818
RAB3IP	0.687792	4.27556	3.613	0.000571289	0.00817386
BCL11A	1.83416	-0.0306653	3.61249	0.000572221	0.00817955
ROR1	1.7978	-1.84551	3.61118	0.000574654	0.008199
C6orf168	2.09249	-2.31621	3.61047	0.000575976	0.0082102
ZNF525	1.0074	1.90371	3.60766	0.00058125	0.00827768
ZC3HAV1L	1.89343	-2.52186	3.60663	0.000583191	0.00829759
ORC2L	0.548285	3.38732	3.60631	0.00058378	0.00829825
TSC1	0.610851	4.32366	3.60546	0.000585393	0.00831345
TYRO3	1.51045	3.39177	3.60363	0.000588866	0.00834727
VTCN1	2.81713	-1.09601	3.60265	0.000590743	0.00835205
C19orf55	1.02678	0.112644	3.60209	0.000591818	0.00835743
NOM1	0.453958	3.79242	3.60165	0.000592653	0.00835743
BTBD3	0.709882	4.41241	3.60154	0.000592861	0.00835743
TRAK1	0.497974	4.79418	3.59821	0.000599278	0.00842459
MZF1	0.663123	3.24347	3.59784	0.000599995	0.00842693
RAB3D	1.33943	3.11894	3.59725	0.000601129	0.00843318
ROBO2	2.24158	-2.11011	3.5966	0.000602392	0.00843736
C2orf67	0.582276	3.59594	3.59366	0.00060814	0.00849452
SMAD5	0.591696	5.54667	3.5929	0.000609642	0.00850637
ITGA2	1.59833	2.60178	3.59267	0.000610101	0.00850637
FKBP9	0.687821	5.86977	3.59137	0.000612662	0.0085343
C3orf52	1.96075	-0.494111	3.58817	0.000619012	0.00860708
TMEFF1	1.01297	0.182978	3.58691	0.000621535	0.00863432
FAM133B	0.684636	1.30994	3.58585	0.000623659	0.00865253
RFX1	0.322194	3.5886	3.58569	0.000623978	0.00865253
PCDHB15	1.39071	-0.781704	3.5819	0.000631653	0.00874311
FBXL2	1.67086	-0.853233	3.58044	0.000634638	0.00876855
ZNF498	0.626261	3.483	3.5776	0.000640471	0.00882523
DDX42	0.308766	6.3234	3.577	0.00064171	0.00883434
PROM2	2.43055	-1.21478	3.57301	0.000650002	0.00892494
AMMECR1L	0.413764	4.18994	3.57134	0.00065351	0.00896452
CCDC103	1.11212	0.414177	3.57079	0.000654658	0.00897222
ZNF776	0.580137	2.75246	3.56569	0.000665478	0.00910419
GTF3C4	0.732937	2.57739	3.56412	0.000668852	0.00912754
DMKN	3.08432	1.63118	3.56249	0.000672366	0.00916563
JRKL	0.742426	2.61821	3.56206	0.000673283	0.00916996
MCM3APAS	1.08614	-1.10631	3.5597	0.000678414	0.00922432
ZNF264	0.587722	3.59343	3.55967	0.000678481	0.00922432
PITPNM3	1.56754	-0.925151	3.5588	0.00068037	0.00923359
ZNF33B	0.575507	4.08692	3.55695	0.000684427	0.00928042
FJX1	1.26663	1.80072	3.55531	0.000688042	0.00932118
EPN3	2.33467	-2.41846	3.55463	0.000689533	0.00932485
PPFIBP1	0.80934	4.19345	3.54944	0.000701119	0.00946479
ATN1	0.557093	6.16064	3.53768	0.000728013	0.00979328
PCDP1	2.56107	-1.40205	3.53477	0.000734823	0.0098607
TEAD3	0.563444	4.4948	3.53287	0.000739303	0.00989814
CSRNP2	0.523322	3.97677	3.52944	0.000747461	0.00997593
ETV4	1.84889	4.15453	3.527	0.000753308	0.0100364
GPR107	0.493471	5.95402	3.52424	0.000759973	0.0101164
SNHG4	1.56627	-2.43326	3.5226	0.000763963	0.0101607
STX1A	0.966649	1.31802	3.52179	0.000765945	0.0101782
ZBTB43	0.595897	2.93274	3.51948	0.000771616	0.0102447
SFRS11	0.547348	5.95774	3.51	0.000795288	0.0105407
RPGRIP1L	0.866393	0.638353	3.50959	0.000796314	0.0105451
GGT6	2.70664	-1.76922	3.50719	0.000802437	0.010617
SFRP5	3.60359	-0.122967	3.50599	0.000805504	0.010638
ZNF550	0.740189	2.20585	3.50575	0.000806108	0.010638
CASP2	0.515326	4.47376	3.50519	0.000807549	0.0106478
MARK2	0.506389	4.90231	3.50171	0.000816546	0.0107572
PTPRS	1.95725	2.50633	3.50103	0.000818318	0.0107712
ZNF84	0.51495	3.89101	3.5	0.000821004	0.0107764
LOC148189	0.664178	0.54834	3.49996	0.00082111	0.0107764
TMEM44	0.713024	2.79234	3.49953	0.000822232	0.0107764
CCDC109A	0.512145	4.07215	3.49258	0.000840585	0.0109981
ESRP1	3.40176	-0.304077	3.48931	0.000849345	0.0110937
LOC144438	0.407218	3.88494	3.48807	0.000852696	0.0111121
DACT2	2.75673	0.862568	3.4834	0.000865438	0.0112558
INO80D	0.478544	3.49532	3.47973	0.000875565	0.0113682
NT5DC2	1.38672	4.81065	3.46806	0.000908509	0.011725
RHPN2	0.763993	4.91025	3.46783	0.000909174	0.011725
POLI	0.64917	2.80572	3.46579	0.000915052	0.0117809
RABL2A	0.526458	2.76931	3.46	0.000931957	0.0119682
YJEFN3	1.27686	0.961814	3.45974	0.000932732	0.0119682
TMEM125	2.15244	-1.45488	3.45791	0.00093813	0.0120173
PCDHGA1	1.64301	-2.60849	3.45578	0.000944454	0.0120882
FRAS1	2.41548	2.46903	3.45491	0.000947048	0.0121113
RNF44	0.621708	5.11464	3.45446	0.000948384	0.0121182
SNAP25	2.13341	1.33749	3.45212	0.000955422	0.012198
ZNF397OS	0.607188	2.74754	3.45098	0.000958854	0.0122192
MED22	0.546443	4.57998	3.45078	0.000959479	0.0122192
PCLO	2.4463	-0.922392	3.44854	0.000966285	0.0122956
C17orf104	0.977963	-2.11143	3.44669	0.000971929	0.0123503
RABL5	0.691771	3.57587	3.44466	0.000978175	0.0124046
NFYA	0.558541	4.78668	3.44436	0.000979098	0.0124046
PTPN12	0.51635	5.31464	3.44393	0.000980407	0.0124046
C12orf75	1.43133	3.63219	3.44389	0.000980529	0.0124046
STRN4	0.395177	5.96419	3.44065	0.000990606	0.0125114
CCDC14	0.62602	4.07443	3.43649	0.00100365	0.0126386
GRB7	1.18876	3.81898	3.43578	0.00100588	0.0126386
STX2	0.568408	3.4092	3.43554	0.00100664	0.0126386
PTCH1	1.08814	2.23834	3.43547	0.00100686	0.0126386
EFHC1	0.706343	2.34447	3.43534	0.00100729	0.0126386
RSRC2	0.348737	5.26211	3.43066	0.0010222	0.0127838
CCDC52	0.722258	2.65309	3.42835	0.00102967	0.0128562
MFI2	1.75757	1.9714	3.42693	0.00103425	0.0129029
CTNND1	0.483939	7.16787	3.4241	0.00104351	0.0129866
PCDHB14	1.45395	0.906859	3.42178	0.00105111	0.0130705
ZNF8	0.610219	1.20933	3.42025	0.00105618	0.0131152
CCDC74B	1.66078	-1.96693	3.41992	0.00105727	0.0131152
SHISA2	1.56101	-1.88993	3.41808	0.0010634	0.0131805
PRR15L	2.02453	1.44903	3.41567	0.00107147	0.013259
AFG3L1	0.559686	2.62244	3.41494	0.00107391	0.0132785
PPRC1	0.493552	4.89067	3.41429	0.00107609	0.0132947
TRNP1	1.67169	4.29682	3.41177	0.00108465	0.0133776
ZNF629	0.489744	4.33393	3.40865	0.00109529	0.0134449
MLF1	1.72083	-0.0644823	3.40709	0.00110064	0.0134908
KBTBD2	0.338806	5.03393	3.40666	0.00110212	0.0134963
CCDC74A	1.42032	-0.112594	3.40537	0.00110658	0.0135185
RASAL1	2.1774	-0.905096	3.40225	0.00111744	0.0136294
TANC1	0.654522	3.56538	3.40102	0.00112174	0.013671
GEFT	1.23408	1.74625	3.40076	0.00112265	0.0136711
ARHGEF17	0.883074	3.86358	3.39473	0.00114402	0.0139092
ANKS6	1.26269	3.40993	3.39418	0.00114597	0.0139219
ADAMTS6	1.24657	-0.446976	3.39369	0.00114774	0.0139323
KBTBD11	1.44978	0.28058	3.39236	0.00115251	0.0139792
C7orf68	0.934854	2.75098	3.39205	0.00115362	0.0139815
DGKD	0.58483	4.2774	3.39141	0.00115594	0.0139985
BMS1	0.30167	5.33784	3.38956	0.00116264	0.0140685
ZNF124	1.00811	0.676804	3.38924	0.00116378	0.0140712
CCT6P1	0.751119	1.17921	3.38872	0.00116567	0.0140718
NAT8L	2.07669	-1.81927	3.38846	0.00116664	0.0140724
C17orf69	0.950344	-0.172368	3.38567	0.00117684	0.0141842
ZNF337	0.479871	3.65098	3.38519	0.00117859	0.0141942
SMAD3	0.657009	5.44673	3.38166	0.00119162	0.0143397
ODZ4	1.72074	-1.6998	3.38019	0.00119712	0.0143946
PRPF40B	0.532253	3.43737	3.37732	0.00120784	0.0145008
IQCE	0.660767	3.87188	3.37294	0.00122443	0.0146883
ALS2CR4	0.65188	3.37755	3.37028	0.00123461	0.0147873
PPAP2C	2.64839	2.69333	3.3692	0.00123877	0.0148255
SFRS14	0.512141	5.06166	3.36738	0.0012458	0.0148867
KLC3	1.55466	0.141685	3.36737	0.00124583	0.0148867
WDR35	0.721448	2.67795	3.36516	0.00125443	0.0149778
SLC6A19	2.9043	-1.30091	3.36372	0.00126004	0.015033
CD24	1.77977	7.01745	3.36199	0.00126684	0.0151023
AGAP5	0.731673	-0.387181	3.35902	0.00127858	0.0152246
ZSWIM4	0.785942	2.65087	3.35864	0.00128008	0.0152246
NCDN	0.604885	4.14081	3.3578	0.00128343	0.0152526
GPATCH2	0.466368	3.02764	3.35736	0.00128515	0.0152612
UBN2	0.494605	3.6828	3.34942	0.00131721	0.015575
PPM1H	1.31256	3.30355	3.3493	0.00131769	0.015575
LIPH	2.12993	-1.52257	3.348	0.00132301	0.0155929
MFAP2	1.91222	1.90494	3.34795	0.00132322	0.0155929
CBX3	0.411182	6.92545	3.34252	0.00134566	0.0157977
GPM6B	1.34943	-1.7941	3.34248	0.00134582	0.0157977
KLF5	1.88576	2.25237	3.34213	0.00134727	0.0158025
TMEM163	2.08314	-1.06972	3.34147	0.00135002	0.0158105
EEF1E1	0.565771	3.83388	3.34014	0.00135561	0.0158639
C14orf79	0.761953	2.09691	3.33954	0.00135813	0.0158772
MURC	1.02646	-1.60656	3.33937	0.00135882	0.0158772
VN1R1	1.10585	-2.06421	3.33908	0.00136005	0.0158794
KRT17	2.17052	0.913978	3.33795	0.00136483	0.0159108
NUP35	0.419524	3.43213	3.33743	0.00136703	0.0159214
CCAR1	0.512981	5.10883	3.33724	0.00136781	0.0159214
NCK2	0.975835	4.49313	3.33499	0.00137735	0.0160202
C9orf86	0.610369	5.48412	3.33353	0.00138361	0.0160808
RUNDC3A	1.59553	-1.54518	3.33323	0.00138487	0.0160832
VWA5B2	1.85269	-1.78892	3.33255	0.0013878	0.0160971
ZNF250	0.554094	2.49986	3.33111	0.00139396	0.0161398
TESC	1.75327	4.12776	3.3305	0.00139658	0.0161579
ZNF24	0.324895	5.71172	3.32892	0.00140344	0.016225
VAV2	0.540123	6.13123	3.3284	0.0014057	0.0162388
ZFC3H1	0.567343	3.95369	3.32726	0.00141066	0.0162716
CYP26B1	1.98706	0.965799	3.32578	0.00141712	0.0163214
EPPK1	1.82997	2.55148	3.32405	0.00142469	0.016384
TSPAN15	1.12099	4.01115	3.32353	0.00142698	0.016398
C11orf84	0.692492	3.72411	3.32184	0.00143444	0.0164713
YWHAQ	0.386375	7.42254	3.3204	0.00144081	0.0165296
RAB25	2.94135	-1.63173	3.3201	0.00144214	0.0165296
ZMIZ1	0.649897	5.50648	3.31947	0.00144494	0.0165298
LOC100129550	0.643224	1.65876	3.31873	0.00144826	0.0165554
PHLDB1	0.918244	4.5665	3.3158	0.00146136	0.0166927
SETD5	0.494625	5.5325	3.31403	0.00146938	0.0167718
TRIP10	0.715047	4.54952	3.31129	0.00148183	0.0168887
ZNF146	0.465122	5.63107	3.31054	0.00148523	0.0168945
TIA1	0.488247	5.13022	3.31045	0.00148565	0.0168945
BRD1	0.5042	4.26577	3.30888	0.00149286	0.0169512
ZNF292	0.769455	3.84454	3.3062	0.00150518	0.0170418
C20orf46	1.07504	1.86566	3.30582	0.00150696	0.0170481
PKHD1	2.18894	0.941113	3.304	0.00151543	0.0171312
N4BP3	0.936987	1.07732	3.30352	0.00151763	0.0171314
PIK3C2B	0.680298	4.19688	3.30351	0.00151769	0.0171314
ATP1A1	0.647435	9.20041	3.30306	0.00151978	0.0171423
KIAA1984	1.78595	-0.295287	3.2968	0.00154931	0.0174625
SMURF1	0.4713	4.91949	3.29601	0.00155309	0.0174922
SPATA17	1.80023	-2.46715	3.29467	0.00155946	0.0175511
ZNF780B	0.637502	2.56305	3.29362	0.00156449	0.0175948
PMEPA1	1.57661	3.7499	3.28948	0.00158447	0.0177542
RALGAPB	0.359349	5.15011	3.28903	0.00158665	0.0177656
B3GALNT2	0.435794	4.40104	3.28718	0.00159571	0.0178409
TRRAP	0.554021	5.44348	3.28498	0.00160648	0.0179482
ZC3H11A	0.421274	6.69765	3.28303	0.00161609	0.0180404
MEST	0.979791	5.43246	3.28171	0.00162266	0.0180761
KRTCAP3	2.46294	0.220395	3.28002	0.00163106	0.018122
PPP2R2C	2.51458	-0.82856	3.27997	0.0016313	0.018122
C9orf167	0.918869	3.27083	3.27993	0.00163151	0.018122
NRF1	0.340299	3.61654	3.27774	0.00164247	0.0182305
ZNF142	0.436646	3.68177	3.27706	0.00164592	0.0182555
NME5	1.70421	-2.77437	3.27348	0.00166405	0.0184432
SMARCD1	0.440919	5.56985	3.27268	0.00166812	0.018475
PCDHGB1	1.65978	-1.67908	3.27225	0.00167029	0.0184769
DNMT3A	0.621486	4.64311	3.27217	0.00167071	0.0184769
DSP	0.770086	7.49593	3.2716	0.00167361	0.0184956
MPZL1	0.520602	6.54134	3.27098	0.00167681	0.0184968
C14orf132	1.7176	1.57453	3.27073	0.00167806	0.0184968
KCNH2	2.25231	-0.911972	3.27063	0.00167856	0.0184968
SLC6A10P	1.79929	-2.65656	3.26949	0.00168442	0.0185341
CDC42BPG	1.66278	1.08297	3.26942	0.0016848	0.0185341
PCDHB8	1.887	-1.52768	3.26927	0.00168558	0.0185341
TMEM184B	0.550245	5.33778	3.26761	0.00169415	0.0186147
FBF1	0.858134	1.75555	3.2671	0.00169679	0.0186172
GPRIN2	2.32802	-2.13155	3.26627	0.00170109	0.018651
CLCN2	0.772185	2.52685	3.26576	0.00170371	0.018653
IFT80	0.827374	3.41583	3.26251	0.00172073	0.0188066
XRCC2	0.954934	0.455715	3.26237	0.00172143	0.0188066
TRA2A	0.412698	5.01689	3.26145	0.00172629	0.0188353
ZMYM4	0.469431	4.8118	3.26141	0.00172652	0.0188353
LSM14A	0.355195	6.53046	3.26095	0.0017289	0.0188479
KCTD15	1.14865	2.76015	3.2606	0.00173076	0.0188547
YTHDC1	0.335009	5.27332	3.25952	0.00173646	0.0189017
RNF41	0.337272	4.37432	3.25932	0.00173754	0.0189017
VPS37B	0.660923	3.96049	3.25513	0.00175986	0.0191036
ANXA8	2.60167	-1.31221	3.25484	0.0017614	0.0191068
SLC26A9	2.23952	-2.33996	3.25414	0.00176517	0.0191342
SAMD1	0.479642	3.7215	3.25275	0.00177267	0.0192018
FOXJ3	0.444431	4.67498	3.25229	0.00177516	0.0192028
PRKRA	0.379932	4.30559	3.24962	0.00178966	0.0193311
ZNF384	0.314974	5.02662	3.24673	0.00180546	0.0194743
ZNF749	0.621967	0.731097	3.24507	0.0018146	0.0195315
PILRB	0.694934	5.09444	3.24462	0.00181703	0.019544
DOCK6	0.425541	4.7809	3.24364	0.00182248	0.0195888
SIM2	1.09496	0.175098	3.24283	0.00182698	0.0196233
MNX1	2.44474	-2.88898	3.24189	0.00183221	0.019652
ANKS1A	0.411889	4.18679	3.24124	0.00183584	0.0196771
GOLGA6L10	0.974651	0.891211	3.23883	0.00184929	0.0197935
ZNF713	0.882695	-0.596594	3.2381	0.00185344	0.019824
DCAF16	0.613323	3.85423	3.23651	0.00186237	0.0199056
C19orf33	2.48174	-1.07382	3.23509	0.00187043	0.0199639
PBX1	1.46061	2.79055	3.23184	0.00188895	0.0201194
PCDHGB5	1.9528	-0.656608	3.23018	0.0018985	0.020193
HES1	0.719965	5.0935	3.2299	0.00190012	0.0201962
C5orf54	0.541562	1.7669	3.22931	0.00190351	0.0202182
FOXK1	0.617068	4.44721	3.22723	0.00191555	0.0203179
QTRTD1	0.457283	3.60356	3.22656	0.00191948	0.0203454
LUC7L3	0.339008	5.95822	3.22522	0.00192726	0.0204004
C17orf28	1.18768	4.08034	3.22484	0.00192949	0.0204004
HEYL	1.15249	3.53362	3.22475	0.00193	0.0204004
KIAA0892	0.364893	5.02854	3.22352	0.00193722	0.0204626
STAG3L3	0.619636	2.04617	3.2207	0.0019538	0.020595
HSPA4L	1.18774	2.31108	3.21999	0.00195803	0.0206254
FGD6	0.937145	3.51693	3.21933	0.00196196	0.0206384
KIAA0182	0.612549	5.16599	3.21798	0.00196995	0.0207074
GIGYF1	0.418305	5.47982	3.21487	0.00198859	0.0208611
ANXA13	2.30045	3.82782	3.21408	0.00199336	0.0208968
DUSP8	1.00546	3.02097	3.2138	0.00199504	0.0209001
E2F5	1.04547	2.37565	3.21102	0.00201184	0.021042
NAA40	0.601924	3.62936	3.21088	0.00201271	0.021042
NBEAL2	0.650061	4.52038	3.202	0.00206738	0.0215253
OSBPL10	1.16191	1.91859	3.20135	0.00207144	0.0215529
BAIAP2L2	1.67976	2.72051	3.20096	0.00207392	0.021564
OXTR	1.37249	0.0870383	3.19825	0.00209088	0.0217256
EHMT1	0.39667	5.0696	3.19079	0.00213842	0.0221593
CAD	0.568474	5.30789	3.19054	0.00214001	0.0221608
ADORA2B	1.39345	-0.109802	3.1895	0.00214673	0.0222153
LOC642826	0.795628	0.996162	3.18682	0.00216412	0.0223801
SLC44A3	0.934144	3.90035	3.1853	0.00217405	0.0224524
KDM5B	0.636622	4.96536	3.18405	0.00218223	0.0225161
ABCA3	1.32378	2.55445	3.18391	0.00218316	0.0225161
AGAP6	0.687353	1.90453	3.18032	0.00220681	0.0227294
PCDHB12	1.2386	-1.02565	3.17897	0.00221576	0.0228063
NCOA6	0.482885	5.11406	3.17809	0.00222164	0.0228453
SYNGAP1	0.668936	1.95264	3.17796	0.00222254	0.0228453
B3GNT3	2.41653	2.30825	3.17671	0.00223087	0.0228847
C6orf132	1.93083	-1.12296	3.17646	0.00223252	0.0228862
YEATS2	0.500406	4.45027	3.17335	0.00225346	0.0230666
WDR90	0.670763	3.49597	3.17318	0.00225463	0.0230666
GPC2	1.26878	-1.58909	3.17245	0.00225958	0.0231018
ZNF772	0.83116	1.39944	3.17139	0.00226675	0.0231441
ZNF605	0.495003	3.69817	3.17101	0.00226931	0.0231548
C2orf63	0.977508	-0.461228	3.16951	0.00227956	0.023213
LRRC48	0.898056	-0.598646	3.16864	0.00228554	0.0232398
DIRAS3	1.55834	-1.36248	3.16846	0.00228675	0.0232398
NOVA1	1.70541	-0.505899	3.16741	0.002294	0.0232875
LOC100129637	0.611665	2.45918	3.16733	0.00229449	0.0232875
KCTD1	0.790729	2.23184	3.16664	0.00229928	0.0233052
IER5L	1.08643	3.70434	3.16636	0.00230121	0.0233093
CTTNBP2	1.88	-1.30749	3.16556	0.00230674	0.0233499
SUZ12P	0.573902	2.06473	3.16452	0.00231392	0.0234038
ZNF12	0.452301	3.93072	3.16247	0.00232816	0.0235199
PKDCC	1.12996	4.30532	3.15974	0.00234722	0.0236969
ANK3	1.41814	1.83576	3.1581	0.00235882	0.0237982
WDR52	0.873034	1.57864	3.15714	0.0023656	0.023842
C3orf35	0.899215	-1.91341	3.15704	0.00236627	0.023842
CREBZF	0.544169	4.79337	3.15672	0.00236856	0.0238455
WDR45L	0.410343	6.26397	3.15559	0.00237655	0.0238984
RNF145	0.638282	4.9339	3.15437	0.00238529	0.0239547
ZNF700	0.395589	3.34017	3.15229	0.0024001	0.0240561
ADNP	0.583114	5.52589	3.15134	0.00240693	0.0240929
UPF1	0.383035	6.63197	3.15072	0.00241142	0.0241221
PTPN14	1.06294	0.932349	3.14666	0.00244082	0.0243684
DBNDD2	0.768377	4.17022	3.14626	0.00244374	0.0243816
SKIL	0.869991	2.6614	3.14478	0.00245452	0.0244634
PKP4	0.450649	5.80322	3.1442	0.00245879	0.0244838
KRIT1	0.518192	3.93038	3.14197	0.00247521	0.0246153
ZNF473	0.462321	3.22139	3.14104	0.00248212	0.0246679
SLAIN1	1.27328	0.987892	3.1402	0.00248828	0.0247131
DDX12	0.649103	2.02069	3.1385	0.00250097	0.024807
RAP1GAP2	1.31383	2.00678	3.13822	0.00250303	0.0248113
SFRS12	0.445993	4.8006	3.13702	0.00251198	0.0248839
ZNF551	1.02222	0.312179	3.13379	0.00253624	0.0250917
PPP5C	0.363889	5.64303	3.13352	0.00253831	0.025096
RGL2	0.518584	5.20488	3.13321	0.00254067	0.0251031
TMEM65	0.688527	3.83817	3.13046	0.00256152	0.0252764
MDM4	0.501441	4.56443	3.12937	0.00256984	0.0253258
ANKRD36	0.738264	1.11841	3.12881	0.00257413	0.0253518
GALNT3	1.6208	-0.293446	3.12807	0.00257982	0.0253915
RIC8B	0.588655	3.75768	3.12445	0.00260771	0.02561
C11orf95	0.64582	3.86655	3.12432	0.00260872	0.02561
PGAP1	0.699825	2.22974	3.12365	0.00261393	0.0256446
C11orf57	0.366117	4.40121	3.1232	0.00261738	0.0256621
IGF1R	1.39057	2.0683	3.12284	0.00262024	0.0256697
ZC3H4	0.314547	4.76958	3.12267	0.00262151	0.0256697
BAI1	1.48934	-1.92187	3.12155	0.00263025	0.0257097
MYO10	1.2618	3.09555	3.1215	0.00263064	0.0257097
MYO6	0.647879	5.17282	3.12104	0.00263426	0.0257286
IARS	0.487394	6.19244	3.11673	0.00266819	0.0260233
KIF27	0.871139	-0.76801	3.11672	0.00266824	0.0260233
LDOC1	1.65838	2.19071	3.11656	0.00266953	0.0260233
CNOT6	0.502376	4.39261	3.11622	0.00267225	0.0260332
PCDHGA2	1.81674	-1.40545	3.1158	0.00267559	0.0260491
USP36	0.332281	5.29124	3.11436	0.00268699	0.0261435
PPP1R9A	1.61464	1.46988	3.11222	0.00270411	0.0262933
IPPK	0.606249	2.73711	3.11185	0.0027071	0.0263056
RIOK1	0.508331	4.05163	3.10974	0.00272404	0.0264507
CDR2L	1.14621	2.35977	3.10933	0.00272738	0.0264523
CD248	0.802703	3.70716	3.10618	0.00275297	0.0266667
C10orf35	1.02495	2.28561	3.10492	0.00276324	0.0267492
CEP164	0.453091	3.93856	3.10454	0.00276634	0.026752
GEN1	0.422569	3.25728	3.10446	0.00276703	0.026752
MNT	0.369986	3.72771	3.10316	0.00277767	0.0268185
SERPINH1	0.732278	7.12112	3.10298	0.00277916	0.0268185
KIAA1841	0.503884	2.21064	3.10235	0.00278432	0.0268242
PCGF2	0.854809	3.60804	3.10104	0.00279515	0.0269049
ZMYM2	0.554276	4.48504	3.10073	0.0027977	0.0269125
DHX35	0.401633	3.31428	3.10031	0.00280115	0.0269281
VSTM2L	1.92283	-0.693472	3.10008	0.00280312	0.0269281
VEZT	0.545048	5.12212	3.09986	0.00280492	0.0269281
WHSC1	0.553924	5.53546	3.09565	0.00284003	0.0272185
CSGALNACT1	0.899354	2.41216	3.09563	0.00284019	0.0272185
CNOT3	0.358268	5.365	3.09494	0.00284603	0.0272266
RBPMS	0.7348	5.3002	3.0949	0.0028463	0.0272266
OLFML2A	0.97536	3.12581	3.0949	0.00284637	0.0272266
ZNF236	0.564969	2.35918	3.09425	0.00285178	0.0272613
LOC728640	0.57967	-0.211605	3.09318	0.00286082	0.0273306
LPAR2	1.03122	2.55407	3.09277	0.00286429	0.0273329
WDR12	0.460509	4.19348	3.09252	0.00286642	0.0273329
HSN2	1.22574	-2.17954	3.09119	0.00287768	0.0274219
CERCAM	1.21742	3.11115	3.08925	0.00289418	0.0275118
C11orf93	1.52009	1.02476	3.08805	0.00290446	0.0275647
PPP1R13B	0.441302	4.23324	3.08804	0.00290458	0.0275647
UTP20	0.537729	4.02437	3.08797	0.00290515	0.0275647
MSH5	0.719406	3.43942	3.0873	0.00291092	0.0276023
ADAMTS9	0.905225	3.32712	3.08668	0.00291623	0.0276355
CASP6	0.395509	3.75132	3.08632	0.00291937	0.0276481
FUT10	0.743061	0.974096	3.08423	0.00293737	0.0278014
CDH17	2.36593	-2.19619	3.07983	0.00297576	0.0281126
HNRNPH1	0.395441	7.18191	3.07913	0.00298188	0.0281332
WWC1	0.840577	5.0358	3.07895	0.00298346	0.0281332
TRIM52	0.713744	1.94029	3.07676	0.00300273	0.0282975
AGAP1	0.525959	3.07831	3.07472	0.00302082	0.0284328
PHF2	0.51432	4.09567	3.07337	0.00303288	0.0284866
FAM188B	0.92812	2.12846	3.07324	0.00303397	0.0284866
ATP6V1B1	1.64266	-1.78726	3.0724	0.00304152	0.0285074
SULF2	1.13041	5.14557	3.07237	0.00304179	0.0285074
NCAPD3	0.559135	3.86396	3.07164	0.00304835	0.0285515
KDM3B	0.458638	5.41947	3.07114	0.00305281	0.0285757
ZNF664	0.525999	6.5373	3.07079	0.00305592	0.0285873
MINK1	0.445738	5.51579	3.06855	0.00307614	0.0287458
ANKRD11	0.447245	5.83323	3.0685	0.00307662	0.0287458
FAM57A	0.855585	2.55838	3.06763	0.00308451	0.028802
RFWD3	0.466754	4.22229	3.06734	0.00308709	0.0288084
C7orf13	0.90227	2.41088	3.06707	0.00308951	0.0288134
MAD2L1	0.595195	3.65597	3.06668	0.00309313	0.0288296
FAM155B	1.80347	0.078606	3.06645	0.00309522	0.0288316
CCDC121	0.537167	0.942681	3.06491	0.00310924	0.0289445
LOC389332	2.98767	-0.629966	3.06383	0.00311907	0.0290184
ST6GAL2	1.8262	-1.31008	3.0622	0.00313402	0.029122
ANKIB1	0.601805	4.34348	3.06181	0.0031376	0.0291376
ZNF202	0.457978	2.77904	3.05984	0.00315586	0.02925
PMS2L3	0.592453	0.846087	3.0595	0.00315898	0.02925
ITGB1	0.523664	8.59456	3.05947	0.00315927	0.02925
LAD1	1.76741	5.34931	3.0588	0.00316549	0.0292807
RPRD1A	0.451077	5.23714	3.0587	0.00316641	0.0292807
NEURL	1.59443	0.109631	3.0577	0.00317571	0.0293312
TBC1D8	0.600741	4.86356	3.05597	0.00319185	0.0294516
CTNND2	2.76105	1.57782	3.05589	0.0031926	0.0294516
LRBA	0.507615	4.73231	3.05496	0.00320134	0.0294846
MAMLD1	1.32833	2.50932	3.05417	0.00320875	0.0295117
OSBP2	1.24767	1.66366	3.04879	0.00325965	0.0299258
ZNF37B	0.611699	2.47863	3.04772	0.00326992	0.0300021
SRRM5	0.774365	-0.19923	3.04674	0.00327935	0.0300705
CD3EAP	0.594611	3.67657	3.04536	0.00329253	0.0301553
C2orf16	0.786885	0.31898	3.0451	0.00329512	0.0301609
PPP1R13L	0.785763	3.72602	3.0428	0.00331731	0.0303458
CLCNKA	1.68226	-1.9491	3.04259	0.00331933	0.0303462
SOX9	1.30773	5.12426	3.04224	0.00332271	0.0303589
PREPL	0.520416	4.87422	3.04104	0.00333442	0.0304454
KCNJ16	2.50856	-1.9566	3.04086	0.00333615	0.0304454
UBFD1	0.485993	5.37138	3.03458	0.00339791	0.030972
RBAK	0.454374	3.36273	3.0337	0.00340663	0.031033
C15orf17	0.426393	4.34425	3.03187	0.00342492	0.0311462
BEND3	0.68804	2.42038	3.03184	0.00342517	0.0311462
STK36	0.483197	3.39793	3.03086	0.00343502	0.0311802
CDK20	0.574674	1.81039	3.02988	0.00344481	0.0312197
CCNT2	0.596196	3.76235	3.02984	0.00344528	0.0312197
TCF7L2	0.484185	4.40145	3.02965	0.00344718	0.0312197
USH1C	2.62659	0.937569	3.02961	0.00344754	0.0312197
FZD1	0.940525	2.99296	3.02862	0.00345758	0.0312921
C8orf79	1.69692	-0.291079	3.02784	0.0034654	0.0313444
NOTCH3	0.916585	5.02354	3.02649	0.00347902	0.0314304
RASAL2	0.632069	3.71424	3.02385	0.00350591	0.0316268
HNRNPA0	0.354511	7.00099	3.02281	0.00351655	0.0316945
ZFP112	0.810742	0.902689	3.01777	0.00356853	0.0321441
PERP	0.67001	7.27591	3.01708	0.00357568	0.0321872
IL17RD	1.28422	-0.398242	3.0169	0.00357753	0.0321872
C17orf86	0.566814	2.20077	3.0158	0.00358903	0.0322528
CCDC8	1.48615	-0.0642746	3.01532	0.00359399	0.0322594
GDF1	1.82103	-2.80473	3.0133	0.00361524	0.032423
MED17	0.409146	3.78461	3.0127	0.00362147	0.0324489
KIAA1549	1.43355	1.7507	3.01119	0.0036374	0.0325536
KIAA1731	0.477795	3.21156	3.00913	0.00365926	0.032711
ATP13A1	0.350417	6.2377	3.00824	0.00366868	0.0327759
GLS	0.855847	4.96233	3.0075	0.00367661	0.0328231
PAN3	0.479055	3.8799	3.00457	0.00370801	0.0330694
ICA1L	0.772893	0.00143765	3.00384	0.00371587	0.0331202
TMC7	0.992937	1.01124	3.00297	0.00372526	0.0331653
C20orf194	0.689112	2.84782	3.00234	0.00373209	0.0332067
AP4M1	0.451233	3.33295	3.00094	0.00374724	0.0333221
PRPF4	0.386976	4.65694	2.99753	0.00378444	0.0335943
SGK196	1.158	-2.23735	2.99512	0.00381098	0.0337712
DHX9	0.31387	6.81857	2.99471	0.0038155	0.0337916
C16orf88	0.388026	3.43318	2.99411	0.00382208	0.0338302
OTUD3	0.648689	1.92424	2.99362	0.00382751	0.0338587
LOC100170939	1.32643	-0.813258	2.99337	0.00383031	0.0338605
BMS1P5	0.604324	0.675054	2.99253	0.00383964	0.0338944
FANCF	0.393597	3.78269	2.99141	0.0038521	0.033978
ADO	0.330914	3.94609	2.99118	0.00385466	0.033981
TRIM65	0.433335	4.16407	2.99079	0.00385902	0.0339853
TULP3	0.459359	3.91416	2.99014	0.00386628	0.0339853
RBM9	0.481775	5.3902	2.98929	0.00387583	0.0339955
ZNF397	0.565589	2.21371	2.98924	0.00387631	0.0339955
BCAR1	0.543958	5.72227	2.98801	0.00389011	0.034097
RUSC2	0.574847	4.46263	2.98738	0.00389726	0.0341401
SMTN	0.652079	4.95047	2.98643	0.00390796	0.0342142
MEX3A	1.14435	2.91166	2.98553	0.00391816	0.0342839
PDE9A	1.66763	2.84863	2.98103	0.00396941	0.034653
SETD6	0.397485	3.31415	2.98072	0.00397292	0.0346639
BPTF	0.46241	4.97443	2.98045	0.00397602	0.0346712
MAK16	0.623142	3.47696	2.97907	0.00399191	0.0347619
SYDE2	0.943031	0.225198	2.9789	0.0039939	0.0347619
LOC146336	2.7055	-1.65398	2.97854	0.00399806	0.0347619
HTRA3	1.61055	2.59559	2.97775	0.00400715	0.0348037
USP37	0.466784	3.81983	2.97687	0.00401731	0.0348721
SNAPC4	0.541225	3.90142	2.97626	0.00402446	0.0349144
C9orf125	1.3281	2.30365	2.9758	0.00402978	0.0349329
BSPRY	1.5823	0.963276	2.97523	0.00403635	0.0349329
ALS2	0.394802	4.72414	2.97518	0.00403694	0.0349329
C19orf21	2.66728	0.729706	2.97509	0.00403801	0.0349329
WDR60	0.635591	2.5141	2.97421	0.0040483	0.0350021
KCNQ1OT1	1.14748	1.00673	2.96865	0.00411358	0.035501
SSTR5	2.05218	-3.02862	2.96851	0.00411529	0.035501
SNHG7	0.871147	5.07567	2.96831	0.00411765	0.0355014
VEGFA	0.674455	6.9905	2.96804	0.00412082	0.0355087
NR2C1	0.387116	3.88718	2.96609	0.00414402	0.0356684
USP53	0.639622	2.41569	2.96537	0.00415268	0.0357228
ANLN	0.787612	4.07826	2.96514	0.00415537	0.0357259
VCAN	1.51679	4.3725	2.96453	0.00416273	0.0357691
MEX3C	0.525924	4.22728	2.96151	0.00419906	0.036061
RGPD6	0.501975	3.61777	2.96083	0.00420726	0.0360909
PPFIA4	1.5016	-1.12797	2.9599	0.00421849	0.0361469
USP54	0.76774	2.34901	2.95966	0.00422142	0.0361469
FAM27A	1.45115	-1.70677	2.95953	0.00422303	0.0361469
GAL3ST1	1.88112	3.2894	2.95951	0.00422324	0.0361469
PITX1	2.33006	1.5103	2.95912	0.00422796	0.036167
GLI1	1.21234	-0.113314	2.95873	0.0042327	0.0361874
SEPHS1	0.313875	5.66409	2.95802	0.00424139	0.0362413
RNF32	0.738824	0.249494	2.95764	0.00424599	0.0362605
CCDC123	0.514816	3.43891	2.95714	0.00425201	0.0362916
CADPS	2.27786	-1.99829	2.95594	0.00426681	0.0363976
JAG1	1.06141	4.90869	2.9555	0.0042722	0.0364232
TET3	0.559669	3.78233	2.95491	0.00427945	0.0364519
CTSL2	1.85614	1.14269	2.95443	0.00428526	0.0364736
CNTNAP2	1.989	1.59975	2.95319	0.00430054	0.0365264
PNMAL1	1.87763	-0.67297	2.95315	0.00430102	0.0365264
MEX3B	0.895109	0.40839	2.95293	0.00430379	0.0365296
CELSR2	0.986426	2.97693	2.95246	0.00430957	0.0365584
PIK3R2	0.543958	6.35457	2.95224	0.00431229	0.0365612
SLC5A1	2.25188	-1.84105	2.95098	0.00432793	0.0366532
SNCA	1.29547	-1.63625	2.94944	0.00434711	0.0367749
PRDM4	0.375897	4.11267	2.9486	0.00435757	0.036843
SLC35E1	0.291854	5.45057	2.94741	0.00437249	0.036908
ZDHHC7	0.469996	4.68931	2.94638	0.00438536	0.0369931
EPHB3	1.35293	1.15694	2.94622	0.00438741	0.0369931
TACSTD2	1.69901	0.898134	2.94433	0.00441121	0.0371528
EME2	1.07552	-1.86936	2.94256	0.00443358	0.037292
HOOK3	0.642801	4.56804	2.94245	0.00443505	0.037292
EVC	1.33636	2.90305	2.94175	0.00444391	0.0373281
C1QL4	1.47442	-2.02504	2.93873	0.00448252	0.037535
C1orf116	1.87715	1.37068	2.93865	0.00448359	0.037535
KIF14	0.66479	2.4823	2.93337	0.0045518	0.0380429
PTPRM	0.895018	4.28998	2.93318	0.0045542	0.0380429
SLC39A10	0.659456	3.24254	2.93282	0.00455893	0.0380616
DSTYK	0.575916	3.51717	2.93032	0.00459163	0.0382719
SEMA3C	1.51042	0.615028	2.92963	0.0046007	0.0383058
POLR2B	0.380757	5.57597	2.92883	0.00461112	0.0383688
FLJ13197	1.08479	-1.52311	2.92867	0.00461329	0.0383688
ZNF160	0.750463	2.91196	2.92746	0.0046293	0.0384601
HNRNPA1L2	0.387137	6.18186	2.92686	0.00463714	0.0384976
PLCB4	1.25187	-0.627461	2.92673	0.00463885	0.0384976
NAALADL2	1.47382	-0.787431	2.92591	0.00464973	0.0385671
ZNF805	0.325816	3.23434	2.92515	0.00465987	0.0386302
C21orf59	0.393075	4.76478	2.92377	0.00467826	0.0387616
KIAA1804	1.52026	2.27779	2.92189	0.00470343	0.0389491
COL22A1	1.98241	-0.5857	2.92122	0.00471242	0.0389935
CHST4	2.43351	-1.27834	2.92111	0.0047139	0.0389935
EPS8L1	1.53925	0.819579	2.91987	0.00473059	0.0391015
LOC642852	0.811237	2.32916	2.91976	0.00473206	0.0391015
HSPA12A	0.980293	1.59419	2.9193	0.00473818	0.0391255
COX19	0.495923	3.77905	2.91916	0.00474009	0.0391255
SETD4	0.424782	3.04724	2.91897	0.00474265	0.0391256
FAM64A	1.10184	1.34566	2.91833	0.0047513	0.0391758
FAM186B	0.683158	-1.49344	2.91774	0.00475939	0.0392056
PAK6	1.36162	-0.546421	2.91542	0.00479089	0.0394385
MCF2L	0.692708	3.24076	2.91416	0.00480807	0.0395373
MEIS2	0.924908	3.48171	2.9136	0.00481572	0.0395665
FGFR3	1.12689	6.20865	2.91352	0.0048168	0.0395665
SLC39A6	0.626063	5.05664	2.9128	0.00482673	0.0396182
SRPK2	0.520472	4.20011	2.91269	0.00482827	0.0396182
LOC220729	0.551562	1.84331	2.91178	0.00484084	0.0396457
PCSK1N	2.26839	-0.291523	2.91176	0.00484104	0.0396457
IFT140	0.661324	2.66515	2.91169	0.00484198	0.0396457
TRIM67	1.41084	-1.82685	2.90903	0.00487876	0.0398552
RDH13	0.583055	3.26361	2.90899	0.00487935	0.0398552
PRR7	0.909376	1.55304	2.9081	0.00489165	0.0399028
LASS1	1.80048	-0.690861	2.90634	0.0049162	0.0400493
OBSCN	1.45492	1.70291	2.90627	0.00491722	0.0400493
CKMT1B	2.14888	-0.467957	2.90625	0.00491746	0.0400493
XRCC5	0.249366	7.88647	2.90562	0.0049263	0.0401
NKTR	0.568289	4.70251	2.90154	0.00498371	0.0405241
KLF7	1.18545	-0.408071	2.90003	0.00500509	0.0406547
BBS1	0.500289	3.38142	2.89944	0.00501349	0.0407014
ORC6L	0.700583	2.43217	2.89857	0.00502593	0.0407807
IVNS1ABP	0.553117	6.29709	2.89674	0.005052	0.0409705
HIST2H2BF	0.958006	-0.537574	2.89655	0.00505469	0.0409706
AEBP2	0.446589	3.80248	2.89577	0.00506588	0.0410195
PHLDB2	0.529397	4.64207	2.89537	0.00507174	0.0410435
SFRS16	0.456972	4.72458	2.89293	0.00510688	0.041306
ZNF485	0.638698	0.904229	2.89003	0.00514903	0.0414986
SMAGP	0.673119	3.36512	2.88983	0.00515186	0.0414986
CEL	1.68212	-0.542978	2.88947	0.00515713	0.0414986
MLLT4	0.555201	6.05177	2.88929	0.00515984	0.0414986
ZP3	0.943914	1.61522	2.88908	0.00516285	0.0414986
TNFRSF10B	0.571039	5.42286	2.88905	0.00516325	0.0414986
DDHD2	0.562964	3.55613	2.88775	0.00518238	0.0416087
RALGPS1	0.82966	1.71749	2.88712	0.00519163	0.0416611
TDG	0.443044	3.75811	2.88655	0.00519997	0.0417061
FKBP4	0.560717	7.22847	2.88574	0.00521186	0.0417731
WDR66	1.26831	-1.41861	2.88561	0.00521378	0.0417731
SRCAP	0.38464	6.1408	2.88458	0.00522897	0.0418729
SFRS6	0.312378	6.7302	2.88402	0.00523724	0.0419032
MKKS	0.382345	6.29294	2.88396	0.00523825	0.0419032
SNORD1C	0.957603	-1.11538	2.8829	0.00525397	0.042007
TAF7	0.480158	6.18423	2.88219	0.00526442	0.0420467
ZDHHC17	0.449507	3.65269	2.88155	0.00527395	0.0421008
ZFP41	0.537501	3.52243	2.88055	0.00528898	0.0421788
YWHAG	0.398067	7.07995	2.8794	0.00530619	0.0422919
JRK	0.573547	3.22204	2.87885	0.00531433	0.0423347
DZIP1	1.24362	1.34718	2.87769	0.00533187	0.0424289
SPTBN2	1.41902	3.37703	2.87715	0.00534003	0.0424289
CTSE	2.32863	-1.26388	2.87682	0.00534492	0.042431
PAICS	0.394456	6.90142	2.87656	0.00534882	0.0424326
CEP170	0.605391	4.00377	2.87475	0.0053762	0.0426278
DNAJC2	0.44207	4.89679	2.87248	0.0054108	0.0427858
SNORD116-28	1.41779	-2.21499	2.87193	0.00541917	0.0428094
RASEF	2.10163	-1.63959	2.8706	0.00543963	0.0429304
ZIC2	1.52505	2.29774	2.87035	0.00544345	0.0429384
KIF26B	1.56064	0.358403	2.86969	0.00545356	0.0429713
XPO7	0.566577	5.10435	2.86936	0.00545866	0.0429713
ZNF767	0.461099	2.29575	2.86934	0.00545886	0.0429713
ENTPD2	1.55499	1.66243	2.86779	0.00548277	0.0431374
FBXL19	0.501701	3.5045	2.86705	0.00549431	0.0432059
HERC4	0.352755	4.62079	2.86677	0.00549854	0.0432169
KIAA0895	0.955056	2.44871	2.86464	0.00553173	0.0433605
PAR5	1.49875	-2.99001	2.8645	0.00553382	0.0433605
ZDHHC23	0.804627	2.91023	2.86419	0.00553869	0.0433764
UCA1	2.02166	-2.19788	2.86307	0.00555627	0.0434919
ADCY5	1.57862	0.0292844	2.86161	0.00557906	0.0436479
LMNB2	0.612747	5.43615	2.86137	0.00558284	0.0436552
KIF1A	2.25248	-1.59394	2.861	0.00558866	0.0436652
CRMP1	1.02467	1.43257	2.86093	0.00558983	0.0436652
PMS1	0.358609	3.08501	2.86051	0.00559632	0.0436936
MLL5	0.651629	4.4202	2.85998	0.0056048	0.0437374
PCDHGA3	1.38113	-2.14665	2.85895	0.00562105	0.0438335
ADRA2C	1.95921	1.264	2.85724	0.00564801	0.0439849
PTPN13	1.45879	0.196356	2.85551	0.00567563	0.044155
CCDC64B	2.02894	-1.57687	2.85307	0.00571464	0.0444133
LRP2BP	0.586247	-0.499073	2.85256	0.00572277	0.0444539
COL9A2	1.27988	1.95868	2.85221	0.00572842	0.0444642
ACTG1	0.418842	10.9158	2.85212	0.0057299	0.0444642
TINAGL1	0.892924	4.35912	2.85151	0.00573981	0.0445184
SCAI	0.426191	2.26544	2.8509	0.00574956	0.0445715
ELOVL7	1.68769	2.58454	2.84935	0.00577464	0.0447206
TGFB3	0.930892	3.25059	2.84873	0.00578473	0.0447703
C12orf47	0.383391	3.61635	2.8485	0.00578837	0.0447703
BMP1	0.618496	4.74192	2.84817	0.00579387	0.0447703
UIMC1	0.345861	3.9008	2.84805	0.00579569	0.0447703
LDLRAD3	1.27156	0.233595	2.84687	0.00581498	0.0448966
CCDC93	0.421463	4.34241	2.84628	0.00582457	0.044948
PLEKHG4	1.47892	0.936175	2.84542	0.0058386	0.0450335
PCDHGC3	0.779264	4.8417	2.84442	0.005855	0.0451035
ZNF827	1.38919	-2.19872	2.84433	0.00585652	0.0451035
C11orf80	0.697376	2.6187	2.84375	0.00586599	0.0451537
ATG16L1	0.253744	4.45725	2.84307	0.00587721	0.0451894
KIF20A	0.765703	3.98984	2.84293	0.0058795	0.0451894
POMT2	0.39218	3.66026	2.84255	0.00588579	0.045215
C22orf23	0.637965	-0.334707	2.8384	0.00595466	0.0456753
C12orf48	0.555145	2.56816	2.83746	0.00597032	0.0457535
GULP1	1.87696	0.0628337	2.83702	0.00597775	0.0457535
PCDHGB4	1.55911	-0.785042	2.83693	0.00597921	0.0457535
LUC7L2	0.296493	5.68648	2.83684	0.00598077	0.0457535
FAM84B	0.950077	4.29775	2.83682	0.00598104	0.0457535
CROCCL2	0.658458	0.0179821	2.83671	0.00598281	0.0457535
YPEL2	0.527779	4.27303	2.8356	0.0060015	0.0458454
TCTN2	0.808156	2.33461	2.83389	0.00603033	0.0460246
ATP11A	0.696185	4.98341	2.83371	0.0060333	0.0460246
PLEKHB1	1.68487	2.39802	2.83346	0.00603755	0.0460341
ERMP1	0.600911	4.92612	2.83149	0.00607089	0.0462192
NIF3L1	0.29906	4.28903	2.83087	0.00608132	0.0462755
SUN1	0.44319	5.87441	2.83068	0.0060846	0.0462774
FAM101A	1.74034	-0.317828	2.82999	0.00609643	0.0463444
MARCKSL1	0.670013	6.73239	2.82866	0.00611912	0.0464938
LOC100130776	0.94795	1.08046	2.82814	0.00612797	0.0465379
C2orf60	0.354617	2.74719	2.8273	0.00614235	0.0466239
PLAT	1.00127	3.0382	2.82702	0.00614713	0.0466371
FAM76B	0.527669	3.06991	2.82579	0.00616823	0.046764
PTBP2	0.471853	3.0296	2.82557	0.00617214	0.046764
CSPG4	0.821703	3.5072	2.82551	0.00617304	0.046764
MLH3	0.423944	3.86366	2.82521	0.0061783	0.0467808
SPEG	1.77622	-0.924205	2.82106	0.00625019	0.0472315
EFNB3	1.28454	-1.3158	2.81726	0.00631685	0.0476176
ARHGAP32	0.507907	3.05258	2.81594	0.00634016	0.0477698
CEP290	0.604057	2.76278	2.81483	0.00635975	0.0478516
CBFA2T2	0.35418	4.32992	2.81461	0.00636352	0.0478516
ZNF195	0.456632	3.17203	2.81326	0.0063875	0.0479567
LRRN2	1.41251	1.03498	2.81312	0.00639005	0.0479567
PRSS12	2.08708	-1.71002	2.81192	0.00641147	0.0480939
NUMBL	0.694195	2.81248	2.80973	0.00645064	0.0483403
DNAJC9	0.433592	5.03882	2.80855	0.00647185	0.0484518
TRAK2	0.469216	4.9486	2.80736	0.00649322	0.0485644
LRRC56	0.83287	0.158132	2.80708	0.00649834	0.0485644
ZNF121	0.584567	0.210918	2.80695	0.00650069	0.0485644
FNTA	0.508066	5.50427	2.80687	0.00650212	0.0485644
SLC9A5	0.971274	-1.78111	2.80675	0.00650424	0.0485644
SCG2	1.26407	-1.96619	2.80427	0.00654926	0.0488162
BCORL1	0.668274	3.68514	2.80322	0.0065684	0.0488874
SPIN3	0.508845	2.42356	2.80193	0.0065919	0.0490109
CYGB	0.851469	3.43741	2.80183	0.0065939	0.0490109
CRABP2	1.4665	-0.197736	2.80041	0.00661995	0.0491754
SPA17	0.84584	1.4873	2.79895	0.00664668	0.04935
USP21	0.399238	3.82812	2.79572	0.00670662	0.0497226
MLLT10	0.45861	4.27336	2.79533	0.00671386	0.0497522
KIAA1407	0.683103	1.25477	2.79419	0.00673516	0.0498858
CACNA1D	0.941587	1.47829	2.79352	0.00674753	0.0499533
ZNF248	0.448902	2.79827	2.79331	0.00675145	0.0499581
POLQ	0.637123	2.02474	2.7927	0.00676288	0.0500185
AKAP9	0.655011	5.0687	2.79237	0.0067692	0.0500411
MLL2	0.449373	5.22204	2.79178	0.00678016	0.0500978
DNAL4	0.482465	3.5482	2.79119	0.00679125	0.0501556
TBC1D22B	0.430555	3.36745	2.79043	0.00680552	0.0502367
CDC42BPB	0.345422	6.25681	2.78837	0.00684448	0.0504999
ZFYVE27	0.379974	4.76791	2.78546	0.00689983	0.0508837
TAF1D	0.602097	4.64022	2.78471	0.00691417	0.0509391
ZMYM1	0.511533	2.4828	2.78455	0.00691733	0.0509391
PAIP1	0.386147	5.31078	2.78403	0.00692717	0.0509766
CHD6	0.503437	4.21788	2.78374	0.00693281	0.0509766
ZNF239	1.1593	0.917603	2.78359	0.00693562	0.0509766
TSSK6	0.798582	0.104816	2.78359	0.00693575	0.0509766
PDZD8	0.757327	3.47344	2.78312	0.00694476	0.0510183
MCM4	0.658219	5.3938	2.78225	0.00696135	0.0511049
C6orf154	1.19971	-1.0403	2.77937	0.00701698	0.0513994
B4GALT2	0.423542	5.64988	2.77904	0.00702352	0.0513994
RCOR3	0.403885	4.38997	2.77854	0.00703316	0.0514208
NCBP2	0.385058	5.71096	2.77777	0.00704812	0.0514564
LOC440905	2.56334	-1.41099	2.77749	0.0070536	0.0514718
LOC80154	0.601912	3.86408	2.77683	0.00706653	0.0515415
FAM193B	0.468202	4.7232	2.77648	0.00707323	0.0515658
RBBP8	0.525361	4.10367	2.77549	0.00709254	0.0516819
MECOM	0.992092	2.40917	2.77518	0.00709862	0.0517016
GLIS2	0.890393	3.85979	2.77481	0.00710592	0.0517125
NPNT	1.44072	3.33102	2.77476	0.00710688	0.0517125
PKP3	2.08371	-0.310228	2.77407	0.00712043	0.0517865
ILDR1	1.38495	0.158091	2.77342	0.00713327	0.0518427
MRPL42	0.32717	4.84052	2.77333	0.00713494	0.0518427
METTL8	0.4045	3.08958	2.7727	0.00714751	0.0519094
TMEM20	0.777235	2.19786	2.77173	0.00716652	0.051998
CA3	1.67117	-2.12555	2.77013	0.00719833	0.0522041
PCDHB11	1.38845	-1.97639	2.76992	0.0072025	0.0522074
RNF19A	0.521067	5.55652	2.76976	0.00720561	0.0522074
MTA1	0.409071	4.99462	2.76941	0.00721265	0.0522336
ASNS	1.09036	3.70052	2.76889	0.00722293	0.0522711
MBTD1	0.434271	3.83539	2.7688	0.00722465	0.0522711
KCNK3	1.5077	-1.64793	2.7683	0.00723473	0.0522945
GTPBP2	0.45252	5.23204	2.76719	0.00725683	0.0523719
UACA	0.452404	4.88944	2.76717	0.00725724	0.0523719
NSD1	0.391791	5.34198	2.76706	0.00725948	0.0523719
KCNJ11	1.28037	1.37619	2.7669	0.00726256	0.0523719
ZNF304	0.534149	2.45714	2.76479	0.0073049	0.0526276
C22orf30	0.346696	4.50711	2.76456	0.00730952	0.0526361
KCNS3	1.21869	1.2989	2.76354	0.00733007	0.0527344
GATAD2A	0.332953	5.79995	2.76272	0.0073468	0.0528063
MTF2	0.417075	3.72151	2.76263	0.00734851	0.0528063
BTF3L4	0.336913	4.67457	2.76254	0.00735042	0.0528063
PARD6B	0.677721	2.99308	2.76125	0.00737659	0.0529197
ZNF274	0.386731	4.02747	2.7608	0.00738567	0.0529353
MAP3K9	0.589377	0.695158	2.75837	0.00743525	0.0532407
SEPT7P2	0.579211	1.99393	2.75747	0.00745351	0.0533465
YAP1	0.546319	5.75555	2.75723	0.00745845	0.0533569
VEPH1	2.05203	-0.780364	2.75671	0.00746913	0.0534083
ZNF415	1.34749	-0.178849	2.75626	0.00747846	0.0534239
STX6	0.32499	4.69773	2.7561	0.00748179	0.0534239
PPP1R15A	0.632989	5.33952	2.75433	0.00751826	0.0536117
NKD2	1.73766	-0.186763	2.75431	0.0075186	0.0536117
DOT1L	0.398533	5.22699	2.75388	0.00752748	0.05365
IGDCC4	1.55349	-0.0707853	2.75233	0.00755951	0.0538531
ZNF761	0.728067	3.06173	2.75147	0.00757738	0.0538801
ZDHHC2	0.95297	2.53589	2.7498	0.00761226	0.0540538
TTC25	0.968251	-1.82103	2.74923	0.00762407	0.0540538
LOC650623	1.32062	-2.1418	2.74922	0.0076244	0.0540538
NCRNA00094	0.463432	3.94524	2.74912	0.00762655	0.0540538
ZNF608	0.752888	2.45803	2.74793	0.00765139	0.0541305
FSD1L	0.717843	-0.259762	2.74789	0.00765217	0.0541305
ZNF627	0.467833	2.77897	2.74776	0.00765499	0.0541305
TRAF4	0.457139	5.97626	2.74771	0.00765608	0.0541305
C1orf183	0.762599	0.703156	2.74759	0.00765861	0.0541305
PCDHGB6	1.32141	-1.60198	2.74734	0.00766374	0.0541418
WDR72	1.86738	3.60386	2.74512	0.00771051	0.0544254
LOC25845	0.551263	3.52557	2.74505	0.00771197	0.0544254
DTX3	0.816207	3.02766	2.74493	0.00771457	0.0544254
NANOS1	0.603882	2.73015	2.74468	0.00771996	0.0544384
ARHGEF10	0.986191	1.7441	2.74429	0.00772808	0.0544705
HMGA2	2.72985	-1.14879	2.74236	0.0077691	0.054684
ITGA3	1.3454	3.92402	2.7411	0.00779594	0.0547874
LOC100130557	0.591065	0.328979	2.741	0.00779812	0.0547874
MMP7	2.4673	1.8549	2.74001	0.00781935	0.0549114
CKMT1A	1.99589	-1.88089	2.73905	0.00783977	0.0550043
SLC4A3	1.84478	-0.315088	2.73838	0.00785426	0.0550554
FXYD3	2.23173	0.629574	2.73796	0.00786319	0.0550928
ERC1	0.456186	4.67405	2.7373	0.00787758	0.0551683
PHF17	0.452813	4.571	2.73651	0.00789454	0.0552618
TFF3	1.61864	2.1247	2.7362	0.00790134	0.0552841
ARHGEF18	0.407076	5.6554	2.73566	0.00791283	0.0553185
SPDEF	1.79313	-2.16077	2.73563	0.0079135	0.0553185
CNOT2	0.202634	5.3583	2.73533	0.00792	0.0553387
TP53I11	0.572628	4.92641	2.73433	0.00794174	0.0554652
ZNF443	0.428048	1.15203	2.7329	0.00797296	0.0556325
TMEM151B	0.852655	-1.93339	2.73251	0.00798126	0.055665
EPN2	0.396054	4.07412	2.73179	0.00799705	0.0557497
ZIC5	1.74457	0.42847	2.73127	0.00800845	0.0558038
KNTC1	0.536253	3.92865	2.73062	0.00802276	0.055878
NBEA	1.10753	0.28615	2.72996	0.00803713	0.0559526
PTK7	1.5732	3.17569	2.729	0.00805819	0.0560737
THOC1	0.3716	4.14017	2.72762	0.00808862	0.0562343
PGAM2	1.59869	0.928956	2.7267	0.00810907	0.0563508
BCL9L	0.54656	5.42584	2.72618	0.0081205	0.0563796
FNBP4	0.390497	4.83286	2.72618	0.00812058	0.0563796
DYX1C1	1.31045	-1.66224	2.72392	0.00817082	0.0566256
PCDHGA8	1.30076	-1.3737	2.72372	0.00817531	0.0566311
MC1R	0.900928	1.35585	2.72229	0.00820727	0.0567996
ANKRD52	0.483713	5.25292	2.72216	0.00821014	0.0567996
CEP72	0.647042	2.23142	2.72188	0.00821643	0.0567996
ZNF260	0.406692	3.64856	2.7218	0.00821821	0.0567996
KAT2A	0.459274	5.86159	2.72094	0.00823735	0.0568805
PIGW	0.381818	2.80287	2.71933	0.00827356	0.0569721
GPR153	0.994834	2.16388	2.71874	0.00828695	0.0569721
EIF4A2	0.418534	7.69196	2.71859	0.00829044	0.0569721
UNC5B	0.791716	3.60037	2.71853	0.0082916	0.0569721
FOLR1	2.05145	-0.800864	2.71799	0.00830381	0.0570304
ZNF224	0.515648	2.202	2.71585	0.00835238	0.0573383
COL7A1	1.52848	1.78916	2.71556	0.00835911	0.0573553
GUCY1A2	0.754342	-1.25381	2.71541	0.00836237	0.0573553
GINS4	0.687473	2.5923	2.71393	0.00839624	0.0575473
KIAA0319L	0.347818	6.37758	2.71323	0.00841211	0.057585
ZNF543	0.528921	1.26298	2.71321	0.00841271	0.057585
FBLIM1	0.855907	4.80576	2.71312	0.00841468	0.057585
ACIN1	0.295271	6.43895	2.71188	0.00844316	0.0577541
ZNF623	0.540847	3.18712	2.7111	0.00846115	0.0578513
FOXL1	1.09239	-0.475668	2.70972	0.00849281	0.0580233
SP1	0.25391	5.88671	2.70968	0.0084939	0.0580233
PXDN	0.86515	4.33418	2.70911	0.00850698	0.0580608
C14orf135	0.543605	3.61675	2.70797	0.00853347	0.0582156
PHIP	0.363969	4.72429	2.7067	0.008563	0.0582924
C2CD3	0.395943	3.43026	2.70655	0.0085663	0.0582924
ULBP1	1.36729	-1.84655	2.70535	0.00859445	0.0584344
BMPER	1.35489	-2.53612	2.70528	0.0085961	0.0584344
ASB6	0.344622	4.61856	2.70418	0.00862165	0.058582
RALA	0.339401	5.32468	2.70328	0.00864285	0.0587
MRS2	0.439411	4.8705	2.70291	0.00865157	0.0587229
MYO19	0.426914	5.01879	2.70265	0.0086576	0.0587229
ANKRD26	0.604636	1.77758	2.70217	0.00866896	0.0587229
LOC388152	0.67375	3.01413	2.70205	0.00867175	0.0587229
MBD6	0.340537	5.76397	2.70199	0.0086731	0.0587229
MTX2	0.333961	4.59599	2.7008	0.00870104	0.0588739
SPATA6	1.09405	-1.28801	2.70021	0.008715	0.0589023
PDLIM7	0.618403	4.78406	2.69982	0.00872442	0.0589174
STK38L	0.538936	3.68232	2.69979	0.00872494	0.0589174
TMEM165	0.380699	4.94937	2.69963	0.00872879	0.0589174
NAB1	0.434633	4.79055	2.69845	0.00875684	0.059067
PPIL6	0.863223	-1.10717	2.69837	0.00875867	0.059067
KCNJ12	0.916297	-1.32205	2.69786	0.00877079	0.0591226
UNC13A	1.55678	-1.47986	2.69752	0.00877883	0.0591507
ITGB6	1.77662	-1.91263	2.69735	0.008783	0.0591528
KIAA1522	0.549421	6.38695	2.69541	0.00882913	0.0593329
SLC45A4	0.958813	3.09182	2.69454	0.00885004	0.0594212
GCFC1	0.412461	3.9569	2.69358	0.00887301	0.0595231
FAM168B	0.389223	6.26127	2.69227	0.00890471	0.0596834
CLSTN2	1.58191	-1.70574	2.69153	0.0089224	0.0597758
SFRP1	1.50628	-0.904312	2.6906	0.00894504	0.0599012
C2orf81	0.648533	0.247958	2.68896	0.00898487	0.0601358
ZNF529	0.449286	2.97411	2.68843	0.00899768	0.0601747
SPATS2L	0.392478	7.24863	2.68799	0.00900849	0.0602074
FLJ45340	0.512439	3.88907	2.6879	0.00901045	0.0602074
CAPRIN2	0.487317	3.44452	2.68755	0.00901903	0.0602384
C9orf30	0.419257	3.54761	2.68656	0.00904323	0.0603474
FAM69B	0.988701	3.93145	2.68584	0.00906083	0.0604385
LOC100131193	0.952804	-0.542221	2.68503	0.00908083	0.0604607
NFAT5	0.447616	4.5895	2.68499	0.00908172	0.0604607
NIPA1	0.635116	3.94813	2.6849	0.00908393	0.0604607
PLCE1	0.99346	2.01516	2.68465	0.00909	0.0604748
ZBED4	0.449872	4.01396	2.68411	0.00910334	0.0605372
SLK	0.469622	4.58215	2.68313	0.0091276	0.0606327
GOLGA7B	1.4827	0.743033	2.68298	0.00913127	0.0606327
HES2	1.34269	-1.48338	2.68288	0.00913355	0.0606327
NES	0.772043	5.44139	2.68125	0.00917393	0.0608743
CALM2	0.291768	8.34187	2.68106	0.00917872	0.0608797
RUFY2	0.471394	2.61862	2.68042	0.00919448	0.0609578
PWWP2A	0.334244	3.37293	2.68025	0.00919888	0.0609605
LY6G5B	0.674739	0.675662	2.67979	0.00921017	0.0609695
KIAA1267	0.445567	4.58364	2.67959	0.00921519	0.0609695
PDXDC2	0.674292	2.79435	2.67859	0.00924	0.0610742
SPRY2	0.654664	3.26896	2.6778	0.00925983	0.0611789
KIAA1217	0.481141	4.62653	2.67575	0.00931123	0.0613859
MTPAP	0.262253	4.06043	2.67369	0.00936294	0.0616581
IFRD1	0.4459	4.51602	2.67171	0.00941305	0.0619504
GDF11	0.91174	1.96307	2.67059	0.00944157	0.0621113
RFX2	0.779374	1.21918	2.66957	0.00946755	0.0622555
GUCA2A	1.88936	-2.3922	2.66846	0.00949575	0.0623926
TBC1D3H	0.907313	-1.35566	2.66843	0.00949657	0.0623926
INE1	0.816629	-1.90226	2.66798	0.00950826	0.0624176
CNOT7	0.407824	5.13619	2.66751	0.00952016	0.0624671
GATA4	0.667685	4.93605	2.66698	0.00953373	0.0625293
RET	1.36927	-1.59094	2.6655	0.00957184	0.062694
UBA2	0.383997	6.13333	2.66466	0.00959358	0.0627604
CDK19	0.553295	4.08471	2.66405	0.00960926	0.0627978
PSD	1.12098	-0.215937	2.66382	0.00961513	0.0627978
DYNC1I2	0.449237	4.90271	2.66291	0.0096387	0.0629024
MST1R	1.64796	-0.280081	2.66286	0.00963996	0.0629024
MAPK9	0.340451	5.07394	2.66207	0.00966048	0.0629557
TNFRSF21	0.891997	5.08542	2.65983	0.00971885	0.0632552
GAS2L3	1.50831	-0.748637	2.65964	0.00972375	0.0632602
RABGAP1	0.330537	4.53265	2.65896	0.00974147	0.0633236
SMARCAD1	0.539567	3.52371	2.6586	0.00975091	0.0633561
NCRNA00201	0.605058	4.42145	2.65762	0.00977677	0.0634724
MAFK	0.546487	4.78649	2.65728	0.00978562	0.0635007
LAMC1	0.686179	7.17394	2.65679	0.00979852	0.0635035
TMEM61	1.40414	-1.50977	2.65644	0.00980766	0.0635359
C1orf109	0.508753	2.94642	2.65462	0.00985571	0.0637931
FUT3	1.63222	-0.786075	2.65357	0.00988342	0.0639183
ZNF273	0.618627	1.06064	2.65325	0.00989214	0.0639458
FGD4	0.803385	3.40478	2.6531	0.00989602	0.0639458
LONRF2	1.80861	0.159728	2.65173	0.00993234	0.0640992
ITPR3	1.46689	3.1639	2.64934	0.00999624	0.0644793
TAF1C	0.360993	4.48394	2.64847	0.0100195	0.0645254
KCNIP4	0.670271	-1.95472	2.64717	0.0100544	0.0647233
MIB1	0.491133	5.01846	2.64566	0.0100953	0.0648927
C10orf79	1.11494	-1.59834	2.64557	0.0100977	0.0648927
NUP107	0.400668	4.85764	2.64541	0.0101021	0.0648927
CD207	1.49246	-1.88054	2.64513	0.0101095	0.0648927
IGSF3	0.870518	4.16299	2.6451	0.0101105	0.0648927
MACC1	1.18172	-0.405949	2.64349	0.0101541	0.0651453
PTPLA	1.54469	-1.27299	2.64194	0.0101962	0.065388
WDR91	0.551178	4.31636	2.64107	0.0102199	0.065513
FXYD2	2.30755	3.96566	2.64057	0.0102337	0.0655739
TNNI1	1.47965	1.1631	2.63917	0.0102721	0.0657371
NAPG	0.301595	4.42616	2.63805	0.0103029	0.0658893
SEMA4C	0.496853	4.93882	2.63799	0.0103045	0.0658893
SYCE1L	1.19978	-1.86032	2.63738	0.0103214	0.0658965
LOC150776	0.515111	3.26882	2.63733	0.0103229	0.0658965
KIF23	0.638572	3.36724	2.63676	0.0103384	0.065913
LRRC37A4	0.842859	0.775422	2.63604	0.0103585	0.0660136
ADSS	0.318427	5.15847	2.63571	0.0103675	0.0660434
EXOC1	0.363249	3.87965	2.63428	0.0104072	0.066269
KCNMB3	0.628067	1.33414	2.63229	0.0104626	0.066565
MUC1	1.59665	1.47886	2.63214	0.0104667	0.066565
LAPTM4B	1.00885	6.99042	2.63183	0.0104754	0.0665926
NAT14	0.924686	2.9027	2.63053	0.0105119	0.0667969
SMEK2	0.337219	5.50983	2.62799	0.0105833	0.0671531
GOLGA2	0.283739	5.69857	2.62775	0.0105901	0.0671531
DNMT3B	0.843614	1.58182	2.62774	0.0105905	0.0671531
DZIP1L	1.04975	0.449273	2.62761	0.0105941	0.0671531
DLGAP4	0.378024	6.04346	2.6276	0.0105943	0.0671531
MYST3	0.486201	4.30562	2.62717	0.0106066	0.067175
DOCK5	0.892758	2.16668	2.62713	0.0106077	0.067175
ARID2	0.338405	3.6845	2.62679	0.0106172	0.067175
KRT80	1.68992	0.739001	2.62677	0.0106177	0.067175
MMP10	1.79383	-1.83247	2.6267	0.0106198	0.067175
FKBP9L	1.15389	-0.655483	2.62541	0.0106563	0.067378
KRR1	0.370222	4.03926	2.62503	0.0106671	0.0674006
NPIP	0.43564	4.3013	2.62482	0.010673	0.0674006
ZMYND11	0.411284	5.3012	2.62436	0.0106861	0.0674229
STX3	0.754762	4.19458	2.62423	0.0106898	0.0674229
KIF5B	0.355002	6.22873	2.62224	0.0107467	0.0676701
HNRNPH3	0.315344	6.05272	2.62201	0.0107534	0.0676844
PRSS35	1.00296	-1.06934	2.62163	0.0107641	0.0677238
DCUN1D2	0.510868	2.95396	2.6213	0.0107738	0.0677568
PRDM10	0.34049	2.57805	2.62064	0.0107926	0.0678062
TEAD2	0.785755	4.61399	2.62059	0.010794	0.0678062
AGAP8	0.867454	-0.471909	2.62022	0.0108047	0.0678062
MTBP	0.693728	1.3348	2.62006	0.0108092	0.0678062
HEATR1	0.481839	4.90837	2.61991	0.0108135	0.0678062
FBXL14	0.428521	4.10917	2.6195	0.0108255	0.0678311
CYTSB	1.044	2.2494	2.61896	0.0108408	0.0678994
IFFO2	0.586438	4.00724	2.61746	0.0108842	0.0681159
WDR85	0.470216	3.99127	2.6169	0.0109005	0.0681615
RCC2	0.435227	6.32531	2.61671	0.010906	0.0681679
SDCCAG3	0.483836	5.32494	2.61557	0.0109389	0.0683095
COPS7B	0.318394	4.86352	2.61547	0.010942	0.0683095
ZNF117	0.791623	2.79855	2.61497	0.0109566	0.0683697
KIAA0528	0.379722	4.47392	2.61459	0.0109676	0.0683697
ZNF131	0.392876	3.74066	2.61429	0.0109763	0.0683697
MASTL	0.446689	3.3087	2.61417	0.0109799	0.0683697
MOBKL3	0.268832	4.59093	2.61409	0.0109821	0.0683697
PRRT2	0.672368	-0.379128	2.61406	0.010983	0.0683697
CEP192	0.518565	3.42902	2.61306	0.0110122	0.0684527
MUC5B	2.88169	-0.389894	2.61283	0.011019	0.0684527
PKD1	0.417027	5.10661	2.61246	0.0110298	0.0684549
MOBKL2B	0.980721	2.81642	2.61237	0.0110324	0.0684549
ZNF432	0.873127	0.501347	2.61172	0.0110516	0.06854
ACTN4	0.372139	8.41441	2.6116	0.0110551	0.06854
CXCL6	2.48101	0.233116	2.61039	0.0110906	0.0686763
C11orf92	1.23394	0.681363	2.6081	0.0111581	0.0690106
GPR161	1.00023	0.468425	2.60579	0.0112267	0.069379
MGC57346	0.749119	1.76087	2.60361	0.011292	0.0696978
SNHG3-RCC1	1.28796	2.09891	2.60329	0.0113014	0.0697276
ZNF395	0.467741	4.81761	2.60295	0.0113117	0.0697326
MPP3	1.06785	0.415431	2.60282	0.0113155	0.0697326
S100A14	1.6554	3.67941	2.60281	0.0113159	0.0697326
SLC30A9	0.343302	5.0124	2.60255	0.0113236	0.0697371
SDHAP2	0.475796	2.46135	2.60248	0.0113258	0.0697371
DHX15	0.313933	5.97045	2.60206	0.0113385	0.0697371
CASC2	0.901863	-1.76553	2.60201	0.0113398	0.0697371
WHSC1L1	0.513299	4.00714	2.60187	0.011344	0.0697371
CD2AP	0.405467	5.51892	2.60126	0.0113624	0.0698224
PTPRF	0.544163	8.18527	2.59993	0.0114025	0.0699881
FBXO11	0.284681	5.14488	2.59872	0.0114392	0.07014
MAPK13	1.08034	3.66571	2.59864	0.0114416	0.07014
DNAJC5	0.358182	6.04495	2.59749	0.0114764	0.0703252
LYPD6	1.71562	-0.977473	2.59723	0.0114843	0.0703454
HIST2H2BE	0.676292	3.23368	2.59686	0.0114956	0.0703691
PLXNB1	0.576731	6.81584	2.59679	0.0114978	0.0703691
TUBB2B	1.43838	0.535029	2.59663	0.0115027	0.0703691
PURB	0.290188	5.21478	2.59553	0.0115359	0.0704921
DPY19L3	0.890179	1.6503	2.59527	0.0115439	0.0704925
SAMD12	1.3366	0.746872	2.59485	0.0115568	0.0705354
CAPN6	2.04548	-0.825512	2.59444	0.0115692	0.0705828
TRIP13	0.686938	3.27501	2.59141	0.0116622	0.071122
DNAH17	0.688201	-0.324014	2.5909	0.011678	0.0711897
HMGXB3	0.309473	5.24449	2.59071	0.011684	0.0711978
ENC1	0.904233	4.45036	2.59047	0.0116915	0.0712151
C8orf77	0.758214	-1.47974	2.59027	0.0116975	0.0712237
SFRS1	0.207258	7.08623	2.58966	0.0117164	0.0712819
DVL3	0.3557	6.12273	2.58937	0.0117253	0.0712966
TRIM32	0.382577	3.1145	2.58917	0.0117315	0.0712966
HOXB9	1.83685	-2.87753	2.58913	0.0117328	0.0712966
RICTOR	0.442637	4.27024	2.58869	0.0117463	0.0713504
ZDHHC13	0.715666	2.492	2.58726	0.011791	0.0715651
CTDSPL	0.476507	5.40228	2.58606	0.0118282	0.071762
C11orf41	1.51829	-1.87997	2.58577	0.0118373	0.0717889
FANCD2	0.485123	3.57768	2.58547	0.0118468	0.071802
DYNC2LI1	0.38812	3.21673	2.5854	0.0118489	0.071802
ANO7	0.691643	0.77058	2.58307	0.0119218	0.0721871
MSL3L2	0.953091	2.35335	2.58252	0.0119394	0.0722647
C6orf124	0.936827	-0.0587674	2.58208	0.0119533	0.07232
KRT15	1.62164	-2.88297	2.58183	0.0119609	0.0723379
NCAPD2	0.520611	5.50215	2.58114	0.0119827	0.072441
PDGFD	0.916989	2.51942	2.58057	0.0120006	0.072501
PITRM1	0.376679	5.86145	2.58048	0.0120036	0.072501
ANKRD10	0.451804	5.51787	2.58038	0.0120069	0.072501
DDX6	0.274523	6.04437	2.57965	0.0120298	0.072611
H2AFY	0.298746	7.06936	2.57946	0.0120358	0.0726185
TGFB2	1.36937	2.1192	2.57905	0.0120488	0.0726349
GUSBL1	0.779639	-0.476332	2.57811	0.0120787	0.0727626
ZC3H8	0.432479	1.92541	2.57723	0.0121068	0.0728903
FZD8	0.97834	1.58741	2.57694	0.0121161	0.0728903
NDRG4	1.21068	0.188523	2.5769	0.0121173	0.0728903
NDOR1	0.447308	4.7259	2.57685	0.012119	0.0728903
LLGL2	0.669885	6.09568	2.57613	0.0121418	0.0729703
FIZ1	0.323182	3.82145	2.57585	0.0121508	0.0729948
TM9SF3	0.262374	7.20236	2.57571	0.0121555	0.0729948
TFAP4	0.431709	3.29981	2.5752	0.0121718	0.0730643
LOC100130691	0.570738	-1.36755	2.5746	0.0121909	0.0731216
KIFC2	0.752933	4.37752	2.57438	0.0121979	0.0731349
FBXW9	0.4538	3.09671	2.57095	0.0123086	0.0736831
CCNJL	1.33869	-0.116656	2.57071	0.0123162	0.0736999
STXBP5	0.615788	2.79089	2.57009	0.0123365	0.0737802
CBLL1	0.303589	4.16679	2.57	0.0123393	0.0737802
CRLF1	1.47925	-1.23765	2.56905	0.01237	0.0739061
LDB1	0.455203	4.36967	2.56865	0.012383	0.0739436
SLC24A3	1.27498	-0.795244	2.56856	0.012386	0.0739436
CDK16	0.380188	6.02151	2.56824	0.0123965	0.0739544
WDR27	0.684232	1.5637	2.56776	0.0124122	0.0740137
STK39	0.751445	3.3678	2.56743	0.0124228	0.0740476
IER3	0.85981	5.78569	2.56476	0.0125102	0.0745109
FANCC	0.474421	3.8262	2.56448	0.0125195	0.0745369
VANGL1	0.481576	3.65996	2.56244	0.0125867	0.0748789
PCGF3	0.40246	4.95712	2.562	0.0126014	0.0749369
LOC100272146	0.708767	0.0357136	2.56161	0.0126141	0.0749563
GRIN2A	1.69536	-2.11082	2.5616	0.0126144	0.0749563
MBOAT7	0.391426	5.88579	2.56049	0.0126513	0.0751464
PHC2	0.358346	6.97606	2.55948	0.0126848	0.0753163
RGPD4	0.569392	1.50989	2.55854	0.0127162	0.075473
NOV	1.03116	0.976963	2.55839	0.0127212	0.0754736
ZNF823	0.386256	1.93535	2.55801	0.0127338	0.0755188
POGZ	0.420882	5.83576	2.55755	0.012749	0.0755506
LRRC8B	0.606949	3.18206	2.5571	0.012764	0.0756103
PAXIP1	0.376839	3.58918	2.55664	0.0127794	0.0756442
WDR78	0.943542	-0.812706	2.55644	0.0127862	0.0756442
PDX1	2.27109	-0.267804	2.5564	0.0127877	0.0756442
STXBP4	0.621022	1.86957	2.55634	0.0127895	0.0756442
GOLGA6L9	0.526399	2.0699	2.55575	0.0128095	0.0757329
INADL	0.512209	4.76106	2.55466	0.0128459	0.0758894
KDM6B	0.398693	4.44447	2.55389	0.0128718	0.0759735
SERHL2	1.24717	-1.18062	2.55345	0.0128867	0.0760133
GJC1	0.872746	2.01193	2.55322	0.0128945	0.0760301
DDX21	0.790762	4.75842	2.55232	0.0129249	0.0761402
SH3YL1	1.19191	2.67635	2.55222	0.0129282	0.0761402
INHBB	0.814214	4.78291	2.55168	0.0129465	0.0761878
CSNK2A1	0.340369	5.2034	2.55145	0.0129543	0.0761878
KIN	0.30596	3.16714	2.55129	0.0129598	0.0761878
MRPL3	0.305601	5.68901	2.55125	0.0129611	0.0761878
LOC400027	0.411277	2.15862	2.54932	0.0130269	0.0764295
GSTCD	0.519461	2.20409	2.54741	0.0130918	0.0766907
CIC	0.397506	5.69602	2.54648	0.0131236	0.0767926
ZNF480	0.391927	3.49079	2.54641	0.0131263	0.0767926
CCDC138	0.68795	0.805329	2.54537	0.0131617	0.0769234
RABL2B	0.388142	2.89759	2.54494	0.0131766	0.0769807
MAML3	0.573291	2.49782	2.5436	0.013223	0.0771928
HIST1H1E	0.859531	-1.92773	2.54319	0.013237	0.0772454
HOOK1	0.832674	4.72171	2.54269	0.0132543	0.0773168
NR2C2AP	0.397623	4.53099	2.5416	0.013292	0.0774481
ING3	0.444897	2.39029	2.5393	0.0133722	0.0778558
TAF4	0.33509	4.03213	2.53891	0.0133856	0.0779046
BMP8B	1.41886	-0.722724	2.53707	0.01345	0.0782494
ODF2	0.413773	4.70888	2.53543	0.0135076	0.0785246
DNAJC27	0.478416	0.985488	2.53453	0.0135392	0.0786308
ATXN7L3B	0.356929	6.16662	2.53206	0.0136267	0.0790367
ARHGEF7	0.368076	4.84781	2.53095	0.0136661	0.0792356
TTC3	0.35537	6.54254	2.52958	0.0137151	0.0794291
AREG	1.3675	-0.634861	2.52839	0.0137576	0.0796151
HSPG2	0.675163	6.83864	2.52819	0.0137647	0.0796215
ARHGAP33	0.602023	2.58448	2.52806	0.0137691	0.0796215
GNPDA2	0.501111	2.21308	2.52679	0.0138148	0.0798556
MAST2	0.375325	4.95683	2.52619	0.0138365	0.0799371
GRB10	0.442969	5.59342	2.52611	0.0138394	0.0799371
RRN3P3	0.519551	-0.0165445	2.52592	0.013846	0.0799449
CEP55	0.679797	2.8489	2.52418	0.0139089	0.0802146
SPON1	1.48237	0.0862387	2.52405	0.0139136	0.0802146
FAM27C	1.23247	-1.23924	2.52339	0.0139373	0.0803209
SOX6	1.39184	1.7667	2.52253	0.0139688	0.0804638
TM4SF1	0.940455	6.86292	2.52227	0.0139779	0.0804638
DNAJC22	0.80572	3.82968	2.52161	0.0140018	0.0805711
TRIM29	1.27386	-0.805051	2.521	0.0140241	0.0806384
SCD5	1.15163	1.23087	2.52047	0.0140435	0.08072
ZNF251	0.477104	3.61243	2.52008	0.0140577	0.0807711
AFAP1	0.783741	3.03274	2.51938	0.0140832	0.0808553
PPP1R14B	0.570352	6.13851	2.51934	0.0140846	0.0808553
GTSE1	0.729196	2.96929	2.51924	0.0140882	0.0808553
IPO5	0.430828	6.66136	2.51878	0.0141052	0.0808843
ANKS3	0.492639	3.71318	2.51867	0.0141091	0.0808843
PDSS1	0.440974	2.79111	2.51828	0.0141234	0.080936
ZNF530	0.523344	1.08626	2.51797	0.0141348	0.0809706
DYNC1LI2	0.36013	5.438	2.51713	0.0141656	0.0810863
RARG	0.617877	2.6201	2.51636	0.0141941	0.0812191
DNM1L	0.296565	5.35842	2.51611	0.0142031	0.0812403
FGFR1	1.05886	3.62711	2.51585	0.0142128	0.0812651
C19orf77	1.89671	1.24712	2.51499	0.0142444	0.0813625
PHF21A	0.423008	4.33449	2.51496	0.0142457	0.0813625
NELF	0.625361	4.75085	2.5141	0.0142773	0.0815123
NSUN5P1	0.661426	2.43923	2.51334	0.0143057	0.0816439
GATSL1	0.964619	-1.78709	2.51296	0.0143196	0.0816623
C8orf42	0.977265	2.52429	2.51161	0.0143697	0.0818867
CBX2	0.920648	2.53624	2.51052	0.0144104	0.0820579
HMGN3	0.392614	5.69153	2.51009	0.0144266	0.082092
FLJ22536	1.23231	-2.61663	2.51006	0.0144277	0.082092
RBMS2	0.617065	3.1297	2.50929	0.0144565	0.0821243
TSEN2	0.428222	2.53519	2.5092	0.0144597	0.0821243
SLMO1	1.09624	-1.01904	2.50836	0.0144912	0.0822421
WHSC2	0.353482	4.5758	2.50732	0.0145302	0.082433
TFAP2A	1.49236	0.00764978	2.50671	0.0145532	0.0825175
NAA25	0.365849	3.88907	2.50664	0.0145559	0.0825175
COL4A5	1.57738	1.95084	2.50515	0.0146121	0.0827716
PLLP	0.94103	2.74085	2.50502	0.0146169	0.0827716
RP9P	0.517565	2.89255	2.50434	0.0146427	0.0828858
DBF4B	0.500749	2.30507	2.5042	0.0146479	0.0828858
UNC5CL	1.02292	4.04369	2.50402	0.014655	0.0828948
FAF2	0.249439	5.6299	2.50331	0.0146816	0.0829174
CKS2	0.492186	4.93079	2.50322	0.0146852	0.0829174
MAPK1	0.356045	6.37936	2.5032	0.0146861	0.0829174
WSB1	0.523418	5.39238	2.50292	0.0146964	0.0829303
CHORDC1	0.530605	4.03979	2.50285	0.0146992	0.0829303
KSR1	0.528036	3.19217	2.50265	0.0147069	0.0829435
ERF	0.437682	5.8695	2.50126	0.0147598	0.0832106
GATAD2B	0.317544	4.7134	2.50065	0.0147829	0.0833
KRT7	2.24957	3.09802	2.50046	0.0147904	0.0833
PLAGL1	1.06612	1.54925	2.49999	0.0148082	0.083361
LOC493754	0.294782	3.92204	2.49957	0.0148242	0.0833897
SPAG8	0.592866	-1.24098	2.49804	0.014883	0.0835808
ONECUT1	1.18521	1.34486	2.49798	0.0148852	0.0835808
KIF24	0.621671	1.65899	2.49774	0.0148946	0.0836009
PTPN21	0.487013	3.04126	2.49688	0.0149276	0.0837251
MEGF8	0.499016	5.21039	2.49638	0.0149466	0.08377
ETNK1	0.351307	5.53401	2.4962	0.0149537	0.0837793
TTC30A	0.59979	2.04364	2.49591	0.0149648	0.0838106
PRSS16	1.85641	-1.12313	2.49549	0.0149811	0.0838126
CNTN3	1.98219	-2.42277	2.49501	0.0149995	0.0838462
DPCD	0.589725	2.96882	2.49468	0.0150124	0.0838462
LOC100130933	1.1174	0.756428	2.49456	0.0150171	0.0838462
PPL	1.13861	3.48465	2.49454	0.0150178	0.0838462
C8orf4	0.918551	4.69021	2.49444	0.0150219	0.0838462
TMEM141	0.795401	6.17144	2.49392	0.015042	0.0838989
CYS1	1.62549	-0.605868	2.49372	0.0150496	0.0838989
GTPBP4	0.333229	5.395	2.49366	0.0150519	0.0838989
ANXA8L2	1.96304	-1.32775	2.49326	0.0150676	0.0839558
DAB2IP	0.591042	5.02154	2.49221	0.0151084	0.0841222
ZNF740	0.322657	4.49173	2.49193	0.0151194	0.0841396
GCC2	0.471504	4.1823	2.49184	0.0151226	0.0841396
ERLIN2	0.48461	5.20067	2.48907	0.0152311	0.0846086
BUB1B	0.611126	3.41934	2.48898	0.0152345	0.0846086
PELI1	0.530067	4.22957	2.48763	0.0152876	0.0848474
TPBG	1.34986	1.1232	2.4876	0.0152886	0.0848474
EIF4B	0.373269	7.97721	2.48716	0.015306	0.0849086
DKC1	0.395707	5.74364	2.48681	0.0153198	0.0849086
NAA35	0.345035	3.30483	2.48675	0.0153224	0.0849086
OTX1	1.17252	-0.924829	2.48621	0.0153437	0.0849681
SSBP2	0.891898	1.41099	2.48583	0.0153585	0.0849721
PLXNA2	0.405546	4.49631	2.48577	0.0153611	0.0849721
PCDH18	0.886898	0.651045	2.48469	0.0154037	0.0851769
CXCR7	0.835861	3.1263	2.4842	0.0154229	0.0852526
TTF1	0.323307	2.94914	2.4836	0.0154471	0.0853536
SMC4	0.469892	5.61833	2.48337	0.0154561	0.0853536
HNF4G	0.772918	3.34368	2.48332	0.015458	0.0853536
GPC4	1.38332	1.93554	2.4827	0.0154827	0.0854594
ANKRD13B	0.810817	1.33828	2.48208	0.0155073	0.085517
PPAT	0.429257	3.39981	2.48202	0.0155099	0.085517
TET1	0.843939	0.922173	2.48049	0.0155708	0.0857291
CNTN4	0.947343	-0.826214	2.47968	0.0156035	0.0858781
TPRN	0.736554	5.23399	2.47805	0.015669	0.0861663
POM121	0.318848	6.23471	2.47781	0.0156784	0.0861663
WRN	0.637316	2.23518	2.47665	0.0157253	0.086362
NFKBIL2	0.55653	4.21647	2.4749	0.0157959	0.0866653
CRAMP1L	0.428199	3.38666	2.47486	0.0157975	0.0866653
PAFAH1B2	0.71518	2.44652	2.47445	0.0158143	0.0867265
LRPPRC	0.325621	7.0401	2.47414	0.015827	0.0867648
RAD54B	0.511763	1.93191	2.47349	0.0158533	0.086878
HMGXB4	0.374483	3.62068	2.47324	0.0158634	0.0869021
C4orf48	1.26177	0.454428	2.47302	0.0158723	0.0869196
KIAA1826	0.673739	2.76663	2.47226	0.0159031	0.0869936
S1PR3	0.781344	2.95309	2.47213	0.0159087	0.0869936
NACAD	1.02889	-1.55541	2.47175	0.0159239	0.087008
TMEM151A	1.46577	-0.484774	2.47154	0.0159326	0.087008
TCEAL7	0.823922	-1.55946	2.47151	0.0159339	0.087008
EGLN3	1.18988	3.27806	2.47128	0.0159433	0.0870192
TMEM168	0.451941	3.92842	2.47051	0.0159749	0.0870192
PCDHB16	1.26331	0.526812	2.47045	0.0159771	0.0870192
PDDC1	0.419946	5.42948	2.47035	0.0159812	0.0870192
RBM12	0.252148	5.40443	2.47035	0.0159815	0.0870192
CUX1	0.343288	5.44921	2.46981	0.0160036	0.0871085
SUV420H2	0.48733	3.22161	2.46959	0.0160126	0.0871267
WAPAL	0.274048	5.31483	2.46858	0.0160539	0.0872892
RNMT	0.352667	4.58924	2.46801	0.0160776	0.0873781
KREMEN2	1.37449	-1.79495	2.46716	0.0161126	0.087515
DACH1	1.00581	-1.63297	2.46601	0.01616	0.0877101
PLK4	0.553079	2.01851	2.46518	0.0161942	0.0878647
TRIM45	0.668337	2.0653	2.4645	0.0162225	0.0879558
EXTL3	0.442759	4.81087	2.46436	0.0162284	0.0879568
DDX50	0.310801	4.70026	2.46351	0.0162638	0.0880972
DBR1	0.363135	3.31882	2.46346	0.0162659	0.0880972
KIRREL	1.51239	-0.919671	2.46207	0.0163236	0.0883475
CAPN8	1.50641	-2.43584	2.46121	0.0163595	0.0884423
TBRG1	0.333357	4.511	2.46102	0.0163675	0.0884423
CLDN9	1.09149	0.279873	2.4591	0.0164479	0.0887487
SLC4A2	0.374015	7.27236	2.45904	0.0164504	0.0887487
TMEM231	0.932806	0.597973	2.45892	0.0164558	0.0887487
NSUN7	1.81064	-1.51632	2.45844	0.0164759	0.088826
ARHGEF12	0.425438	6.633	2.45753	0.0165142	0.0889668
MYCN	1.80498	-0.165031	2.45676	0.0165468	0.0889668
VEZF1	0.318943	4.8181	2.45674	0.0165473	0.0889668
BRD9	0.354548	4.88471	2.45671	0.0165486	0.0889668
BICD2	0.322	4.36578	2.45649	0.016558	0.088986
GTF2I	0.730001	5.12739	2.45578	0.0165881	0.0891049
FAM19A5	1.74761	0.389668	2.45569	0.0165917	0.0891049
PCNP	0.235584	5.98853	2.45501	0.0166207	0.0892293
BTBD2	0.385764	6.00223	2.45485	0.0166273	0.0892333
CDK5R1	0.679235	1.07552	2.45396	0.0166654	0.0893478
ZNF514	0.65556	2.011	2.45394	0.0166662	0.0893478
LOC100133545	1.72565	-1.94588	2.45349	0.0166851	0.0894149
LAMA1	1.89395	-1.69508	2.45324	0.016696	0.0894149
ZNF532	0.728578	3.48622	2.45315	0.0166997	0.0894149
CXCL5	2.25985	-0.212962	2.4531	0.0167021	0.0894149
PCDHB9	1.25237	-1.02723	2.45294	0.0167087	0.0894188
SLC22A15	1.09038	1.27826	2.45245	0.0167294	0.0894686
AGPAT6	0.503058	6.29633	2.4517	0.0167616	0.0895466
CENPK	0.665493	1.76926	2.45142	0.0167735	0.0895466
DDX52	0.287363	4.31081	2.45039	0.0168177	0.0897511
MAT2A	0.371623	6.85125	2.44935	0.0168625	0.0898648
SVIL	0.711398	4.36756	2.44914	0.0168713	0.0898802
ADORA1	1.48046	0.161604	2.449	0.0168774	0.0898815
SAMD4B	0.51634	5.04331	2.44854	0.0168974	0.0899253
CENPE	0.643838	2.94049	2.44806	0.0169178	0.0899838
EIF4ENIF1	0.308095	4.06667	2.44739	0.0169466	0.0900934
FREM2	1.97249	-1.39002	2.447	0.0169636	0.0901521
TRPV6	1.82743	-2.11353	2.44635	0.0169919	0.0902439
C10orf18	0.379739	4.8914	2.44633	0.0169926	0.0902439
CCDC82	0.405711	3.54561	2.4444	0.0170763	0.0905625
RNF144A	0.739928	2.79649	2.4439	0.017098	0.0906148
CARM1	0.278609	5.70112	2.44353	0.0171139	0.0906581
ADAM11	1.09765	-1.32267	2.44344	0.017118	0.0906581
SERPINE2	1.16044	4.34234	2.44281	0.0171457	0.0907731
2022-09-05	0.93926	3.39398	2.44238	0.0171643	0.0908403
NCS1	1.01114	3.07739	2.44119	0.0172163	0.0910838
WASL	0.325152	5.87296	2.44105	0.0172223	0.0910841
FREM1	1.77305	-1.8543	2.4409	0.0172288	0.091087
LOC90834	0.952356	-1.95209	2.44036	0.0172529	0.0911511
PCDHGA4	1.29293	-1.50858	2.43966	0.0172834	0.0912807
LPIN3	0.488324	3.83034	2.4383	0.0173431	0.0915605
ID4	1.03646	1.07801	2.43818	0.0173483	0.0915605
UBAP2	0.382441	4.6085	2.43804	0.0173549	0.0915637
EPS8	0.481834	5.11268	2.43721	0.0173915	0.091725
CREB5	0.883048	1.09536	2.43662	0.0174175	0.0918121
SLC12A2	1.06147	4.36038	2.43651	0.0174223	0.0918121
PLP2	0.79979	5.4854	2.43533	0.0174745	0.0919956
C10orf110	0.850272	-1.53105	2.43523	0.0174789	0.0919956
TRIOBP	0.339138	5.74335	2.43483	0.0174969	0.0920356
RACGAP1	0.4121	4.52198	2.43479	0.0174985	0.0920356
COL28A1	1.51922	-2.96057	2.43083	0.0176751	0.0928366
HOOK2	0.589714	4.18966	2.43029	0.0176994	0.0929323
RPL13AP6	0.686848	-0.843159	2.42847	0.0177812	0.0932791
KIAA1524	0.705938	2.29453	2.42824	0.0177914	0.0932876
FOXM1	0.631795	5.23457	2.42782	0.0178107	0.0933567
LOC100270804	0.701317	-1.12865	2.42724	0.017837	0.0933932
NT5C2	0.357086	5.31003	2.42717	0.01784	0.0933932
WDR5	0.373133	5.62077	2.42705	0.0178455	0.0933932
IP6K2	0.313914	5.57464	2.42683	0.0178553	0.0933932
EP400	0.325789	5.06004	2.42657	0.0178669	0.0933932
PRDM16	1.49935	-0.445297	2.42479	0.0179477	0.0936254
FBXO46	0.481944	4.34242	2.42331	0.0180152	0.0938579
CS	0.364246	6.67704	2.42327	0.0180168	0.0938579
ACYP1	0.525246	1.41012	2.42313	0.0180233	0.09386
GABBR1	1.0062	1.47603	2.42256	0.0180492	0.0939418
PTPRU	1.05911	3.4964	2.42252	0.0180513	0.0939418
TRPC1	0.676222	0.974389	2.42202	0.0180741	0.0940152
C20orf12	0.629721	-0.435631	2.42194	0.0180777	0.0940152
FUT11	0.58032	1.49384	2.42179	0.0180848	0.0940199
ABCA11P	0.498855	1.24162	2.41958	0.0181858	0.0944185
APP	0.695163	8.42602	2.41757	0.0182787	0.0947256
NUDT15	0.394481	3.82001	2.41744	0.0182846	0.0947256
C4orf21	0.574026	1.08279	2.41704	0.0183033	0.0947673
SH3TC2	0.917935	-1.59514	2.41671	0.0183183	0.0947673
JAG2	0.765553	3.1899	2.41632	0.0183365	0.0947673
UBXN2A	0.307417	3.30084	2.41615	0.0183442	0.0947673
KIAA1191	0.297524	6.04526	2.41611	0.0183463	0.0947673
FAIM	0.490424	3.0684	2.41531	0.0183833	0.0948945
C9orf116	0.794417	0.489817	2.41455	0.0184183	0.0949792
SYNJ2	0.721823	3.79075	2.41355	0.0184652	0.0951888
CCDC11	0.966377	-1.49579	2.41167	0.0185531	0.0956099
HCN2	1.30986	-1.33705	2.4107	0.0185986	0.0957797
KLF10	0.505865	5.03006	2.40973	0.0186437	0.0959081
UBTD2	0.270995	4.41929	2.40963	0.0186485	0.0959081
NPAS2	0.796747	4.10736	2.40963	0.0186486	0.0959081
KIF11	0.511971	3.86437	2.4086	0.0186971	0.0961253
SMARCD3	0.920045	2.75542	2.4082	0.0187161	0.0961902
IQGAP3	0.564895	4.19111	2.40689	0.0187781	0.0964432
GLIS3	1.20809	2.79417	2.40668	0.018788	0.0964432
C3orf70	0.750648	0.144744	2.40662	0.0187905	0.0964432
ESCO1	0.334183	3.91659	2.40646	0.0187984	0.0964512
ANXA4	0.801235	7.29439	2.40583	0.0188282	0.0965447
ZBTB26	0.745783	-0.146244	2.40581	0.0188292	0.0965447
LIMCH1	1.07981	2.92898	2.40494	0.0188705	0.0966591
NEK2	0.497041	3.73043	2.40404	0.0189132	0.0968455
DNAH14	0.464173	2.19818	2.40204	0.0190088	0.0971908
LOC550112	0.396142	2.5674	2.40197	0.0190121	0.0971908
DCAF7	0.291008	6.08332	2.40196	0.0190124	0.0971908
ST14	1.03009	5.34179	2.40167	0.0190263	0.0972293
KCTD9	0.502515	3.36674	2.40152	0.0190335	0.0972335
APCDD1	1.34286	1.86483	2.40096	0.0190602	0.0973377
DNAL1	0.390628	2.24433	2.40048	0.0190834	0.0974235
SART3	0.269353	5.32393	2.39976	0.0191179	0.0975668
ZNF133	0.367923	3.35432	2.3981	0.0191981	0.0979107
HSD11B2	0.733027	2.90587	2.39783	0.0192108	0.097943
WDR3	0.488756	4.51041	2.39641	0.0192798	0.0982294
PIP4K2B	0.245369	5.64408	2.3952	0.0193382	0.0984943
PIGZ	0.828622	2.16042	2.3949	0.0193527	0.0985169
INPP5J	1.00688	0.0791824	2.39485	0.0193556	0.0985169
GRM8	1.43897	-1.99233	2.39441	0.0193769	0.0985176
POLR3D	0.508265	3.08554	2.39422	0.0193861	0.0985176
LIN9	0.453486	2.15286	2.39418	0.0193879	0.0985176
NALCN	1.62163	-1.14449	2.39353	0.0194198	0.0986469
FAM81A	0.883261	-0.324983	2.3932	0.0194356	0.0986942
FLJ39653	0.568804	1.09774	2.39244	0.0194727	0.0988172
CCNL2	0.497373	6.07462	2.39199	0.0194949	0.098897
NUP205	0.364202	5.00865	2.39138	0.0195246	0.098982
POLE	0.321113	5.23149	2.38883	0.0196502	0.0994814
TEX10	0.388393	3.78336	2.38867	0.0196577	0.0994814
GPATCH8	0.384411	4.55316	2.38858	0.0196621	0.0994814
MAP4	0.306786	7.48239	2.38756	0.0197128	0.0996647
GALNT4	0.578134	3.4481	2.38746	0.0197177	0.0996647
BMPR1B	1.28124	-2.08527	2.38745	0.0197179	0.0996647
TOR1B	0.322154	4.72236	2.38724	0.0197286	0.099668
CLK2P	0.542385	-1.12882	2.38718	0.0197316	0.099668
BEAN	1.09365	-1.63819	2.38659	0.0197604	0.0997808
CEP135	0.55903	1.60607	2.38632	0.0197738	0.0997914
TASP1	0.377558	2.25243	2.38629	0.0197756	0.0997914
TFCP2	0.415423	3.53239	2.386	0.0197899	0.0998237
HDAC7	0.399532	5.19502	2.38576	0.0198016	0.0998237
C17orf63	0.347761	4.6841	2.38439	0.0198698	0.100046
SBK1	0.930899	0.64991	2.38435	0.0198719	0.100046
ZNF227	0.453879	2.9809	2.38397	0.0198907	0.100108
REEP4	0.491384	4.41753	2.38298	0.0199399	0.100323
CXXC5	0.627276	5.1678	2.38254	0.0199623	0.100384
ELF2	0.312861	3.96114	2.38248	0.0199651	0.100384
PMS2	0.275456	4.1819	2.38173	0.0200027	0.100539
SH3RF1	0.73453	3.1545	2.38062	0.0200583	0.100749
EPHA10	1.71887	-1.26709	2.3805	0.0200642	0.100749
YKT6	0.357456	5.91491	2.37986	0.0200965	0.100792
RAB36	1.03987	-0.371689	2.37968	0.0201056	0.100792
IGF2AS	2.11521	-2.30083	2.37809	0.0201857	0.10112
LNX1	0.620279	2.29372	2.37798	0.020191	0.10112
THRA	0.484596	3.28927	2.37774	0.0202031	0.101148
KSR2	1.08657	-2.24415	2.37758	0.0202114	0.101156
SLC38A1	0.916999	5.52246	2.37745	0.0202182	0.101157
C7orf63	0.749302	0.0378288	2.37721	0.0202302	0.101184
PLEKHA6	0.79156	5.44978	2.37696	0.0202429	0.101214
ZNF547	0.586871	0.336483	2.37552	0.0203159	0.10148
POFUT2	0.388977	4.35571	2.37482	0.0203512	0.101623
ZNF28	0.852788	2.53392	2.37408	0.0203892	0.101749
CCDC102A	0.596124	2.11509	2.37406	0.0203898	0.101749
IRGQ	0.369418	4.73042	2.37369	0.020409	0.101779
ZNF606	0.503312	2.71086	2.37311	0.0204383	0.101892
FARP1	0.51008	6.52819	2.37288	0.0204499	0.101916
IQCK	0.58594	2.1362	2.3709	0.0205514	0.102356
SRRM2	0.327182	7.68361	2.37047	0.0205733	0.102431
ZMYND8	0.466339	4.27436	2.3698	0.0206078	0.102536
CHD7	0.574699	4.14691	2.3692	0.0206386	0.102623
ZNF90	0.599068	2.44287	2.36888	0.0206552	0.102659
KIF9	0.528231	1.9063	2.3688	0.0206593	0.102659
SLC6A14	1.87829	-2.41946	2.36813	0.020694	0.102772
WNT4	1.57081	0.849705	2.3681	0.0206955	0.102772
LEPREL2	1.10728	2.21071	2.36793	0.0207045	0.102783
ZNF70	0.55522	1.0393	2.36643	0.0207819	0.103134
EXOSC2	0.347596	4.2467	2.36626	0.0207908	0.103145
ATXN7L3	0.378671	5.57621	2.36544	0.0208332	0.103188
NOLC1	0.330922	6.06123	2.36505	0.0208534	0.103236
MKI67	0.538206	5.74864	2.36499	0.0208564	0.103236
EED	0.359679	3.75483	2.36396	0.0209104	0.103469
LOC645676	0.521877	0.224044	2.36311	0.0209542	0.103586
RINT1	0.309349	3.9583	2.36245	0.0209889	0.103664
CACNA2D2	0.939325	-0.805959	2.36206	0.0210092	0.103724
PVRL1	0.58496	4.08396	2.36178	0.0210237	0.103745
IFT122	0.411353	3.97976	2.36172	0.0210271	0.103745
CUEDC1	0.466524	3.08791	2.3605	0.0210911	0.103927
KIAA1468	0.345653	3.96437	2.36014	0.0211099	0.103959
WTIP	0.907453	1.28257	2.36011	0.0211117	0.103959
RTN4RL1	1.18526	1.91612	2.35998	0.0211181	0.103959
ELAVL1	0.186427	6.05931	2.35956	0.0211404	0.104036
KCTD10	0.290475	4.95283	2.35923	0.0211579	0.104073
RBMX	0.229235	6.67347	2.35916	0.0211616	0.104073
CCDC40	0.64648	0.571868	2.35876	0.0211824	0.104142
RUNDC1	0.292554	3.60198	2.35808	0.0212185	0.104286
ACVR1B	0.450655	5.49036	2.35718	0.0212658	0.104422
SGSM2	0.474016	4.5182	2.35706	0.0212724	0.104422
ZNF513	0.349681	4.48319	2.35704	0.0212735	0.104422
LOC100133331	0.610225	1.17473	2.35565	0.0213469	0.104681
TADA2A	0.421011	1.89338	2.35517	0.0213726	0.104774
C9orf68	0.726354	0.719319	2.35359	0.0214563	0.105052
LMBR1	0.359998	4.37695	2.35346	0.0214634	0.105052
SPINT1	1.47325	3.80677	2.35341	0.0214658	0.105052
ZFPM1	0.6607	2.9971	2.3534	0.0214667	0.105052
ZNF614	0.647315	1.69998	2.35332	0.0214706	0.105052
CHEK1	0.464196	3.14189	2.35318	0.0214782	0.105056
NAA38	0.404112	4.30732	2.35301	0.0214876	0.105068
WDR31	0.900515	-1.34489	2.35254	0.0215124	0.105156
PGM2L1	0.626354	1.98058	2.35238	0.0215213	0.105166
SPRED1	0.550589	3.77623	2.35212	0.0215351	0.105199
LOC647946	1.23222	-1.35178	2.35183	0.0215502	0.10524
RIBC2	0.984483	0.0436328	2.35162	0.0215617	0.105247
PKM2	0.756177	8.08614	2.35155	0.0215654	0.105247
SLC22A5	0.441781	3.30451	2.35055	0.0216188	0.105363
NFKBIZ	0.621164	3.72336	2.35026	0.0216348	0.105375
RAGE	0.611503	1.58303	2.34882	0.0217122	0.105591
SFRS2IP	0.346244	5.76947	2.34858	0.0217247	0.105591
CLDN18	1.61173	-1.95267	2.34818	0.0217467	0.105591
TOP2A	0.524428	6.07085	2.34817	0.0217472	0.105591
CSDAP1	0.809269	-1.50733	2.34802	0.0217554	0.105591
SLC35E2	0.811175	9.57712	2.34769	0.0217727	0.105618
CAV2	1.02735	4.98345	2.34696	0.0218124	0.105777
RIT1	0.321103	4.0904	2.34681	0.0218203	0.105782
GYLTL1B	1.20538	2.3819	2.34639	0.0218433	0.105826
PDGFA	0.912556	3.99829	2.34612	0.0218576	0.105862
SNORD116-4	1.66596	-2.65438	2.34531	0.0219018	0.106009
KCTD7	0.461648	2.85156	2.34446	0.0219481	0.106111
PABPC3	0.746249	2.81622	2.34372	0.0219881	0.106124
TAF6	0.321139	5.51745	2.34326	0.0220134	0.106179
SDK2	1.17413	-0.683478	2.34292	0.022032	0.106236
THUMPD2	0.387363	2.75879	2.34254	0.0220528	0.106302
ARHGAP1	0.290625	6.30876	2.34237	0.022062	0.106313
RAD21	0.374068	7.23892	2.34139	0.0221153	0.106536
ZNF785	0.451347	2.02154	2.34123	0.0221241	0.106545
ZNF23	0.340335	2.80872	2.34109	0.0221318	0.106549
LOC401397	0.507739	4.22089	2.33986	0.0221993	0.10684
INCENP	0.570165	3.39672	2.33857	0.0222701	0.107147
ZMIZ2	0.381005	6.02792	2.33749	0.0223297	0.107367
PLXNA1	0.515159	4.79074	2.33721	0.0223451	0.107407
SFRS2	0.218923	6.94516	2.33668	0.0223744	0.107514
SOCS5	0.337469	3.76622	2.33564	0.0224322	0.107653
ZBTB12	0.765038	1.85528	2.3355	0.02244	0.107653
CREB1	0.245209	4.33951	2.33533	0.0224495	0.107653
THBS4	1.82575	1.66286	2.33524	0.0224543	0.107653
PISD	0.330535	4.47991	2.33479	0.0224793	0.107682
FBXW11	0.353258	5.18697	2.33476	0.0224808	0.107682
ANAPC1	0.43252	3.74288	2.33466	0.0224868	0.107682
AHDC1	0.427038	3.6891	2.33412	0.0225165	0.107752
CWC22	0.288678	4.11163	2.33409	0.0225185	0.107752
SFRS18	0.381519	5.02939	2.33325	0.0225653	0.107922
PTPDC1	0.41059	1.74696	2.33213	0.0226278	0.107996
PRPF38B	0.324002	4.8732	2.33207	0.0226308	0.107996
AES	0.447729	8.01587	2.33205	0.0226322	0.107996
CHST3	0.975232	2.43725	2.33196	0.022637	0.107996
GORAB	0.507389	3.25443	2.33179	0.0226465	0.108007
PIH1D2	0.698832	-1.52922	2.33156	0.0226596	0.108015
CDK1	0.48538	4.72792	2.33018	0.0227366	0.108335
BAT2	0.359303	7.40775	2.32987	0.0227543	0.108386
PCDHGB2	1.21797	-1.44494	2.32968	0.0227648	0.108397
LOC642846	0.451416	3.05854	2.32957	0.0227708	0.108397
SPNS2	0.931539	2.6602	2.32906	0.0227996	0.1085
MARVELD1	0.756972	2.47919	2.32835	0.0228397	0.108657
MTERF	0.322365	2.76947	2.32813	0.0228523	0.108664
HS6ST2	1.84806	-0.790634	2.32807	0.0228554	0.108664
BAI2	1.15914	-1.22243	2.32675	0.0229298	0.108984
LARS	0.322357	6.12214	2.32635	0.0229527	0.109059
KIF18B	0.551759	3.40031	2.32608	0.0229677	0.109096
MLL3	0.398253	4.77338	2.32593	0.0229763	0.109104
GIGYF2	0.257314	5.09157	2.32568	0.0229904	0.109137
EIF5A2	1.04688	2.16839	2.32536	0.0230089	0.109191
MLL	0.387597	4.84225	2.32496	0.023031	0.109262
SEMA3B	1.15732	2.30437	2.3245	0.0230573	0.109352
PLEKHH3	0.451352	4.29677	2.32383	0.0230956	0.109444
ADNP2	0.351223	3.8747	2.32379	0.0230981	0.109444
ASAP2	0.667943	3.34816	2.32335	0.0231227	0.109526
NCRNA00174	0.48448	1.84018	2.3222	0.0231886	0.109737
SMARCC1	0.358417	6.16483	2.32203	0.0231981	0.109748
AGBL3	0.738824	-1.14163	2.32179	0.0232116	0.109778
CCDC120	0.430457	3.31798	2.32146	0.0232306	0.1098
OSGEPL1	0.29697	2.6871	2.32107	0.023253	0.109872
LOC100129034	0.408361	5.77335	2.31976	0.0233281	0.110124
C7orf53	0.633298	-0.510003	2.31961	0.023337	0.110132
CST2	1.44094	-2.4491	2.31926	0.0233569	0.11019
ENOSF1	0.412221	4.81192	2.31913	0.0233642	0.11019
LYPD1	1.17623	3.15661	2.31854	0.0233981	0.110217
C15orf52	1.02912	2.59028	2.31837	0.0234079	0.110223
C5orf34	0.504726	0.898831	2.31749	0.0234585	0.110348
FAM59A	0.76947	1.47182	2.31743	0.0234621	0.110348
SAMD14	0.719757	-0.72354	2.31714	0.0234791	0.110393
NXN	1.18873	2.82349	2.31702	0.0234861	0.110393
BAZ2B	0.474281	3.33449	2.31654	0.0235136	0.110489
TSGA10	0.781165	-0.777088	2.31636	0.0235241	0.110504
ROD1	0.29778	5.92088	2.31532	0.0235841	0.110735
CD46	0.361654	7.31849	2.31526	0.0235877	0.110735
DHX40	0.411664	4.31787	2.31389	0.0236673	0.11104
GCNT4	1.01749	-0.260928	2.31342	0.0236947	0.111098
U2AF2	0.243157	6.95964	2.3133	0.0237013	0.111098
RAPGEF5	0.622491	4.03921	2.31184	0.0237868	0.111464
ZCCHC11	0.601381	4.24281	2.31108	0.0238312	0.111592
LRRC55	0.979151	-2.45117	2.311	0.023836	0.111592
GTF3C3	0.358943	3.85704	2.31061	0.0238583	0.111628
IRAK1BP1	0.641172	-0.8311	2.31013	0.0238867	0.111727
MAFF	0.544257	4.39888	2.30922	0.0239399	0.111941
ZNF708	0.464168	1.36895	2.3085	0.0239827	0.112108
PLXDC1	0.780806	2.6606	2.30814	0.0240035	0.112136
KCTD3	0.406107	6.46101	2.30762	0.0240341	0.112211
RBM12B	0.378643	3.12325	2.30738	0.0240482	0.112242
ATP10B	1.57293	-2.46164	2.30621	0.0241175	0.112497
ZXDC	0.214135	5.11533	2.30512	0.0241819	0.112633
AQP4	1.45688	-2.18591	2.30509	0.0241836	0.112633
ZRANB2	0.304469	5.18743	2.3035	0.0242782	0.112986
TMED4	0.374692	4.68703	2.30345	0.0242814	0.112986
NOL8	0.28239	4.23268	2.30287	0.0243159	0.113112
LSM14B	0.324538	5.19534	2.30217	0.0243572	0.113239
LOX	0.916289	2.51582	2.30216	0.024358	0.113239
C4orf14	0.285965	4.13766	2.30186	0.024376	0.113277
CLDN4	1.72537	3.62077	2.30178	0.0243809	0.113277
LCA5L	0.576701	-0.482243	2.30138	0.0244047	0.113316
LMTK2	0.884757	2.19911	2.30134	0.0244068	0.113316
SPTBN1	0.389162	8.40261	2.30124	0.024413	0.113316
PDCD11	0.378893	5.38827	2.30085	0.0244365	0.113363
CCT6A	0.327134	7.46747	2.29913	0.0245394	0.113771
FAM167A	1.14508	-1.07623	2.29826	0.0245916	0.113911
CCT2	0.328141	6.87066	2.29814	0.0245989	0.113911
ZNF83	0.812315	3.58207	2.29813	0.0245994	0.113911
FGFR2	1.6304	4.91626	2.29762	0.0246299	0.113983
PEX26	0.399067	3.49162	2.29659	0.0246921	0.11422
C2orf34	0.408008	1.88537	2.29644	0.0247015	0.11422
FAM155A	1.03204	-2.19973	2.29599	0.0247284	0.114301
MBOAT2	0.97902	0.168901	2.29527	0.024772	0.114398
AGPAT2	0.790961	6.97026	2.29524	0.0247738	0.114398
ANKLE2	0.298606	5.58211	2.29511	0.0247815	0.114398
ZNF696	0.477801	3.45987	2.29507	0.0247844	0.114398
LEMD3	0.313291	3.7773	2.2949	0.0247943	0.114398
VHL	0.53485	4.11885	2.2942	0.024837	0.114526
MEIS1	0.455028	2.12303	2.29328	0.0248927	0.11471
NR2C2	0.68302	3.4341	2.29073	0.0250483	0.115222
BRSK1	0.668479	-0.0535746	2.28975	0.0251081	0.115324
URB1	0.399689	4.51811	2.28917	0.0251437	0.115453
HPDL	1.09255	-1.18667	2.28901	0.0251534	0.115463
AK7	0.892289	-0.639882	2.28858	0.02518	0.11555
RHBDD2	0.397542	6.49088	2.28839	0.0251919	0.11557
RHBDF1	0.519781	3.50732	2.28823	0.0252015	0.115579
ZNF714	0.833744	0.646314	2.28705	0.0252744	0.115844
MLLT6	0.315738	5.99718	2.28678	0.0252907	0.115852
DIDO1	0.286024	5.50266	2.28677	0.0252912	0.115852
PPAPDC1B	0.49989	4.37758	2.28635	0.0253173	0.115937
C7orf51	0.726678	-1.64978	2.28615	0.0253295	0.115958
DEGS2	1.18681	-1.03096	2.28603	0.025337	0.115958
SAMD13	0.794261	-1.02753	2.28563	0.0253616	0.116035
TMTC4	0.516367	3.8554	2.28493	0.0254048	0.116198
ZNF169	0.453782	0.325736	2.28422	0.0254489	0.116296
ZNF354B	0.529768	1.00044	2.28383	0.0254735	0.116355
HEY1	0.699571	2.62702	2.28377	0.0254772	0.116355
RRP12	0.439693	5.24189	2.28343	0.0254982	0.116407
TTC39A	1.17283	2.798	2.28334	0.0255039	0.116407
TOMM20	0.326851	7.68107	2.28297	0.0255267	0.116477
FAM200A	0.280613	2.37517	2.28283	0.0255356	0.116483
TSPAN3	0.363302	6.55388	2.28242	0.025561	0.116564
TRUB1	0.4069	3.28973	2.28192	0.0255922	0.116671
IFT172	0.391444	3.34781	2.28161	0.0256113	0.116724
EIF4E	0.294151	3.72487	2.28051	0.0256798	0.117001
NCKAP1	0.410757	6.21198	2.28015	0.0257022	0.117044
MYST4	0.389577	3.30814	2.28008	0.0257069	0.117044
STK35	0.370036	4.73188	2.2798	0.0257245	0.117044
TTLL5	0.358251	3.3121	2.27975	0.0257274	0.117044
AP1G2	0.556143	4.64249	2.27957	0.0257385	0.117059
SNAI1	0.835459	1.23075	2.27937	0.0257512	0.117082
URB2	0.38895	3.1759	2.2792	0.0257618	0.117083
HAUS6	0.385619	3.85241	2.27913	0.0257666	0.117083
CAPS	0.868594	3.43288	2.27733	0.0258792	0.117524
MEIS3	0.878695	0.263178	2.27587	0.0259716	0.117909
LOC151162	0.465334	4.48307	2.27548	0.0259957	0.117949
SIN3B	0.321901	4.70905	2.27504	0.0260239	0.118042
ERBB2	0.753488	5.95776	2.27462	0.0260501	0.118105
MYCBP	0.327597	4.26359	2.27443	0.0260628	0.118105
C5orf28	0.422321	2.99235	2.27434	0.0260685	0.118105
AHRR	0.829083	-0.946656	2.27433	0.0260689	0.118105
KIF3C	0.883982	2.11684	2.27305	0.0261498	0.118402
GARNL3	0.853641	-0.0785211	2.27147	0.0262502	0.118681
PCDHGA12	1.19696	-1.77336	2.27113	0.0262719	0.118744
PACRGL	0.384316	1.905	2.27078	0.0262943	0.118775
MMP11	0.93947	4.59296	2.26974	0.0263608	0.11904
LOC646762	0.425815	2.34155	2.26939	0.0263836	0.119051
MAPK8IP3	0.514845	4.49146	2.26921	0.0263949	0.119051
PPP2R2A	0.376028	4.07644	2.26898	0.0264095	0.119051
NEK11	0.778389	0.390259	2.26898	0.0264099	0.119051
PPME1	0.263135	4.84201	2.2687	0.0264275	0.119087
KIAA0355	0.348556	4.01818	2.2681	0.0264657	0.119197
PCDHB6	1.28537	-1.52207	2.26612	0.0265931	0.119637
LOC202181	0.696603	-0.907657	2.26589	0.0266079	0.119637
F3	0.750801	1.49487	2.26554	0.026631	0.119637
TMEM139	1.18192	2.54458	2.26551	0.0266328	0.119637
KIAA1244	1.33289	0.312581	2.26549	0.0266337	0.119637
IGLON5	1.17988	-1.19726	2.2647	0.026685	0.119797
SIAH1	0.292336	3.95891	2.26439	0.0267054	0.119824
SFRS8	0.255456	4.95552	2.26427	0.0267126	0.119824
NDRG3	0.420694	4.9014	2.26423	0.0267154	0.119824
JPH1	1.4609	-0.682271	2.26407	0.026726	0.119824
SMURF2	0.442667	2.76422	2.264	0.0267303	0.119824
CHD3	0.580255	5.23297	2.26354	0.0267603	0.119923
STAG3L4	0.484424	2.67443	2.26299	0.0267959	0.120016
ZNF837	0.548882	1.09263	2.26201	0.0268592	0.12019
FIP1L1	0.259742	4.56314	2.26015	0.0269807	0.120664
STAG3L2	0.575681	0.271097	2.26001	0.02699	0.12067
SMAD7	0.514962	3.33318	2.25974	0.0270076	0.120713
QSOX2	0.385488	4.20554	2.2593	0.0270362	0.120771
CARD10	0.473302	5.40255	2.25864	0.0270794	0.120912
ATR	0.32297	3.98949	2.25857	0.0270837	0.120912
VAX2	1.13617	-1.70803	2.25802	0.0271199	0.121038
NAA16	0.353538	2.70292	2.25765	0.0271445	0.121113
ZC3H7B	0.358328	6.20409	2.25729	0.0271682	0.121183
KLRA1	0.849622	-1.74253	2.25695	0.0271904	0.121211
REPIN1	0.339292	7.00412	2.25655	0.0272167	0.121294
ZBTB45	0.32828	3.22363	2.25452	0.0273505	0.121797
RBM17	0.236515	5.89343	2.25447	0.0273535	0.121797
ZNF579	0.589996	3.3987	2.25413	0.0273759	0.121828
LOC100128842	0.908044	-1.61514	2.25413	0.0273764	0.121828
RALGAPA2	0.914133	2.68802	2.25397	0.0273866	0.121834
BAG4	0.672826	1.32765	2.25386	0.0273938	0.121834
C6orf192	0.471843	3.61497	2.25367	0.0274064	0.121855
PRMT1	0.408872	6.47699	2.25287	0.0274596	0.121985
GOLGA6L5	0.843665	-1.17211	2.25224	0.0275013	0.122135
RAD54L	0.560292	2.69425	2.2521	0.0275106	0.122141
ABCC10	0.361518	3.98109	2.25185	0.0275272	0.122179
TBC1D12	0.383364	2.77607	2.25171	0.0275369	0.122186
ABLIM2	1.13344	1.41313	2.25141	0.0275564	0.122209
FSCN1	0.74936	5.33919	2.25139	0.0275579	0.122209
ENAH	0.58938	6.21787	2.25124	0.027568	0.122218
ZNF669	0.489467	1.18405	2.25099	0.0275846	0.122256
LOC100272228	0.759577	-0.723521	2.25076	0.0276001	0.122289
NPHP1	0.757855	-0.118257	2.24902	0.0277157	0.122624
KRT6B	1.35782	-2.80595	2.24765	0.0278075	0.122924
INTU	0.673975	0.0524003	2.24745	0.0278211	0.122948
EME1	0.471869	1.99448	2.24608	0.0279129	0.123259
ZNF26	0.353539	2.93377	2.24604	0.0279155	0.123259
BAMBI	0.869884	5.12906	2.2457	0.0279388	0.123326
IRX3	1.53507	1.1158	2.24551	0.0279511	0.123345
SSH3	0.432212	4.39976	2.24495	0.0279889	0.123476
WDR43	0.313925	4.87932	2.24322	0.028106	0.123905
TNRC18	0.337271	6.66122	2.24315	0.0281105	0.123905
C1orf172	1.10144	1.75326	2.24285	0.0281313	0.123961
KIAA0754	1.19648	-0.381221	2.24269	0.0281417	0.123971
CEACAM19	0.75277	2.0353	2.24224	0.0281724	0.12407
SEMA5B	0.694977	1.85758	2.24184	0.0281995	0.124154
LOC440944	0.4618	2.93932	2.24172	0.0282075	0.124154
TRDMT1	0.55711	0.701403	2.24086	0.0282664	0.124306
CRCP	0.302304	4.98194	2.23992	0.0283301	0.124485
C7orf36	0.329486	2.77833	2.23991	0.028331	0.124485
ZSWIM6	0.53736	2.68566	2.2399	0.0283317	0.124485
NEO1	0.446008	4.77694	2.23958	0.0283535	0.124545
IFT52	0.337914	3.9094	2.23912	0.0283845	0.12462
LRRC16A	0.853117	2.7857	2.23901	0.0283921	0.12462
C10orf118	0.642081	1.61185	2.23665	0.0285535	0.125208
KCTD2	0.276159	4.86785	2.23518	0.0286548	0.125616
MAEA	0.261951	5.44399	2.2349	0.0286741	0.125665
TIGD1	0.539408	2.09307	2.23357	0.0287656	0.125957
ZNF692	0.480996	4.44574	2.23288	0.0288135	0.126131
WDR73	0.374088	3.23149	2.23232	0.0288526	0.126266
VPS13A	0.529861	3.65043	2.2321	0.0288676	0.126286
UPF3A	0.356947	4.32885	2.23197	0.0288769	0.126286
MMS19	0.276452	5.26152	2.23171	0.0288944	0.126286
BICD1	0.725546	0.740149	2.23165	0.0288986	0.126286
C12orf49	0.449106	3.8387	2.23155	0.0289058	0.126286
C20orf54	1.28501	-0.150867	2.23154	0.0289065	0.126286
FAM135A	0.409582	2.79395	2.23072	0.0289633	0.126461
CD151	0.502138	7.99123	2.22978	0.0290285	0.12671
ABHD3	0.476864	5.30397	2.22872	0.0291023	0.126996
SGOL2	0.47451	2.75076	2.22838	0.0291262	0.127027
GPR157	0.978051	-1.37692	2.22758	0.029182	0.127235
HJURP	0.448633	3.7913	2.22676	0.0292396	0.127449
C14orf176	0.606309	-1.02958	2.22611	0.029285	0.127611
NINL	0.80414	3.41637	2.22596	0.0292955	0.12762
CNIH2	0.949687	-0.91982	2.22573	0.0293118	0.127655
DGCR9	1.10325	-2.06462	2.22538	0.0293365	0.12769
GUCY1B2	1.32779	-2.34449	2.22521	0.0293488	0.127707
AMH	1.09429	-2.17213	2.22502	0.0293618	0.127723
C10orf137	0.381943	2.98142	2.22492	0.0293692	0.127723
YWHAZ	0.414174	8.75502	2.22429	0.0294132	0.127816
SCAMP5	0.733252	4.14022	2.22426	0.0294156	0.127816
RAB11FIP5	0.576775	4.09322	2.224	0.0294333	0.127857
MAGI3	0.445727	3.03663	2.22375	0.029451	0.127897
NCAPH	0.538955	3.31251	2.22354	0.029466	0.127926
ATAD2B	0.324999	2.95938	2.2234	0.0294761	0.127933
TJP2	0.428773	5.77466	2.22311	0.0294962	0.127984
MGAT5	1.05542	-0.452699	2.22295	0.0295077	0.127998
TBX2	0.627671	3.48996	2.22282	0.0295169	0.128002
LRRC49	0.79061	-0.989849	2.22171	0.0295952	0.128268
LOC646471	0.876965	0.0839781	2.22131	0.0296241	0.128321
C12orf51	0.342852	4.37873	2.22075	0.0296634	0.128434
HUNK	1.44341	1.19702	2.2207	0.029667	0.128434
NTS	2.76308	1.53603	2.22054	0.0296785	0.128447
C7orf44	0.251137	4.55494	2.21976	0.0297338	0.12865
GPSM2	0.533907	2.97017	2.21885	0.0297987	0.128894
EVC2	0.992078	1.08805	2.21824	0.0298419	0.129045
LOC387646	0.939861	-0.778122	2.21804	0.0298564	0.129068
PCDHB10	1.01967	-0.635117	2.21792	0.0298648	0.129068
RBM5	0.233114	5.6947	2.21781	0.0298726	0.129068
ADAM17	0.655983	3.06674	2.21734	0.0299067	0.129115
CHST9	1.97507	1.35078	2.21724	0.0299135	0.129115
ADAMTS16	1.82246	-0.892236	2.21719	0.0299172	0.129115
SMARCE1	0.236855	6.61495	2.21618	0.0299896	0.129391
ARHGEF4	1.21427	-1.55028	2.2159	0.0300092	0.129439
NUFIP2	0.251758	6.00286	2.21565	0.0300278	0.129446
TUBB2C	0.430864	7.96989	2.21504	0.0300714	0.129598
ARTN	0.889869	-1.31524	2.21479	0.0300894	0.129638
CSNK2A1P	0.612218	2.83442	2.21449	0.0301108	0.129651
CRTC1	0.360324	3.54284	2.21404	0.0301433	0.129725
NPEPL1	0.369236	5.00955	2.2129	0.0302253	0.130041
GJC2	0.744526	-0.431616	2.21111	0.0303544	0.13051
AKAP12	1.00316	3.69463	2.2106	0.0303916	0.130544
MMP28	1.13066	-0.475963	2.21057	0.0303935	0.130544
ATAD5	0.629809	1.3008	2.21033	0.0304113	0.130563
ATG9B	0.662456	-1.08465	2.21028	0.0304149	0.130563
KIAA0100	0.278739	6.54329	2.21004	0.0304318	0.130599
NEK6	0.418794	6.01925	2.20962	0.0304626	0.130694
RNF219	0.400698	2.88512	2.20915	0.0304969	0.130805
METTL10	0.33725	3.0864	2.20667	0.0306777	0.131517
C1orf88	1.15267	-1.65655	2.20664	0.0306801	0.131517
NUDT17	0.649555	0.230402	2.20616	0.030715	0.13163
ZNF548	0.349996	2.66364	2.20587	0.0307358	0.131646
DIP2A	0.352305	3.83658	2.20587	0.0307359	0.131646
DALRD3	0.312524	4.36533	2.20552	0.0307619	0.131678
C1orf213	0.532548	0.0493573	2.20542	0.0307694	0.131678
PNN	0.296762	5.76411	2.20476	0.0308173	0.131822
LZTS2	0.42145	5.37734	2.20394	0.0308781	0.132033
RGPD3	0.540846	1.84002	2.20317	0.0309347	0.132191
ELF3	0.997324	6.58792	2.20294	0.0309513	0.132198
PRKRIP1	0.301993	4.62229	2.20221	0.0310054	0.132392
KLHL7	0.311486	3.75572	2.20208	0.0310147	0.132395
COBRA1	0.300703	6.06452	2.20082	0.0311081	0.13269
PRPF4B	0.287436	5.33855	2.20015	0.0311575	0.132819
VPS41	0.331913	4.76833	2.1998	0.0311832	0.132891
TPX2	0.455739	5.69432	2.19948	0.031207	0.132956
NPHP4	0.899956	1.57018	2.19915	0.0312316	0.133024
ARMC10	0.264523	4.34982	2.19878	0.0312592	0.133067
TP53BP1	0.436302	3.85288	2.19855	0.0312761	0.133102
GPR56	0.837779	4.66941	2.19815	0.0313057	0.133191
[truncated: 13,296 more rows]

## Sheet: GO_Biological_Process
Up-regulated pathway analysis								Down-regulated pathway analysis
Term	P-value	FDR	Z-Score	Combined Score	Genes			Term	P-value	FDR	Z-Score	Combined Score	Genes
regulation of transcription, DNA-templated (GO:0006355)	0.000357358	0.255357	1.6555	13.1393	ZNF250,HR,BCL7A,YWHAQ,ZMYM4,ZNF84,SCMH1,SPIN1,ZNF525,SOX4,TEAD3,BRD3,C11ORF84,SMARCC2,TESC,HNF1B,RFX1,ETV4,FOXP2,MLF1,ILF3,DMTF1,ATF7,ZNF780B,MZF1,MDFI,SMARCD1,NOTCH1,CTBP2,TGFA,ZNF3,ZNF24,TRAK1,ZNF8,FAM129B,RAI1,ZNF629,ZNF749,HAS3,ABL1,SUDS3,MTA3,ZNF587,ZNF146,ZNF264,SMAD3,CBX5,FOXF2,NFYA,BCL11A,CBX3,USP22,FOXJ3,FOXJ1,SMAD5,ZNF33B,CENPF,NUP35,GTF2IRD1,ZNF776,TCF3,RCOR2			cytokine-mediated signaling pathway (GO:0019221)	1.09e-49	2.02e-46	8.6417	974	CD86,CD80,F13A1,IFI35,CXCL13,IFI30,IFIT3,IL18RAP,TNFRSF8,TRIM21,B2M,TRIM22,HLA-B,FLT3LG,HLA-C,HLA-A,HLA-F,HLA-E,IFI27,PSME1,PSME2,CSF1R,EBI3,FPR1,CSF2RB,INPP5D,TNFRSF17,CD300LF,HLA-DQA1,STAT5A,CCR1,HLA-DRB5,ISG15,ISG20,CXCL10,CXCL11,HLA-DRA,CD27,XAF1,HLA-DRB1,CIITA,CD40,CXCL9,TNFRSF13B,ITGB2,PIK3CD,FASLG,IL18BP,TNFSF13B,OASL,ITGAX,CASP1,CCR5,JAK3,HLA-DPA1,CCR2,IL16,TNFRSF1B,VAV1,HCK,AIM2,OAS1,IFN…
regulation of axonogenesis (GO:0050770)	0.000420613	0.255357	5.75406	44.7309	ROBO2,LINGO1,KIF13B,ABL1,ZSWIM4,MARK2,PLXNA3			regulation of immune response (GO:0050776)	6.08e-36	5.62e-33	12.1729	987	CD40,SIGLEC9,ITGB2,ICAM3,CD3G,PTPN22,SLA2,CD3E,CXCL13,ITGAL,CD3D,FCGR3A,ITGB7,B2M,CD33,CD96,CD300A,HLA-B,HLA-C,HLA-A,BTN3A2,HLA-F,HLA-E,CD200R1,NCR3,TYROBP,CD8B,CD8A,IRF4,IRF1,CD226,CD300C,HCST,KLRB1,NOD2,KIR2DL4,KLRK1,SLAMF7,NLRP3,SLAMF6,KLRC1,CD300LF,FCGR1A,LAIR1,SH2D1A,CRTAM,LILRB1,PILRA,LILRB2,CD40LG,CLEC2B,SELL,KLRD1,CD247,SIGLEC7
nervous system development (GO:0007399)	0.000519411	0.255357	2.23077	16.8709	NLGN3,ROBO2,NOM1,PCDHGA7,GUSBP1,PCDHGA6,SEMA6A,PCDHGA5,BCL11A,RYK,PCDHGA1,ATN1,PCDHB15,PCDHB14,PCDHB13,JRKL,TRAK1,BTBD3,MAB21L2,PCDHGB1,NPTX1,DSCAML1,PCDHB8,GPM6B			cellular response to interferon-gamma (GO:0071346)	3.12e-32	1.92e-29	20.4805	1490	CCL13,CIITA,IFI30,AIF1,OASL,CCL8,CCL5,CCL4,CASP1,CCL3,GBP2,IL12RB1,FCGR1A,B2M,TRIM21,GBP1,FCGR1B,TRIM22,HLA-DQA1,HLA-DPA1,HLA-DRB5,HLA-B,HLA-C,HLA-A,HLA-F,HLA-E,HCK,OAS1,IFNG,OAS2,IRF4,IRF1,XCL2,HLA-DPB1,HLA-DRA,HLA-DRB1,IRF9,HLA-DQB1
epithelial cell development (GO:0002064)	0.00055302	0.255357	13.0968	98.2273	RAB25,WNT7B,DACT2,SIPA1L3			interferon-gamma-mediated signaling pathway (GO:0060333)	2.43e-28	1.12e-25	29.2223	1860	CIITA,IFI30,OASL,GBP2,FCGR1A,B2M,TRIM21,GBP1,FCGR1B,TRIM22,HLA-DQA1,HLA-DPA1,HLA-DRB5,HLA-B,HLA-C,HLA-A,HLA-F,HLA-E,HCK,OAS1,IFNG,OAS2,IRF4,IRF1,HLA-DPB1,HLA-DRA,IRF9,HLA-DRB1,HLA-DQB1
negative regulation of signal transduction (GO:0009968)	0.000818473	0.302344	2.54501	18.0901	DDR1,MTMR2,RYK,PTCH1,SPRY4,TSC1,NRARP,RPGRIP1L,SHISA2,PTPN12,FAM129B,ASXL1,CYP26B1,SFRP5,TYRO3,ROR1,MDFI			inflammatory response (GO:0006954)	1.58e-26	5.84e-24	9.4898	564	CCL13,CSF1R,CD40,CXCL9,GPR68,ITGB2,FPR1,PIK3CD,FPR3,AOAH,NOD2,NLRC4,CXCL13,ITGAL,AIF1,MMP25,IL18RAP,CCL8,CCL5,CCRL2,CCL4,C3AR1,CCL3,TNFRSF8,NLRP3,CCR7,JAK3,APOL3,PLA2G2D,NFAM1,CD180,CYBB,NMI,TNFRSF1B,CXCL10,NCR3,CXCL11,CD40LG,CD6,IL2RA,XCL2,CD27,TLR8,SIGLEC1,FOLR2,LAT
mitral valve morphogenesis (GO:0003183)	0.00116591	0.358907	19.6117	132.462	NOTCH1,SOX4,BMPR1A			positive regulation of T cell activation (GO:0050870)	1.93e-24	5.94e-22	25.4123	1390	CD86,CD80,SIRPG,CLECL1,NOD2,CD3E,AIF1,HLA-DMB,CCL5,CCR7,NCKAP1L,JAK3,CCR2,HLA-DPA1,PDCD1LG2,LILRB2,CCDC88B,ZAP70,PTPRC,CD40LG,CD6,LCK,CD209,CD28,HLA-DPB1,PRKCQ
epithelial cell morphogenesis (GO:0003382)	0.00163478	0.431348	16.8091	107.852	RAB25,DACT2,SIPA1L3			positive regulation of lymphocyte proliferation (GO:0050671)	3.67e-21	9.68e-19	20.8686	982	CD86,SASH3,CD74,CD80,FCRL3,CLECL1,PDCD1LG2,LILRB2,CD3E,AIF1,TNFSF13B,CCDC88B,HLA-DMB,PTPRC,CD40LG,CD6,CD209,CCL5,CD28,HLA-DPB1,CD38,NCKAP1L,JAK3,HLA-DPA1
cell morphogenesis involved in differentiation (GO:0000904)	0.00221502	0.47966	4.92206	30.0861	LAMA5,RAB25,DACT2,TYRO3,LAMB1,SIPA1L3			regulation of T cell activation (GO:0050863)	6.31e-21	1.46e-18	33.8125	1570	SIRPG,PTPN22,LAX1,CCDC88B,CD2,CD4,GPNMB,SIT1,LCK,CD209,CCL5,TBX21,HLA-DPB1,PRKCQ,TNFAIP8L2,TIGIT,JAK3,LAT,CCR2,HLA-DPA1
regulation of retinoic acid receptor signaling pathway (GO:0048385)	0.00368449	0.47966	11.7646	65.9243	ASXL1,CYP26B1,CTBP2			antigen receptor-mediated signaling pathway (GO:0050851)	1.52e-20	3.12e-18	7.72711	353	ITK,WAS,PIK3CD,CD3G,PTPN22,SLA2,CD3E,CD3D,PSMB10,CD79B,CD79A,INPP5D,CTLA4,CD38,NCKAP1L,HLA-DQA1,HLA-DPA1,HLA-DRB5,PRKCB,TRAT1,THEMIS,BTN3A2,PSMB8,PSMB9,ZAP70,CD4,PTPRC,LCK,BTK,PSME1,HLA-DPB1,PSME2,HLA-DRA,PRKCQ,LCP2,MNDA,CD247,HLA-DRB1,LAT,HLA-DQB1
cytoskeleton organization (GO:0007010)	0.00442702	0.47966	3.03666	16.4588	LAMA5,SEMA6A,PCLO,ABI2,ZMYM4,RHOV,SIPA1L3,CAMSAP1,PAK4			positive regulation of T cell proliferation (GO:0042102)	3.23e-20	5.96e-18	22.9665	1030	CD86,CD80,EBI3,CLECL1,PDCD1LG2,LILRB2,CD3E,AIF1,CCDC88B,HLA-DMB,PTPRC,CD40LG,CD6,CD209,CCL5,CD28,HLA-DPB1,NCKAP1L,IL12RB1,JAK3,CCR2,HLA-DPA1
synapse assembly (GO:0007416)	0.00482854	0.47966	4.14298	22.0954	NLGN3,RYK,PCDHB15,PCDHB14,PCDHB13,PCDHB8			regulation of T cell proliferation (GO:0042129)	4.89e-20	8.21e-18	22.3912	996	CD86,CD80,CLECL1,LILRB1,PDCD1LG2,LILRB2,CD3E,AIF1,SPN,CCDC88B,HLA-DMB,PTPRC,CD40LG,GPNMB,CD6,CD209,CCL5,CD28,HLA-DPB1,NCKAP1L,JAK3,HLA-DPA1
kidney development (GO:0001822)	0.00482854	0.47966	4.14298	22.0954	ROBO2,PKHD1,CENPF,VANGL2,HNF1B,SOX4			T cell receptor signaling pathway (GO:0050852)	8.87e-20	1.37e-17	10.1097	444	ITK,WAS,PIK3CD,PTPN22,CD3G,CD3E,CD3D,PSMB10,INPP5D,HLA-DQA1,HLA-DPA1,HLA-DRB5,TRAT1,THEMIS,BTN3A2,PSMB8,PSMB9,ZAP70,CD4,PTPRC,LCK,BTK,PSME1,HLA-DPB1,PSME2,HLA-DRA,PRKCQ,LCP2,CD247,HLA-DRB1,LAT,HLA-DQB1
negative regulation of cellular macromolecule biosynthetic process (GO:2000113)	0.00518893	0.47966	1.87459	9.86263	C11ORF84,GRB7,NOTCH1,SMARCC2,CBX5,CTBP2,CBX3,TSC1,MEX3D,ZNF24,FOXP2,FAM129B,CENPF,ILF3,BCL7A,YWHAQ,ZNF749,SCMH1,SUDS3,ZNF776,MTA3,ZNF587,MDFI			cellular response to type I interferon (GO:0071357)	3.29e-18	4.34e-16	19.3858	780	STAT2,MX1,HLA-B,HLA-C,ISG15,IFI35,HLA-A,HLA-F,IFIT3,PSMB8,OASL,HLA-E,ISG20,OAS1,IFI27,OAS2,IRF4,IRF1,GBP2,XAF1,IRF9
extracellular matrix organization (GO:0030198)	0.00520602	0.47966	2.38319	12.5306	DDR1,LAMA5,ITGB4,ITGA2,LAMC2,LAMB1,IBSP,SH3PXD2B,MFAP2,HAS3,ITGB8,AGRN,GPM6B			type I interferon signaling pathway (GO:0060337)	3.29e-18	4.34e-16	19.3858	780	STAT2,MX1,HLA-B,HLA-C,ISG15,IFI35,HLA-A,HLA-F,IFIT3,PSMB8,OASL,HLA-E,ISG20,OAS1,IFI27,OAS2,IRF4,IRF1,GBP2,XAF1,IRF9
atrioventricular valve morphogenesis (GO:0003181)	0.00564802	0.47966	9.80282	50.7438	NOTCH1,SOX4,BMPR1A			T cell activation (GO:0042110)	1.66e-17	2.05e-15	14.4172	557	ITK,PIK3CD,RHOH,PTPN22,CD3G,NLRC3,CD3E,SLA2,CD3D,CD2,ZAP70,CD4,PTPRC,CD8B,IRF4,LCK,CD8A,CLEC7A,CD28,CCR7,LCP1,GPR18,LAT
regulation of Wnt signaling pathway (GO:0030111)	0.00606138	0.47966	3.12308	15.9459	DEPDC1B,SFRP5,DACT2,SPIN1,DCDC2,SHISA2,SOX4,MDFI			cellular response to cytokine stimulus (GO:0071345)	3.37e-17	3.89e-15	4.96929	188	CD86,CCL13,CSF1R,SELPLG,CD80,ITGB2,FPR1,F13A1,PIK3CD,FASLG,CSF2RB,IL2RG,AIF1,IL18BP,CCL8,CCL5,INPP5D,CCL4,ITGAX,CCL3,CASP1,CCR7,IL12RB1,CCR5,JAK3,HLA-DPA1,CCR2,STAT5A,CCR1,IL10RA,STAT2,PYHIN1,FLT3LG,IL16,TNFRSF1B,VAV1,BATF,CXCL10,HCK,CD4,IRF4,IL2RA,IRF1,IL2RB,XCL2,HCLS1,PTPN6,PTPN7
cilium assembly (GO:0060271)	0.00618061	0.47966	2.1782	11.0791	UNC119B,NOTCH1,FBF1,RAB3IP,DCDC2,FOXJ1,IFT80,CSNK1E,RPGRIP1L,FNBP1L,WDR35,SEPT2,PKHD1,ABLIM1,VANGL2			neutrophil degranulation (GO:0043312)	1.13e-15	1.23e-13	4.57953	158	ARHGAP9,FCN1,SIGLEC9,CLEC12A,GMFG,ITGB2,FGL2,FPR1,LRMP,CFP,ITGAL,CTSS,STK10,HK3,MMP25,C3AR1,ITGAX,TBC1D10C,COTL1,NCKAP1L,CD14,B2M,CD33,LAIR1,CD53,ATP8B4,CR1,FCER1G,CD300A,NFAM1,RHOG,CYBB,LILRB2,TNFRSF1B,LILRB3,PTPRC,FCGR2A,TYROBP,DOK3,BIN2,SELL,PTPN6,MNDA,PLEKHO2,CD68,DOCK2,SIGLEC5
regulation of protein polymerization (GO:0032271)	0.00631751	0.47966	6.04032	30.5908	TPPP3,PLEKHG2,ABL1,CAMSAP1			neutrophil activation involved in immune response (GO:0002283)	1.56e-15	1.6e-13	4.53657	155	ARHGAP9,FCN1,SIGLEC9,CLEC12A,GMFG,ITGB2,FGL2,FPR1,LRMP,CFP,ITGAL,CTSS,STK10,HK3,MMP25,C3AR1,ITGAX,TBC1D10C,COTL1,NCKAP1L,CD14,B2M,CD33,LAIR1,CD53,ATP8B4,CR1,FCER1G,CD300A,NFAM1,RHOG,CYBB,LILRB2,TNFRSF1B,LILRB3,PTPRC,FCGR2A,TYROBP,DOK3,BIN2,SELL,PTPN6,MNDA,PLEKHO2,CD68,DOCK2,SIGLEC5
positive regulation of regulated secretory pathway (GO:1903307)	0.0068238	0.47966	9.04829	45.1269	RAB3D,CACNA1H,STX1A			neutrophil mediated immunity (GO:0002446)	2.14e-15	2.08e-13	4.49438	152	ARHGAP9,FCN1,SIGLEC9,CLEC12A,GMFG,ITGB2,FGL2,FPR1,LRMP,CFP,ITGAL,CTSS,STK10,HK3,MMP25,C3AR1,ITGAX,TBC1D10C,COTL1,NCKAP1L,CD14,B2M,CD33,LAIR1,CD53,ATP8B4,CR1,FCER1G,CD300A,NFAM1,RHOG,CYBB,LILRB2,TNFRSF1B,LILRB3,PTPRC,FCGR2A,TYROBP,DOK3,BIN2,SELL,PTPN6,MNDA,PLEKHO2,CD68,DOCK2,SIGLEC5
rRNA transcription (GO:0009303)	0.0068238	0.47966	9.04829	45.1269	GTF3C2,GTF3C4,SPIN1			antigen processing and presentation of exogenous peptide antigen via MHC class I (GO:0042590)	4.45e-14	4.11e-12	13.0159	400	FCER1G,NCF1,NCF4,HLA-B,TAP1,HLA-C,CYBB,HLA-A,IFI30,HLA-F,PSMB10,PSMB8,HLA-E,PSMB9,PSME1,PSME2,FCGR1A,B2M,FCGR1B
neurogenesis (GO:0022008)	0.00804089	0.47966	4.367	21.063	NOM1,RYK,BCL11A,BTBD3,TRAK1			negative regulation of T cell activation (GO:0050868)	7.34e-13	6.45e-11	24.7606	692	CD86,CD80,PTPN22,LILRB1,LILRB2,PDCD1LG2,LAX1,SPN,GPNMB,TNFAIP8L2,TIGIT,JAK3,HAVCR2
negative regulation of nucleic acid-templated transcription (GO:1903507)	0.00855132	0.47966	1.87461	8.92626	C11ORF84,NOTCH1,SMARCC2,CBX5,CTBP2,CBX3,ZNF24,FOXP2,FAM129B,CENPF,ILF3,BCL7A,YWHAQ,ZNF749,SCMH1,ZNF776,SUDS3,ZNF587,MTA3,MDFI			negative regulation of lymphocyte proliferation (GO:0050672)	1.84e-12	1.55e-10	28.1818	761	CD86,SPN,TNFRSF13B,GPNMB,CD300A,CD80,LST1,CTLA4,LILRB1,MNDA,LILRB2,PDCD1LG2
tRNA transcription from RNA polymerase III promoter (GO:0042797)	0.00875241	0.47966	19.5743	92.7514	GTF3C2,GTF3C4			antigen processing and presentation of exogenous peptide antigen via MHC class I, TAP-dependent (GO:0002479)	3.46e-12	2.78e-10	11.7982	311	NCF1,NCF4,HLA-B,TAP1,HLA-C,CYBB,HLA-A,HLA-F,PSMB10,PSMB8,HLA-E,PSMB9,PSME1,PSME2,FCGR1A,B2M,FCGR1B
5S class rRNA transcription from RNA polymerase III type 1 promoter (GO:0042791)	0.00875241	0.47966	19.5743	92.7514	GTF3C2,GTF3C4			cellular defense response (GO:0006968)	4.79e-12	3.69e-10	14.6787	383	ITK,CXCL9,NCF1,TRAT1,CD5L,SH2D1A,PRF1,LSP1,LILRB2,KIR2DL4,SPN,TYROBP,MNDA,CD300C,CCR5
bundle of His cell-Purkinje myocyte adhesion involved in cell communication (GO:0086073)	0.00875241	0.47966	19.5743	92.7514	DSP,DSG2			cellular response to lipopolysaccharide (GO:0071222)	9.41e-12	6.92e-10	9.93821	252	CD86,CD80,PTPN22,LILRB1,PDCD1LG2,LILRB2,TNFRSF1B,HCK,CXCL10,CD6,CCL5,CASP1,CCL3,STAP1,NLRP3,CARD16,CD14,CCR5
glomerular epithelial cell differentiation (GO:0072311)	0.00875241	0.47966	19.5743	92.7514	PROM1,CD24			positive regulation of cytokine production (GO:0001819)	9.73e-12	6.92e-10	5.71032	145	PTPN22,NOD2,LY9,RASGRP1,NLRP3,SLAMF6,CCR7,CD14,IL12RB1,TIGIT,CCR2,HAVCR2,HLA-DPA1,ZBP1,GBP5,NFAM1,CRTAM,LILRB2,HLA-E,CCDC88B,CD40LG,IFNG,CD6,IRF1,CD28,HLA-DPB1,PRKCQ
renal filtration cell differentiation (GO:0061318)	0.00875241	0.47966	19.5743	92.7514	PROM1,CD24			antigen processing and presentation of exogenous peptide antigen via MHC class II (GO:0019886)	2.91e-11	1.92e-09	9.18058	223	CD74,LAG3,HLA-DRB5,FCER1G,IFI30,CTSS,HLA-DMA,HLA-DMB,AP1S2,HLA-DPB1,HLA-DRA,HLA-DOA,HLA-DOB,HLA-DQA1,HLA-DRB1,LGMN,HLA-DPA1,HLA-DQB1
ventricular compact myocardium morphogenesis (GO:0003223)	0.00875241	0.47966	19.5743	92.7514	DSP,BMPR1A			antigen processing and presentation of exogenous peptide antigen (GO:0002478)	2.91e-11	1.92e-09	9.18058	223	CD74,LAG3,HLA-DRB5,FCER1G,IFI30,CTSS,HLA-DMA,HLA-DMB,AP1S2,HLA-DPB1,HLA-DRA,HLA-DOA,HLA-DOB,HLA-DQA1,HLA-DRB1,LGMN,HLA-DPA1,HLA-DQB1
negative regulation of phospholipase activity (GO:0010519)	0.00875241	0.47966	19.5743	92.7514	ABL1,ANXA8			antigen processing and presentation of peptide antigen via MHC class II (GO:0002495)	3.49e-11	2.22e-09	9.06535	218	CD74,LAG3,HLA-DRB5,FCER1G,IFI30,CTSS,HLA-DMA,HLA-DMB,AP1S2,HLA-DPB1,HLA-DRA,HLA-DOA,HLA-DOB,HLA-DQA1,HLA-DRB1,LGMN,HLA-DPA1,HLA-DQB1
collecting duct development (GO:0072044)	0.00875241	0.47966	19.5743	92.7514	WNT7B,DACT2			positive regulation of immune response (GO:0050778)	4.04e-11	2.49e-09	14.0144	335	SASH3,GBP5,ITGB2,LILRB1,NOD2,HLA-DMB,PTPRC,IFNG,CCL5,TLR8,NLRP3,CCR7,CD226,IL12RB1
cilium organization (GO:0044782)	0.0091311	0.47966	2.40099	11.2752	PKHD1,UNC119B,ABLIM1,NOTCH1,FBF1,DCDC2,FOXJ1,IFT80,FNBP1L,WDR35,SEPT2			T cell differentiation (GO:0030217)	7.84e-11	4.67e-09	18.418	429	ZAP70,CD4,FCER1G,PTPRC,LCK,CD8A,CD28,PIK3CD,RHOH,PTPN22,CD3D,GPR18
regulation of cellular macromolecule biosynthetic process (GO:2000112)	0.00917113	0.47966	1.71312	8.03741	NOTCH1,ZNF250,HR,ZNF3,ZNF8,ZNF629,ZNF84,ABL1,ZNF525,ZNF587,ZNF146,SOX4,ZNF264,NFYA,BCL11A,TSC1,MLF1,ZNF33B,DMTF1,NUP35,GTF2IRD1,ATF7,ZNF780B,ZNF776,TCF3,MZF1			negative regulation of cytokine production (GO:0001818)	2.56e-10	1.47e-08	7.87804	174	SRGN,CD84,UBA7,UBE2L6,ISG15,NLRC3,LILRB1,PDCD1LG2,IFIH1,IFNG,GPNMB,TBX21,NCKAP1L,TIGIT,JAK3,CMKLR1,SLAMF1,HAVCR2
regulation of nucleic acid-templated transcription (GO:1903506)	0.0105472	0.47966	1.7108	7.78738	NOTCH1,ZNF250,HR,ZNF3,ZNF8,ZNF629,ZNF84,ABL1,ZNF525,ZNF587,ZNF146,SOX4,ZNF264,NFYA,BCL11A,MLF1,ZNF33B,DMTF1,NUP35,GTF2IRD1,ATF7,ZNF780B,ZNF776,TCF3,MZF1			negative regulation of lymphocyte activation (GO:0051250)	2.63e-10	1.47e-08	35.7251	788	GPNMB,LST1,PTPN22,TNFAIP8L2,SLA2,TIGIT,SAMSN1,LAX1,JAK3
axonogenesis (GO:0007409)	0.0106351	0.47966	2.24796	10.2138	ROBO2,NLGN3,GRB7,LINGO1,SEMA6A,RYK,TUBB3,DOK6,LRRN1,DSCAML1,RAP1GAP,FAM129B			lymphocyte differentiation (GO:0030098)	2.9e-10	1.58e-08	10.3672	228	NFAM1,PIK3CD,RHOH,PTPN22,IKZF1,CD3D,CD79B,LYL1,ZAP70,CD79A,CD4,PTPRC,LCK,JAK3,GPR18
regulation of myotube differentiation (GO:0010830)	0.0111708	0.47966	7.3506	33.0369	NOTCH1,DMPK,MAML1			response to lipopolysaccharide (GO:0032496)	3.18e-10	1.68e-08	6.33605	139	CD86,CD40,CXCL9,CD80,PTPN22,LILRB1,PDCD1LG2,LILRB2,CXCL13,TNFRSF1B,CXCL10,CXCL11,CD6,CASP1,TNFRSF8,NLRP3,STAP1,CD27,CARD16,CD14,CCR5
negative regulation of cellular response to growth factor stimulus (GO:0090288)	0.0119322	0.47966	3.92929	17.4009	NOTCH1,SMURF1,SPRY4,SHISA2,FAM129B			positive regulation of interferon-gamma production (GO:0032729)	3.96e-10	2.04e-08	15.4434	334	CD2,EBI3,HLA-DPB1,TLR8,PTPN22,SLAMF6,CD14,IL12RB1,RASGRP1,CD244,CCR2,HLA-DPA1
cardiac muscle cell-cardiac muscle cell adhesion (GO:0086042)	0.0120517	0.47966	15.6586	69.1885	DSP,DSG2			positive regulation of interleukin-4 production (GO:0032753)	7.96e-10	3.98e-08	45.2799	949	CD86,CD40LG,IRF4,CD28,NLRP3,PRKCQ,HLA-E,HAVCR2
regulation of extracellular matrix organization (GO:1903053)	0.0120517	0.47966	15.6586	69.1885	DDR1,NOTCH1			positive regulation of intracellular signal transduction (GO:1902533)	1.4e-09	6.8e-08	3.44569	70.3	CD86,CSF1R,CD40,CXCL9,NCF1,CD80,PIK3CD,SECTM1,FASLG,NOD2,PIK3R5,CCL5,CCL4,CCL3,CASP1,CCR7,PIM2,CD14,ICOS,APOL3,TRIM22,CD74,PRKCB,TRAT1,FCRL3,TNFRSF1B,VAV1,CXCL10,CXCL11,CD4,LCK,CD28,HCLS1,CD27,PTPN6,CARD16,HCST
mitral valve development (GO:0003174)	0.0120517	0.47966	15.6586	69.1885	SOX4,BMPR1A			positive regulation of antigen receptor-mediated signaling pathway (GO:0050857)	1.56e-09	7.38e-08	39.6179	803	PRKCH,PTPRC,PRKCB,TRAT1,LCK,NFAM1,STAP1,CD226
positive regulation of epithelial cell differentiation involved in kidney development (GO:2000698)	0.0120517	0.47966	15.6586	69.1885	PROM1,CD24			positive regulation of leukocyte chemotaxis (GO:0002690)	2.8e-09	1.3e-07	10.8178	213	CCR1,CXCL9,CXCL13,AIF1,CXCL10,CXCL11,CCL5,CCL4,XCL2,CCL3,CCR7,CCR2,CMKLR1
regulation of transcription from RNA polymerase II promoter involved in heart development (GO:1901213)	0.0120517	0.47966	15.6586	69.1885	NOTCH1,BMPR1A			B cell activation (GO:0042113)	2.98e-09	1.34e-07	9.49201	186	CD40,PRKCB,NFAM1,PIK3CD,LAX1,CD79B,LYL1,ZAP70,CD79A,PTPRC,CD40LG,BTK,JAK3,MS4A1
tRNA transcription (GO:0009304)	0.0120517	0.47966	15.6586	69.1885	GTF3C2,GTF3C4			cellular response to tumor necrosis factor (GO:0071356)	3.72e-09	1.64e-07	5.17194	100	CCL13,CD40,TNFRSF13B,CD70,TNFRSF1B,PSMB8,PSMB10,PSMB9,TNFSF13B,CD40LG,AIM2,CCL8,CCL5,CCL4,PSME1,XCL2,LTA,CCL3,PSME2,CD27,TNFRSF8,TNFRSF17
G-quadruplex DNA unwinding (GO:0044806)	0.0120517	0.47966	15.6586	69.1885	DDX11,DNA2			chemokine-mediated signaling pathway (GO:0070098)	4.35e-09	1.87e-07	11.9631	230	CCR1,CCL13,CXCL10,CXCL9,CXCL11,CCL8,CCL5,CCL4,XCL2,CCL3,CXCL13,CCR2
membrane invagination (GO:0010324)	0.0120517	0.47966	15.6586	69.1885	SMURF1,FNBP1L			positive regulation of leukocyte mediated cytotoxicity (GO:0001912)	5.08e-09	2.13e-07	22.3213	426	NCR3,KLRK1,CRTAM,STAP1,SLAMF6,CD226,IL12RB1,RASGRP1,HLA-E
dorsal/ventral pattern formation (GO:0009953)	0.0129021	0.47966	6.91786	30.0952	PTCH1,DSCAML1,MDFI			regulation of B cell proliferation (GO:0030888)	5.96e-09	2.4e-07	13.6853	259	SASH3,CD74,PTPRC,TNFRSF13B,CD300A,FCRL3,CTLA4,CD38,NCKAP1L,MNDA,TNFSF13B
negative regulation of gene expression (GO:0010629)	0.0129659	0.47966	1.67809	7.29201	GRB7,NOTCH1,CTBP2,ZNF24,FAM129B,BCL7A,YWHAQ,ZNF749,SCMH1,ITGB8,SUDS3,MTA3,ZNF587,C11ORF84,SMARCC2,CBX5,CBX3,DNMT3A,TSC1,MEX3D,FOXP2,CENPF,ILF3,ZNF776,MDFI			regulation of interferon-gamma production (GO:0032649)	5.96e-09	2.4e-07	13.6853	259	HLA-DPB1,SLAMF6,CCR7,LILRB1,ISG15,CD14,PDCD1LG2,IL12RB1,CCR2,HLA-DPA1,HAVCR2
negative regulation of transcription, DNA-templated (GO:0045892)	0.0134437	0.47966	1.58213	6.81777	TCERG1,NOTCH1,CTBP2,ATN1,ZNF24,ZNF8,FAM129B,BCL7A,YWHAQ,ZNF749,SCMH1,TPR,SUDS3,MTA3,ZNF587,C11ORF84,SMARCC2,SMAD3,CBX5,BCL11A,CBX3,PTCH1,FOXJ1,FOXP2,CENPF,ILF3,ZNF776,TCF3,MZF1,RCOR2,MDFI			regulation of T cell receptor signaling pathway (GO:0050856)	7.6e-09	2.97e-07	21.0072	393	CD300A,PVRIG,TRAT1,LCK,PTPN22,CD226,UBASH3A,GBP1,LILRB4
regulation of MAPK cascade (GO:0043408)	0.0134549	0.47966	2.26214	9.74624	PKHD1,DDR1,RYK,TYRO3,BMP8A,ROR1,CD24,INHA,PAK4,RNF41,TNFRSF10D			lymphocyte chemotaxis (GO:0048247)	7.77e-09	2.97e-07	13.2699	248	CCL13,CXCL10,CXCL9,CXCL11,CCL8,CCL5,CCL4,CCL3,XCL2,PIK3CD,CXCL13
epidermal growth factor receptor signaling pathway (GO:0007173)	0.0137938	0.47966	3.77778	16.1822	GRB7,DGKD,NCK2,ABL1,TGFA			enzyme linked receptor protein signaling pathway (GO:0007167)	7.86e-09	2.97e-07	6.62825	124	CSF1R,ITK,SLA,PILRA,SLA2,CD3E,RASGRP4,HCK,ZAP70,CD4,CD8B,CD8A,LCK,BTK,STAP1,LCP2,JAK3
vesicle organization (GO:0016050)	0.0145537	0.47966	2.64822	11.2017	SNAP25,ANXA8,SYT13,FNBP1L,STX2,SYT8,STX1A,DNM1			antigen processing and presentation of peptide antigen via MHC class I (GO:0002474)	1.61e-08	5.82e-07	18.794	337	FCER1G,HLA-B,HLA-C,TAP1,HLA-A,IFI30,HLA-F,B2M,HLA-E
negative regulation of macroautophagy (GO:0016242)	0.014778	0.47966	6.5332	27.5349	TSC1,QSOX1,LZTS1			regulation of defense response to virus by virus (GO:0050690)	1.61e-08	5.82e-07	18.794	337	HCK,CD4,CD8B,LCK,AP1S2,CD28,CD247,DOCK2,B2M
positive regulation of signal transduction (GO:0009967)	0.0148668	0.47966	2.22699	9.37258	NLGN3,ASXL1,DEPDC1B,NOTCH1,CTBP2,MAML1,ZMIZ1,DLG5,SPIN1,DCDC2,SOX4			positive regulation of tumor necrosis factor production (GO:0032760)	1.65e-08	5.86e-07	12.1622	218	IFIH1,SPN,CD2,CCL3,TNFRSF8,NOD2,CD14,RASGRP1,CCR2,HAVCR2,HLA-E
ERBB signaling pathway (GO:0038127)	0.0150101	0.47966	3.18842	13.3883	GRB7,DGKD,NCK2,ABL1,TGFA,PTPN12			antigen processing and presentation of exogenous peptide antigen via MHC class I, TAP-independent (GO:0002480)	1.87e-08	6.51e-07	78.9352	1400	HLA-B,HLA-C,HLA-A,HLA-F,B2M,HLA-E
positive regulation of extracellular matrix assembly (GO:1901203)	0.0158049	0.47966	13.0482	54.1165	PHLDB1,SMAD3			negative regulation of viral genome replication (GO:0045071)	3.31e-08	1.13e-06	11.2249	193	ISG20,APOBEC3D,OAS1,APOBEC3G,OAS2,APOBEC3H,CCL5,MX1,ISG15,APOBEC3A,OASL
cellular response to forskolin (GO:1904322)	0.0158049	0.47966	13.0482	54.1165	CFTR,ADCY6			positive regulation of cytokine biosynthetic process (GO:0042108)	3.77e-08	1.27e-06	13.2449	226	CD86,SPN,CD4,IRF4,CD80,EBI3,CD28,TNFRSF8,TLR8,CCR2
desmosome organization (GO:0002934)	0.0158049	0.47966	13.0482	54.1165	DSP,DSG2			T cell migration (GO:0072678)	5.51e-08	1.82e-06	30.7498	514	CXCL10,ZAP70,CXCL9,CXCL11,CCL3,PIK3CD,MYO1G
response to forskolin (GO:1904321)	0.0158049	0.47966	13.0482	54.1165	CFTR,ADCY6			tumor necrosis factor-mediated signaling pathway (GO:0033209)	7.42e-08	2.4e-06	5.9915	98.4	CD40,TNFRSF13B,CD70,TNFRSF1B,PSMB10,PSMB8,TNFSF13B,PSMB9,AIM2,CD40LG,PSME1,LTA,TNFRSF8,PSME2,TNFRSF17,CD27
bundle of His cell to Purkinje myocyte communication (GO:0086069)	0.0158049	0.47966	13.0482	54.1165	DSP,DSG2			negative regulation of antigen receptor-mediated signaling pathway (GO:0050858)	9.16e-08	2.82e-06	27.6734	448	CD300A,PVRIG,FCRL3,PTPN22,UBASH3A,LILRB4,GBP1
lung epithelium development (GO:0060428)	0.0158049	0.47966	13.0482	54.1165	WNT7B,FOXJ1			regulation of B cell receptor signaling pathway (GO:0050855)	9.16e-08	2.82e-06	27.6734	448	PRKCH,CD300A,PRKCB,FCRL3,NFAM1,STAP1,PTPN22
ventricular trabecula myocardium morphogenesis (GO:0003222)	0.0158049	0.47966	13.0482	54.1165	NOTCH1,BMPR1A			positive regulation of natural killer cell mediated immunity (GO:0002717)	9.16e-08	2.82e-06	27.6734	448	NCR3,KLRK1,CRTAM,SLAMF6,CD226,RASGRP1,HLA-E
renal system development (GO:0072001)	0.0158415	0.47966	3.63749	15.0778	PKHD1,CENPF,ITGB4,PTCH1,HNF1B			negative regulation of leukocyte cell-cell adhesion (GO:1903038)	9.84e-08	2.98e-06	47.3563	764	GPNMB,PTPN22,TNFAIP8L2,TIGIT,JAK3,LAX1
axon guidance (GO:0007411)	0.0180529	0.537801	2.38055	9.55662	ROBO2,GRB7,SEMA6A,TUBB3,RYK,DOK6,RAP1GAP,PLXNA3,FAM129B			response to interferon-gamma (GO:0034341)	1.07e-07	3.18e-06	8.53806	137	CCL13,CIITA,CCL8,CCL5,CCL4,CASP1,XCL2,CCL3,IL12RB1,TRIM21,AIF1,HLA-DPA1
bicarbonate transport (GO:0015701)	0.0188377	0.547413	4.24215	16.8494	SLC4A11,CA9,SLC26A9,CFTR			cellular response to molecule of bacterial origin (GO:0071219)	1.58e-07	4.64e-06	7.30477	114	CD86,CD80,LILRB1,PDCD1LG2,LILRB2,TNFRSF1B,CXCL10,CASP1,STAP1,NLRP3,CARD16,CD14,CCR5
membrane assembly (GO:0071709)	0.0189683	0.547413	5.87928	23.3112	NLGN3,DMKN,STX2			negative regulation of interleukin-12 production (GO:0032695)	1.93e-07	5.56e-06	39.4615	610	TLR8,LILRB1,TIGIT,JAK3,SLAMF1,CMKLR1
mesodermal cell differentiation (GO:0048333)	0.0199875	0.559347	11.1836	43.7575	ITGB4,ITGA2			positive regulation of cytosolic calcium ion concentration (GO:0007204)	2.23e-07	6.34e-06	5.47658	83.9	CCR1,CD52,P2RY10,GPR65,GPR55,FPR1,FPR3,CXCL13,P2RY8,GNA15,C3AR1,CCR7,CCR5,S1PR4,GPR18,CCR2
regulation of nephron tubule epithelial cell differentiation (GO:0072182)	0.0199875	0.559347	11.1836	43.7575	PROM1,CD24			negative regulation of viral life cycle (GO:1903901)	2.89e-07	8.09e-06	8.75051	132	FCN1,ISG20,OAS1,APOBEC3G,OAS2,CCL5,MX1,ISG15,TRIM21,APOBEC3A,OASL
negative regulation of cell proliferation (GO:0008285)	0.0209722	0.578119	1.82466	7.05151	NOTCH1,CTBP2,TESC,TSC1,PTHLH,FAM129B,RNF41,PRKRA,SFRP5,WNK2,DLG5,NCK2,GNRH1,EPPK1,EEF1E1,SOX4			regulation of regulatory T cell differentiation (GO:0045589)	3.42e-07	9.3e-06	21.284	317	CR1,IFNG,IRF1,IL2RA,CTLA4,LILRB2,LILRB4
regulation of epidermal growth factor-activated receptor activity (GO:0007176)	0.0212843	0.578119	5.59902	21.555	GPRC5A,NCK2,TGFA			positive regulation of T cell migration (GO:2000406)	3.42e-07	9.3e-06	21.284	317	SPN,CXCL10,CCL5,XCL2,CXCL13,AIF1,CCR2
membrane depolarization (GO:0051899)	0.0220833	0.591129	4.02419	15.344	KCNH2,CACNB3,ABL1,CACNA1H			regulation of lymphocyte activation (GO:0051249)	3.5e-07	9.38e-06	33.8224	503	CD4,LCK,SIT1,FCRL3,CCL5,LAT
phosphatidylinositol metabolic process (GO:0046488)	0.0224314	0.59187	2.62272	9.95923	CDS1,MTMR2,PLEKHA1,PITPNM3,INPP5E,EFR3B,PIK3C2B			positive regulation of leukocyte cell-cell adhesion (GO:1903039)	5.02e-07	1.26e-05	19.7627	287	CCDC88B,LCK,SIRPG,HLA-DPB1,PRKCQ,CCR2,HLA-DPA1
inorganic anion transport (GO:0015698)	0.0238261	0.619814	3.92339	14.6616	SLC34A2,TTYH1,SLC4A11,SLC26A9			T-helper cell lineage commitment (GO:0002295)	5.04e-07	1.26e-05	65.6465	952	SPN,IRF4,SLAMF6,LY9,BATF
ectoderm development (GO:0007398)	0.0245757	0.622311	9.78514	36.2637	SMURF1,STX2			B cell mediated immunity (GO:0019724)	5.04e-07	1.26e-05	65.6465	952	CD74,FCER1G,CD27,TLR8,SLA2
regulation of small GTPase mediated signal transduction (GO:0051056)	0.0245959	0.622311	2.38581	8.83984	DEPDC1B,PLEKHG2,ARHGEF17,TRIP10,ARHGAP39,RHOV,ECT2,VAV2			positive regulation of interleukin-2 biosynthetic process (GO:0045086)	5.04e-07	1.26e-05	65.6465	952	CD86,CD4,IRF4,CD80,CD28
positive regulation of synapse assembly (GO:0051965)	0.0263593	0.642032	5.11163	18.5855	NLGN3,DLG5,AGRN			immunoglobulin mediated immune response (GO:0016064)	5.04e-07	1.26e-05	65.6465	952	CD74,FCER1G,CD27,TLR8,HLA-DQB1
organelle assembly (GO:0070925)	0.027874	0.642032	1.75758	6.29223	GRB7,UNC119B,NOTCH1,FBF1,DCDC2,FOXJ1,IFT80,VPS37B,FNBP1L,WDR35,SEPT2,PKHD1,CENPF,ABLIM1,SH3PXD2B,LSM14A			regulation of calcium ion transport (GO:0051924)	5.38e-07	1.32e-05	9.45481	136	CCR1,CD84,CD4,FCRL3,CCL5,CCL4,CCL3,IL16,LILRB1,LILRB2
negative regulation of cellular process (GO:0048523)	0.0282191	0.642032	1.62264	5.78919	KCNH2,NOTCH1,SMAD3,CTBP2,TESC,TSC1,PTHLH,RNF41,FAM129B,PKHD1,PRKRA,SFRP5,WNK2,DLG5,NCK2,DACT2,GNRH1,INHA,EEF1E1,SOX4,PLXNA3			adaptive immune response based on somatic recombination of immune receptors built from immunoglobulin superfamily domains (GO:0002460)	6e-07	1.46e-05	29.5931	424	CD8A,EBI3,BTN3A2,SLA2,IL18BP,MYO1G
plasma membrane bounded cell projection organization (GO:0120036)	0.0287998	0.642032	2.48018	8.79816	RAB25,PLEKHA1,RYK,LAMB1,NCDN,CAMSAP1,GPM6B			neutrophil chemotaxis (GO:0030593)	6.48e-07	1.56e-05	9.23446	132	CCL13,FCER1G,CCL8,CCL5,ITGB2,CCL4,XCL2,CCL3,PIK3CD,NCKAP1L
cell-substrate junction assembly (GO:0007044)	0.0295467	0.642032	8.69746	30.6306	ITGB4,LAMC2			regulation of natural killer cell mediated cytotoxicity (GO:0042269)	7.21e-07	1.71e-05	18.4442	261	NCR3,KLRK1,CRTAM,LILRB1,SLAMF6,CD226,RASGRP1
regulation of ventricular cardiac muscle cell action potential (GO:0098911)	0.0295467	0.642032	8.69746	30.6306	DSP,DSG2			regulation of interleukin-4 production (GO:0032673)	9.79e-07	2.29e-05	26.3036	364	CD40LG,CD28,NLRP3,PRKCQ,HLA-E,HAVCR2
negative regulation of nucleocytoplasmic transport (GO:0046823)	0.0295467	0.642032	8.69746	30.6306	TPR,SOX4			granulocyte chemotaxis (GO:0071621)	1.11e-06	2.56e-05	8.63088	118	CCL13,FCER1G,CCL8,CCL5,ITGB2,CCL4,XCL2,CCL3,PIK3CD,NCKAP1L
negative regulation of chemotaxis (GO:0050922)	0.0295467	0.642032	8.69746	30.6306	ROBO2,NOTCH1			regulation of T cell differentiation (GO:0045580)	1.16e-06	2.64e-05	12.6667	173	CD2,ZAP70,CR1,IFNG,TBX21,IL2RA,CTLA4,PRDM1
positive regulation of sodium ion transmembrane transporter activity (GO:2000651)	0.0295467	0.642032	8.69746	30.6306	WNK2,TESC			negative regulation of T cell proliferation (GO:0042130)	1.4e-06	3.16e-05	16.2726	219	CD86,SPN,GPNMB,CD80,LILRB1,LILRB2,PDCD1LG2
hemidesmosome assembly (GO:0031581)	0.0295467	0.642032	8.69746	30.6306	ITGB4,LAMC2			regulation of interleukin-1 beta secretion (GO:0050706)	1.48e-06	3.29e-05	12.1789	163	AIM2,CCL3,CASP1,NLRP3,TLR8,CCR7,NOD2,CARD16
cardiac muscle cell membrane repolarization (GO:0099622)	0.0295467	0.642032	8.69746	30.6306	KCNH2,ATP1A1			neutrophil migration (GO:1990266)	1.55e-06	3.41e-05	8.27041	111	CCL13,FCER1G,CCL8,CCL5,ITGB2,CCL4,XCL2,CCL3,PIK3CD,NCKAP1L
membrane repolarization during action potential (GO:0086011)	0.0295467	0.642032	8.69746	30.6306	KCNH2,ATP1A1			positive regulation of cytokine secretion (GO:0050715)	1.88e-06	4.08e-05	7.05251	93	FCN1,IFIH1,CD2,CSF1R,CRTAM,TLR8,PTPN22,CD14,RASGRP1,CD244,HAVCR2
regulation of Notch signaling pathway (GO:0008593)	0.0307177	0.659716	3.0202	10.5191	NOTCH1,MAML1,ZMIZ1,NRARP,FAM129B			T cell chemotaxis (GO:0010818)	2.17e-06	4.62e-05	39.3838	514	CXCL10,CXCL11,CXCL9,CCL3,PIK3CD
regulation of cytoskeleton organization (GO:0051493)	0.0318993	0.672118	2.649	9.12626	PHLDB1,ABL1,TSC1,RHOV,GPM6B,MARK2			regulation of T cell chemotaxis (GO:0010819)	2.17e-06	4.62e-05	39.3838	514	CXCL10,CCL5,XCL2,CXCL13,CCR2
cellular response to hydrogen peroxide (GO:0070301)	0.0320229	0.672118	4.70221	16.1817	PLEKHA1,ABL1,ECT2			positive regulation of lymphocyte migration (GO:2000403)	2.32e-06	4.76e-05	21.519	279	SPN,CXCL10,CCL5,CCL4,CCL3,AIF1
organelle membrane fusion (GO:0090174)	0.0323919	0.672222	2.97429	10.2014	SNAP25,SYT13,STX2,SYT8,STX1A			negative regulation of B cell activation (GO:0050869)	2.32e-06	4.76e-05	21.519	279	TNFRSF13B,CD300A,CTLA4,MNDA,SLA2,SAMSN1
cell-cell junction organization (GO:0045216)	0.034122	0.679371	2.92975	9.89613	CDH6,DSP,SMAD3,CTNND1,DSG2			positive regulation of natural killer cell mediated cytotoxicity (GO:0045954)	2.32e-06	4.76e-05	21.519	279	NCR3,KLRK1,CRTAM,SLAMF6,CD226,RASGRP1
cell morphogenesis involved in neuron differentiation (GO:0048667)	0.0348169	0.679371	2.59051	8.69805	LINGO1,RYK,BTBD3,DCDC2,LRRN1,DSCAML1			regulation of tumor necrosis factor production (GO:0032680)	2.51e-06	5.09e-05	7.78271	100	CD2,CCL3,PTPN22,NLRC3,NOD2,CD14,RASGRP1,HAVCR2,HLA-E,SLAMF1
cardiac right ventricle morphogenesis (GO:0003215)	0.0348785	0.679371	7.82731	26.2675	SOX4,BMPR1A			leukocyte cell-cell adhesion (GO:0007159)	3.37e-06	6.75e-05	13.8296	174	CD40LG,CD209,CCL5,ITGB2,CLECL1,ITGAL,FERMT3
negative regulation of fibroblast growth factor receptor signaling pathway (GO:0040037)	0.0348785	0.679371	7.82731	26.2675	SPRY4,SHISA2			regulation of viral genome replication (GO:0045069)	3.4e-06	6.75e-05	7.48826	94.3	ISG20,OAS1,APOBEC3G,OAS2,CCL5,MX1,CD28,ISG15,APOBEC3A,OASL
positive regulation of SMAD protein import into nucleus (GO:0060391)	0.0348785	0.679371	7.82731	26.2675	SMAD3,BMPR1A			interleukin-2-mediated signaling pathway (GO:0038110)	3.9e-06	7.52e-05	32.8182	409	STAT5A,IL2RA,IL2RB,IL2RG,JAK3
synaptic vesicle endocytosis (GO:0048488)	0.0350736	0.679371	4.52113	15.1472	NLGN3,SYT8,DNM1			lymphocyte mediated immunity (GO:0002449)	3.9e-06	7.52e-05	32.8182	409	CD8A,KLRD1,BTN3A2,SLA2,MYO1G
phosphatidylinositol biosynthetic process (GO:0006661)	0.0363381	0.679371	2.56222	8.49349	CDS1,MTMR2,PLEKHA1,PITPNM3,INPP5E,PIK3C2B			cellular response to interleukin-2 (GO:0071352)	3.9e-06	7.52e-05	32.8182	409	STAT5A,IL2RA,IL2RB,IL2RG,JAK3
regulation of insulin secretion (GO:0050796)	0.0363381	0.679371	2.56222	8.49349	SNAP25,MIDN,GIPR,BMP8A,SOX4,STX1A			positive regulation of MAPK cascade (GO:0043410)	4.04e-06	7.7e-05	3.31536	41.2	CCR1,CCL13,CD74,CSF1R,CD40,FCRL3,GPR55,PTPN22,NOD2,TNFRSF1B,RASGRP1,PIK3R5,CD4,CCL8,GPNMB,CCL5,CCL4,XCL2,CCL3,CD27,CCR7,SLAMF1
regulation of transcription from RNA polymerase II promoter (GO:0006357)	0.037619	0.679371	1.34191	4.40181	SMARCD1,TCERG1,CSRNP2,NOTCH1,CTBP2,MAML1,ATN1,TGFA,ZNF24,TRAK1,ZNF8,RAI1,ZMIZ1,EPCAM,ZMYM4,TPR,NCK2,SUDS3,SOX4,TEAD3,BRD3,SMARCC2,SMAD3,CBX5,FOXF2,BCL11A,SMURF1,PTCH1,FOXJ3,BMP8A,FOXJ1,HNF1B,RFX1,PPRC1,SMAD5,ETV4,FOXP2,ASXL1,KLF5,DMTF1,GTF2IRD1,TCF3,INHA,AGRN,MZF1,RCOR2,MDFI,BMPR1A			positive regulation of interferon-gamma secretion (GO:1902715)	5.56e-06	0.000104	78.621	951	CD2,PTPN22,RASGRP1,CD244
phosphatidylinositol 3-kinase signaling (GO:0014065)	0.0382688	0.679371	4.35345	14.2058	PLEKHA1,TYRO3,PIK3C2B			T-helper 17 cell lineage commitment (GO:0072540)	5.56e-06	0.000104	78.621	951	IRF4,SLAMF6,LY9,BATF
positive regulation of cardiac muscle cell proliferation (GO:0060045)	0.0405502	0.679371	7.11537	22.8063	NOTCH1,BMPR1A			regulation of interleukin-2 biosynthetic process (GO:0045076)	6.56e-06	0.000121	28.1284	336	CD86,CD4,IRF4,CD80,CD28
embryonic appendage morphogenesis (GO:0035113)	0.0405502	0.679371	7.11537	22.8063	CYP26B1,PTCH1			positive regulation of interleukin-2 production (GO:0032743)	6.81e-06	0.000123	16.9051	201	CD86,CD4,IRF4,CD80,CD28,CCR2
regulation of axon guidance (GO:1902667)	0.0405502	0.679371	7.11537	22.8063	ZSWIM4,PLXNA3			immune response-activating cell surface receptor signaling pathway (GO:0002429)	6.81e-06	0.000123	16.9051	201	NCR3,FCER1G,FPR1,C3AR1,FPR3,SLA2
membrane repolarization (GO:0086009)	0.0405502	0.679371	7.11537	22.8063	KCNH2,ATP1A1			positive regulation of B cell proliferation (GO:0030890)	7.23e-06	0.00013	12.0239	142	SASH3,CD74,PTPRC,FCRL3,CD38,NCKAP1L,TNFSF13B
glomerular visceral epithelial cell differentiation (GO:0072112)	0.0405502	0.679371	7.11537	22.8063	PROM1,CD24			regulation of interleukin-17 production (GO:0032660)	9.34e-06	0.000166	15.7773	183	IFNG,NCKAP1L,SLAMF6,PRKCQ,NOD2,LY9
positive regulation of smoothened signaling pathway (GO:0045880)	0.0405502	0.679371	7.11537	22.8063	DLG5,DCDC2			protein oligomerization (GO:0051259)	9.44e-06	0.000166	3.62203	41.9	FCER1G,VWF,PRF1,MLC1,CD3G,IKZF1,NOD2,NLRC4,CD3E,CD3D,RASGRP1,CD79B,RNF213,CCL5,NLRP3,TRIM21,GBP1,TRIM22
plasma membrane bounded cell projection assembly (GO:0120031)	0.0405794	0.679371	1.88468	6.03945	PKHD1,UNC119B,ABLIM1,NOTCH1,FBF1,DCDC2,FOXJ1,IFT80,FNBP1L,WDR35,SEPT2			cellular response to interleukin-15 (GO:0071350)	1.04e-05	0.00018	24.6111	282	STAT5A,CD4,IL2RB,IL2RG,JAK3
nucleic acid-templated transcription (GO:0097659)	0.0416082	0.679371	2.76412	8.7884	GTF3C2,GTF3C4,TCF3,LZTS1,MLF1			interleukin-15-mediated signaling pathway (GO:0035723)	1.04e-05	0.00018	24.6111	282	STAT5A,CD4,IL2RB,IL2RG,JAK3
regulation of calcium ion-dependent exocytosis (GO:0017158)	0.0432179	0.679371	3.20128	10.0568	SYT13,SYT8,STX1A,CACNA1H			B cell receptor signaling pathway (GO:0050853)	1.12e-05	0.000192	5.18746	59.1	CD79B,CD79A,ITK,PTPRC,PRKCB,LCK,BTK,PIK3CD,CTLA4,CD38,NCKAP1L,MNDA
positive regulation of protein import into nucleus (GO:0042307)	0.0432179	0.679371	3.20128	10.0568	SMAD3,TPR,ECT2,BMPR1A			positive regulation of tumor necrosis factor superfamily cytokine production (GO:1903557)	1.15e-05	0.000194	11.0609	126	CD2,IFNG,CCL3,NOD2,CD14,RASGRP1,HLA-E
activation of adenylate cyclase activity (GO:0007190)	0.0450865	0.679371	4.0528	12.5603	EDNRA,GIPR,ADCY6			negative regulation of immune response (GO:0050777)	1.16e-05	0.000195	8.79133	99.9	CD300A,NLRP3,NLRC3,LILRB1,NOD2,SAMSN1,CCR2,HAVCR2
substrate adhesion-dependent cell spreading (GO:0034446)	0.0450865	0.679371	4.0528	12.5603	LAMA5,TYRO3,LAMB1			activation of phospholipase C activity (GO:0007202)	1.26e-05	0.000209	14.7905	167	ITK,GNA15,GPR55,S1PR4,PLCB2,RASGRP4
intermediate filament organization (GO:0045109)	0.0465414	0.679371	6.52209	20.0059	DSP,EPPK1			regulation of natural killer cell chemotaxis (GO:2000501)	1.27e-05	0.00021	52.4113	591	KLRK1,CCL5,CCL4,CCL3
cell surface receptor signaling pathway involved in heart development (GO:0061311)	0.0465414	0.679371	6.52209	20.0059	NOTCH1,BMPR1A			positive regulation of ERK1 and ERK2 cascade (GO:0070374)	1.29e-05	0.000211	3.69489	41.6	CCR1,CCL13,CD74,CSF1R,GPR55,PTPN22,NOD2,RASGRP1,CD4,CCL8,GPNMB,CCL5,CCL4,XCL2,CCL3,CCR7,SLAMF1
positive regulation of DNA damage response, signal transduction by p53 class mediator (GO:0043517)	0.0465414	0.679371	6.52209	20.0059	SPRED2,EEF1E1			peptidyl-tyrosine autophosphorylation (GO:0038083)	1.38e-05	0.000223	8.55328	95.7	ITK,HCK,ZAP70,LCK,BTK,SLA,SLA2,JAK3
positive regulation of calcium ion-dependent exocytosis (GO:0045956)	0.0465414	0.679371	6.52209	20.0059	CACNA1H,STX1A			innate immune response activating cell surface receptor signaling pathway (GO:0002220)	1.4e-05	0.000225	4.6628	52.1	FCN1,FCER1G,CLEC10A,ICAM3,PSMB10,PSMB8,PSMB9,CLEC4A,CLEC7A,CD209,PSME1,PSME2,CLEC4E
protein localization to membrane (GO:0072657)	0.0481775	0.679371	2.06975	6.27726	TSPAN15,CACNB3,SMURF1,PTCH1,TESC,SH3PXD2B,AGRN,EFR3B			regulation of interleukin-12 production (GO:0032655)	1.42e-05	0.000227	10.6349	119	CD40LG,IFNG,CCR7,TIGIT,JAK3,SLAMF1,CMKLR1
positive regulation of adenylate cyclase activity (GO:0045762)	0.0487056	0.679371	3.91751	11.8385	EDNRA,GIPR,ADCY6			regulation of ERK1 and ERK2 cascade (GO:0070372)	1.57e-05	0.000247	3.33888	36.9	CCR1,CCL13,CD74,CSF1R,GPR55,PTPN22,NOD2,RASGRP1,CD4,CCL8,GPNMB,CCL5,CCL4,XCL2,CCL3,CCR7,PTPN6,GBP1,SLAMF1
positive regulation of nucleocytoplasmic transport (GO:0046824)	0.0487056	0.679371	3.91751	11.8385	CPSF6,TPR,ECT2			regulation of lymphocyte differentiation (GO:0045619)	1.59e-05	0.000247	21.8754	242	CD2,FCRL3,TBX21,NCKAP1L,PRDM1
positive regulation of Notch signaling pathway (GO:0045747)	0.0487056	0.679371	3.91751	11.8385	NOTCH1,MAML1,ZMIZ1			negative regulation of T cell receptor signaling pathway (GO:0050860)	1.59e-05	0.000247	21.8754	242	PVRIG,PTPN22,UBASH3A,LILRB4,GBP1
BMP signaling pathway (GO:0030509)	0.0522577	0.679371	2.58161	7.61978	SMURF1,BMP8A,INHA,SMAD5,BMPR1A			regulation of cytokine production (GO:0001817)	1.65e-05	0.000255	4.97029	54.7	ZBP1,CCDC88B,IFIH1,GPNMB,NFAM1,NLRP3,ISG15,CCR7,BTN3A2,NOD2,TRIM21,CCR2
ventricular cardiac muscle tissue morphogenesis (GO:0055010)	0.0524624	0.679371	3.79094	11.1744	DSP,NOTCH1,BMPR1A			eosinophil chemotaxis (GO:0048245)	2.17e-05	0.000329	13.1457	141	CCL13,CCL8,CCL5,CCL4,XCL2,CCL3
regulation of axon extension (GO:0030516)	0.0524624	0.679371	3.79094	11.1744	PTPRS,ABL1,PLXNA3			eosinophil migration (GO:0072677)	2.17e-05	0.000329	13.1457	141	CCL13,CCL8,CCL5,CCL4,XCL2,CCL3
membrane repolarization during cardiac muscle cell action potential (GO:0086013)	0.0528327	0.679371	6.02008	17.7028	KCNH2,ATP1A1			defense response to protozoan (GO:0042832)	2.49e-05	0.000369	39.3065	417	BATF2,CLEC7A,IRF4,BATF
nuclear pore organization (GO:0006999)	0.0528327	0.679371	6.02008	17.7028	TPR,NUP35			T-helper 17 cell differentiation (GO:0072539)	2.49e-05	0.000369	39.3065	417	IRF4,SLAMF6,LY9,BATF
endocardial cushion morphogenesis (GO:0003203)	0.0528327	0.679371	6.02008	17.7028	NOTCH1,BMPR1A			DNA cytosine deamination (GO:0070383)	2.49e-05	0.000369	39.3065	417	APOBEC3D,APOBEC3G,APOBEC3H,APOBEC3A
positive regulation of protein import (GO:1904591)	0.0528327	0.679371	6.02008	17.7028	TPR,ECT2			natural killer cell activation (GO:0030101)	2.6e-05	0.000382	9.53326	101	CD2,NCR3,KLRK1,IL21R,PIK3CD,SLAMF7,CD244
negative regulation of insulin secretion (GO:0046676)	0.0528327	0.679371	6.02008	17.7028	MIDN,BMP8A			peptidyl-tyrosine phosphorylation (GO:0018108)	2.68e-05	0.00039	5.74712	60.5	ITK,HCK,ZAP70,CSF1R,LCK,BTK,SLA,PTPN6,SLA2,JAK3
mitochondrion localization (GO:0051646)	0.0528327	0.679371	6.02008	17.7028	TRAK1,MARK2			regulation of interleukin-10 production (GO:0032653)	2.8e-05	0.000401	12.4532	131	CD40LG,CD28,NOD2,PDCD1LG2,TIGIT,JAK3
mesenchyme morphogenesis (GO:0072132)	0.0528327	0.679371	6.02008	17.7028	NOTCH1,BMPR1A			positive regulation of interleukin-1 beta secretion (GO:0050718)	2.8e-05	0.000401	12.4532	131	AIM2,CCL3,CASP1,NLRP3,TLR8,NOD2
regulation of RNA export from nucleus (GO:0046831)	0.0528327	0.679371	6.02008	17.7028	CPSF6,TPR			lipopolysaccharide-mediated signaling pathway (GO:0031663)	3.33e-05	0.000469	17.8962	185	HCK,CD6,CCL5,CCL3,PTPN22
positive regulation of transmembrane receptor protein serine/threonine kinase signaling pathway (GO:0090100)	0.0545612	0.679371	2.54795	7.41053	NOTCH1,SMAD3,BMP8A,INHA,BMPR1A			dendritic cell chemotaxis (GO:0002407)	3.33e-05	0.000469	17.8962	185	CCR1,CCL5,CCR7,CCR5,CCR2
Wnt signaling pathway (GO:0016055)	0.0558956	0.679371	2.28729	6.59717	RYK,SFRP5,WNT7B,CSNK1E,CD24,SOX4			response to molecule of bacterial origin (GO:0002237)	3.37e-05	0.000472	5.01946	51.7	CXCL10,CXCL11,CD40,CXCL9,CD6,TNFRSF8,CD27,PTPN22,CD14,CXCL13,TNFRSF1B
lipid phosphorylation (GO:0046834)	0.0563546	0.679371	3.67228	10.5618	DGKD,EFR3B,PIK3C2B			response to cytokine (GO:0034097)	4.38e-05	0.000598	4.13758	41.5	CSF1R,CIITA,MX1,ISG15,IL18BP,CASP1,HCLS1,CCR7,PTPN6,PTPN7,XAF1,TRIM21,JAK3
regulation of heart rate by cardiac conduction (GO:0086091)	0.0563546	0.679371	3.67228	10.5618	DSP,KCNH2,DSG2			regulation of interferon-gamma secretion (GO:1902713)	4.4e-05	0.000598	31.4435	315	CD2,PTPN22,RASGRP1,CD244
negative regulation of protein kinase B signaling (GO:0051898)	0.0563546	0.679371	3.67228	10.5618	PKHD1,PLEKHA1,SFRP5			positive regulation of T cell chemotaxis (GO:0010820)	4.4e-05	0.000598	31.4435	315	CCL5,XCL2,CXCL13,CCR2
regulation of synapse assembly (GO:0051963)	0.0563546	0.679371	3.67228	10.5618	NLGN3,ROBO2,DLG5			podosome assembly (GO:0071800)	4.4e-05	0.000598	31.4435	315	BIN2,NCF1,NCF1B,NCF1C
activation of GTPase activity (GO:0090630)	0.059342	0.679371	2.48319	7.01361	RALGAPB,TBC1D3,FOXJ1,TSC1,ECT2			positive regulation of phagocytosis (GO:0050766)	4.5e-05	0.000607	8.63818	86.5	FCER1G,SIRPG,STAP1,NCKAP1L,CD300LF,DOCK2,C2
protein localization to microtubule organizing center (GO:1905508)	0.0594054	0.679371	5.58979	15.782	CCDC14,KIAA0753			positive regulation of monocyte chemotaxis (GO:0090026)	4.62e-05	0.000618	16.404	164	CCR1,CXCL10,CCL5,AIF1,CCR2
neural tube development (GO:0021915)	0.0594054	0.679371	5.58979	15.782	PTCH1,SOX4			stimulatory C-type lectin receptor signaling pathway (GO:0002223)	5.18e-05	0.000689	4.37457	43.2	CLEC4A,FCER1G,CLEC7A,CD209,CLEC10A,PSME1,ICAM3,PSME2,CLEC4E,PSMB10,PSMB8,PSMB9
positive regulation of cardiac muscle tissue growth (GO:0055023)	0.0594054	0.679371	5.58979	15.782	NOTCH1,BMPR1A			regulation of innate immune response (GO:0045088)	5.31e-05	0.000699	5.9389	58.5	GBP5,IRF1,CCL5,STAT2,TLR8,PTPN22,NLRC3,PTPN6,HLA-E
negative regulation of response to wounding (GO:1903035)	0.0594054	0.679371	5.58979	15.782	PTPRS,EPPK1			positive regulation of Ras protein signal transduction (GO:0046579)	5.34e-05	0.000699	8.37599	82.4	P2RY8,P2RY10,GPR65,GPR55,RASGRP1,RASGRP4,GPR18
extracellular matrix assembly (GO:0085029)	0.0594054	0.679371	5.58979	15.782	HAS3,GPM6B			regulation of I-kappaB kinase/NF-kappaB signaling (GO:0043122)	5.78e-05	0.000752	3.39582	33.1	CD74,CD40,PRKCB,SECTM1,RHOH,FASLG,NLRC3,NOD2,CD4,CASP1,NLRP3,CCR7,PIM2,CARD16,TRIM22,APOL3
positive regulation of myotube differentiation (GO:0010831)	0.0594054	0.679371	5.58979	15.782	MAML1,FAM129B			negative regulation of osteoclast differentiation (GO:0045671)	6.26e-05	0.000808	15.1414	147	GPR55,CCL3,LILRB1,LILRB3,LILRB4
regulation of SMAD protein import into nucleus (GO:0060390)	0.0594054	0.679371	5.58979	15.782	SMAD3,BMPR1A			regulation of calcium-mediated signaling (GO:0050848)	6.3e-05	0.000808	8.12922	78.6	TRAT1,PLEK,CCL4,CCL3,SLA2,GBP1,CMKLR1
negative regulation of peptide hormone secretion (GO:0090278)	0.0594054	0.679371	5.58979	15.782	MIDN,BMP8A			positive regulation of interleukin-1 secretion (GO:0050716)	6.9e-05	0.000879	10.2853	98.5	AIM2,CCL3,CASP1,NLRP3,TLR8,NOD2
regulation of membrane repolarization (GO:0060306)	0.0594054	0.679371	5.58979	15.782	KCNH2,CACNB3			negative regulation of B cell proliferation (GO:0030889)	7.19e-05	0.000904	26.2016	250	TNFRSF13B,CD300A,CTLA4,MNDA
regulation of pathway-restricted SMAD protein phosphorylation (GO:0060393)	0.0598976	0.679371	2.85117	8.02639	BMP8A,PMEPA1,INHA,BMPR1A			regulation of T cell apoptotic process (GO:0070232)	7.19e-05	0.000904	26.2016	250	CCL5,PRKCQ,JAK3,IDO1
								apoptotic process (GO:0006915)	7.58e-05	0.000947	3.17198	30.1	GZMA,ITGB2,MX1,PRF1,LY86,GZMB,FASLG,GZMH,CD2,IFNG,IRF1,IL2RA,CASP1,LTA,NLRP3,PTPN6,CD14
								positive regulation of protein kinase B signaling (GO:0051897)	8.32e-05	0.00102572	4.14505	38.9	CD86,LCK,TRAT1,CD80,CD28,CCL3,PIK3CD,HCLS1,CCR7,ICOS,VAV1,PIK3R5
								positive regulation of mononuclear cell migration (GO:0071677)	8.33e-05	0.00102572	14.0592	132	CCR1,CXCL10,CCL5,AIF1,CCR2
								positive regulation of phospholipase C activity (GO:0010863)	8.44e-05	0.00103324	9.85628	92.4	ITK,GNA15,GPR55,S1PR4,PLCB2,RASGRP4
								positive regulation of NF-kappaB transcription factor activity (GO:0051092)	8.98e-05	0.00109122	4.1091	38.3	CD40,PRKCH,AIM2,CD40LG,PRKCB,BTK,NLRP3,PRKCQ,CARD16,NOD2,NLRC4,TRIM22
								phospholipase C-activating G-protein coupled receptor signaling pathway (GO:0007200)	9.15e-05	0.0011053	4.89267	45.5	P2RY8,P2RY6,GNA15,P2RY10,GPR65,GPR55,C3AR1,FPR1,FPR3,GPR18
								positive regulation of GTPase activity (GO:0043547)	0.000102	0.00122199	3.37638	31	CCL13,CD40,GPR65,RHOG,CXCL13,RASGRP1,DOCK11,CCL8,CCL5,CCL4,TBC1D10C,XCL2,CCL3,RGS10,CCR7
								positive regulation of interleukin-1 beta production (GO:0032731)	0.000102	0.00122199	9.46154	86.9	AIM2,CCL3,CASP1,NLRP3,TLR8,NOD2
								cell projection assembly (GO:0030031)	0.000109	0.00127926	13.1212	120	PARVG,RHOG,RAC2,RHOH,NCKAP1L
								negative regulation of leukocyte activation (GO:0002695)	0.000111	0.00127926	22.4574	205	CD84,CD300A,CD300LF,HAVCR2
								regulation of tumor necrosis factor biosynthetic process (GO:0042534)	0.000111	0.00127926	22.4574	205	SPN,TNFRSF8,LILRB1,CCR2
								regulation of leukocyte cell-cell adhesion (GO:1903037)	0.000111	0.00127926	22.4574	205	CD4,SIT1,CCL5,LAT
								cytidine to uridine editing (GO:0016554)	0.000111	0.00127926	22.4574	205	APOBEC3D,APOBEC3G,APOBEC3H,APOBEC3A
								hemopoiesis (GO:0030097)	0.000114	0.00131318	5.3165	48.3	LYL1,CSF1R,PTPRC,TNFRSF13B,LCK,PLEK,FLT3LG,RUNX3,RASGRP4
								positive regulation of myeloid leukocyte differentiation (GO:0002763)	0.000124	0.00140886	9.09717	81.9	CCR1,CD74,CD4,IFNG,HCLS1,EVI2B
								positive regulation of cytoskeleton organization (GO:0051495)	0.000127	0.00143674	5.23805	47	HCK,PLEK,RAC2,RHOG,RHOH,HCLS1,STAP1,CCR7,NCKAP1L
								positive regulation of defense response to virus by host (GO:0002230)	0.00014	0.0015753	12.3005	109	AIM2,APOBEC3G,DTX3L,LILRB1,IL12RB1
								heterophilic cell-cell adhesion via plasma membrane cell adhesion molecules (GO:0007157)	0.000155	0.00173384	6.90771	60.6	NCR3,CD6,CD209,CRTAM,CD226,ITGAL,TIGIT
								cellular response to lipid (GO:0071396)	0.000161	0.00178857	3.39637	29.7	CD86,MAP4K1,CD80,LILRB1,PDCD1LG2,LILRB2,TNFRSF1B,CXCL10,CASP1,NLRP3,STAP1,CARD16,CD14,CCR5
								negative regulation of leukocyte apoptotic process (GO:2000107)	0.000163	0.00179147	19.6492	171	HCLS1,LILRB1,CCR7,NOD2
								DNA deamination (GO:0045006)	0.000163	0.00179147	19.6492	171	APOBEC3D,APOBEC3G,APOBEC3H,APOBEC3A
								transmembrane receptor protein tyrosine kinase signaling pathway (GO:0007169)	0.000174	0.00190221	2.47256	21.4	ITK,CSF1R,NCF1,SH2D2A,NCF4,SLA,CYBB,PILRA,SLA2,CD3E,VAV1,RASGRP4,HCK,ZAP70,CD4,CD8B,LCK,CD8A,BTK,STAP1,NCKAP1L,LCP2,JAK3
								positive regulation of interleukin-10 production (GO:0032733)	0.000177	0.00191522	11.5764	100	CD40LG,IRF4,CD28,NOD2,TIGIT
								regulation of monocyte chemotaxis (GO:0090025)	0.000177	0.00191522	11.5764	100	CCR1,CXCL10,CCL5,AIF1,CCR2
								regulation of interleukin-8 secretion (GO:2000482)	0.000222	0.0023833	10.9327	92	FCN1,CD2,PTPN22,CD14,CD244
								positive regulation of alpha-beta T cell proliferation (GO:0046641)	0.000231	0.0024492	17.4651	146	EBI3,RASAL3,HLA-E,CCR2
								positive regulation of interleukin-17 production (GO:0032740)	0.000231	0.0024492	17.4651	146	SLAMF6,PRKCQ,NOD2,LY9
								MAPK cascade (GO:0000165)	0.000237	0.00250045	2.76349	23.1	MAP4K1,CSF2RB,RASAL3,IL2RG,RASGRP1,PSMB8,RASGRP4,PSMB10,PSMB9,CCL5,IL2RA,IL2RB,PSME1,CCL3,PSME2,CCR5,JAK3,LAT
								positive regulation of I-kappaB kinase/NF-kappaB signaling (GO:0043123)	0.000238	0.00250045	3.44353	28.7	CD74,CD40,PRKCB,SECTM1,FASLG,NOD2,CD4,CASP1,CCR7,PIM2,CARD16,TRIM22,APOL3
								peptidyl-tyrosine modification (GO:0018212)	0.000261	0.0027148	6.27844	51.8	HCK,ZAP70,CSF1R,LCK,BTK,PTPN6,JAK3
								positive regulation of actin filament polymerization (GO:0030838)	0.000261	0.0027148	6.27844	51.8	HCK,RAC2,RHOG,WAS,RHOH,CCR7,NCKAP1L
								positive regulation of immune effector process (GO:0002699)	0.000274	0.00283371	10.3567	84.9	HLA-DMB,IFNG,LILRB1,IL12RB1,CCR2
								positive regulation of lymphocyte activation (GO:0051251)	0.000279	0.00285946	4.2132	34.5	CCDC88B,LCK,SIRPG,HLA-DPB1,PRKCQ,NCKAP1L,CCR7,NOD2,CCR2,HLA-DPA1
								negative regulation of macromolecule metabolic process (GO:0010605)	0.000285	0.00287109	3.85937	31.5	CCR1,MSR1,IFNG,TRAT1,CD28,CCL3,PTPN22,LILRB2,PARP14,CD3E,HAVCR2
								regulation of osteoclast differentiation (GO:0045670)	0.000285	0.00287109	7.62792	62.3	CCR1,IFNG,GPR55,CCL3,LILRB3,LILRB4
								granzyme-mediated apoptotic signaling pathway (GO:0008626)	0.000294	0.00287109	39.2294	319	SRGN,GZMB,GZMH
								immunological synapse formation (GO:0001771)	0.000294	0.00287109	39.2294	319	CD6,PRF1,CCR7
								regulation of lymphocyte apoptotic process (GO:0070228)	0.000294	0.00287109	39.2294	319	BTK,CD3G,JAK3
								regulation of phagocytosis, engulfment (GO:0060099)	0.000294	0.00287109	39.2294	319	CD300A,STAP1,NCKAP1L
								regulation of nuclease activity (GO:0032069)	0.000294	0.00287109	39.2294	319	OAS1,OAS2,OASL
								antigen processing and presentation of endogenous peptide antigen (GO:0002483)	0.000294	0.00287109	39.2294	319	TAP1,B2M,HLA-E
								negative regulation of leukocyte degranulation (GO:0043301)	0.000294	0.00287109	39.2294	319	CD84,CD300A,CCR2
								myeloid dendritic cell activation (GO:0001773)	0.000316	0.00306216	15.7177	127	BATF2,DOCK2,BATF,SLAMF1
								positive regulation of interleukin-8 secretion (GO:2000484)	0.000316	0.00306216	15.7177	127	FCN1,CD2,CD14,CD244
								heterotypic cell-cell adhesion (GO:0034113)	0.000336	0.00321818	9.83838	78.7	CD2,ITGB2,ITGAX,ITGB7,LILRB2
								positive regulation of Rho protein signal transduction (GO:0035025)	0.000336	0.00321818	9.83838	78.7	P2RY8,P2RY10,GPR65,GPR55,GPR18
								cellular response to interleukin-1 (GO:0071347)	0.000398	0.00379253	3.45011	27	CCL13,CCL8,CCL5,CCL4,PSME1,XCL2,CCL3,PSME2,NOD2,PSMB10,PSMB8,PSMB9
								regulation of B cell differentiation (GO:0045577)	0.000423	0.00396883	14.2881	111	FCRL3,BTK,CD27,NCKAP1L
								regulation of T cell mediated cytotoxicity (GO:0001914)	0.000423	0.00396883	14.2881	111	PTPRC,LILRB1,IL12RB1,HLA-E
								base conversion or substitution editing (GO:0016553)	0.000423	0.00396883	14.2881	111	APOBEC3D,APOBEC3G,APOBEC3H,APOBEC3A
								negative regulation of myeloid leukocyte differentiation (GO:0002762)	0.00049	0.00457416	8.94307	68.2	GPR55,CCL3,LILRB3,LILRB4,C1QC
								release of sequestered calcium ion into cytosol by endoplasmic reticulum (GO:1903514)	0.000504	0.00463575	29.4205	223	CCL3,FASLG,CCR5
								positive regulation of B cell differentiation (GO:0045579)	0.000504	0.00463575	29.4205	223	BTK,CD27,NCKAP1L
								regulation of cell-cell adhesion mediated by integrin (GO:0033632)	0.000504	0.00463575	29.4205	223	CCL5,CXCL13,FERMT3
								monocyte chemotaxis (GO:0002548)	0.000507	0.00463575	6.75477	51.3	CCL13,CCL8,CCL5,CCL4,CCL3,XCL2
								regulation of humoral immune response (GO:0002920)	0.000543	0.00491706	3.84327	28.9	C1QB,C1QA,CR1,C1S,C3AR1,CCR7,CXCL13,CFP,C2,C1QC
								leukocyte tethering or rolling (GO:0050901)	0.000553	0.00491706	13.0968	98.2	SPN,SELPLG,SELL,ITGB7
								leukocyte adhesion to vascular endothelial cell (GO:0061756)	0.000553	0.00491706	13.0968	98.2	SPN,SELPLG,SELL,ITGB7
								positive regulation of lymphocyte differentiation (GO:0045621)	0.000553	0.00491706	13.0968	98.2	ZAP70,BTK,CD27,NCKAP1L
								ruffle organization (GO:0031529)	0.000553	0.00491706	13.0968	98.2	CSF1R,PLEK,CCR7,AIF1
								Fc-gamma receptor signaling pathway (GO:0038094)	0.000553	0.00491706	3.54377	26.6	HCK,FCGR3A,FCER1G,FCGR2A,WAS,NCKAP1L,CD3G,CD247,FCGR1A,VAV1,MYO1G
								positive regulation of cytosolic calcium ion concentration involved in phospholipase C-activating G-protein coupled signaling pathway (GO:0051482)	0.000584	0.00516804	8.5538	63.7	P2RY8,P2RY10,GPR65,GPR55,GPR18
								Fc receptor mediated stimulatory signaling pathway (GO:0002431)	0.000589	0.00518557	3.51501	26.1	HCK,FCGR3A,FCER1G,FCGR2A,WAS,NCKAP1L,CD3G,CD247,FCGR1A,VAV1,MYO1G
								regulation of cytosolic calcium ion concentration (GO:0051480)	0.000667	0.00583969	3.45886	25.3	CCR1,CD52,GNA15,C3AR1,FPR1,FPR3,CCR7,CXCL13,CCR5,S1PR4,CCR2
								B cell proliferation (GO:0042100)	0.000692	0.00603107	8.19697	59.6	CD79A,CD40,PTPRC,CD40LG,MS4A1
								regulation of transposition (GO:0010528)	0.000709	0.00612234	12.0887	87.7	APOBEC3D,APOBEC3G,APOBEC3H,APOBEC3A
								regulation of T cell migration (GO:2000404)	0.000709	0.00612234	12.0887	87.7	SPN,CXCL10,CCL5,AIF1
								positive regulation of interleukin-8 production (GO:0032757)	0.000747	0.00638942	6.22054	44.8	FCN1,CD2,TLR8,NOD2,CD14,CD244
								negative regulation of type I interferon production (GO:0032480)	0.000747	0.00638942	6.22054	44.8	IFIH1,UBA7,UBE2L6,NLRC3,ISG15,HAVCR2
								cellular response to interleukin-21 (GO:0098757)	0.000792	0.0065924	23.5352	168	IL21R,IL2RG,JAK3
								interleukin-21-mediated signaling pathway (GO:0038114)	0.000792	0.0065924	23.5352	168	IL21R,IL2RG,JAK3
								positive regulation of cAMP-mediated signaling (GO:0043950)	0.000792	0.0065924	23.5352	168	CXCL10,CXCL11,CXCL9
								positive regulation of tumor necrosis factor biosynthetic process (GO:0042535)	0.000792	0.0065924	23.5352	168	SPN,TNFRSF8,CCR2
								negative regulation of single stranded viral RNA replication via double stranded DNA intermediate (GO:0045869)	0.000792	0.0065924	23.5352	168	APOBEC3D,APOBEC3G,APOBEC3H
								interleukin-1 beta secretion (GO:0050702)	0.000792	0.0065924	23.5352	168	GBP5,AIM2,NLRC4
								regulation of small GTPase mediated signal transduction (GO:0051056)	0.000799	0.00661936	3.3779	24.1	ARHGAP9,ARHGAP30,ARHGDIB,TAGAP,RAC2,RHOG,RHOH,ARHGAP15,ARHGAP25,VAV1,FGD2
								regulation of actin cytoskeleton reorganization (GO:2000249)	0.000813	0.00666232	7.86869	56	CSF1R,HCK,ARHGDIB,STAP1,HCLS1
								regulation of defense response to virus by host (GO:0050691)	0.000813	0.00666232	7.86869	56	AIM2,APOBEC3G,DTX3L,LILRB1,IL12RB1
								positive regulation of B cell activation (GO:0050871)	0.000815	0.00666232	3.63059	25.8	SASH3,CD74,PTPRC,FCRL3,BTK,CD27,CD38,NCKAP1L,NOD2,TNFSF13B
								regulation of protein kinase B signaling (GO:0051896)	0.000837	0.00681677	3.15096	22.3	CD86,LCK,TRAT1,CD80,CD28,CCL3,PIK3CD,HCLS1,CCR7,ICOS,VAV1,PIK3R5
								regulation of GTPase activity (GO:0043087)	0.000928	0.00751776	2.94779	20.6	CCL13,CD40,RASGRP1,VAV1,FGD2,DOCK11,KLRK1,CCL8,CCL5,CCL4,XCL2,CCL3,RGS10
								regulation of cell proliferation (GO:0042127)	0.00101993	0.0082136	1.87834	12.9	CD86,ITK,CSF1R,CD40,CXCL9,SIRPG,SLA,SLA2,CXCL13,IFIT3,TNFSF13B,GPNMB,TNFRSF8,PIM2,JAK3,CD33,SLAMF1,WARS,RHOG,FLT3LG,TNFRSF1B,CXCL10,HCK,ZAP70,CXCL11,IFNG,LCK,IRF1,BTK,HCLS1,CD27,PTPN6,FOLR2
								protein homooligomerization (GO:0051260)	0.00102225	0.0082136	2.91418	20.1	GBP5,FCER1G,VWF,PRF1,CD3G,NLRC4,CD3E,CD3D,CD79B,CD79A,RNF213,CD247,GBP1
								positive regulation of sequence-specific DNA binding transcription factor activity (GO:0051091)	0.00107502	0.00860016	2.76586	18.9	CD40,PRKCH,PRKCB,NFAM1,NOD2,NLRC4,CD40LG,AIM2,BTK,NLRP3,PRKCQ,CARD16,TRIM21,TRIM22
								positive regulation of T cell differentiation (GO:0045582)	0.00110314	0.00876415	7.28507	49.6	ZAP70,NCKAP1L,LILRB2,IL12RB1,LILRB4
								negative regulation of transposition (GO:0010529)	0.00110975	0.00876415	10.4758	71.3	APOBEC3D,APOBEC3G,APOBEC3H,APOBEC3A
								Rac protein signal transduction (GO:0016601)	0.00110975	0.00876415	10.4758	71.3	RHOG,RAC2,RHOH,AIF1
								negative regulation of T cell apoptotic process (GO:0070233)	0.00116591	0.00883036	19.6117	132	CCL5,PRKCQ,JAK3
								regulation of mast cell activation (GO:0033003)	0.00116591	0.00883036	19.6117	132	CD84,CD226,CD300LF
								positive regulation of natural killer cell mediated cytotoxicity directed against tumor cell target (GO:0002860)	0.00116591	0.00883036	19.6117	132	NCR3,CRTAM,CD226
								interleukin-1 beta production (GO:0032611)	0.00116591	0.00883036	19.6117	132	GBP5,AIM2,NLRC4
								interleukin-1 secretion (GO:0050701)	0.00116591	0.00883036	19.6117	132	GBP5,AIM2,NLRC4
								positive regulation of natural killer cell mediated immune response to tumor cell (GO:0002857)	0.00116591	0.00883036	19.6117	132	NCR3,CRTAM,CD226
								engulfment of apoptotic cell (GO:0043652)	0.00116591	0.00883036	19.6117	132	RAC2,RHOG,RHOH
								positive regulation of cytokine production involved in inflammatory response (GO:1900017)	0.00116591	0.00883036	19.6117	132	GBP5,CD6,NOD2
								B cell homeostasis (GO:0001782)	0.00116591	0.00883036	19.6117	132	DOCK11,TNFRSF13B,NCKAP1L
								T cell mediated immunity (GO:0002456)	0.00116591	0.00883036	19.6117	132	CD8A,BTN3A2,MYO1G
								phagocytosis, engulfment (GO:0006911)	0.00119321	0.00892993	3.74413	25.2	MSR1,BIN2,ITGB2,RAC2,RHOG,RHOH,FCGR1A,ARHGAP25,AIF1
								pattern recognition receptor signaling pathway (GO:0002221)	0.00119356	0.00892993	5.62695	37.9	FCN1,CD180,TLR8,CD14,CTSS,LGMN
								positive regulation of chemotaxis (GO:0050921)	0.00119356	0.00892993	5.62695	37.9	CXCL10,CXCL9,CXCL11,CXCL13,AIF1,CCR2
								positive regulation of cytokine-mediated signaling pathway (GO:0001961)	0.00127374	0.00949143	7.02453	46.8	ZBP1,CD74,CASP1,CD300LF,PARP14
								regulation of type I interferon production (GO:0032479)	0.00128787	0.00955814	4.10157	27.3	IFIH1,ZBP1,UBA7,IRF1,PTPN22,UBE2L6,ISG15,TRIM21
								regulation of actin filament polymerization (GO:0030833)	0.0015214	0.0112462	4.52476	29.4	HCK,RAC2,RHOG,RHOH,HCLS1,CCR7,NCKAP1L
								protein autophosphorylation (GO:0046777)	0.0015467	0.0113877	2.91718	18.9	MAP4K1,STK10,CSF1R,ITK,HCK,ZAP70,LCK,BTK,SLA,PIM2,SLA2,JAK3
								regulation of single stranded viral RNA replication via double stranded DNA intermediate (GO:0045091)	0.00163478	0.0117071	16.8091	108	APOBEC3D,APOBEC3G,APOBEC3H
								regulation of granulocyte differentiation (GO:0030852)	0.00163478	0.0117071	16.8091	108	HCLS1,EVI2B,C1QC
								regulation of natural killer cell mediated cytotoxicity directed against tumor cell target (GO:0002858)	0.00163478	0.0117071	16.8091	108	NCR3,CRTAM,CD226
								positive regulation of T cell receptor signaling pathway (GO:0050862)	0.00163478	0.0117071	16.8091	108	LCK,TRAT1,CD226
								complement receptor mediated signaling pathway (GO:0002430)	0.00163478	0.0117071	16.8091	108	C3AR1,FPR1,FPR3
								positive regulation of adaptive immune response based on somatic recombination of immune receptors built from immunoglobulin superfamily domains (GO:0002824)	0.00163478	0.0117071	16.8091	108	PRKCQ,IL12RB1,CCR2
								positive regulation of type 2 immune response (GO:0002830)	0.00163478	0.0117071	16.8091	108	CD86,NLRP3,NOD2
								dendritic cell differentiation (GO:0097028)	0.00164711	0.0117071	9.24241	59.2	BATF2,LILRB1,CCR7,BATF
								mesoderm development (GO:0007498)	0.00164711	0.0117071	9.24241	59.2	HCK,BTK,SECTM1,IKZF1
								negative regulation of tumor necrosis factor production (GO:0032720)	0.0016723	0.0118407	6.55556	41.9	PTPN22,NLRC3,LILRB1,SLAMF1,HAVCR2
								Fc-gamma receptor signaling pathway involved in phagocytosis (GO:0038096)	0.00189787	0.0133694	3.21503	20.1	HCK,FCGR3A,FCGR2A,WAS,NCKAP1L,CD3G,CD247,FCGR1A,VAV1,MYO1G
								lymphocyte proliferation (GO:0046651)	0.00190268	0.0133694	6.34376	39.7	CD79A,CD40,PTPRC,CD40LG,MS4A1
								hematopoietic progenitor cell differentiation (GO:0002244)	0.00197375	0.0137124	8.72849	54.4	PTPRC,TNFRSF13B,PLEK,BATF
								regulation of cytokine production involved in inflammatory response (GO:1900015)	0.00197375	0.0137124	8.72849	54.4	GBP5,CD6,NLRC3,NOD2
								STAT cascade (GO:0097696)	0.00197375	0.0137124	8.72849	54.4	STAT5A,STAT2,NMI,CCR2
								positive regulation of tyrosine phosphorylation of STAT protein (GO:0042531)	0.00201058	0.0139159	5.02705	31.2	CSF1R,CD40,IFNG,CCL5,HCLS1,PARP14
								Fc-epsilon receptor signaling pathway (GO:0038095)	0.00215105	0.0148326	2.79605	17.2	ITK,FCER1G,BTK,PSME1,PSME2,PRKCQ,LCP2,LAT,VAV1,PSMB10,PSMB8,PSMB9
								positive regulation of endothelial cell apoptotic process (GO:2000353)	0.00220629	0.0149349	14.7072	90	CD40,CD40LG,FASLG
								immune response-regulating cell surface receptor signaling pathway (GO:0002768)	0.00220629	0.0149349	14.7072	90	NCR3,LILRB1,LILRB2
								negative regulation of bone mineralization (GO:0030502)	0.00220629	0.0149349	14.7072	90	CCR1,SRGN,CCL3
								myeloid cell activation involved in immune response (GO:0002275)	0.00220629	0.0149349	14.7072	90	FCER1G,DOCK2,SLAMF1
								positive regulation of T-helper cell differentiation (GO:0045624)	0.00220629	0.0149349	14.7072	90	CD86,CD80,NLRP3
								Fc receptor signaling pathway (GO:0038093)	0.00225131	0.015184	2.77955	16.9	ITK,FCER1G,BTK,PSME1,PSME2,PRKCQ,LCP2,LAT,VAV1,PSMB10,PSMB8,PSMB9
								regulation of immune effector process (GO:0002697)	0.00226276	0.0152058	3.3858	20.6	C1QB,C1QA,CR1,C1S,IRF4,C3AR1,CFP,C2,C1QC
								proteolysis involved in cellular protein catabolic process (GO:0051603)	0.00229269	0.015351	3.71401	22.6	GZMA,CTSW,ISG15,CTSS,PSMB10,PSMB8,PSMB9,LGMN
								negative regulation of viral transcription (GO:0032897)	0.00234258	0.0156285	8.26868	50.1	CCL5,CCL4,CCL3,TRIM21
								positive regulation of innate immune response (GO:0045089)	0.0024318	0.0161654	5.95868	35.9	ZBP1,GBP5,CCL5,TLR8,HLA-E
								positive regulation of neutrophil chemotaxis (GO:0090023)	0.0027562	0.0181262	7.85484	46.3	CD74,RAC2,NCKAP1L,CCR7
								positive regulation of endopeptidase activity (GO:0010950)	0.0027562	0.0181262	7.85484	46.3	CR1,AIM2,PSME1,PSME2
								negative regulation of interleukin-6 production (GO:0032715)	0.0027562	0.0181262	7.85484	46.3	PTPN22,NLRC3,NCKAP1L,SLAMF1
								response to lipid (GO:0033993)	0.00276631	0.0181282	3.04082	17.9	CXCL10,CXCL11,CD40,CXCL9,CD6,TNFRSF8,CD27,PTPN22,CXCL13,TNFRSF1B
								cellular metal ion homeostasis (GO:0006875)	0.00279811	0.0182717	3.58684	21.1	CCR1,CCL13,CD40,CCL8,CCL5,KCNMA1,CCL3,CCR2
								positive regulation of T-helper 1 type immune response (GO:0002827)	0.00288743	0.0186573	13.0724	76.4	CD80,IL12RB1,CCR2
								negative regulation by host of viral transcription (GO:0043922)	0.00288743	0.0186573	13.0724	76.4	CCL5,CCL4,CCL3
								regulation of antigen receptor-mediated signaling pathway (GO:0050854)	0.00288743	0.0186573	13.0724	76.4	PTPRC,CD300A,PTPN22
								regulation of Rho protein signal transduction (GO:0035023)	0.00292286	0.0188204	4.63182	27	P2RY8,P2RY10,GPR65,ARHGDIB,GPR55,GPR18
								negative regulation of cytokine secretion (GO:0050710)	0.00306034	0.0195341	5.6176	32.5	SRGN,TLR8,PTPN22,LILRB1,GBP1
								JAK-STAT cascade (GO:0007259)	0.00306034	0.0195341	5.6176	32.5	STAT5A,STAT2,NMI,JAK3,CCR2
								cell-cell adhesion via plasma-membrane adhesion molecules (GO:0098742)	0.00306542	0.0195341	2.99443	17.3	CD84,NCR3,SELL,CD6,CD209,CRTAM,ITGB2,CD226,ITGAL,TIGIT
								integrin-mediated signaling pathway (GO:0007229)	0.00319268	0.0202752	4.54251	26.1	HCK,ITGB2,PLEK,ITGB7,LAT,FERMT3
								positive regulation of neutrophil migration (GO:1902624)	0.00321718	0.0203608	7.48041	42.9	CD74,RAC2,NCKAP1L,CCR7
								regulation of acute inflammatory response (GO:0002673)	0.00338596	0.0213558	3.17304	18	C1QB,C1QA,CR1,C1S,C3AR1,NLRP3,CFP,C2,C1QC
								regulation of interleukin-1 beta production (GO:0032651)	0.00368449	0.0228488	11.7646	65.9	AIM2,CCR7,NOD2
								positive regulation of T cell mediated cytotoxicity (GO:0001916)	0.00368449	0.0228488	11.7646	65.9	NCR3,IL12RB1,HLA-E
								regulation of cAMP metabolic process (GO:0030814)	0.00368449	0.0228488	11.7646	65.9	CXCL10,CXCL9,CXCL11
								regulation of oxidoreductase activity (GO:0051341)	0.00368449	0.0228488	11.7646	65.9	GZMK,GZMA,NOD2
								negative regulation of interleukin-10 production (GO:0032693)	0.00368449	0.0228488	11.7646	65.9	LILRB1,PDCD1LG2,JAK3
								apoptotic cell clearance (GO:0043277)	0.003728	0.0228882	7.14003	39.9	FCN1,RAC2,RHOG,RHOH
								positive regulation of granulocyte chemotaxis (GO:0071624)	0.003728	0.0228882	7.14003	39.9	CD74,RAC2,NCKAP1L,CCR7
								T cell activation involved in immune response (GO:0002286)	0.003728	0.0228882	7.14003	39.9	FCER1G,LILRB1,LCP1,ITGAL
								cell chemotaxis (GO:0060326)	0.00378749	0.0231658	4.37382	24.4	BIN2,C3AR1,RHOG,FPR1,PRKCQ,FPR3
								regulation of interleukin-6 production (GO:0032675)	0.00379828	0.0231658	5.3134	29.6	NLRC3,NCKAP1L,NOD2,LILRB2,SLAMF1
								cellular divalent inorganic cation homeostasis (GO:0072503)	0.00382916	0.0232773	3.39313	18.9	CCR1,CCL13,CD40,CCL8,LCK,CCL5,CCL3,CCR2
								cellular response to oxygen-containing compound (GO:1901701)	0.0039322	0.0238252	2.29762	12.7	MAP4K1,CD86,NCF1,CD80,LILRB1,PDCD1LG2,LILRB2,TNFRSF1B,CXCL10,CASP1,STAP1,NLRP3,CD14,CARD16,CCR5
								actin cytoskeleton reorganization (GO:0031532)	0.00411392	0.0247639	4.29407	23.6	PARVG,GPR65,PLEK,RAC2,RHOG,RHOH
								regulation of tyrosine phosphorylation of STAT protein (GO:0042509)	0.00411392	0.0247639	4.29407	23.6	CSF1R,CD40,IFNG,CCL5,HCLS1,PARP14
								negative regulation of peptidyl-tyrosine phosphorylation (GO:0050732)	0.00429112	0.0256634	6.82924	37.2	CD300A,PTPN6,PARP14,SAMSN1
								release of sequestered calcium ion into cytosol (GO:0051209)	0.00429112	0.0256634	6.82924	37.2	PTPRC,LCK,FASLG,CCR7
								negative regulation of NF-kappaB transcription factor activity (GO:0032088)	0.00442907	0.026403	3.67748	19.9	AIM2,NLRP3,NLRC3,NOD2,TRIM21,HAVCR2,CMKLR1
								positive regulation of cell adhesion mediated by integrin (GO:0033630)	0.00460303	0.0270045	10.6945	57.5	CCL5,NCKAP1L,CXCL13
								negative regulation of biomineral tissue development (GO:0070168)	0.00460303	0.0270045	10.6945	57.5	CCR1,SRGN,CCL3
								positive regulation of purine nucleotide metabolic process (GO:1900544)	0.00460303	0.0270045	10.6945	57.5	CXCL10,CXCL9,CXCL11
								regulation of interferon-gamma biosynthetic process (GO:0045072)	0.00460303	0.0270045	10.6945	57.5	EBI3,TLR8,LILRB1
								regulation of adaptive immune response (GO:0002819)	0.00460303	0.0270045	10.6945	57.5	SASH3,IRF1,SAMSN1
								myeloid cell differentiation (GO:0030099)	0.00465556	0.0272262	5.0404	27.1	HCLS1,IKZF1,EVI2B,JAK3,RASGRP4
								positive regulation of phosphate metabolic process (GO:0045937)	0.0049089	0.0285272	6.54435	34.8	IFNG,CCL5,NCKAP1L,CD244
								regulation of NIK/NF-kappaB signaling (GO:1901222)	0.0049089	0.0285272	6.54435	34.8	PTPN22,NLRC3,NOD2,CD14
								positive regulation of supramolecular fiber organization (GO:1902905)	0.00505761	0.0292993	3.5816	18.9	HCK,PLEK,RAC2,RHOG,RHOH,CCR7,NCKAP1L
								positive regulation of cellular catabolic process (GO:0031331)	0.00513173	0.0296357	3.21918	17	ABCD2,PLEKHF1,DTX3L,IFNG,PIM2,TNFRSF1B,TRIM21,TRIM22
								positive regulation of protein polymerization (GO:0032273)	0.0052182	0.0299479	4.07134	21.4	HCK,RAC2,RHOG,RHOH,CCR7,NCKAP1L
								positive regulation of JAK-STAT cascade (GO:0046427)	0.0052182	0.0299479	4.07134	21.4	CSF1R,CD40,IFNG,CCL5,HCLS1,PARP14
								superoxide metabolic process (GO:0006801)	0.00558362	0.0317251	6.28226	32.6	NCF1,NCF1B,NCF1C,CYBB
								regulation of neutrophil chemotaxis (GO:0090022)	0.00558362	0.0317251	6.28226	32.6	CD74,RAC2,NCKAP1L,CCR7
								regulation of G1/S transition of mitotic cell cycle (GO:2000045)	0.00564203	0.0317251	4.79404	24.8	GPNMB,PSME1,PSME2,PTPN6,AIF1
								negative regulation of interleukin-2 production (GO:0032703)	0.00564803	0.0317251	9.80282	50.7	TBX21,GBP1,HAVCR2
								response to cholesterol (GO:0070723)	0.00564803	0.0317251	9.80282	50.7	CCL3,MLC1,CCR5
								regulation of macrophage chemotaxis (GO:0010758)	0.00564803	0.0317251	9.80282	50.7	CCL5,STAP1,CMKLR1
								regulation of lymphocyte proliferation (GO:0050670)	0.00564803	0.0317251	9.80282	50.7	CD209,LST1,PTPN22
								regulation of protein activation cascade (GO:2000257)	0.00573834	0.0321078	3.15447	16.3	C1QB,C1QA,CR1,C1S,C3AR1,CFP,C2,C1QC
								toll-like receptor signaling pathway (GO:0002224)	0.00575092	0.0321078	3.49056	18	ITGB2,CD180,BTK,TLR8,CD14,CTSS,LGMN
								regulation of complement activation (GO:0030449)	0.00606138	0.0337393	3.12308	15.9	C1QB,C1QA,CR1,C1S,C3AR1,CFP,C2,C1QC
								calcium ion homeostasis (GO:0055074)	0.00612309	0.0339804	3.44675	17.6	CCR1,CCL13,CD40,CCL8,CCL5,CCL3,CCR2
								cellular response to organic substance (GO:0071310)	0.00628491	0.034774	2.8642	14.5	CSF1R,CCL5,CASP1,CCL3,HCLS1,CCR7,PTPN6,PTPN7,IL18BP
								regulation of leukocyte chemotaxis (GO:0002688)	0.00631751	0.03485	6.04032	30.6	CXCL10,CXCL9,CXCL11,CXCL13
								positive regulation of protein complex assembly (GO:0031334)	0.00651294	0.0358211	3.40403	17.1	GBP5,WARS,AIM2,IFNG,PLEK,LCP1,CXCL13
								endocytosis (GO:0006897)	0.00666447	0.0365458	2.22713	11.2	MSR1,CD163,RHOG,WAS,MLC1,RHOH,CORO1A,MRC1,RAC2,CD14,APOL1,FCGR1A,FOLR2,FCGR1B
								cellular response to mechanical stimulus (GO:0071260)	0.00676733	0.0368725	4.57059	22.8	CD40,IRF1,CASP1,TNFRSF8,TLR8
								positive regulation of epithelial cell apoptotic process (GO:1904037)	0.0068238	0.0368725	9.04829	45.1	CD40,CD40LG,FASLG
								negative regulation of immune effector process (GO:0002698)	0.0068238	0.0368725	9.04829	45.1	CD300A,LILRB1,HAVCR2
								positive regulation of cyclic nucleotide metabolic process (GO:0030801)	0.0068238	0.0368725	9.04829	45.1	CXCL10,CXCL9,CXCL11
								regulation of interferon-alpha production (GO:0032647)	0.0068238	0.0368725	9.04829	45.1	IFIH1,NLRC3,HAVCR2
								negative regulation of tumor necrosis factor superfamily cytokine production (GO:1903556)	0.00711269	0.0383214	5.81631	28.8	PTPN22,NLRC3,SLAMF1,HAVCR2
								regulation of Ras protein signal transduction (GO:0046578)	0.00734762	0.0394721	3.32166	16.3	ACAP1,ADAP2,ARHGDIB,RASAL3,SMAP2,RASGRP1,RASGRP4
								myeloid leukocyte differentiation (GO:0002573)	0.00804089	0.0430239	4.367	21.1	BATF2,CSF1R,PIK3CD,CCR7,BATF
								vascular endothelial growth factor receptor signaling pathway (GO:0048010)	0.00805534	0.0430239	3.68851	17.8	NCF1,SH2D2A,NCF4,CYBB,NCKAP1L,VAV1
								regulation of apoptotic process (GO:0042981)	0.00816519	0.0434849	1.63448	7.86	CSF1R,CD40,BCL2A1,FASLG,NLRC4,CD3E,IFIT3,FGD2,STK10,CASP1,CTLA4,TNFRSF8,CD38,NCKAP1L,PIM2,JAK3,MAP4K1,CD74,GZMA,LILRB1,TNFRSF1B,VAV1,GZMK,HCK,CD40LG,LCK,KCNMA1,IL2RB,CD28,CD27,MNDA,EVI2B
								positive regulation of peptidyl-tyrosine phosphorylation (GO:0050731)	0.00872435	0.0443136	2.9196	13.8	CSF1R,CD74,CD40,IFNG,CD80,CCL5,HCLS1,PARP14
								regulation of cellular amine metabolic process (GO:0033238)	0.00873613	0.0443136	4.27185	20.2	PSME1,PSME2,PSMB10,PSMB8,PSMB9
								regulation of cellular amino acid metabolic process (GO:0006521)	0.00873613	0.0443136	4.27185	20.2	PSME1,PSME2,PSMB10,PSMB8,PSMB9
								B cell chemotaxis (GO:0035754)	0.00875241	0.0443136	19.5743	92.8	PIK3CD,CXCL13
								positive regulation of T-helper 17 type immune response (GO:2000318)	0.00875241	0.0443136	19.5743	92.8	PRKCQ,IL12RB1
								regulation of T cell tolerance induction (GO:0002664)	0.00875241	0.0443136	19.5743	92.8	IL2RA,LILRB2
								N-acetylneuraminate catabolic process (GO:0019262)	0.00875241	0.0443136	19.5743	92.8	NAGK,NPL
								amino sugar catabolic process (GO:0046348)	0.00875241	0.0443136	19.5743	92.8	NAGK,NPL
								positive regulation of granulocyte differentiation (GO:0030854)	0.00875241	0.0443136	19.5743	92.8	HCLS1,EVI2B
								immune response-inhibiting cell surface receptor signaling pathway (GO:0002767)	0.00875241	0.0443136	19.5743	92.8	LILRB1,LILRB2
								positive regulation of T-helper 2 cell differentiation (GO:0045630)	0.00875241	0.0443136	19.5743	92.8	CD86,NLRP3
								regulation of protein K63-linked ubiquitination (GO:1900044)	0.00875241	0.0443136	19.5743	92.8	PTPN22,NOD2
								regulation of interleukin-12 secretion (GO:2001182)	0.00875241	0.0443136	19.5743	92.8	TLR8,LILRB1
								release of sequestered calcium ion into cytosol by sarcoplasmic reticulum (GO:0014808)	0.00875241	0.0443136	19.5743	92.8	CCL3,CCR5
								regulation of T-helper 17 cell lineage commitment (GO:2000328)	0.00875241	0.0443136	19.5743	92.8	TBX21,IL12RB1
								regulation of inositol phosphate biosynthetic process (GO:0010919)	0.00875241	0.0443136	19.5743	92.8	PLEK,CD244
								positive regulation of antigen processing and presentation (GO:0002579)	0.00875241	0.0443136	19.5743	92.8	CCR7,NOD2
								positive regulation of dendritic cell antigen processing and presentation (GO:0002606)	0.00875241	0.0443136	19.5743	92.8	CCR7,NOD2
								positive regulation of calcium ion transport (GO:0051928)	0.00889498	0.04479	5.41463	25.6	CCR1,CCL5,CCL4,CCL3
								negative regulation of multi-organism process (GO:0043901)	0.00889498	0.04479	5.41463	25.6	APOBEC3G,APOBEC3H,ARHGDIB,CARD16
								regulation of inflammatory response (GO:0050727)	0.00906506	0.0455223	2.53061	11.9	HCK,CCL5,CCL4,CASP1,CCL3,NLRP3,NLRC3,TNFAIP8L2,NOD2,CCR2
								plasma membrane bounded cell projection morphogenesis (GO:0120039)	0.00947181	0.0473079	4.18074	19.5	EPB41L3,RAC2,RHOG,RHOH,NCKAP1L
								B cell differentiation (GO:0030183)	0.00947181	0.0473079	4.18074	19.5	CD79B,LYL1,CD79A,NFAM1,JAK3
								regulation of lipopolysaccharide-mediated signaling pathway (GO:0031664)	0.00958222	0.0474744	7.84105	36.4	CD180,LY86,CARD16
								positive regulation of actin cytoskeleton reorganization (GO:2000251)	0.00958222	0.0474744	7.84105	36.4	HCK,STAP1,HCLS1
								regulation of cAMP-mediated signaling (GO:0043949)	0.00958222	0.0474744	7.84105	36.4	CXCL10,CXCL9,CXCL11
								positive regulation of inflammatory response (GO:0050729)	0.00982752	0.0485595	3.52281	16.3	GBP5,CD6,CCL4,CCL3,NOD2,CCR2
								positive regulation of leukocyte migration (GO:0002687)	0.00988591	0.0487178	5.23387	24.2	CXCL10,CXCL9,CXCL11,CXCL13
								positive regulation of phosphatidylinositol 3-kinase signaling (GO:0014068)	0.010249	0.0503729	4.09343	18.8	NCF1,CCL5,HCLS1,PTPN6,HCST
								positive regulation of defense response (GO:0031349)	0.0104754	0.0513488	3.47083	15.8	GBP5,CCL5,CCL4,CCL3,TLR8,CCR2
								positive regulation of apoptotic process (GO:0043065)	0.0107753	0.0526795	2.03446	9.22	BCL2A1,GZMA,LILRB1,FASLG,NLRC4,VAV1,FGD2,GZMK,KCNMA1,CASP1,CCL3,CTLA4,TNFRSF8,NLRP3,MNDA
								erythrocyte differentiation (GO:0030218)	0.0109457	0.0533713	5.06478	22.9	HCLS1,NCKAP1L,IKZF1,JAK3
								regulation of defense response (GO:0031347)	0.011153	0.0538999	3.42035	15.4	HCK,IRF1,CASP1,NLRP3,PTPN22,NOD2
								cellular response to interleukin-7 (GO:0098761)	0.0111708	0.0538999	7.3506	33	STAT5A,IL2RG,JAK3
								regulation of platelet activation (GO:0010543)	0.0111708	0.0538999	7.3506	33	FCER1G,PLEK,PRKCQ
								interleukin-7-mediated signaling pathway (GO:0038111)	0.0111708	0.0538999	7.3506	33	STAT5A,IL2RG,JAK3
								positive regulation of hydrolase activity (GO:0051345)	0.0114569	0.0541885	2.43613	10.9	DOCK11,CCL13,CD40,CCL8,CCL5,CCL4,XCL2,CCL3,RGS10,RASGRP1
								positive regulation of protein kinase activity (GO:0045860)	0.0114569	0.0541885	2.43613	10.9	MAP4K1,STK10,CSF1R,CD4,PTPRC,IFNG,CCL5,CCR7,LCP2,LAT
								regulation of hematopoietic stem cell differentiation (GO:1902036)	0.011861	0.0541885	3.37131	15	SPI1,PSME1,PSME2,PSMB10,PSMB8,PSMB9
								positive regulation of JNK cascade (GO:0046330)	0.011861	0.0541885	3.37131	15	NCF1,CD27,CCR7,NOD2,RASGRP1,SLAMF1
								response to interleukin-1 (GO:0070555)	0.011861	0.0541885	3.37131	15	CCL13,CCL8,CCL5,CCL4,XCL2,CCL3
								interleukin-18-mediated signaling pathway (GO:0035655)	0.0120517	0.0541885	15.6586	69.2	IL18RAP,IL18BP
								cellular response to interleukin-18 (GO:0071351)	0.0120517	0.0541885	15.6586	69.2	IL18RAP,IL18BP
								regulation of lymphocyte migration (GO:2000401)	0.0120517	0.0541885	15.6586	69.2	SPN,STK10
								negative regulation of type 2 immune response (GO:0002829)	0.0120517	0.0541885	15.6586	69.2	TBX21,CCR2
								positive regulation of apoptotic cell clearance (GO:2000427)	0.0120517	0.0541885	15.6586	69.2	CD300LF,C2
								regulation of T-helper 1 cell differentiation (GO:0045625)	0.0120517	0.0541885	15.6586	69.2	CD80,JAK3
								regulation of T-helper 17 type immune response (GO:2000316)	0.0120517	0.0541885	15.6586	69.2	PRKCQ,IL12RB1
								response to type I interferon (GO:0034340)	0.0120517	0.0541885	15.6586	69.2	MX1,ISG15
								positive regulation of killing of cells of other organism (GO:0051712)	0.0120517	0.0541885	15.6586	69.2	IFNG,PRF1
								positive regulation of lymphocyte apoptotic process (GO:0070230)	0.0120517	0.0541885	15.6586	69.2	CCL5,IDO1
								positive regulation of macrophage migration (GO:1905523)	0.0120517	0.0541885	15.6586	69.2	CCL5,CMKLR1
								membrane fusion involved in viral entry into host cell (GO:0039663)	0.0120517	0.0541885	15.6586	69.2	CD4,CCR5
								granulocyte migration (GO:0097530)	0.0120517	0.0541885	15.6586	69.2	ITGB2,CCL3
								regulation of dendritic cell differentiation (GO:2001198)	0.0120517	0.0541885	15.6586	69.2	LILRB1,LILRB2
								negative regulation of T cell mediated immunity (GO:0002710)	0.0120517	0.0541885	15.6586	69.2	PTPRC,LILRB1
								negative regulation of alpha-beta T cell activation (GO:0046636)	0.0120517	0.0541885	15.6586	69.2	CD300A,LILRB1
								negative regulation of dendritic cell apoptotic process (GO:2000669)	0.0120517	0.0541885	15.6586	69.2	LILRB1,CCR7
								fusion of virus membrane with host plasma membrane (GO:0019064)	0.0120517	0.0541885	15.6586	69.2	CD4,CCR5
								regulation of activation of Janus kinase activity (GO:0010533)	0.0120517	0.0541885	15.6586	69.2	CD300A,CCL5
								negative regulation of glycoprotein biosynthetic process (GO:0010561)	0.0120517	0.0541885	15.6586	69.2	JAK3,ITM2A
								positive regulation of macrophage chemotaxis (GO:0010759)	0.0120517	0.0541885	15.6586	69.2	CCL5,CMKLR1
								T-helper 1 type immune response (GO:0042088)	0.0120517	0.0541885	15.6586	69.2	EBI3,IL18BP
								positive regulation of CD4-positive, alpha-beta T cell activation (GO:2000516)	0.0120517	0.0541885	15.6586	69.2	NCKAP1L,PRKCQ
								regulation of hematopoietic progenitor cell differentiation (GO:1901532)	0.0126	0.0565165	3.32366	14.5	SPI1,PSME1,PSME2,PSMB10,PSMB8,PSMB9
								negative regulation of interferon-gamma production (GO:0032689)	0.0129021	0.0577316	6.91786	30.1	LILRB1,PDCD1LG2,HAVCR2
								positive regulation of multi-organism process (GO:0043902)	0.0132786	0.0592727	4.75733	20.6	IFNG,CD180,PRF1,LY86
								negative regulation of mitotic cell cycle phase transition (GO:1901991)	0.0141739	0.0631167	3.23227	13.8	GPNMB,PSME1,PSME2,PSMB10,PSMB8,PSMB9
								positive regulation of cellular component movement (GO:0051272)	0.014778	0.0650231	6.5332	27.5	CSF1R,SPOCK2,CCR7
								cortical actin cytoskeleton organization (GO:0030866)	0.014778	0.0650231	6.5332	27.5	PLEK,WAS,NCKAP1L
								positive regulation of T cell mediated immunity (GO:0002711)	0.014778	0.0650231	6.5332	27.5	IL12RB1,B2M,HLA-E
								regulation of interleukin-2 production (GO:0032663)	0.014778	0.0650231	6.5332	27.5	TBX21,CCR2,HAVCR2
								negative regulation of viral process (GO:0048525)	0.014778	0.0650231	6.5332	27.5	APOBEC3G,APOBEC3H,TRIM21
								regulation of phosphatidylinositol 3-kinase signaling (GO:0014066)	0.0150101	0.0657314	3.18842	13.4	NCF1,CCL5,HCLS1,NLRC3,PTPN6,HCST
								positive regulation of stress-activated MAPK cascade (GO:0032874)	0.0150101	0.0657314	3.18842	13.4	NCF1,CD27,CCR7,NOD2,RASGRP1,SLAMF1
								regulation of protein processing (GO:0070613)	0.0151968	0.0663919	2.62602	11	C1QB,C1QA,CR1,C1S,C3AR1,CFP,C2,C1QC
								negative regulation of leukocyte mediated cytotoxicity (GO:0001911)	0.0158049	0.0674538	13.0482	54.1	PTPRC,LILRB1
								negative regulation of T-helper cell differentiation (GO:0045623)	0.0158049	0.0674538	13.0482	54.1	TBX21,JAK3
								positive regulation of regulatory T cell differentiation (GO:0045591)	0.0158049	0.0674538	13.0482	54.1	LILRB2,LILRB4
								regulation of protein ADP-ribosylation (GO:0010835)	0.0158049	0.0674538	13.0482	54.1	WARS,IFNG
								positive regulation of monocyte differentiation (GO:0045657)	0.0158049	0.0674538	13.0482	54.1	CD74,CD4
								regulation of dendritic cell antigen processing and presentation (GO:0002604)	0.0158049	0.0674538	13.0482	54.1	CCR7,NOD2
								regulation of T-helper 2 cell differentiation (GO:0045628)	0.0158049	0.0674538	13.0482	54.1	CD86,NLRP3
								positive regulation of viral entry into host cell (GO:0046598)	0.0158049	0.0674538	13.0482	54.1	CD74,CD4
								regulation of T-helper 2 cell cytokine production (GO:2000551)	0.0158049	0.0674538	13.0482	54.1	TBX21,NLRP3
								regulation of apoptotic cell clearance (GO:2000425)	0.0158049	0.0674538	13.0482	54.1	CD300LF,C2
								positive regulation of phosphatase activity (GO:0010922)	0.0167997	0.0715343	6.18903	25.3	IFNG,CD300A,PLEK
								negative regulation of cytokine-mediated signaling pathway (GO:0001960)	0.0173331	0.0736356	4.36022	17.7	PTPRC,STAP1,CARD16,PARP14
								regulation of cellular ketone metabolic process (GO:0010565)	0.0180823	0.0766422	3.50722	14.1	PSME1,PSME2,PSMB10,PSMB8,PSMB9
								activation of GTPase activity (GO:0090630)	0.0186969	0.0790663	3.02429	12	GPR65,TBC1D10C,RHOG,CCR7,CXCL13,RASGRP1
								regulation of phagocytosis (GO:0050764)	0.0188377	0.0794797	4.24215	16.8	HCK,FCER1G,SIRPG,DOCK2
								negative regulation of G2/M transition of mitotic cell cycle (GO:0010972)	0.0192771	0.080964	3.44551	13.6	PSME1,PSME2,PSMB10,PSMB8,PSMB9
								second-messenger-mediated signaling (GO:0019932)	0.0192771	0.080964	3.44551	13.6	BTK,FPR1,CCL3,CCR5,LAT
								regulation of peptidyl-tyrosine phosphorylation (GO:0050730)	0.0197072	0.08118	2.98586	11.7	CD74,CD80,ITGB2,HCLS1,PTPN6,SAMSN1
								negative regulation of interleukin-17 production (GO:0032700)	0.0199875	0.08118	11.1836	43.8	IFNG,NCKAP1L
								negative regulation of phagocytosis (GO:0050765)	0.0199875	0.08118	11.1836	43.8	CD300A,CD300LF
								positive regulation of production of molecular mediator of immune response (GO:0002702)	0.0199875	0.08118	11.1836	43.8	SASH3,CD244
								sarcoplasmic reticulum calcium ion transport (GO:0070296)	0.0199875	0.08118	11.1836	43.8	CCL3,CCR5
								regulation of T-helper 1 type immune response (GO:0002825)	0.0199875	0.08118	11.1836	43.8	IL12RB1,CCR2
								negative regulation of natural killer cell mediated cytotoxicity (GO:0045953)	0.0199875	0.08118	11.1836	43.8	LILRB1,HLA-E
								somatic recombination of immunoglobulin genes involved in immune response (GO:0002204)	0.0199875	0.08118	11.1836	43.8	CD40LG,BATF
								regulation of integrin activation (GO:0033623)	0.0199875	0.08118	11.1836	43.8	PLEK,CXCL13
								response to muramyl dipeptide (GO:0032495)	0.0199875	0.08118	11.1836	43.8	PTPN22,NOD2
								regulation of natural killer cell activation (GO:0032814)	0.0199875	0.08118	11.1836	43.8	PTPN22,PRDM1
								negative regulation of lymphocyte apoptotic process (GO:0070229)	0.0199875	0.08118	11.1836	43.8	CCL5,PRKCQ
								regulation of leukocyte activation (GO:0002694)	0.0199875	0.08118	11.1836	43.8	CD74,LCK
								negative regulation of interferon-beta production (GO:0032688)	0.0199875	0.08118	11.1836	43.8	LILRB1,NLRC3
								regulation of homotypic cell-cell adhesion (GO:0034110)	0.0199875	0.08118	11.1836	43.8	CCL5,PRKCQ
								receptor-mediated endocytosis (GO:0006898)	0.0201599	0.0817006	2.21532	8.65	MSR1,CD163,FCER1G,ITGB2,MRC1,LILRB1,APOL1,FCGR1A,FOLR2,FCGR1B
								phagocytosis (GO:0006909)	0.0202873	0.0820371	2.48038	9.67	MSR1,BIN2,ITGB2,CD14,FCGR1A,CORO1A,ARHGAP25,AIF1
								positive regulation of cell proliferation (GO:0008284)	0.020964	0.0845884	1.75629	6.79	CD86,CSF1R,CD74,PRKCH,SIRPG,RHOG,FLT3LG,NOD2,AIF1,TNFSF13B,HCK,PTPRC,IFNG,CCL5,HCLS1,PTPN6,FOLR2,SLAMF1
								receptor clustering (GO:0043113)	0.0212843	0.0851372	5.59902	21.6	ITGB2,ITGB7,ITGAL
								negative regulation of sequestering of calcium ion (GO:0051283)	0.0212843	0.0851372	5.59902	21.6	PTPRC,LCK,CCR7
								proteasomal ubiquitin-independent protein catabolic process (GO:0010499)	0.0212843	0.0851372	5.59902	21.6	PSMB10,PSMB8,PSMB9
								regulation of cell cycle G1/S phase transition (GO:1902806)	0.0212843	0.0851372	5.59902	21.6	PSME1,PSME2,PTPN6
								homophilic cell adhesion via plasma membrane adhesion molecules (GO:0007156)	0.0218197	0.086974	3.32837	12.7	CD84,NCR3,CRTAM,CD226,TIGIT
								positive regulation of protein ubiquitination involved in ubiquitin-dependent protein catabolic process (GO:2000060)	0.0218376	0.086974	2.91183	11.1	PYHIN1,PSME1,PSME2,PSMB10,PSMB8,PSMB9
								positive regulation of interleukin-6 production (GO:0032755)	0.0220833	0.0877634	4.02419	15.3	IFIH1,TLR8,NOD2,LILRB2
								regulation of stem cell differentiation (GO:2000736)	0.022959	0.0908982	2.87617	10.9	SPI1,PSME1,PSME2,PSMB10,PSMB8,PSMB9
								viral process (GO:0016032)	0.0229705	0.0908982	2.07631	7.84	HCK,CD4,CD8B,CD209,LCK,AP1S2,CD28,CXCR6,CD247,DOCK2,B2M
								positive regulation of kinase activity (GO:0033674)	0.0234179	0.0924708	2.59784	9.75	CSF1R,CD74,CD4,PTPRC,CCR7,LCP2,LAT
								positive regulation of interleukin-12 production (GO:0032735)	0.023748	0.0924967	5.34425	20	CD40LG,IFNG,CCR7
								response to alcohol (GO:0097305)	0.023748	0.0924967	5.34425	20	CCL3,CCR7,CCR5
								positive regulation of calcium ion transmembrane transport (GO:1904427)	0.023748	0.0924967	5.34425	20	CXCL10,CXCL9,CXCL11
								positive regulation of viral life cycle (GO:1903902)	0.0238261	0.0924967	3.92339	14.7	CD74,CD4,CCL5,CD28
								superoxide anion generation (GO:0042554)	0.0245757	0.0924967	9.78514	36.3	NCF1,CYBB
								macrophage chemotaxis (GO:0048246)	0.0245757	0.0924967	9.78514	36.3	CCL5,CCL3
								positive regulation of alcohol biosynthetic process (GO:1902932)	0.0245757	0.0924967	9.78514	36.3	IFNG,CD244
								N-acetylneuraminate metabolic process (GO:0006054)	0.0245757	0.0924967	9.78514	36.3	NAGK,NPL
								response to acidic pH (GO:0010447)	0.0245757	0.0924967	9.78514	36.3	GPR65,CTSS
								pyroptosis (GO:0070269)	0.0245757	0.0924967	9.78514	36.3	AIM2,NLRC4
								regulation of NLRP3 inflammasome complex assembly (GO:1900225)	0.0245757	0.0924967	9.78514	36.3	GBP5,NLRC3
								positive regulation of T cell apoptotic process (GO:0070234)	0.0245757	0.0924967	9.78514	36.3	CCL5,IDO1
								macrophage migration (GO:1905517)	0.0245757	0.0924967	9.78514	36.3	CCL5,CCL3
								negative regulation of interleukin-1 beta secretion (GO:0050713)	0.0245757	0.0924967	9.78514	36.3	NLRP3,CARD16
								myeloid dendritic cell differentiation (GO:0043011)	0.0245757	0.0924967	9.78514	36.3	BATF2,BATF
								detection of bacterium (GO:0016045)	0.0245757	0.0924967	9.78514	36.3	NOD2,NLRC4
								positive regulation of smooth muscle cell migration (GO:0014911)	0.0245757	0.0924967	9.78514	36.3	CCL5,AIF1
								regulation of podosome assembly (GO:0071801)	0.0245757	0.0924967	9.78514	36.3	HCK,LCP1
								positive regulation of interleukin-13 production (GO:0032736)	0.0245757	0.0924967	9.78514	36.3	IRF4,HLA-E
								regulation of immunoglobulin production (GO:0002637)	0.0245757	0.0924967	9.78514	36.3	SASH3,FCRL3
								T cell homeostasis (GO:0043029)	0.0245757	0.0924967	9.78514	36.3	NCKAP1L,JAK3
								complement activation, lectin pathway (GO:0001867)	0.0245757	0.0924967	9.78514	36.3	FCN1,C1S
								regulation of dendritic cell apoptotic process (GO:2000668)	0.0245757	0.0924967	9.78514	36.3	LILRB1,CCR7
								cell-matrix adhesion (GO:0007160)	0.0253162	0.0948974	2.8074	10.3	CD96,PARVG,ITGB2,ITGB7,SIGLEC1,ITGAL
								regulation of JNK cascade (GO:0046328)	0.0253162	0.0948974	2.8074	10.3	NCF1,CD27,CCR7,NOD2,RASGRP1,SLAMF1
								extrinsic apoptotic signaling pathway (GO:0097191)	0.026026	0.0971636	3.16683	11.6	IFNG,BCL2A1,CD70,CD27,FASLG
								positive regulation of autophagy (GO:0010508)	0.026026	0.0971636	3.16683	11.6	PLEKHF1,IFNG,PIM2,TRIM21,TRIM22
								positive regulation of interferon-beta production (GO:0032728)	0.0263593	0.0978153	5.11163	18.6	IFIH1,IRF1,TLR8
								positive regulation of cAMP metabolic process (GO:0030816)	0.0263593	0.0978153	5.11163	18.6	CXCL10,CXCL9,CXCL11
								regulation of viral entry into host cell (GO:0046596)	0.0263593	0.0978153	5.11163	18.6	FCN1,CD74,CD4
								regulation of endopeptidase activity (GO:0052548)	0.0275352	0.101439	3.1164	11.2	SPOCK2,PSME1,PSME2,PSMB8,PSMB9
								interleukin-12-mediated signaling pathway (GO:0035722)	0.0275554	0.101439	3.73618	13.4	IFNG,PSME2,LCP1,IL12RB1
								cellular response to interleukin-12 (GO:0071349)	0.0275554	0.101439	3.73618	13.4	IFNG,PSME2,LCP1,IL12RB1
								positive regulation of ion transport (GO:0043270)	0.0275554	0.101439	3.73618	13.4	CCR1,CCL5,CCL4,CCL3
								positive regulation of programmed cell death (GO:0043068)	0.0287913	0.105778	1.93259	6.86	GZMK,BCL2A1,GZMA,KCNMA1,CTLA4,TNFRSF8,LILRB1,FASLG,MNDA,NLRC4,VAV1,FGD2
								negative regulation of cell cycle G2/M phase transition (GO:1902750)	0.0290989	0.106343	3.06755	10.9	PSME1,PSME2,PSMB10,PSMB8,PSMB9
								modulation by host of viral transcription (GO:0043921)	0.0291179	0.106343	4.89839	17.3	CCL5,CCL4,CCL3
								regulation of protein localization to nucleus (GO:1900180)	0.0291179	0.106343	4.89839	17.3	DTX3L,PYHIN1,LILRB4
								isotype switching (GO:0045190)	0.0295467	0.106854	8.69746	30.6	CD40LG,BATF
								positive regulation of tumor necrosis factor secretion (GO:1904469)	0.0295467	0.106854	8.69746	30.6	IFIH1,HAVCR2
								response to sterol (GO:0036314)	0.0295467	0.106854	8.69746	30.6	CCL3,CCR5
								negative regulation of T cell differentiation (GO:0045581)	0.0295467	0.106854	8.69746	30.6	IRF1,CTLA4
								positive regulation of interferon-gamma biosynthetic process (GO:0045078)	0.0295467	0.106854	8.69746	30.6	EBI3,TLR8
								vesicle fusion (GO:0006906)	0.0305022	0.110094	2.67924	9.35	SAMD9L,TAP1,LRMP,VAMP5,SYTL3,STX11
								macromolecular complex assembly (GO:0065003)	0.0311688	0.11228	2.43603	8.45	CD74,CD40,IL2RB,WAS,NCKAP1L,CD3G,CD3E
								positive regulation of gene expression (GO:0010628)	0.0316334	0.113732	1.49758	5.17	CD86,CIITA,SPI1,NCF1,CD80,PIK3CD,PTPN22,CD3E,LYL1,TBX21,CCL3,STAP1,CD38,PIM2,EOMES,CD74,WARS,DTX3L,PYHIN1,RHOG,LILRB1,RUNX3,CD4,IFNG,KLHL6,IRF4,IRF1,CD28
								interleukin-1-mediated signaling pathway (GO:0070498)	0.0318993	0.114244	2.649	9.13	PSME1,PSME2,NOD2,PSMB10,PSMB8,PSMB9
								regulation of vasculature development (GO:1901342)	0.0320229	0.114244	4.70221	16.2	WARS,GPNMB,CXCL13
								positive regulation of protein tyrosine kinase activity (GO:0061098)	0.0320229	0.114244	4.70221	16.2	CSF1R,NCF1,STAP1
								positive regulation of calcium-mediated signaling (GO:0050850)	0.0320229	0.114244	4.70221	16.2	TRAT1,CCL4,CCL3
								negative regulation of ubiquitin-protein ligase activity involved in mitotic cell cycle (GO:0051436)	0.0323919	0.115338	2.97429	10.2	PSME1,PSME2,PSMB10,PSMB8,PSMB9
								SCF-dependent proteasomal ubiquitin-dependent protein catabolic process (GO:0031146)	0.034122	0.121031	2.92975	9.9	PSME1,PSME2,PSMB10,PSMB8,PSMB9
								regulation of ubiquitin-protein ligase activity involved in mitotic cell cycle (GO:0051439)	0.034122	0.121031	2.92975	9.9	PSME1,PSME2,PSMB10,PSMB8,PSMB9
								response to tumor necrosis factor (GO:0034612)	0.0348169	0.121378	2.59051	8.7	CCL13,CCL8,CCL5,CCL4,XCL2,CCL3
								positive regulation of interleukin-1 production (GO:0032732)	0.0348785	0.121378	7.82731	26.3	AIM2,NOD2
								regulation of protein glycosylation (GO:0060049)	0.0348785	0.121378	7.82731	26.3	WARS,IFNG
								negative regulation of metabolic process (GO:0009892)	0.0348785	0.121378	7.82731	26.3	GZMK,GZMA
								negative regulation of oxidoreductase activity (GO:0051354)	0.0348785	0.121378	7.82731	26.3	GZMK,GZMA
								regulation of mononuclear cell migration (GO:0071675)	0.0348785	0.121378	7.82731	26.3	CCL5,CMKLR1
								positive regulation of peptidase activity (GO:0010952)	0.0348785	0.121378	7.82731	26.3	PSME1,PSME2
								negative regulation of interleukin-1 secretion (GO:0050711)	0.0348785	0.121378	7.82731	26.3	NLRP3,CARD16
								positive regulation of T cell cytokine production (GO:0002726)	0.0348785	0.121378	7.82731	26.3	NLRP3,B2M
								positive regulation of granulocyte macrophage colony-stimulating factor production (GO:0032725)	0.0348785	0.121378	7.82731	26.3	CD80,RASGRP1
								cellular calcium ion homeostasis (GO:0006874)	0.0349617	0.121378	2.37267	7.96	CCR1,CCL13,CD40,CCL8,CCL5,CCL3,CCR2
								regulation of macrophage derived foam cell differentiation (GO:0010743)	0.0350736	0.121378	4.52113	15.1	CETP,MSR1,PRKCH
								cortical cytoskeleton organization (GO:0030865)	0.0350736	0.121378	4.52113	15.1	PLEK,EPB41L3,NCKAP1L
								regulation of bone mineralization (GO:0030500)	0.0360045	0.124367	3.41059	11.3	SRGN,CCR1,CCL3,ISG15
								positive regulation of cell motility (GO:2000147)	0.0363991	0.125495	2.08422	6.91	CCR1,CSF1R,GPNMB,SPOCK2,CCL5,CCL3,PIK3CD,CCR7,FERMT3
								regulation of ARF protein signal transduction (GO:0032012)	0.0382688	0.131696	4.35345	14.2	ADAP2,ACAP1,SMAP2
								vesicle organization (GO:0016050)	0.0404776	0.137499	2.2931	7.35	SRGN,PLEKHF1,LRMP,CORO1A,VAMP5,SYTL3,STX11
								non-canonical Wnt signaling pathway (GO:0035567)	0.0404776	0.137499	2.2931	7.35	PDE6G,PSME1,PSME2,PLCB2,PSMB10,PSMB8,PSMB9
								regulation of granulocyte chemotaxis (GO:0071622)	0.0405502	0.137499	7.11537	22.8	CCL5,CMKLR1
								regulation of granulocyte macrophage colony-stimulating factor production (GO:0032645)	0.0405502	0.137499	7.11537	22.8	CD84,RASGRP1
								B cell activation involved in immune response (GO:0002312)	0.0405502	0.137499	7.11537	22.8	CD40LG,BATF
								leukocyte differentiation (GO:0002521)	0.0405502	0.137499	7.11537	22.8	LILRB1,IKZF1
								cellular response to low-density lipoprotein particle stimulus (GO:0071404)	0.0405502	0.137499	7.11537	22.8	FCER1G,ITGB2
								regulation of leukocyte migration (GO:0002685)	0.0405502	0.137499	7.11537	22.8	STK10,RAC2
								protein processing (GO:0016485)	0.0411548	0.139293	2.48093	7.92	SRGN,CASP1,GZMB,CTSS,LGMN,GZMH
								negative regulation of toll-like receptor signaling pathway (GO:0034122)	0.0416069	0.140058	4.19776	13.3	CD300A,CD14,CD300LF
								positive regulation of release of sequestered calcium ion into cytosol (GO:0051281)	0.0416069	0.140058	4.19776	13.3	CXCL10,CXCL9,CXCL11
								positive regulation of ubiquitin-protein ligase activity involved in regulation of mitotic cell cycle transition (GO:0051437)	0.0416082	0.140058	2.76412	8.79	PSME1,PSME2,PSMB10,PSMB8,PSMB9
								negative regulation of ubiquitin protein ligase activity (GO:1904667)	0.0436227	0.146572	2.72559	8.54	PSME1,PSME2,PSMB10,PSMB8,PSMB9
								plasma membrane invagination (GO:0099024)	0.0445795	0.149515	2.42953	7.56	MSR1,BIN2,ITGB2,FCGR1A,ARHGAP25,AIF1
								positive regulation of calcium ion transport into cytosol (GO:0010524)	0.0450865	0.150397	4.0528	12.6	CXCL10,CXCL9,CXCL11
								protein trimerization (GO:0070206)	0.0450865	0.150397	4.0528	12.6	CD247,TRIM21,TRIM22
								substrate adhesion-dependent cell spreading (GO:0034446)	0.0450865	0.150397	4.0528	12.6	PARVG,ITGB7,FERMT3
								regulation of transcription from RNA polymerase II promoter in response to hypoxia (GO:0061418)	0.0456947	0.152151	2.68811	8.29	PSME1,PSME2,PSMB10,PSMB8,PSMB9
								cell morphogenesis involved in differentiation (GO:0000904)	0.0457898	0.152194	3.1371	9.67	RILPL2,PARVG,ITGB7,FERMT3
								positive regulation of osteoclast differentiation (GO:0045672)	0.0465414	0.152768	6.52209	20	CCR1,IFNG
								positive regulation of response to cytokine stimulus (GO:0060760)	0.0465414	0.152768	6.52209	20	IFIH1,CD74
								negative regulation of interleukin-1 beta production (GO:0032691)	0.0465414	0.152768	6.52209	20	NLRP3,CARD16
								regulation of monocyte differentiation (GO:0045655)	0.0465414	0.152768	6.52209	20	CD74,CD4
								negative regulation of secretion (GO:0051048)	0.0465414	0.152768	6.52209	20	CD74,TIFAB
								neutrophil activation (GO:0042119)	0.0465414	0.152768	6.52209	20	FCER1G,CCL5
								necroptotic process (GO:0070266)	0.0465414	0.152768	6.52209	20	FASLG,CD14
								anaphase-promoting complex-dependent catabolic process (GO:0031145)	0.0478245	0.156424	2.65165	8.06	PSME1,PSME2,PSMB10,PSMB8,PSMB9
								activation of cysteine-type endopeptidase activity involved in apoptotic process (GO:0006919)	0.0478245	0.156424	2.65165	8.06	IFI27,LCK,CASP1,FASLG,NLRC4
								protein complex assembly (GO:0006461)	0.0485214	0.158423	1.96741	5.95	NCF1,BIN2,NCF1B,MLC1,NCF1C,NLRP3,NOD2,RASGRP1,FERMT3
								positive regulation of cell-cell adhesion (GO:0022409)	0.0487056	0.158465	3.91751	11.8	CCL5,SIRPG,CXCL13
								positive regulation of locomotion (GO:0040017)	0.0487056	0.158465	3.91751	11.8	CSF1R,SPOCK2,CCR7
								positive regulation of nucleic acid-templated transcription (GO:1903508)	0.0489932	0.15912	1.55526	4.69	EOMES,CD86,CD74,CIITA,SPI1,NCF1,DTX3L,PYHIN1,CD80,RHOG,RUNX3,LYL1,CD4,KLHL6,IRF4,TBX21,IRF1,CD38,PIM2
								NIK/NF-kappaB signaling (GO:0038061)	0.0500122	0.162145	2.61616	7.84	PSME1,PSME2,PSMB10,PSMB8,PSMB9
								positive regulation of cell migration (GO:0030335)	0.0517777	0.167183	1.86565	5.52	CCR1,CSF1R,PTPRC,GPNMB,IFNG,CCL5,CCL3,PIK3CD,FERMT3,CCR2
								regulation of interferon-beta production (GO:0032648)	0.0524624	0.167183	3.79094	11.2	IFIH1,IRF1,NLRC3
								positive regulation of protein modification process (GO:0031401)	0.0526621	0.167183	2.02937	5.97	CSF1R,CD74,CD40,CD4,IFNG,GPNMB,LILRB2,RASGRP1
								myeloid cell development (GO:0061515)	0.0528327	0.167183	6.02008	17.7	NCKAP1L,EVI2B
								positive regulation of alpha-beta T cell activation (GO:0046635)	0.0528327	0.167183	6.02008	17.7	EBI3,CCR2
								regulation of mast cell degranulation (GO:0043304)	0.0528327	0.167183	6.02008	17.7	CD84,CD300A
								positive regulation of small GTPase mediated signal transduction (GO:0051057)	0.0528327	0.167183	6.02008	17.7	RASGRP1,RASGRP4
								regulation of tumor necrosis factor secretion (GO:1904467)	0.0528327	0.167183	6.02008	17.7	IFIH1,HAVCR2
								positive regulation of membrane protein ectodomain proteolysis (GO:0051044)	0.0528327	0.167183	6.02008	17.7	IFNG,TNFRSF1B
								amide transport (GO:0042886)	0.0528327	0.167183	6.02008	17.7	TAP1,FOLR2
								negative regulation of cytokine production involved in immune response (GO:0002719)	0.0528327	0.167183	6.02008	17.7	LILRB1,JAK3
								JAK-STAT cascade involved in growth hormone signaling pathway (GO:0060397)	0.0528327	0.167183	6.02008	17.7	STAT5A,JAK3
								toll-like receptor 4 signaling pathway (GO:0034142)	0.0528327	0.167183	6.02008	17.7	ITGB2,CD14
								inhibition of cysteine-type endopeptidase activity (GO:0097340)	0.0528327	0.167183	6.02008	17.7	NLRC4,CARD16
								positive regulation of ubiquitin protein ligase activity (GO:1904668)	0.0545612	0.172357	2.54795	7.41	PSME1,PSME2,PSMB10,PSMB8,PSMB9
								positive regulation of protein phosphorylation (GO:0001934)	0.0556585	0.175524	1.59479	4.61	CSF1R,CD74,CD40,FCRL3,CD80,TNFRSF1B,RASGRP1,CD4,PTPRC,GPNMB,IFNG,HCLS1,CD27,LCP2,CCR7,LAT
								positive regulation of cysteine-type endopeptidase activity involved in apoptotic process (GO:0043280)	0.0558956	0.175971	2.28729	6.6	IFI27,LCK,CASP1,NLRP3,FASLG,NLRC4
								regulation of endothelial cell apoptotic process (GO:2000351)	0.0563546	0.177114	3.67228	10.6	CD40,CD40LG,FASLG
								receptor metabolic process (GO:0043112)	0.0569107	0.178559	2.90412	8.32	FCER1G,ITGB2,LILRB1,LGMN
								regulation of actin nucleation (GO:0051125)	0.0594054	0.184506	5.58979	15.8	WAS,CORO1A
								positive regulation of immune system process (GO:0002684)	0.0594054	0.184506	5.58979	15.8	PIK3CD,LILRB2
								positive regulation of macrophage derived foam cell differentiation (GO:0010744)	0.0594054	0.184506	5.58979	15.8	MSR1,PRKCH
								G-protein coupled acetylcholine receptor signaling pathway (GO:0007213)	0.0594054	0.184506	5.58979	15.8	GNA15,RGS10
								positive regulation of leukocyte activation (GO:0002696)	0.0594054	0.184506	5.58979	15.8	CD2,CD226
								programmed necrotic cell death (GO:0097300)	0.0594054	0.184506	5.58979	15.8	FASLG,CD14
								cell morphogenesis (GO:0000902)	0.0598976	0.185723	2.85117	8.03	RAC2,RHOG,RHOH,NCKAP1L

## Sheet: GO_Molecular_Functions
Up-regulated pathway analysis								Down-regulated pathway analysis
Term	P-value	FDR	Z-Score	Combined Score	Genes			Term	P-value	FDR	Z-Score	Combined Score	Genes
DNA binding (GO:0003677)	0.00342259	0.529669	1.68779	9.58	ZNF550,GTF3C2,GTF3C4,ATN1,HR,ZNF3,ZNF24,ZDHHC1,ZNF8,ZNF749,ZMYM4,ZNF84,ABL1,LZTS1,ZNF124,TEAD3,SMAD3,FOXF2,NFYA,BCL11A,XRCC2,DDX11,DNMT3A,FOXJ3,FOXJ1,FOXP2,MLF1,RAD52,ILF3,ABI2,DMTF1,NUP35,GTF2IRD1,ZNF337,DNA2,TCF3			MHC protein binding (GO:0042287)	1.03718e-13	3.26713e-11	30.5929	914.64	CD74,LAG3,FCRL6,TAP1,LILRB1,PILRA,LILRB2,HLA-E,CD4,CD8B,CLEC7A,CD8A,CD244
myosin binding (GO:0017022)	0.00564203	0.529669	4.79404	24.8	RAB25,RAB3D,TRAK1,RAB6B,STX1A			MHC protein complex binding (GO:0023023)	6.58322e-12	1.03686e-09	44.1973	1137.93	CD74,HLA-DMA,HLA-DMB,HLA-DRA,KLRD1,KLRC1,HLA-DOA,HLA-DOB,MS4A1,HLA-DRB1
myosin V binding (GO:0031489)	0.00564803	0.529669	9.80282	50.7	RAB25,RAB3D,RAB6B			cytokine receptor activity (GO:0004896)	2.90362e-10	3.0488e-08	10.3672	227.663	CCR1,CD74,IL10RA,EBI3,CSF2RB,IL2RG,CD4,CXCR3,IL2RA,IL2RB,IL21R,CCR5,IL12RB1,CCR2,CMKLR1
calcium-dependent phospholipid binding (GO:0005544)	0.00618673	0.529669	4.67965	23.8	PCLO,ANXA3,ANXA8,SYT13,SYT8			MHC class II protein complex binding (GO:0023026)	1.55738e-09	1.22644e-07	39.6179	803.461	CD74,HLA-DMA,HLA-DMB,HLA-DRA,HLA-DOA,HLA-DOB,MS4A1,HLA-DRB1
coreceptor activity involved in Wnt signaling pathway, planar cell polarity pathway (GO:1904929)	0.00875241	0.529669	19.5743	92.8	RYK,ROR1			MHC class I protein binding (GO:0042288)	1.72563e-08	1.08715e-06	39.5396	706.773	CD8B,CD8A,LILRB1,PILRA,LILRB2,CD244,HLA-E
R-SMAD binding (GO:0070412)	0.0111708	0.529669	7.3506	33	SMAD3,SMURF1,PMEPA1			chemokine receptor binding (GO:0042379)	2.63839e-08	1.38516e-06	11.5209	201.046	CCL13,CXCL10,CXCL9,CXCL11,CCL8,CCL5,CCRL2,CCL4,XCL2,CCL3,CXCL13
DEAD/H-box RNA helicase binding (GO:0017151)	0.0120517	0.529669	15.6586	69.2	SMAD3,SMAD5			MHC class II receptor activity (GO:0032395)	4.56969e-08	2.05636e-06	59.1984	1000.53	HLA-DRA,HLA-DOA,HLA-DOB,HLA-DQA1,HLA-DPA1,HLA-DQB1
protein binding involved in heterotypic cell-cell adhesion (GO:0086080)	0.0120517	0.529669	15.6586	69.2	DSP,DSG2			T cell receptor binding (GO:0042608)	5.62659e-08	2.21547e-06	196.96	3287.88	LCK,CD3G,CD3E,DOCK2,HLA-E
mitogen-activated protein kinase binding (GO:0051019)	0.0129021	0.529669	6.91786	30.1	TPR,ABL1,ATF7			chemokine activity (GO:0008009)	1.5844e-07	5.54541e-06	11.034	172.769	CCL13,CXCL10,CXCL9,CXCL11,CCL8,CCL5,CCL4,CCL3,XCL2,CXCL13
coreceptor activity involved in Wnt signaling pathway (GO:0071936)	0.0158049	0.529669	13.0482	54.1	RYK,ROR1			CCR chemokine receptor binding (GO:0048020)	3.03528e-07	9.56113e-06	12.307	184.701	CCL13,CCL8,CCL5,CCL4,CCRL2,CCL3,XCL2,CXCL13,CCR2
bicarbonate transmembrane transporter activity (GO:0015106)	0.0167997	0.529669	6.18903	25.3	SLC4A11,SLC26A9,CFTR			phosphatidylinositol-3,4-bisphosphate binding (GO:0043325)	1.40039e-06	4.01021e-05	16.2726	219.335	ADAP2,NCF1,PLEK,NCF1B,NCF1C,DAPP1,MYO1G
Wnt-activated receptor activity (GO:0042813)	0.0167997	0.529669	6.18903	25.3	RYK,SFRP5,ROR1			MHC class II protein binding (GO:0042289)	5.5632e-06	0.000146034	78.621	951.262	CD74,CD4,LAG3,FCRL6
protein kinase C binding (GO:0005080)	0.0173331	0.529669	4.36022	17.7	DSP,ABL1,DACT2,ADCY6			chemokine receptor activity (GO:0004950)	9.33983e-06	0.000217998	15.7773	182.721	CCR1,CXCR3,CCR7,CCR5,CCR2,CMKLR1
transmembrane receptor protein kinase activity (GO:0019199)	0.0192771	0.529669	3.44551	13.6	DDR1,RYK,TYRO3,ROR1,BMPR1A			non-membrane spanning protein tyrosine kinase activity (GO:0004715)	9.68882e-06	0.000217998	9.04297	104.397	ITK,HCK,ZAP70,LCK,BTK,SLA,SLA2,JAK3
cytoskeletal adaptor activity (GO:0008093)	0.0199875	0.529669	11.1836	43.8	ABI2,NCK2			G-protein coupled chemoattractant receptor activity (GO:0001637)	2.3358e-05	0.000490519	19.6869	209.952	CCR1,CXCR3,CCR5,CCR2,CMKLR1
chloride channel inhibitor activity (GO:0019869)	0.0199875	0.529669	11.1836	43.8	STX1A,CFTR			superoxide-generating NADPH oxidase activator activity (GO:0016176)	4.40111e-05	0.000866469	31.4435	315.412	NCF1,NCF4,NCF1B,NCF1C
phosphatidylinositol phospholipase C activity (GO:0004435)	0.0212843	0.530856	5.59902	21.6	PLCB3,EDNRA,PLCD3			phosphatidylinositol-4,5-bisphosphate 3-kinase activity (GO:0046934)	4.721e-05	0.000874774	6.03987	60.1626	CD86,LCK,TRAT1,CD80,CD28,PIK3CD,ICOS,VAV1,PIK3R5
protein kinase binding (GO:0019901)	0.0248067	0.569445	1.66886	6.17	DSP,DDR1,GRB7,SMAD3,CTBP2,MAML1,RYK,ADCY6,DNM1,SPRED2,TPR,TYRO3,ABL1,KIF13B,DACT2,ATF7,ROR1,RHOV,TCF3,CD24			phosphatidylinositol bisphosphate kinase activity (GO:0052813)	6.67751e-05	0.00116856	5.74673	55.2501	CD86,LCK,TRAT1,CD80,CD28,PIK3CD,ICOS,VAV1,PIK3R5
enhancer binding (GO:0035326)	0.0263593	0.569445	5.11163	18.6	RAI1,SMAD3,TCF3			complement receptor activity (GO:0004875)	0.000110759	0.0018019	22.4574	204.545	CR1,C3AR1,FPR1,FPR3
phospholipase C activity (GO:0004629)	0.0291179	0.569445	4.89839	17.3	EDNRA,PLCB3,PLCD3			phosphatidylinositol 3-kinase activity (GO:0035004)	0.000114406	0.0018019	5.3165	48.2513	CD86,LCK,TRAT1,CD80,CD28,PIK3CD,ICOS,VAV1,PIK3R5
peptide hormone receptor binding (GO:0051428)	0.0295467	0.569445	8.69746	30.6	GNRH1,PTHLH			protein homodimerization activity (GO:0042803)	0.000152471	0.00228707	2.11308	18.5709	CSF1R,ABCD2,BCL2A1,PLEK,CD3G,NLRC4,CD3E,CORO1A,CD3D,GIMAP7,RASGRP1,TYMP,CD79B,STK10,CD79A,CCL5,TIGIT,GBP1,CCR2,WARS,FCER1G,VWF,APOBEC3G,GZMA,CRTAM,TAP1,LILRB1,LILRB2,CD4,NCR3,CD226,CD247,CD69
ribosomal large subunit binding (GO:0043023)	0.0295467	0.569445	8.69746	30.6	CPSF6,MRRF			SH3/SH2 adaptor activity (GO:0005070)	0.000261491	0.00374407	6.27844	51.7916	HSH2D,SH2D2A,SH2D1A,CD28,STAP1,SLA2,LAT
sodium ion binding (GO:0031402)	0.0348785	0.619634	7.82731	26.3	SLC34A2,ATP1A1			CD4 receptor binding (GO:0042609)	0.000293634	0.00385394	39.2294	319.059	CD74,LCK,IL16
phosphotyrosine residue binding (GO:0001784)	0.0350736	0.619634	4.52113	15.1	ABL1,NCK2,VAV2			phospholipase activator activity (GO:0016004)	0.000293634	0.00385394	39.2294	319.059	CCL8,CCL5,CCL3
transcription regulatory region DNA binding (GO:0044212)	0.0499848	0.666175	1.649	4.94	NOTCH1,SMAD3,NFYA,BCL11A,FOXJ1,HR,CCAR1,RAI1,DMTF1,TCF3,MZF1,RCOR2,BAHCC1,SOX4,TEAD3			kinase binding (GO:0019900)	0.000376478	0.00474363	2.33217	18.3883	WARS,FCRL3,ITGB2,RHOG,WAS,RHOH,PTPN22,NOD2,CD3E,LAX1,CD4,PTPRC,LCK,SIT1,RAC2,CASP1,HCLS1,STAP1,PTPN6,CD226,CARD16,LAT,TRIM22
cadherin binding (GO:0045296)	0.0520104	0.666175	1.70842	5.05	CTNND1,FNBP1L,SEPT2,FAM129B,CDH6,PPFIBP1,PLCB3,GPRC5A,EPCAM,PROM1,DBN1,MARK2,PAK4			lipase activator activity (GO:0060229)	0.000504318	0.00611001	29.4205	223.37	CCL8,CCL5,CCL3
protein phosphorylated amino acid binding (GO:0045309)	0.0524624	0.666175	3.79094	11.2	ABL1,NCK2,VAV2			phosphotyrosine residue binding (GO:0001784)	0.000691876	0.00797594	8.19697	59.642	HCK,LCK,STAP1,SAMSN1,VAV1
alkali metal ion binding (GO:0031420)	0.0594054	0.666175	5.58979	15.8	SLC34A2,ATP1A1			CXCR chemokine receptor binding (GO:0045236)	0.000708972	0.00797594	12.0887	87.6636	CXCL10,CXCL9,CXCL11,CXCL13
Rho guanyl-nucleotide exchange factor activity (GO:0005089)	0.0598976	0.666175	2.85117	8.03	PLEKHG2,ARHGEF17,ECT2,VAV2			C-C chemokine binding (GO:0019957)	0.000791945	0.00860216	23.5352	168.065	CCR1,CCR7,CCR5
								phosphatidylinositol phosphate binding (GO:1901981)	0.000938636	0.00985568	4.32721	30.1653	ARHGAP9,PLEKHF1,ADAP2,NCF4,BTK,DAPP1,SNX20,MYO1G
								phosphatidylinositol-3,4,5-trisphosphate binding (GO:0005547)	0.00110314	0.0112093	7.28507	49.6084	ARHGAP9,ADAP2,BTK,DAPP1,MYO1G
								protein tyrosine kinase activity (GO:0004713)	0.00119266	0.0117403	3.20288	21.5604	STAT5A,CSF1R,ITK,HCK,ZAP70,LCK,BTK,SLA,CSF2RB,SLA2,JAK3
								protein phosphorylated amino acid binding (GO:0045309)	0.00146306	0.0138742	6.78196	44.2674	HCK,LCK,STAP1,SAMSN1,VAV1
								phosphatidylinositol bisphosphate binding (GO:1902936)	0.00149753	0.0138742	3.99732	25.9983	ADAP2,NCF1,PLEK,NCF1B,NCF1C,DAPP1,SNX20,MYO1G
								protein kinase C activity (GO:0004697)	0.00163478	0.014713	16.8091	107.852	PRKCH,PRKCB,CCL3
								cytokine activity (GO:0005125)	0.00182567	0.0159746	3.02369	19.0668	CXCL10,CCL13,CXCL11,CXCL9,CCL8,IFNG,CCL5,CCL4,XCL2,CCL3,CXCL13
								death receptor activity (GO:0005035)	0.0027562	0.0222616	7.85484	46.2956	CD40,CD27,TNFRSF8,TNFRSF1B
								tumor necrosis factor-activated receptor activity (GO:0005031)	0.0027562	0.0222616	7.85484	46.2956	CD40,CD27,TNFRSF8,TNFRSF1B
								phosphatidylinositol phospholipase C activity (GO:0004435)	0.0027562	0.0222616	7.85484	46.2956	CCR1,CCL5,CCR5,PLCB2
								GTPase binding (GO:0051020)	0.00289318	0.0227838	3.9985	23.3728	ACAP1,ADAP2,RILPL2,WAS,LCP1,SMAP2,FGD2
								SH2 domain binding (GO:0042169)	0.003728	0.028642	7.14003	39.9262	SIT1,LCK,LILRB1,LAX1
								GTPase regulator activity (GO:0030695)	0.00406656	0.0304992	2.28866	12.599	ARHGAP9,RGS18,WAS,RHOH,RASAL3,ARHGAP15,ARHGAP25,ACAP1,ADAP2,ARHGAP30,TAGAP,TBC1D10C,RGS10,NCKAP1L,SMAP2
								phospholipase C activity (GO:0004629)	0.00429112	0.031435	6.82924	37.2276	CCR1,CCL5,CCR5,PLCB2
								CARD domain binding (GO:0050700)	0.00460303	0.0329535	10.6945	57.5477	CASP1,NOD2,CARD16
								small GTPase binding (GO:0031267)	0.00482854	0.0337998	4.14298	22.0954	ACAP1,ADAP2,RILPL2,WAS,SMAP2,FGD2
								protein kinase binding (GO:0019901)	0.00697483	0.0477624	1.85142	9.19311	CSF1R,WARS,PRKCB,ITGB2,PLEK,RHOG,WAS,RHOH,NOD2,CD3E,LAX1,CD4,PTPRC,LCK,RAC2,HCLS1,STAP1,PTPN6,CD226,CD247,LAT,TRIM22
								amyloid-beta binding (GO:0001540)	0.007385	0.0494952	4.46648	21.9229	CD74,MSR1,ITGB2,LILRB2,ITM2A
								G-protein coupled receptor activity (GO:0004930)	0.00756938	0.0496741	2.19146	10.7023	P2RY10,GPR65,GPR55,FPR1,FPR3,CXCR6,P2RY8,P2RY6,GPR171,C3AR1,CCR7,S1PR4,GPR18,CMKLR1
								chemokine binding (GO:0019956)	0.00813412	0.051273	8.40155	40.4256	CCR1,CXCR3,CCR5
								endopeptidase activity (GO:0004175)	0.00813857	0.051273	2.00141	9.62905	C1QB,FCN1,C1QA,C1S,GZMA,GZMB,CTSW,CTSS,PSMB8,PSMB10,C2,PSMB9,GZMH,GZMM,CASP1,LGMN,C1QC
								MHC class I receptor activity (GO:0032393)	0.00875241	0.054059	19.5743	92.7514	LILRB1,LILRB2
								serine-type peptidase activity (GO:0008236)	0.00961854	0.0582662	2.28074	10.5919	C1QB,FCN1,GZMK,C1QA,GZMM,C1S,GZMA,GZMB,CTSS,C2,C1QC,GZMH
								GTPase activator activity (GO:0005096)	0.0101947	0.0605913	2.17896	9.99245	ARHGAP9,RGS18,RASAL3,ARHGAP15,ARHGAP25,ACAP1,ADAP2,ARHGAP30,TAGAP,TBC1D10C,RGS10,NCKAP1L,SMAP2
								serine-type endopeptidase activity (GO:0004252)	0.0105566	0.0615804	2.34859	10.6884	C1QB,FCN1,C1QA,GZMM,C1S,GZMA,GZMB,CTSS,C2,C1QC,GZMH
								actin binding (GO:0003779)	0.0118911	0.0677906	2.1332	9.45426	WAS,LSP1,NOD2,RCSD1,AIF1,CORO1A,PARVG,KCNMA1,COTL1,LCP1,CCR5,GBP1,MYO1F
								superoxide-generating NADPH oxidase activity (GO:0016175)	0.0120517	0.0677906	15.6586	69.1885	NCF1,CYBB
								adenylyltransferase activity (GO:0070566)	0.014778	0.0816678	6.5332	27.5349	OAS1,OAS2,OASL
								G-protein coupled nucleotide receptor activity (GO:0001608)	0.0158049	0.0831678	13.0482	54.1165	P2RY13,GPR171
								G-protein coupled purinergic nucleotide receptor activity (GO:0045028)	0.0158049	0.0831678	13.0482	54.1165	P2RY13,GPR171
								double-stranded RNA binding (GO:0003725)	0.0158415	0.0831678	3.63749	15.0778	IFIH1,OAS1,OAS2,TLR8,OASL
								GTPase activity (GO:0003924)	0.0243494	0.125738	2.05642	7.6401	GNA15,GNGT2,ARHGDIB,MX1,RAC2,RHOG,RHOH,SEPT1,GIMAP7,GBP1,RAB33A
								protein phosphatase 1 binding (GO:0008157)	0.0295467	0.145425	8.69746	30.6306	LILRB1,LILRB2
								immunoglobulin binding (GO:0019865)	0.0295467	0.145425	8.69746	30.6306	FCER1G,VWF
								calcium-dependent protein serine/threonine kinase activity (GO:0009931)	0.0295467	0.145425	8.69746	30.6306	PRKCB,CCL3
								integrin binding (GO:0005178)	0.0305022	0.147818	2.67924	9.35044	VWF,GPNMB,ICAM3,CD226,LCP1,FERMT3
								oxidoreductase activity, acting on NAD(P)H, oxygen as acceptor (GO:0050664)	0.0348785	0.166466	7.82731	26.2675	NCF1,CYBB
								phospholipase A2 activity (GO:0004623)	0.0382688	0.177536	4.35345	14.2058	PLA2G2D,RARRES3,PLB1
								cysteine-type endopeptidase inhibitor activity (GO:0004869)	0.0383252	0.177536	3.33785	10.8869	CD27,CARD16,NLRC4,CST7
								carbohydrate kinase activity (GO:0019200)	0.0405502	0.18512	7.11537	22.8063	HK3,NAGK
								phosphatidylinositol-3-phosphate binding (GO:0032266)	0.0416069	0.187231	4.19776	13.3467	PLEKHF1,NCF4,SNX20
								SH3 domain binding (GO:0017124)	0.0484453	0.214934	3.07543	9.3103	NCF1,WAS,PTPN22,CD3E
								transmembrane receptor protein tyrosine phosphatase activity (GO:0005001)	0.0528327	0.224896	6.02008	17.7028	PTPRC,PTPN6
								transmembrane receptor protein phosphatase activity (GO:0019198)	0.0528327	0.224896	6.02008	17.7028	PTPRC,PTPN6
								purinergic nucleotide receptor activity (GO:0001614)	0.0528327	0.224896	6.02008	17.7028	P2RY13,GPR171
								peptidase activator activity (GO:0016504)	0.0594054	0.24622	5.58979	15.782	PSME1,PSME2
								peptidoglycan binding (GO:0042834)	0.0594054	0.24622	5.58979	15.782	NLRP3,NOD2

## Sheet: Reactome Signaling pathways
Up-regulated pathway analysis								Down-regulated pathway analysis
Term	P-value	FDR	Z-Score	Combined Score	Genes			Term	P-value	FDR	Z-Score	Combined Score	Genes
Non-integrin membrane-ECM interactions Homo sapiens R-HSA-3000171	7.39583e-05	0.047999	7.89655	75.1121	DDR1,LAMA5,ITGB4,ITGA2,LAMC2,LAMB1,AGRN			Immune System Homo sapiens R-HSA-168256	1.92025e-85	1.05229e-82	8.34773	1628.37	FCN1,CD86,NCF1,CD80,NCF4,ICAM3,UBE2L6,IFI35,IFI30,IFIT3,IL18RAP,C3AR1,AP1S2,HLA-DOA,HLA-DOB,TRIM21,B2M,TRIM22,ZBP1,GBP5,CD96,HLA-H,PRKCB,CD300A,CD180,TAP2,HLA-B,TAP1,FLT3LG,HLA-C,CYBB,HLA-A,HLA-F,HLA-E,CLEC4A,TYROBP,IFI27,CD8B,CD8A,PSME1,BTK,PSME2,PRKCQ,CD226,CD300C,CLEC4E,CSF1R,KLRB1,UBA7,EBI3,DAPP1,CSF2RB,RASAL3,RASGRP1,KIR2DL4,RASGRP4,C2,CD79B,CD79A,RNF213,KLRK1,CLEC7A,INPP5D,BTLA,TNFRSF17,SLA…
Laminin interactions Homo sapiens R-HSA-3000157	0.000221822	0.0719813	10.9327	91.9834	LAMA5,ITGB4,ITGA2,LAMC2,LAMB1			Adaptive Immune System Homo sapiens R-HSA-1280218	2.03543e-59	5.57708e-57	8.93005	1206.82	CD86,NCF1,CD80,NCF4,ICAM3,UBE2L6,IFI30,AP1S2,HLA-DOA,HLA-DOB,TRIM21,B2M,CD96,HLA-H,PRKCB,CD300A,TAP2,HLA-B,TAP1,HLA-C,CYBB,HLA-A,HLA-F,HLA-E,TYROBP,CD8B,CD8A,PSME1,BTK,PSME2,PRKCQ,CD226,CD300C,KLRB1,UBA7,DAPP1,RASGRP1,KIR2DL4,CD79B,CD79A,RNF213,KLRK1,INPP5D,BTLA,SLAMF7,SLAMF6,KLRC1,ICOS,CD300LF,HLA-DQA1,HLA-DRB5,SIGLEC11,SH2D1A,CRTAM,PTPRC,SELL,CD28,HLA-DRA,KLRD1,HLA-DRB1,LAT,LGMN,ITK,CD40,SIGLEC…
Signaling by Robo receptor Homo sapiens R-HSA-376176	0.00110314	0.238646	7.28507	49.6084	ROBO2,ABL1,NCK2,ARHGAP39,PAK4			Immunoregulatory interactions between a Lymphoid and a non-Lymphoid cell Homo sapiens R-HSA-198933	3.7681e-48	6.88307e-46	23.505	2566.68	CD40,SIGLEC9,ITGB2,ICAM3,CD3G,CD3E,ITGAL,CD3D,FCGR3A,ITGB7,B2M,CD33,CD96,HLA-H,CD300A,HLA-B,HLA-C,HLA-A,HLA-F,HLA-E,CD200R1,NCR3,TYROBP,CD8B,CD8A,CD226,CD300C,HCST,LILRA6,KLRB1,KIR2DL4,LILRA5,KLRK1,SLAMF7,SLAMF6,KLRC1,CD300LF,FCGR1A,LAIR1,SIGLEC11,CRTAM,SH2D1A,LILRB1,LILRB2,LILRB3,LILRB4,LILRB5,CLEC2B,CD40LG,SELL,KLRD1,SIGLEC1,CD247,SIGLEC7,SIGLEC5
ECM proteoglycans Homo sapiens R-HSA-3000178	0.00243474	0.395037	4.82137	29.0146	LAMA5,PTPRS,IBSP,ITGA2,LAMB1,AGRN			Cytokine Signaling in Immune system Homo sapiens R-HSA-1280215	5.08366e-37	6.96462e-35	7.0287	587.385	CIITA,CD40,TNFRSF13B,PIK3CD,UBE2L6,IFI35,IFI30,IFIT3,IL18BP,TNFSF13B,OASL,IL18RAP,CASP1,JAK3,TRIM21,B2M,TRIM22,HAVCR2,HLA-DPA1,GBP5,HLA-H,VWF,HLA-B,FLT3LG,HLA-C,IL16,HLA-A,TNFRSF1B,HLA-F,VAV1,HLA-E,HCK,IFI27,OAS1,IFNG,LCK,OAS2,IRF4,IRF1,PSME1,LTA,PSME2,IRF9,HLA-DQB1,CSF1R,UBA7,EBI3,CSF2RB,NOD2,RASAL3,IL2RG,RASGRP1,PSMB10,RASGRP4,INPP5D,TNFRSF17,GBP2,IL12RB1,FCGR1A,GBP1,FCGR1B,GBP4,HLA-DQA1,STAT5A…
Rho GTPase cycle Homo sapiens R-HSA-194840	0.0116316	0.883347	2.76508	12.3158	DEPDC1B,PLEKHG2,ARHGEF17,TRIP10,ARHGAP39,RHOV,ECT2,VAV2			Interferon Signaling Homo sapiens R-HSA-913531	2.73428e-28	2.99677e-26	11.898	755.125	CIITA,UBA7,UBE2L6,IFI35,IFI30,IFIT3,OASL,GBP2,FCGR1A,B2M,TRIM21,GBP1,FCGR1B,TRIM22,HLA-DQA1,GBP4,HLA-DPA1,GBP5,HLA-H,HLA-DRB5,STAT2,MX1,HLA-B,HLA-C,ISG15,HLA-A,HLA-F,PSMB8,HLA-E,ISG20,IFI27,OAS1,IFNG,OAS2,IRF4,IRF1,HLA-DPB1,HLA-DRA,PTPN6,XAF1,HLA-DRB1,IRF9,HLA-DQB1
Regulation of gene expression in late stage (branching morphogenesis) pancreatic bud precursor cells Homo sapiens R-HSA-210744	0.0120517	0.883347	15.6586	69.1885	NOTCH1,HNF1B			Interferon gamma signaling Homo sapiens R-HSA-877300	4.28457e-28	3.91324e-26	21.7895	1373.12	CIITA,IFI30,OASL,GBP2,FCGR1A,B2M,TRIM21,GBP1,FCGR1B,TRIM22,GBP4,HLA-DQA1,HLA-DPA1,GBP5,HLA-H,HLA-DRB5,HLA-B,HLA-C,HLA-A,HLA-F,HLA-E,OAS1,IFNG,OAS2,IRF4,IRF1,HLA-DPB1,HLA-DRA,PTPN6,IRF9,HLA-DRB1,HLA-DQB1
Cell-Cell communication Homo sapiens R-HSA-1500931	0.0172497	0.883347	2.56157	10.3999	CDH6,CLDN10,ITGB4,CTNND1,NCK2,LAMC2,PVRL4,DSCAML1			Innate Immune System Homo sapiens R-HSA-168249	3.58588e-25	2.80723e-23	4.75929	267.889	FCN1,CD86,ITK,CD80,ITGB2,PIK3CD,ICAM3,UBE2L6,CD3G,CTSS,IFIH1,FCGR3A,PSTPIP1,C3AR1,CASP1,JAK3,TRIM21,B2M,CCR2,ZBP1,CR1,FCER1G,VWF,CD180,HLA-B,HLA-C,VAV1,HLA-E,CLEC4A,HCK,TYROBP,AIM2,LCK,IRF1,PSME1,BTK,PSME2,TLR8,PRKCQ,LCP2,CLEC4E,C1QB,C1QA,C1S,UBA7,WAS,CSF2RB,NLRC4,NOD2,RASAL3,IL2RG,RASGRP1,PSMB10,RASGRP4,C2,KLRK1,CLEC7A,NLRP3,NCKAP1L,CD14,FCGR1A,TRAT1,LY86,ISG15,PSMB8,PSMB9,CD4,GZMM,FCGR2A,CD209,…
p75 NTR receptor-mediated signalling Homo sapiens R-HSA-193704	0.0177227	0.883347	3.06373	12.3557	LINGO1,PLEKHG2,ARHGEF17,CASP2,ECT2,VAV2			Generation of second messenger molecules Homo sapiens R-HSA-202433	7.26879e-22	4.97912e-20	48.1024	2341.3	ITK,HLA-DRB5,WAS,CD3G,CD3E,CD3D,FYB,ZAP70,CD4,LCK,HLA-DPB1,HLA-DRA,LCP2,CD247,HLA-DQA1,LAT,HLA-DRB1,HLA-DPA1,HLA-DQB1
Cell death signalling via NRAGE, NRIF and NADE Homo sapiens R-HSA-204998	0.0180823	0.883347	3.50722	14.0738	PLEKHG2,ARHGEF17,CASP2,ECT2,VAV2			Interferon alpha/beta signaling Homo sapiens R-HSA-909733	2.43365e-20	1.48182e-18	20.8463	941.465	HLA-H,STAT2,MX1,HLA-B,HLA-C,ISG15,IFI35,HLA-A,HLA-F,IFIT3,PSMB8,OASL,HLA-E,ISG20,OAS1,IFI27,OAS2,IRF4,IRF1,PTPN6,GBP2,XAF1,IRF9
Signaling by BMP Homo sapiens R-HSA-201451	0.0189683	0.883347	5.87928	23.3112	SMURF1,SMAD5,BMPR1A			TCR signaling Homo sapiens R-HSA-202403	8.45676e-20	4.63431e-18	12.7938	561.861	ITK,WAS,CD3G,CD3E,CD3D,PSMB10,FYB,INPP5D,HLA-DQA1,HLA-DPA1,HLA-DRB5,TRAT1,PSMB8,PSMB9,ZAP70,CD4,PTPRC,LCK,PSME1,HLA-DPB1,PSME2,HLA-DRA,PRKCQ,LCP2,CD247,HLA-DRB1,LAT,HLA-DQB1
RHO GTPases Activate Rhotekin and Rhophilins Homo sapiens R-HSA-5666185	0.0199875	0.883347	11.1836	43.7575	RHPN1,RHPN2			Costimulation by the CD28 family Homo sapiens R-HSA-388841	2.02375e-18	1.00819e-16	17.9038	729.428	CD86,HLA-DRB5,CD80,CD3G,PDCD1LG2,CD3E,CD3D,VAV1,CD4,LCK,BTLA,CD28,HLA-DPB1,CTLA4,HLA-DRA,PTPN6,CD247,ICOS,HLA-DQA1,HLA-DRB1,HLA-DPA1,HLA-DQB1
Type I hemidesmosome assembly Homo sapiens R-HSA-446107	0.0199875	0.883347	11.1836	43.7575	ITGB4,LAMC2			Translocation of ZAP-70 to Immunological synapse Homo sapiens R-HSA-202430	3.08149e-18	1.40722e-16	80.2181	3234.48	HLA-DRB5,CD3G,CD3E,CD3D,ZAP70,CD4,LCK,HLA-DPB1,HLA-DRA,CD247,HLA-DQA1,HLA-DRB1,HLA-DPA1,HLA-DQB1
Cell junction organization Homo sapiens R-HSA-446728	0.0207539	0.883347	2.94838	11.425	CDH6,CLDN10,ITGB4,CTNND1,LAMC2,PVRL4			PD-1 signaling Homo sapiens R-HSA-389948	4.53938e-18	1.91352e-16	54.7957	2188.2	HLA-DRB5,CD3G,PDCD1LG2,CD3E,CD3D,CD4,LCK,HLA-DPB1,HLA-DRA,PTPN6,CD247,HLA-DQA1,HLA-DRB1,HLA-DPA1,HLA-DQB1
Signaling by Rho GTPases Homo sapiens R-HSA-194315	0.0229398	0.883347	1.80349	6.80796	PLEKHG2,ARHGEF17,ARHGAP39,VAV2,DEPDC1B,CENPF,KLC3,ABI2,YWHAQ,TRIP10,RHPN1,ABL1,RHOV,RHPN2,ECT2,CFTR			Phosphorylation of CD3 and TCR zeta chains Homo sapiens R-HSA-202427	4.85219e-17	1.89929e-15	56.144	2109.02	HLA-DRB5,CD3G,CD3E,CD3D,CD4,PTPRC,LCK,HLA-DPB1,HLA-DRA,CD247,HLA-DQA1,HLA-DRB1,HLA-DPA1,HLA-DQB1
Neurotoxicity of clostridium toxins Homo sapiens R-HSA-168799	0.0245757	0.883347	9.78514	36.2637	SNAP25,STX1A			Antigen processing-Cross presentation Homo sapiens R-HSA-1236975	6.69885e-16	2.44731e-14	13.971	488.139	HLA-H,NCF1,NCF4,TAP2,HLA-B,TAP1,HLA-C,CYBB,HLA-A,HLA-F,CTSS,PSMB10,PSMB8,HLA-E,PSMB9,MRC1,PSME1,PSME2,FCGR1A,B2M,FCGR1B
NRAGE signals death through JNK Homo sapiens R-HSA-193648	0.0256499	0.883347	3.8275	14.0209	PLEKHG2,ARHGEF17,ECT2,VAV2			Downstream TCR signaling Homo sapiens R-HSA-202424	3.97788e-14	1.36242e-12	10.9165	336.833	HLA-DRB5,TRAT1,CD3G,CD3E,CD3D,PSMB10,PSMB8,PSMB9,CD4,LCK,INPP5D,PSME1,HLA-DPB1,PSME2,HLA-DRA,PRKCQ,CD247,HLA-DQA1,HLA-DRB1,HLA-DPA1,HLA-DQB1
Downregulation of TGF-beta receptor signaling Homo sapiens R-HSA-2173788	0.0263593	0.883347	5.11163	18.5855	SMAD3,SMURF1,PMEPA1			GPVI-mediated activation cascade Homo sapiens R-HSA-114604	1.97498e-12	6.3664e-11	15.8399	426.894	FCER1G,RHOG,PIK3CD,CSF2RB,IL2RG,VAV1,PIK3R5,LCK,IL2RA,IL2RB,RAC2,LCP2,PTPN6,JAK3,LAT
Apoptotic cleavage of cell adhesion proteins Homo sapiens R-HSA-351906	0.0295467	0.883347	8.69746	30.6306	DSP,DSG2			Chemokine receptors bind chemokines Homo sapiens R-HSA-380108	4.79382e-12	1.45945e-10	14.6787	382.58	CCR1,CXCL9,CXCR6,CXCL13,CXCL10,CXCL11,CXCR3,CCL5,CCRL2,CCL4,XCL2,CCL3,CCR7,CCR5,CCR2
NICD traffics to nucleus Homo sapiens R-HSA-157052	0.0405502	0.883347	7.11537	22.8063	NOTCH1,MAML1			Hemostasis Homo sapiens R-HSA-109582	1.28416e-11	3.70378e-10	3.6074	90.4677	CD84,SELPLG,ITGB2,SIRPG,PLEK,F13A1,PIK3CD,CTSW,CSF2RB,ITGAL,IL2RG,RASGRP1,PIK3R5,SPN,DOCK11,GNA15,GNGT2,INPP5D,ITGAX,RAC2,JAK3,SRGN,CD74,PRKCH,FCER1G,VWF,PRKCB,RHOG,VAV1,CD2,DOK2,SELL,LCK,IL2RA,IRF1,KCNMA1,IL2RB,PRKCQ,PTPN6,LCP2,CD48,DOCK2,LAT,CD244
Notch-HLH transcription pathway Homo sapiens R-HSA-350054	0.0405502	0.883347	7.11537	22.8063	NOTCH1,MAML1			Endosomal/Vacuolar pathway Homo sapiens R-HSA-1236977	6.54284e-11	1.79274e-09	79.252	1858.47	HLA-H,HLA-B,HLA-C,HLA-A,HLA-F,B2M,CTSS,HLA-E
Adherens junctions interactions Homo sapiens R-HSA-418990	0.0416069	0.883347	4.19776	13.3467	CDH6,CTNND1,PVRL4			Cell surface interactions at the vascular wall Homo sapiens R-HSA-202733	5.1274e-10	1.33801e-08	8.13546	174.028	CD74,CD84,FCER1G,SELPLG,SIRPG,ITGB2,ITGAL,SPN,CD2,DOK2,SELL,LCK,INPP5D,ITGAX,CD48,PTPN6,CD244
TGF-beta receptor signaling activates SMADs Homo sapiens R-HSA-2173789	0.0450865	0.883347	4.0528	12.5603	SMAD3,SMURF1,PMEPA1			ER-Phagosome pathway Homo sapiens R-HSA-1236974	5.90016e-10	1.46968e-08	10.9855	233.451	HLA-H,TAP2,HLA-B,TAP1,HLA-C,HLA-A,HLA-F,PSMB10,PSMB8,HLA-E,PSMB9,PSME1,PSME2,B2M
Assembly of the primary cilium Homo sapiens R-HSA-5617833	0.0459082	0.883347	1.98973	6.13057	UNC119B,FBF1,INPP5E,RAB3IP,IFT80,RPGRIP1L,CSNK1E,WDR35,SEPT2			The role of Nef in HIV-1 replication and disease pathogenesis Homo sapiens R-HSA-164952	7.63904e-10	1.82008e-08	22.0884	463.693	HCK,CD4,CD8B,LCK,AP1S2,CD28,HLA-A,CD247,DOCK2,B2M
Activation of Rac Homo sapiens R-HSA-428540	0.0465414	0.883347	6.52209	20.0059	NCK2,PAK4			Platelet activation, signaling and aggregation Homo sapiens R-HSA-76002	1.20811e-09	2.75852e-08	4.65713	95.6305	PLEK,F13A1,PIK3CD,CTSW,CSF2RB,IL2RG,RASGRP1,PIK3R5,GNA15,GNGT2,RAC2,JAK3,SRGN,PRKCH,FCER1G,VWF,PRKCB,RHOG,VAV1,LCK,IL2RA,IL2RB,PRKCQ,LCP2,PTPN6,LAT
Regulation of insulin secretion Homo sapiens R-HSA-422356	0.0500122	0.883347	2.61616	7.83668	SNAP25,CACNB3,PLCB3,STX1A,ADCY6			Signaling by Interleukins Homo sapiens R-HSA-449147	1.30726e-09	2.86552e-08	3.76762	77.0679	CSF1R,EBI3,PIK3CD,CSF2RB,NOD2,RASAL3,IL2RG,RASGRP1,RASGRP4,PSMB10,IL18BP,IL18RAP,INPP5D,CASP1,IL12RB1,JAK3,HAVCR2,STAT5A,VWF,FLT3LG,IL16,PSMB8,VAV1,PSMB9,HCK,CD4,LCK,IL2RA,IL2RB,PSME1,PSME2,PTPN6,LAT
Extracellular matrix organization Homo sapiens R-HSA-1474244	0.0531871	0.883347	1.74481	5.11917	DDR1,LAMA5,PTPRS,COL27A1,IBSP,ITGB4,ITGA2,MFAP2,ITGB8,LAMC2,LAMB1,AGRN			DAP12 interactions Homo sapiens R-HSA-2172127	2.277e-09	4.79922e-08	3.86351	76.8855	CD86,CD80,PIK3CD,CSF2RB,RASAL3,IL2RG,RASGRP1,RASGRP4,PSMB10,KLRK1,B2M,JAK3,VWF,TRAT1,HLA-B,HLA-C,VAV1,PSMB8,HLA-E,PSMB9,TYROBP,LCK,IL2RA,IL2RB,BTK,PSME1,CD28,PSME2,KLRD1,LCP2,LAT
Class B/2 (Secretin family receptors) Homo sapiens R-HSA-373080	0.059342	0.883347	2.48319	7.01361	GIPR,PTCH1,WNT7B,SCTR,PTHLH			Class A/1 (Rhodopsin-like receptors) Homo sapiens R-HSA-373076	3.12377e-09	6.3401e-08	4.02223	78.7722	CXCL9,GPR68,GPR65,FPR1,FPR3,CXCR6,CXCL13,GPR132,P2RY6,CXCR3,CCL5,CCRL2,CCL4,C3AR1,CCL3,CCR7,CCR5,S1PR4,CCR2,CCR1,P2RY13,P2RY10,GPR55,CXCL10,CXCL11,LPAR5,PNOC,XCL2,GPR18
								Antigen Presentation: Folding, assembly and peptide loading of class I MHC Homo sapiens R-HSA-983170	5.08015e-09	9.94257e-08	22.3213	426.29	HLA-H,TAP2,HLA-B,HLA-C,TAP1,HLA-A,HLA-F,B2M,HLA-E
								MHC class II antigen presentation Homo sapiens R-HSA-2132295	5.56989e-09	1.05252e-07	7.37646	140.196	CD74,HLA-DRB5,IFI30,CTSS,HLA-DMA,HLA-DMB,AP1S2,HLA-DPB1,HLA-DRA,HLA-DOA,HLA-DOB,HLA-DQA1,HLA-DRB1,LGMN,HLA-DPA1,HLA-DQB1
								DAP12 signaling Homo sapiens R-HSA-2424491	1.29445e-08	2.36453e-07	3.74997	68.1093	CD86,CD80,PIK3CD,CSF2RB,RASAL3,IL2RG,RASGRP1,RASGRP4,PSMB10,KLRK1,B2M,JAK3,VWF,TRAT1,VAV1,PSMB8,HLA-E,PSMB9,TYROBP,LCK,IL2RA,IL2RB,BTK,PSME1,CD28,PSME2,KLRD1,LCP2,LAT
								Class I MHC mediated antigen processing & presentation Homo sapiens R-HSA-983169	1.48428e-08	2.62383e-07	3.9469	71.1459	NCF1,UBA7,NCF4,UBE2L6,CTSS,PSMB10,RNF213,MRC1,FCGR1A,B2M,TRIM21,FCGR1B,HLA-H,DTX3L,HLA-B,TAP2,HLA-C,TAP1,CYBB,HLA-A,HLA-F,PSMB8,HLA-E,PSMB9,PSME1,PSME2,ASB2
								G alpha (i) signalling events Homo sapiens R-HSA-418594	4.09917e-08	7.01984e-07	4.28474	72.883	CCR1,RGS18,P2RY13,CXCL9,GPR55,FPR1,FPR3,CXCR6,CXCL13,CXCL10,CXCL11,GNGT2,LPAR5,CXCR3,CCL5,PNOC,C3AR1,RGS10,CCR7,CCR5,S1PR4,GPR18,CCR2
								TNFR2 non-canonical NF-kB pathway Homo sapiens R-HSA-5668541	9.96149e-08	1.65421e-06	6.90611	111.34	CD40,TNFRSF13B,CD70,TNFRSF1B,PSMB10,PSMB8,TNFSF13B,PSMB9,CD40LG,LTA,PSME1,PSME2,TNFRSF17,CD27
								Host Interactions of HIV factors Homo sapiens R-HSA-162909	1.4553e-07	2.34561e-06	5.67162	89.2876	APOBEC3G,HLA-A,PSMB10,PSMB8,PSMB9,HCK,CD4,CD8B,LCK,AP1S2,PSME1,CD28,PSME2,CD247,DOCK2,B2M
								Peptide ligand-binding receptors Homo sapiens R-HSA-375276	4.08955e-07	6.40307e-06	4.38734	64.5363	CCR1,CXCL9,FPR1,FPR3,CXCR6,CXCL13,CXCL10,CXCL11,CXCR3,CCL5,PNOC,CCRL2,CCL4,C3AR1,XCL2,CCL3,CCR7,CCR5,CCR2
								Nef-mediates down modulation of cell surface receptors by recruiting them to clathrin adapters Homo sapiens R-HSA-164938	5.02141e-07	7.64369e-06	19.7627	286.645	CD4,CD8B,LCK,CD28,AP1S2,HLA-A,B2M
								GPCR ligand binding Homo sapiens R-HSA-500792	1.06496e-06	1.57729e-05	2.92102	40.1715	CXCL9,GPR68,GPR65,FPR1,FPR3,CXCR6,CXCL13,GPR132,P2RY6,GNGT2,CCL5,CXCR3,CCL4,CCRL2,C3AR1,CCL3,CCR7,CCR5,S1PR4,CCR2,CCR1,P2RY13,P2RY10,GPR55,CXCL10,CXCL11,LPAR5,PNOC,XCL2,GPR18
								TNFs bind their physiological receptors Homo sapiens R-HSA-5669034	1.40039e-06	2.01951e-05	16.2726	219.335	TNFRSF13B,CD70,LTA,TNFRSF17,CD27,TNFRSF1B,TNFSF13B
								Interleukin-2 signaling Homo sapiens R-HSA-451927	1.60417e-06	2.25406e-05	3.65705	48.7957	STAT5A,VWF,PIK3CD,CSF2RB,RASAL3,IL2RG,RASGRP1,PSMB8,RASGRP4,PSMB10,PSMB9,LCK,INPP5D,IL2RA,IL2RB,PSME1,PSME2,PTPN6,JAK3,LAT,HAVCR2
								Signaling by SCF-KIT Homo sapiens R-HSA-1433557	2.51957e-06	3.45181e-05	3.216	41.4588	STAT5A,CD86,VWF,TRAT1,CD80,PIK3CD,CSF2RB,RASAL3,IL2RG,RASGRP1,VAV1,PSMB8,RASGRP4,PSMB10,PSMB9,LCK,IL2RA,IL2RB,PSME1,CD28,PSME2,PTPN6,JAK3,LAT
								Fc epsilon receptor (FCERI) signaling Homo sapiens R-HSA-2454202	2.62056e-06	3.5026e-05	2.96767	38.1408	CD86,ITK,CD80,PIK3CD,CSF2RB,RASAL3,IL2RG,RASGRP1,RASGRP4,PSMB10,JAK3,FCER1G,VWF,TRAT1,PSMB8,VAV1,PSMB9,LCK,IL2RA,IL2RB,PSME1,BTK,CD28,PSME2,PRKCQ,LCP2,LAT
								Interleukin-3, 5 and GM-CSF signaling Homo sapiens R-HSA-512988	2.8075e-06	3.66312e-05	3.51827	44.9748	STAT5A,VWF,PIK3CD,CSF2RB,RASAL3,IL2RG,RASGRP1,VAV1,PSMB8,RASGRP4,PSMB10,PSMB9,HCK,INPP5D,IL2RA,IL2RB,PSME1,PSME2,PTPN6,JAK3,LAT
								G-protein beta:gamma signalling Homo sapiens R-HSA-397795	4.24503e-06	5.40994e-05	8.492	105.044	GNGT2,IL2RA,IL2RB,PIK3CD,CSF2RB,IL2RG,JAK3,PLCB2,PIK3R5
								Gastrin-CREB signalling pathway via PKC and MAPK Homo sapiens R-HSA-881907	4.7472e-06	5.91242e-05	2.80399	34.3712	RGS18,GPR68,GPR65,CSF2RB,RASAL3,IL2RG,RASGRP1,RASGRP4,PSMB10,GPR132,P2RY6,GNA15,GNGT2,JAK3,P2RY10,PRKCH,VWF,PSMB8,PSMB9,LPAR5,IL2RA,IL2RB,PSME1,XCL2,PSME2,PRKCQ,PLCB2,LAT
								CD28 dependent Vav1 pathway Homo sapiens R-HSA-389359	6.55595e-06	7.98369e-05	28.1284	335.717	CD86,LCK,CD80,CD28,VAV1
								Signaling by the B Cell Receptor (BCR) Homo sapiens R-HSA-983705	6.85872e-06	8.17082e-05	3.55989	42.3271	CD86,PRKCB,TRAT1,CD80,DAPP1,PIK3CD,RASGRP1,VAV1,PSMB8,PSMB10,PSMB9,CD79B,CD79A,LCK,BTK,PSME1,CD28,PSME2,PTPN6
								Signaling by ERBB4 Homo sapiens R-HSA-1236394	1.05277e-05	0.000122749	3.01449	34.5506	STAT5A,CD86,VWF,TRAT1,CD80,PIK3CD,CSF2RB,RASAL3,IL2RG,RASGRP1,VAV1,PSMB8,RASGRP4,PSMB10,PSMB9,LCK,IL2RA,IL2RB,PSME1,CD28,PSME2,JAK3,LAT
								Signaling by GPCR Homo sapiens R-HSA-372790	1.10792e-05	0.000126487	1.9407	22.1442	CXCL9,GPR68,GPR65,PIK3CD,CXCL13,GPR132,GNGT2,CCRL2,C3AR1,RAC2,CCR7,CCR5,JAK3,CCR2,PRKCH,VWF,PRKCB,RHOG,VAV1,PSME1,XCL2,PSME2,PRKCQ,PLCB2,RGS18,FPR1,FPR3,CSF2RB,CXCR6,RASAL3,IL2RG,RASGRP1,PSMB10,RASGRP4,FGD2,PIK3R5,P2RY6,GNA15,CCL5,CXCR3,CCL4,CCL3,S1PR4,CCR1,P2RY13,P2RY10,GPR55,PSMB8,PSMB9,CXCL10,CXCL11,LPAR5,IL2RA,PNOC,IL2RB,RGS10,GPR18,LAT
								Downstream signal transduction Homo sapiens R-HSA-186763	1.78173e-05	0.000199263	2.90855	31.806	STAT5A,CD86,VWF,TRAT1,CD80,PIK3CD,CSF2RB,RASAL3,IL2RG,RASGRP1,VAV1,PSMB8,RASGRP4,PSMB10,PSMB9,LCK,IL2RA,IL2RB,PSME1,CD28,PSME2,JAK3,LAT
								VEGFA-VEGFR2 Pathway Homo sapiens R-HSA-4420097	2.01716e-05	0.000221081	2.96568	32.0627	NCF1,VWF,PRKCB,SH2D2A,NCF4,CYBB,CSF2RB,RASAL3,IL2RG,RASGRP1,VAV1,PSMB8,RASGRP4,PSMB10,PSMB9,IL2RA,IL2RB,PSME1,PSME2,NCKAP1L,JAK3,LAT
								G beta:gamma signalling through PI3Kgamma Homo sapiens R-HSA-392451	2.25971e-05	0.000242808	7.91057	84.6248	GNGT2,IL2RA,IL2RB,PIK3CD,CSF2RB,IL2RG,JAK3,PIK3R5
								Nef and signal transduction Homo sapiens R-HSA-164944	2.49439e-05	0.00026287	39.3065	416.604	HCK,LCK,CD247,DOCK2
								Cross-presentation of soluble exogenous antigens (endosomes) Homo sapiens R-HSA-1236978	2.64216e-05	0.00027319	7.71723	81.3499	MRC1,PSME1,PSME2,FCGR1A,FCGR1B,PSMB10,PSMB8,PSMB9
								Signaling by VEGF Homo sapiens R-HSA-194138	2.94157e-05	0.000296165	2.88695	30.1224	NCF1,VWF,PRKCB,SH2D2A,NCF4,CYBB,CSF2RB,RASAL3,IL2RG,RASGRP1,VAV1,PSMB8,RASGRP4,PSMB10,PSMB9,IL2RA,IL2RB,PSME1,PSME2,NCKAP1L,JAK3,LAT
								Downstream signaling of activated FGFR2 Homo sapiens R-HSA-5654696	3.08054e-05	0.000296165	2.87739	29.8898	CD86,VWF,TRAT1,CD80,PIK3CD,CSF2RB,RASAL3,IL2RG,RASGRP1,VAV1,PSMB8,RASGRP4,PSMB10,PSMB9,LCK,IL2RA,IL2RB,PSME1,CD28,PSME2,JAK3,LAT
								Downstream signaling of activated FGFR4 Homo sapiens R-HSA-5654716	3.08054e-05	0.000296165	2.87739	29.8898	CD86,VWF,TRAT1,CD80,PIK3CD,CSF2RB,RASAL3,IL2RG,RASGRP1,VAV1,PSMB8,RASGRP4,PSMB10,PSMB9,LCK,IL2RA,IL2RB,PSME1,CD28,PSME2,JAK3,LAT
								Downstream signaling of activated FGFR3 Homo sapiens R-HSA-5654708	3.08054e-05	0.000296165	2.87739	29.8898	CD86,VWF,TRAT1,CD80,PIK3CD,CSF2RB,RASAL3,IL2RG,RASGRP1,VAV1,PSMB8,RASGRP4,PSMB10,PSMB9,LCK,IL2RA,IL2RB,PSME1,CD28,PSME2,JAK3,LAT
								GPCR downstream signaling Homo sapiens R-HSA-388396	3.46202e-05	0.000322731	2.00729	20.617	RGS18,CXCL9,GPR68,GPR65,FPR1,PIK3CD,FPR3,CSF2RB,CXCR6,CXCL13,IL2RG,RASGRP1,FGD2,PIK3R5,GPR132,P2RY6,GNA15,GNGT2,CCL5,CXCR3,C3AR1,RAC2,CCR7,CCR5,JAK3,S1PR4,CCR2,CCR1,P2RY13,P2RY10,PRKCH,PRKCB,GPR55,RHOG,VAV1,CXCL10,CXCL11,LPAR5,IL2RA,PNOC,IL2RB,XCL2,RGS10,PRKCQ,PLCB2,GPR18
								Signaling by FGFR4 Homo sapiens R-HSA-5654743	3.53355e-05	0.000322731	2.8491	29.2051	CD86,VWF,TRAT1,CD80,PIK3CD,CSF2RB,RASAL3,IL2RG,RASGRP1,VAV1,PSMB8,RASGRP4,PSMB10,PSMB9,LCK,IL2RA,IL2RB,PSME1,CD28,PSME2,JAK3,LAT
								Downstream signaling of activated FGFR1 Homo sapiens R-HSA-5654687	3.53355e-05	0.000322731	2.8491	29.2051	CD86,VWF,TRAT1,CD80,PIK3CD,CSF2RB,RASAL3,IL2RG,RASGRP1,VAV1,PSMB8,RASGRP4,PSMB10,PSMB9,LCK,IL2RA,IL2RB,PSME1,CD28,PSME2,JAK3,LAT
								Signaling by FGFR3 Homo sapiens R-HSA-5654741	3.69732e-05	0.000332152	2.83979	28.981	CD86,VWF,TRAT1,CD80,PIK3CD,CSF2RB,RASAL3,IL2RG,RASGRP1,VAV1,PSMB8,RASGRP4,PSMB10,PSMB9,LCK,IL2RA,IL2RB,PSME1,CD28,PSME2,JAK3,LAT
								Signaling by FGFR1 Homo sapiens R-HSA-5654736	4.23027e-05	0.000373901	2.81222	28.3209	CD86,VWF,TRAT1,CD80,PIK3CD,CSF2RB,RASAL3,IL2RG,RASGRP1,VAV1,PSMB8,RASGRP4,PSMB10,PSMB9,LCK,IL2RA,IL2RB,PSME1,CD28,PSME2,JAK3,LAT
								Signaling by FGFR2 Homo sapiens R-HSA-5654738	4.34932e-05	0.000378322	2.73359	27.4532	CD86,FGFBP2,VWF,TRAT1,CD80,PIK3CD,CSF2RB,RASAL3,IL2RG,RASGRP1,VAV1,PSMB8,RASGRP4,PSMB10,PSMB9,LCK,IL2RA,IL2RB,PSME1,CD28,PSME2,JAK3,LAT
								Inflammasomes Homo sapiens R-HSA-622312	4.61783e-05	0.000389674	16.404	163.762	PSTPIP1,AIM2,CASP1,NLRP3,NLRC4
								HIV Infection Homo sapiens R-HSA-162906	4.62204e-05	0.000389674	3.31278	33.0685	APOBEC3G,HLA-A,PSMB8,PSMB10,PSMB9,HCK,CD4,CD8B,LCK,AP1S2,PSME1,CD28,PSME2,CD247,CCR5,DOCK2,B2M
								Interleukin receptor SHC signaling Homo sapiens R-HSA-912526	4.80333e-05	0.000398822	3.17065	31.5278	VWF,PIK3CD,CSF2RB,RASAL3,IL2RG,RASGRP1,PSMB8,RASGRP4,PSMB10,PSMB9,INPP5D,IL2RA,IL2RB,PSME1,PSME2,PTPN6,JAK3,LAT
								Signaling by PDGF Homo sapiens R-HSA-186797	4.93923e-05	0.000403984	2.70912	26.8628	STAT5A,CD86,VWF,TRAT1,CD80,PIK3CD,CSF2RB,RASAL3,IL2RG,RASGRP1,VAV1,PSMB8,RASGRP4,PSMB10,PSMB9,LCK,IL2RA,IL2RB,PSME1,CD28,PSME2,JAK3,LAT
								Signaling by FGFR Homo sapiens R-HSA-190236	5.37135e-05	0.000432868	2.69304	26.4776	CD86,FGFBP2,VWF,TRAT1,CD80,PIK3CD,CSF2RB,RASAL3,IL2RG,RASGRP1,VAV1,PSMB8,RASGRP4,PSMB10,PSMB9,LCK,IL2RA,IL2RB,PSME1,CD28,PSME2,JAK3,LAT
								Signaling by EGFR Homo sapiens R-HSA-177929	9.51828e-05	0.000755945	2.64914	24.5303	CD86,VWF,TRAT1,CD80,PIK3CD,CSF2RB,RASAL3,IL2RG,RASGRP1,VAV1,PSMB8,RASGRP4,PSMB10,PSMB9,LCK,IL2RA,IL2RB,PSME1,CD28,PSME2,JAK3,LAT
								Antigen activates B Cell Receptor (BCR) leading to generation of second messengers Homo sapiens R-HSA-983695	0.000154807	0.00121192	6.90771	60.6036	CD79B,CD79A,BTK,PIK3CD,DAPP1,PTPN6,VAV1
								Complement cascade Homo sapiens R-HSA-166658	0.000170522	0.00131614	5.01595	43.5216	FCN1,C1QB,C1QA,GZMM,CR1,C1S,C3AR1,C2,C1QC
								NGF signalling via TRKA from the plasma membrane Homo sapiens R-HSA-187037	0.000200344	0.00152484	2.50366	21.3199	CD86,VWF,TRAT1,CD80,PIK3CD,CSF2RB,RASAL3,IL2RG,RASGRP1,VAV1,PSMB8,RASGRP4,PSMB10,PSMB9,LCK,IL2RA,IL2RB,PSME1,CD28,PSME2,JAK3,LAT
								Signal regulatory protein (SIRP) family interactions Homo sapiens R-HSA-391160	0.000230606	0.00170773	17.4651	146.266	TYROBP,SIRPG,PTPN6,FYB
								RHO GTPases Activate NADPH Oxidases Homo sapiens R-HSA-5668599	0.000230606	0.00170773	17.4651	146.266	NCF1,NCF4,RAC2,CYBB
								Rho GTPase cycle Homo sapiens R-HSA-194840	0.000246851	0.00180366	3.92931	32.6397	ARHGAP9,ARHGAP30,ARHGDIB,TAGAP,RAC2,RHOG,RHOH,ARHGAP15,ARHGAP25,VAV1,FGD2
								C-type lectin receptors (CLRs) Homo sapiens R-HSA-5621481	0.000265116	0.00191162	3.89403	32.0686	CLEC4A,FCER1G,CLEC7A,CD209,PSME1,ICAM3,PSME2,CLEC4E,PSMB10,PSMB8,PSMB9
								G alpha (q) signalling events Homo sapiens R-HSA-416476	0.000333205	0.00237138	3.1448	25.1796	RGS18,P2RY10,PRKCH,GPR68,GPR65,RASGRP1,GPR132,P2RY6,GNA15,GNGT2,LPAR5,XCL2,PRKCQ,PLCB2
								Downstream signaling events of B Cell Receptor (BCR) Homo sapiens R-HSA-1168372	0.000351382	0.00246869	3.12697	24.8708	CD86,PRKCB,TRAT1,CD80,PIK3CD,RASGRP1,VAV1,PSMB10,PSMB8,PSMB9,LCK,PSME1,CD28,PSME2
								Signaling by Leptin Homo sapiens R-HSA-2586552	0.000431124	0.00299058	2.80671	21.7495	STAT5A,VWF,CSF2RB,RASAL3,IL2RG,RASGRP1,PSMB8,RASGRP4,PSMB10,PSMB9,IL2RA,IL2RB,PSME1,PSME2,JAK3,LAT
								VEGFR2 mediated cell proliferation Homo sapiens R-HSA-5218921	0.000538663	0.00368984	2.74551	20.6639	VWF,PRKCB,CSF2RB,RASAL3,IL2RG,RASGRP1,PSMB8,RASGRP4,PSMB10,PSMB9,IL2RA,IL2RB,PSME1,PSME2,JAK3,LAT
								Initial triggering of complement Homo sapiens R-HSA-166663	0.000584386	0.00395362	5.41475	40.3125	FCN1,C1QB,C1QA,GZMM,C1S,C2,C1QC
								TNF receptor superfamily (TNFSF) members mediating non-canonical NF-kB pathway Homo sapiens R-HSA-5676594	0.000708972	0.00473801	12.0887	87.6636	CD40,CD40LG,LTA,TNFSF13B
								Regulation of actin dynamics for phagocytic cup formation Homo sapiens R-HSA-2029482	0.000723452	0.00477653	4.04342	29.2399	FCGR3A,FCGR2A,BTK,WAS,NCKAP1L,CD3G,CD247,FCGR1A,VAV1
								Cross-presentation of particulate exogenous antigens (phagosomes) Homo sapiens R-HSA-1236973	0.000791945	0.00512646	23.5352	168.065	NCF1,NCF4,CYBB
								Constitutive Signaling by Aberrant PI3K in Cancer Homo sapiens R-HSA-2219530	0.000795162	0.00512646	5.11314	36.4923	CD86,LCK,TRAT1,CD80,CD28,PIK3CD,VAV1
								Fcgamma receptor (FCGR) dependent phagocytosis Homo sapiens R-HSA-2029480	0.000869425	0.0053386	3.5974	25.3533	HCK,FCGR3A,FCGR2A,BTK,WAS,NCKAP1L,CD3G,CD247,FCGR1A,VAV1
								GRB2 events in EGFR signaling Homo sapiens R-HSA-179812	0.00088652	0.0053386	2.7104	19.0493	VWF,CSF2RB,RASAL3,IL2RG,RASGRP1,PSMB8,RASGRP4,PSMB10,PSMB9,IL2RA,IL2RB,PSME1,PSME2,JAK3,LAT
								SHC1 events in EGFR signaling Homo sapiens R-HSA-180336	0.00088652	0.0053386	2.7104	19.0493	VWF,CSF2RB,RASAL3,IL2RG,RASGRP1,PSMB8,RASGRP4,PSMB10,PSMB9,IL2RA,IL2RB,PSME1,PSME2,JAK3,LAT
								SOS-mediated signalling Homo sapiens R-HSA-112412	0.00088652	0.0053386	2.7104	19.0493	VWF,CSF2RB,RASAL3,IL2RG,RASGRP1,PSMB8,RASGRP4,PSMB10,PSMB9,IL2RA,IL2RB,PSME1,PSME2,JAK3,LAT
								SHC1 events in ERBB4 signaling Homo sapiens R-HSA-1250347	0.00088652	0.0053386	2.7104	19.0493	VWF,CSF2RB,RASAL3,IL2RG,RASGRP1,PSMB8,RASGRP4,PSMB10,PSMB9,IL2RA,IL2RB,PSME1,PSME2,JAK3,LAT
								RAF/MAP kinase cascade Homo sapiens R-HSA-5673001	0.00088652	0.0053386	2.7104	19.0493	VWF,CSF2RB,RASAL3,IL2RG,RASGRP1,PSMB8,RASGRP4,PSMB10,PSMB9,IL2RA,IL2RB,PSME1,PSME2,JAK3,LAT
								FRS-mediated FGFR2 signaling Homo sapiens R-HSA-5654700	0.000925525	0.00533882	2.698	18.8459	VWF,CSF2RB,RASAL3,IL2RG,RASGRP1,PSMB8,RASGRP4,PSMB10,PSMB9,IL2RA,IL2RB,PSME1,PSME2,JAK3,LAT
								FRS-mediated FGFR4 signaling Homo sapiens R-HSA-5654712	0.000925525	0.00533882	2.698	18.8459	VWF,CSF2RB,RASAL3,IL2RG,RASGRP1,PSMB8,RASGRP4,PSMB10,PSMB9,IL2RA,IL2RB,PSME1,PSME2,JAK3,LAT
								FRS-mediated FGFR3 signaling Homo sapiens R-HSA-5654706	0.000925525	0.00533882	2.698	18.8459	VWF,CSF2RB,RASAL3,IL2RG,RASGRP1,PSMB8,RASGRP4,PSMB10,PSMB9,IL2RA,IL2RB,PSME1,PSME2,JAK3,LAT
								FRS-mediated FGFR1 signaling Homo sapiens R-HSA-5654693	0.000925525	0.00533882	2.698	18.8459	VWF,CSF2RB,RASAL3,IL2RG,RASGRP1,PSMB8,RASGRP4,PSMB10,PSMB9,IL2RA,IL2RB,PSME1,PSME2,JAK3,LAT
								Signalling by NGF Homo sapiens R-HSA-166520	0.00102912	0.00581966	2.15378	14.8159	CD86,VWF,TRAT1,CD80,PIK3CD,CSF2RB,RASAL3,IL2RG,RASGRP1,PSMB8,VAV1,RASGRP4,PSMB10,FGD2,PSMB9,LCK,IL2RA,IL2RB,PSME1,CD28,PSME2,JAK3,LAT
								FCERI mediated MAPK activation Homo sapiens R-HSA-2871796	0.00103076	0.00581966	2.4881	17.1118	VWF,CSF2RB,RASAL3,IL2RG,RASGRP1,VAV1,PSMB8,RASGRP4,PSMB10,PSMB9,IL2RA,IL2RB,PSME1,PSME2,LCP2,JAK3,LAT
								ARMS-mediated activation Homo sapiens R-HSA-170984	0.00105136	0.00581966	2.66145	18.2513	VWF,CSF2RB,RASAL3,IL2RG,RASGRP1,PSMB8,RASGRP4,PSMB10,PSMB9,IL2RA,IL2RB,PSME1,PSME2,JAK3,LAT
								Signalling to p38 via RIT and RIN Homo sapiens R-HSA-187706	0.00105136	0.00581966	2.66145	18.2513	VWF,CSF2RB,RASAL3,IL2RG,RASGRP1,PSMB8,RASGRP4,PSMB10,PSMB9,IL2RA,IL2RB,PSME1,PSME2,JAK3,LAT
								Nucleotide-binding domain, leucine rich repeat containing receptor (NLR) signaling pathways Homo sapiens R-HSA-168643	0.00106653	0.00584461	5.76449	39.4484	PSTPIP1,AIM2,CASP1,NLRP3,NOD2,NLRC4
								Frs2-mediated activation Homo sapiens R-HSA-170968	0.00109639	0.00594874	2.64948	18.0582	VWF,CSF2RB,RASAL3,IL2RG,RASGRP1,PSMB8,RASGRP4,PSMB10,PSMB9,IL2RA,IL2RB,PSME1,PSME2,JAK3,LAT
								NCAM signaling for neurite out-growth Homo sapiens R-HSA-375165	0.00113675	0.00608141	2.54545	17.2571	VWF,CSF2RB,RASAL3,IL2RG,RASGRP1,PSMB8,RASGRP4,PSMB10,PSMB9,IL2RA,IL2RB,PSME1,ST8SIA4,PSME2,JAK3,LAT
								MAPK1/MAPK3 signaling Homo sapiens R-HSA-5684996	0.00114304	0.00608141	2.63762	17.8674	VWF,CSF2RB,RASAL3,IL2RG,RASGRP1,PSMB8,RASGRP4,PSMB10,PSMB9,IL2RA,IL2RB,PSME1,PSME2,JAK3,LAT
								Prolonged ERK activation events Homo sapiens R-HSA-169893	0.00119135	0.00627747	2.62587	17.6791	VWF,CSF2RB,RASAL3,IL2RG,RASGRP1,PSMB8,RASGRP4,PSMB10,PSMB9,IL2RA,IL2RB,PSME1,PSME2,JAK3,LAT
								Signal Transduction Homo sapiens R-HSA-162582	0.00123919	0.00646738	1.47332	9.86138	ARHGAP9,CD86,CXCL9,NCF1,GPR68,GPR65,CD80,NCF4,PIK3CD,FASLG,CXCL13,PLB1,GPR132,GNGT2,TAGAP,CCRL2,ARHGDIB,C3AR1,RAC2,CCR7,CCR5,JAK3,CCR2,PRKCH,FGFBP2,VWF,PRKCB,RHOG,RHOH,CYBB,VAV1,LCK,PSME1,XCL2,BTK,PSME2,PRKCQ,PLCB2,RGS18,SH2D2A,FPR1,WAS,FPR3,CSF2RB,CXCR6,RASAL3,IL2RG,ARHGAP15,RASGRP1,PSMB10,RASGRP4,FGD2,PIK3R5,P2RY6,GNA15,GPNMB,CCL5,CXCR3,CCL4,CCL3,NCKAP1L,S1PR4,STAT5A,CCR1,P2RY13,P2RY10,PDE6G,TR…
								CD28 co-stimulation Homo sapiens R-HSA-389356	0.00127374	0.006585	7.02453	46.8241	CD86,LCK,CD80,CD28,VAV1
								FCGR activation Homo sapiens R-HSA-2029481	0.00133184	0.00682101	5.49581	36.3888	HCK,FCGR3A,FCGR2A,CD3G,CD247,FCGR1A
								Signalling to RAS Homo sapiens R-HSA-167044	0.00140213	0.00711449	2.57986	16.9491	VWF,CSF2RB,RASAL3,IL2RG,RASGRP1,PSMB8,RASGRP4,PSMB10,PSMB9,IL2RA,IL2RB,PSME1,PSME2,JAK3,LAT
								Dectin-2 family Homo sapiens R-HSA-5621480	0.00163478	0.00812008	16.8091	107.852	CLEC4A,FCER1G,CLEC4E
								Nef mediated downregulation of MHC class I complex cell surface expression Homo sapiens R-HSA-164940	0.00163478	0.00812008	16.8091	107.852	AP1S2,HLA-A,B2M
								Vpu mediated degradation of CD4 Homo sapiens R-HSA-180534	0.00164476	0.00812008	5.25101	33.6598	CD4,PSME1,PSME2,PSMB10,PSMB8,PSMB9
								Signalling to ERKs Homo sapiens R-HSA-187687	0.00184624	0.00903341	2.50308	15.7559	VWF,CSF2RB,RASAL3,IL2RG,RASGRP1,PSMB8,RASGRP4,PSMB10,PSMB9,IL2RA,IL2RB,PSME1,PSME2,JAK3,LAT
								CD28 dependent PI3K/Akt signaling Homo sapiens R-HSA-389357	0.00197375	0.00948786	8.72849	54.3595	CD86,LCK,CD80,CD28
								CTLA4 inhibitory signaling Homo sapiens R-HSA-389513	0.00197375	0.00948786	8.72849	54.3595	CD86,LCK,CD80,CTLA4
								Vif-mediated degradation of APOBEC3G Homo sapiens R-HSA-180585	0.00201058	0.00958083	5.02705	31.2146	APOBEC3G,PSME1,PSME2,PSMB10,PSMB8,PSMB9
								Interleukin-7 signaling Homo sapiens R-HSA-1266695	0.00220629	0.0104228	14.7072	89.956	STAT5A,IL2RG,JAK3
								PECAM1 interactions Homo sapiens R-HSA-210990	0.00288743	0.0132968	13.0724	76.4396	LCK,INPP5D,PTPN6
								P2Y receptors Homo sapiens R-HSA-417957	0.00288743	0.0132968	13.0724	76.4396	P2RY13,P2RY6,P2RY10
								The NLRP3 inflammasome Homo sapiens R-HSA-844456	0.00288743	0.0132968	13.0724	76.4396	PSTPIP1,CASP1,NLRP3
								Infectious disease Homo sapiens R-HSA-5663205	0.00307662	0.0140499	2.16937	12.5475	APOBEC3G,ISG15,HLA-A,PSMB8,PSMB10,PSMB9,HCK,CD4,CD8B,LCK,AP1S2,PSME1,CD28,PSME2,CD247,CCR5,DOCK2,B2M
								Beta-catenin independent WNT signaling Homo sapiens R-HSA-3858494	0.00338975	0.0153519	2.94944	16.7734	GNGT2,PRKCB,PDE6G,PSME1,RAC2,PSME2,PLCB2,PSMB10,PSMB8,PSMB9
								Trafficking and processing of endosomal TLR Homo sapiens R-HSA-1679131	0.00368449	0.01655	11.7646	65.9243	TLR8,CTSS,LGMN
								PI5P, PP2A and IER3 Regulate PI3K/AKT Signaling Homo sapiens R-HSA-6811558	0.00473549	0.021098	3.62891	19.4244	CD86,LCK,TRAT1,CD80,CD28,PIK3CD,VAV1
								MAPK family signaling cascades Homo sapiens R-HSA-5683057	0.00545271	0.0239047	2.21105	11.5232	VWF,CSF2RB,RASAL3,IL2RG,RASGRP1,PSMB8,RASGRP4,PSMB10,PSMB9,IL2RA,IL2RB,PSME1,PSME2,JAK3,LAT
								IRS-mediated signalling Homo sapiens R-HSA-112399	0.00545271	0.0239047	2.21105	11.5232	VWF,CSF2RB,RASAL3,IL2RG,RASGRP1,PSMB8,RASGRP4,PSMB10,PSMB9,IL2RA,IL2RB,PSME1,PSME2,JAK3,LAT
								PI3K/AKT Signaling in Cancer Homo sapiens R-HSA-2219528	0.00575092	0.0250119	3.49056	18.0057	CD86,LCK,TRAT1,CD80,CD28,PIK3CD,VAV1
								Insulin receptor signalling cascade Homo sapiens R-HSA-74751	0.00599169	0.0258539	2.18633	11.1883	VWF,CSF2RB,RASAL3,IL2RG,RASGRP1,PSMB8,RASGRP4,PSMB10,PSMB9,IL2RA,IL2RB,PSME1,PSME2,JAK3,LAT
								Activation of NF-kappaB in B cells Homo sapiens R-HSA-1169091	0.00606589	0.0258548	3.93522	20.0896	PRKCB,PSME1,PSME2,PSMB10,PSMB8,PSMB9
								IGF1R signaling cascade Homo sapiens R-HSA-2428924	0.00618061	0.0258548	2.1782	11.0791	VWF,CSF2RB,RASAL3,IL2RG,RASGRP1,PSMB8,RASGRP4,PSMB10,PSMB9,IL2RA,IL2RB,PSME1,PSME2,JAK3,LAT
								Signaling by Type 1 Insulin-like Growth Factor 1 Receptor (IGF1R) Homo sapiens R-HSA-2404192	0.00618061	0.0258548	2.1782	11.0791	VWF,CSF2RB,RASAL3,IL2RG,RASGRP1,PSMB8,RASGRP4,PSMB10,PSMB9,IL2RA,IL2RB,PSME1,PSME2,JAK3,LAT
								IRS-related events triggered by IGF1R Homo sapiens R-HSA-2428928	0.00618061	0.0258548	2.1782	11.0791	VWF,CSF2RB,RASAL3,IL2RG,RASGRP1,PSMB8,RASGRP4,PSMB10,PSMB9,IL2RA,IL2RB,PSME1,PSME2,JAK3,LAT
								Regulation of RAS by GAPs Homo sapiens R-HSA-5658442	0.0065254	0.0270903	3.87051	19.4766	PSME1,PSME2,RASAL3,PSMB10,PSMB8,PSMB9
								FCERI mediated NF-kB activation Homo sapiens R-HSA-2871837	0.00674872	0.0278067	3.06212	15.3057	PSME1,PSME2,PRKCQ,RASGRP1,RASGRP4,PSMB10,PSMB8,PSMB9
								Nucleotide-like (purinergic) receptors Homo sapiens R-HSA-418038	0.0068238	0.0279063	9.04829	45.1269	P2RY13,P2RY10,P2RY6
								Negative regulation of the PI3K/AKT network Homo sapiens R-HSA-199418	0.00734762	0.02954	3.32166	16.3206	CD86,LCK,TRAT1,CD80,CD28,PIK3CD,VAV1
								Creation of C4 and C2 activators Homo sapiens R-HSA-166786	0.007385	0.02954	4.46648	21.9229	FCN1,C1QB,C1QA,C1S,C1QC
								Regulation of activated PAK-2p34 by proteasome mediated degradation Homo sapiens R-HSA-211733	0.007385	0.02954	4.46648	21.9229	PSME1,PSME2,PSMB10,PSMB8,PSMB9
								PCP/CE pathway Homo sapiens R-HSA-4086400	0.00779345	0.0308141	3.28195	15.9321	PRKCB,RAC2,PSME1,PSME2,PSMB10,PSMB8,PSMB9
								CDK-mediated phosphorylation and removal of Cdc6 Homo sapiens R-HSA-69017	0.00804089	0.0308141	4.367	21.063	PSME1,PSME2,PSMB10,PSMB8,PSMB9
								Ubiquitin-dependent degradation of Cyclin D1 Homo sapiens R-HSA-69229	0.00804089	0.0308141	4.367	21.063	PSME1,PSME2,PSMB10,PSMB8,PSMB9
								Ubiquitin-dependent degradation of Cyclin D Homo sapiens R-HSA-75815	0.00804089	0.0308141	4.367	21.063	PSME1,PSME2,PSMB10,PSMB8,PSMB9
								Regulation of Apoptosis Homo sapiens R-HSA-169911	0.00804089	0.0308141	4.367	21.063	PSME1,PSME2,PSMB10,PSMB8,PSMB9
								Regulation of ornithine decarboxylase (ODC) Homo sapiens R-HSA-350562	0.00804089	0.0308141	4.367	21.063	PSME1,PSME2,PSMB10,PSMB8,PSMB9
								Toll-Like Receptors Cascades Homo sapiens R-HSA-168898	0.00869154	0.0330165	2.71017	12.8609	CD180,ITGB2,BTK,LY86,TLR8,CD14,NOD2,CTSS,LGMN
								Autodegradation of the E3 ubiquitin ligase COP1 Homo sapiens R-HSA-349425	0.00873613	0.0330165	4.27185	20.2498	PSME1,PSME2,PSMB10,PSMB8,PSMB9
								Disease Homo sapiens R-HSA-1643685	0.00905401	0.0339835	1.66348	7.82593	CD86,CD80,PIK3CD,CSF2RB,CFP,PSMB10,AP1S2,CD14,CCR5,B2M,STAT5A,APOBEC3G,TRAT1,ISG15,HLA-A,PSMB8,VAV1,PSMB9,HCK,CD4,TCN2,CD8B,LCK,PSME1,BTK,CD28,PSME2,CD247,DOCK2
								p53-Independent DNA Damage Response Homo sapiens R-HSA-69610	0.00947181	0.0347752	4.18074	19.4799	PSME1,PSME2,PSMB10,PSMB8,PSMB9
								p53-Independent G1/S DNA damage checkpoint Homo sapiens R-HSA-69613	0.00947181	0.0347752	4.18074	19.4799	PSME1,PSME2,PSMB10,PSMB8,PSMB9
								Ubiquitin Mediated Degradation of Phosphorylated Cdc25A Homo sapiens R-HSA-69601	0.00947181	0.0347752	4.18074	19.4799	PSME1,PSME2,PSMB10,PSMB8,PSMB9
								CD22 mediated BCR regulation Homo sapiens R-HSA-5690714	0.00958222	0.0347752	7.84105	36.444	CD79B,CD79A,PTPN6
								Regulation of signaling by CBL Homo sapiens R-HSA-912631	0.00958222	0.0347752	7.84105	36.444	HCK,PIK3CD,VAV1
								Negative regulators of RIG-I/MDA5 signaling Homo sapiens R-HSA-936440	0.00988591	0.0356413	5.23387	24.1629	IFIH1,UBA7,UBE2L6,ISG15
								Axon guidance Homo sapiens R-HSA-422475	0.0107668	0.0385635	1.77444	8.0405	CD72,VWF,RHOG,CSF2RB,RASAL3,IL2RG,RASGRP1,PSMB8,PSMB10,RASGRP4,PSMB9,PTPRC,TYROBP,IL2RA,IL2RB,PSME1,ST8SIA4,RAC2,PSME2,PRKCQ,JAK3,LAT
								SCF-beta-TrCP mediated degradation of Emi1 Homo sapiens R-HSA-174113	0.0110688	0.0386351	4.00969	18.0581	PSME1,PSME2,PSMB10,PSMB8,PSMB9
								Stabilization of p53 Homo sapiens R-HSA-69541	0.0110688	0.0386351	4.00969	18.0581	PSME1,PSME2,PSMB10,PSMB8,PSMB9
								AUF1 (hnRNP D0) binds and destabilizes mRNA Homo sapiens R-HSA-450408	0.0110688	0.0386351	4.00969	18.0581	PSME1,PSME2,PSMB10,PSMB8,PSMB9
								Degradation of AXIN Homo sapiens R-HSA-4641257	0.0110688	0.0386351	4.00969	18.0581	PSME1,PSME2,PSMB10,PSMB8,PSMB9
								Other semaphorin interactions Homo sapiens R-HSA-416700	0.0111708	0.0387444	7.3506	33.0369	CD72,TYROBP,PTPRC
								Signaling by Rho GTPases Homo sapiens R-HSA-194315	0.0113681	0.0391805	1.92576	8.62153	ARHGAP9,NCF1,NCF4,RHOG,WAS,RHOH,CYBB,ARHGAP15,ARHGAP25,VAV1,FGD2,ARHGAP30,ARHGDIB,TAGAP,BTK,RAC2,NCKAP1L
								Hh mutants that don't undergo autocatalytic processing are degraded by ERAD Homo sapiens R-HSA-5362768	0.0119322	0.0408679	3.92929	17.4009	PSME1,PSME2,PSMB10,PSMB8,PSMB9
								Signaling by Insulin receptor Homo sapiens R-HSA-74752	0.0120193	0.0409103	2.00655	8.87144	VWF,CSF2RB,RASAL3,IL2RG,RASGRP1,PSMB8,RASGRP4,PSMB10,PSMB9,IL2RA,IL2RB,PSME1,PSME2,JAK3,LAT
								Degradation of DVL Homo sapiens R-HSA-4641258	0.0128403	0.0434349	3.85205	16.7763	PSME1,PSME2,PSMB10,PSMB8,PSMB9
								Hh mutants abrogate ligand secretion Homo sapiens R-HSA-5387390	0.0137938	0.0463744	3.77778	16.1822	PSME1,PSME2,PSMB10,PSMB8,PSMB9
								NIK-->noncanonical NF-kB signaling Homo sapiens R-HSA-5676590	0.014794	0.0491339	3.70631	15.6167	PSME1,PSME2,PSMB10,PSMB8,PSMB9
								CDT1 association with the CDC6:ORC:origin complex Homo sapiens R-HSA-68827	0.014794	0.0491339	3.70631	15.6167	PSME1,PSME2,PSMB10,PSMB8,PSMB9
								Free fatty acids regulate insulin secretion Homo sapiens R-HSA-400451	0.0158049	0.05018	13.0482	54.1165	GNA15,PLCB2
								Fatty Acids bound to GPR40 (FFAR1) regulate insulin secretion Homo sapiens R-HSA-434316	0.0158049	0.05018	13.0482	54.1165	GNA15,PLCB2
								Formyl peptide receptors bind formyl peptides and many other ligands Homo sapiens R-HSA-444473	0.0158049	0.05018	13.0482	54.1165	FPR1,FPR3
								Degradation of GLI1 by the proteasome Homo sapiens R-HSA-5610780	0.0158415	0.05018	3.63749	15.0778	PSME1,PSME2,PSMB10,PSMB8,PSMB9
								GLI3 is processed to GLI3R by the proteasome Homo sapiens R-HSA-5610785	0.0158415	0.05018	3.63749	15.0778	PSME1,PSME2,PSMB10,PSMB8,PSMB9
								Degradation of GLI2 by the proteasome Homo sapiens R-HSA-5610783	0.0158415	0.05018	3.63749	15.0778	PSME1,PSME2,PSMB10,PSMB8,PSMB9
								The role of GTSE1 in G2/M progression after G2 checkpoint Homo sapiens R-HSA-8852276	0.0158415	0.05018	3.63749	15.0778	PSME1,PSME2,PSMB10,PSMB8,PSMB9
								SCF(Skp2)-mediated degradation of p27/p21 Homo sapiens R-HSA-187577	0.0158415	0.05018	3.63749	15.0778	PSME1,PSME2,PSMB10,PSMB8,PSMB9
								Role of phospholipids in phagocytosis Homo sapiens R-HSA-2029485	0.0169373	0.0533428	3.57117	14.5641	FCGR3A,FCGR2A,CD3G,CD247,FCGR1A
								Dectin-1 mediated noncanonical NF-kB signaling Homo sapiens R-HSA-5607761	0.0180823	0.0566233	3.50722	14.0738	PSME1,PSME2,PSMB10,PSMB8,PSMB9
								FCERI mediated Ca+2 mobilization Homo sapiens R-HSA-2871809	0.0192771	0.0596829	3.44551	13.6057	ITK,BTK,LCP2,VAV1,LAT
								Autodegradation of Cdh1 by Cdh1:APC/C Homo sapiens R-HSA-174084	0.0192771	0.0596829	3.44551	13.6057	PSME1,PSME2,PSMB10,PSMB8,PSMB9
								Nef Mediated CD4 Down-regulation Homo sapiens R-HSA-167590	0.0199875	0.0615345	11.1836	43.7575	CD4,LCK
								p53-Dependent G1/S DNA damage checkpoint Homo sapiens R-HSA-69580	0.0205227	0.062135	3.38593	13.1585	PSME1,PSME2,PSMB10,PSMB8,PSMB9
								p53-Dependent G1 DNA Damage Response Homo sapiens R-HSA-69563	0.0205227	0.062135	3.38593	13.1585	PSME1,PSME2,PSMB10,PSMB8,PSMB9
								Asymmetric localization of PCP proteins Homo sapiens R-HSA-4608870	0.0205227	0.062135	3.38593	13.1585	PSME1,PSME2,PSMB10,PSMB8,PSMB9
								Apoptosis Homo sapiens R-HSA-109581	0.0216194	0.0650956	2.30267	8.82882	PSME1,PSME2,GZMB,PRKCQ,FASLG,CD14,PSMB10,PSMB8,PSMB9
								Hedgehog ligand biogenesis Homo sapiens R-HSA-5358346	0.0218197	0.0653399	3.32837	12.7308	PSME1,PSME2,PSMB10,PSMB8,PSMB9
								Classical antibody-mediated complement activation Homo sapiens R-HSA-173623	0.0220833	0.0657699	4.02419	15.344	C1QB,C1QA,C1S,C1QC
								G1/S DNA Damage Checkpoints Homo sapiens R-HSA-69615	0.0231688	0.0686298	3.27273	12.3216	PSME1,PSME2,PSMB10,PSMB8,PSMB9
								Programmed Cell Death Homo sapiens R-HSA-5357801	0.0239877	0.0706735	2.25832	8.42401	PSME1,PSME2,GZMB,PRKCQ,FASLG,CD14,PSMB10,PSMB8,PSMB9
								APC/C:Cdc20 mediated degradation of Securin Homo sapiens R-HSA-174154	0.0245707	0.0716355	3.21891	11.9299	PSME1,PSME2,PSMB10,PSMB8,PSMB9
								Acetylcholine regulates insulin secretion Homo sapiens R-HSA-399997	0.0245757	0.0716355	9.78514	36.2637	GNA15,PLCB2
								Semaphorin interactions Homo sapiens R-HSA-373755	0.026026	0.0746713	3.16683	11.5547	TYROBP,CD72,PTPRC,RAC2,RHOG
								Integrin cell surface interactions Homo sapiens R-HSA-216083	0.026026	0.0746713	3.16683	11.5547	ITGB2,ITGAX,ICAM3,ITGB7,ITGAL
								Assembly of the pre-replicative complex Homo sapiens R-HSA-68867	0.026026	0.0746713	3.16683	11.5547	PSME1,PSME2,PSMB10,PSMB8,PSMB9
								Regulation of Complement cascade Homo sapiens R-HSA-977606	0.0263593	0.0752339	5.11163	18.5855	CR1,C3AR1,C2
								Cyclin E associated events during G1/S transition Homo sapiens R-HSA-69202	0.0275352	0.077837	3.1164	11.195	PSME1,PSME2,PSMB10,PSMB8,PSMB9
								G alpha (z) signalling events Homo sapiens R-HSA-418597	0.0275554	0.077837	3.73618	13.4187	GNGT2,PRKCH,PRKCB,PRKCQ
								Cyclin A:Cdk2-associated events at S phase entry Homo sapiens R-HSA-69656	0.0290989	0.0814111	3.06755	10.8501	PSME1,PSME2,PSMB10,PSMB8,PSMB9
								Effects of PIP2 hydrolysis Homo sapiens R-HSA-114508	0.0291179	0.0814111	4.89839	17.3227	PRKCH,PRKCQ,RASGRP1
								MyD88 deficiency (TLR2/4) Homo sapiens R-HSA-5602498	0.0295467	0.0817757	8.69746	30.6306	BTK,CD14
								IRAK4 deficiency (TLR2/4) Homo sapiens R-HSA-5603041	0.0295467	0.0817757	8.69746	30.6306	BTK,CD14
								Diseases of signal transduction Homo sapiens R-HSA-5663202	0.0298247	0.0821302	1.86616	6.55472	STAT5A,CD86,TRAT1,CD80,PIK3CD,VAV1,PSMB8,PSMB10,PSMB9,LCK,PSME1,CD28,PSME2
								Switching of origins to a post-replicative state Homo sapiens R-HSA-69052	0.0307177	0.0837477	3.0202	10.5191	PSME1,PSME2,PSMB10,PSMB8,PSMB9
								Orc1 removal from chromatin Homo sapiens R-HSA-68949	0.0307177	0.0837477	3.0202	10.5191	PSME1,PSME2,PSMB10,PSMB8,PSMB9
								APC/C:Cdh1 mediated degradation of Cdc20 and other APC/C:Cdh1 targeted proteins in late mitosis/early G1 Homo sapiens R-HSA-174178	0.0323919	0.0874421	2.97429	10.2014	PSME1,PSME2,PSMB10,PSMB8,PSMB9
								Cdc20:Phospho-APC/C mediated degradation of Cyclin A Homo sapiens R-HSA-174184	0.0323919	0.0874421	2.97429	10.2014	PSME1,PSME2,PSMB10,PSMB8,PSMB9
								PI-3K cascade:FGFR1 Homo sapiens R-HSA-5654689	0.0336651	0.0882701	2.39342	8.1168	CD86,LCK,TRAT1,CD80,CD28,PIK3CD,VAV1
								PI-3K cascade:FGFR3 Homo sapiens R-HSA-5654710	0.0336651	0.0882701	2.39342	8.1168	CD86,LCK,TRAT1,CD80,CD28,PIK3CD,VAV1
								PI3K events in ERBB4 signaling Homo sapiens R-HSA-1250342	0.0336651	0.0882701	2.39342	8.1168	CD86,LCK,TRAT1,CD80,CD28,PIK3CD,VAV1
								PIP3 activates AKT signaling Homo sapiens R-HSA-1257604	0.0336651	0.0882701	2.39342	8.1168	CD86,LCK,TRAT1,CD80,CD28,PIK3CD,VAV1
								PI-3K cascade:FGFR4 Homo sapiens R-HSA-5654720	0.0336651	0.0882701	2.39342	8.1168	CD86,LCK,TRAT1,CD80,CD28,PIK3CD,VAV1
								PI-3K cascade:FGFR2 Homo sapiens R-HSA-5654695	0.0336651	0.0882701	2.39342	8.1168	CD86,LCK,TRAT1,CD80,CD28,PIK3CD,VAV1
								APC:Cdc20 mediated degradation of cell cycle proteins prior to satisfation of the cell cycle checkpoint Homo sapiens R-HSA-179419	0.034122	0.0886201	2.92975	9.89613	PSME1,PSME2,PSMB10,PSMB8,PSMB9
								Removal of licensing factors from origins Homo sapiens R-HSA-69300	0.034122	0.0886201	2.92975	9.89613	PSME1,PSME2,PSMB10,PSMB8,PSMB9
								TP53 Regulates Transcription of Caspase Activators and Caspases Homo sapiens R-HSA-6803207	0.0348785	0.0901577	7.82731	26.2675	CASP1,NLRC4
								GAB1 signalosome Homo sapiens R-HSA-180292	0.0376533	0.0961571	2.33221	7.6481	CD86,LCK,TRAT1,CD80,CD28,PIK3CD,VAV1
								PI3K/AKT activation Homo sapiens R-HSA-198203	0.0376533	0.0961571	2.33221	7.6481	CD86,LCK,TRAT1,CD80,CD28,PIK3CD,VAV1
								APC/C:Cdc20 mediated degradation of mitotic proteins Homo sapiens R-HSA-176409	0.0377513	0.0961571	2.84453	9.32078	PSME1,PSME2,PSMB10,PSMB8,PSMB9
								CLEC7A (Dectin-1) signaling Homo sapiens R-HSA-5607764	0.0379013	0.0961571	2.53454	8.29498	CLEC7A,PSME1,PSME2,PSMB10,PSMB8,PSMB9
								Termination of translesion DNA synthesis Homo sapiens R-HSA-5656169	0.0382688	0.0966418	4.35345	14.2058	UBA7,UBE2L6,ISG15
								G alpha (12/13) signalling events Homo sapiens R-HSA-416482	0.0396512	0.0987675	2.80375	9.04949	GNGT2,RAC2,RHOG,VAV1,FGD2
								Activation of APC/C and APC/C:Cdc20 mediated degradation of mitotic proteins Homo sapiens R-HSA-176814	0.0396512	0.0987675	2.80375	9.04949	PSME1,PSME2,PSMB10,PSMB8,PSMB9
								Regulation of DNA replication Homo sapiens R-HSA-69304	0.0396512	0.0987675	2.80375	9.04949	PSME1,PSME2,PSMB10,PSMB8,PSMB9
								Platelet Adhesion to exposed collagen Homo sapiens R-HSA-75892	0.0405502	0.10055	7.11537	22.8063	FCER1G,VWF
								Early Phase of HIV Life Cycle Homo sapiens R-HSA-162594	0.0465414	0.11386	6.52209	20.0059	CD4,CCR5
								Lysosphingolipid and LPA receptors Homo sapiens R-HSA-419408	0.0465414	0.11386	6.52209	20.0059	LPAR5,S1PR4
								Regulation of IFNG signaling Homo sapiens R-HSA-877312	0.0465414	0.11386	6.52209	20.0059	IFNG,PTPN6
								Regulation of APC/C activators between G1/S and early anaphase Homo sapiens R-HSA-176408	0.0478245	0.115964	2.65165	8.0616	PSME1,PSME2,PSMB10,PSMB8,PSMB9
								RIG-I/MDA5 mediated induction of IFN-alpha/beta pathways Homo sapiens R-HSA-168928	0.0478245	0.115964	2.65165	8.0616	IFIH1,UBA7,IRF1,UBE2L6,ISG15
								Synthesis of PIPs at the plasma membrane Homo sapiens R-HSA-1660499	0.0524624	0.126094	3.79094	11.1744	INPP5D,PIK3CD,PIK3R5
								ROS, RNS production in response to bacteria Homo sapiens R-HSA-1222556	0.0524624	0.126094	3.79094	11.1744	NCF1,NCF4,CYBB
								Regulation of innate immune responses to cytosolic DNA Homo sapiens R-HSA-3134975	0.0528327	0.126429	6.02008	17.7028	ZBP1,TRIM21
								Degradation of beta-catenin by the destruction complex Homo sapiens R-HSA-195253	0.0545612	0.128877	2.54795	7.41053	PSME1,PSME2,PSMB10,PSMB8,PSMB9
								DNA Replication Pre-Initiation Homo sapiens R-HSA-69002	0.0545612	0.128877	2.54795	7.41053	PSME1,PSME2,PSMB10,PSMB8,PSMB9
								M/G1 Transition Homo sapiens R-HSA-68874	0.0545612	0.128877	2.54795	7.41053	PSME1,PSME2,PSMB10,PSMB8,PSMB9
								Response to elevated platelet cytosolic Ca2+ Homo sapiens R-HSA-76005	0.057935	0.136259	2.26518	6.45222	SRGN,VWF,PRKCB,PLEK,F13A1,CTSW
								Metabolism of polyamines Homo sapiens R-HSA-351202	0.059342	0.137941	2.48319	7.01361	PSME1,PSME2,PSMB10,PSMB8,PSMB9
								Regulation of KIT signaling Homo sapiens R-HSA-1433559	0.0594054	0.137941	5.58979	15.782	LCK,PTPN6
								STING mediated induction of host immune responses Homo sapiens R-HSA-1834941	0.0594054	0.137941	5.58979	15.782	ZBP1,TRIM21

## Sheet: KEGG signaling pathways
Up-regulated pathway analysis								Down-regulated pathway analysis
Term	P-value	FDR	Z-Score	Combined Score	Genes			Term	P-value	FDR	Z-Score	Combined Score	Genes
ECM-receptor interaction	0.00101782	0.178118	4.26851	29.4105	LAMA5,IBSP,ITGB4,ITGA2,ITGB8,LAMC2,LAMB1,AGRN			Antigen processing and presentation	1.07908e-32	2.33082e-30	31.2463	2299.93	CIITA,IFI30,CTSS,KIR2DL4,HLA-DMA,HLA-DMB,KLRC1,HLA-DOA,B2M,HLA-DOB,HLA-DQA1,HLA-DPA1,CD74,HLA-DRB5,TAP2,HLA-B,TAP1,HLA-C,HLA-A,HLA-F,HLA-E,CD4,IFNG,CD8B,CD8A,PSME1,HLA-DPB1,PSME2,HLA-DRA,KLRD1,HLA-DRB1,HLA-DQB1,LGMN
Wnt signaling pathway	0.00649399	0.35317	2.66851	13.4409	PLCB3,SMAD3,VANGL2,CTBP2,RYK,SFRP5,WNT7B,ROR1,CSNK1E,PRICKLE4			Allograft rejection	1.95899e-31	2.11571e-29	78.8947	5578.47	CD86,CD40,CD80,PRF1,FASLG,HLA-DMA,HLA-DMB,HLA-DOA,HLA-DOB,HLA-DQA1,HLA-DPA1,HLA-DRB5,HLA-B,GZMB,HLA-C,HLA-A,HLA-F,HLA-E,CD40LG,IFNG,CD28,HLA-DPB1,HLA-DRA,HLA-DRB1,HLA-DQB1
Mineral absorption	0.00873613	0.35317	4.27185	20.2498	SLC34A2,SLC6A19,ATP1A1,SLC26A9,CLCN2			Cell adhesion molecules (CAMs)	1.44096e-30	1.03749e-28	16.0621	1103.66	CD86,CD40,SELPLG,CD80,ITGB2,ICAM3,ITGAL,SPN,HLA-DMA,HLA-DMB,CTLA4,ITGB7,HLA-DOA,ICOS,TIGIT,HLA-DOB,HLA-DQA1,HLA-DPA1,HLA-DRB5,HLA-B,HLA-C,HLA-A,PDCD1LG2,HLA-F,HLA-E,CD2,CD4,PTPRC,CD40LG,CD8B,SELL,CD6,CD8A,CD28,HLA-DPB1,HLA-DRA,CD226,SIGLEC1,HLA-DRB1,HLA-DQB1
Arrhythmogenic right ventricular cardiomyopathy (ARVC)	0.00920869	0.35317	3.57637	16.7646	DSP,CACNB3,ITGB4,ITGA2,ITGB8,DSG2			Graft-versus-host disease	3.4797e-30	1.87904e-28	64.0921	4347.41	CD86,CD80,PRF1,FASLG,HLA-DMA,HLA-DMB,KLRC1,HLA-DOA,HLA-DOB,HLA-DQA1,HLA-DPA1,HLA-DRB5,HLA-B,GZMB,HLA-C,HLA-A,HLA-F,HLA-E,IFNG,CD28,HLA-DPB1,HLA-DRA,KLRD1,HLA-DRB1,HLA-DQB1
Inositol phosphate metabolism	0.0104754	0.35317	3.47083	15.8226	PLCB3,MTMR2,ISYNA1,INPP5E,PLCD3,PIK3C2B			Type I diabetes mellitus	1.05817e-27	4.57128e-26	51.6966	3211.04	CD86,HLA-DRB5,CD80,PRF1,HLA-B,GZMB,HLA-C,FASLG,HLA-A,HLA-F,HLA-E,HLA-DMA,HLA-DMB,IFNG,CD28,LTA,HLA-DPB1,HLA-DRA,HLA-DOA,HLA-DOB,HLA-DQA1,HLA-DRB1,HLA-DPA1,HLA-DQB1
Phosphatidylinositol signaling system	0.0121087	0.35317	2.99533	13.2209	CDS1,MTMR2,PLCB3,DGKD,INPP5E,PLCD3,PIK3C2B			Autoimmune thyroid disease	2.31295e-26	8.32663e-25	36.6015	2160.54	CD86,CD40,CD80,PRF1,FASLG,HLA-DMA,HLA-DMB,CTLA4,HLA-DOA,HLA-DOB,HLA-DQA1,HLA-DPA1,HLA-DRB5,HLA-B,HLA-C,GZMB,HLA-A,HLA-F,HLA-E,CD40LG,CD28,HLA-DPB1,HLA-DRA,HLA-DRB1,HLA-DQB1
Insulin secretion	0.0207539	0.518847	2.94838	11.425	SNAP25,PLCB3,PCLO,ATP1A1,STX1A,ADCY6			Viral myocarditis	6.74568e-25	2.08152e-23	30.1331	1677.08	CD86,CD40,CD80,ITGB2,PRF1,ITGAL,HLA-DMA,HLA-DMB,RAC2,HLA-DOA,HLA-DOB,HLA-DQA1,HLA-DPA1,HLA-DRB5,HLA-B,HLA-C,HLA-A,HLA-F,HLA-E,CD40LG,CD28,HLA-DPB1,HLA-DRA,HLA-DRB1,HLA-DQB1
Endocrine and other factor-regulated calcium reabsorption	0.0316138	0.676151	3.56598	12.3175	PLCB3,ATP1A1,ADCY6,DNM1			Th1 and Th2 cell differentiation	2.56149e-24	6.91603e-23	18.9962	1031.9	CD3G,CD3E,IL2RG,CD3D,HLA-DMA,HLA-DMB,TBX21,HLA-DOA,IL12RB1,HLA-DOB,JAK3,HLA-DQA1,HLA-DPA1,STAT5A,HLA-DRB5,RUNX3,ZAP70,CD4,IFNG,LCK,IL2RA,IL2RB,HLA-DPB1,HLA-DRA,PRKCQ,CD247,LAT,HLA-DRB1,HLA-DQB1
Pancreatic secretion	0.0363381	0.676151	2.56222	8.49349	PLCB3,RAB3D,SCTR,ATP1A1,CFTR,ADCY6			Hematopoietic cell lineage	1.41104e-23	3.38649e-22	17.5949	925.756	CSF1R,CD3G,CD3E,CD3D,HLA-DMA,HLA-DMB,CD38,CD37,CD14,HLA-DOA,FCGR1A,HLA-DOB,HLA-DQA1,CD33,HLA-DPA1,HLA-DRB5,CR1,FLT3LG,CD2,CD4,CD8B,CD8A,CD5,IL2RA,HLA-DPB1,HLA-DRA,MS4A1,HLA-DRB1,HLA-DQB1
Axon guidance	0.0386372	0.676151	2.05977	6.70155	ROBO2,ABLIM1,SEMA6A,RYK,PTCH1,ABL1,NCK2,PLXNA3,PAK4			Th17 cell differentiation	1.9658e-23	4.24612e-22	16.1009	841.81	CD3G,CD3E,IL2RG,CD3D,HLA-DMA,HLA-DMB,TBX21,IL21R,HLA-DOA,IL12RB1,HLA-DOB,JAK3,HLA-DQA1,HLA-DPA1,STAT5A,HLA-DRB5,ZAP70,CD4,IFNG,IRF4,LCK,IL2RA,IL2RB,HLA-DPB1,HLA-DRA,PRKCQ,CD247,HLA-DRB1,LAT,HLA-DQB1
Hippo signaling pathway	0.0481775	0.706495	2.06975	6.27726	SMAD3,YWHAQ,PPP2R2C,WNT7B,BMP8A,CSNK1E,BMPR1A,TEAD3			Staphylococcus aureus infection	4.78762e-23	9.40115e-22	23.8152	1223.94	C1QB,C1QA,SELPLG,C1S,ITGB2,FPR1,FPR3,ITGAL,C2,FCGR3A,HLA-DMA,HLA-DMB,C3AR1,HLA-DOA,FCGR1A,HLA-DOB,HLA-DQA1,HLA-DPA1,HLA-DRB5,FCGR2A,HLA-DPB1,HLA-DRA,HLA-DRB1,HLA-DQB1,C1QC
Pathogenic Escherichia coli infection	0.0484453	0.706495	3.07543	9.3103	YWHAQ,TUBB3,NCK2,ABL1			Natural killer cell mediated cytotoxicity	7.11566e-23	1.28082e-21	13.3996	683.343	ITGB2,PRF1,PIK3CD,FASLG,ITGAL,KIR2DL4,FCGR3A,KLRK1,RAC2,KLRC1,FCER1G,PRKCB,SH2D1A,HLA-B,HLA-C,GZMB,HLA-A,VAV1,HLA-E,ZAP70,NCR3,TYROBP,IFNG,LCK,KLRD1,LCP2,CD48,PTPN6,CD247,HCST,LAT,CD244
ErbB signaling pathway	0.0618192	0.788184	2.45202	6.8253	NRG3,NCK2,ABL1,TGFA,PAK4			Intestinal immune network for IgA production	1.79058e-21	2.97512e-20	31.6193	1510.51	CD86,CD40,HLA-DRB5,TNFRSF13B,CD80,TNFSF13B,HLA-DMA,HLA-DMB,CD40LG,CD28,HLA-DPB1,TNFRSF17,HLA-DRA,ITGB7,ICOS,HLA-DOA,HLA-DOB,HLA-DQA1,HLA-DRB1,HLA-DPA1,HLA-DQB1
Focal adhesion	0.0630547	0.788184	1.8629	5.1486	LAMA5,IBSP,ITGB4,ITGA2,ITGB8,LAMC2,LAMB1,VAV2,PAK4			Primary immunodeficiency	3.02122e-21	4.66132e-20	42.7533	2020.03	CD40,CIITA,TNFRSF13B,TAP2,TAP1,IL2RG,CD3E,CD3D,CD79A,ZAP70,CD4,PTPRC,CD40LG,CD8B,LCK,CD8A,BTK,ICOS,JAK3
Human papillomavirus infection	0.0723439	0.801788	1.61537	4.24248	LAMA5,NOTCH1,MAML1,ITGB4,WNT7B,ITGA2,TSC1,LAMC2,LAMB1,IBSP,PPP2R2C,ITGB8,HES4			Phagosome	9.47141e-21	1.36388e-19	11.0427	509.136	NCF1,NCF4,ITGB2,CORO1A,CTSS,FCGR3A,HLA-DMA,HLA-DMB,CLEC7A,MRC1,CD14,HLA-DOA,FCGR1A,HLA-DOB,HLA-DQA1,HLA-DPA1,MSR1,HLA-DRB5,TAP2,HLA-B,TAP1,HLA-C,CYBB,HLA-A,HLA-F,HLA-E,FCGR2A,CD209,HLA-DPB1,HLA-DRA,HLA-DRB1,HLA-DQB1
								Epstein-Barr virus infection	9.71494e-20	1.31152e-18	8.76655	383.782	CD40,PIK3CD,CD3G,CD3E,ITGAL,CD3D,HLA-DMA,HLA-DMB,HLA-DOA,B2M,JAK3,HLA-DOB,HLA-DQA1,HLA-DPA1,HLA-DRB5,STAT2,HLA-B,TAP2,HLA-C,TAP1,ISG15,HLA-A,HLA-F,RUNX3,HLA-E,CXCL10,OAS1,OAS2,BTK,HLA-DPB1,HLA-DRA,CD247,HLA-DRB1,IRF9,HLA-DQB1
								Cytokine-cytokine receptor interaction	2.15462e-18	2.73764e-17	6.58884	268.027	CCL13,CSF1R,CD40,CXCL9,TNFRSF13B,CCL4L2,CSF2RB,FASLG,CXCR6,CXCL13,IL2RG,TNFSF13B,IL18RAP,CCL8,CXCR3,CCL5,CCL4,IL21R,CCL3,TNFRSF8,TNFRSF17,CCR7,CCR5,IL12RB1,CCR2,CCR1,CD70,IL10RA,IL16,TNFRSF1B,CXCL10,CXCL11,CD4,CD40LG,IFNG,IL2RA,IL2RB,XCL2,LTA,CD27
								Leishmaniasis	3.93584e-18	4.72301e-17	17.2134	689.851	HLA-DRB5,CR1,NCF1,PRKCB,ITGB2,NCF4,CYBB,FCGR3A,HLA-DMA,HLA-DMB,FCGR2A,IFNG,HLA-DPB1,HLA-DRA,PTPN6,HLA-DOA,FCGR1A,HLA-DOB,HLA-DQA1,HLA-DRB1,HLA-DPA1,HLA-DQB1
								Tuberculosis	1.50194e-17	1.70747e-16	8.64277	334.797	CIITA,ITGB2,LSP1,NOD2,CORO1A,CTSS,FCGR3A,HLA-DMA,HLA-DMB,CLEC7A,MRC1,ITGAX,CD14,HLA-DOA,FCGR1A,HLA-DOB,HLA-DQA1,HLA-DPA1,CD74,HLA-DRB5,FCER1G,CR1,IL10RA,FCGR2A,IFNG,CD209,HLA-DPB1,HLA-DRA,CLEC4E,HLA-DRB1,HLA-DQB1
								Chemokine signaling pathway	8.76615e-17	9.46744e-16	8.04027	297.273	ITK,CCL13,CXCL9,NCF1,CCL4L2,WAS,PIK3CD,CXCR6,CXCL13,PIK3R5,GNGT2,CCL8,CXCR3,CCL5,CCL4,RAC2,CCL3,CCR7,CCR5,JAK3,CCR2,CCR1,PRKCB,STAT2,VAV1,CXCL10,HCK,CXCL11,XCL2,DOCK2,PLCB2
								Human T-cell leukemia virus 1 infection	1.01788e-16	1.04696e-15	7.33764	270.199	CD40,SPI1,ITGB2,PIK3CD,CD3G,CD3E,ITGAL,IL2RG,CD3D,HLA-DMA,HLA-DMB,HLA-DOA,B2M,JAK3,HLA-DOB,HLA-DQA1,HLA-DPA1,STAT5A,HLA-DRB5,HLA-B,HLA-C,HLA-A,HLA-F,HLA-E,CD4,LCK,IL2RA,IL2RB,HLA-DPB1,LTA,HLA-DRA,HLA-DRB1,HLA-DQB1
								Systemic lupus erythematosus	2.94482e-16	2.89128e-15	9.9416	355.525	CD86,C1QB,C1QA,CD40,C1S,CD80,C2,FCGR3A,HLA-DMA,HLA-DMB,HLA-DOA,FCGR1A,HLA-DOB,TRIM21,HLA-DQA1,HLA-DPA1,HLA-DRB5,FCGR2A,CD40LG,IFNG,CD28,HLA-DPB1,HLA-DRA,HLA-DRB1,HLA-DQB1,C1QC
								T cell receptor signaling pathway	4.55235e-16	4.27525e-15	12.0063	424.131	ITK,PIK3CD,CD3G,CD3E,RASGRP1,CD3D,VAV1,ZAP70,CD4,PTPRC,CD40LG,CD8B,IFNG,CD8A,LCK,CD28,CTLA4,PRKCQ,LCP2,PTPN6,CD247,ICOS,LAT
								Asthma	5.58829e-15	5.02946e-14	33.014	1083.46	CD40,HLA-DRB5,FCER1G,HLA-DMA,HLA-DMB,CD40LG,HLA-DPB1,HLA-DRA,HLA-DOA,HLA-DOB,HLA-DQA1,HLA-DRB1,HLA-DPA1,HLA-DQB1
								Rheumatoid arthritis	6.55565e-15	5.66408e-14	12.1691	397.424	CD86,HLA-DRB5,CD80,ITGB2,ITGAL,TNFSF13B,HLA-DMA,HLA-DMB,IFNG,CCL5,CCL3,CD28,HLA-DPB1,CTLA4,HLA-DRA,HLA-DOA,HLA-DOB,HLA-DQA1,HLA-DRB1,HLA-DPA1,HLA-DQB1
								Inflammatory bowel disease (IBD)	1.80814e-14	1.50215e-13	15.4566	489.107	HLA-DRB5,NOD2,IL2RG,HLA-DMA,IL18RAP,HLA-DMB,IFNG,TBX21,IL21R,HLA-DPB1,HLA-DRA,HLA-DOA,IL12RB1,HLA-DOB,HLA-DQA1,HLA-DRB1,HLA-DPA1,HLA-DQB1
								Osteoclast differentiation	8.76351e-14	7.01081e-13	8.99266	270.37	LILRA6,CSF1R,SPI1,NCF1,STAT2,NCF4,SIRPG,PIK3CD,LILRB1,LILRB2,LILRB3,LILRB4,LILRB5,LILRA5,FCGR3A,TYROBP,FCGR2A,IFNG,LCK,BTK,LCP2,FCGR1A,IRF9
								Influenza A	1.55389e-13	1.19872e-12	7.32184	215.942	CIITA,PIK3CD,FASLG,IFIH1,HLA-DMA,HLA-DMB,CCL5,CASP1,NLRP3,HLA-DOA,HLA-DOB,HLA-DQA1,HLA-DPA1,HLA-DRB5,PRKCB,STAT2,MX1,CXCL10,OAS1,IFNG,OAS2,HLA-DPB1,HLA-DRA,HLA-DRB1,IRF9,HLA-DQB1
								Human immunodeficiency virus 1 infection	1.3736e-10	1.0231e-09	5.43569	123.436	PIK3CD,CD3G,FASLG,CD3E,CD3D,GNGT2,AP1S2,RAC2,CCR5,B2M,APOBEC3D,APOBEC3G,PRKCB,APOBEC3H,HLA-B,TAP2,HLA-C,TAP1,HLA-A,HLA-F,TNFRSF1B,HLA-E,CD4,CD247,APOBEC3A
								Toxoplasmosis	4.04588e-10	2.91303e-09	7.62808	164.981	HLA-DRB5,CD40,CIITA,IL10RA,PIK3R5,HLA-DMA,HLA-DMB,CD40LG,IFNG,HLA-DPB1,HLA-DRA,HLA-DOA,CCR5,HLA-DOB,HLA-DQA1,HLA-DRB1,HLA-DPA1,HLA-DQB1
								Measles	1.69163e-09	1.17868e-08	6.43336	129.938	STAT5A,STAT2,MX1,PIK3CD,FASLG,CD3G,CD3E,IL2RG,CD3D,IFIH1,OAS1,CD209,OAS2,IL2RA,IL2RB,CD28,JAK3,IRF9,SLAMF1
								NF-kappa B signaling pathway	1.33081e-08	8.98297e-08	7.50773	136.152	CCL13,CD40,BCL2A1,PRKCB,CCL4L2,TNFSF13B,ZAP70,CD40LG,LCK,CCL4,BTK,LTA,PRKCQ,CD14,LAT
								Fc gamma R-mediated phagocytosis	5.70371e-08	3.73334e-07	7.26637	121.2	NCF1,PRKCB,WAS,PIK3CD,VAV1,HCK,FCGR3A,PTPRC,FCGR2A,INPP5D,RAC2,DOCK2,FCGR1A,LAT
								B cell receptor signaling pathway	1.75316e-07	1.11377e-06	8.10267	126.051	CD79B,CD79A,CD72,PRKCB,INPP5D,RAC2,BTK,PIK3CD,DAPP1,PTPN6,LILRB3,VAV1
								Human cytomegalovirus infection	2.49e-07	1.53669e-06	4.14687	63.0566	CCR1,PRKCB,IL10RA,CCL4L2,HLA-B,TAP2,HLA-C,TAP1,PIK3CD,FASLG,HLA-A,HLA-F,HLA-E,GNGT2,CCL5,CCL4,RAC2,CCL3,CCR5,B2M,PLCB2
								Chagas disease (American trypanosomiasis)	2.79401e-07	1.67641e-06	6.28275	94.8105	C1QB,C1QA,PIK3CD,FASLG,CD3G,CD3E,CD3D,GNA15,IFNG,CCL5,CCL3,CD247,PLCB2,C1QC
								Herpes simplex virus 1 infection	3.10524e-07	1.81279e-06	2.93139	43.9269	PIK3CD,FASLG,CFP,IFIH1,HLA-DMA,HLA-DMB,CCL5,HLA-DOA,HLA-DOB,B2M,HLA-DQA1,HLA-DPA1,CD74,HLA-DRB5,STAT2,TAP2,HLA-B,TAP1,HLA-C,HLA-A,PILRA,HLA-F,POU2F2,HLA-E,OAS1,IFNG,OAS2,HLA-DPB1,LTA,HLA-DRA,HLA-DRB1,IRF9,HLA-DQB1
								NOD-like receptor signaling pathway	5.54412e-07	3.1514e-06	4.514	65.0258	GBP5,STAT2,CYBB,NOD2,NLRC4,PSTPIP1,AIM2,OAS1,OAS2,CCL5,CASP1,NLRP3,CARD16,GBP2,PLCB2,GBP1,IRF9,GBP4
								Complement and coagulation cascades	5.85069e-07	3.24038e-06	7.13225	102.359	C1QB,C1QA,CR1,VWF,C1S,ITGB2,C3AR1,ITGAX,F13A1,VSIG4,C2,C1QC
								Toll-like receptor signaling pathway	1.96368e-06	1.06039e-05	5.69346	74.816	CD86,CD40,CXCL9,CD80,CCL4L2,PIK3CD,CXCL10,CXCL11,CCL5,CCL4,CCL3,TLR8,CD14
								Kaposi sarcoma-associated herpesvirus infection	1.87064e-05	9.75936e-05	3.75887	40.9215	CD86,CCR1,STAT2,HLA-B,HLA-C,PIK3CD,HLA-A,HLA-F,HLA-E,PIK3R5,HCK,CD200R1,GNGT2,CLEC2B,CCR5,IRF9
								Pertussis	1.89765e-05	9.75936e-05	6.00928	65.3347	C1QB,C1QA,C1S,IRF1,ITGB2,CASP1,NLRP3,CD14,C2,C1QC
								Malaria	2.64216e-05	0.000132723	7.71723	81.3499	CD40,CR1,KLRK1,CD40LG,IFNG,KLRB1,ITGB2,ITGAL
								JAK-STAT signaling pathway	5.85466e-05	0.000281578	3.76666	36.7086	STAT5A,IL10RA,STAT2,PIK3CD,CSF2RB,IL2RG,IFNG,IL2RA,IL2RB,IL21R,PTPN6,IL12RB1,JAK3,IRF9
								C-type lectin receptor signaling pathway	5.86621e-05	0.000281578	4.69418	45.7387	FCER1G,CLEC7A,CD209,IRF1,STAT2,CASP1,NLRP3,PIK3CD,LSP1,CLEC4E,IRF9
								Leukocyte transendothelial migration	0.000115409	0.000541922	4.32058	39.1748	ITK,NCF1,PRKCB,NCF4,ITGB2,RAC2,CYBB,PIK3CD,RHOH,ITGAL,VAV1
								Acute myeloid leukemia	0.000232175	0.00106702	5.45052	45.61	STAT5A,CSF1R,SPI1,BCL2A1,PIK3CD,PIM2,CD14,FCGR1A
								Platelet activation	0.000284507	0.00123587	3.85937	31.5108	FCER1G,FCGR2A,VWF,TBXAS1,BTK,PIK3CD,LCP2,RASGRP1,PLCB2,PIK3R5,FERMT3
								African trypanosomiasis	0.00028506	0.00123587	7.62792	62.2653	IFNG,PRKCB,FASLG,APOL1,PLCB2,IDO1
								Fc epsilon RI signaling pathway	0.000286081	0.00123587	5.26829	42.9852	FCER1G,INPP5D,RAC2,BTK,PIK3CD,LCP2,VAV1,LAT
								Salmonella infection	0.000296341	0.00125509	4.62367	37.5627	IFNG,CCL4L2,CCL4,CASP1,RHOG,WAS,CCL3,NLRC4,CD14
								Proteasome	0.00084377	0.00350489	6.06073	42.8956	IFNG,PSME1,PSME2,PSMB10,PSMB8,PSMB9
								Cytosolic DNA-sensing pathway	0.000966168	0.00393759	4.93002	34.2251	ZBP1,CXCL10,AIM2,CCL4L2,CCL5,CCL4,CASP1
								Transcriptional misregulation in cancer	0.00257523	0.0103009	2.7312	16.2829	CD86,ETV7,CSF1R,LYL1,CD40,SPI1,BCL2A1,IL2RB,GZMB,ITGB7,CD14,FCGR1A
								Endocytosis	0.00347087	0.013631	2.41349	13.6684	HLA-B,WAS,HLA-C,HLA-A,HLA-F,IL2RG,HLA-E,ACAP1,CYTH4,IL2RA,IL2RB,CCR5,SMAP2,FOLR2
								Ras signaling pathway	0.0057936	0.0223467	2.35017	12.1057	CSF1R,PLA2G2D,PRKCB,FLT3LG,PIK3CD,FASLG,RASAL3,RASGRP1,RASGRP4,ZAP70,GNGT2,RAC2,LAT
								Necroptosis	0.00769701	0.0291676	2.59774	12.643	ZBP1,STAT5A,IFNG,STAT2,CASP1,CYBB,NLRP3,FASLG,JAK3,IRF9
								Amoebiasis	0.0103272	0.0384599	3.09677	14.1615	GNA15,IFNG,PRKCB,ITGB2,PIK3CD,CD14,PLCB2
								Prion diseases	0.0109457	0.0400725	5.06478	22.8665	C1QB,C1QA,CCL5,C1QC
								Legionellosis	0.0119322	0.042956	3.92929	17.4009	CR1,ITGB2,CASP1,NLRC4,CD14
								Pathways in cancer	0.0145819	0.0516344	1.72069	7.27501	STAT5A,CSF1R,SPI1,PRKCB,STAT2,PIK3CD,FLT3LG,FASLG,CSF2RB,IL2RG,RASGRP1,RASGRP4,GNGT2,LPAR5,IFNG,IL2RA,IL2RB,RAC2,PIM2,IL12RB1,PLCB2,JAK3
								Rap1 signaling pathway	0.0148668	0.0517939	2.22699	9.37258	CSF1R,LPAR5,PRKCB,ITGB2,FPR1,RAC2,PIK3CD,LCP2,ITGAL,PLCB2,LAT
								Hepatitis C	0.0161304	0.0553044	2.42985	10.0281	CXCL10,OAS1,IFNG,OAS2,STAT2,MX1,PIK3CD,FASLG,IRF9
								Human papillomavirus infection	0.0195298	0.0659132	1.88365	7.4137	VWF,STAT2,MX1,HLA-B,HLA-C,PIK3CD,ISG15,FASLG,HLA-A,HLA-F,HLA-E,OASL,IRF1,ITGB7,IRF9
								TNF signaling pathway	0.0205455	0.0682741	2.67392	10.3885	CXCL10,IRF1,CCL5,LTA,PIK3CD,NOD2,TNFRSF1B
								Carbohydrate digestion and absorption	0.0238261	0.0779763	3.92339	14.6616	HK3,PRKCB,PIK3CD,PLCB2
								Apoptosis	0.0274683	0.0885546	2.33243	8.38444	BCL2A1,PRF1,PIK3CD,GZMB,CSF2RB,FASLG,CTSW,CTSS
								Viral carcinogenesis	0.0301847	0.0958809	2.06315	7.22188	STAT5A,HLA-B,HLA-C,PIK3CD,HLA-A,HLA-F,CCR5,JAK3,IRF9,HLA-E
								Lysosome	0.0349617	0.109445	2.37267	7.95674	AP1S2,LAPTM5,CTSW,CD68,LIPA,CTSS,LGMN
								Bacterial invasion of epithelial cells	0.0377513	0.11649	2.84453	9.32078	RHOG,WAS,PIK3CD,SEPT1,HCLS1
								Regulation of actin cytoskeleton	0.0433076	0.131753	1.93037	6.06026	LPAR5,ITGB2,RAC2,WAS,ITGAX,PIK3CD,NCKAP1L,ITGB7,ITGAL,VAV1
								VEGF signaling pathway	0.0598976	0.179693	2.85117	8.02639	PRKCB,SH2D2A,RAC2,PIK3CD
