# Supplementary material for: Key Members of the CmPn as Biomarkers Distinguish Histological and Immune Subtypes of Hepatic Cancers
Source: Diagnostics (Basel). 2023 Mar 7;13(6):1012. doi: 10.3390/diagnostics13061012 (PMC10047786; doi:10.3390/diagnostics13061012)
Supplement: Supplementary file 1 [file diagnostics-13-01012-s001.zip › diagnostics-2213936-Suppl tables-revised/Suppl. Table S4B Immune subtypes HCC C1 v C3 .xlsx]

## Sheet: DEG_RNAseq_RAW data
Symbol	logFC	AveExpr	t	P.Value	adj.P.Val
RAD54L	2.8925	0.43375	9.82315	4.3286e-18	5.09352e-14
CKS2	1.73996	3.61995	9.76074	6.36054e-18	5.09352e-14
MCM7	1.41966	5.93816	9.62298	1.48455e-17	7.92549e-14
ORC6L	2.2609	0.811114	9.41954	5.16165e-17	1.62491e-13
MAD2L1	1.85244	2.31651	9.41789	5.21396e-17	1.62491e-13
RAN	0.97192	6.69263	9.39253	6.08734e-17	1.62491e-13
TRIP13	2.54562	1.40481	9.28323	1.18501e-16	2.71131e-13
TUBA1B	1.19723	8.41759	9.23788	1.5613e-16	3.12572e-13
C1orf135	1.78963	-1.06305	9.17457	2.2931e-16	4.0807e-13
CENPH	1.67304	1.4609	9.12222	3.14924e-16	5.04382e-13
CCDC99	1.42589	2.30992	9.07625	4.15906e-16	6.05559e-13
KIF2C	2.79861	2.04488	8.97487	7.66916e-16	9.4484e-13
SNRPD1	1.10767	4.52684	8.90004	1.20316e-15	1.31927e-12
NUP93	0.90644	4.0172	8.89562	1.23558e-15	1.31927e-12
KIAA1524	2.20231	0.735481	8.88385	1.32614e-15	1.32747e-12
NCAPD2	1.42164	4.48161	8.8464	1.66039e-15	1.56428e-12
C12orf48	1.9658	1.1067	8.77367	2.5671e-15	2.28415e-12
CDC20	2.67854	2.8975	8.74042	3.13174e-15	2.63989e-12
FANCD2	2.02362	2.01216	8.73099	3.3133e-15	2.65329e-12
LMNB2	1.38796	4.508	8.71859	3.56793e-15	2.72114e-12
CEP55	2.47472	1.03389	8.70259	3.92555e-15	2.8578e-12
EME1	2.05123	0.400029	8.677	4.573e-15	3.18432e-12
RAD51	2.14761	0.751119	8.66815	4.82052e-15	3.18432e-12
ORC1L	2.26985	0.858141	8.66301	4.97052e-15	3.18432e-12
FAM54A	2.37921	-0.46685	8.61331	6.68163e-15	4.11588e-12
KIF11	1.95488	2.37937	8.46588	1.60147e-14	9.16039e-12
MCM10	2.48909	0.681406	8.39222	2.47368e-14	1.36616e-11
CDCA5	2.06519	2.80568	8.38087	2.64466e-14	1.41068e-11
CENPW	1.88313	1.80113	8.37545	2.73047e-14	1.41068e-11
KPNA2	1.30136	5.50574	8.36892	2.83761e-14	1.42022e-11
STMN1	1.46253	5.65509	8.34813	3.20673e-14	1.55633e-11
BIRC5	2.63679	2.10448	8.33899	3.38385e-14	1.59399e-11
NUP107	0.807418	4.29106	8.32122	3.75652e-14	1.68651e-11
PPIH	1.13806	2.99468	8.31967	3.79086e-14	1.68651e-11
SFPQ	0.660136	6.69347	8.30641	4.09785e-14	1.7363e-11
LOC647946	3.28874	-3.49271	8.30551	4.11959e-14	1.7363e-11
NUP37	0.905234	3.10583	8.23677	6.16361e-14	2.53119e-11
MYBL2	2.96417	3.00075	8.21015	7.20201e-14	2.88368e-11
C17orf53	1.80269	0.752004	8.19712	7.77218e-14	2.96201e-11
DDX12	1.35274	1.15068	8.19169	8.02265e-14	2.96201e-11
CDCA8	2.08551	2.27833	8.19022	8.09148e-14	2.96201e-11
ZWINT	1.87946	3.28224	8.18775	8.20945e-14	2.96201e-11
FAM64A	2.89392	-0.55537	8.18541	8.32234e-14	2.96201e-11
NCAPH	2.16102	1.67573	8.1769	8.74617e-14	2.99632e-11
RCC2	1.09745	5.53037	8.17599	8.79289e-14	2.99632e-11
THOC4	1.07599	4.84479	8.10892	1.29975e-13	4.33684e-11
CCNB1	2.07099	3.66767	8.10395	1.33786e-13	4.3729e-11
PLK4	1.81468	0.684294	8.09001	1.45086e-13	4.64741e-11
CHEK1	1.61795	1.91507	8.07757	1.55965e-13	4.8979e-11
C9orf140	2.67437	1.08967	8.06763	1.65226e-13	5.05222e-11
TRAIP	1.91328	0.899959	8.06317	1.6956e-13	5.05222e-11
SMARCD1	0.75474	5.07312	8.06238	1.70342e-13	5.05222e-11
ECT2	1.94706	3.11124	8.0533	1.79564e-13	5.22889e-11
HN1	1.4149	5.02808	8.03389	2.00964e-13	5.74757e-11
REEP4	1.2458	3.53326	7.9963	2.4983e-13	7.0198e-11
GINS4	1.70862	1.44434	7.98952	2.59828e-13	7.10426e-11
TACC3	1.67466	4.08558	7.9841	2.6811e-13	7.10426e-11
PKMYT1	1.96498	1.85296	7.98323	2.69457e-13	7.10426e-11
NUDT1	1.4955	2.54773	7.98251	2.70579e-13	7.10426e-11
RCOR2	3.20903	-1.91121	7.95536	3.16545e-13	8.17706e-11
TUBB3	2.00523	2.8666	7.94638	3.33393e-13	8.4756e-11
CDCA3	2.24854	1.76191	7.91341	4.03209e-13	9.93508e-11
TPX2	2.00573	4.12633	7.90854	4.14679e-13	1.00629e-10
CDCA4	1.30314	2.5125	7.90529	4.22514e-13	1.01e-10
FAM72B	1.92892	1.11236	7.89866	4.38948e-13	1.03385e-10
H2AFZ	1.11027	6.31496	7.87717	4.96748e-13	1.15303e-10
C11orf84	1.38849	2.8482	7.8746	5.0414e-13	1.15347e-10
CDC25A	2.18443	1.13848	7.86495	5.32913e-13	1.20213e-10
H2AFX	1.51465	4.4116	7.81975	6.90804e-13	1.53665e-10
MCM2	1.74247	4.29885	7.81578	7.06676e-13	1.55043e-10
CDK1	2.08616	3.10638	7.81106	7.26055e-13	1.57142e-10
CENPA	2.5078	0.544206	7.79354	8.02727e-13	1.69164e-10
CDT1	2.16997	2.54562	7.77217	9.0716e-13	1.87795e-10
CA9	6.14471	-1.05916	7.77074	9.14588e-13	1.87795e-10
AURKB	2.35131	1.77695	7.74754	1.04432e-12	2.08629e-10
TCF3	1.08843	4.99161	7.72575	1.18262e-12	2.30985e-10
DBF4	1.07573	2.18617	7.70837	1.30582e-12	2.51976e-10
KIF23	2.33024	1.6493	7.70157	1.35741e-12	2.56627e-10
C5orf34	1.60981	-0.290665	7.70098	1.36197e-12	2.56627e-10
NASP	1.00266	5.63903	7.69436	1.41432e-12	2.63392e-10
KIF18B	2.43234	1.53637	7.68025	1.53265e-12	2.82149e-10
FOXJ1	4.54996	-1.60701	7.63975	1.9294e-12	3.47204e-10
PTTG1	2.38944	2.90674	7.62986	2.04086e-12	3.63182e-10
FBXO5	1.22617	1.50968	7.61915	2.16872e-12	3.81696e-10
TTK	2.54246	1.01827	7.61296	2.24615e-12	3.91026e-10
C15orf42	2.25665	0.379317	7.58554	2.62369e-12	4.51839e-10
KIF18A	2.3163	0.279153	7.5641	2.96198e-12	5.04671e-10
RFC4	1.19449	3.40436	7.55565	3.10687e-12	5.23785e-10
VWA5B2	2.75973	-3.07143	7.54649	3.27187e-12	5.42163e-10
UBE2S	1.49941	3.4324	7.54586	3.28358e-12	5.42163e-10
ACYP1	1.2845	0.513668	7.51288	3.955e-12	6.4636e-10
PLK1	2.26263	2.54077	7.50226	4.19889e-12	6.79287e-10
NCAPG	2.09656	2.76855	7.48576	4.60776e-12	7.37978e-10
TROAP	2.60734	1.95003	7.48354	4.66549e-12	7.39827e-10
CENPE	1.98096	1.52841	7.47775	4.82008e-12	7.56848e-10
CDCA2	2.31059	0.220748	7.47391	4.92528e-12	7.65857e-10
FANCI	1.54213	3.24982	7.46789	5.09484e-12	7.736e-10
GINS1	1.97025	2.25623	7.46751	5.1058e-12	7.736e-10
FOXM1	2.20796	3.60327	7.46702	5.11998e-12	7.736e-10
SPATA17	2.95362	-3.94111	7.4562	5.44092e-12	8.14409e-10
DEPDC1B	2.96366	1.37202	7.44827	5.68869e-12	8.43612e-10
WDR62	1.99768	1.73398	7.41749	6.76088e-12	9.75516e-10
SSRP1	0.656942	6.4194	7.40448	7.27206e-12	1.03304e-09
CBX3	0.70737	6.44966	7.39449	7.6902e-12	1.07101e-09
BUB1B	2.31203	1.70012	7.38	8.33964e-12	1.15144e-09
KIF15	2.51096	0.464208	7.37748	8.45773e-12	1.15777e-09
CENPK	2.09103	0.277282	7.37433	8.60818e-12	1.16838e-09
PIF1	2.0449	0.361193	7.36231	9.20625e-12	1.23905e-09
HJURP	2.2168	2.04079	7.35878	9.38954e-12	1.25319e-09
SGOL2	1.67553	1.48973	7.35589	9.54191e-12	1.263e-09
RACGAP1	1.46846	3.3929	7.35392	9.64782e-12	1.26655e-09
CDK4	1.02766	6.05222	7.34511	1.01337e-11	1.31953e-09
RAD51AP1	1.89406	1.18266	7.32311	1.14565e-11	1.4679e-09
POLQ	2.22494	0.397719	7.31347	1.20887e-11	1.52451e-09
DTYMK	1.10011	4.23628	7.28418	1.4228e-11	1.73951e-09
NXPH4	3.54425	0.588314	7.27375	1.50767e-11	1.8293e-09
SPC25	2.15996	0.639992	7.26716	1.56386e-11	1.88321e-09
CCT5	0.813405	7.01715	7.26293	1.60104e-11	1.9136e-09
DMBT1	4.32459	-2.67209	7.24873	1.73228e-11	2.05513e-09
FANCB	1.61957	-2.09847	7.24212	1.79692e-11	2.11614e-09
CCNB2	2.23827	2.36722	7.23113	1.90969e-11	2.23252e-09
OIP5	1.98571	0.580111	7.22953	1.92671e-11	2.23611e-09
ASF1B	1.86405	2.37109	7.22482	1.97765e-11	2.2787e-09
C18orf54	1.51659	-0.0232802	7.22279	1.99998e-11	2.28798e-09
STIL	1.50275	1.49329	7.19681	2.30908e-11	2.55049e-09
PHF19	1.18976	3.18658	7.18611	2.44966e-11	2.63744e-09
ERCC6L	1.95858	-0.166625	7.18582	2.45366e-11	2.63744e-09
CHAF1A	1.03974	3.72984	7.18213	2.50414e-11	2.67375e-09
CCDC123	0.924642	2.84583	7.17136	2.65756e-11	2.80023e-09
SLC29A2	2.11546	1.90848	7.16742	2.71593e-11	2.84303e-09
RECQL4	2.01113	3.30842	7.15393	2.92555e-11	3.04257e-09
SAE1	0.802648	5.9566	7.13631	3.22368e-11	3.331e-09
CCNF	1.5081	2.39566	7.13248	3.29239e-11	3.38019e-09
SKA3	2.02546	1.11942	7.13111	3.31738e-11	3.38415e-09
NDC80	2.02952	1.99569	7.12176	3.49233e-11	3.53401e-09
NAP1L1	1.00513	7.19449	7.12093	3.50841e-11	3.53401e-09
C11orf82	1.4451	0.663121	7.10895	3.7473e-11	3.72775e-09
C4orf46	0.971891	1.73273	7.09956	3.94561e-11	3.87686e-09
STX1A	1.39007	0.625272	7.08485	4.27735e-11	4.1772e-09
LMNB1	1.54307	3.99924	7.07272	4.57132e-11	4.43723e-09
DDX11	1.56869	3.1958	7.06321	4.8159e-11	4.61865e-09
KIF20A	2.24072	2.43342	7.05006	5.1754e-11	4.84732e-09
KNTC1	1.5834	2.78098	7.04881	5.21097e-11	4.85226e-09
C12orf32	0.925077	3.40269	7.04754	5.24727e-11	4.85782e-09
MELK	2.16045	1.66595	7.0455	5.30617e-11	4.88412e-09
CENPM	2.1877	1.59525	7.04258	5.39164e-11	4.93443e-09
SPATS2	1.0838	3.82271	7.03592	5.59161e-11	5.08836e-09
TK1	1.59403	4.2404	7.02527	5.92681e-11	5.36293e-09
BRIX1	0.805461	4.23304	7.02226	6.02484e-11	5.421e-09
GINS2	1.58038	2.18725	7.00402	6.65549e-11	5.88919e-09
DKC1	0.821486	5.15964	6.99871	6.85119e-11	5.96093e-09
BUB1	2.21512	1.89984	6.99556	6.97002e-11	6.00171e-09
DNAJC9	0.986998	4.33409	6.98258	7.48058e-11	6.40689e-09
VRK1	0.924775	2.45569	6.97153	7.94455e-11	6.76808e-09
KIF24	1.47168	0.671564	6.96559	8.20535e-11	6.95327e-09
EEF1E1	0.98355	3.21752	6.96325	8.31078e-11	7.00555e-09
CCT2	0.700116	6.34518	6.95568	8.66001e-11	7.26171e-09
HDAC2	0.820856	5.13995	6.94871	8.99398e-11	7.50248e-09
E2F2	1.88168	0.521277	6.94651	9.10239e-11	7.55357e-09
ANLN	2.08784	2.66393	6.94442	9.20655e-11	7.60062e-09
KIAA0101	1.81158	2.11653	6.93945	9.45805e-11	7.76821e-09
POLA2	0.934716	3.21258	6.93163	9.86824e-11	8.02129e-09
SFRS9	0.633472	6.16883	6.93073	9.91643e-11	8.02129e-09
MKI67	1.95278	4.27778	6.92356	1.031e-10	8.25628e-09
RNASEH2A	1.27859	3.73182	6.91439	1.08355e-10	8.59118e-09
PSMC3IP	2.07583	0.544752	6.91198	1.09778e-10	8.64542e-09
KIFC1	2.10461	2.90668	6.91141	1.10119e-10	8.64542e-09
UBE2C	2.34302	2.82761	6.90657	1.13044e-10	8.8318e-09
SKA1	2.25739	1.22259	6.89637	1.19467e-10	9.28115e-09
GINS3	1.11024	1.63104	6.8952	1.20224e-10	9.28115e-09
MCM3	1.18388	5.74584	6.89472	1.20534e-10	9.28115e-09
GTSE1	2.13615	1.47518	6.89213	1.22235e-10	9.32243e-09
CHAF1B	2.01618	1.3158	6.88076	1.29988e-10	9.82026e-09
SNHG1	1.30852	4.07354	6.87968	1.30756e-10	9.83189e-09
SGOL1	2.12876	-0.056241	6.87574	1.33564e-10	9.94959e-09
EPR1	2.33845	2.55948	6.85356	1.50562e-10	1.11124e-08
CDC45	2.1231	1.39969	6.84412	1.58432e-10	1.16396e-08
C16orf59	1.81777	1.20154	6.81565	1.84691e-10	1.33244e-08
C9orf100	1.57128	1.97422	6.79463	2.06786e-10	1.47075e-08
PKM2	1.89977	6.81938	6.7937	2.0782e-10	1.47075e-08
FANCG	1.14291	2.81409	6.78853	2.13674e-10	1.50096e-08
C7orf68	1.41253	2.0213	6.78407	2.18852e-10	1.53062e-08
PAFAH1B3	1.87093	3.52045	6.77145	2.34186e-10	1.61669e-08
FAM72D	2.09676	0.0221517	6.75575	2.54739e-10	1.73613e-08
CCDC137	0.857778	4.17123	6.7543	2.5673e-10	1.74228e-08
MCM6	1.21835	4.48304	6.74546	2.69174e-10	1.81138e-08
RUVBL1	0.739956	4.67821	6.74255	2.73396e-10	1.83209e-08
UHRF1	2.05577	1.68034	6.73367	2.86705e-10	1.91328e-08
ILF3	0.681546	7.05333	6.72809	2.95387e-10	1.96304e-08
BRCA1	1.28143	2.34334	6.72373	3.02344e-10	2.00097e-08
WDR34	1.20955	4.87026	6.72154	3.05912e-10	2.01625e-08
CDC6	1.85984	2.81213	6.71721	3.13064e-10	2.05493e-08
CBX1	0.755016	4.86456	6.68917	3.63577e-10	2.3671e-08
CTXN1	2.47111	-1.0576	6.67538	3.91302e-10	2.52705e-08
C21orf45	1.00754	2.57981	6.66607	4.11166e-10	2.6236e-08
ARHGAP11A	1.58174	2.41271	6.66354	4.16742e-10	2.64863e-08
SMC4	1.06215	4.87692	6.65942	4.25962e-10	2.68591e-08
LOC723809	3.65136	-3.37813	6.64905	4.50116e-10	2.82708e-08
NUF2	2.3557	1.49363	6.64659	4.56023e-10	2.85299e-08
KIF4A	2.14121	2.33967	6.63883	4.75217e-10	2.96151e-08
GSG2	1.69469	-0.797031	6.63319	4.8966e-10	3.02179e-08
MFSD10	1.41755	4.40902	6.63284	4.9055e-10	3.02179e-08
SET	0.682297	7.0562	6.62816	5.02878e-10	3.07408e-08
KHDRBS1	0.462794	6.40922	6.62277	5.17464e-10	3.12569e-08
TMEM132A	2.24745	3.15673	6.62243	5.18405e-10	3.12569e-08
DEPDC1	2.06394	1.31689	6.62136	5.21353e-10	3.12569e-08
CSE1L	0.693624	5.94272	6.62075	5.23031e-10	3.12569e-08
NFKBIL2	1.56336	3.0911	6.60783	5.60088e-10	3.32916e-08
EZH2	1.43291	2.86045	6.60745	5.61234e-10	3.32916e-08
KIAA1984	2.50197	-1.40295	6.60201	5.77627e-10	3.41375e-08
PPM1G	0.598466	6.41565	6.59361	6.03877e-10	3.55577e-08
DIAPH3	1.99306	0.425499	6.58798	6.22123e-10	3.6269e-08
CENPF	2.07311	3.87679	6.58793	6.22298e-10	3.6269e-08
UBE2T	1.65033	2.36473	6.58726	6.24511e-10	3.6269e-08
NT5DC2	1.75989	4.08003	6.58447	6.33767e-10	3.65123e-08
SNHG3	1.62673	0.310892	6.53974	8.02472e-10	4.46264e-08
DLGAP5	2.30747	1.4775	6.53611	8.17943e-10	4.53293e-08
SHCBP1	1.86736	0.906947	6.53335	8.29932e-10	4.58351e-08
PSRC1	1.57771	1.59505	6.53024	8.436e-10	4.63738e-08
TUBA1C	1.12973	6.35004	6.52982	8.45476e-10	4.63738e-08
G6PD	1.57873	4.29414	6.52633	8.61124e-10	4.70708e-08
RBM17	0.542946	5.44178	6.51558	9.112e-10	4.93033e-08
SNRPF	1.01452	4.87224	6.51321	9.22637e-10	4.95871e-08
PRMT1	0.907769	5.82782	6.50794	9.4853e-10	5.06389e-08
FAM60A	1.46321	3.74814	6.50443	9.66166e-10	5.1409e-08
BTF3L4	0.688742	4.16609	6.49762	1.00137e-09	5.29305e-08
SNRNP40	0.645557	3.89974	6.49398	1.02064e-09	5.34761e-08
SNRPA	0.817036	5.2432	6.47613	1.1208e-09	5.79058e-08
TYMS	1.58562	4.02652	6.46819	1.16835e-09	5.99753e-08
DBN1	1.78994	4.47308	6.46723	1.17423e-09	6.00847e-08
MARCKSL1	1.39537	5.84137	6.46547	1.18513e-09	6.04494e-08
MSH2	0.830174	3.81782	6.46034	1.21739e-09	6.1759e-08
RIBC2	2.46083	-1.56262	6.46016	1.21852e-09	6.1759e-08
RNFT2	2.10956	-0.322384	6.45378	1.25984e-09	6.34514e-08
TOP2A	2.07418	4.48857	6.44836	1.29607e-09	6.48681e-08
EXO1	2.06486	1.19932	6.44472	1.321e-09	6.57183e-08
DSCC1	1.34812	1.40781	6.43976	1.35566e-09	6.72207e-08
POLD1	1.02515	4.24193	6.438	1.36818e-09	6.7632e-08
C9orf86	0.95922	4.92451	6.43027	1.42448e-09	6.99831e-08
NAA38	0.813698	3.7321	6.42701	1.4489e-09	7.09653e-08
NUP85	0.6365	4.67114	6.42541	1.46108e-09	7.13435e-08
TRIT1	0.719209	3.15583	6.42483	1.46553e-09	7.13435e-08
HMGB2	1.07867	5.10752	6.42213	1.4863e-09	7.19173e-08
NCBP2	0.553593	5.34957	6.41677	1.52843e-09	7.3733e-08
HAUS1	0.887171	2.71907	6.41315	1.55749e-09	7.44621e-08
TCOF1	0.772541	5.05309	6.41045	1.57962e-09	7.50716e-08
RFWD3	0.795144	3.70916	6.40342	1.63852e-09	7.74533e-08
FBXW9	0.910763	2.46733	6.4017	1.65326e-09	7.78783e-08
LOC92659	1.86549	0.210549	6.4003	1.66534e-09	7.82174e-08
CBX2	1.7541	1.50062	6.39474	1.71423e-09	8.01666e-08
DBF4B	1.13007	1.53044	6.38039	1.84697e-09	8.56818e-08
PRC1	1.53858	3.64217	6.37997	1.85102e-09	8.56818e-08
ANAPC7	0.679294	4.97108	6.35638	2.09222e-09	9.574e-08
MRTO4	0.756779	4.60694	6.3477	2.1885e-09	9.92507e-08
C12orf47	0.812029	3.02804	6.34724	2.19373e-09	9.92507e-08
CIT	1.47788	2.12433	6.33976	2.28028e-09	1.02876e-07
SRRT	0.543228	5.95496	6.33458	2.34229e-09	1.05181e-07
RP9P	1.03265	2.20246	6.3344	2.34451e-09	1.05181e-07
H2AFY	0.689355	6.53439	6.31517	2.58957e-09	1.15851e-07
SLC6A14	3.34605	-4.17539	6.3141	2.60403e-09	1.16043e-07
NR2C2AP	0.919436	3.86572	6.3109	2.64746e-09	1.17132e-07
ADORA2B	2.00955	-1.03942	6.30853	2.68004e-09	1.18247e-07
RAVER1	0.844223	4.48853	6.30507	2.72824e-09	1.19714e-07
GPSM2	1.24343	2.12068	6.30129	2.78213e-09	1.21413e-07
CYP2W1	2.64173	-3.30192	6.299	2.81511e-09	1.22518e-07
SARNP	0.749575	4.61815	6.29059	2.93992e-09	1.26916e-07
FER1L4	2.9468	-0.661751	6.27233	3.22999e-09	1.37584e-07
WHSC1	0.949695	4.94596	6.26634	3.33111e-09	1.41515e-07
FAM27A	2.1012	-2.6928	6.26048	3.43293e-09	1.44913e-07
PPP1R14C	3.12186	-3.37006	6.25972	3.44631e-09	1.44913e-07
CCNE1	2.10611	1.16667	6.25664	3.50132e-09	1.46799e-07
NUSAP1	1.43723	3.84717	6.25561	3.51993e-09	1.47194e-07
ABI2	0.920298	4.16956	6.24933	3.63535e-09	1.51624e-07
ASNS	2.34436	2.25087	6.23648	3.88326e-09	1.61125e-07
WDR54	1.47067	1.10269	6.23577	3.89746e-09	1.61296e-07
RBMX	0.518936	6.2372	6.22448	4.12984e-09	1.70035e-07
SPHK1	2.88315	2.58618	6.21941	4.23861e-09	1.74066e-07
CHTF18	1.13206	2.83977	6.20267	4.61788e-09	1.8805e-07
NEK2	2.12304	2.09106	6.20267	4.61789e-09	1.8805e-07
C14orf80	1.3341	2.1575	6.20227	4.62719e-09	1.8805e-07
CCDC103	1.53343	-0.296807	6.20182	4.63784e-09	1.8805e-07
SLC25A19	0.871553	2.80703	6.19277	4.85763e-09	1.95477e-07
TMEM44	1.04278	2.21942	6.18661	5.01291e-09	2.00216e-07
HNRNPL	0.456531	7.32197	6.18324	5.09991e-09	2.0268e-07
ALS2CR4	1.05718	2.76629	6.17771	5.2459e-09	2.07453e-07
IBSP	3.20803	-3.61809	6.17384	5.35059e-09	2.11072e-07
XRCC3	1.07492	2.68764	6.16486	5.60138e-09	2.19344e-07
CTSL2	3.24729	-0.546688	6.16223	5.67677e-09	2.21215e-07
E2F6	0.672037	3.18143	6.15798	5.8011e-09	2.24421e-07
C19orf40	1.05612	-0.103107	6.14781	6.10934e-09	2.35131e-07
RHOV	3.58796	-1.93026	6.14247	6.27786e-09	2.4e-07
CDCA7	2.85998	0.270372	6.13639	6.47482e-09	2.4632e-07
RPSAP58	0.992848	7.83997	6.13257	6.60197e-09	2.50562e-07
LYPD6B	3.74402	-2.75424	6.13115	6.64957e-09	2.51772e-07
KCNMB3	1.24091	0.543644	6.12549	6.84369e-09	2.57903e-07
NCAPG2	1.0732	3.14938	6.12268	6.94185e-09	2.60376e-07
CLDN18	3.05569	-3.6481	6.11614	7.17636e-09	2.67294e-07
EXOSC2	0.737929	3.70137	6.10933	7.42861e-09	2.75266e-07
AZI1	0.953283	3.31959	6.10898	7.44195e-09	2.75266e-07
FEN1	1.02868	4.54265	6.10664	7.53075e-09	2.77909e-07
SPA17	1.38521	0.714598	6.09027	8.18176e-09	3.01239e-07
WDHD1	1.47329	1.12053	6.08855	8.25346e-09	3.03182e-07
MND1	1.68977	0.264235	6.08067	8.58918e-09	3.14074e-07
PLEKHB1	3.43908	0.414084	6.07371	8.89668e-09	3.24577e-07
HAUS8	0.822062	2.0479	6.04743	1.01589e-08	3.65629e-07
HELLS	1.834	0.707961	6.04475	1.02973e-08	3.69779e-07
IQCC	1.01701	0.686089	6.04002	1.05455e-08	3.77652e-07
DPCD	1.07106	2.29441	6.03099	1.10359e-08	3.93656e-07
HMGA2	4.00237	-2.88613	6.02095	1.1608e-08	4.13143e-07
TRIM28	0.835833	7.31553	6.00855	1.23543e-08	4.35827e-07
CASP2	0.807349	3.97758	6.0045	1.26083e-08	4.4187e-07
CENPO	1.311	1.1372	5.99991	1.29023e-08	4.49225e-07
ITGB3BP	0.954803	2.20492	5.99923	1.29464e-08	4.49781e-07
BEND3	1.17665	1.71864	5.99468	1.3245e-08	4.57181e-07
CDK16	0.790607	5.45334	5.98586	1.38442e-08	4.74792e-07
ACD	0.725034	3.25243	5.978	1.44003e-08	4.91761e-07
C3orf52	2.86079	-1.77813	5.97546	1.45842e-08	4.94874e-07
CCDC74B	2.35732	-3.02684	5.9662	1.52761e-08	5.17255e-07
LOC728643	0.924501	0.962613	5.95944	1.58016e-08	5.31676e-07
NRG3	2.80635	-2.71568	5.95881	1.58511e-08	5.32226e-07
E2F5	1.73868	1.4336	5.95248	1.63608e-08	5.45453e-07
C11orf49	1.16678	2.63081	5.94753	1.67705e-08	5.57255e-07
MYB	2.04972	-1.72824	5.94585	1.69113e-08	5.60769e-07
XRCC2	1.88486	-0.670131	5.93953	1.74536e-08	5.75178e-07
PBK	1.83782	1.74082	5.93621	1.77452e-08	5.83589e-07
MTMR2	0.982229	3.33415	5.9318	1.81393e-08	5.95325e-07
PNCK	4.01353	-3.27663	5.92394	1.88643e-08	6.1369e-07
HNRNPA1L2	0.698507	5.69734	5.92325	1.89287e-08	6.1369e-07
NPM1	0.78887	7.94871	5.92168	1.90775e-08	6.17262e-07
HNRNPA1	0.80463	7.324	5.92121	1.91222e-08	6.17463e-07
SUZ12P	1.00287	1.44145	5.91982	1.9255e-08	6.20499e-07
PPP1R14B	1.04671	5.47853	5.91696	1.95311e-08	6.2485e-07
CDC25C	2.13382	0.893808	5.91681	1.95461e-08	6.2485e-07
WDR85	0.913945	3.37274	5.91338	1.98821e-08	6.32654e-07
CLIC1	1.06673	7.21652	5.91312	1.99087e-08	6.32654e-07
RPL17	0.8525	7.4528	5.90836	2.03857e-08	6.46529e-07
LASS5	0.631213	4.10093	5.90658	2.05666e-08	6.50978e-07
SNRPD2	1.07996	6.41224	5.90375	2.08578e-08	6.58892e-07
STIP1	0.709707	6.64415	5.89474	2.18134e-08	6.85026e-07
ANKLE2	0.532974	5.18076	5.88883	2.24627e-08	7.004e-07
IL11	1.97257	-3.51524	5.8887	2.24779e-08	7.004e-07
BCL11A	2.29102	-0.920995	5.88582	2.28012e-08	7.09096e-07
TEX10	0.695294	3.30221	5.87941	2.35382e-08	7.30597e-07
ARHGAP39	1.40016	1.75645	5.86197	2.56618e-08	7.89029e-07
SUV39H2	0.727375	2.42624	5.86193	2.56671e-08	7.89029e-07
TMEM201	0.827641	3.13805	5.85923	2.60124e-08	7.96585e-07
RANBP1	0.727222	5.13225	5.85668	2.63433e-08	8.05179e-07
CCT6A	0.614802	7.01511	5.85626	2.63977e-08	8.05305e-07
NRM	1.33635	3.26242	5.85563	2.64806e-08	8.05869e-07
TCTN2	1.50161	1.44164	5.85351	2.67589e-08	8.11686e-07
UBE2I	0.606277	5.4605	5.84732	2.75917e-08	8.35365e-07
ATAD5	1.37857	0.399304	5.83836	2.88398e-08	8.666e-07
C16orf75	1.44846	1.88483	5.82242	3.12003e-08	9.32285e-07
BZW2	0.805102	4.70112	5.82196	3.12705e-08	9.32642e-07
RFC2	0.701806	4.48084	5.82073	3.1462e-08	9.36608e-07
GTF3C2	0.531053	4.89181	5.81946	3.16583e-08	9.40705e-07
ZWILCH	0.7672	2.76703	5.81819	3.1857e-08	9.44854e-07
ATIC	0.741374	5.94563	5.80954	3.3245e-08	9.78773e-07
RPS8	0.930198	8.94711	5.80844	3.34257e-08	9.82287e-07
DBNDD2	1.2966	3.41342	5.80587	3.3851e-08	9.92961e-07
C16orf93	1.60052	-1.45511	5.80384	3.41903e-08	9.97434e-07
PTHLH	2.97971	-0.732297	5.79993	3.48548e-08	1.01129e-06
PPFIA4	2.4386	-2.36106	5.79497	3.57164e-08	1.03069e-06
ODF2	0.740729	4.20559	5.79014	3.65742e-08	1.05355e-06
KIF9	0.869748	1.36225	5.78813	3.6936e-08	1.06206e-06
ACTL6A	0.675055	4.33559	5.78649	3.72364e-08	1.06878e-06
TSEN54	0.846121	4.31561	5.78257	3.79603e-08	1.08761e-06
NOP56	0.874698	5.78946	5.77904	3.86221e-08	1.10459e-06
C1orf88	2.45828	-3.14101	5.77077	4.0223e-08	1.14628e-06
FUS	0.657418	6.9263	5.76308	4.17681e-08	1.18609e-06
CAD	0.83369	4.82851	5.75955	4.24966e-08	1.20465e-06
C13orf34	1.06131	1.38615	5.74951	4.46371e-08	1.25907e-06
SLC2A1	1.85242	2.36811	5.74944	4.46524e-08	1.25907e-06
CCNA2	1.72725	2.80926	5.7479	4.49919e-08	1.26611e-06
FAM57A	1.24835	1.9022	5.74759	4.50602e-08	1.26611e-06
CENPI	1.88969	-1.18349	5.73998	4.67676e-08	1.30493e-06
MED22	0.744441	4.15891	5.7351	4.78959e-08	1.32716e-06
SNHG7	1.30763	4.38637	5.73208	4.86094e-08	1.34229e-06
RPSA	0.991395	7.48993	5.72722	4.97752e-08	1.36976e-06
NCL	0.532255	8.41964	5.72508	5.02983e-08	1.38178e-06
PCLO	3.42078	-2.36229	5.7219	5.10861e-08	1.40102e-06
MTF2	0.769423	3.19606	5.72044	5.14507e-08	1.40861e-06
NUP188	0.674041	4.64243	5.709	5.4402e-08	1.48181e-06
MTHFD1L	1.11509	3.11007	5.7079	5.46949e-08	1.48725e-06
MASTL	0.794929	2.78466	5.7053	5.53917e-08	1.49857e-06
COL9A2	2.55883	0.47199	5.69953	5.69695e-08	1.53607e-06
MCM4	1.3246	4.54754	5.69251	5.89491e-08	1.58145e-06
FARSB	0.615107	4.84878	5.69039	5.95604e-08	1.59518e-06
UQCRHL	0.936957	4.10554	5.68742	6.04259e-08	1.61566e-06
DTL	1.65412	2.59506	5.68443	6.13107e-08	1.63659e-06
RNPS1	0.55446	5.88174	5.68324	6.16681e-08	1.64066e-06
TRIM59	1.49047	0.656667	5.67834	6.31516e-08	1.67456e-06
ZNF695	2.67904	-3.28191	5.67387	6.45399e-08	1.69454e-06
TDRD5	2.65506	-4.2983	5.67313	6.47722e-08	1.69786e-06
YBX1	0.663614	7.74207	5.66608	6.70244e-08	1.74831e-06
GDF1	2.57592	-3.95116	5.66128	6.86049e-08	1.78084e-06
UGT8	2.51265	-3.9281	5.65615	7.03308e-08	1.82268e-06
RFC5	0.728433	3.31232	5.651	7.21086e-08	1.86574e-06
AP4M1	0.685664	2.89455	5.64739	7.33787e-08	1.89248e-06
SEMA3E	3.47991	-3.27198	5.63943	7.62608e-08	1.95423e-06
CDX2	2.86944	-4.21562	5.63753	7.69625e-08	1.96906e-06
RRM2	1.5273	4.03756	5.62896	8.02203e-08	2.03938e-06
MAPKAPK5	0.480987	4.04856	5.62837	8.04475e-08	2.04191e-06
NAA40	0.83117	3.17329	5.62461	8.19207e-08	2.07054e-06
PLEKHG2	0.940188	3.76507	5.61831	8.44521e-08	2.11341e-06
PAK4	0.839684	5.27465	5.61641	8.52275e-08	2.12287e-06
KLC3	2.19548	-0.848792	5.616	8.53959e-08	2.12376e-06
LPAR2	1.96071	1.40026	5.61436	8.60767e-08	2.13737e-06
C12orf41	0.5996	3.71319	5.61319	8.65646e-08	2.14544e-06
NTS	4.94879	-1.01898	5.6113	8.73546e-08	2.15583e-06
E2F1	1.70572	3.31002	5.60838	8.85951e-08	2.17963e-06
CYP26B1	2.73211	-0.189878	5.60097	9.18126e-08	2.25532e-06
LOC100129637	0.853	1.98829	5.59816	9.30652e-08	2.2791e-06
GIPR	2.3873	-3.09698	5.5975	9.33602e-08	2.28284e-06
TMEM51	1.52959	2.56908	5.59501	9.44855e-08	2.30332e-06
TRNP1	2.51948	3.08144	5.59415	9.48784e-08	2.30938e-06
HES6	1.18379	2.4579	5.59014	9.67256e-08	2.35077e-06
C12orf75	2.30495	2.46462	5.58513	9.90866e-08	2.40086e-06
DCUN1D5	0.71002	3.26421	5.57239	1.05339e-07	2.52184e-06
NME1	0.94838	6.08954	5.57142	1.05834e-07	2.5299e-06
LOC645166	1.86909	0.00166706	5.56912	1.07006e-07	2.55031e-06
DHX37	0.600199	4.17631	5.56601	1.08618e-07	2.58379e-06
RPL6	0.772208	8.23739	5.56548	1.08895e-07	2.58379e-06
ANKS3	0.840327	3.17839	5.56221	1.10617e-07	2.61689e-06
BLM	1.64383	0.803918	5.56166	1.10905e-07	2.61985e-06
LOC100127888	2.34286	-4.35055	5.56084	1.11343e-07	2.62422e-06
MCRS1	0.600588	5.20038	5.5607	1.11418e-07	2.62422e-06
SLC16A3	1.79034	3.65708	5.55803	1.12854e-07	2.64636e-06
RALA	0.519544	4.96179	5.55716	1.13327e-07	2.65358e-06
SLC1A5	1.55764	4.009	5.55383	1.1515e-07	2.69233e-06
CDK2	0.791671	4.01615	5.55185	1.16245e-07	2.71001e-06
UCK2	0.961147	3.77739	5.54996	1.17301e-07	2.72668e-06
ESCO2	1.6146	0.280951	5.54819	1.18299e-07	2.72991e-06
CNOT6	0.700615	3.98309	5.54706	1.18943e-07	2.73707e-06
HMGA1	1.33537	5.57804	5.54281	1.21387e-07	2.7767e-06
PA2G4	0.605798	6.72163	5.54256	1.21533e-07	2.7767e-06
DYX1C1	2.07438	-2.70987	5.54048	1.22751e-07	2.79656e-06
TAF6	0.581632	5.08956	5.53919	1.23511e-07	2.80987e-06
TIPIN	0.868574	1.15617	5.53513	1.25931e-07	2.85578e-06
SNHG12	1.14618	2.1856	5.53119	1.28325e-07	2.8988e-06
SNRPG	0.641793	4.79594	5.53048	1.28757e-07	2.90448e-06
C6orf168	2.55162	-3.25629	5.52611	1.31477e-07	2.95749e-06
FAM72A	1.83602	-1.57664	5.52534	1.31963e-07	2.96427e-06
CLCN2	1.0362	2.01169	5.51927	1.35841e-07	3.0471e-06
NRF1	0.467921	3.29958	5.51691	1.3738e-07	3.07302e-06
LOC642846	0.907287	2.43556	5.51557	1.38262e-07	3.08842e-06
GDPD3	1.75034	-0.673443	5.51502	1.38621e-07	3.09214e-06
RBBP8	0.969681	3.47551	5.51428	1.39117e-07	3.09888e-06
CDC7	1.28145	1.41046	5.51141	1.41029e-07	3.13711e-06
SLC6A10P	2.16507	-3.45222	5.51051	1.41638e-07	3.14628e-06
NT5C	0.889992	3.94994	5.50508	1.45353e-07	3.21101e-06
PSMG3	0.853868	4.2926	5.49997	1.48932e-07	3.28101e-06
TUBG1	0.703171	5.00663	5.49889	1.49704e-07	3.2935e-06
CKS1B	0.886207	4.83947	5.496	1.51777e-07	3.33203e-06
CKAP2L	1.81246	0.702099	5.4857	1.59394e-07	3.48275e-06
KREMEN2	2.43252	-3.11257	5.48463	1.60211e-07	3.49355e-06
MBOAT7	0.681916	5.41895	5.47713	1.66021e-07	3.58838e-06
E2F7	1.77971	-0.414548	5.47588	1.67009e-07	3.60488e-06
CPSF6	0.512031	5.26736	5.47329	1.69075e-07	3.64455e-06
NRARP	1.21752	2.8671	5.46892	1.72619e-07	3.70103e-06
NCAPD3	0.839297	3.37505	5.46441	1.76356e-07	3.77105e-06
KRT17	3.34908	-0.650778	5.4597	1.80342e-07	3.84931e-06
TUBB2B	2.31539	-0.63723	5.45369	1.85545e-07	3.95172e-06
SMC2	0.828672	3.39918	5.45293	1.86215e-07	3.96072e-06
C9orf30	0.706118	3.08111	5.44972	1.89069e-07	4.00322e-06
C3orf26	0.703529	3.4094	5.449	1.89713e-07	4.00322e-06
C17orf86	0.820718	1.72981	5.44822	1.90416e-07	4.01277e-06
HAUS6	0.78484	3.29522	5.44423	1.94048e-07	4.08394e-06
U2AF2	0.467139	6.5781	5.44187	1.96223e-07	4.12042e-06
DNMT1	0.898675	4.96173	5.44099	1.97042e-07	4.13066e-06
GPR172A	1.07252	4.65129	5.43988	1.98086e-07	4.13224e-06
DAZAP1	0.501174	6.0323	5.43796	1.99894e-07	4.1632e-06
ATP1B3	1.15911	4.60829	5.43412	2.03547e-07	4.2283e-06
TFAP4	0.770436	2.78493	5.43207	2.05531e-07	4.26396e-06
TRAF2	0.808353	4.36265	5.43152	2.0607e-07	4.26961e-06
ZNF90	1.24545	1.62681	5.43082	2.0675e-07	4.27818e-06
MCM5	0.908304	5.36454	5.42692	2.10595e-07	4.34652e-06
HSPA14	0.509385	3.66894	5.41559	2.2216e-07	4.53841e-06
PRPF38A	0.55699	4.25633	5.41142	2.26577e-07	4.62275e-06
MXD3	0.986352	3.39254	5.40511	2.33409e-07	4.75005e-06
DNM1	2.04713	1.44789	5.40378	2.34878e-07	4.77386e-06
LOC646851	2.14534	-2.52978	5.39641	2.43167e-07	4.89881e-06
YWHAQ	0.639126	6.98931	5.39269	2.47462e-07	4.96661e-06
RNF145	0.907599	4.43527	5.38441	2.57285e-07	5.13674e-06
SC65	1.21785	3.25912	5.3842	2.57543e-07	5.13674e-06
TSSC1	0.650698	3.93001	5.37728	2.66052e-07	5.29328e-06
OBFC2B	0.657357	4.48065	5.37679	2.6666e-07	5.2988e-06
BRD9	0.629587	4.43865	5.37544	2.68356e-07	5.32588e-06
SETD8	0.525434	4.09853	5.37104	2.73956e-07	5.42358e-06
NXT1	0.737644	3.27273	5.36748	2.78571e-07	5.49456e-06
EFHC1	0.921807	1.87893	5.36315	2.8428e-07	5.57508e-06
SFRS3	0.464182	7.00773	5.36229	2.85437e-07	5.57508e-06
DCTPP1	0.732892	4.47814	5.3588	2.9014e-07	5.64628e-06
HNRNPH1	0.605113	6.78297	5.35513	2.95168e-07	5.73715e-06
MAPK15	2.66439	-3.71435	5.35366	2.97214e-07	5.76308e-06
GPN1	0.432772	4.50429	5.35353	2.97391e-07	5.76308e-06
DPH2	0.663191	4.12693	5.35149	3.00252e-07	5.79377e-06
CLSPN	2.0347	-0.743793	5.35004	3.02295e-07	5.81918e-06
TET1	1.57026	-0.00733446	5.34949	3.03065e-07	5.82701e-06
BARX2	2.28594	-3.88669	5.34811	3.05037e-07	5.85372e-06
ZNF239	2.22536	-0.37887	5.348	3.05186e-07	5.85372e-06
LOC399815	1.86952	-3.60328	5.34397	3.10994e-07	5.94378e-06
MYCBP	0.700055	3.73513	5.34098	3.15376e-07	6.02034e-06
CNIH2	1.66211	-1.86032	5.33866	3.18814e-07	6.07872e-06
ZMYND19	0.816939	3.56125	5.33431	3.25357e-07	6.18222e-06
PRIM2	0.754245	2.03357	5.33428	3.25401e-07	6.18222e-06
CCDC77	0.707684	1.96007	5.32734	3.36133e-07	6.36347e-06
RPS27A	0.807575	8.13885	5.32543	3.39133e-07	6.40514e-06
UQCRH	0.832308	6.08745	5.32478	3.40172e-07	6.40965e-06
POC1A	0.961098	2.78086	5.32347	3.42257e-07	6.43622e-06
YEATS2	0.681095	4.05635	5.31924	3.49076e-07	6.5466e-06
ZDHHC8P1	2.56254	-3.16647	5.31853	3.50224e-07	6.56045e-06
KDM1A	0.546495	4.94987	5.31646	3.53624e-07	6.60868e-06
HMMR	1.57755	2.16701	5.31378	3.58074e-07	6.68197e-06
CCDC43	0.525339	3.11176	5.31359	3.5838e-07	6.68197e-06
C10orf78	0.688652	1.36483	5.30737	3.68914e-07	6.87038e-06
C19orf48	1.14281	5.3504	5.30615	3.71018e-07	6.89353e-06
RPL23A	0.890654	7.00465	5.30353	3.75576e-07	6.96207e-06
GPC2	1.5429	-2.20669	5.30263	3.77152e-07	6.97513e-06
C2orf15	1.91413	-1.41597	5.30165	3.78884e-07	6.99909e-06
RNF220	0.531246	5.32338	5.29989	3.81999e-07	7.03777e-06
C15orf23	0.7641	3.18486	5.29972	3.82296e-07	7.03777e-06
MTA3	0.712694	4.10394	5.29854	3.84405e-07	7.06036e-06
NUP62	0.609064	5.42532	5.29572	3.89471e-07	7.13704e-06
PLCB3	0.643658	4.07087	5.29487	3.91023e-07	7.15596e-06
ENO2	1.81207	1.50531	5.29466	3.91397e-07	7.15596e-06
FOXK2	0.568562	5.10511	5.29355	3.93416e-07	7.18467e-06
EFTUD2	0.458372	6.03995	5.28875	4.023e-07	7.33018e-06
LIG1	0.808672	4.6276	5.28744	4.04743e-07	7.35797e-06
PROM1	3.94316	-1.15269	5.28385	4.11557e-07	7.47086e-06
YKT6	0.642944	5.45845	5.28291	4.13359e-07	7.4891e-06
MLF1IP	1.23481	2.90757	5.27766	4.23561e-07	7.63076e-06
LOC388152	1.32541	2.17954	5.27109	4.36664e-07	7.82344e-06
C21orf59	0.610414	4.36062	5.27021	4.38438e-07	7.83978e-06
PRR19	1.83858	-0.814059	5.26954	4.398e-07	7.85266e-06
FOLR1	3.07185	-2.20646	5.26884	4.41239e-07	7.86957e-06
RHPN1	1.55798	1.98056	5.26321	4.52892e-07	8.0477e-06
C20orf199	1.11179	5.06267	5.26305	4.53236e-07	8.0477e-06
NEURL	2.2332	-0.899825	5.25908	4.6164e-07	8.16404e-06
PRPF4	0.536013	4.31224	5.2555	4.69354e-07	8.28795e-06
WRAP53	0.776102	2.57403	5.24897	4.83745e-07	8.51392e-06
ZNF860	1.80123	-3.45485	5.24512	4.92425e-07	8.6382e-06
CTRL	1.39228	-2.24397	5.24258	4.9825e-07	8.71176e-06
ARMC9	1.44635	0.677061	5.24046	5.03138e-07	8.78763e-06
PRR7	1.51426	0.705739	5.23844	5.07874e-07	8.84619e-06
RAD54B	1.07913	1.20348	5.23557	5.14643e-07	8.94954e-06
DSN1	0.737644	3.78506	5.23316	5.20402e-07	9.0203e-06
SNHG6	1.15738	5.04709	5.23113	5.25297e-07	9.09531e-06
GGCT	0.656113	4.90625	5.2299	5.28273e-07	9.13369e-06
KLHDC8A	2.35431	-2.52696	5.22975	5.28654e-07	9.13369e-06
MEX3A	1.59981	2.15679	5.2261	5.3761e-07	9.27402e-06
TYRO3	2.06996	2.47606	5.22	5.52957e-07	9.50232e-06
LOC80154	1.25562	3.04445	5.21909	5.55278e-07	9.53198e-06
HDDC2	0.770234	3.59188	5.21564	5.64157e-07	9.64305e-06
GIT1	0.6226	4.85832	5.21541	5.64765e-07	9.64316e-06
LAMB1	1.18364	6.27047	5.21475	5.66488e-07	9.66227e-06
INTS8	0.740475	4.3524	5.21142	5.75224e-07	9.78003e-06
MFAP2	2.53536	0.838887	5.21018	5.78511e-07	9.82548e-06
TUBB2C	0.893985	7.34839	5.20477	5.93108e-07	1.00627e-05
SNRPB	0.821912	6.86807	5.20407	5.95002e-07	1.00802e-05
GAR1	0.60229	3.36459	5.20393	5.95399e-07	1.00802e-05
ZNF883	2.07417	-1.80084	5.20198	6.00749e-07	1.01494e-05
UIMC1	0.477966	3.57882	5.1988	6.09593e-07	1.02771e-05
POP1	0.688376	2.16905	5.19739	6.13562e-07	1.03331e-05
CPSF3	0.460029	4.66995	5.1954	6.19192e-07	1.03702e-05
LRRN1	2.75475	-2.80736	5.19524	6.19647e-07	1.03702e-05
CIB2	1.83739	0.531728	5.19349	6.24647e-07	1.04321e-05
DNA2	1.14403	1.35662	5.19187	6.2933e-07	1.04993e-05
OVOL2	2.84266	-3.32336	5.19115	6.31411e-07	1.05231e-05
FBL	0.951946	6.3758	5.1898	6.35329e-07	1.05774e-05
INCENP	0.999495	2.77985	5.18911	6.37344e-07	1.05999e-05
C17orf28	1.54127	3.39578	5.18679	6.44166e-07	1.07022e-05
FXYD3	3.83404	-1.33444	5.18221	6.57834e-07	1.08954e-05
C7orf36	0.620997	2.32465	5.17972	6.65396e-07	1.09866e-05
SERPINH1	0.959461	6.64539	5.17844	6.69298e-07	1.10283e-05
FRAS1	3.20787	1.16998	5.1741	6.82742e-07	1.11922e-05
LOC440905	3.23447	-2.6053	5.17272	6.87089e-07	1.1252e-05
ARHGAP33	0.9739	2.00506	5.17111	6.92151e-07	1.13117e-05
COPS7B	0.599053	4.41895	5.17019	6.95073e-07	1.13479e-05
MPZL1	0.799273	6.06163	5.16889	6.9924e-07	1.14043e-05
SART3	0.417838	5.00233	5.16812	7.01714e-07	1.1433e-05
FANCL	0.7053	3.03883	5.16709	7.05035e-07	1.14754e-05
B4GALT2	0.723999	5.16855	5.16466	7.1292e-07	1.1592e-05
SNHG4	1.66055	-2.95102	5.16404	7.14932e-07	1.16129e-05
ANKRD13B	1.26438	0.647479	5.16283	7.18891e-07	1.16654e-05
MED27	0.723856	2.82385	5.1563	7.40688e-07	1.19948e-05
CEP78	0.743318	2.43147	5.15454	7.46652e-07	1.20693e-05
PKP3	3.44948	-2.02962	5.1545	7.46793e-07	1.20693e-05
RRP12	0.738973	4.75886	5.15346	7.50362e-07	1.21147e-05
RDM1	2.12138	-2.1088	5.14678	7.73599e-07	1.24272e-05
FANCA	1.03832	2.94334	5.14548	7.78202e-07	1.24887e-05
ACTG1	0.693925	10.4582	5.14468	7.8105e-07	1.25069e-05
SH2D3A	1.89398	1.07615	5.13284	8.24401e-07	1.30755e-05
PCNA	0.753695	5.73542	5.13279	8.24564e-07	1.30755e-05
HNRNPA2B1	0.348623	8.79265	5.1292	8.38195e-07	1.32523e-05
CSNK1E	0.597229	5.35012	5.12395	8.58439e-07	1.35189e-05
C21orf58	1.22896	0.894279	5.12187	8.66628e-07	1.36345e-05
PES1	0.580381	6.00101	5.12085	8.70663e-07	1.36845e-05
C6orf167	1.10438	1.31242	5.11532	8.92839e-07	1.39919e-05
BMS1	0.3796	5.0704	5.10995	9.1491e-07	1.42958e-05
UBA2	0.562296	5.76393	5.10831	9.21752e-07	1.43669e-05
KIF14	1.59204	1.41988	5.10808	9.22697e-07	1.43669e-05
PNMA1	0.989988	3.73315	5.1079	9.23442e-07	1.43669e-05
FAM117B	1.06403	2.57224	5.10436	9.38432e-07	1.45697e-05
HNRNPD	0.450678	6.58574	5.10427	9.38806e-07	1.45697e-05
RUNDC3A	2.18057	-2.50024	5.1032	9.4336e-07	1.4612e-05
RPL27	0.906557	8.28669	5.10195	9.48748e-07	1.46813e-05
ZBTB12	1.26353	1.14222	5.09996	9.57346e-07	1.47858e-05
COL28A1	2.32446	-4.07536	5.09709	9.69918e-07	1.49444e-05
KCNK9	3.09902	-3.03617	5.09697	9.70419e-07	1.49444e-05
RCC1	0.810271	3.9762	5.08884	1.00688e-06	1.54318e-05
MPP2	1.80022	-1.62205	5.0879	1.01116e-06	1.54825e-05
CKLF	0.699126	3.47125	5.08336	1.03218e-06	1.57621e-05
RPL35A	0.774968	7.9524	5.08332	1.03237e-06	1.57621e-05
SFRS13B	1.73981	-0.850467	5.08154	1.0407e-06	1.58558e-05
CD3EAP	0.742692	3.29479	5.08063	1.04499e-06	1.58791e-05
IFT52	0.693537	3.39058	5.07763	1.05929e-06	1.60808e-05
GTPBP4	0.537764	5.01295	5.07692	1.06268e-06	1.61021e-05
ANKRD13D	0.832905	3.56204	5.07513	1.07132e-06	1.62176e-05
ODC1	0.965559	6.31359	5.06666	1.11314e-06	1.67748e-05
LPCAT4	1.15774	2.35672	5.06662	1.11336e-06	1.67748e-05
RPS3	0.86878	9.01641	5.06545	1.11927e-06	1.68321e-05
FAM27C	1.92064	-2.21997	5.06449	1.12412e-06	1.68892e-05
CDKN3	1.71341	2.06699	5.06316	1.13089e-06	1.6975e-05
REEP2	2.00108	-1.08843	5.06266	1.13346e-06	1.69977e-05
PTMA	0.54416	8.66589	5.06216	1.13603e-06	1.70203e-05
SPAG8	1.13275	-1.96583	5.06145	1.13968e-06	1.70589e-05
FAM24B	1.74348	-1.61577	5.06049	1.14464e-06	1.71172e-05
ALDOA	1.14996	8.27936	5.05578	1.16923e-06	1.7436e-05
TPI1	0.681273	8.18981	5.05419	1.17765e-06	1.75453e-05
NUTF2	0.671702	5.75672	5.05307	1.18361e-06	1.76178e-05
SPAG5	1.14283	4.34903	5.05139	1.19259e-06	1.77021e-05
EGLN3	2.16033	2.06544	5.05033	1.19832e-06	1.77378e-05
SFRS2	0.41658	6.59078	5.04715	1.21562e-06	1.79275e-05
PA2G4P4	0.570495	0.960368	5.04666	1.21831e-06	1.79365e-05
UBE2Z	0.48371	6.08849	5.04604	1.22174e-06	1.79682e-05
VASP	0.694099	5.77984	5.04509	1.22693e-06	1.8028e-05
POLD3	0.631467	3.11963	5.04377	1.23429e-06	1.81195e-05
ZNF775	0.830811	1.21603	5.04298	1.23867e-06	1.81671e-05
SF3A3	0.492245	5.50511	5.04271	1.24017e-06	1.81725e-05
CCDC104	0.650621	3.40357	5.04186	1.24495e-06	1.82259e-05
ANKLE1	1.55398	-2.08948	5.04099	1.24984e-06	1.82807e-05
MYL6B	0.959731	4.05388	5.04044	1.2529e-06	1.82913e-05
LRP8	1.75205	-0.942219	5.03558	1.28062e-06	1.85951e-05
KIAA1841	0.899337	1.62677	5.03256	1.29815e-06	1.87816e-05
RALY	0.640265	6.51929	5.03206	1.3011e-06	1.8792e-05
CENPJ	0.818255	1.83189	5.03111	1.30666e-06	1.88535e-05
CCDC19	1.57463	-2.72746	5.02795	1.32533e-06	1.90886e-05
SLC6A8	2.32415	3.71478	5.0242	1.3479e-06	1.93281e-05
KIF20B	1.03021	2.09316	5.02418	1.348e-06	1.93281e-05
INHA	2.9654	-2.07845	5.02132	1.36546e-06	1.95301e-05
NDOR1	0.748	4.23731	5.02127	1.36574e-06	1.95301e-05
FBXL19	0.760334	3.04052	5.01649	1.3954e-06	1.9901e-05
EMG1	0.7459	4.24127	5.01483	1.40579e-06	2.00312e-05
RABL5	0.74582	3.25727	5.01378	1.41247e-06	2.01085e-05
DDX31	0.524072	2.80241	5.01269	1.41937e-06	2.01718e-05
KIN	0.482751	2.81688	5.01268	1.41943e-06	2.01718e-05
PRSS22	3.29797	-2.94053	5.01157	1.42654e-06	2.02549e-05
NFE2L3	1.24462	2.48907	5.00829	1.44766e-06	2.05365e-05
UBE2N	0.39475	5.53724	5.00689	1.45678e-06	2.06476e-05
C2orf81	1.09213	-0.403151	5.00559	1.46531e-06	2.07318e-05
CDC25B	0.856581	5.28002	5.00427	1.47397e-06	2.08359e-05
IMPDH1	1.24037	3.30834	5.00311	1.48168e-06	2.09264e-05
IARS	0.635875	5.82967	5.00162	1.49157e-06	2.10476e-05
SFT2D1	0.643909	2.51744	5.00124	1.49413e-06	2.10652e-05
GNL2	0.521474	5.30254	4.99849	1.51265e-06	2.12888e-05
TBCB	0.733298	5.00125	4.99751	1.51928e-06	2.13633e-05
C1orf91	0.712468	2.2478	4.99727	1.52093e-06	2.13677e-05
ZNF519	1.37537	-1.00532	4.9966	1.52555e-06	2.14138e-05
PAQR4	1.20655	3.30692	4.99537	1.53392e-06	2.15124e-05
MYEF2	2.49076	-0.528222	4.99381	1.54469e-06	2.16446e-05
CWC27	0.461707	3.33165	4.99086	1.56524e-06	2.1848e-05
RPL18A	0.896411	6.04137	4.99074	1.56602e-06	2.1848e-05
POLA1	0.71045	2.76284	4.98663	1.59513e-06	2.2196e-05
U2AF1	0.626124	5.60099	4.98239	1.62566e-06	2.26012e-05
TTYH1	2.87105	-1.16658	4.97805	1.65746e-06	2.29427e-05
PDE7A	0.957099	3.0824	4.97787	1.65882e-06	2.29427e-05
HOXB9	2.34612	-3.79362	4.97599	1.67276e-06	2.31155e-05
C12orf36	2.4109	-4.05627	4.97182	1.70419e-06	2.34891e-05
DDX23	0.353827	6.15553	4.9704	1.71504e-06	2.3598e-05
YJEFN3	1.6651	0.248272	4.97015	1.71692e-06	2.36036e-05
TDG	0.582117	3.41229	4.96523	1.75501e-06	2.40241e-05
RPL7A	0.840646	8.76876	4.96444	1.7612e-06	2.40677e-05
ANP32B	0.673365	6.36702	4.9642	1.7631e-06	2.40732e-05
RNF34	0.502373	3.97136	4.96231	1.77804e-06	2.42564e-05
MYO19	0.71273	4.54843	4.95405	1.84467e-06	2.50374e-05
PLP2	1.57342	4.51672	4.95153	1.86548e-06	2.52557e-05
MGC57346	1.52359	0.807249	4.95105	1.86946e-06	2.52882e-05
EIF4A3	0.448276	5.63096	4.95008	1.87759e-06	2.53767e-05
CLEC2L	2.60841	-4.07223	4.94135	1.95187e-06	2.62254e-05
KRT19	4.38183	1.27115	4.94096	1.95528e-06	2.62276e-05
RPGRIP1L	0.989487	0.227811	4.94017	1.96216e-06	2.62641e-05
TPD52L2	0.585553	6.15456	4.94008	1.96292e-06	2.62641e-05
LSM4	0.768314	6.35109	4.9384	1.97764e-06	2.64389e-05
TRIM65	0.654161	3.74316	4.93703	1.98972e-06	2.65783e-05
UTP18	0.501349	4.42917	4.9291	2.06098e-06	2.74387e-05
PABPC4	0.578981	6.69894	4.92832	2.06815e-06	2.75113e-05
C6orf223	3.38107	-1.76828	4.92336	2.11415e-06	2.80081e-05
TFF1	3.32407	-3.3242	4.92332	2.11449e-06	2.80081e-05
PRKRA	0.452032	4.03166	4.92217	2.12534e-06	2.81085e-05
MUC1	2.50016	0.248842	4.91954	2.15027e-06	2.84148e-05
C18orf10	0.870793	4.61815	4.91806	2.16438e-06	2.85777e-05
ZNF605	0.601228	3.36825	4.91544	2.18969e-06	2.8888e-05
EED	0.518997	3.40678	4.91252	2.21814e-06	2.92152e-05
SFRS1	0.306869	6.81751	4.90841	2.25891e-06	2.9659e-05
TFF2	2.99322	-3.81818	4.90837	2.25924e-06	2.9659e-05
LSM12	0.390662	4.99794	4.90733	2.26965e-06	2.97534e-05
PCSK1N	3.42641	-1.89015	4.90688	2.27421e-06	2.97824e-05
PFDN4	0.786108	3.30241	4.90378	2.30561e-06	3.01442e-05
HNRNPA0	0.476931	6.68525	4.8953	2.39362e-06	3.11801e-05
MLF1	1.94953	-0.738064	4.89399	2.40759e-06	3.12987e-05
HAUS5	0.670753	3.4954	4.8877	2.47538e-06	3.21278e-05
MMP10	2.52768	-2.94003	4.88372	2.51921e-06	3.26438e-05
MTBP	1.25806	0.577474	4.88324	2.52452e-06	3.26861e-05
RAD1	0.491014	3.80856	4.87846	2.57831e-06	3.32481e-05
PKIA	2.07825	-2.32281	4.87658	2.59971e-06	3.34971e-05
PFKFB4	1.31329	1.05621	4.87474	2.6209e-06	3.36112e-05
LPCAT1	1.258	4.8137	4.87472	2.62115e-06	3.36112e-05
IQCB1	0.584463	2.89699	4.87088	2.66576e-06	3.41013e-05
HOMER3	1.1238	3.41785	4.86986	2.67777e-06	3.42026e-05
BLMH	1.18858	4.17045	4.86563	2.72805e-06	3.47317e-05
E2F4	0.491949	4.88944	4.86485	2.7375e-06	3.48243e-05
LASS1	2.7247	-1.98929	4.86368	2.75164e-06	3.49486e-05
WDR12	0.55504	3.88743	4.86132	2.78031e-06	3.52848e-05
ETV4	2.80125	2.83014	4.86023	2.79361e-06	3.54256e-05
ZDHHC13	1.43678	1.59229	4.85962	2.80117e-06	3.54652e-05
TCERG1	0.543817	4.40918	4.8586	2.81379e-06	3.55969e-05
RPS2	0.817332	8.37186	4.85586	2.84776e-06	3.59982e-05
C17orf75	0.504058	2.9521	4.85506	2.85778e-06	3.60963e-05
HNRNPH3	0.450559	5.73316	4.85341	2.87857e-06	3.63304e-05
NKX3-2	2.07323	-3.89568	4.8532	2.88123e-06	3.63352e-05
SLC6A19	3.51808	-2.54659	4.85301	2.88365e-06	3.63372e-05
C16orf55	0.724221	1.41133	4.85179	2.89921e-06	3.64948e-05
SPC24	1.58878	-0.621492	4.85118	2.9069e-06	3.65152e-05
LOC151009	1.56825	-0.725047	4.84877	2.93787e-06	3.68753e-05
RIOK1	0.605525	3.73281	4.84843	2.94229e-06	3.69019e-05
NEK11	1.30525	-0.351558	4.84377	3.00299e-06	3.75456e-05
PGS1	0.439709	3.59757	4.84273	3.01669e-06	3.7658e-05
HIST1H1E	1.50181	-2.78247	4.84216	3.02431e-06	3.77032e-05
SSB	0.537141	5.79662	4.84196	3.02695e-06	3.77032e-05
UTP20	0.563231	3.76302	4.84193	3.02737e-06	3.77032e-05
NCRNA00094	0.833873	3.39503	4.84121	3.03697e-06	3.77641e-05
GPR161	1.16991	-0.00954784	4.84012	3.05142e-06	3.78849e-05
ZNF26	0.585083	2.52673	4.83703	3.09308e-06	3.82834e-05
WNK2	3.59379	1.28349	4.83414	3.13253e-06	3.87118e-05
RPSAP9	0.831939	0.0167963	4.82732	3.22745e-06	3.98235e-05
CCDC45	0.599838	3.721	4.82546	3.25381e-06	4.0087e-05
SURF2	0.93441	3.49259	4.82516	3.25807e-06	4.01085e-05
NIF3L1	0.432337	3.97797	4.82248	3.29639e-06	4.05288e-05
RNF183	2.00216	-3.67961	4.82233	3.29858e-06	4.05288e-05
SCMH1	0.637846	3.79936	4.82225	3.2998e-06	4.05288e-05
INO80C	0.712898	3.2378	4.81848	3.35464e-06	4.11078e-05
EXOSC3	0.549797	3.29963	4.8181	3.36013e-06	4.11122e-05
DZIP1L	1.65691	-0.414947	4.81747	3.36944e-06	4.11633e-05
THOC1	0.627618	3.70714	4.81639	3.38538e-06	4.13265e-05
DCAF16	0.824946	3.41412	4.81466	3.41113e-06	4.15773e-05
MAGOH	0.542003	4.35464	4.80872	3.50062e-06	4.24741e-05
RPL5	0.685912	8.96972	4.80792	3.51288e-06	4.25584e-05
DPM2	0.752571	5.04509	4.80475	3.5619e-06	4.29574e-05
TMEM194A	0.771202	3.44628	4.80256	3.59605e-06	4.3304e-05
IKBIP	0.691185	3.65937	4.80163	3.61067e-06	4.33517e-05
HMGN3	0.786529	5.13576	4.80108	3.61935e-06	4.33889e-05
C1orf126	2.20905	-1.465	4.80066	3.6259e-06	4.34349e-05
FGF11	1.32245	-0.332866	4.79968	3.64149e-06	4.35565e-05
AGRN	1.01526	7.32748	4.79717	3.68156e-06	4.39701e-05
CSTF2	0.640071	2.83088	4.79446	3.72527e-06	4.43929e-05
SMARCC1	0.530603	5.8056	4.79395	3.73355e-06	4.44583e-05
FANCE	1.1114	1.30616	4.79135	3.77603e-06	4.49308e-05
CDKN2D	0.711089	1.7773	4.78864	3.82082e-06	4.53293e-05
ULBP1	1.67426	-2.50445	4.78864	3.82084e-06	4.53293e-05
ZNF580	0.849548	2.95998	4.78772	3.83609e-06	4.54765e-05
SLC4A11	2.44088	-0.675759	4.78161	3.93938e-06	4.64946e-05
C19orf26	1.56127	-2.5678	4.77955	3.9749e-06	4.68104e-05
COBRA1	0.523003	5.6739	4.77764	4.00797e-06	4.71304e-05
C14orf143	0.703168	0.643555	4.77278	4.09357e-06	4.81017e-05
DMBX1	2.21956	-4.05739	4.77131	4.11971e-06	4.83734e-05
IGSF3	1.91866	2.94365	4.77042	4.13574e-06	4.8455e-05
EIF4EBP1	1.01409	4.72638	4.76968	4.14894e-06	4.85386e-05
HNRNPM	0.396266	7.04168	4.75742	4.3755e-06	5.08549e-05
UTP11L	0.442719	4.10441	4.75525	4.41684e-06	5.12238e-05
HDAC1	0.549674	6.07517	4.75467	4.4279e-06	5.12959e-05
G6PC3	0.703128	4.36887	4.75326	4.45499e-06	5.15543e-05
C6orf26	1.06546	0.884934	4.75171	4.48504e-06	5.18645e-05
TMEM141	1.01344	5.6918	4.75128	4.49352e-06	5.19251e-05
CDK2AP1	0.555909	5.37561	4.74943	4.52958e-06	5.22664e-05
ZNF485	0.732683	0.558183	4.74913	4.53547e-06	5.22967e-05
KCTD17	1.61	2.68901	4.74782	4.56114e-06	5.25549e-05
CSPP1	0.984118	3.51555	4.74625	4.59236e-06	5.2824e-05
DNMT3B	1.3104	0.880778	4.74573	4.60267e-06	5.28812e-05
MORN2	0.690477	2.64812	4.74173	4.68306e-06	5.36508e-05
RTKN2	1.89162	-0.340571	4.74058	4.70635e-06	5.38407e-05
C17orf69	1.499	-0.970011	4.7402	4.71402e-06	5.38899e-05
TMSB10	1.23545	8.34655	4.73931	4.73212e-06	5.40014e-05
MRPL42	0.452799	4.52932	4.73926	4.73331e-06	5.40014e-05
REXO4	0.62594	4.61929	4.73923	4.73389e-06	5.40014e-05
CBX5	0.766779	5.61784	4.73858	4.74711e-06	5.41136e-05
OSBPL10	1.28872	1.44421	4.73797	4.75966e-06	5.42181e-05
ZNF525	1.64358	1.0164	4.7374	4.77132e-06	5.43083e-05
ATG9B	1.23172	-1.84959	4.73726	4.77435e-06	5.43083e-05
CHGB	2.56886	-3.62999	4.7361	4.79838e-06	5.45429e-05
SOX4	1.50242	4.70536	4.73283	4.86651e-06	5.51607e-05
MCM8	0.981754	2.07749	4.72815	4.96572e-06	5.61659e-05
C4orf21	0.869242	0.578526	4.72678	4.99529e-06	5.64605e-05
RPS24	0.913305	9.0952	4.72492	5.03538e-06	5.68735e-05
C16orf88	0.54545	3.0792	4.71985	5.14682e-06	5.79687e-05
C7orf44	0.535648	4.11917	4.71911	5.16318e-06	5.80986e-05
RFC3	0.687732	2.72413	4.71851	5.1765e-06	5.80986e-05
GMPS	0.536035	5.00982	4.71741	5.20115e-06	5.82936e-05
PIGU	0.651131	4.58556	4.71544	5.24546e-06	5.87492e-05
WDR45L	0.44914	6.00962	4.7121	5.3214e-06	5.9558e-05
C1orf159	0.631899	2.38329	4.70477	5.49184e-06	6.1209e-05
AGBL5	0.691348	4.15227	4.70273	5.54029e-06	6.16632e-05
LDOC1	1.70714	1.68347	4.70226	5.55155e-06	6.17455e-05
CPNE1	0.791545	6.11802	4.69731	5.67093e-06	6.29488e-05
NPHP1	1.2745	-0.850012	4.69405	5.75088e-06	6.36971e-05
IMPDH2	0.711734	6.35504	4.69207	5.79978e-06	6.41944e-05
TMEM147	0.783087	5.6824	4.69189	5.80436e-06	6.42007e-05
OLFM4	2.94139	-3.58872	4.69117	5.82232e-06	6.43106e-05
CCDC74A	1.87261	-0.924146	4.68713	5.92422e-06	6.5256e-05
PDLIM7	0.888535	4.28555	4.68585	5.95679e-06	6.55697e-05
DMPK	0.839379	3.55232	4.67745	6.17508e-06	6.77398e-05
ANO9	2.27574	0.314968	4.67686	6.1906e-06	6.78636e-05
KIF12	1.89927	3.60231	4.67581	6.21863e-06	6.80777e-05
ZNF384	0.392104	4.75772	4.67387	6.27042e-06	6.85977e-05
AURKAPS1	1.12739	-1.77328	4.66609	6.48279e-06	7.06441e-05
NCDN	0.697088	3.80691	4.66605	6.48394e-06	7.06441e-05
AACS	0.883833	3.70075	4.6643	6.53238e-06	7.11234e-05
LEPRE1	0.597408	5.09757	4.65957	6.66581e-06	7.24285e-05
ZNF133	0.607381	2.93375	4.65817	6.70599e-06	7.28157e-05
UTP6	0.390478	4.66109	4.65701	6.73924e-06	7.307e-05
NME2P1	0.965784	1.44382	4.65683	6.74422e-06	7.307e-05
FAM136A	0.600211	5.09968	4.65002	6.94328e-06	7.48342e-05
ARPC5L	0.593218	4.86762	4.64761	7.01493e-06	7.54638e-05
FBXO43	1.49855	-0.625001	4.6458	7.06929e-06	7.59877e-05
FBXO46	0.732295	3.89259	4.64422	7.11718e-06	7.64512e-05
DDX27	0.474743	5.23397	4.64088	7.21919e-06	7.7495e-05
DMKN	3.76412	0.311894	4.63931	7.26764e-06	7.79104e-05
CKAP2	0.863499	3.26601	4.63915	7.27248e-06	7.79104e-05
C2orf34	0.75921	1.36455	4.63726	7.33118e-06	7.82644e-05
NAT14	1.2593	2.28036	4.63643	7.35723e-06	7.83988e-05
ZNF296	1.53219	-0.443535	4.63515	7.39728e-06	7.87731e-05
STK11IP	0.643621	3.29138	4.63499	7.40231e-06	7.87743e-05
TOMM40	0.737416	5.7095	4.6345	7.41798e-06	7.88507e-05
CADPS	2.63213	-2.89519	4.63446	7.41933e-06	7.88507e-05
ZNF273	0.998727	0.476559	4.63186	7.50162e-06	7.94616e-05
PPHLN1	0.375526	4.65568	4.62951	7.57702e-06	8.02072e-05
ARPC3	0.56088	6.96975	4.62814	7.62144e-06	8.06242e-05
DDX39	0.759873	5.34683	4.62506	7.72179e-06	8.16319e-05
TRIP10	0.765496	4.22674	4.62142	7.8421e-06	8.27398e-05
TEAD4	1.22697	2.03977	4.62058	7.87004e-06	8.29799e-05
LAPTM4B	1.30613	6.40386	4.61975	7.89785e-06	8.32184e-05
SYT8	3.00652	-1.92081	4.61902	7.92234e-06	8.34216e-05
ARL6IP6	0.769229	2.38741	4.6188	7.92975e-06	8.34447e-05
PUS7	0.726039	3.37149	4.61738	7.97796e-06	8.38419e-05
SUV420H2	0.839298	2.67692	4.61589	8.02829e-06	8.41625e-05
POLR2H	0.599485	4.98426	4.61586	8.02949e-06	8.41625e-05
TCF19	1.09971	3.42307	4.61422	8.08543e-06	8.46381e-05
KLHDC5	0.681937	3.8442	4.60116	8.54582e-06	8.89343e-05
KIAA0753	0.696414	2.40187	4.59846	8.64411e-06	8.9724e-05
SOX11	2.17879	-3.39607	4.59801	8.6607e-06	8.97798e-05
NPTX1	2.41016	-3.06379	4.59719	8.69051e-06	9.00306e-05
CDCA7L	1.31005	2.6503	4.59648	8.71689e-06	9.01289e-05
MTA2	0.363433	5.59031	4.59555	8.7513e-06	9.04264e-05
CKMT1B	3.01358	-1.78487	4.59488	8.77591e-06	9.06221e-05
PDSS1	0.74422	2.29993	4.59089	8.92534e-06	9.19281e-05
TMEM206	0.680894	1.97674	4.59065	8.93438e-06	9.19621e-05
RPS21	0.943531	7.8243	4.58747	9.05523e-06	9.31462e-05
DNMT3A	0.912437	4.13036	4.58707	9.07079e-06	9.32464e-05
NCRNA00085	1.44611	-0.879281	4.58402	9.18851e-06	9.43354e-05
ZPLD1	2.69902	-3.37679	4.5823	9.25514e-06	9.49585e-05
UBE2MP1	0.546631	1.50058	4.58211	9.26277e-06	9.49735e-05
STRN4	0.469751	5.68257	4.58196	9.26846e-06	9.49735e-05
TUSC3	1.8555	1.58603	4.58114	9.30097e-06	9.52457e-05
MAPRE1	0.6186	5.49023	4.57002	9.74743e-06	9.89321e-05
RPS5	0.815126	8.67455	4.56772	9.84233e-06	9.96427e-05
AP3M2	0.748977	2.91115	4.56205	1.00803e-05	0.00010173
DLX6	2.48505	-4.20868	4.5608	1.01335e-05	0.000102203
RPIA	0.480829	3.21834	4.55992	1.0171e-05	0.000102517
FNDC8	1.10285	-2.58312	4.55845	1.02344e-05	0.000102961
DCLRE1B	0.604514	2.26427	4.55721	1.02879e-05	0.000103305
HOXB13	2.60825	-3.93444	4.55597	1.03414e-05	0.000103777
TPRKB	0.56443	3.43004	4.55508	1.03802e-05	0.000104101
CCDC59	0.500092	3.73183	4.55438	1.04109e-05	0.000104343
ZNF530	0.965617	0.465401	4.553	1.04715e-05	0.000104885
SMPD4	0.430507	5.69971	4.55227	1.05037e-05	0.000105142
MUTYH	0.709228	2.63956	4.54749	1.07168e-05	0.000107074
TUBB	0.682572	8.98202	4.54707	1.07356e-05	0.000107195
TOMM34	0.520831	4.69484	4.54634	1.07686e-05	0.000107395
EPN3	2.43167	-3.08991	4.54633	1.0769e-05	0.000107395
C12orf11	0.49357	3.79495	4.54601	1.07837e-05	0.000107475
GCN1L1	0.439174	6.32403	4.54244	1.09465e-05	0.000108781
HEATR2	0.521037	4.53585	4.54244	1.09467e-05	0.000108781
GAL	2.38133	-4.1639	4.54126	1.1001e-05	0.000109164
UBXN11	0.879358	3.21049	4.53848	1.11299e-05	0.000110239
PTBP1	0.35554	7.51874	4.53516	1.12862e-05	0.00011158
C20orf151	2.31235	-4.35245	4.53399	1.13413e-05	0.000111987
GTF3C6	0.767602	4.79719	4.53339	1.13702e-05	0.000112203
CENPP	1.01763	0.928321	4.53197	1.14381e-05	0.000112804
NR0B1	2.36359	-4.38564	4.53153	1.14588e-05	0.000112905
DCLRE1C	0.800474	2.11908	4.52902	1.15801e-05	0.000113924
LOC440173	2.18678	-4.28528	4.52858	1.16017e-05	0.000113931
HMGN1	0.645332	6.08522	4.52857	1.16022e-05	0.000113931
PITX1	3.39246	0.010202	4.52698	1.16794e-05	0.000114548
EID2B	0.779292	-0.169685	4.52285	1.18833e-05	0.000116263
IFT80	1.01364	2.96502	4.5142	1.23212e-05	0.000120107
FBF1	0.952608	1.37049	4.51098	1.24877e-05	0.000121547
ITGB1BP1	0.590575	4.51761	4.51073	1.25008e-05	0.000121547
2022-09-02	0.572015	7.16525	4.51037	1.25196e-05	0.000121597
RANGAP1	0.719418	7.01172	4.51011	1.25334e-05	0.000121658
DDX50	0.434729	4.39099	4.50968	1.2556e-05	0.000121804
PVRL4	2.21744	-1.85118	4.50915	1.25839e-05	0.000121988
TPRN	1.01029	4.71015	4.50884	1.26001e-05	0.000121988
VPS37B	0.729327	3.63901	4.50838	1.26241e-05	0.000122094
FAM182B	1.23556	-1.41578	4.50787	1.26512e-05	0.000122282
RPLP0	0.770797	9.79312	4.50628	1.27354e-05	0.000123022
TMEM69	0.498915	3.98329	4.50597	1.27521e-05	0.000123109
NRSN2	1.48913	2.96699	4.50499	1.28039e-05	0.000123386
SF3B3	0.482829	6.28459	4.50478	1.28156e-05	0.000123425
XPO5	0.607815	4.9977	4.50356	1.28809e-05	0.000123978
NUP205	0.62495	4.57112	4.50332	1.28936e-05	0.000124027
OLA1	0.566388	5.49261	4.50293	1.29148e-05	0.000124156
TMED3	1.65879	4.39665	4.50245	1.29406e-05	0.000124329
HN1L	0.634078	6.21035	4.49887	1.31352e-05	0.000125972
ZNF711	1.80153	-0.215989	4.49868	1.31457e-05	0.000125997
CDK19	0.746416	3.67205	4.49665	1.32574e-05	0.00012684
SUMO2	0.472881	6.49853	4.49459	1.33717e-05	0.000127805
RPS16	0.785339	9.03603	4.49454	1.33742e-05	0.000127805
EPO	2.91415	-1.67312	4.49358	1.34279e-05	0.0001281
PIGS	0.656449	4.19179	4.49341	1.34377e-05	0.000128106
OTUB1	0.477612	5.85358	4.49226	1.35024e-05	0.000128646
CHST6	1.54077	-2.97015	4.49147	1.35466e-05	0.000128914
ASB6	0.489554	4.28502	4.49078	1.35858e-05	0.00012914
ATP5G2	0.622816	7.66372	4.49077	1.35864e-05	0.00012914
CPA4	1.87028	-3.20725	4.4906	1.35956e-05	0.00012915
VEPH1	2.62845	-1.79568	4.48966	1.36491e-05	0.000129505
FOXF2	1.68018	-1.45678	4.48796	1.37463e-05	0.000130272
NT5C3	0.698686	3.44659	4.48756	1.37689e-05	0.000130272
MARS	0.511464	6.02917	4.4855	1.38876e-05	0.000131223
HPDL	1.55775	-1.93776	4.48444	1.3949e-05	0.000131639
CFL1	0.459775	8.86272	4.48431	1.39562e-05	0.000131639
C13orf37	0.632671	2.85044	4.48312	1.4026e-05	0.000132064
KIAA0802	1.69051	1.83732	4.48128	1.41335e-05	0.00013292
SLMO1	1.48658	-1.71051	4.47802	1.43264e-05	0.000134418
SLC38A1	1.78698	4.45457	4.47707	1.43833e-05	0.000134794
FAM119A	0.519778	3.32885	4.47689	1.43937e-05	0.000134812
LOC284023	0.979386	0.221064	4.47216	1.46791e-05	0.000137005
EIF2S2	0.482126	6.08199	4.47188	1.46964e-05	0.000137086
C5orf54	0.761805	1.33183	4.47126	1.47345e-05	0.000137362
AMD1	0.55598	5.14307	4.46995	1.48144e-05	0.000137946
FAM100B	0.815909	4.95003	4.46841	1.49096e-05	0.000138672
MCOLN3	2.73462	-1.94533	4.46447	1.51551e-05	0.00014071
RPS3A	0.640041	6.84457	4.46126	1.53584e-05	0.00014238
GNPDA1	0.611474	4.46028	4.46121	1.53617e-05	0.00014238
NPM3	1.19208	3.29218	4.45575	1.5713e-05	0.000145494
NOP2	0.589284	4.79139	4.45232	1.5938e-05	0.000147203
HSF2	0.630489	2.48984	4.45219	1.59464e-05	0.000147203
CCDC138	1.07355	0.206954	4.45176	1.59752e-05	0.000147343
BFSP1	1.16052	-0.340663	4.45022	1.60773e-05	0.000148156
CHORDC1	0.706266	3.64864	4.44834	1.62024e-05	0.00014905
GABRA2	2.21374	-4.64456	4.44492	1.64336e-05	0.000150831
C11orf80	1.28805	1.82027	4.4446	1.64549e-05	0.00015094
POLE3	0.446711	5.24302	4.44408	1.64908e-05	0.000151158
DGUOK	0.581584	4.58468	4.44398	1.64976e-05	0.000151158
ASPM	1.51432	3.48484	4.44355	1.65269e-05	0.000151255
KIAA1211	1.74229	0.463804	4.44328	1.65452e-05	0.000151336
IL20RA	2.74052	-2.81334	4.44313	1.65551e-05	0.00015134
CTNND2	3.68311	0.105215	4.44047	1.67383e-05	0.000152666
DRAM1	0.812315	3.62604	4.43983	1.67828e-05	0.000152984
PTDSS2	0.691165	4.35827	4.43921	1.6826e-05	0.000153204
FAM127B	1.08749	4.15479	4.43873	1.68594e-05	0.00015342
DENR	0.389467	5.27731	4.43836	1.68848e-05	0.000153565
FTSJ1	0.396743	4.08057	4.43786	1.69199e-05	0.000153796
RPS7	0.702793	7.87768	4.43376	1.72085e-05	0.000155889
SYCE1L	1.83039	-2.77854	4.43097	1.74078e-05	0.000157125
LSM7	0.787312	4.48517	4.43089	1.74136e-05	0.000157125
C2orf27A	1.31591	-1.29319	4.43005	1.74744e-05	0.000157584
FKBP10	1.35441	4.15108	4.42649	1.77326e-05	0.000159643
RNF44	0.581941	4.88966	4.42562	1.77962e-05	0.000160126
HNRNPU	0.354486	8.16771	4.42414	1.79056e-05	0.000160929
HES4	1.40816	0.831214	4.42388	1.79244e-05	0.000161008
SBK1	1.51717	-0.179046	4.42246	1.80294e-05	0.00016177
E2F8	1.55846	0.643407	4.41854	1.83233e-05	0.000164223
METTL1	0.684277	3.5744	4.4161	1.8508e-05	0.00016571
WFDC3	1.39264	-3.09128	4.41585	1.85276e-05	0.00016571
STX3	0.97806	3.71047	4.4158	1.85307e-05	0.00016571
LOC341056	0.809808	-1.28655	4.41548	1.85554e-05	0.000165839
USP39	0.362237	4.9235	4.41518	1.8578e-05	0.000165949
ARL16	0.696063	4.09996	4.41427	1.86482e-05	0.000166483
LIMK1	0.911637	3.85266	4.41091	1.89073e-05	0.000168626
LYAR	0.551579	3.29124	4.40925	1.90368e-05	0.000169668
SMPD2	0.646573	2.6798	4.40856	1.9091e-05	0.000169962
CTSE	2.88146	-2.30824	4.40765	1.91625e-05	0.000170232
C9orf40	0.788568	1.96514	4.40764	1.91639e-05	0.000170232
ERH	0.432008	5.79191	4.40529	1.93496e-05	0.000171596
IER3	1.46592	4.95631	4.40487	1.93829e-05	0.000171702
CORO1C	0.507584	6.03656	4.40356	1.94875e-05	0.000172532
KAAG1	2.21987	-1.29682	4.40127	1.96719e-05	0.000173781
XRCC1	0.498609	4.58548	4.4	1.97749e-05	0.000174529
TTF2	0.870483	2.03966	4.39982	1.97893e-05	0.000174529
SMYD5	0.529886	4.3907	4.39746	1.99817e-05	0.000175936
FHDC1	1.57945	-0.103345	4.39544	2.01485e-05	0.000177307
TRDMT1	0.828102	0.224061	4.3952	2.01683e-05	0.000177384
CKAP5	0.536829	5.57971	4.39361	2.03002e-05	0.000178348
CNOT3	0.446545	5.07835	4.39156	2.04709e-05	0.000179749
TIGD1	0.94611	1.50006	4.3884	2.07384e-05	0.0001815
XRCC5	0.400758	7.56454	4.38812	2.07623e-05	0.000181611
HSBP1	0.472374	5.7201	4.38672	2.08812e-05	0.000182551
MPP6	0.81139	2.46157	4.38421	2.10968e-05	0.000183834
EIF3B	0.543851	7.34305	4.37974	2.14867e-05	0.000186926
RAB42	1.39094	-1.5107	4.37952	2.15066e-05	0.000186997
HR	1.67116	-0.753304	4.37379	2.20165e-05	0.000191016
SKA2	0.640363	4.09161	4.37311	2.2078e-05	0.000191273
CDH17	2.61739	-3.00391	4.3728	2.21058e-05	0.000191273
C20orf72	0.477792	3.85197	4.37242	2.21398e-05	0.000191464
C2orf29	0.567298	5.3802	4.37052	2.23125e-05	0.000192533
KISS1R	2.16433	-3.95928	4.37035	2.23281e-05	0.000192533
FUNDC1	0.563939	2.81929	4.36956	2.24005e-05	0.000192885
CDC123	0.432099	5.20638	4.36887	2.2463e-05	0.000193319
SUDS3	0.435691	4.64124	4.36786	2.2556e-05	0.000193921
TRIM45	1.17413	1.36078	4.3678	2.25621e-05	0.000193921
MFSD2B	1.27698	-0.234504	4.36772	2.25692e-05	0.000193921
SASS6	0.828225	1.43578	4.36649	2.26832e-05	0.000194796
PLBD1	1.62876	1.86086	4.36555	2.27701e-05	0.000195333
NEIL3	1.57076	-0.610971	4.36016	2.32763e-05	0.000198823
COL4A5	2.37807	0.826277	4.35946	2.33429e-05	0.000199251
C22orf23	0.715674	-0.664886	4.35341	2.39256e-05	0.000203826
ESPL1	1.46786	2.52617	4.35274	2.39919e-05	0.000204282
EFNA5	2.30666	-0.66957	4.35108	2.41539e-05	0.000205334
MDFI	1.82583	1.12515	4.35033	2.42282e-05	0.000205856
KIF3C	1.11262	1.61189	4.34817	2.44418e-05	0.000207352
NRGN	0.96574	1.44174	4.34816	2.4443e-05	0.000207352
ACOT7	0.618492	4.4777	4.34606	2.46528e-05	0.00020891
POLR3D	0.731256	2.65462	4.34577	2.46822e-05	0.000209049
TRAF4	0.619883	5.60703	4.34481	2.47791e-05	0.000209758
ESRP1	3.82747	-1.45629	4.3445	2.481e-05	0.000209909
SNHG10	0.814951	1.32772	4.34406	2.4855e-05	0.000210178
HRAS	0.698465	4.19484	4.34104	2.51616e-05	0.000212099
NBEAL2	0.780042	4.13453	4.33896	2.53757e-05	0.000213679
SUPT3H	1.01316	1.0646	4.33618	2.56637e-05	0.000215651
DTX3	1.06066	2.51421	4.3351	2.57763e-05	0.000216202
ITGB8	2.69593	-0.495401	4.33215	2.60876e-05	0.000218524
S100A2	2.02403	-2.32643	4.33141	2.61664e-05	0.000219034
CXCL5	3.16471	-1.56376	4.33132	2.61757e-05	0.000219034
FKBP4	0.669966	6.88661	4.33103	2.62062e-05	0.000219174
C21orf56	1.64773	1.69895	4.32756	2.65778e-05	0.00022205
B4GALNT4	3.28802	-1.37294	4.32731	2.66053e-05	0.000222164
CHRNA5	1.58088	-1.59596	4.32639	2.67047e-05	0.000222762
GUCA2A	2.4813	-3.41511	4.32577	2.67723e-05	0.000223096
OTX1	2.02063	-2.0118	4.32569	2.67805e-05	0.000223096
GAD1	2.53448	-2.88203	4.32551	2.68005e-05	0.000223096
AURKA	1.15448	3.61177	4.32407	2.69574e-05	0.000224285
MAPK13	2.1308	2.38922	4.32387	2.69789e-05	0.000224348
DDX55	0.435501	3.75818	4.32322	2.70504e-05	0.000224826
MARCKS	0.798838	6.11735	4.32146	2.72441e-05	0.000226201
VANGL2	2.09912	0.18795	4.32017	2.73864e-05	0.000227147
CKAP4	0.75784	6.68044	4.32004	2.7401e-05	0.00022715
SLC34A2	3.47483	-0.779685	4.31869	2.75513e-05	0.000227924
POMT2	0.54569	3.30467	4.317	2.77403e-05	0.000229251
GPR19	1.29119	-1.91663	4.31625	2.78257e-05	0.000229838
GARS	0.55771	6.40735	4.31588	2.78667e-05	0.000230059
ORAI2	0.894087	3.01228	4.31428	2.80484e-05	0.00023132
HNRNPA3	0.405035	7.18297	4.31359	2.8126e-05	0.00023184
MLLT3	1.45689	0.875726	4.31315	2.81762e-05	0.000232135
ZNF8	0.673145	0.895637	4.31129	2.83895e-05	0.000233651
PLXNA3	1.11299	3.50502	4.31004	2.8533e-05	0.000234712
PYCR1	2.13625	3.23614	4.30756	2.88211e-05	0.000236839
ANXA8	2.69542	-2.02859	4.30595	2.90096e-05	0.000238143
ACOT11	1.82391	-0.809465	4.30269	2.93941e-05	0.000240929
KPNB1	0.425552	6.82324	4.30196	2.94816e-05	0.000241523
VWDE	2.08375	-4.20012	4.30098	2.95981e-05	0.000242353
C14orf79	0.737025	1.82543	4.30071	2.96301e-05	0.000242492
UPF3B	0.547247	3.15624	4.29999	2.97172e-05	0.00024308
KIAA0114	1.14372	4.25473	4.29825	2.99264e-05	0.000244541
PPP2R3B	0.647075	2.64609	4.29766	2.9998e-05	0.000245002
NME1-NME2	1.23799	2.14933	4.29486	3.03392e-05	0.000247184
PIGZ	1.07558	1.63837	4.29483	3.03424e-05	0.000247184
C11orf93	1.78723	0.359972	4.29423	3.04165e-05	0.000247662
TNNT1	2.55071	-3.29823	4.29199	3.06923e-05	0.000249546
GYG1	0.531047	4.04574	4.29197	3.06946e-05	0.000249546
NAT8L	2.12923	-2.40656	4.29003	3.0936e-05	0.000251381
RNASEN	0.439805	4.85853	4.28895	3.10704e-05	0.000252217
FABP5	1.25414	0.67658	4.28875	3.10958e-05	0.000252295
PPIA	0.572946	7.5604	4.28782	3.12124e-05	0.000252984
PASK	0.746663	2.03566	4.28761	3.12397e-05	0.000253078
DKK1	3.32884	-0.0687812	4.2868	3.13417e-05	0.00025377
NME2	0.723347	7.96272	4.28668	3.13568e-05	0.00025377
SIX2	2.39699	-2.26441	4.28654	3.13737e-05	0.000253779
OTUD3	0.695664	1.62039	4.28212	3.19386e-05	0.000258087
TULP3	0.583608	3.5774	4.28089	3.20973e-05	0.000259239
C6orf192	0.709943	3.17691	4.28006	3.22037e-05	0.000259967
MMP1	2.26947	-1.45591	4.27898	3.23447e-05	0.000260974
EWSR1	0.325683	7.11405	4.27763	3.25205e-05	0.000262233
TPBG	1.73143	0.400778	4.27753	3.25335e-05	0.000262233
NUP210	0.741113	5.53907	4.27622	3.27059e-05	0.00026349
USP1	0.557293	4.3032	4.2758	3.27612e-05	0.000263803
SMARCA4	0.581313	6.2338	4.27212	3.32502e-05	0.000267606
PIH1D2	1.10486	-2.15329	4.27138	3.33494e-05	0.000268
PDCD2	0.525343	4.24655	4.2686	3.37236e-05	0.0002706
STRA6	2.21411	-1.9904	4.26802	3.38027e-05	0.000270963
MFI2	2.06077	1.22288	4.26647	3.40139e-05	0.000272247
TMEM48	0.699719	2.82893	4.26593	3.40874e-05	0.000272699
GNB2L1	0.655753	9.44764	4.26565	3.41261e-05	0.000272873
MRPS23	0.506097	4.72978	4.26508	3.42042e-05	0.000273361
POLR2G	0.472738	4.94616	4.26491	3.42273e-05	0.000273409
ADO	0.38604	3.69134	4.26343	3.44308e-05	0.000274664
STK33	2.17129	-3.14671	4.26295	3.44981e-05	0.000274796
WDR4	0.653908	2.59177	4.26286	3.45102e-05	0.000274796
TRMT1	0.581117	4.79586	4.26281	3.45177e-05	0.000274796
CKMT1A	2.59674	-2.93616	4.26278	3.45211e-05	0.000274796
HNRNPC	0.322977	8.16154	4.26241	3.4573e-05	0.000274936
TMEM67	1.0875	0.405385	4.26171	3.46703e-05	0.000275573
CMTM3	0.876584	3.9105	4.25987	3.49264e-05	0.000277471
ZNF107	1.02093	1.29134	4.25858	3.51085e-05	0.000278421
DNAJC2	0.509077	4.61339	4.25853	3.51155e-05	0.000278421
C10orf35	1.70967	1.34418	4.25773	3.52278e-05	0.000279173
METTL9	0.563244	4.55399	4.25679	3.53608e-05	0.000280088
C7orf13	0.9134	2.08488	4.25643	3.54124e-05	0.000280359
CCDC11	1.29665	-2.10174	4.25421	3.57284e-05	0.000282721
MRPL47	0.520571	4.50813	4.2522	3.60178e-05	0.00028487
MSH5	1.00468	2.90718	4.24837	3.65753e-05	0.000288993
WDR75	0.417576	4.46405	4.24692	3.67876e-05	0.000290528
CLEC2D	0.535881	3.42413	4.24532	3.70238e-05	0.000292249
PPAT	0.61303	3.01899	4.24407	3.72109e-05	0.000293436
ANKRD32	0.630605	1.37826	4.24341	3.73092e-05	0.000294067
KCNH3	2.13015	-1.72195	4.24207	3.75093e-05	0.000295353
EXOSC8	0.646316	3.19807	4.23944	3.79065e-05	0.000297895
GLMN	0.595721	1.42451	4.23815	3.81022e-05	0.00029914
ITPA	0.621239	5.00113	4.23773	3.81662e-05	0.000299495
TMEM216	0.625317	1.80599	4.23707	3.82673e-05	0.000299995
DSCAML1	2.22239	-2.09503	4.23681	3.83072e-05	0.00030016
RRP9	0.600227	3.93105	4.23547	3.85129e-05	0.00030133
PLCD3	1.17634	2.33392	4.23341	3.88313e-05	0.000303525
TOPBP1	0.543559	4.22107	4.23226	3.90097e-05	0.000304771
THOC3	0.555979	4.73275	4.23039	3.93018e-05	0.000306903
LRDD	0.61585	3.6731	4.22988	3.93823e-05	0.000307381
NOP58	0.523067	5.56729	4.22892	3.95336e-05	0.000308262
FAM110A	0.759292	2.36962	4.22826	3.96376e-05	0.000308603
ZNF738	0.841492	0.86083	4.22815	3.96545e-05	0.000308603
CRB2	1.37568	-3.26064	4.22785	3.97025e-05	0.000308677
SLC35F2	1.45038	0.162524	4.22639	3.99345e-05	0.000310331
BAX	0.63504	5.26452	4.22314	4.04557e-05	0.000313766
DLG3	1.43311	2.05992	4.22276	4.05171e-05	0.000313944
RPL37	0.765547	8.93755	4.22229	4.05934e-05	0.000314383
C12orf56	2.22784	-4.38525	4.22037	4.09047e-05	0.000316335
CEP164	0.549207	3.62746	4.21743	4.13878e-05	0.0003193
NACA	0.493674	8.87768	4.2156	4.16897e-05	0.000321319
C19orf61	0.638682	4.21233	4.2154	4.17233e-05	0.000321424
SLFN13	1.85338	1.40516	4.21488	4.18092e-05	0.000321622
ARHGEF2	0.845174	4.69494	4.21348	4.2044e-05	0.000323272
S100A6	1.41477	5.66415	4.21048	4.25489e-05	0.000326528
GLB1L2	2.22356	-1.36463	4.20816	4.29437e-05	0.000328731
FXYD2	3.79022	2.03613	4.20809	4.29559e-05	0.000328731
GNL3	0.499058	5.6751	4.20807	4.29592e-05	0.000328731
MRPL17	0.551539	4.87986	4.20762	4.30364e-05	0.000329165
FJX1	0.928565	1.70186	4.20515	4.34606e-05	0.00033225
ZNF93	1.46241	-1.06138	4.20437	4.35957e-05	0.000332807
HCG18	0.638002	3.20442	4.20324	4.37925e-05	0.000333636
ZIC2	2.58201	0.950835	4.19949	4.44493e-05	0.000338311
PRDM4	0.430396	3.85331	4.1994	4.44645e-05	0.000338311
NAE1	0.405566	4.46985	4.19788	4.47346e-05	0.000340204
PMS2L3	0.763604	0.440946	4.19703	4.48854e-05	0.000341189
PROM2	2.32123	-1.72002	4.19617	4.50391e-05	0.000342032
RAD51C	0.504318	2.97019	4.19572	4.51204e-05	0.000342165
SNRPE	0.680253	5.36061	4.19572	4.51207e-05	0.000342165
MAZ	0.557886	7.23953	4.19408	4.54152e-05	0.000343748
EPHB3	1.7734	0.385381	4.19376	4.54725e-05	0.000344019
CYTH2	0.473921	5.35172	4.193	4.56098e-05	0.000344807
LOC146880	0.619219	2.85271	4.19215	4.57631e-05	0.000345343
UBE2E1	0.411066	4.96917	4.19149	4.5884e-05	0.000345988
RPL37A	0.83404	8.89156	4.19106	4.59623e-05	0.000346415
NMB	1.05013	1.46846	4.19061	4.60452e-05	0.000346877
ARTN	1.38846	-2.05336	4.18993	4.61678e-05	0.000347637
DCTN5	0.470562	4.58566	4.18678	4.67498e-05	0.000351688
CENPL	0.765885	1.88384	4.18635	4.68289e-05	0.000352118
PPP1R1B	2.39874	-2.88782	4.18566	4.6957e-05	0.000352585
CIRH1A	0.496748	4.43017	4.1853	4.70238e-05	0.000352921
AGR2	3.88746	-1.94319	4.1846	4.71551e-05	0.000353575
ILKAP	0.439832	4.00136	4.18439	4.71945e-05	0.000353705
B9D2	0.658824	1.31378	4.18321	4.74154e-05	0.000355194
RHEBL1	0.892859	-1.47973	4.18266	4.75185e-05	0.000355634
NUP43	0.481084	3.94686	4.18168	4.77039e-05	0.000356854
ARPC4	0.419935	6.66888	4.18152	4.77338e-05	0.000356911
SAMD1	0.637551	3.34667	4.18095	4.7842e-05	0.000357553
RAB6B	0.978115	1.90142	4.1803	4.79643e-05	0.000358185
TARBP2	0.564985	4.25687	4.17916	4.81811e-05	0.000359083
KIAA0020	0.568276	3.84113	4.17802	4.83993e-05	0.000360373
FIBCD1	1.91612	-3.61467	4.17742	4.85141e-05	0.000361061
LYPD6	2.16071	-1.81521	4.17664	4.8665e-05	0.000361679
VDAC2	0.480276	5.5759	4.17637	4.87164e-05	0.000361726
ATP1A1	0.801089	8.80366	4.17565	4.88553e-05	0.00036223
BOD1	0.43395	4.73871	4.17555	4.88748e-05	0.00036223
LETM2	1.21053	-1.40439	4.17454	4.907e-05	0.0003634
S100A11	1.24132	5.5185	4.17435	4.91072e-05	0.0003634
AMH	1.74274	-3.07694	4.17427	4.91235e-05	0.0003634
LOC388796	0.787054	3.52493	4.17275	4.9419e-05	0.000365418
ATP13A2	0.615801	3.94606	4.17114	4.97351e-05	0.000366908
TTLL9	0.907833	-2.72257	4.16899	5.01588e-05	0.000369693
GRB7	1.41709	3.25469	4.16861	5.02342e-05	0.000369908
CTBP2	1.03977	3.21499	4.1683	5.02966e-05	0.000370198
RPS15A	0.637642	8.08579	4.16703	5.05491e-05	0.000371885
HMGN2	0.539713	7.13238	4.16629	5.06966e-05	0.000372799
CCT6P1	0.67271	0.963162	4.16516	5.0924e-05	0.000374128
PRSS16	2.78535	-2.4228	4.16134	5.16982e-05	0.000378903
RBM14	0.312377	5.02413	4.16125	5.17159e-05	0.000378903
CD320	0.781725	4.46964	4.15985	5.20022e-05	0.000380478
ADPRHL2	0.521741	4.39248	4.15828	5.23252e-05	0.000382492
BUD31	0.579916	5.4668	4.15807	5.23699e-05	0.000382645
SUB1	0.49636	6.9946	4.15776	5.24345e-05	0.000382941
ORAOV1	0.734333	2.95102	4.15764	5.24589e-05	0.000382945
RPS19	0.829281	9.13425	4.15174	5.36939e-05	0.000391247
CCDC84	0.737682	2.02325	4.14863	5.43557e-05	0.000395665
GNRH1	0.939841	-1.08138	4.14739	5.46204e-05	0.000397275
NAA25	0.43081	3.62402	4.14566	5.4995e-05	0.000399778
GTF2IRD1	0.804105	3.357	4.14557	5.50144e-05	0.000399778
MC1R	0.987138	0.966889	4.1444	5.52687e-05	0.000401444
LOC401397	0.732189	3.79058	4.14341	5.54841e-05	0.000402826
BUD13	0.362178	3.62285	4.14175	5.58472e-05	0.000405278
EHMT2	0.632265	5.5045	4.14139	5.59267e-05	0.000405671
TIMELESS	0.659923	4.83538	4.14067	5.60846e-05	0.000406632
C19orf21	3.4524	-0.608173	4.13898	5.64582e-05	0.000409156
AP3B2	1.88301	-4.09805	4.13872	5.65158e-05	0.000409388
SCTR	2.81763	-0.91619	4.13796	5.66849e-05	0.000410427
PDAP1	0.409424	6.30855	4.13777	5.6727e-05	0.000410541
DDAH2	0.857867	5.67407	4.1363	5.70567e-05	0.000412174
RASSF9	1.79821	-0.937931	4.13619	5.70805e-05	0.000412174
RPL35	0.867732	8.14311	4.13357	5.7671e-05	0.000415688
EVC2	1.95224	-0.0835264	4.13268	5.78733e-05	0.000416771
LOC645676	0.725048	-0.193981	4.13256	5.79014e-05	0.000416786
CAPN10	0.551049	3.29303	4.12869	5.87867e-05	0.000422779
C9orf167	1.12044	2.76608	4.12846	5.88418e-05	0.000422985
KRT15	2.1461	-3.78363	4.12347	6.00029e-05	0.000429981
JMJD6	0.519244	4.28308	4.12287	6.01458e-05	0.000430619
SPATS2L	0.517992	6.92274	4.12195	6.03621e-05	0.000431975
SP8	2.09666	-4.204	4.12141	6.04907e-05	0.000432701
PRR3	0.588932	2.96616	4.12103	6.05805e-05	0.000433151
DYNLL1	0.512336	6.97026	4.11957	6.0929e-05	0.000435448
MMD	0.83757	3.81133	4.11611	6.176e-05	0.000440209
ZIC5	2.8271	-0.98921	4.11532	6.19519e-05	0.00044138
PDRG1	0.548507	4.15038	4.11384	6.23114e-05	0.000443743
EEF1G	0.619311	8.94673	4.1129	6.25404e-05	0.000444698
CCT4	0.398562	6.78775	4.11278	6.25701e-05	0.000444698
TSPAN3	0.662266	6.08597	4.11272	6.25842e-05	0.000444698
PKDCC	1.06351	3.9941	4.10934	6.34176e-05	0.00045042
PAK6	1.83677	-1.35841	4.10377	6.48143e-05	0.000459525
PRELID2	1.27994	-0.0208642	4.10063	6.56149e-05	0.000464995
CCDC30	0.91527	-0.997458	4.10044	6.56623e-05	0.000465125
KLHL17	0.658943	1.74626	4.09844	6.61775e-05	0.000468511
CDCP1	1.93894	0.595506	4.09836	6.61988e-05	0.000468511
TOMM5	0.604154	5.14593	4.09797	6.63006e-05	0.000469024
KRI1	0.446487	4.52862	4.09672	6.66242e-05	0.000470513
DDX47	0.395139	4.79264	4.0967	6.66286e-05	0.000470513
PPIAL4G	0.732751	-0.667872	4.09641	6.67057e-05	0.00047085
SSBP4	0.532527	4.44723	4.09599	6.68141e-05	0.000471227
EXOSC9	0.427717	3.87643	4.0956	6.69169e-05	0.000471717
COMMD2	0.394199	4.26392	4.0939	6.73623e-05	0.00047423
LEFTY1	1.957	-0.853621	4.09295	6.76118e-05	0.000475363
CLIC3	1.6756	-1.55438	4.09216	6.78204e-05	0.000476617
NUP35	0.436311	3.19983	4.09029	6.8316e-05	0.00047947
RPL22	0.507688	7.46822	4.08994	6.84083e-05	0.00047982
PPIL6	1.04782	-1.57236	4.08982	6.84423e-05	0.00047982
SLC35E4	0.814177	0.700999	4.08409	6.99859e-05	0.000489687
H1FX	0.66761	6.09814	4.08264	7.03832e-05	0.000492037
VANGL1	0.561334	3.36121	4.07806	7.16497e-05	0.000499343
TMEM165	0.635096	4.51104	4.07796	7.16777e-05	0.000499343
GAS5	1.04026	5.78726	4.07748	7.181e-05	0.000500047
PPP5C	0.377905	5.41903	4.07488	7.25392e-05	0.000504248
PRPF40B	0.522241	3.20928	4.07322	7.30089e-05	0.000507073
NDRG3	0.618884	4.50662	4.073	7.30731e-05	0.000507299
PWP2	0.436091	4.2013	4.06994	7.39456e-05	0.000512351
TESC	2.21777	3.22366	4.06989	7.39607e-05	0.000512351
ISY1	0.317525	4.00489	4.0686	7.43319e-05	0.000514477
LCMT1	0.566888	3.59396	4.06818	7.44529e-05	0.000515092
TAS2R20	0.762219	-1.00363	4.06758	7.46275e-05	0.000516077
C4orf48	2.1026	-0.663526	4.06555	7.52195e-05	0.000519946
PLEKHG4	1.646	0.367211	4.06428	7.55899e-05	0.000522056
C19orf33	2.6459	-1.83149	4.06242	7.61368e-05	0.000525607
C9orf172	1.48765	-1.19701	4.06222	7.61972e-05	0.000525797
PRR11	1.7585	-1.16963	4.06071	7.66443e-05	0.000528654
SRRM5	0.79335	-0.507811	4.05999	7.68596e-05	0.000529683
C1orf116	2.39726	0.421919	4.05858	7.72788e-05	0.000532024
RPL38	0.752228	7.84112	4.05833	7.73559e-05	0.000532187
RPL8	0.91061	10.1107	4.05625	7.79804e-05	0.000536254
PPP1CC	0.407207	6.22471	4.05572	7.81425e-05	0.000536853
CCDC28B	1.24002	1.35257	4.05566	7.81588e-05	0.000536853
C20orf103	2.05869	-1.6051	4.05526	7.82804e-05	0.000536933
DDR1	1.56	4.68718	4.055	7.83602e-05	0.00053725
METTL12	0.742473	0.363023	4.0546	7.848e-05	0.000537841
ZNF202	0.498534	2.5145	4.05327	7.88871e-05	0.000540169
CIZ1	0.460841	5.1717	4.05184	7.93234e-05	0.000542692
C17orf63	0.50459	4.33956	4.04743	8.06918e-05	0.00055104
HSF2BP	1.20244	-1.20433	4.04735	8.07156e-05	0.00055104
RRM1	0.524385	5.11057	4.04487	8.14948e-05	0.000555886
B3GALNT1	0.986063	1.22053	4.04381	8.18276e-05	0.000557919
RPS6	0.734092	9.56006	4.04127	8.26371e-05	0.000562241
TRMT6	0.470632	3.53176	4.04073	8.28081e-05	0.000563165
PHF21A	0.497104	4.04824	4.04052	8.28741e-05	0.000563375
RRP1	0.570916	4.65874	4.03948	8.32081e-05	0.000565243
RPS12	0.749447	8.74417	4.03883	8.34174e-05	0.000566107
MEST	1.10003	5.00007	4.03811	8.3652e-05	0.000566603
SAMD13	1.32637	-1.78566	4.03532	8.45584e-05	0.000571912
MKKS	0.597411	5.89344	4.03052	8.61392e-05	0.000582358
SFRS7	0.340442	5.70755	4.02988	8.63496e-05	0.000583288
CNKSR1	2.49799	-1.54256	4.02914	8.65978e-05	0.000584471
SNORA8	0.713241	2.90865	4.02813	8.69358e-05	0.000586419
DUSP12	0.526821	3.15833	4.02527	8.79006e-05	0.000592017
TMEM184B	0.520726	5.11522	4.0246	8.81277e-05	0.000593297
SFRP5	3.57706	-0.927927	4.02436	8.82084e-05	0.000593591
LSM2	0.573794	4.41848	4.02369	8.8438e-05	0.000594648
STX6	0.488304	4.35078	4.02318	8.86089e-05	0.000595047
BUB3	0.404287	5.74533	4.02185	8.90653e-05	0.0005976
SV2A	1.21173	0.0685497	4.02	8.97013e-05	0.000601363
TMEM158	1.42928	-0.587226	4.0192	8.99791e-05	0.000602938
PDGFRL	1.24392	0.0960169	4.01892	9.00767e-05	0.000602938
DLK2	2.11944	-2.20948	4.01889	9.00868e-05	0.000602938
GTPBP2	0.624219	4.85451	4.01848	9.02292e-05	0.000603638
RPL41	0.612629	8.89138	4.01771	9.04954e-05	0.000605167
SH3GLB2	0.602476	4.89532	4.01585	9.11471e-05	0.00060927
YWHAZ	0.668989	8.31676	4.01521	9.13718e-05	0.000610518
TLCD1	0.870021	3.0626	4.01412	9.17564e-05	0.000612321
NAT9	0.566363	4.46125	4.01401	9.17955e-05	0.000612327
KIAA1797	0.531074	3.78825	4.01273	9.22465e-05	0.000614823
TXNL4A	0.541452	5.17641	4.00883	9.36421e-05	0.000623088
SGPP2	2.24367	-2.14402	4.00765	9.40678e-05	0.0006254
GDF11	1.02727	1.5417	4.00578	9.47442e-05	0.000629114
FCGBP	1.54148	2.21659	4.0032	9.56861e-05	0.000634579
RPL18	0.75591	8.83672	4.00228	9.60253e-05	0.00063608
IP6K2	0.494745	5.21617	4.00209	9.60956e-05	0.000636241
CCT7	0.400494	7.277	4.00168	9.62494e-05	0.000636996
STOX1	1.64492	-0.968566	4.00146	9.63304e-05	0.000637006
GEMIN7	0.631578	3.74584	3.99852	9.74208e-05	0.00064309
ITGB4	1.35071	3.62272	3.99834	9.7488e-05	0.00064309
RPL23	0.725614	8.51811	3.99833	9.74915e-05	0.00064309
FSCN1	0.815002	4.99764	3.99783	9.76798e-05	0.000644068
ZNF207	0.291872	6.17343	3.99664	9.81264e-05	0.000646214
MURC	1.02036	-1.93965	3.99427	9.90233e-05	0.000651317
MITD1	0.426865	2.90191	3.99369	9.92424e-05	0.00065249
C6orf132	2.17289	-1.83863	3.99325	9.94106e-05	0.000653328
WNT7B	2.65779	-2.32027	3.98716	0.000101757	0.000666276
CCDC108	1.41299	-3.39367	3.98706	0.000101797	0.000666276
RFXANK	0.671009	4.6438	3.98682	0.00010189	0.000666338
IRAK1BP1	1.04397	-1.43618	3.98564	0.000102349	0.000669071
ENTPD2	1.44975	1.3061	3.98382	0.000103064	0.000673472
DOT1L	0.587178	4.8456	3.98303	0.000103377	0.000674965
SSNA1	0.66967	5.26738	3.9823	0.000103666	0.000676543
TRAPPC4	0.53418	4.71056	3.98221	0.000103703	0.000676543
FHOD3	1.83663	-0.19405	3.98124	0.000104089	0.000678505
ACBD7	1.12002	-0.938075	3.9804	0.00010442	0.000680386
CALM2	0.418409	8.03509	3.97972	0.000104693	0.00068161
HK2	1.68129	1.85055	3.97909	0.000104947	0.000682989
LOC440944	0.648204	2.54586	3.97862	0.000105135	0.000683934
SFRS16	0.517743	4.44323	3.97686	0.000105846	0.000688001
ARL2	0.775187	4.49008	3.97656	0.000105964	0.000688469
SYNGR2	0.565446	6.8668	3.97334	0.000107276	0.00069504
GAL3ST1	2.27686	2.42715	3.9717	0.000107953	0.000699139
CCT8	0.404712	6.67652	3.97153	0.00010802	0.000699291
PM20D2	0.930037	3.17727	3.97139	0.000108077	0.000699376
FHL3	0.737916	3.45893	3.96661	0.000110066	0.00071024
C20orf46	1.13253	1.45742	3.9645	0.000110955	0.000715115
C15orf21	0.807534	-0.377317	3.96411	0.000111123	0.000715622
ZMYM4	0.42971	4.61529	3.9623	0.000111891	0.000719988
ATN1	0.460099	5.99578	3.96213	0.000111962	0.000720157
STAG3L4	0.729804	2.22547	3.95871	0.000113432	0.000727857
C13orf23	0.484659	3.61516	3.95853	0.00011351	0.000728065
LIN9	0.852912	1.58555	3.95761	0.000113909	0.000730331
SLIT1	1.26754	-2.41027	3.95699	0.000114175	0.000731746
PRKCD	0.697378	4.07563	3.95554	0.000114811	0.000734934
TMEM120B	0.500478	3.52522	3.95539	0.000114873	0.000735012
AFG3L1	0.511003	2.41359	3.95423	0.000115385	0.000737727
ZP3	1.11339	1.14523	3.95388	0.000115537	0.000737818
TSEN34	0.470712	5.12461	3.95349	0.000115709	0.000738622
ATP6V1F	0.547362	5.80635	3.95135	0.000116655	0.000744097
CBFB	0.522438	4.2182	3.95025	0.000117142	0.00074628
IQGAP3	1.34754	3.25964	3.95005	0.000117234	0.000746567
RIPK2	0.773856	3.70835	3.94944	0.000117502	0.000747962
TRPC1	1.11509	0.315314	3.94864	0.000117862	0.000749671
LOC654342	1.15089	2.11898	3.94811	0.000118102	0.000750901
LRRC1	1.56633	2.57445	3.94757	0.000118343	0.000752133
LOC493754	0.393613	3.63629	3.94738	0.000118428	0.00075238
BICD1	1.0908	0.150048	3.94703	0.000118588	0.000752999
RPL13A	0.676024	9.05686	3.9468	0.000118689	0.000752999
FREM1	2.03028	-2.56254	3.94679	0.000118693	0.000752999
SEC61G	0.61194	5.51464	3.94675	0.000118714	0.000752999
BTBD3	0.683358	4.15695	3.94602	0.00011904	0.000754766
SUPT7L	0.297833	4.93402	3.9455	0.000119278	0.000755401
FAM49B	0.616288	4.71217	3.94531	0.000119362	0.000755401
SLC25A6	0.600789	7.81246	3.94529	0.000119373	0.000755401
RPS10	0.77131	7.77716	3.94528	0.000119376	0.000755401
ADAT3	0.788791	0.910103	3.94512	0.00011945	0.000755574
ISYNA1	1.40067	4.1226	3.94338	0.000120242	0.000759806
C20orf20	0.521068	3.99582	3.94255	0.000120623	0.000761788
KCNJ14	0.900153	-0.881944	3.94202	0.000120865	0.000762766
MAK16	0.633307	3.21289	3.942	0.000120873	0.000762766
FAM171A2	1.4965	-0.356288	3.9403	0.000121654	0.00076709
CCDC6	0.399092	4.93979	3.93879	0.000122355	0.00077121
B3GNT4	1.49968	-3.17979	3.93825	0.000122606	0.000772484
WDR76	1.013	1.53443	3.93738	0.000123013	0.000774742
GPRIN2	2.44918	-2.81714	3.9353	0.000123986	0.000779876
CXXC1	0.455866	4.82513	3.93512	0.000124071	0.000779876
ZNF581	0.716632	3.53974	3.93045	0.000126286	0.000791996
CACYBP	0.604157	5.5997	3.92952	0.000126729	0.000794087
TFAP2E	1.25898	-2.07074	3.92253	0.000130127	0.000813156
UBAP2	0.515009	4.27828	3.9214	0.000130687	0.000816018
EPS8L1	2.09163	-0.105091	3.92034	0.000131209	0.000818637
PLXNA1	0.842868	4.26321	3.91822	0.000132268	0.000824601
ARHGEF38	1.73686	-4.35125	3.91808	0.000132339	0.000824725
SH3BP1	1.0385	2.43888	3.91763	0.000132564	0.000825803
TTLL4	0.958022	4.02979	3.91657	0.000133092	0.000827808
SLC39A6	0.67445	4.75402	3.91499	0.00013389	0.000831159
DNAL4	0.482434	3.30925	3.91336	0.00013472	0.00083566
RCE1	0.568213	3.29307	3.91213	0.000135347	0.0008389
FBXO41	1.33389	0.428046	3.91125	0.000135794	0.000840813
ADSL	0.479878	5.22147	3.9107	0.000136078	0.000842125
CLTA	0.535091	6.63466	3.90762	0.000137669	0.00085055
ADAMTS6	1.3488	-0.911023	3.90755	0.000137705	0.00085055
LOC100134713	0.610716	-0.981114	3.90587	0.00013858	0.000855297
PRIM1	0.868287	2.31177	3.90552	0.000138761	0.00085578
PSME3	0.32314	6.05492	3.90402	0.000139553	0.000859977
SNAP25	2.28495	0.655501	3.90282	0.000140186	0.000862883
ZCCHC17	0.422117	3.85046	3.90148	0.000140891	0.000866558
GPD2	0.627519	3.36074	3.89868	0.000142386	0.000875081
TBC1D10B	0.406924	4.65265	3.89841	0.000142533	0.000875307
SURF6	0.455762	4.76834	3.89819	0.000142652	0.000875707
FAM129B	0.820223	5.78021	3.89799	0.00014276	0.000876031
CAPS	1.04421	2.96999	3.89615	0.000143749	0.00087974
CBX8	0.601257	2.93338	3.89549	0.000144109	0.000881607
LARP4B	0.354393	5.32058	3.89481	0.000144476	0.000883179
TTF1	0.44962	2.64076	3.89447	0.000144665	0.00088325
KCNH8	1.95632	-3.5666	3.89444	0.000144677	0.00088325
KCNK7	1.00378	-2.58839	3.89439	0.000144708	0.00088325
KIAA0907	0.611017	4.59304	3.89401	0.000144914	0.000883833
BRI3BP	0.682453	2.01937	3.89182	0.00014611	0.00089011
C9orf37	0.597111	2.62246	3.89092	0.000146607	0.000892459
SLCO4C1	2.51092	-0.643457	3.88974	0.000147258	0.0008954
DCAF13	0.624072	4.92304	3.88952	0.000147383	0.000895823
C5orf30	1.4495	0.965274	3.889	0.000147671	0.000897229
ZNF714	1.48127	-0.217555	3.88863	0.000147873	0.000898115
RPS23	0.63686	8.73825	3.88753	0.000148487	0.000901165
LUC7L3	0.397831	5.70028	3.88678	0.000148905	0.000903357
RNF7	0.369795	5.40176	3.88437	0.000150259	0.000910537
DHX34	0.549936	4.33993	3.88294	0.00015107	0.000914414
NEURL3	2.01607	0.98532	3.88239	0.000151382	0.000915825
RAE1	0.484435	4.41608	3.88225	0.000151464	0.000915825
RPS25	0.559813	8.02369	3.88223	0.000151475	0.000915825
B4GALNT3	1.94441	-1.70536	3.88029	0.000152583	0.00092218
NLE1	0.589117	3.43027	3.87811	0.000153832	0.000928323
SGK494	0.805137	-0.174674	3.87634	0.00015486	0.000934134
MPP3	1.36317	-0.174799	3.87608	0.000155007	0.000934134
TMEM107	0.673994	1.29371	3.87595	0.000155086	0.000934134
ZNF48	0.514356	2.58407	3.87557	0.000155308	0.000935116
GJB3	1.8793	-1.765	3.87466	0.00015584	0.000937739
DALRD3	0.438949	4.05069	3.87462	0.000155861	0.000937739
SMARCB1	0.47157	5.53371	3.87304	0.000156788	0.00094227
RAB25	3.01559	-2.39551	3.87258	0.000157058	0.00094317
NSUN5	0.504583	4.64639	3.87244	0.000157141	0.000943315
LRRC69	1.50002	-3.02978	3.87131	0.000157808	0.000946967
ARPC2	0.353434	6.75647	3.87119	0.000157876	0.000947018
TCTEX1D2	0.982871	0.251264	3.86858	0.00015943	0.000953891
THUMPD2	0.568468	2.38539	3.86856	0.000159438	0.000953891
NSUN5P2	0.789899	3.47427	3.86761	0.00016001	0.000956595
HS6ST2	2.82746	-2.12658	3.86705	0.000160342	0.000958226
DCTN2	0.357913	6.09035	3.86543	0.000161319	0.000962981
DVL3	0.401875	5.87244	3.86501	0.000161574	0.000963785
FA2H	2.67081	-2.05419	3.8648	0.000161702	0.000964189
BCL2L12	0.624374	3.83561	3.86296	0.000162817	0.000970121
TSEN2	0.522114	2.23185	3.86082	0.000164129	0.000977569
MPV17	0.537755	4.30569	3.85911	0.000165181	0.000983472
FBXL2	1.45272	-1.12585	3.85895	0.000165279	0.000983687
NHP2L1	0.43432	6.3334	3.85856	0.000165522	0.00098477
WDR77	0.453142	4.48831	3.85841	0.000165616	0.000984961
GAP43	1.59379	-3.40688	3.85815	0.000165774	0.000985468
PDZD7	1.25536	-3.27686	3.85807	0.000165824	0.000985468
LOC642852	0.799728	2.04303	3.85757	0.000166135	0.000986951
EIF3D	0.407362	7.07009	3.85612	0.000167034	0.000991319
MGC12982	1.15478	1.13792	3.85609	0.000167056	0.000991319
ZSCAN5A	0.661312	0.959037	3.85552	0.000167412	0.000993064
NUP62CL	1.51444	-1.75275	3.85475	0.000167895	0.000994824
FAM131C	2.09385	-2.85982	3.85364	0.000168594	0.000998223
BAK1	0.722601	3.77013	3.85225	0.000169471	0.00100222
CTAG1B	2.63768	-3.77854	3.85217	0.000169519	0.00100222
GPRC5D	1.07422	-2.88893	3.85004	0.00017087	0.00100872
SLC37A3	0.49004	3.78923	3.84868	0.000171742	0.001012
UCHL1	2.02903	0.0379418	3.84837	0.000171941	0.0010128
CNPY4	0.542878	2.6879	3.8478	0.000172306	0.00101421
SLBP	0.406957	4.94846	3.84727	0.000172646	0.0010158
DYNC2LI1	0.456502	2.94164	3.84718	0.000172703	0.0010158
CYBA	1.32463	5.35496	3.84676	0.000172974	0.00101702
SF3B14	0.382412	5.48626	3.84469	0.000174317	0.00102304
C3orf35	0.934916	-2.26022	3.84444	0.000174476	0.00102359
ZNF486	1.45583	-2.42782	3.84338	0.000175168	0.0010269
COL11A2	1.56002	-1.25241	3.84138	0.000176479	0.00103421
CENPT	0.467861	4.18522	3.84105	0.000176695	0.00103509
NCOA5	0.420033	4.55251	3.84017	0.00017728	0.00103814
PSORS1C1	1.58682	-3.11276	3.8394	0.000177788	0.00104074
DNM1L	0.409166	5.06222	3.83921	0.000177914	0.00104094
C9orf116	1.11479	-0.0781054	3.83772	0.000178904	0.0010446
RAB3IP	0.758126	3.93895	3.8352	0.000180587	0.00105404
SNRPA1	0.572702	3.98017	3.83399	0.000181402	0.00105703
TAF1D	0.661351	4.33088	3.83395	0.00018143	0.00105703
CEP135	0.720454	1.21826	3.83267	0.000182297	0.0010617
IFT172	0.570951	2.97141	3.83234	0.000182518	0.0010626
DSG2	1.67192	4.49607	3.83194	0.000182795	0.00106382
COPZ1	0.37027	6.96594	3.83178	0.000182902	0.00106406
TRIM67	1.30462	-2.13998	3.82728	0.000185985	0.00107886
POLG2	0.46681	1.95166	3.827	0.000186179	0.0010796
PFN2	1.20677	2.75783	3.82685	0.000186286	0.00107982
ST6GALNAC5	1.73122	-3.15023	3.82407	0.000188217	0.00109023
TFAP2A	2.06945	-0.929787	3.82318	0.00018884	0.00109325
DHX9	0.389	6.55089	3.82313	0.000188876	0.00109325
ZNF668	0.442527	2.96366	3.81969	0.000191302	0.0011045
RPL7	0.674273	5.45165	3.81954	0.000191412	0.00110474
PIK3R2	0.652197	6.01602	3.81235	0.000196583	0.00113132
SERF1A	0.498608	3.53663	3.80796	0.000199803	0.0011482
CCDC24	0.856748	2.03684	3.80688	0.000200605	0.00115175
PMAIP1	1.39639	-0.804311	3.80497	0.000202031	0.00115851
GLRX3	0.450337	4.94557	3.8045	0.000202376	0.00116008
LOC401010	0.590736	0.00510655	3.8031	0.000203432	0.00116571
TGIF2	0.705355	4.34925	3.80224	0.000204076	0.00116857
MS4A8B	2.06728	-4.30716	3.80174	0.000204454	0.00116951
AGPAT4	1.11763	1.56231	3.80174	0.000204459	0.00116951
PDCD6	0.370254	5.84709	3.80103	0.000204992	0.00117213
ZNF71	0.814738	1.84716	3.79983	0.000205909	0.00117612
SMARCE1	0.349249	6.33021	3.79914	0.000206429	0.00117815
PPT1	0.599827	5.61618	3.79907	0.000206485	0.00117815
TCN1	2.12942	-4.01742	3.79778	0.000207468	0.00118249
RPLP2	0.695406	8.49951	3.79734	0.000207809	0.00118359
L1CAM	1.64572	-2.58324	3.79618	0.000208702	0.00118826
LOC100128191	0.846566	1.49582	3.7952	0.000209458	0.00119172
GRK6	0.500382	4.5229	3.79492	0.000209675	0.0011921
CACNB1	0.871946	-0.019301	3.79478	0.000209787	0.0011923
SCLT1	0.632255	1.45128	3.79468	0.000209858	0.0011923
RPS15	0.707027	7.37381	3.79336	0.000210884	0.0011975
PHTF2	0.516992	3.34852	3.79223	0.000211772	0.00120101
TMEM55A	1.128	2.03278	3.7921	0.000211873	0.00120101
TTLL5	0.484633	2.99076	3.79019	0.00021337	0.00120839
PAQR6	1.19194	0.344273	3.78967	0.000213777	0.00121027
2022-09-09	0.420054	7.72022	3.78754	0.000215461	0.00121825
SFRS8	0.366751	4.66963	3.78751	0.000215491	0.00121825
MSMB	1.71234	-4.23637	3.78658	0.000216226	0.00122185
ROD1	0.467561	5.57525	3.78647	0.000216318	0.00122185
PKIB	1.65534	1.14915	3.78366	0.000218571	0.00123218
KTI12	0.37471	2.8001	3.78341	0.000218768	0.00123286
KAT2A	0.623523	5.49066	3.78255	0.000219467	0.00123593
ACIN1	0.315495	6.22267	3.77878	0.000222534	0.001251
TARDBP	0.217236	6.66265	3.77852	0.000222746	0.00125176
RPL24	0.655426	8.23733	3.77632	0.000224559	0.00126061
ELOVL7	2.23915	1.64935	3.77335	0.000227029	0.00127225
GUSBP1	0.598698	1.52766	3.77032	0.000229567	0.00128468
C11orf48	0.582148	4.67543	3.76782	0.000231688	0.00129519
CHD4	0.299319	7.14533	3.76133	0.000237277	0.00132136
TMC6	1.09578	3.86539	3.76087	0.000237673	0.00132265
TCP1	0.496339	6.88885	3.76072	0.000237805	0.00132292
SF3A2	0.595609	5.4195	3.75919	0.000239143	0.00132898
RAVER2	1.14283	2.09701	3.75779	0.000240373	0.00133489
DNER	2.80542	-3.37766	3.75563	0.000242289	0.00134506
MARK2	0.439393	4.72135	3.75531	0.000242571	0.00134569
CUZD1	1.31795	-2.55468	3.75456	0.000243241	0.00134848
IER5L	1.05593	3.36473	3.75427	0.000243496	0.00134927
RPL13AP20	0.795546	0.072271	3.75404	0.000243701	0.00134928
CANT1	0.394235	5.41411	3.75402	0.000243722	0.00134928
ANXA3	2.07402	-0.315801	3.75303	0.000244609	0.00135372
COX4NB	0.422291	3.97054	3.7516	0.000245889	0.00135986
CCNE2	1.09207	1.38645	3.75087	0.000246552	0.00136212
EPCAM	3.45619	2.33059	3.75075	0.00024666	0.00136224
C15orf48	1.96301	0.745752	3.7502	0.000247151	0.00136402
LRRC59	0.352642	6.98167	3.7483	0.000248877	0.00137118
C7orf49	0.503203	4.43148	3.74693	0.000250132	0.00137667
RPL31	0.663137	8.6813	3.74578	0.000251185	0.00138199
TMEM65	0.793022	3.47161	3.74355	0.000253245	0.00139141
RASAL1	2.20848	-1.48492	3.74242	0.000254287	0.00139618
C12orf10	0.426079	4.87313	3.74055	0.000256037	0.00140483
PRKRIP1	0.416083	4.32098	3.74035	0.000256219	0.00140534
STXBP5	0.74614	2.4234	3.73887	0.000257615	0.00141155
NPAS1	1.39421	-2.09447	3.73867	0.000257796	0.00141206
CCDC52	0.563122	2.5172	3.73722	0.000259166	0.00141811
STX18	0.452575	4.40588	3.7364	0.000259944	0.00142188
C18orf21	0.476214	3.14893	3.73495	0.000261323	0.00142796
DNTTIP1	0.410073	4.14367	3.73405	0.000262184	0.00143217
SOX9	1.82444	4.28333	3.73374	0.00026248	0.00143295
SLC26A9	2.0744	-2.75615	3.73372	0.000262504	0.00143295
MDC1	0.535407	4.83229	3.73246	0.000263711	0.00143856
C10orf2	0.613722	3.32374	3.73204	0.000264112	0.00144025
ELF4	0.883977	2.2632	3.73135	0.000264785	0.00144343
DTNBP1	0.647907	3.02365	3.73109	0.000265034	0.0014443
CSDAP1	1.09614	-2.05122	3.73076	0.000265348	0.00144552
CPSF4	0.490074	4.23647	3.72518	0.000270801	0.00147278
UNC119B	0.707073	3.92122	3.72153	0.000274427	0.00149142
DFFB	0.485376	1.24046	3.72138	0.000274582	0.00149176
CENPN	0.618966	3.64856	3.72074	0.00027522	0.00149421
ELOVL1	0.427536	5.65121	3.71944	0.00027652	0.00149975
FAM81A	1.34195	-1.03748	3.71886	0.000277106	0.0015019
METTL6	0.34681	2.84603	3.71779	0.000278191	0.00150636
IGF2BP2	1.96094	2.65817	3.71633	0.000279673	0.00151274
MMP12	2.43719	-1.96248	3.71505	0.000280977	0.00151826
ZNF586	0.546316	1.41886	3.71462	0.000281418	0.00152013
CSNK1G2	0.365609	5.33408	3.71401	0.000282045	0.00152301
RELT	0.728659	1.58118	3.71221	0.000283891	0.00153091
FIGNL1	0.646118	2.5279	3.71096	0.000285185	0.00153633
MIDN	0.625923	5.75362	3.71005	0.00028613	0.00154039
PTGES2	0.605496	5.37763	3.70989	0.000286297	0.00154077
C10orf137	0.453696	2.7055	3.70939	0.000286821	0.00154219
TMEM61	1.76537	-2.23121	3.70849	0.000287751	0.00154568
SLC36A1	0.612684	3.00409	3.70846	0.000287788	0.00154568
C3orf21	0.581998	2.32795	3.70829	0.000287969	0.00154607
WASF1	0.768907	2.86156	3.7082	0.000288054	0.00154607
ZNF473	0.470312	2.98307	3.7081	0.000288162	0.00154613
ITPR3	1.68695	2.55577	3.70488	0.000291554	0.00156224
WDR35	0.694899	2.42375	3.70353	0.000292984	0.00156925
RHBDL2	1.09354	-2.21949	3.70286	0.000293691	0.00157211
C9orf125	1.57517	1.69806	3.70277	0.000293796	0.00157215
LOC388692	0.925504	2.03623	3.702	0.000294616	0.00157452
LOC100130932	0.635463	0.622088	3.70195	0.000294662	0.00157452
STK25	0.396524	6.04339	3.69255	0.000304874	0.00162654
TGM1	1.03224	-2.14752	3.69222	0.000305241	0.00162795
CCDC150	1.08765	0.678119	3.69127	0.000306296	0.00163195
PHC2	0.476522	6.66352	3.68924	0.000308552	0.00164132
LOC100272146	0.861578	-0.377899	3.68913	0.00030867	0.00164132
NEDD1	0.47045	2.84118	3.68814	0.00030978	0.00164558
PDCD5	0.573846	5.16963	3.68752	0.000310473	0.00164872
ICA1L	0.781433	-0.294903	3.68674	0.000311352	0.00165229
CCDC86	0.484113	4.37853	3.68544	0.000312815	0.00165895
SNRPB2	0.412748	4.99811	3.68489	0.000313442	0.00166118
SFI1	0.803649	3.31897	3.68376	0.000314722	0.00166686
FNTA	0.542409	5.23501	3.6836	0.000314907	0.00166729
GTPBP3	0.493859	3.72497	3.68261	0.000316034	0.0016727
INPP5J	1.53541	-0.716429	3.67981	0.000319246	0.00168803
FUNDC2	0.60927	5.3399	3.67971	0.000319368	0.00168812
HSPB11	0.4832	3.87306	3.67868	0.000320555	0.00169384
RPS11	0.646167	9.4628	3.67792	0.00032143	0.00169678
PUS1	0.569596	4.40691	3.67422	0.000325757	0.00171679
GPRIN1	1.19229	1.3375	3.67399	0.00032603	0.00171766
BRCA2	1.1178	0.181927	3.67286	0.000327351	0.00172349
FIP1L1	0.34362	4.299	3.67254	0.000327729	0.00172491
ZFP62	0.511209	3.52059	3.67131	0.00032919	0.00173204
POGK	0.548949	5.32314	3.67038	0.000330303	0.00173732
C1QL4	1.92745	-2.84115	3.66986	0.000330918	0.00173941
ATAD3A	0.556299	4.60684	3.66876	0.000332227	0.00174514
ATP2C2	1.98015	-3.03404	3.66802	0.000333113	0.00174817
C15orf39	0.660776	4.3966	3.66798	0.000333167	0.00174817
CEP152	0.760881	0.520237	3.66731	0.000333966	0.00175132
INTU	1.06911	-0.556793	3.66724	0.000334059	0.00175132
CFTR	3.17433	-1.16943	3.66653	0.000334909	0.0017552
SLAIN1	1.7275	0.211329	3.6661	0.000335424	0.00175733
MAML1	0.406086	4.51852	3.66578	0.000335818	0.00175847
PPM1H	1.3037	2.91701	3.66566	0.000335956	0.00175847
CD2BP2	0.457015	5.42844	3.66565	0.000335971	0.00175847
GRPEL2	0.376938	3.62761	3.66446	0.000337412	0.00176544
RFPL4B	2.42045	-3.8074	3.66304	0.000339145	0.00177329
EDC4	0.363849	5.31771	3.66245	0.00033986	0.00177592
PHF5A	0.372122	4.06698	3.66144	0.000341102	0.00178183
PMS1	0.409708	2.83221	3.66015	0.000342685	0.00178952
NME7	0.543962	2.49225	3.6558	0.000348097	0.00181397
ITIH5	2.06202	2.37654	3.65577	0.000348125	0.00181397
COX19	0.581232	3.46655	3.65575	0.00034816	0.00181397
RNF24	0.84471	1.23841	3.65536	0.000348644	0.00181589
MED10	0.45477	4.04716	3.65426	0.000350024	0.00182131
PCGF2	0.721417	3.40982	3.65166	0.00035331	0.00183519
H2AFY2	1.55065	3.1632	3.65161	0.000353365	0.00183519
RUSC1	0.606834	4.28539	3.65112	0.000353996	0.0018378
FLJ23867	1.72076	2.11189	3.65067	0.000354564	0.00184015
LOC728819	1.30683	-3.2172	3.64983	0.00035563	0.00184449
C12orf49	0.773843	3.32113	3.64956	0.000355981	0.00184551
CCDC40	0.838944	0.14487	3.649	0.000356701	0.00184825
A4GNT	2.05365	-3.7357	3.64825	0.000357658	0.0018526
ILDR1	2.25102	-1.00061	3.64709	0.000359154	0.00185855
SRI	0.766646	4.50014	3.64573	0.000360908	0.00186654
TARS	0.455014	6.05567	3.64553	0.000361159	0.00186654
TFAP2C	1.94105	-3.56453	3.64523	0.000361555	0.00186795
LINGO1	1.37014	2.4069	3.64279	0.000364731	0.00188315
KCNK2	1.837	-4.17896	3.64229	0.000365388	0.00188532
TRA2B	0.238862	6.02619	3.64148	0.000366451	0.0018902
GAPDH	0.654398	10.904	3.64139	0.000366568	0.0018902
PRPF19	0.350871	6.54746	3.64014	0.000368211	0.00189745
TOE1	0.444152	2.85001	3.63969	0.00036881	0.00189992
ANKS6	1.49211	2.80641	3.63866	0.000370165	0.00190445
BCAT1	0.955096	2.19149	3.6368	0.000372643	0.00191413
UBXN2A	0.414951	3.00659	3.63663	0.000372873	0.00191432
ARFGAP1	0.45393	5.86753	3.63542	0.000374487	0.00192114
WDR73	0.468543	2.93439	3.63374	0.000376751	0.00193151
TEAD2	0.96453	4.16653	3.63318	0.000377504	0.00193475
THOC5	0.454767	4.25229	3.63288	0.000377901	0.00193555
LOC284749	2.20664	-3.16494	3.63238	0.000378584	0.00193843
RAGE	0.744535	1.20126	3.63219	0.000378837	0.0019391
LOC441089	0.480347	1.2022	3.6315	0.000379769	0.00194325
ERI3	0.474409	5.06049	3.62999	0.000381826	0.00195253
KIAA0319	1.21596	-2.78879	3.62941	0.00038263	0.00195602
SLC10A3	0.573899	3.6263	3.62893	0.000383287	0.00195812
BAIAP2L2	1.64044	2.27421	3.62788	0.000384729	0.00196487
NSUN7	2.0307	-2.19444	3.62713	0.000385759	0.0019695
RPL12	0.678237	8.14821	3.62699	0.000385942	0.00196981
USH1C	3.38801	-0.362619	3.62557	0.000387914	0.00197924
KCNQ1OT1	0.971214	0.798195	3.62505	0.000388631	0.00198163
TMEM106C	0.688503	5.56583	3.62496	0.000388758	0.00198165
IGDCC4	1.85364	-0.774257	3.62481	0.000388966	0.00198208
ICA1	1.22123	3.04167	3.62237	0.000392375	0.00199818
ITGA3	1.21321	3.64048	3.61978	0.000396009	0.00201413
GALNT6	0.89904	0.758509	3.61963	0.000396226	0.00201459
RNF144A	0.899864	2.36815	3.61937	0.000396595	0.00201519
RIT1	0.430017	3.79461	3.61908	0.000396999	0.00201638
CLDN10	2.83663	-1.85436	3.61596	0.000401442	0.00203368
ZNF579	0.777142	2.98289	3.61592	0.000401505	0.00203368
CSDA	0.975668	4.48465	3.6156	0.000401955	0.00203532
KIAA1257	1.24507	-3.14345	3.61523	0.000402488	0.00203737
CELF4	1.20724	-3.04021	3.61513	0.000402632	0.00203746
RPL13AP6	0.876962	-1.28629	3.61366	0.000404743	0.00204749
GABRA3	1.86737	-4.56767	3.6135	0.000404974	0.00204802
LY6G5B	0.836275	0.266011	3.61341	0.000405112	0.00204807
CCNJL	1.23325	-0.410751	3.61286	0.000405903	0.00205142
EFNA3	1.04122	1.25685	3.61273	0.000406088	0.00205161
C20orf112	0.529603	3.7607	3.61228	0.000406739	0.00205252
TFF3	1.5784	1.69403	3.60993	0.000410169	0.00206711
ATG4B	0.433485	5.21523	3.60872	0.000411927	0.00207532
FLRT1	1.11094	-1.76094	3.60808	0.000412866	0.00207939
MFF	0.401488	5.50524	3.60692	0.000414584	0.00208597
C12orf65	0.387147	3.63603	3.60605	0.000415863	0.00208961
HINFP	0.357418	3.17318	3.606	0.00041594	0.00208961
SNX7	1.08428	2.98589	3.60528	0.000417001	0.00209429
UBTD2	0.359229	4.14826	3.60449	0.000418184	0.00209957
PPIAL4C	0.53203	0.18557	3.60235	0.00042137	0.00211292
SMOX	1.00092	3.18624	3.60213	0.000421708	0.00211395
ZNF446	0.491907	2.72659	3.60116	0.000423153	0.00211987
WDR66	1.16873	-1.71125	3.60083	0.000423664	0.00212117
CD24	1.97156	6.37491	3.60082	0.000423678	0.00212117
DNAJC10	0.473468	5.33533	3.59986	0.000425123	0.00212708
TCL6	1.69632	-3.89294	3.59735	0.000428926	0.00214476
PRKCI	0.454617	3.86443	3.59646	0.000430277	0.00215085
RPL27A	0.640885	8.72697	3.59484	0.000432764	0.00216193
ANKRD36	0.717141	0.854262	3.59447	0.000433336	0.00216411
BAT1	0.383741	7.16972	3.59215	0.000436922	0.00217998
ZNF826	1.4727	-1.61337	3.59096	0.00043877	0.00218716
MGC2752	0.384384	3.65999	3.58954	0.000440976	0.0021961
CHEK2	0.845168	2.82171	3.58884	0.000442078	0.00220022
RDBP	0.606231	5.7249	3.58763	0.000443973	0.00220897
MCM3APAS	1.00373	-1.38784	3.58714	0.000444747	0.00221213
ANKRD52	0.575509	4.93991	3.58595	0.000446633	0.00222077
CSAG2	2.25301	-4.35626	3.58587	0.000446761	0.00222077
ARF5	0.44069	6.63645	3.58538	0.000447528	0.00222321
ZNF84	0.444523	3.7113	3.58355	0.000450441	0.0022356
C12orf73	0.514941	2.56209	3.58223	0.000452546	0.00224534
CMTM4	0.889254	3.62758	3.58115	0.000454288	0.0022519
ATP2A1	1.22073	-1.99035	3.58091	0.00045467	0.00225309
CCDC64B	2.52124	-2.53186	3.5799	0.000456293	0.00226026
THADA	0.410461	4.55774	3.57984	0.000456399	0.00226026
CHMP4B	0.407636	6.54497	3.57975	0.00045655	0.00226031
C1orf183	0.809313	0.369103	3.57951	0.000456931	0.0022615
AREG	2.03004	-1.61148	3.57821	0.000459035	0.00226981
ZNF789	0.626983	1.29178	3.57632	0.00046212	0.00228436
MNX1	2.3175	-3.38805	3.57519	0.000463966	0.00229207
ATP6V1C2	0.55233	1.39307	3.57498	0.000464315	0.00229308
ATP13A1	0.374534	6.00707	3.57462	0.000464908	0.0022949
ST6GALNAC4	0.858938	2.51494	3.57413	0.000465701	0.00229709
PDE9A	1.42529	2.5696	3.57101	0.000470863	0.0023197
C7orf47	0.564438	3.69153	3.56893	0.000474341	0.0023354
ARHGAP11B	1.27488	-2.14777	3.56545	0.000480211	0.00236139
NDUFS5	0.592153	6.43346	3.56528	0.000480491	0.00236205
BOLA2	0.647574	5.41074	3.56499	0.000480989	0.00236307
FANK1	1.21881	-3.17652	3.56498	0.000480995	0.00236307
PRMT2	0.488392	4.79895	3.56385	0.000482929	0.00237039
EIF2B5	0.283959	5.21423	3.56316	0.000484091	0.00237464
TMEFF1	0.827434	0.0125905	3.56286	0.000484611	0.00237646
CLEC18A	1.12358	-1.49888	3.55917	0.000490952	0.00240094
C8orf59	0.682291	4.69046	3.55894	0.000491355	0.00240218
RAP1GAP2	1.27657	1.63861	3.55737	0.000494079	0.00241182
FAM111B	1.00339	2.06337	3.55688	0.00049494	0.00241455
GUSBL2	0.579773	1.5591	3.55679	0.000495091	0.00241455
DLX4	1.66295	-3.28529	3.5552	0.000497862	0.00242584
RPL36A	1.09496	0.811721	3.55509	0.000498059	0.00242607
TBC1D3	0.714576	2.85772	3.55492	0.000498353	0.00242676
C12orf76	0.596116	2.27547	3.55365	0.000500587	0.00243464
FAM150A	1.71435	-4.28726	3.55309	0.000501586	0.00243806
LRRC56	0.920527	-0.2194	3.55249	0.000502645	0.00244246
PKN3	0.707617	2.95459	3.55198	0.000503538	0.00244563
TM4SF1	1.02625	6.47362	3.54927	0.000508358	0.00246499
PPAP2C	2.53591	2.14512	3.54874	0.000509312	0.00246812
MACC1	1.90677	-1.40537	3.5486	0.000509562	0.00246859
NOL7	0.426945	4.94215	3.54833	0.000510043	0.00247017
S100PBP	0.408537	3.15226	3.54779	0.000511022	0.00247416
RARS	0.33123	5.52118	3.54538	0.000515362	0.00249141
SENP1	0.384822	3.10668	3.54359	0.000518609	0.00250484
IFFO2	0.662654	3.68415	3.54261	0.000520412	0.00251279
ETV5	0.773662	3.49576	3.54175	0.000521982	0.00251809
RPL19	0.525638	9.54114	3.54078	0.000523761	0.00252515
MMP9	1.68729	2.89798	3.53875	0.000527502	0.00254013
BANF1	0.461686	6.5679	3.53833	0.000528289	0.00254274
C1orf113	0.93148	0.0447445	3.53818	0.000528554	0.0025429
TTC27	0.317251	3.66763	3.5379	0.000529074	0.00254464
MAGOHB	0.455341	3.24205	3.53717	0.000530442	0.00254969
TIMM17B	0.473902	5.10586	3.53645	0.000531778	0.00255534
ZNF629	0.547577	4.04636	3.53484	0.000534797	0.00256831
C6orf154	1.36536	-1.55629	3.53372	0.000536887	0.00257757
AATF	0.381115	5.47427	3.53272	0.000538772	0.0025843
HAUS7	0.671171	3.36437	3.52879	0.000546244	0.002617
C12orf44	0.436856	5.06451	3.52794	0.000547868	0.002624
BAMBI	1.39818	4.36474	3.52701	0.000549662	0.00263102
ITM2C	0.852183	5.60297	3.52485	0.000553826	0.00264699
CDKN2A	1.51417	2.22349	3.52428	0.000554933	0.00264974
PYGO2	0.503124	5.62316	3.52421	0.000555065	0.00264974
RPL28	0.699196	8.95214	3.52417	0.000555153	0.00264974
DGKZ	0.368301	4.32958	3.52292	0.000557576	0.00265778
CREB3	0.426554	4.97164	3.52042	0.000562481	0.00267638
NDUFA4L2	0.983683	4.0111	3.51878	0.000565701	0.0026909
BEST4	1.22494	-2.69634	3.51855	0.000566157	0.00269227
LOC389791	1.17078	-2.79013	3.51775	0.000567749	0.00269904
AHSA1	0.419117	6.06912	3.51693	0.000569383	0.0027055
WDYHV1	0.659624	2.8984	3.5169	0.000569446	0.0027055
RCCD1	0.425144	3.28654	3.51676	0.000569721	0.00270601
WFDC2	2.52846	-0.721254	3.51628	0.000570675	0.00270893
HNRNPAB	0.398498	6.67072	3.51615	0.00057094	0.00270938
RPS13	0.488201	7.88215	3.51293	0.000577395	0.00273758
LOC100128292	0.922638	-1.35001	3.51152	0.000580243	0.00274946
FAM83D	1.01009	3.07911	3.50789	0.000587619	0.00277948
RPL14	0.615834	8.13675	3.50696	0.000589542	0.00278775
DULLARD	0.424526	5.3818	3.50611	0.00059128	0.00279497
C16orf74	1.17434	-1.13453	3.50317	0.000597375	0.0028173
ARHGEF18	0.458786	5.39058	3.50248	0.000598814	0.00282326
CDKN2AIPNL	0.455444	3.94686	3.50212	0.000599557	0.00282593
GTF3C5	0.463857	5.27939	3.49911	0.000605866	0.00285231
C20orf27	0.581419	4.5694	3.49836	0.000607462	0.00285898
C11orf73	0.449503	3.87746	3.49814	0.000607916	0.00286028
PNKP	0.458021	4.48192	3.49718	0.000609957	0.00286904
BSG	0.611434	8.58595	3.49667	0.000611042	0.00287229
C20orf117	0.683716	1.7841	3.4966	0.000611186	0.00287229
SOX12	0.865743	4.38117	3.49644	0.000611521	0.00287302
C5orf46	1.63236	-2.05223	3.49455	0.000615572	0.00288951
MMP7	3.00201	0.779501	3.49392	0.000616922	0.00289427
TTC26	0.959245	-0.586097	3.49317	0.000618518	0.00290078
C2orf44	0.417494	2.90314	3.49267	0.000619588	0.00290477
DYNC1LI1	0.301774	4.35046	3.49136	0.000622429	0.00291571
THAP11	0.353305	4.14221	3.48971	0.000625991	0.00292812
SLC29A4	1.94094	2.78077	3.48953	0.000626386	0.00292911
GGT6	2.39111	-2.15646	3.48916	0.000627201	0.00293207
RAI1	0.61751	4.00389	3.48867	0.000628266	0.00293618
C11orf41	1.64631	-2.41742	3.48727	0.000631328	0.00294917
MAP3K4	0.402527	3.87289	3.48576	0.000634641	0.00296252
EFCAB7	0.722131	0.678025	3.48441	0.000637629	0.00297387
ATAD3B	0.743775	3.38742	3.48385	0.000638869	0.00297767
TNFAIP6	1.70215	-2.24995	3.48379	0.000639002	0.00297767
AP1S3	0.765908	1.16563	3.48302	0.000640697	0.00298383
IFT57	0.911739	2.52836	3.48273	0.000641346	0.00298512
QSOX1	1.39959	6.02915	3.48234	0.000642222	0.00298746
CERCAM	1.23394	2.7059	3.47985	0.000647791	0.0030092
IQCD	1.23592	-1.30898	3.47806	0.000651826	0.00302378
ABCF2	0.382722	5.0561	3.47802	0.000651917	0.00302378
FAM163A	1.44955	-3.16752	3.477	0.00065422	0.00303358
STXBP4	0.72273	1.52062	3.47654	0.000655267	0.00303668
KIAA1009	0.530038	1.76014	3.47563	0.000657316	0.00304441
EEF1B2	0.554312	7.29877	3.47437	0.0006602	0.00305423
EPHB6	1.54534	1.36227	3.47378	0.000661555	0.00305962
RMRP	1.19686	-1.30664	3.4732	0.000662888	0.00306412
ZNF589	0.50996	2.03937	3.47319	0.000662911	0.00306412
LLPH	0.333096	4.1924	3.47137	0.000667084	0.00308163
GRHL2	2.26819	-2.57843	3.47031	0.000669533	0.00309116
C8ORFK29	1.17125	-2.5872	3.47019	0.000669826	0.00309163
SLC12A2	1.00656	4.06076	3.46852	0.000673696	0.00310769
KDELR1	0.399371	7.41803	3.46798	0.000674958	0.00311172
C6orf141	1.84731	-1.92496	3.46787	0.000675221	0.00311204
STARD3NL	0.558811	3.54025	3.46746	0.000676181	0.00311557
MAGEA2	2.64824	-3.88499	3.4673	0.00067654	0.00311633
NUMBL	0.702278	2.53315	3.46711	0.000676996	0.00311753
HNF1B	1.45204	4.0497	3.46582	0.000680011	0.00312782
KCNH2	2.05141	-1.31702	3.46452	0.000683084	0.00313845
ITGA2	1.13443	2.56483	3.46451	0.000683107	0.00313845
TAF15	0.305603	6.63983	3.46355	0.000685372	0.00314705
R3HDM1	0.368172	4.01633	3.46285	0.000687029	0.00315285
SSBP1	0.417196	5.45286	3.46265	0.000687491	0.00315395
KCNJ11	1.47917	0.809468	3.46258	0.000687663	0.00315395
LOC100286793	0.825893	2.17329	3.46151	0.00069021	0.00316473
RFXAP	0.60305	0.500617	3.4612	0.00069094	0.00316717
HNRPDL	0.350414	6.43915	3.46042	0.000692802	0.0031748
RPL32	0.648665	9.00628	3.45975	0.000694427	0.00318133
NCRNA00095	0.907194	-0.191164	3.45952	0.000694961	0.00318287
LSM14A	0.305132	6.36252	3.45862	0.000697124	0.00319095
OSBPL7	0.868644	1.51013	3.45787	0.000698929	0.0031983
FUT3	1.69975	-1.30394	3.45758	0.000699628	0.00320058
PLEKHA9	0.491022	1.14507	3.45565	0.000704318	0.0032202
EBNA1BP2	0.503716	5.22699	3.45406	0.000708178	0.00323692
PCBP4	0.594785	4.56834	3.45359	0.000709317	0.00324028
GLTP	0.368819	4.463	3.45306	0.000710611	0.00324527
SLC7A6	0.551352	3.84401	3.45173	0.00071389	0.00325931
RPL36	0.673353	8.07139	3.44962	0.000719093	0.00327839
LOC152217	0.503727	3.34315	3.4491	0.000720387	0.00328242
CDKN2BAS	1.29329	-2.25883	3.44887	0.000720959	0.00328409
DTD1	0.729559	3.46982	3.44843	0.000722047	0.00328812
SPTLC1	0.431842	4.68832	3.4453	0.000729876	0.00332004
SLC7A1	1.25723	2.67885	3.44529	0.000729887	0.00332004
WDR67	0.630517	2.17354	3.44212	0.0007379	0.00335173
BIRC7	1.5411	-3.48711	3.4418	0.000738709	0.00335446
LOC100130557	0.753829	-0.0700336	3.44151	0.000739439	0.00335682
DGKD	0.487188	4.10673	3.43958	0.000744361	0.00337438
OXTR	1.33515	-0.29402	3.43929	0.000745098	0.00337676
NCS1	1.0794	2.68486	3.43907	0.000745666	0.00337839
SAP30	0.633799	1.86832	3.43699	0.000751014	0.00339877
PCYOX1L	0.680059	1.3153	3.43669	0.000751791	0.00340132
DPP10	2.2185	-3.87793	3.43447	0.000757541	0.0034225
DCAF15	0.370398	4.0317	3.43329	0.000760617	0.00343446
CDKN2C	0.774962	3.42447	3.43277	0.000761967	0.00343815
FKBP9	0.426672	5.82248	3.43273	0.000762078	0.00343815
LOC100130691	0.603484	-1.64974	3.43137	0.000765636	0.00345226
XRCC4	0.560913	1.65089	3.43008	0.000769024	0.00346485
UNG	0.429234	5.207	3.43001	0.000769224	0.00346485
CLSTN1	0.676258	5.62801	3.4299	0.000769509	0.00346485
NAA35	0.397846	3.0545	3.42947	0.000770655	0.00346708
ERP27	1.51824	-0.774653	3.42916	0.000771465	0.00346975
FOXH1	1.13357	-2.80989	3.42833	0.000773676	0.00347534
PPP2R1A	0.42961	7.60684	3.42828	0.000773794	0.00347534
WSB1	0.522884	5.15037	3.42816	0.000774113	0.0034758
METTL8	0.404788	2.87115	3.42759	0.000775631	0.00348164
PRMT6	1.14739	2.51279	3.42751	0.000775847	0.00348164
STK39	1.16962	2.71752	3.4264	0.000778798	0.00349289
ILF2	0.413352	6.80431	3.42633	0.000778989	0.00349289
NACC1	0.424005	5.74048	3.42508	0.000782322	0.00350513
C22orf9	0.520799	5.91522	3.42477	0.00078316	0.0035066
LOC441666	1.56877	-1.83444	3.42321	0.000787344	0.00352237
RPS4X	0.589194	9.45222	3.42259	0.000789027	0.00352794
RPS18	0.63405	9.54535	3.4212	0.000792798	0.00354381
SORCS1	1.90681	-3.8057	3.42032	0.000795184	0.00355348
IFRD1	0.515217	4.23107	3.42007	0.000795849	0.0035547
NCK2	0.874312	4.25369	3.41936	0.000797783	0.00356211
NVL	0.43054	3.62838	3.41893	0.00079896	0.00356538
PAPSS1	0.500934	4.03152	3.4186	0.000799882	0.00356761
ZBTB34	0.488318	2.80958	3.41809	0.000801276	0.00357273
REG4	1.54478	-3.14165	3.41774	0.000802217	0.00357593
LRRC37B2	0.452838	3.29179	3.41734	0.000803317	0.00357899
SLC38A5	1.32764	-0.628065	3.41733	0.000803352	0.00357899
PRR4	0.713194	-0.265036	3.41724	0.000803613	0.00357916
PTPDC1	0.613926	1.34868	3.41513	0.00080942	0.00360202
MEX3D	0.545631	3.54505	3.41493	0.000809969	0.00360346
GLIS2	1.01709	3.43444	3.4114	0.000819797	0.00364314
MED28	0.359242	3.67723	3.41108	0.000820688	0.00364609
TSPAN15	1.03585	3.71697	3.40792	0.000829596	0.00368082
RUNDC1	0.358302	3.3509	3.40715	0.000831783	0.00368822
GMNN	0.849626	4.90966	3.40608	0.000834832	0.00369866
CARM1	0.343619	5.4491	3.40599	0.000835084	0.00369876
PLIN3	0.501283	5.26285	3.40581	0.000835589	0.00369949
2022-03-03	0.95224	1.09032	3.40577	0.000835712	0.00369949
CCL26	1.51119	-3.10725	3.40356	0.000842019	0.00372433
SRPK3	1.42145	-2.59924	3.40223	0.00084585	0.00373741
PROCA1	0.835718	-0.946357	3.40213	0.000846145	0.00373741
CCDC102A	0.75412	1.72705	3.40168	0.000847439	0.00374166
FBXL14	0.40181	3.91305	3.40011	0.000851976	0.00375695
GMEB1	0.383073	1.69804	3.39758	0.000859367	0.00378329
DDX49	0.472742	5.39524	3.39646	0.000862632	0.00379558
FZD7	1.0952	1.47463	3.39587	0.000864382	0.00380143
SH3PXD2B	0.602504	3.72284	3.39585	0.000864435	0.00380143
FAM128A	0.667068	4.61449	3.39526	0.000866163	0.00380693
AKAP8L	0.431415	5.11217	3.39438	0.000868764	0.00381627
RBX1	0.419631	5.01888	3.39177	0.000876512	0.00384819
UBE2J2	0.378491	4.82125	3.39031	0.000880887	0.00386529
C9orf45	0.857379	1.18272	3.39003	0.000881718	0.0038677
RSPH1	1.52698	-1.92508	3.38913	0.000884435	0.00387767
TPM3	0.345014	7.76679	3.3888	0.000885411	0.00388088
AP1G2	0.905597	4.08454	3.3865	0.000892349	0.00390701
KLF16	0.487969	4.46092	3.38592	0.000894111	0.00391259
MRPL18	0.45892	5.17392	3.38496	0.000897041	0.0039222
CENPQ	0.628928	1.68602	3.38367	0.000900987	0.00393838
LOC729678	0.493363	3.30081	3.38326	0.000902222	0.0039427
SAMD10	0.59636	2.57654	3.38287	0.000903425	0.00394688
NSUN5P1	0.800887	2.04758	3.38248	0.00090462	0.00395005
MUC12	1.69361	-2.96136	3.38247	0.000904644	0.00395005
TMEM136	0.908086	1.29081	3.38207	0.00090589	0.00395441
RTDR1	1.22239	-2.98916	3.38131	0.000908219	0.0039635
KCNF1	2.04282	-1.19214	3.37969	0.000913222	0.00398316
BMP8A	1.06973	0.935055	3.37575	0.000925506	0.00403344
PLCD4	0.662087	0.439269	3.37559	0.000925999	0.00403449
KSR2	1.53209	-2.97993	3.3749	0.000928174	0.00404146
CCAR1	0.349778	5.01053	3.37181	0.000937932	0.00407761
PWP1	0.282924	4.89055	3.37133	0.000939465	0.00408317
CSNK1D	0.296918	6.74667	3.37121	0.000939843	0.0040837
LRRC23	0.675257	1.4953	3.3708	0.000941149	0.00408827
LUC7L	0.507481	4.00091	3.36785	0.000950589	0.0041237
NCCRP1	1.41629	-3.34623	3.36785	0.000950593	0.0041237
TRAM1L1	1.59327	-1.71041	3.3668	0.000953973	0.00413724
SIRT6	0.48758	3.65674	3.36556	0.000958005	0.00415248
USP21	0.459057	3.5599	3.36534	0.000958713	0.00415442
SMARCAL1	0.328165	3.98466	3.36517	0.000959245	0.0041556
MBOAT4	1.66429	-1.80032	3.36426	0.000962196	0.00416726
MUC6	2.82604	-0.376358	3.36237	0.000968361	0.0041883
ERGIC3	0.404483	7.48383	3.36161	0.000970854	0.00419755
LAMC2	2.21412	0.433002	3.36086	0.000973316	0.00420292
SMAGP	0.714044	3.04737	3.35989	0.000976536	0.00421455
ZNF337	0.439375	3.44736	3.35887	0.000979877	0.00422783
IGF2BP3	1.70809	1.2173	3.35841	0.000981404	0.00423214
PLAGL2	0.600356	3.39909	3.3574	0.000984771	0.00424552
PHLDB1	0.752986	4.38596	3.35678	0.000986814	0.00425318
C9orf163	0.850571	-1.69065	3.35603	0.000989329	0.00426173
ZNF195	0.437434	2.96229	3.35589	0.000989786	0.00426255
AEBP2	0.371877	3.64242	3.35403	0.000996013	0.00428706
KIAA0528	0.430205	4.21239	3.35356	0.000997607	0.00429277
POLR2I	0.567173	4.50081	3.353	0.000999491	0.00429972
ACTR8	0.293572	3.45833	3.3527	0.00100051	0.00430296
ARPC1B	0.605109	6.79467	3.35146	0.0010047	0.00431632
ZNF346	0.355545	2.78837	3.35137	0.00100499	0.00431642
SLC35F3	1.6495	-3.2869	3.35116	0.00100573	0.00431796
TERT	2.16314	-1.87246	3.35068	0.00100735	0.00432309
C19orf22	0.435466	5.51395	3.34895	0.00101322	0.00434594
CCDC14	0.567249	3.86832	3.3481	0.00101614	0.00435498
SCAMP5	1.00222	3.61142	3.34731	0.00101884	0.00436538
NOTCH1	0.605859	4.94393	3.34689	0.00102028	0.00437036
RAB11A	0.306959	6.19884	3.34421	0.00102952	0.00440406
FAM118B	0.362975	2.70885	3.34398	0.00103031	0.00440626
[truncated: 14,017 more rows]

## Sheet: GO_Biological_Process
Up-regulated pathway analysis								Down-regulated pathway analysis
Term	P-value	FDR	Z-Score	Combined Score	Genes			Term	P-value	FDR	Z-Score	Combined Score	Genes
DNA metabolic process (GO:0006259)	1.46624e-34	2.38703e-31	10.097	786.607	TOP2A,FEN1,MCM7,NUDT1,HMGB2,MCM10,BRCA1,TRIM28,EXO1,CHEK1,TK1,KPNA2,RFC5,WDHD1,HELLS,TIPIN,RFC4,RFC2,CDC25C,CDC25A,DBF4,MSH2,FANCD2,MCM3,MCM4,MCM5,MCM6,DCTPP1,MCM2,PIF1,DNMT1,BLM,SET,RNASEH2A,UHRF1,TYMS,RECQL4,RAD51AP1,CDC45,POLD1,RBBP8,RAD54L,CLSPN,ACD,NPM1,XRCC2,XRCC3,GINS4,CDC7,NAP1L1,CDC6,FANCG,POLA2,RAD51,NASP,UBE2T,CDK2,CDK1,RAN			fatty acid metabolic process (GO:0006631)	1.67036e-13	3.64473e-10	10.0139	294.614	STAT5B,PHYH,ACSL1,CYP4F2,ACSM2A,ACSM5,CYP4F11,BAAT,ACSM2B,GHR,ALDH5A1,ACOX1,PCCB,ACOT2,ANGPTL3,ACADM,ACOT6,PPARA,LPIN2,SLC27A5,CBR4
DNA replication (GO:0006260)	8.42676e-28	6.85938e-25	17.1923	1071.78	PIF1,BLM,FEN1,RNASEH2A,SET,MCM7,MCM10,BRCA1,RECQL4,CDC45,EXO1,POLD1,CHEK1,RBBP8,CLSPN,RFC5,WDHD1,TIPIN,RFC4,RFC2,CDC7,NAP1L1,CDC6,CDC25C,CDC25A,POLA2,DBF4,NASP,CDK2,CDK1,MCM3,MCM4,MCM5,MCM6,MCM2			alpha-amino acid catabolic process (GO:1901606)	1.10699e-10	1.20772e-07	17.735	406.56	MCCC2,ALDH6A1,HIBADH,TAT,HAAO,IVD,GOT2,SARDH,HNMT,HPD,FTCD,ACAT1
mitotic cell cycle phase transition (GO:0044772)	4.73719e-23	2.57071e-20	9.28129	477.095	KHDRBS1,MCM7,MCM10,PKMYT1,FOXM1,CCNB2,CCNB1,CDC45,HAUS8,NEK2,PLK4,CDT1,RANBP1,UBE2C,ODF2,PLK1,CDC7,HAUS6,CDC6,TUBG1,CDC25C,MASTL,CDC25A,HAUS1,CCNA2,POLA2,MELK,DBF4,NASP,CCNE1,UBE2S,CDK4,CDK2,TACC3,CDK1,MCM3,MCM4,MCM5,MCM6,MCM2			fatty acid catabolic process (GO:0009062)	5.90016e-10	4.29138e-07	10.9855	233.451	PECR,PHYH,MMAA,ABHD2,HSD17B4,MUT,ACAT1,ALDH3A2,MCEE,EHHADH,PCCB,HAO1,ACADM,LPIN2
mitotic sister chromatid segregation (GO:0000070)	1.74855e-19	7.11659e-17	16.9012	729.968	CDCA5,PLK1,NCAPG,CDCA8,KIF23,TUBG1,SMC4,NCAPH,ZWINT,NDC80,SMC2,CENPE,CCNB1,KIF18A,PSRC1,KIF18B,KIFC1,PRC1,NUSAP1,KIF2C,NCAPD2,NCAPD3,DLGAP5,RAN			branched-chain amino acid metabolic process (GO:0009081)	1.32242e-09	6.56106e-07	27.4766	561.726	MCCC2,GHR,STAT5B,ALDH6A1,HIBADH,IVD,DBT,ACADSB,ACAT1
mitotic spindle organization (GO:0007052)	3.93584e-18	1.28151e-15	17.2134	689.851	GPSM2,STIL,KIF23,TTK,KIF11,WDR62,TUBG1,AURKB,NDC80,CENPE,TPX2,CCNB1,KIFC1,PRC1,KIF4A,NUF2,STMN1,EFHC1,BIRC5,MYBL2,RAN,SPC25			monocarboxylic acid metabolic process (GO:0032787)	1.50345e-09	6.56106e-07	7.50695	152.507	MCCC2,STAT5B,GOT2,MTHFS,CYP4F11,BAAT,GHR,GRHPR,BTD,ALDH5A1,PCCB,ACOT2,ANGPTL3,HAGH,ACOT6,PPARA,PCK2
cellular macromolecule biosynthetic process (GO:0034645)	5.60578e-18	1.41146e-15	5.72883	227.565	PIF1,GTF3C2,FEN1,BLM,SET,RNASEH2A,MCM7,MCM10,BRCA1,TYMS,RPL6,RECQL4,CDC45,EXO1,POLD1,CHEK1,E2F1,RBBP8,CLSPN,RPL17,RFC5,TIPIN,RFC4,RPS8,RFC2,CDC7,RPSA,NAP1L1,CDC6,CDC25C,CDC25A,POLA2,DBF4,NASP,CDK2,CDK1,MCM3,MCM4,RNPS1,MCM5,TCF3,MCM6,FARSB,MCM2			cellular amino acid catabolic process (GO:0009063)	2.12467e-09	7.72671e-07	25.5127	509.479	MCCC2,ALDH6A1,ALDH5A1,HIBADH,IVD,DBT,ABAT,ACADSB,ACAT1
microtubule cytoskeleton organization involved in mitosis (GO:1902850)	6.06892e-18	1.41146e-15	27.971	1108.86	GPSM2,STIL,TTK,KIF11,WDR62,TUBG1,AURKB,NDC80,CENPE,CCNB1,KIF4A,NUF2,STMN1,NUSAP1,EFHC1,TACC3,RAN,SPC25			dicarboxylic acid metabolic process (GO:0043648)	2.02263e-07	6.30483e-05	9.11605	140.512	GHR,STAT5B,ALDH1L1,PHYH,ALDH5A1,TAT,HAAO,SHMT1,ADHFE1,GOT2,MTHFS
centromere complex assembly (GO:0034508)	8.46468e-17	1.72256e-14	32.1983	1191.6	HELLS,NPM1,CENPW,HJURP,CENPA,CENPE,CENPF,NASP,CENPH,CENPI,RUVBL1,CENPK,CENPM,OIP5,CENPO,ITGB3BP			fatty acid oxidation (GO:0019395)	3.65048e-07	8.45505e-05	9.92857	147.174	ALDH3A2,PECR,PHYH,ACOX1,CYP4V2,EHHADH,HSD17B4,HAO1,ACADM,ACAT1
DNA repair (GO:0006281)	2.84673e-16	5.14942e-14	6.12851	219.371	FEN1,BLM,RNASEH2A,CDCA5,NUDT1,HMGB2,BRCA1,RECQL4,RAD51AP1,TRIM28,EME1,EXO1,POLD1,CHEK1,RBBP8,RAD54L,FANCI,RFC5,WDHD1,NPM1,RFC4,RFC2,XRCC2,XRCC3,H2AFX,HMGA1,HMGA2,MND1,FANCB,FANCG,RAD51,MSH2,FANCD2,RFWD3,UBE2T,CDK1,TRIP13			acyl-CoA metabolic process (GO:0006637)	3.85915e-07	8.45505e-05	11.8961	175.678	MCEE,DBT,ACOT2,ACSM2A,SUCLG2,ACSM5,BAAT,ACOT6,ACSM2B
G1/S transition of mitotic cell cycle (GO:0000082)	1.13414e-15	1.84638e-13	11.4183	392.936	CDT1,RANBP1,RRM2,MCM7,CDC7,MCM10,CDC6,TYMS,CDC25A,POLA2,DBF4,CDC45,NASP,CCNE1,CDK4,CDK2,MCM3,E2F1,MCM4,MCM5,FBXO5,MCM6,MCM2			lipid transport (GO:0006869)	4.13476e-07	8.45505e-05	6.64682	97.6993	STARD5,SLC10A1,ABCA6,GOT2,ABCA9,PCTP,APOA5,CEACAM1,SLCO2B1,TTPA,OSBP,PPARA,SLC27A5
chromatin remodeling at centromere (GO:0031055)	9.70966e-15	1.43703e-12	31.1783	1005.99	HELLS,NPM1,CENPW,HJURP,CENPA,NASP,CENPH,CENPI,RUVBL1,CENPK,CENPM,OIP5,CENPO,ITGB3BP			coenzyme metabolic process (GO:0006732)	4.4403e-07	8.45505e-05	9.68591	141.679	PANK1,DBT,ACOT2,ACSM2A,ACSM5,BAAT,ACOT6,ACSM2B,FTCD,ACAT1
cell cycle G1/S phase transition (GO:0044843)	9.85429e-14	1.19182e-11	11.2431	336.71	CDT1,RANBP1,MCM7,MCM10,CDC7,CDC6,CDC25A,CCNA2,POLA2,DBF4,CDC45,NASP,CCNE1,CDK4,CDK2,MCM3,MCM4,MCM5,MCM6,MCM2			branched-chain amino acid catabolic process (GO:0009083)	5.02141e-07	8.45505e-05	19.7627	286.645	MCCC2,ALDH6A1,HIBADH,IVD,DBT,ACADSB,ACAT1
CENP-A containing nucleosome assembly (GO:0034080)	1.03718e-13	1.19182e-11	30.5929	914.64	NPM1,CENPW,HJURP,CENPA,NASP,CENPH,CENPI,RUVBL1,CENPK,CENPM,OIP5,CENPO,ITGB3BP			short-chain fatty acid catabolic process (GO:0019626)	5.03738e-07	8.45505e-05	65.6465	951.953	MCEE,MMAA,PCCB,MUT,PCK2
CENP-A containing chromatin organization (GO:0061641)	1.03718e-13	1.19182e-11	30.5929	914.64	NPM1,CENPW,HJURP,CENPA,NASP,CENPH,CENPI,RUVBL1,CENPK,CENPM,OIP5,CENPO,ITGB3BP			sulfur amino acid metabolic process (GO:0000096)	7.20656e-07	0.000112319	18.4442	260.859	MSRA,ADI1,BHMT2,MAT1A,CDO1,MUT,PCYOX1
cellular response to DNA damage stimulus (GO:0006974)	1.09811e-13	1.19182e-11	5.086	151.766	TOP2A,FEN1,BLM,MCM7,NUDT1,MCM10,BRCA1,RECQL4,RAD51AP1,TRIM28,EXO1,POLD1,CHEK1,E2F1,RBBP8,RAD54L,CASP2,CLSPN,RFC5,WDHD1,NPM1,RFC4,RFC2,DDX11,XRCC2,XRCC3,H2AFX,MASTL,FANCG,RAD51,MSH2,FANCD2,RFWD3,UBE2T,CDK1,DTL			short-chain fatty acid metabolic process (GO:0046459)	1.11008e-06	0.000161479	49.2323	675.028	MCEE,ALDH5A1,MMAA,PCCB,MUT
DNA replication-independent nucleosome assembly (GO:0006336)	2.64637e-13	2.69268e-11	22.4403	649.881	NPM1,CENPW,HJURP,CENPA,NASP,CENPH,CENPI,RUVBL1,CENPK,CENPM,OIP5,CENPO,ITGB3BP,ASF1B			2-oxoglutarate metabolic process (GO:0006103)	2.31947e-06	0.000316318	21.519	279.191	GHR,STAT5B,PHYH,ADHFE1,TAT,GOT2
DNA-dependent DNA replication (GO:0006261)	3.04419e-13	2.91526e-11	16.0826	463.508	RFC5,GINS1,WDHD1,GINS2,RFC4,RFC2,GINS3,GINS4,HMGA1,MCM10,CDC7,POLA2,CDC45,RAD51,POLD1,MCM2			regulation of protein activation cascade (GO:2000257)	3.01877e-06	0.000387468	5.45261	69.3063	CFH,C1S,C1R,CFI,C4BPA,C4BPB,CPN2,C3,C4A,C6,CFHR4,SERPING1,CFB
histone exchange (GO:0043486)	1.74499e-12	1.57825e-10	22.6052	612.02	NPM1,CENPW,HJURP,CENPA,NASP,CENPH,CENPI,RUVBL1,CENPK,CENPM,OIP5,CENPO,ITGB3BP			regulation of complement activation (GO:0030449)	3.35068e-06	0.000405702	5.39553	68.018	CFH,C1S,C1R,CFI,C4BPA,C4BPB,CPN2,C3,C4A,C6,CFHR4,SERPING1,CFB
positive regulation of cell cycle process (GO:0090068)	1.99566e-12	1.70997e-10	9.29741	250.473	GPSM2,FEN1,DDX11,RCC2,XRCC3,HMGA2,CDC7,KIF23,CDC6,BRCA1,DBF4B,NDC80,AURKB,CIT,CCNB1,RACGAP1,NUSAP1,ECT2,E2F7,MAD2L1			L-phenylalanine metabolic process (GO:0006558)	3.90456e-06	0.000405702	32.8182	408.697	QDPR,HGD,TAT,FAH,HPD
mitotic nuclear division (GO:0140014)	2.74085e-12	2.23106e-10	12.0058	319.627	UBE2C,PLK1,CDCA8,KIF11,TUBG1,SMC4,ZWINT,NDC80,TPX2,KIF18A,KIF18B,KIFC1,UBE2S,NUSAP1,BIRC5,MYBL2,RAN			L-phenylalanine catabolic process (GO:0006559)	3.90456e-06	0.000405702	32.8182	408.697	QDPR,HGD,TAT,FAH,HPD
positive regulation of DNA biosynthetic process (GO:2000573)	3.59128e-12	2.7841e-10	15.0464	396.51	RFC5,CCT2,ACD,RFC4,RFC2,DSCC1,CHTF18,MAPK15,AURKB,CCT6A,DKC1,NEK2,MAPKAPK5,HNRNPA1,CCT5			erythrose 4-phosphate/phosphoenolpyruvate family amino acid catabolic process (GO:1902222)	3.90456e-06	0.000405702	32.8182	408.697	QDPR,HGD,TAT,FAH,HPD
regulation of mitotic cell cycle phase transition (GO:1901990)	6.01779e-12	4.45316e-10	6.40218	165.409	BUB1B,CDC20,CCNB1,HAUS8,E2F1,KNTC1,NEK2,FBXO5,PLK4,ANAPC7,UBE2C,ODF2,PLK1,HAUS6,CDC6,TUBG1,HAUS1,TPX2,ANLN,CENPE,CENPF,TFAP4,CDK2,CDK1,MAD2L1			cellular response to type I interferon (GO:0071357)	4.54875e-06	0.000431538	7.21521	88.7519	OAS1,STAT2,IRF6,IFIT1,SAMHD1,XAF1,IFIT3,OASL,HLA-E,IFNAR1
sister chromatid segregation (GO:0000819)	7.4938e-12	5.30431e-10	23.9508	613.547	TOP2A,KIF18A,KIF18B,KIFC1,PLK1,NUSAP1,CDCA8,TUBG1,SMC4,ZWINT,NDC80,RAN			type I interferon signaling pathway (GO:0060337)	4.54875e-06	0.000431538	7.21521	88.7519	OAS1,STAT2,IRF6,IFIT1,SAMHD1,XAF1,IFIT3,OASL,HLA-E,IFNAR1
G2/M transition of mitotic cell cycle (GO:0000086)	4.5745e-11	3.10303e-09	7.62343	181.498	PLK4,KHDRBS1,ODF2,PLK1,HAUS6,CDC25C,PKMYT1,FOXM1,MASTL,TUBG1,CDC25A,HAUS1,CCNA2,CCNB2,CCNB1,MELK,HAUS8,CDK2,CDK1,NEK2			regulation of humoral immune response (GO:0002920)	5.02475e-06	0.000456834	5.17864	63.1853	CFH,C1S,C1R,CFI,C4BPA,C4BPB,CPN2,C3,C4A,C6,CFHR4,SERPING1,CFB
cell cycle G2/M phase transition (GO:0044839)	5.30549e-11	3.45494e-09	7.55179	178.673	PLK4,KHDRBS1,ODF2,PLK1,HAUS6,CDC25C,PKMYT1,FOXM1,MASTL,TUBG1,CDC25A,HAUS1,CCNA2,CCNB2,CCNB1,MELK,HAUS8,CDK2,CDK1,NEK2			regulation of immune effector process (GO:0002697)	5.54436e-06	0.000483912	5.12711	62.052	CFH,C1S,C1R,CFI,C4BPA,C4BPB,CPN2,C3,C4A,C6,CFHR4,SERPING1,CFB
kinetochore organization (GO:0051383)	6.54284e-11	4.09682e-09	79.252	1858.47	CDT1,CENPE,CENPF,CENPW,CENPH,NUF2,CENPA,NDC80			aromatic amino acid family catabolic process (GO:0009074)	6.81476e-06	0.000558382	16.9051	201.111	QDPR,HGD,HAAO,TAT,FAH,HPD
negative regulation of cell cycle process (GO:0010948)	1.38153e-10	8.3301e-09	9.8843	224.4	CDT1,RRM2,CBX3,CDC7,BRCA1,AURKB,TFAP4,RAD51,CDK4,CHEK1,E2F1,RBBP8,FBXO5,E2F6,E2F7,EZH2			monocarboxylic acid biosynthetic process (GO:0072330)	6.9094e-06	0.000558382	6.84096	81.2885	CYP27A1,ACOX2,OSBP,ACSM2A,HSD17B4,ACSM5,BAAT,ACSM2B,SLC27A5,CBR4
double-strand break repair via homologous recombination (GO:0000724)	5.29451e-10	3.07838e-08	9.85584	210.513	GINS2,FEN1,BLM,XRCC2,GINS4,XRCC3,CDC7,BRCA1,RAD51AP1,RECQL4,SFPQ,CDC45,RAD51,RFWD3,RBBP8			regulation of lipid metabolic process (GO:0019216)	7.46619e-06	0.000581829	5.42437	64.0353	LACTB,ALAS1,IRS1,ACSL1,ACOX1,PEX11A,RORC,PRKAG2,RORA,ACADM,PPARA,APOA5
mitotic chromosome condensation (GO:0007076)	7.96066e-10	4.46895e-08	45.2799	948.675	CDCA5,NUSAP1,NCAPG,NCAPD2,NCAPD3,SMC4,NCAPH,SMC2			regulation of acute inflammatory response (GO:0002673)	1.07132e-05	0.000806079	4.79306	54.852	CFH,C1S,C1R,CFI,C4BPA,C4BPB,CPN2,C3,C4A,C6,CFHR4,SERPING1,CFB
cytoskeleton-dependent cytokinesis (GO:0061640)	1.66742e-09	9.04854e-08	10.0021	202.161	PLK1,KIF23,CENPA,AURKB,CIT,ANLN,RACGAP1,KIF4A,STMN1,NUSAP1,EFHC1,KIF20A,ECT2,CEP55			valine metabolic process (GO:0006573)	1.27237e-05	0.00092544	52.4113	590.782	GHR,STAT5B,ALDH6A1,HIBADH
mitotic cytokinesis (GO:0000281)	1.80839e-09	9.49696e-08	11.2893	227.262	PLK1,KIF23,CENPA,CIT,ANLN,RACGAP1,KIF4A,STMN1,NUSAP1,EFHC1,KIF20A,ECT2,CEP55			regulation of protein processing (GO:0070613)	1.97253e-05	0.0013884	4.49969	48.7479	CFH,C1S,C1R,CFI,C4BPA,C4BPB,CPN2,C3,C4A,C6,CFHR4,SERPING1,CFB
chromosome condensation (GO:0030261)	2.12467e-09	1.08092e-07	25.5127	509.479	TOP2A,CDCA5,NUSAP1,NCAPG,NCAPD2,NCAPD3,SMC4,NCAPH,SMC2			water-soluble vitamin metabolic process (GO:0006767)	2.13282e-05	0.00145432	5.91928	63.6647	MCCC2,CYB5A,ALDH1L1,BTD,MMAA,SHMT1,PCCB,PNPO,MTHFS,MUT
regulation of cell cycle G2/M phase transition (GO:1902749)	2.29778e-09	1.13357e-07	8.70955	173.244	PLK4,NPM1,H2AFY,ODF2,PLK1,HAUS6,TUBG1,HAUS1,TPX2,CENPF,HAUS8,CDK2,CDK1,NEK2,GTSE1			fatty acid beta-oxidation using acyl-CoA dehydrogenase (GO:0033539)	2.3358e-05	0.00154446	19.6869	209.952	ACOX2,ACOX1,IVD,ETFDH,ACADM
positive regulation of mitotic cell cycle phase transition (GO:1901992)	2.56524e-09	1.2283e-07	15.1034	298.763	CCNB1,CDC45,UBE2C,CDK4,CDCA5,RCC2,CDK1,CDC7,DBF4B,DTL,DLGAP5			fatty acid alpha-oxidation (GO:0001561)	2.49439e-05	0.00160081	39.3065	416.604	ALDH3A2,PECR,PHYH,HAO1
positive regulation of cell cycle G2/M phase transition (GO:1902751)	2.87753e-09	1.33846e-07	35.2141	692.532	NPM1,CCNB1,CDK4,RCC2,CDK1,CDC7,DBF4B,DTL			organic hydroxy compound biosynthetic process (GO:1901617)	2.64216e-05	0.0016472	7.71723	81.3499	CYP27A1,ACOX2,OSBP,PNPO,PRKAG2,HSD17B4,BAAT,SLC27A5
mitotic metaphase plate congression (GO:0007080)	5.96435e-09	2.66226e-07	13.6853	259.165	CDT1,CENPE,CCNB1,KIF18A,PSRC1,KIFC1,CDCA5,NUF2,CDCA8,KIF2C,NDC80			regulation of glucose metabolic process (GO:0010906)	2.7998e-05	0.00169699	12.4532	130.552	IRS1,RORC,PDK4,RORA,FBP1,GPLD1
regulation of mitotic cell cycle (GO:0007346)	6.05058e-09	2.66226e-07	5.56178	105.246	GPSM2,SPHK1,PLK1,ASNS,MKI67,CDC25C,PKMYT1,CKS1B,TPX2,CCNB1,PSRC1,TFAP4,CDK1,CKS2,TACC3,BIRC5,NEK2,FBXO5,PAK4,MAD2L1			fatty acid beta-oxidation (GO:0006635)	3.07735e-05	0.00181481	7.5331	78.2603	ACOX2,ACOX1,EHHADH,IVD,ETFDH,HSD17B4,ACADM,ACAT1
DNA synthesis involved in DNA repair (GO:0000731)	6.3993e-09	2.7416e-07	9.98357	188.361	RFC5,BLM,RFC4,RFC2,XRCC2,XRCC3,BRCA1,RAD51AP1,RAD51,EXO1,POLD1,RBBP8,DTL			bile acid biosynthetic process (GO:0006699)	3.56329e-05	0.00204608	11.83	121.165	CYP27A1,ACOX2,OSBP,HSD17B4,BAAT,SLC27A5
regulation of transcription involved in G1/S transition of mitotic cell cycle (GO:0000083)	7.59846e-09	3.17187e-07	21.0072	392.736	CDT1,CDC45,RRM2,CCNE1,E2F1,FBXO5,CDC6,TYMS,E2F7			monocarboxylic acid transport (GO:0015718)	4.75774e-05	0.0026619	7.02981	69.9688	CEACAM1,STARD5,SLC10A1,SLCO2B1,GOT2,SLC6A1,PPARA,SLC27A5
protein sumoylation (GO:0016925)	1.14168e-08	4.64665e-07	9.43756	172.596	TOP2A,NUP107,UBE2I,NUP188,BCL11A,CDCA8,AURKB,NUP93,TRIM28,NUP85,BIRC5,SAE1,NUP37			antigen processing and presentation of peptide antigen via MHC class I (GO:0002474)	5.58863e-05	0.0030486	10.7534	105.299	SEC23A,SEC24B,SEC24A,SAR1B,B2M,HLA-E
regulation of ubiquitin protein ligase activity (GO:1904666)	1.23634e-08	4.90916e-07	15.2857	278.33	CDC20,CCNB1,ANAPC7,UBE2C,UBE2S,PLK1,CDK2,CDK1,FBXO5,MAD2L1			coenzyme biosynthetic process (GO:0009108)	6.89872e-05	0.00367146	10.2853	98.5499	PANK1,PNPO,MTHFS,MAT1A,MOCS1,ACAT1
DNA damage response, signal transduction by p53 class mediator (GO:0030330)	1.44193e-08	5.58919e-07	8.23191	148.625	NPM1,PRMT1,BRCA1,FOXM1,CDC25C,CCNB1,CNOT6,TFAP4,CDK2,E2F1,CDK1,CASP2,GTSE1,E2F7			protein homotetramerization (GO:0051289)	8.12786e-05	0.00422262	6.45462	60.7872	ALDH5A1,GPX3,SHMT1,CAT,MAT1A,SAMHD1,FBP1,CBR4
negative regulation of G0 to G1 transition (GO:0070317)	1.65664e-08	6.27212e-07	14.7188	263.701	RRM2,RAD51,CBX3,CHEK1,E2F1,RBBP8,CDC7,BRCA1,E2F6,EZH2			bile acid metabolic process (GO:0008206)	8.44259e-05	0.00428412	9.85628	92.4483	CYP27A1,ACOX2,OSBP,HSD17B4,BAAT,SLC27A5
nuclear import (GO:0051170)	1.97509e-08	7.30783e-07	8.94803	158.739	RANBP1,NXT1,NUP107,NUP188,CSE1L,NUP93,SNRPD2,SNRPD1,NUP85,SNRPG,SNRPF,HNRNPA1,RAN			cellular response to sterol (GO:0036315)	0.000110759	0.00549263	22.4574	204.545	INSIG1,RORC,RORA,GPLD1
regulation of G0 to G1 transition (GO:0070316)	2.8909e-08	1.02313e-06	13.7023	237.86	RRM2,RAD51,CBX3,CHEK1,E2F1,RBBP8,CDC7,BRCA1,E2F6,EZH2			steroid biosynthetic process (GO:0006694)	0.000154707	0.00750157	5.08787	44.6408	CYP27A1,ACOX2,OSBP,FDX1,PRKAG2,HSD17B4,HSD17B6,BAAT,SLC27A5
DNA biosynthetic process (GO:0071897)	2.8909e-08	1.02313e-06	13.7023	237.86	RAD51AP1,BLM,RAD51,EXO1,POLD1,XRCC2,XRCC3,RBBP8,BRCA1,TYMS			cargo loading into COPII-coated vesicle (GO:0090110)	0.000162861	0.00772526	19.6492	171.392	SEC24B,SEC23A,SEC24A,MIA3
regulation of G2/M transition of mitotic cell cycle (GO:0010389)	3.67391e-08	1.27258e-06	5.52155	94.5258	PLK4,ODF2,RCC2,PLK1,CDC7,HAUS6,DBF4B,TUBG1,HAUS1,TPX2,CCNB1,CENPF,HAUS8,CDK4,CDK2,CDK1,NEK2,DTL			acylglycerol homeostasis (GO:0055090)	0.00017722	0.00822752	11.5764	99.9979	APOC4,ANGPTL3,ACSM2A,RORA,APOA5
regulation of cell cycle process (GO:0010564)	4.93769e-08	1.6747e-06	7.36236	123.863	TIPIN,PLK1,HMGA2,MKI67,FOXM1,CDC25C,PKMYT1,AURKB,RACGAP1,PRC1,NEK2,FBXO5,KIF20A,ECT2			glucose metabolic process (GO:0006006)	0.000186887	0.00849558	5.64576	48.4689	PFKFB1,G6PC,ALDH5A1,OAS1,GOT2,SORD,FBP1,PCK2
positive regulation of G2/M transition of mitotic cell cycle (GO:0010971)	5.50722e-08	1.7961e-06	30.7498	513.972	CCNB1,CDK4,RCC2,CDK1,CDC7,DBF4B,DTL			regulation of fatty acid oxidation (GO:0046320)	0.000230606	0.010269	17.4651	146.266	PDK4,PRKAG2,LONP2,PPARA
positive regulation of DNA-directed DNA polymerase activity (GO:1900264)	5.62659e-08	1.7961e-06	196.96	3287.88	RFC5,RFC4,RFC2,DSCC1,CHTF18			organic hydroxy compound transport (GO:0015850)	0.000243932	0.0106452	7.88259	65.5723	CEACAM1,STARD5,SLC10A1,SLCO2B1,OSBP,SLC27A5
regulation of DNA-directed DNA polymerase activity (GO:1900262)	5.62659e-08	1.7961e-06	196.96	3287.88	RFC5,RFC4,RFC2,DSCC1,CHTF18			vitamin K metabolic process (GO:0042373)	0.000293634	0.0116493	39.2294	319.059	CBR1,CYP4F2,CYP4F11
G2 DNA damage checkpoint (GO:0031572)	5.96815e-08	1.83324e-06	15.5223	258.201	FANCI,BLM,CHEK1,PLK1,RBBP8,HMGA2,BRCA1,CLSPN,DTL			negative regulation of glycolytic process (GO:0045820)	0.000293634	0.0116493	39.2294	319.059	PFKFB1,PPARA,FBP1
positive regulation of telomere maintenance via telomerase (GO:0032212)	5.96815e-08	1.83324e-06	15.5223	258.201	CCT6A,CCT2,ACD,NEK2,MAPKAPK5,HNRNPA1,MAPK15,AURKB,CCT5			negative regulation of coenzyme metabolic process (GO:0051198)	0.000293634	0.0116493	39.2294	319.059	PFKFB1,PPARA,FBP1
double-strand break repair (GO:0006302)	9.05272e-08	2.72923e-06	5.49977	89.1931	BLM,FEN1,CDCA5,XRCC2,XRCC3,H2AFX,MND1,BRCA1,RAD51AP1,RECQL4,SFPQ,RAD51,EME1,MSH2,RFWD3,RBBP8,TRIP13			citrate metabolic process (GO:0006101)	0.000293634	0.0116493	39.2294	319.059	GHR,STAT5B,ACO1
mitotic nuclear envelope disassembly (GO:0007077)	1.00863e-07	2.93223e-06	11.6843	188.228	NUP93,CCNB2,CCNB1,NUP107,NUP188,NUP85,PLK1,CDK1,VRK1,NUP37			negative regulation of complement activation (GO:0045916)	0.000293634	0.0116493	39.2294	319.059	SERPING1,C4BPA,C4BPB
metaphase plate congression (GO:0051310)	1.00863e-07	2.93223e-06	11.6843	188.228	CENPE,CCNB1,CENPF,KIF18A,PSRC1,KIFC1,CDCA5,CDCA8,KIF2C,NDC80			monocarboxylic acid catabolic process (GO:0072329)	0.000336097	0.0130958	9.83838	78.6885	ALDH5A1,PCCB,ABAT,HAO1,LPIN2
positive regulation of telomere maintenance via telomere lengthening (GO:1904358)	1.06748e-07	3.04887e-06	14.279	229.218	CCT6A,CCT2,ACD,NEK2,MAPKAPK5,HNRNPA1,MAPK15,AURKB,CCT5			fatty acid beta-oxidation using acyl-CoA oxidase (GO:0033540)	0.000423084	0.016196	14.2881	110.989	ACOX2,ACOX1,EHHADH,HSD17B4
regulation of cell cycle (GO:0051726)	1.15278e-07	3.23574e-06	4.36289	69.7012	PLK1,HMGA2,CDC25C,PKMYT1,FOXM1,MASTL,CDC25A,CKS1B,CCNB2,CENPF,CCNB1,CDK4,CHEK1,CKS2,CDK1,BIRC5,MYBL2,TAF6,FBXO5,DTL,PAK4			tyrosine metabolic process (GO:0006570)	0.000504318	0.0189728	29.4205	223.37	IYD,TAT,HPD
positive regulation of cell cycle arrest (GO:0071158)	1.18054e-07	3.25749e-06	7.51728	119.917	NPM1,PRMT1,HMGA2,BRCA1,CDC25C,CCNB1,CNOT6,CDK2,E2F1,CDK1,CASP2,GTSE1,E2F7			regulation of lipid biosynthetic process (GO:0046890)	0.000584481	0.0210785	8.5538	63.6812	C3,CEACAM1,PDK4,PRKAG2,APOA5
RNA splicing, via transesterification reactions with bulged adenosine as nucleophile (GO:0000377)	1.31779e-07	3.5756e-06	4.14785	65.7108	RBM17,PRPF38A,FUS,NCBP2,SRRT,YBX1,HNRNPL,SFPQ,SNRNP40,SNRPD2,RAVER1,SNRPD1,HNRNPH1,U2AF2,SNRPG,RNPS1,PPIH,NAA38,SNRPF,HNRNPA1,RBMX,SNRPA			triglyceride homeostasis (GO:0070328)	0.000584481	0.0210785	8.5538	63.6812	APOC4,ANGPTL3,ACSM2A,RORA,APOA5
strand displacement (GO:0000732)	1.5165e-07	4.04732e-06	17.5989	276.333	RAD51AP1,BLM,RAD51,EXO1,XRCC2,XRCC3,RBBP8,BRCA1			cellular response to organic cyclic compound (GO:0071407)	0.00058927	0.0210785	3.51501	26.1398	DIAPH1,RAMP3,AQP8,INSIG1,SHMT1,PDE2A,NRIP1,RORC,RAPGEF2,RORA,NR3C1
nuclear envelope disassembly (GO:0051081)	1.5844e-07	4.16034e-06	11.034	172.769	NUP93,CCNB2,CCNB1,NUP107,NUP188,NUP85,PLK1,CDK1,VRK1,NUP37			positive regulation of protein localization to plasma membrane (GO:1903078)	0.000658698	0.0231819	6.38899	46.8009	RAMP3,CNST,PRKCH,LRP1,WNK3,PIK3R1
mRNA processing (GO:0006397)	2.10437e-07	5.43796e-06	3.74569	57.5866	RBM17,PRPF38A,CPSF6,FUS,NCBP2,SRRT,YBX1,HNRNPL,SFPQ,SNRNP40,SNRPD2,RAVER1,SNRPD1,HNRNPH1,U2AF2,SARNP,SNRPG,RNPS1,PPIH,NAA38,SNRPF,HNRNPA1,RBMX,SNRPA			serine family amino acid metabolic process (GO:0009069)	0.000708972	0.0245552	12.0887	87.6636	SEPSECS,SHMT1,BAAT,CDO1
interstrand cross-link repair (GO:0036297)	2.43086e-07	6.18351e-06	10.4522	159.185	RAD51AP1,FANCI,RAD51,EME1,FANCD2,UBE2T,RFWD3,XRCC3,FANCB,FANCG			hexose biosynthetic process (GO:0019319)	0.000746815	0.0254617	6.22054	44.786	PFKFB1,G6PC,GOT2,SORD,FBP1,PCK2
RNA export from nucleus (GO:0006405)	2.88108e-07	7.21601e-06	5.76804	86.8663	RANBP1,NPM1,NUP107,NXT1,NUP188,NCBP2,RPSA,NUP93,NUP85,U2AF2,SARNP,RNPS1,HNRNPA1,RAN,NUP37			positive regulation of vasculogenesis (GO:2001214)	0.000791945	0.0257914	23.5352	168.065	CEACAM1,KDR,RAPGEF2
DNA damage response, signal transduction by p53 class mediator resulting in cell cycle arrest (GO:0006977)	3.43316e-07	8.46845e-06	8.57849	127.688	CCNB1,NPM1,CNOT6,PRMT1,CDK2,E2F1,CDK1,CASP2,CDC25C,GTSE1,E2F7			cellular biogenic amine catabolic process (GO:0042402)	0.000791945	0.0257914	23.5352	168.065	DMGDH,SARDH,HNMT
mitotic DNA damage checkpoint (GO:0044773)	3.85915e-07	9.33746e-06	11.8961	175.678	FANCI,BLM,TIPIN,EME1,MSH2,RFWD3,CDK2,HMGA2,CLSPN			succinate metabolic process (GO:0006105)	0.000791945	0.0257914	23.5352	168.065	GHR,STAT5B,ALDH5A1
regulation of chromosome segregation (GO:0051983)	3.90017e-07	9.33746e-06	15.0825	222.573	RACGAP1,NEK2,KIF2C,CDC6,MKI67,ECT2,BUB1,AURKB			bile acid and bile salt transport (GO:0015721)	0.000813366	0.0260995	7.86869	55.9804	CEACAM1,STARD5,SLC10A1,SLCO2B1,SLC27A5
signal transduction involved in mitotic G1 DNA damage checkpoint (GO:0072431)	4.06675e-07	9.59516e-06	8.41309	123.801	CCNB1,NPM1,CNOT6,PRMT1,CDK2,E2F1,CDK1,CASP2,CDC25C,GTSE1,E2F7			modification-dependent protein catabolic process (GO:0019941)	0.000847309	0.0265897	3.35174	23.7083	RNF144B,PINK1,RNF125,UBA7,DTX3L,KCTD21,NEDD4,SYVN1,UBR3,FBXO8,PCYOX1
regulation of telomere maintenance via telomerase (GO:0032210)	4.4403e-07	1.03269e-05	9.68591	141.679	CCT6A,CCT2,PIF1,ACD,NEK2,MAPKAPK5,HNRNPA1,MAPK15,AURKB,CCT5			positive regulation of catabolic process (GO:0009896)	0.000877386	0.0265897	5.01992	35.333	LRP1,NEDD4,ANGPTL3,C4BPA,C4BPB,APOA5,SORL1
mRNA splicing, via spliceosome (GO:0000398)	7.48601e-07	1.71651e-05	3.70916	52.3179	RBM17,PRPF38A,FUS,NCBP2,SRRT,YBX1,HNRNPL,SFPQ,SNRNP40,SNRPD2,RAVER1,SNRPD1,HNRNPH1,U2AF2,SNRPG,RNPS1,PPIH,NAA38,SNRPF,HNRNPA1,RBMX,SNRPA			diterpenoid metabolic process (GO:0016101)	0.000877386	0.0265897	5.01992	35.333	ALDH3A2,PECR,ADH4,LRP1,CYP4V2,SDC2,SDC1
DNA recombination (GO:0006310)	9.29366e-07	2.1014e-05	8.82313	122.542	RAD51AP1,RECQL4,BLM,RAD51,EXO1,XRCC2,XRCC3,RBBP8,RAD54L,BRCA1			cellular amide metabolic process (GO:0043603)	0.000877386	0.0265897	5.01992	35.333	GHR,MCCC2,STAT5B,BTD,SMPD1,PCCB,FTCD
regulation of mitotic sister chromatid separation (GO:0010965)	9.78872e-07	2.18302e-05	26.3036	363.96	CENPE,PTTG1,UBE2C,PLK1,TACC3,CDC6			positive regulation of lipid catabolic process (GO:0050996)	0.000893643	0.0267114	11.2247	78.7994	IRS1,ANGPTL3,PPARA,APOA5
chromosome organization (GO:0051276)	1.10637e-06	2.43402e-05	8.63088	118.368	TOP2A,CDT1,HDAC2,CENPW,MSH2,CENPH,NUF2,CDCA8,HMGA2,NDC80			alpha-amino acid metabolic process (GO:1901605)	0.000950073	0.0280143	7.56566	52.6492	GHR,STAT5B,ALDH6A1,IYD,MUT
recombinational repair (GO:0000725)	1.4123e-06	3.06564e-05	7.28834	98.1761	RAD51AP1,RECQL4,FEN1,SFPQ,BLM,RAD51,XRCC2,RFWD3,XRCC3,RBBP8,BRCA1			iron ion homeostasis (GO:0055072)	0.000966168	0.0281091	4.93002	34.2251	NDFIP1,SLC40A1,HFE2,ACO1,FBXL5,B2M,ABCG2
nucleocytoplasmic transport (GO:0006913)	1.71751e-06	3.63131e-05	9.64204	127.995	NPM1,SET,NXT1,SNRPD2,SNRPD1,NCBP2,SNRPG,SNRPF,HNRNPA1			primary alcohol metabolic process (GO:0034308)	0.00110975	0.0318614	10.4758	71.2734	ALDH3A2,PECR,ADH4,RETSAT
mitotic spindle assembly (GO:0090307)	1.71751e-06	3.63131e-05	9.64204	127.995	TPX2,RACGAP1,KIFC1,KIF4A,BIRC5,MYBL2,KIF23,KIF11,AURKB			peroxisome fission (GO:0016559)	0.00116591	0.0330393	19.6117	132.462	SEC16B,PEX19,PEX11A
positive regulation of transferase activity (GO:0051347)	1.79064e-06	3.73739e-05	4.91246	65.0062	RFC5,CCT2,ACD,UBE2I,RFC4,DCUN1D5,RFC2,DSCC1,PLK1,CHTF18,MAPK15,AURKB,DKC1,NEK2,MAPKAPK5			positive regulation of vasculature development (GO:1904018)	0.00119321	0.0333794	3.74413	25.2021	CDH5,CEACAM1,STIM1,KDR,ANGPTL3,RAPGEF2,TEK,ENG,HIPK2
regulation of signal transduction by p53 class mediator (GO:1901796)	1.96365e-06	4.04661e-05	4.87227	64.025	RFC5,BLM,HDAC2,RFC4,RFC2,BRCA1,SSRP1,AURKB,TPX2,EXO1,CHEK1,CDK2,RBBP8,MAPKAPK5,TAF6			carboxylic acid metabolic process (GO:0019752)	0.00127374	0.0351811	7.02453	46.8241	CYB5A,ST6GAL1,CYP4F2,CYP4F3,FTCD
regulation of attachment of spindle microtubules to kinetochore (GO:0051988)	2.17448e-06	4.42506e-05	39.3838	513.515	CCNB1,RACGAP1,RCC2,NEK2,ECT2			cytokine-mediated signaling pathway (GO:0019221)	0.00135518	0.0367748	1.92624	12.7205	CCL14,IRS1,MAOA,RORC,RORA,IL27,PIK3R1,IFIT1,SAMHD1,IFIT3,OASL,S1PR1,B2M,IL6R,TRIM22,IL13RA1,STAT5B,STAT2,IL16,IL17RC,HLA-E,CEACAM1,OAS1,SDC1,RHOU,TRIM38,IRF6,XAF1,IFNAR1
spindle assembly checkpoint (GO:0071173)	2.31947e-06	4.54951e-05	21.519	279.191	CENPF,PLK1,BUB1B,TTK,TRIP13,BUB1			positive regulation of cellular catabolic process (GO:0031331)	0.00136515	0.0367748	3.66655	24.1864	PFKFB1,DTX3L,IRS1,ENTPD5,PPARA,APOA5,TRIM22,GPLD1,SH3D19
mitotic spindle assembly checkpoint (GO:0007094)	2.31947e-06	4.54951e-05	21.519	279.191	CENPF,PLK1,BUB1B,TTK,TRIP13,BUB1			COPII-coated vesicle budding (GO:0090114)	0.0015214	0.0403819	4.52476	29.3572	SEC16B,F8,SEC23A,SEC24B,SEC24A,SAR1B,MIA3
mitotic spindle checkpoint (GO:0071174)	2.31947e-06	4.54951e-05	21.519	279.191	CENPF,PLK1,BUB1B,TTK,TRIP13,BUB1			aspartate family amino acid metabolic process (GO:0009066)	0.00163478	0.0403819	16.8091	107.852	MSRA,ADI1,GOT2
response to ionizing radiation (GO:0010212)	3.22016e-06	6.24098e-05	6.62372	83.7641	RAD51AP1,BLM,RAD51,MSH2,FANCD2,XRCC2,RFWD3,H2AFX,XRCC3,BRCA1,ECT2			regulation of protein exit from endoplasmic reticulum (GO:0070861)	0.00163478	0.0403819	16.8091	107.852	SEC16B,INSIG1,SORL1
attachment of mitotic spindle microtubules to kinetochore (GO:0051315)	3.90456e-06	7.30646e-05	32.8182	408.697	CENPE,CDT1,NUF2,KIF2C,NDC80			regulation of fatty acid beta-oxidation (GO:0031998)	0.00163478	0.0403819	16.8091	107.852	IRS1,LONP2,PPARA
positive regulation of chromosome segregation (GO:0051984)	3.90456e-06	7.30646e-05	32.8182	408.697	FEN1,CCNB1,RCC2,DDX11,CDC6			insulin-like growth factor receptor signaling pathway (GO:0048009)	0.00163478	0.0403819	16.8091	107.852	GHR,IRS1,PIK3R1
mitotic spindle elongation (GO:0000022)	3.90456e-06	7.30646e-05	32.8182	408.697	RACGAP1,PRC1,KIF4A,KIF23,AURKB			positive regulation of protein exit from endoplasmic reticulum (GO:0070863)	0.00163478	0.0403819	16.8091	107.852	SEC16B,EDEM1,SORL1
nucleosome organization (GO:0034728)	4.16383e-06	7.61653e-05	6.42824	79.64	SMARCD1,CHAF1B,NPM1,CHAF1A,SET,H2AFY,NASP,H2AFX,HMGB2,HMGA1,CENPA			complement activation, lectin pathway (GO:0001867)	0.00163478	0.0403819	16.8091	107.852	C1S,MASP2,MASP1
anaphase-promoting complex-dependent catabolic process (GO:0031145)	4.16383e-06	7.61653e-05	6.42824	79.64	CDC20,CCNB1,PTTG1,ANAPC7,UBE2C,UBE2S,PLK1,CDK1,BUB1B,AURKB,MAD2L1			glutamate metabolic process (GO:0006536)	0.00164711	0.0403819	9.24241	59.2321	ALDH5A1,TAT,GOT2,MTHFS
regulation of cyclin-dependent protein serine/threonine kinase activity (GO:0000079)	6.02634e-06	0.00010901	6.96133	83.6708	BLM,PSRC1,TFAP4,PLK1,CKS2,CDC6,CDC25C,PKMYT1,CDC25A,CKS1B			interferon-gamma-mediated signaling pathway (GO:0060333)	0.00180271	0.0437057	4.38066	27.6791	OAS1,IRF6,TRIM38,B2M,TRIM22,OASL,HLA-E
peptidyl-lysine modification (GO:0018205)	6.11088e-06	0.000109324	5.07658	60.9466	TOP2A,NUP107,UBE2I,NUP188,BCL11A,CDCA8,AURKB,NUP93,TRIM28,NUP85,BIRC5,SAE1,NUP37			protein tetramerization (GO:0051262)	0.00186184	0.0446431	3.85049	24.2049	ALDH5A1,GPX3,SHMT1,CAT,MAT1A,SAMHD1,FBP1,CBR4
regulation of mitotic nuclear division (GO:0007088)	7.64889e-06	0.000135352	5.98641	70.5256	ANLN,CHEK1,PLK1,NUSAP1,KNTC1,NEK2,KIF11,FBXO5,MKI67,CDC25C,PKMYT1			zymogen activation (GO:0031638)	0.00190268	0.0451267	6.34376	39.7404	C1R,F12,F11,CIDEB,KLKB1
positive regulation of protein localization to nucleus (GO:1900182)	8.06105e-06	0.000139611	9.30942	109.185	CCT6A,CCT2,MCRS1,PLK1,CDK1,ECT2,GTSE1,CCT5			STAT cascade (GO:0097696)	0.00197375	0.0463089	8.72849	54.3595	GHR,STAT5B,STAT2,IFNAR1
regulation of telomerase activity (GO:0051972)	8.06105e-06	0.000139611	9.30942	109.185	PIF1,CCT2,ACD,DKC1,NEK2,MAPKAPK5,MAPK15,AURKB			carnitine metabolic process (GO:0009437)	0.00220629	0.0496301	14.7072	89.956	SHMT1,ACADM,ALDH9A1
DNA strand elongation (GO:0022616)	1.04346e-05	0.000178815	24.6111	282.299	GINS1,GINS2,RFC4,GINS3,GINS4			biotin metabolic process (GO:0006768)	0.00220629	0.0496301	14.7072	89.956	MCCC2,BTD,PCCB
regulation of ubiquitin-protein ligase activity involved in mitotic cell cycle (GO:0051439)	1.16545e-05	0.000197641	6.39829	72.6834	CDC20,CCNB1,ANAPC7,UBE2C,PLK1,CDK2,CDK1,BUB1B,FBXO5,MAD2L1			response to sterol (GO:0036314)	0.00220629	0.0496301	14.7072	89.956	INSIG1,RORC,RORA
regulation of mitotic cell cycle spindle assembly checkpoint (GO:0090266)	1.58983e-05	0.000266829	21.8754	241.708	CDT1,CCNB1,XRCC3,NDC80,MAD2L1			methionine metabolic process (GO:0006555)	0.00220629	0.0496301	14.7072	89.956	MSRA,ADI1,MAT1A
nucleosome assembly (GO:0006334)	1.69007e-05	0.000280758	6.99018	76.8092	CHAF1B,NPM1,CHAF1A,H2AFY,NASP,H2AFX,HMGB2,CENPA,ASF1B			glutamine family amino acid metabolic process (GO:0009064)	0.00234258	0.0511151	8.26868	50.0793	ALDH5A1,TAT,GOT2,MTHFS
regulation of cytokinesis (GO:0032465)	2.13282e-05	0.000343544	5.91928	63.6647	RACGAP1,PRC1,PLK1,KIF23,KIF20A,CDC6,ECT2,AURKB,E2F7,CIT			peroxisome organization (GO:0007031)	0.00234258	0.0511151	8.26868	50.0793	SEC16B,PEX19,PEX11A,LONP2
positive regulation of telomerase activity (GO:0051973)	2.14417e-05	0.000343544	9.87424	106.15	CCT2,ACD,DKC1,NEK2,MAPKAPK5,MAPK15,AURKB			folic acid-containing compound metabolic process (GO:0006760)	0.00234258	0.0511151	8.26868	50.0793	ALDH1L1,SHMT1,MTHFS,FTCD
DNA-dependent DNA replication maintenance of fidelity (GO:0045005)	2.14417e-05	0.000343544	9.87424	106.15	BLM,TIPIN,RAD51,EME1,POLD1,DDX11,RFWD3			glucose homeostasis (GO:0042593)	0.00248509	0.0536879	4.11828	24.6992	G6PC,OAS1,IRS1,CRY2,PDK4,ACSM2A,PIK3R1
positive regulation of histone methylation (GO:0031062)	2.17353e-05	0.000343544	13.1457	141.14	DNMT1,MTF2,MYB,TET1,BRCA1,PHF19			regulation of primary metabolic process (GO:0080090)	0.00262577	0.0561709	3.06455	18.2107	LACTB,ALAS1,LRP1,IRS1,ACSL1,ACOX1,PEX11A,ACADM,PPARA,APOA5
DNA replication initiation (GO:0006270)	2.17353e-05	0.000343544	13.1457	141.14	POLA2,CDC45,GINS4,CDC7,MCM10,MCM2			cellular iron ion homeostasis (GO:0006879)	0.00267045	0.0565721	4.7247	27.9962	NDFIP1,SLC40A1,HFE2,ACO1,FBXL5,ABCG2
regulation of mitotic metaphase/anaphase transition (GO:0030071)	2.3358e-05	0.000358744	19.6869	209.952	CENPE,UBE2C,PLK1,CDC6,DLGAP5			receptor-mediated endocytosis (GO:0006898)	0.00281152	0.0583369	2.69989	15.8592	HPX,CALCRL,RAMP3,LRP1,DLC1,NEDD4,MASP1,HPR,ADRB2,APOL1,SCARF1,SORL1
positive regulation of telomerase RNA localization to Cajal body (GO:1904874)	2.3358e-05	0.000358744	19.6869	209.952	CCT6A,CCT2,DKC1,RUVBL1,CCT5			regulation of vasculogenesis (GO:2001212)	0.00288743	0.0583369	13.0724	76.4396	CEACAM1,KDR,RAPGEF2
microtubule depolymerization (GO:0007019)	2.3358e-05	0.000358744	19.6869	209.952	KIF18A,KIF18B,STMN1,KIF24,KIF2C			cellular modified amino acid catabolic process (GO:0042219)	0.00288743	0.0583369	13.0724	76.4396	GOT2,SARDH,PCYOX1
regulation of metaphase/anaphase transition of cell cycle (GO:1902099)	2.49439e-05	0.000376006	39.3065	416.604	CENPE,UBE2C,PLK1,CDC6			cellular glucan metabolic process (GO:0006073)	0.00288743	0.0583369	13.0724	76.4396	G6PC,UGP2,PRKAG2
kinetochore assembly (GO:0051382)	2.49439e-05	0.000376006	39.3065	416.604	CENPE,CENPF,CENPW,CENPA			negative regulation of ATP metabolic process (GO:1903579)	0.00288743	0.0583369	13.0724	76.4396	PFKFB1,PPARA,FBP1
ciliary basal body-plasma membrane docking (GO:0097711)	2.77453e-05	0.000414397	5.1381	53.9112	PLK4,HAUS8,ODF2,TCTN2,PLK1,CDK1,KIF24,NEK2,HAUS6,TUBG1,HAUS1			positive regulation of cell death (GO:0010942)	0.00292286	0.0585108	4.63182	27.0275	RAMP3,ACOX2,LRP1,DLC1,CIDEB,HPR
RNA processing (GO:0006396)	2.95143e-05	0.000436812	3.60891	37.6432	CPSF6,NCBP2,WDR62,TSEN54,HNRNPL,SFPQ,SNRNP40,SNRPD2,SNRPD1,HNRNPH1,DKC1,U2AF2,DHX37,SNRPG,RNPS1,SNRPF			gluconeogenesis (GO:0006094)	0.00341501	0.0677415	5.46128	31.0177	PFKFB1,G6PC,GOT2,FBP1,PCK2
spindle assembly (GO:0051225)	2.99426e-05	0.000439158	5.66472	59.0051	TPX2,HAUS8,KIFC1,BIRC5,NEK2,MYBL2,HAUS6,KIF11,TUBG1,HAUS1			tricarboxylic acid metabolic process (GO:0072350)	0.00368449	0.0705223	11.7646	65.9243	GHR,STAT5B,ACO1
DNA strand elongation involved in DNA replication (GO:0006271)	3.32785e-05	0.000483727	17.8962	184.521	GINS1,GINS2,RFC4,GINS3,GINS4			alpha-linolenic acid metabolic process (GO:0036109)	0.00368449	0.0705223	11.7646	65.9243	ACSL1,ACOX1,HSD17B4
chromatin remodeling (GO:0006338)	3.40837e-05	0.000491047	4.58607	47.1754	SUV39H2,SMARCD1,HDAC2,NPM1,CBX3,RUVBL1,CHEK1,MYB,ACTL6A,HMGB2,HMGA2,SSRP1			regulation of fibrinolysis (GO:0051917)	0.00368449	0.0705223	11.7646	65.9243	F12,F11,KLKB1
positive regulation of ubiquitin protein ligase activity (GO:1904668)	3.72099e-05	0.000531384	5.5068	56.1635	CDC20,CCNB1,ANAPC7,UBE2C,UBE2S,PLK1,CDK1,BUB1B,FBXO5,MAD2L1			regulation of cellular carbohydrate metabolic process (GO:0010675)	0.00368449	0.0705223	11.7646	65.9243	RORC,PDK4,RORA
regulation of DNA binding (GO:0051101)	4.12888e-05	0.000584506	7.18995	72.5819	CDT1,TFAP4,CDCA5,HJURP,HMGB2,E2F1,HMGA2,NME1			cellular response to hormone stimulus (GO:0032870)	0.00386139	0.0732657	3.77863	20.9968	GHR,STAT5B,RAMP3,LMO2,KLF9,SIK2,NR3C1
negative regulation of histone methylation (GO:0031061)	4.40111e-05	0.000607205	31.4435	315.412	DNMT1,H2AFY,MTF2,BRCA1			cellular response to oxygen-containing compound (GO:1901701)	0.0039322	0.073966	2.29762	12.7255	RAMP3,AQP8,SHMT1,INSIG1,PDE2A,RORC,RORA,PXMP2,NRIP1,PDK4,RAPGEF2,CD14,CPEB3,GPLD1,CPEB4
positive regulation of establishment of protein localization to telomere (GO:1904851)	4.40111e-05	0.000607205	31.4435	315.412	CCT6A,CCT2,DKC1,CCT5			positive regulation of protein catabolic process (GO:0045732)	0.00413787	0.0771695	3.72737	20.4542	LRP1,NEDD4,C4BPA,C4BPB,SORL1,GPLD1,SH3D19
regulation of methylation-dependent chromatin silencing (GO:0090308)	4.40111e-05	0.000607205	31.4435	315.412	DNMT1,TRIM28,UHRF1,TET1			cargo loading into vesicle (GO:0035459)	0.00429112	0.0793494	6.82924	37.2276	SEC23A,SEC24B,SEC24A,MIA3
DNA replication checkpoint (GO:0000076)	4.61783e-05	0.00063175	16.404	163.762	CDT1,TIPIN,CDC45,CDC6,CLSPN			regulation of fatty acid metabolic process (GO:0019217)	0.00460303	0.083954	10.6945	57.5477	PDK4,PRKAG2,PPARA
regulation of telomerase RNA localization to Cajal body (GO:1904872)	6.26293e-05	0.000849671	15.1414	146.543	CCT6A,CCT2,DKC1,RUVBL1,CCT5			sprouting angiogenesis (GO:0002040)	0.00465556	0.083954	5.0404	27.0654	CDH5,KDR,CDH13,TEK,GPLD1
negative regulation of ubiquitin-protein ligase activity involved in mitotic cell cycle (GO:0051436)	6.67751e-05	0.000898428	5.74673	55.2501	CDC20,CCNB1,ANAPC7,UBE2C,CDK2,CDK1,BUB1B,FBXO5,MAD2L1			carboxylic acid biosynthetic process (GO:0046394)	0.00465556	0.083954	5.0404	27.0654	UGP2,SLC35D1,GOT2,RGN,MTHFS
protein import (GO:0017038)	7.14136e-05	0.000929026	6.58943	62.9094	NUP93,RANBP1,NXT1,NUP107,NUP188,NUP85,CSE1L,RAN			vesicle coating (GO:0006901)	0.00482854	0.084287	4.14298	22.0954	SEC16B,F8,SEC23A,SEC24B,SEC24A,SAR1B
mitotic spindle midzone assembly (GO:0051256)	7.19025e-05	0.000929026	26.2016	249.969	RACGAP1,KIF4A,KIF23,AURKB			COPII vesicle coating (GO:0048208)	0.00482854	0.084287	4.14298	22.0954	SEC16B,F8,SEC23A,SEC24B,SEC24A,SAR1B
regulation of establishment of protein localization to telomere (GO:0070203)	7.19025e-05	0.000929026	26.2016	249.969	CCT6A,CCT2,DKC1,CCT5			carbohydrate homeostasis (GO:0033500)	0.00482854	0.084287	4.14298	22.0954	G6PC,OAS1,IRS1,CRY2,PDK4,ACSM2A
DNA replication-dependent nucleosome assembly (GO:0006335)	7.19025e-05	0.000929026	26.2016	249.969	CHAF1B,CHAF1A,NASP,ASF1B			vesicle targeting, rough ER to cis-Golgi (GO:0048207)	0.00482854	0.084287	4.14298	22.0954	SEC16B,F8,SEC23A,SEC24B,SEC24A,SAR1B
DNA replication-dependent nucleosome organization (GO:0034723)	7.19025e-05	0.000929026	26.2016	249.969	CHAF1B,CHAF1A,NASP,ASF1B			regulation of fatty acid biosynthetic process (GO:0042304)	0.0049089	0.0850096	6.54435	34.7944	CEACAM1,PDK4,PRKAG2,APOA5
protein-DNA complex assembly (GO:0065004)	9.15098e-05	0.00117306	4.89267	45.4972	CHAF1B,NPM1,CHAF1A,RAD51,H2AFY,XRCC2,H2AFX,XRCC3,HMGB2,CENPA			hexose metabolic process (GO:0019318)	0.00513204	0.0881741	4.91414	25.9086	ALDH5A1,OAS1,FUCA1,SORD,FBP1
nuclear export (GO:0051168)	0.000100414	0.00127714	4.83275	44.4913	RANBP1,NXT1,NUP188,NCBP2,U2AF2,CSE1L,SARNP,RNPS1,HNRNPA1,RAN			very long-chain fatty acid metabolic process (GO:0000038)	0.00558362	0.0951833	6.28226	32.5918	ACOX1,CYP4F2,ACOT2,SLC27A5
positive regulation of ubiquitin-protein transferase activity (GO:0051443)	0.000102494	0.00129349	9.46154	86.9109	CDC20,DCUN1D5,UBE2C,UBE2S,PLK1,FBXO5			positive regulation of protein localization to cell periphery (GO:1904377)	0.00564203	0.0954334	4.79404	24.8212	RAMP3,PRKCH,LRP1,WNK3,PIK3R1
positive regulation of protein localization to chromosome, telomeric region (GO:1904816)	0.000110759	0.00137645	22.4574	204.545	CCT6A,CCT2,DKC1,CCT5			organic substance transport (GO:0071702)	0.00612309	0.102774	3.44675	17.5636	SLC22A25,SLC47A1,ABCA6,ABCA9,PCTP,APOA5,DISP1
regulation of mitotic centrosome separation (GO:0046602)	0.000110759	0.00137645	22.4574	204.545	RANBP1,CHEK1,NEK2,KIF11			fatty acid biosynthetic process (GO:0006633)	0.00618673	0.103049	4.67965	23.7977	ABHD2,ACSM2A,ACSM5,ACSM2B,CBR4
positive regulation of ubiquitin-protein ligase activity involved in regulation of mitotic cell cycle transition (GO:0051437)	0.000114406	0.00141101	5.3165	48.2513	CDC20,CCNB1,ANAPC7,UBE2C,PLK1,CDK1,BUB1B,FBXO5,MAD2L1			positive regulation of secretion (GO:0051047)	0.0068238	0.111951	9.04829	45.1269	NPR1,CYP4F2,GPLD1
gene expression (GO:0010467)	0.000116543	0.00142655	2.49013	22.5537	GTF3C2,NUP107,NXT1,NUP188,RPS8,NCBP2,RPSA,RPL6,NUP93,HNRNPL,SNRNP40,NUP85,U2AF2,HNRNPH1,DKC1,SARNP,SNRPG,E2F1,DHX37,RNPS1,TCF3,RPL17,FARSB,NUP37			aorta morphogenesis (GO:0035909)	0.0068238	0.111951	9.04829	45.1269	LRP1,MYLK,ENG
negative regulation of ubiquitin protein ligase activity (GO:1904667)	0.000126725	0.00153962	5.23805	47.0036	CDC20,CCNB1,ANAPC7,UBE2C,CDK2,CDK1,BUB1B,FBXO5,MAD2L1			receptor internalization (GO:0031623)	0.00804089	0.125643	4.367	21.063	CEACAM1,RAMP3,CALCRL,LRP1,NEDD4
regulation of nuclear division (GO:0051783)	0.0001398	0.00168588	12.3005	109.171	NEK2,FBXO5,MKI67,PKMYT1,CDC25C			positive regulation of protein processing (GO:0010954)	0.00813412	0.125643	8.40155	40.4256	CLEC3B,F12,KLKB1
protein localization to nucleus (GO:0034504)	0.000143731	0.00172055	4.60702	40.7609	NUP93,RANBP1,NXT1,NUP107,NUP188,NUP85,CSE1L,PLK1,GPN1,RAN			regulation of lipid catabolic process (GO:0050994)	0.00813412	0.125643	8.40155	40.4256	ANGPTL3,LONP2,APOA5
tRNA-containing ribonucleoprotein complex export from nucleus (GO:0071431)	0.000147789	0.00173093	8.75978	77.2589	NUP93,NUP107,NUP188,NUP85,RAN,NUP37			negative regulation of cellular carbohydrate metabolic process (GO:0010677)	0.00813412	0.125643	8.40155	40.4256	PFKFB1,PPARA,FBP1
tRNA export from nucleus (GO:0006409)	0.000147789	0.00173093	8.75978	77.2589	NUP93,NUP107,NUP188,NUP85,RAN,NUP37			cellular response to glucocorticoid stimulus (GO:0071385)	0.00813412	0.125643	8.40155	40.4256	KLF9,NR3C1,PCK2
regulation of DNA recombination (GO:0000018)	0.000147789	0.00173093	8.75978	77.2589	RAD51AP1,BLM,RAD51,MSH2,CHEK1,KPNA2			glycerophospholipid biosynthetic process (GO:0046474)	0.00835954	0.125643	2.56374	12.2658	PI4K2B,GPD1,PITPNM2,PLCG2,PCTP,CHPT1,PIK3R1,LPIN2,MTMR6,MTM1
establishment of protein localization to organelle (GO:0072594)	0.000149121	0.00173407	5.85547	51.591	NUP93,RANBP1,NXT1,NUP107,NUP188,NUP85,CSE1L,RAN			protein homooligomerization (GO:0051260)	0.0084766	0.125643	2.42807	11.583	ALAD,ALDH5A1,VWF,GPX3,SHMT1,CAT,MAT1A,SAMHD1,FBP1,CBR4,DISP1
postreplication repair (GO:0006301)	0.000154807	0.00178741	6.90771	60.6036	RFC5,RFC4,MSH2,RFC2,POLD1,BRCA1,DTL			response to insulin (GO:0032868)	0.0086182	0.125643	3.63158	17.2641	KAT2B,CEACAM1,IRS1,PIK3R1,GPLD1,PCK2
signal transduction involved in G2 DNA damage checkpoint (GO:0072425)	0.000162861	0.00181601	19.6492	171.392	PLK1,CHEK1,BRCA1,DTL			cellular response to interferon-gamma (GO:0071346)	0.00872435	0.125643	2.9196	13.8437	CCL14,OAS1,IRF6,TRIM38,B2M,TRIM22,HLA-E,OASL
protein localization to kinetochore (GO:0034501)	0.000162861	0.00181601	19.6492	171.392	RCC2,CDK1,BUB1B,AURKB			regulation of protein localization to early endosome (GO:1902965)	0.00875241	0.125643	19.5743	92.7514	DTX3L,SORL1
positive regulation of establishment of protein localization (GO:1904951)	0.000162861	0.00181601	19.6492	171.392	CCT6A,CCT2,DKC1,CCT5			smooth muscle tissue development (GO:0048745)	0.00875241	0.125643	19.5743	92.7514	ENG,MYLK
positive regulation of DNA-dependent DNA replication (GO:2000105)	0.000162861	0.00181601	19.6492	171.392	CDT1,CDC7,DBF4B,E2F7			positive regulation of protein localization to early endosome (GO:1902966)	0.00875241	0.125643	19.5743	92.7514	DTX3L,SORL1
regulation of sister chromatid cohesion (GO:0007063)	0.000162861	0.00181601	19.6492	171.392	FEN1,CDCA5,DDX11,BUB1			regulation of nuclease activity (GO:0032069)	0.00875241	0.125643	19.5743	92.7514	OAS1,OASL
nucleic acid metabolic process (GO:0090304)	0.000170522	0.00188851	5.01595	43.5216	HNRNPL,FEN1,NCBP2,HNRNPH1,TK1,KPNA2,HNRNPA1,RBMX,RAN			choline catabolic process (GO:0042426)	0.00875241	0.125643	19.5743	92.7514	DMGDH,SARDH
negative regulation of transcription, DNA-templated (GO:0045892)	0.000172429	0.00189669	1.98729	17.2209	KHDRBS1,SUV39H2,HDAC2,SET,UHRF1,HMGB2,BRCA1,FOXM1,AURKB,TRIM28,YWHAQ,MYB,BEND3,E2F1,E2F6,E2F7,C11ORF84,UBE2I,CDX2,H2AFY,BCL11A,CBX3,CBX2,PLK1,HMGA1,FOXJ1,HMGA2,PA2G4,CENPF,ILF3,SFPQ,TFAP4,MTF2,DEPDC1,BIRC5,TCF3,RCOR2,EZH2			antigen processing and presentation of endogenous peptide antigen (GO:0002483)	0.00875241	0.125643	19.5743	92.7514	B2M,HLA-E
regulation of intracellular signal transduction (GO:1902531)	0.000173592	0.00189669	2.41991	20.9536	ARHGAP11A,RFC5,BLM,HDAC2,RFC4,PLEKHG2,RFC2,GDF1,ARHGAP39,BRCA1,SSRP1,AURKB,TPX2,DEPDC1B,RACGAP1,EXO1,CDK2,CHEK1,RBBP8,MAPKAPK5,TAF6,RHOV,ECT2,PAK4			negative regulation of cytoplasmic translation (GO:2000766)	0.00875241	0.125643	19.5743	92.7514	CPEB3,CPEB4
positive regulation of cytokinesis (GO:0032467)	0.000175702	0.00190695	8.4465	73.0345	RACGAP1,KIF23,CDC6,ECT2,AURKB,CIT			positive regulation of protein localization to endosome (GO:1905668)	0.00875241	0.125643	19.5743	92.7514	DTX3L,SORL1
mRNA-containing ribonucleoprotein complex export from nucleus (GO:0071427)	0.000201841	0.00217614	4.40136	37.4469	NUP93,NUP107,NXT1,NUP188,NUP85,NCBP2,U2AF2,SARNP,RNPS1,NUP37			organic hydroxy compound catabolic process (GO:1901616)	0.00875241	0.125643	19.5743	92.7514	ADH4,CYP4F2
positive regulation of cell cycle (GO:0045787)	0.000206211	0.0022044	4.87802	41.3979	CCNB1,PSRC1,TFAP4,CDK4,SPHK1,CHEK1,CKS2,ASNS,CKS1B			glutamate catabolic process (GO:0006538)	0.00875241	0.125643	19.5743	92.7514	ALDH5A1,ADHFE1
tRNA transport (GO:0051031)	0.000207618	0.0022044	8.15482	69.1514	NUP93,NUP107,NUP188,NUP85,RAN,NUP37			glycogen metabolic process (GO:0005977)	0.00889498	0.126855	5.41463	25.5693	UGP2,G6PC,STBD1,PRKAG2
chromatin assembly (GO:0031497)	0.000208525	0.0022044	5.54643	47.0085	CHAF1B,NPM1,CHAF1A,H2AFY,H2AFX,HMGB2,HMGA2,CENPA			lysosomal transport (GO:0007041)	0.00920869	0.130476	3.57637	16.7646	PINK1,DTX3L,NEDD4,ADRB2,SORL1,MTM1
microtubule polymerization or depolymerization (GO:0031109)	0.000221822	0.00232985	10.9327	91.9834	KIF18A,KIF18B,STMN1,KIF24,KIF2C			heart trabecula morphogenesis (GO:0061384)	0.00958222	0.134893	7.84105	36.444	S1PR1,TEK,ENG
signal transduction involved in DNA damage checkpoint (GO:0072422)	0.000230606	0.00239125	17.4651	146.266	PLK1,CHEK1,BRCA1,DTL			actin filament organization (GO:0007015)	0.0105932	0.141667	2.81475	12.8002	MYO1B,COBLL1,CASS4,LMOD1,RHOU,SHROOM1,PALM2-AKAP2,CGNL1
establishment of chromosome localization (GO:0051303)	0.000230606	0.00239125	17.4651	146.266	CENPE,CENPF,KIF2C,NDC80			cellular response to organonitrogen compound (GO:0071417)	0.0108983	0.141667	3.0622	13.8386	DIAPH1,AQP8,SHMT1,PDE2A,RAPGEF2,CPEB3,CPEB4
negative regulation of cellular macromolecule biosynthetic process (GO:2000113)	0.000238304	0.00245544	2.23799	18.6692	KHDRBS1,SUV39H2,HDAC2,SET,HMGB2,BRCA1,FOXM1,TYMS,TRIM28,YWHAQ,MYB,E2F1,C11ORF84,UBE2I,CBX3,HMGA1,HMGA2,CDC6,PA2G4,CENPF,ILF3,SFPQ,TFAP4,NCL,DEPDC1,BIRC5,EZH2			retinoid metabolic process (GO:0001523)	0.011153	0.141667	3.42035	15.3781	ADH4,LRP1,RETSAT,CYP4V2,SDC2,SDC1
protein import into nucleus (GO:0006606)	0.000257379	0.0026353	4.25872	35.1982	NUP93,RANBP1,NUP107,NXT1,NUP188,NUP85,CSE1L,KPNA2,GPN1,RAN			regulation of protein kinase A signaling (GO:0010738)	0.0111708	0.141667	7.3506	33.0369	RAMP3,ADRB2,PJA2
DNA geometric change (GO:0032392)	0.000274477	0.00279281	10.3567	84.9318	RECQL4,PIF1,BLM,DDX11,HMGB2			regulation of mitochondrial fission (GO:0090140)	0.0111708	0.141667	7.3506	33.0369	PINK1,STAT2,KDR
mRNA transport (GO:0051028)	0.000278519	0.00281633	4.2132	34.4894	NUP93,NUP107,NXT1,NUP188,NUP85,NCBP2,U2AF2,SARNP,RNPS1,NUP37			folic acid metabolic process (GO:0046655)	0.0111708	0.141667	7.3506	33.0369	ALDH1L1,SHMT1,MTHFS
positive regulation of nucleobase-containing compound transport (GO:0032241)	0.000293634	0.00287973	39.2294	319.059	KHDRBS1,CPSF6,NCBP2			fatty-acyl-CoA metabolic process (GO:0035337)	0.0111708	0.141667	7.3506	33.0369	HSD17B4,ACSM2A,CBR4
regulation of histone H3-K27 methylation (GO:0061085)	0.000293634	0.00287973	39.2294	319.059	H2AFY,MTF2,PHF19			aspartate family amino acid catabolic process (GO:0009068)	0.0111708	0.141667	7.3506	33.0369	GOT2,PIPOX,MAT1A
histone-serine phosphorylation (GO:0035404)	0.000293634	0.00287973	39.2294	319.059	HMGA2,VRK1,AURKB			long-chain fatty acid metabolic process (GO:0001676)	0.0119322	0.141667	3.92929	17.4009	ACSL1,ACOX1,CYP4F2,ACOT2,HSD17B4
regulation of nuclear cell cycle DNA replication (GO:0033262)	0.000293634	0.00287973	39.2294	319.059	TIPIN,CDC7,DBF4B			positive regulation of glutamate receptor signaling pathway (GO:1900451)	0.0120517	0.141667	15.6586	69.1885	ADRB2,SHANK3
positive regulation of RNA export from nucleus (GO:0046833)	0.000293634	0.00287973	39.2294	319.059	KHDRBS1,CPSF6,NCBP2			fat-soluble vitamin catabolic process (GO:0042363)	0.0120517	0.141667	15.6586	69.1885	CYP4F2,CYP4F11
positive regulation of mitotic cell cycle (GO:0045931)	0.000295745	0.00288307	6.13861	49.8824	CCNB1,SPHK1,XRCC3,NUSAP1,ASNS,NDC80,MAD2L1			ornithine transport (GO:0015822)	0.0120517	0.141667	15.6586	69.1885	SLC25A15,SLC25A20
mRNA export from nucleus (GO:0006406)	0.000301092	0.00291773	4.16864	33.7997	NUP93,NUP107,NXT1,NUP188,NUP85,NCBP2,U2AF2,SARNP,RNPS1,NUP37			oxaloacetate metabolic process (GO:0006107)	0.0120517	0.141667	15.6586	69.1885	GHR,STAT5B
positive regulation of protein ubiquitination involved in ubiquitin-dependent protein catabolic process (GO:2000060)	0.00032335	0.00311487	4.56415	36.6811	CDC20,CCNB1,ANAPC7,UBE2C,PLK1,CDK1,BUB1B,FBXO5,MAD2L1			positive regulation of apoptotic cell clearance (GO:2000427)	0.0120517	0.141667	15.6586	69.1885	C3,C4A
negative regulation of gene expression, epigenetic (GO:0045814)	0.000336097	0.0031998	9.83838	78.6885	DNMT1,H2AFY,MTF2,PHF19,EZH2			regulation of sterol transport (GO:0032371)	0.0120517	0.141667	15.6586	69.1885	LRP1,APOA5
protein depolymerization (GO:0051261)	0.000336097	0.0031998	9.83838	78.6885	KIF18A,KIF18B,STMN1,KIF24,KIF2C			carnitine transport (GO:0015879)	0.0120517	0.141667	15.6586	69.1885	SLC25A15,SLC25A20
negative regulation of nucleic acid-templated transcription (GO:1903507)	0.000366157	0.00346572	2.29052	18.1236	C11ORF84,KHDRBS1,SUV39H2,HDAC2,SET,UBE2I,CBX3,HMGA1,HMGB2,HMGA2,PA2G4,BRCA1,FOXM1,CENPF,ILF3,SFPQ,TFAP4,TRIM28,YWHAQ,MYB,E2F1,DEPDC1,BIRC5,EZH2			amino-acid betaine transport (GO:0015838)	0.0120517	0.141667	15.6586	69.1885	SLC25A15,SLC25A20
intracellular transport of virus (GO:0075733)	0.000375043	0.00350902	5.87679	46.3588	NUP93,NUP107,NUP188,NUP85,KPNA2,RAN,NUP37			fructose metabolic process (GO:0006000)	0.0120517	0.141667	15.6586	69.1885	SORD,FBP1
transport of virus (GO:0046794)	0.000375043	0.00350902	5.87679	46.3588	NUP93,NUP107,NUP188,NUP85,KPNA2,RAN,NUP37			establishment of protein localization to peroxisome (GO:0072663)	0.0120517	0.141667	15.6586	69.1885	PEX19,LONP2
regulation of centrosome cycle (GO:0046605)	0.000407637	0.00379219	9.36941	73.1295	NPM1,CHEK1,XRCC3,NEK2,KIF11			positive regulation of protein kinase A signaling (GO:0010739)	0.0120517	0.141667	15.6586	69.1885	RAMP3,ADRB2
protein localization to chromosome, centromeric region (GO:0071459)	0.000423084	0.00386956	14.2881	110.989	CDK1,BUB1B,CENPA,AURKB			positive regulation of fatty acid beta-oxidation (GO:0032000)	0.0120517	0.141667	15.6586	69.1885	IRS1,PPARA
regulation of centriole replication (GO:0046599)	0.000423084	0.00386956	14.2881	110.989	PLK4,NPM1,STIL,BRCA1			forebrain neuron differentiation (GO:0021879)	0.0120517	0.141667	15.6586	69.1885	RAPGEF2,SHANK3
regulation of exit from mitosis (GO:0007096)	0.000423084	0.00386956	14.2881	110.989	ANLN,UBE2C,CDCA5,KNTC1			tetrahydrofolate interconversion (GO:0035999)	0.0120517	0.141667	15.6586	69.1885	SHMT1,MTHFS
negative regulation of gene expression (GO:0010629)	0.000446345	0.00405949	2.05297	15.8375	KHDRBS1,SUV39H2,DNMT1,HDAC2,SET,HMGB2,BRCA1,FOXM1,TYMS,TRIM28,YWHAQ,MYB,E2F1,C11ORF84,UBE2I,H2AFY,CBX3,HMGA1,HMGA2,PA2G4,CENPF,ILF3,SFPQ,TFAP4,NCL,MTF2,DEPDC1,BIRC5,EZH2,PHF19			tooth mineralization (GO:0034505)	0.0120517	0.141667	15.6586	69.1885	STIM1,FAM20A
protein modification by small protein conjugation (GO:0032446)	0.000471238	0.00426208	2.34092	17.9318	TOP2A,NUP107,UBE2I,DCUN1D5,NUP188,UHRF1,BCL11A,UBE2C,PLK1,CCNF,CDCA8,BRCA1,AURKB,NUP93,TRIM28,NUP85,UBE2S,RFWD3,UBE2T,BIRC5,SAE1,NUP37			glyoxylate metabolic process (GO:0046487)	0.0120517	0.141667	15.6586	69.1885	GRHPR,GOT2
rRNA-containing ribonucleoprotein complex export from nucleus (GO:0071428)	0.000504318	0.00441146	29.4205	223.37	NPM1,RPSA,RAN			regulation of transcription involved in cell fate commitment (GO:0060850)	0.0120517	0.141667	15.6586	69.1885	RORC,RORA
positive regulation of cellular senescence (GO:2000774)	0.000504318	0.00441146	29.4205	223.37	HMGA1,HMGA2,EEF1E1			calcitonin family receptor signaling pathway (GO:0097646)	0.0120517	0.141667	15.6586	69.1885	CALCRL,RAMP3
strand invasion (GO:0042148)	0.000504318	0.00441146	29.4205	223.37	RAD51,XRCC2,XRCC3			L-methionine salvage (GO:0071267)	0.0120517	0.141667	15.6586	69.1885	ADI1,BHMT2
positive regulation of mitotic cell cycle spindle assembly checkpoint (GO:0090267)	0.000504318	0.00441146	29.4205	223.37	XRCC3,NDC80,MAD2L1			regulation of cellular response to insulin stimulus (GO:1900076)	0.0120517	0.141667	15.6586	69.1885	SIK2,GPLD1
G-quadruplex DNA unwinding (GO:0044806)	0.000504318	0.00441146	29.4205	223.37	PIF1,BLM,DDX11			leucine metabolic process (GO:0006551)	0.0120517	0.141667	15.6586	69.1885	MCCC2,IVD
DNA duplex unwinding (GO:0032508)	0.000506722	0.00441146	6.75477	51.2522	RECQL4,PIF1,BLM,RAD51,DDX11,HMGA1			negative regulation of blood coagulation (GO:0030195)	0.0120761	0.141667	4.90625	21.6686	F12,F11,KLKB1,KNG1
positive regulation of cell division (GO:0051781)	0.000506722	0.00441146	6.75477	51.2522	RACGAP1,KIF23,CDC6,ECT2,AURKB,CIT			regulation of lipoprotein lipase activity (GO:0051004)	0.0129021	0.148955	6.91786	30.0952	ANGPTL3,PCSK6,APOA5
regulation of histone H3-K4 methylation (GO:0051569)	0.00055302	0.00478892	13.0968	98.2273	DNMT1,H2AFY,MYB,BRCA1			growth hormone receptor signaling pathway (GO:0060396)	0.0129021	0.148955	6.91786	30.0952	GHR,STAT5B,PIK3R1
regulation of ATP metabolic process (GO:1903578)	0.000658698	0.00567386	6.38899	46.8009	NUP93,NUP107,NUP188,NUP85,BEND3,NUP37			adrenergic receptor signaling pathway (GO:0071875)	0.0129021	0.148955	6.91786	30.0952	AKAP13,RAPGEF2,ADRB2
positive regulation of telomere capping (GO:1904355)	0.000708972	0.00604297	12.0887	87.6636	MAPKAPK5,NEK2,MAPK15,AURKB			negative regulation of inflammatory response (GO:0050728)	0.0133708	0.153233	3.27733	14.1406	CDH5,NLRP6,RORC,RORA,TEK,PPARA
mitotic G2 DNA damage checkpoint (GO:0007095)	0.000708972	0.00604297	12.0887	87.6636	FANCI,BLM,HMGA2,CLSPN			protein processing (GO:0016485)	0.0134132	0.153233	2.93129	12.6383	C1R,F12,SPPL2A,LONP2,HFE2,PCSK6,KLKB1
positive regulation of cell aging (GO:0090343)	0.000791945	0.00644643	23.5352	168.065	HMGA1,HMGA2,EEF1E1			regulation of glycolytic process (GO:0006110)	0.0137938	0.156761	3.77778	16.1822	PFKFB1,ENTPD5,PRKAG2,PPARA,FBP1
DNA recombinase assembly (GO:0000730)	0.000791945	0.00644643	23.5352	168.065	RAD51,XRCC2,XRCC3			cellular response to lipid (GO:0071396)	0.0142982	0.161162	2.3484	9.9751	RAMP3,INSIG1,NRIP1,RORC,PDK4,RORA,CD14,NR3C1,PPARA,GPLD1
positive regulation of protein localization to Cajal body (GO:1904871)	0.000791945	0.00644643	23.5352	168.065	CCT6A,CCT2,CCT5			energy reserve metabolic process (GO:0006112)	0.014778	0.161162	6.5332	27.5349	G6PC,UGP2,PRKAG2
DNA repair complex assembly (GO:0090735)	0.000791945	0.00644643	23.5352	168.065	RAD51,XRCC2,XRCC3			positive regulation of lipid metabolic process (GO:0045834)	0.014778	0.161162	6.5332	27.5349	ANGPTL3,PPARA,APOA5
protein K6-linked ubiquitination (GO:0085020)	0.000791945	0.00644643	23.5352	168.065	UBE2S,UBE2T,BRCA1			receptor metabolic process (GO:0043112)	0.014794	0.161162	3.70631	15.6167	RAMP3,CALCRL,LRP1,KIF16B,NEDD4
positive regulation of spindle checkpoint (GO:0090232)	0.000791945	0.00644643	23.5352	168.065	XRCC3,NDC80,MAD2L1			negative regulation of defense response (GO:0031348)	0.0150101	0.161162	3.18842	13.3883	CDH5,NLRP6,RORC,RORA,TEK,PPARA
double-strand break repair via synthesis-dependent strand annealing (GO:0045003)	0.000791945	0.00644643	23.5352	168.065	RAD51,XRCC2,XRCC3			endocytosis (GO:0006897)	0.0154862	0.161162	2.05544	8.56668	LRP1,HPR,ADRB2,SORL1,HPX,SNX18,DLC1,RHOU,CD14,CD302,MASP1,APOL1,SCARF1
heterochromatin assembly (GO:0031507)	0.000791945	0.00644643	23.5352	168.065	HELLS,HMGA1,HMGA2			lipoprotein transport (GO:0042953)	0.0158049	0.161162	13.0482	54.1165	LRP1,MIA3
regulation of protein localization to Cajal body (GO:1904869)	0.000791945	0.00644643	23.5352	168.065	CCT6A,CCT2,CCT5			sulfur amino acid catabolic process (GO:0000098)	0.0158049	0.161162	13.0482	54.1165	MAT1A,PCYOX1
replication fork processing (GO:0031297)	0.000813366	0.00658786	7.86869	55.9804	BLM,RAD51,EME1,DDX11,RFWD3			T-helper 17 cell differentiation (GO:0072539)	0.0158049	0.161162	13.0482	54.1165	RORC,RORA
RNA transport (GO:0050658)	0.000864465	0.00693276	4.38753	30.947	RANBP1,NXT1,NUP188,NCBP2,U2AF2,SARNP,RNPS1,HNRNPA1			positive regulation of chromatin binding (GO:0035563)	0.0158049	0.161162	13.0482	54.1165	DTX3L,PARP9
retrograde vesicle-mediated transport, Golgi to ER (GO:0006890)	0.000864465	0.00693276	4.38753	30.947	CENPE,KIF18A,RACGAP1,KIF4A,KIF23,KIF2C,KIF11,KIF15			imidazole-containing compound catabolic process (GO:0052805)	0.0158049	0.161162	13.0482	54.1165	HNMT,FTCD
mitotic recombination (GO:0006312)	0.000893643	0.00706238	11.2247	78.7994	SNRNP40,RAD51,XRCC2,XRCC3			regulation of positive chemotaxis (GO:0050926)	0.0158049	0.161162	13.0482	54.1165	KDR,CDH13
regulation of spindle organization (GO:0090224)	0.000893643	0.00706238	11.2247	78.7994	GPSM2,TPX2,PSRC1,TACC3			dimeric G-protein coupled receptor signaling pathway (GO:0038042)	0.0158049	0.161162	13.0482	54.1165	CALCRL,RAMP3
establishment of mitotic spindle localization (GO:0040001)	0.000893643	0.00706238	11.2247	78.7994	GPSM2,NUSAP1,CENPA,NDC80			histidine catabolic process (GO:0006548)	0.0158049	0.161162	13.0482	54.1165	HNMT,FTCD
regulation of cell division (GO:0051302)	0.00116486	0.00916131	4.75953	32.1514	BLM,KIF18B,PRC1,PLK1,EFHC1,KIF20A,AURKB			histidine metabolic process (GO:0006547)	0.0158049	0.161162	13.0482	54.1165	HNMT,FTCD
positive regulation of nucleocytoplasmic transport (GO:0046824)	0.00127374	0.00996948	7.02453	46.8241	KHDRBS1,CPSF6,NCBP2,ECT2,GTSE1			ketone body biosynthetic process (GO:0046951)	0.0158049	0.161162	13.0482	54.1165	BDH1,ACAT1
RNA splicing (GO:0008380)	0.00136515	0.0106338	3.66655	24.1864	SFPQ,SNRNP40,SNRPD2,SNRPD1,NCBP2,SNRPG,RNPS1,SNRPF,WDR62			peroxisomal transport (GO:0043574)	0.0158049	0.161162	13.0482	54.1165	PEX19,LONP2
regulation of double-strand break repair (GO:2000779)	0.00146306	0.0113422	6.78196	44.2674	RAD51AP1,RAD51,DDX11,CHEK1,FOXM1			regulation of response to oxidative stress (GO:1902882)	0.0158049	0.161162	13.0482	54.1165	PINK1,ACOX2
mitotic nuclear envelope reassembly (GO:0007084)	0.00163478	0.0124365	16.8091	107.852	ANKLE2,REEP4,VRK1			negative regulation of vascular permeability (GO:0043116)	0.0158049	0.161162	13.0482	54.1165	CEACAM1,PDE2A
negative regulation of centrosome duplication (GO:0010826)	0.00163478	0.0124365	16.8091	107.852	NPM1,CCNF,BRCA1			lipoprotein localization (GO:0044872)	0.0158049	0.161162	13.0482	54.1165	LRP1,MIA3
telomere maintenance via recombination (GO:0000722)	0.00163478	0.0124365	16.8091	107.852	SNRNP40,RAD51,XRCC3			regulation of apoptotic cell clearance (GO:2000425)	0.0158049	0.161162	13.0482	54.1165	C3,C4A
telomeric loop disassembly (GO:0090657)	0.00163478	0.0124365	16.8091	107.852	RECQL4,BLM,XRCC3			sterol metabolic process (GO:0016125)	0.0158415	0.161162	3.63749	15.0778	CYP27A1,CYP4V2,FDX1,ANGPTL3,PRKAG2
telomere maintenance (GO:0000723)	0.00164476	0.0124543	5.25101	33.6598	RECQL4,ACD,SNRNP40,RAD51,POLD1,XRCC3			positive regulation of binding (GO:0051099)	0.0158799	0.161162	3.14575	13.0319	DTX3L,LRP1,RAPGEF2,PARP9,B2M,HIPK2
regulation of cyclin-dependent protein kinase activity (GO:1904029)	0.0016723	0.0125461	6.55556	41.9133	BLM,CDC6,PKMYT1,CDC25C,CDC25A			regulation of membrane protein ectodomain proteolysis (GO:0051043)	0.0167997	0.169708	6.18903	25.2908	TIMP3,GPLD1,SH3D19
regulation of mitotic spindle organization (GO:0060236)	0.0016723	0.0125461	6.55556	41.9133	GPSM2,TPX2,PSRC1,PLK1,TACC3			positive regulation of protein binding (GO:0032092)	0.0169373	0.17031	3.57117	14.5641	DTX3L,LRP1,RAPGEF2,B2M,HIPK2
viral gene expression (GO:0019080)	0.00176879	0.0132092	3.52062	22.3118	NUP93,NUP107,NUP188,RPS8,NUP85,RPSA,RPL17,RPL6,NUP37			JAK-STAT cascade (GO:0007259)	0.0173331	0.17349	4.36022	17.6813	GHR,STAT5B,STAT2,IFNAR1
nuclear transport (GO:0051169)	0.00197375	0.0146725	8.72849	54.3595	NPM1,SET,NXT1,HMGA1			positive regulation of intracellular signal transduction (GO:1902533)	0.0182177	0.181512	1.72849	6.92321	NDFIP1,RAMP3,IRS1,IFIT5,PIK3R1,ADRB2,DDX60,PPM1A,AKAP13,PINK1,NEDD4,KDR,RAPGEF2,CDH13,TRIM38,CD14,TEK,APOL3,TRIM22,ENG
viral transcription (GO:0019083)	0.00213008	0.0157626	3.41853	21.0294	NUP93,NUP107,NUP188,RPS8,NUP85,RPSA,RPL17,RPL6,NUP37			peptide transport (GO:0015833)	0.0188377	0.186836	4.24215	16.8494	CALCRL,RAMP3,MIA3,DISP1
regulation of carbohydrate catabolic process (GO:0043470)	0.00215544	0.0158231	6.1452	37.7301	NUP93,NUP107,NUP188,NUP85,NUP37			positive regulation of ATP metabolic process (GO:1903580)	0.0189683	0.18728	5.87928	23.3112	PFKFB1,PINK1,ENTPD5
formation of extrachromosomal circular DNA (GO:0001325)	0.00220629	0.0158231	14.7072	89.956	BLM,EXO1,XRCC3			regulation of endothelial cell differentiation (GO:0045601)	0.0199875	0.190449	11.1836	43.7575	CEACAM1,NOTCH4
regulation of histone H3-K9 methylation (GO:0051570)	0.00220629	0.0158231	14.7072	89.956	DNMT1,MYB,BRCA1			negative regulation of natural killer cell mediated cytotoxicity (GO:0045953)	0.0199875	0.190449	11.1836	43.7575	CEACAM1,HLA-E
negative regulation of cell division (GO:0051782)	0.00220629	0.0158231	14.7072	89.956	BLM,E2F7,AURKB			maintenance of protein localization in endoplasmic reticulum (GO:0035437)	0.0199875	0.190449	11.1836	43.7575	INSIG1,TAPT1
t-circle formation (GO:0090656)	0.00220629	0.0158231	14.7072	89.956	BLM,EXO1,XRCC3			L-ascorbic acid metabolic process (GO:0019852)	0.0199875	0.190449	11.1836	43.7575	CYB5A,RGN
telomere maintenance via telomere trimming (GO:0090737)	0.00220629	0.0158231	14.7072	89.956	BLM,EXO1,XRCC3			omega-hydroxylase P450 pathway (GO:0097267)	0.0199875	0.190449	11.1836	43.7575	CYP2U1,CYP4F2
regulation of chromatin silencing (GO:0031935)	0.00220629	0.0158231	14.7072	89.956	CDC45,UHRF1,HMGA1			negative regulation of vascular endothelial growth factor receptor signaling pathway (GO:0030948)	0.0199875	0.190449	11.1836	43.7575	NEDD4,MMRN2
mitotic G2/M transition checkpoint (GO:0044818)	0.00234258	0.0165814	8.26868	50.0793	FANCI,BLM,HMGA2,CLSPN			protein autoprocessing (GO:0016540)	0.0199875	0.190449	11.1836	43.7575	F12,HFE2
nucleotide-excision repair, DNA gap filling (GO:0006297)	0.00234258	0.0165814	8.26868	50.0793	RFC5,RFC4,RFC2,POLD1			antigen processing and presentation of exogenous peptide antigen via MHC class I, TAP-independent (GO:0002480)	0.0199875	0.190449	11.1836	43.7575	B2M,HLA-E
regulation of telomere capping (GO:1904353)	0.00234258	0.0165814	8.26868	50.0793	MAPKAPK5,NEK2,MAPK15,AURKB			cellular response to insulin stimulus (GO:0032869)	0.0205455	0.19407	2.67392	10.3885	KAT2B,CEACAM1,IRS1,PDK4,PIK3R1,GPLD1,PCK2
DNA damage checkpoint (GO:0000077)	0.0024318	0.0169117	5.95868	35.866	CHEK1,H2AFX,E2F1,RBBP8,CLSPN			cellular response to peptide hormone stimulus (GO:0071375)	0.0205455	0.19407	2.67392	10.3885	KAT2B,CEACAM1,IRS1,GNG7,PIK3R1,GPLD1,PCK2
positive regulation of DNA repair (GO:0045739)	0.0024318	0.0169117	5.95868	35.866	TRIM28,DDX11,H2AFX,BRCA1,FOXM1			cellular lipid catabolic process (GO:0044242)	0.0212843	0.19679	5.59902	21.555	PCCB,ANGPTL3,LPIN2
regulation of gene silencing by RNA (GO:0060966)	0.00243474	0.0169117	4.82137	29.0146	NUP93,NUP107,NUP188,NUP85,RAN,NUP37			cellular modified amino acid biosynthetic process (GO:0042398)	0.0212843	0.19679	5.59902	21.555	MTHFS,HAGH,OPLAH
regulation of posttranscriptional gene silencing (GO:0060147)	0.00243474	0.0169117	4.82137	29.0146	NUP93,NUP107,NUP188,NUP85,RAN,NUP37			fatty acid derivative biosynthetic process (GO:1901570)	0.0212843	0.19679	5.59902	21.555	BDH1,CBR4,ACAT1
positive regulation of cell proliferation (GO:0008284)	0.00244118	0.0169117	2.07751	12.4968	IL11,HDAC2,TIPIN,NPM1,PRMT1,SPHK1,TET1,HMGA2,CDC7,TTK,NAP1L1,DBF4B,FOXM1,PTHLH,NME1,CNOT6,CDK4,PRC1,CDK2,E2F1,BIRC5			protein alpha-1,2-demannosylation (GO:0036508)	0.0212843	0.19679	5.59902	21.555	EDEM1,SYVN1,RNF185
regulation of transcription, DNA-templated (GO:0006355)	0.00263266	0.0181609	1.53035	9.08992	SUV39H2,NUP107,HMGB2,BRCA1,YBX1,FOXM1,RPL6,CKS1B,TRIM28,YWHAQ,MYB,RUVBL1,MYBL2,FBXO5,HES6,C11ORF84,PRMT1,ACTL6A,ILF3,SFPQ,PSRC1,CCNE1,MTF2,CKS2,DEPDC1,BIRC5,KHDRBS1,SMARCD1,BLM,HDAC2,SET,SRRT,TYMS,BARX2,CDC45,NUP85,RBBP8,E2F1,CDT1,NPM1,UBE2I,RRM2,CDX2,BCL11A,CBX3,HMGA1,FOXJ1,HMGA2,CDC6,PA2G4,SSRP1,CENPF,TFAP4,TCF3,RCOR2,RAN,EZH2,PHF19			transition metal ion homeostasis (GO:0055076)	0.0212843	0.19679	5.59902	21.555	HFE2,FBXL5,B2M
regulation of coenzyme metabolic process (GO:0051196)	0.00273302	0.0187737	5.78313	34.134	NUP93,NUP107,NUP188,NUP85,NUP37			regulation of protein binding (GO:0043393)	0.0214741	0.197707	2.64807	10.171	DTX3L,LRP1,RAPGEF2,IFIT1,B2M,SORL1,HIPK2
regulation of translation (GO:0006417)	0.00282554	0.0193277	2.57598	15.1185	NPM1,NUP107,NUP188,NCBP2,TYMS,NUP93,ILF3,TCOF1,NUP85,NCL,MAPKAPK5,RAN,NUP37			positive regulation of glucose transport (GO:0010828)	0.023748	0.208017	5.34425	19.9889	C3,IRS1,PIK3R1
regulation of transcription of nuclear large rRNA transcript from RNA polymerase I promoter (GO:1901836)	0.00288743	0.0195052	13.0724	76.4396	H2AFY,DDX11,NCL			long-chain fatty acid transport (GO:0015909)	0.023748	0.208017	5.34425	19.9889	ACSL1,PRKAG2,SLC25A20
regulation of DNA-dependent DNA replication (GO:0090329)	0.00288743	0.0195052	13.0724	76.4396	CDT1,BLM,TIPIN			amide biosynthetic process (GO:0043604)	0.0238261	0.208017	3.92339	14.6616	SLC25A15,SMPD1,ASL,MTHFS
negative regulation of histone modification (GO:0031057)	0.00288743	0.0195052	13.0724	76.4396	SET,H2AFY,BRCA1			unsaturated fatty acid metabolic process (GO:0033559)	0.0238261	0.208017	3.92339	14.6616	ACSL1,ACOX1,CYP4F2,HSD17B4
antigen processing and presentation of exogenous peptide antigen via MHC class II (GO:0019886)	0.0029846	0.0199956	3.54636	20.6196	CENPE,KIF18A,RACGAP1,KIF4A,KIF23,KIF2C,KIF11,KIF15			regulation of dendrite morphogenesis (GO:0048814)	0.0238261	0.208017	3.92339	14.6616	SDC2,NEDD4,RAPGEF2,SHANK3
antigen processing and presentation of exogenous peptide antigen (GO:0002478)	0.0029846	0.0199956	3.54636	20.6196	CENPE,KIF18A,RACGAP1,KIF4A,KIF23,KIF2C,KIF11,KIF15			cellular response to thyroid hormone stimulus (GO:0097067)	0.0245757	0.208017	9.78514	36.2637	LMO2,KLF9
positive regulation of cellular process (GO:0048522)	0.00303414	0.0202442	1.93583	11.2236	IL11,MTMR2,HDAC2,TIPIN,NPM1,PRMT1,SPHK1,TET1,HMGA2,CDC7,TTK,NAP1L1,CDC6,PA2G4,DBF4B,FOXM1,PTHLH,CNOT6,CDK4,PRC1,CDK2,CHEK1,BIRC5,EXOSC2			cellular response to growth hormone stimulus (GO:0071378)	0.0245757	0.208017	9.78514	36.2637	GHR,PIK3R1
positive regulation of mitotic nuclear division (GO:0045840)	0.00306034	0.0203357	5.6176	32.5216	RANBP1,H2AFY,UBE2C,CDCA5,NUSAP1			glycine metabolic process (GO:0006544)	0.0245757	0.208017	9.78514	36.2637	SHMT1,BAAT
antigen processing and presentation of peptide antigen via MHC class II (GO:0002495)	0.00318062	0.0209637	3.50678	20.1663	CENPE,KIF18A,RACGAP1,KIF4A,KIF23,KIF2C,KIF11,KIF15			regulation of triglyceride catabolic process (GO:0010896)	0.0245757	0.208017	9.78514	36.2637	APOA5,GPLD1
histone modification (GO:0016570)	0.00318062	0.0209637	3.50678	20.1663	CCNA2,HDAC2,PRMT1,UHRF1,RUVBL1,CDK2,AURKB,EZH2			positive regulation of glucose import in response to insulin stimulus (GO:2001275)	0.0245757	0.208017	9.78514	36.2637	IRS1,PIK3R1
regulation of centrosome duplication (GO:0010824)	0.00321718	0.0211192	7.48041	42.932	NPM1,STIL,CCNF,XRCC3			creatine metabolic process (GO:0006600)	0.0245757	0.208017	9.78514	36.2637	GHR,STAT5B
positive regulation of histone H3-K4 methylation (GO:0051571)	0.00368449	0.0238029	11.7646	65.9243	DNMT1,MYB,BRCA1			regulation of cytoplasmic translation (GO:2000765)	0.0245757	0.208017	9.78514	36.2637	CPEB3,CPEB4
negative regulation of mRNA splicing, via spliceosome (GO:0048025)	0.00368449	0.0238029	11.7646	65.9243	U2AF2,RNPS1,RBMX			positive regulation of circadian rhythm (GO:0042753)	0.0245757	0.208017	9.78514	36.2637	RORC,RORA
chromatin assembly or disassembly (GO:0006333)	0.00368449	0.0238029	11.7646	65.9243	SUV39H2,CHAF1B,CHAF1A			actin filament-based transport (GO:0099515)	0.0245757	0.208017	9.78514	36.2637	SUN2,MYRIP
DNA damage response, signal transduction by p53 class mediator resulting in transcription of p21 class mediator (GO:0006978)	0.00368449	0.0238029	11.7646	65.9243	TFAP4,BRCA1,FOXM1			regulation of phospholipase activity (GO:0010517)	0.0245757	0.208017	9.78514	36.2637	LRP1,ANGPTL3
translesion synthesis (GO:0019985)	0.00379828	0.0244411	5.3134	29.6127	RFC5,RFC4,RFC2,POLD1,DTL			positive regulation of lipid localization (GO:1905954)	0.0245757	0.208017	9.78514	36.2637	C3,LRP1
protein phosphorylation (GO:0006468)	0.00384796	0.0246523	1.9573	10.883	PLK4,PNCK,PLK1,CDC7,VRK1,MASTL,MAPK15,AURKB,CCNA2,ILF3,MELK,ABI2,CDK4,CCNE1,CDK2,CHEK1,CDK1,BIRC5,NEK2,MAPKAPK5,CLSPN,CDK16			medium-chain fatty acid metabolic process (GO:0051791)	0.0245757	0.208017	9.78514	36.2637	ABHD2,ACADM
regulation of protein serine/threonine kinase activity (GO:0071900)	0.00386139	0.0246523	3.77863	20.9968	BLM,H2AFY,CDC6,CDC25C,PKMYT1,CDC25A,EZH2			quinone metabolic process (GO:1901661)	0.0245757	0.208017	9.78514	36.2637	ADH4,CBR4
positive regulation of nucleic acid-templated transcription (GO:1903508)	0.00410229	0.0260602	1.91473	10.5238	BLM,HDAC2,NPM1,HMGA1,HMGB2,HMGA2,BRCA1,FOXM1,CKS1B,ILF3,TFAP4,PSRC1,TRIM28,NUP85,CCNE1,MYB,MTF2,CKS2,E2F1,MYBL2,TCF3,RAN,PHF19			regulation of plasminogen activation (GO:0010755)	0.0245757	0.208017	9.78514	36.2637	CLEC3B,F12
regulation of DNA replication (GO:0006275)	0.00411392	0.0260602	4.29407	23.589	BLM,DBF4,DSCC1,ESCO2,DBF4B,CDC6			ketone body metabolic process (GO:1902224)	0.0245757	0.208017	9.78514	36.2637	BDH1,ACAT1
positive regulation of DNA metabolic process (GO:0051054)	0.00442907	0.0279478	3.67748	19.9304	DNMT1,DBF4,RAD51,TRIM28,H2AFX,BRCA1,DBF4B			regulation of cellular component organization (GO:0051128)	0.0245959	0.208017	2.38581	8.83984	CEACAM1,PINK1,NEDD4,FAM107A,CDH13,RAPGEF2,CHPT1,SH3D19
establishment of mitotic spindle orientation (GO:0000132)	0.00460303	0.0288221	10.6945	57.5477	GPSM2,CENPA,NDC80			regulation of protein localization to plasma membrane (GO:1903076)	0.026026	0.219261	3.16683	11.5547	PRKCH,RAMP3,LRP1,WNK3,PIK3R1
DNA damage response, signal transduction resulting in transcription (GO:0042772)	0.00460303	0.0288221	10.6945	57.5477	TFAP4,BRCA1,FOXM1			fat-soluble vitamin metabolic process (GO:0006775)	0.0263593	0.221216	5.11163	18.5855	CBR1,TTPA,CYP4F2
protein K11-linked ubiquitination (GO:0070979)	0.0049089	0.0306195	6.54435	34.7944	ANAPC7,UBE2C,UBE2S,UBE2T			regulation of innate immune response (GO:0045088)	0.0290989	0.23359	3.06755	10.8501	STAT2,PARP9,SAMHD1,HLA-E,IFNAR1
regulation of generation of precursor metabolites and energy (GO:0043467)	0.00564203	0.0345676	4.79404	24.8212	NUP93,NUP107,NUP188,NUP85,NUP37			cellular transition metal ion homeostasis (GO:0046916)	0.0291457	0.23359	2.71018	9.58169	NDFIP1,SLC40A1,HFE2,ACO1,FBXL5,ABCG2
regulation of DNA metabolic process (GO:0051052)	0.00564203	0.0345676	4.79404	24.8212	PIF1,UHRF1,DSCC1,ESCO2,KPNA2			T-helper cell differentiation (GO:0042093)	0.0295467	0.23359	8.69746	30.6306	RORC,RORA
intra-S DNA damage checkpoint (GO:0031573)	0.00564802	0.0345676	9.80282	50.7438	TIPIN,MSH2,EME1			carnitine shuttle (GO:0006853)	0.0295467	0.23359	8.69746	30.6306	PRKAG2,SLC25A20
negative regulation of mRNA processing (GO:0050686)	0.00564802	0.0345676	9.80282	50.7438	U2AF2,RNPS1,RBMX			urea cycle (GO:0000050)	0.0295467	0.23359	8.69746	30.6306	SLC25A15,ASL
regulation of RNA export from nucleus (GO:0046831)	0.00564802	0.0345676	9.80282	50.7438	KHDRBS1,CPSF6,NCBP2			internal protein amino acid acetylation (GO:0006475)	0.0295467	0.23359	8.69746	30.6306	KAT2B,EHHADH
histone H4 acetylation (GO:0043967)	0.00618673	0.0377228	4.67965	23.7977	NAA40,MCRS1,RUVBL1,ACTL6A,BEND3			phosphatidylinositol dephosphorylation (GO:0046856)	0.0295467	0.23359	8.69746	30.6306	MTMR6,MTM1
regulation of gene silencing by miRNA (GO:0060964)	0.0065254	0.0396394	3.87051	19.4766	NUP93,NUP107,NUP188,NUP85,RAN,NUP37			regulation of chromatin binding (GO:0035561)	0.0295467	0.23359	8.69746	30.6306	DTX3L,PARP9
regulation of cell cycle arrest (GO:0071156)	0.00676733	0.0409562	4.57059	22.8331	TFAP4,CDK4,HMGA2,BRCA1,FOXM1			fatty acid transmembrane transport (GO:1902001)	0.0295467	0.23359	8.69746	30.6306	PRKAG2,SLC25A20
histone H2A acetylation (GO:0043968)	0.0068238	0.0409932	9.04829	45.1269	NAA40,ACTL6A,RUVBL1			positive regulation of fatty acid oxidation (GO:0046321)	0.0295467	0.23359	8.69746	30.6306	IRS1,PPARA
regulation of cell cycle phase transition (GO:1901987)	0.0068238	0.0409932	9.04829	45.1269	TFAP4,PLK1,GTSE1			positive regulation of glucose metabolic process (GO:0010907)	0.0295467	0.23359	8.69746	30.6306	IRS1,GPLD1
termination of RNA polymerase II transcription (GO:0006369)	0.00700966	0.0419549	3.80789	18.8889	NCBP2,U2AF2,SARNP,SNRPG,RNPS1,SNRPF			response to thyroid hormone (GO:0097066)	0.0295467	0.23359	8.69746	30.6306	LMO2,KLF9
nucleobase-containing small molecule interconversion (GO:0015949)	0.00711269	0.0424156	5.81631	28.7667	DTYMK,RRM2,TYMS,NME1			carbohydrate derivative catabolic process (GO:1901136)	0.0295467	0.23359	8.69746	30.6306	FUCA1,SAMHD1
positive regulation of response to DNA damage stimulus (GO:2001022)	0.007385	0.0438788	4.46648	21.9229	TRIM28,H2AFX,HMGA2,BRCA1,EEF1E1			glutathione biosynthetic process (GO:0006750)	0.0295467	0.23359	8.69746	30.6306	HAGH,OPLAH
positive regulation of telomere maintenance (GO:0032206)	0.0079712	0.0470185	5.60829	27.0988	NEK2,MAPKAPK5,MAPK15,AURKB			urate metabolic process (GO:0046415)	0.0295467	0.23359	8.69746	30.6306	SLC2A9,ABCG2
mismatch repair (GO:0006298)	0.0079712	0.0470185	5.60829	27.0988	RNASEH2A,MSH2,EXO1,POLD1			alcohol catabolic process (GO:0046164)	0.0295467	0.23359	8.69746	30.6306	ADH4,SCARF1
cellular response to inorganic substance (GO:0071241)	0.00813412	0.0478063	8.40155	40.4256	BLM,DDX11,CDK2			enzyme linked receptor protein signaling pathway (GO:0007167)	0.0311688	0.245524	2.43603	8.44899	NPR1,KDR,CASS4,TEK,PALM2-AKAP2,GFRA2,MTSS1
negative regulation of cytokinesis (GO:0032466)	0.00875241	0.0503496	19.5743	92.7514	E2F7,AURKB			endosome to lysosome transport (GO:0008333)	0.0316138	0.248134	3.56598	12.3175	DTX3L,ADRB2,LYST,MTM1
rRNA transport (GO:0051029)	0.00875241	0.0503496	19.5743	92.7514	NPM1,RPSA			cellular response to ketone (GO:1901655)	0.0320229	0.248662	4.70221	16.1817	KLF9,NR3C1,PCK2
centromeric sister chromatid cohesion (GO:0070601)	0.00875241	0.0503496	19.5743	92.7514	BUB1B,BUB1			acute inflammatory response (GO:0002526)	0.0320229	0.248662	4.70221	16.1817	DLC1,HPR,IL6R
pyrimidine deoxyribonucleotide biosynthetic process (GO:0009221)	0.00875241	0.0503496	19.5743	92.7514	DTYMK,TYMS			organelle fission (GO:0048285)	0.0320229	0.248662	4.70221	16.1817	SEC16B,PEX19,PEX11A
Golgi disassembly (GO:0090166)	0.00875241	0.0503496	19.5743	92.7514	CDK1,VRK1			phosphatidylcholine metabolic process (GO:0046470)	0.0323919	0.250635	2.97429	10.2014	PCTP,CHPT1,APOA5,LPIN2,GPLD1
ribosomal small subunit export from nucleus (GO:0000056)	0.00875241	0.0503496	19.5743	92.7514	NPM1,RAN			regulation of I-kappaB kinase/NF-kappaB signaling (GO:0043122)	0.0329245	0.253856	2.03093	6.93265	AKAP13,PPM1A,PINK1,NDFIP1,NLRP6,IFIT5,RORA,TRIM38,TRIM22,APOL3
nuclear envelope reassembly (GO:0031468)	0.00958222	0.0541662	7.84105	36.444	ANKLE2,REEP4,VRK1			regulation of cell death (GO:0010941)	0.0333374	0.256135	2.61943	8.90889	RAMP3,ACOX2,LRP1,DLC1,CIDEB,HPR
negative regulation of RNA splicing (GO:0033119)	0.00958222	0.0541662	7.84105	36.444	U2AF2,RNPS1,RBMX			lipid homeostasis (GO:0055088)	0.0337674	0.258528	3.48656	11.8134	ACOX2,ACOX1,ANGPTL3,APOA5
regulation of dephosphorylation (GO:0035303)	0.00958222	0.0541662	7.84105	36.444	PPP1R14B,MTMR2,PPP1R14C			lipid biosynthetic process (GO:0008610)	0.034122	0.259744	2.92975	9.89613	ACSL1,ACSM2A,ACSM5,ACSM2B,CBR4
regulation of microtubule polymerization or depolymerization (GO:0031110)	0.00958222	0.0541662	7.84105	36.444	STMN1,SKA3,SKA1			regulation of double-strand break repair via nonhomologous end joining (GO:2001032)	0.0348785	0.259744	7.82731	26.2675	DTX3L,PARP9
DNA ligation (GO:0006266)	0.00958222	0.0541662	7.84105	36.444	TOP2A,POLD1,HMGB2			retinol metabolic process (GO:0042572)	0.0348785	0.259744	7.82731	26.2675	ADH4,RETSAT
cellular protein complex assembly (GO:0043623)	0.0103489	0.0582975	2.62933	12.0183	NUP93,ANLN,CCT2,CENPE,CENPF,NUP107,CENPW,CCDC103,CENPA			nonribosomal peptide biosynthetic process (GO:0019184)	0.0348785	0.259744	7.82731	26.2675	HAGH,OPLAH
peptidyl-serine phosphorylation (GO:0018105)	0.010798	0.0606179	2.60986	11.8185	PNCK,PLK1,CDK2,CDK1,VRK1,MAPKAPK5,CDC7,CLSPN,MASTL			plasminogen activation (GO:0031639)	0.0348785	0.259744	7.82731	26.2675	F11,KLKB1
error-free translesion synthesis (GO:0070987)	0.0111708	0.0618575	7.3506	33.0369	RFC5,RFC4,RFC2			regulation of sequestering of triglyceride (GO:0010889)	0.0348785	0.259744	7.82731	26.2675	APOC4,PPARA
nucleosome disassembly (GO:0006337)	0.0111708	0.0618575	7.3506	33.0369	SMARCD1,SET,HMGA1			positive regulation of endoplasmic reticulum unfolded protein response (GO:1900103)	0.0348785	0.259744	7.82731	26.2675	PIK3R1,ATF6
chromatin disassembly (GO:0031498)	0.0111708	0.0618575	7.3506	33.0369	SMARCD1,SET,HMGA1			prostanoid metabolic process (GO:0006692)	0.0348785	0.259744	7.82731	26.2675	ACOX1,CES2
DNA double-strand break processing (GO:0000729)	0.0111708	0.0618575	7.3506	33.0369	BLM,RBBP8,BRCA1			regulation of cellular biosynthetic process (GO:0031326)	0.0350736	0.260308	4.52113	15.1472	C3,PDK4,PRKAG2
response to UV (GO:0009411)	0.011492	0.06342	3.0284	13.5251	FEN1,NPM1,MSH2,POLD1,DTL,CDC25A,AURKB			negative regulation of viral genome replication (GO:0045071)	0.0360045	0.266311	3.41059	11.3372	OAS1,IFIT5,IFIT1,OASL
ribosome biogenesis (GO:0042254)	0.0117328	0.0645305	2.2161	9.85139	NOP56,NPM1,RPS8,DKC1,TEX10,MRTO4,DHX37,RPSA,RPL17,EXOSC2,RPL6,RAN			platelet degranulation (GO:0002576)	0.036291	0.266969	2.35227	7.80055	F8,CLEC3B,VWF,CDC37L1,SERPING1,TIMP3,KNG1
replication fork protection (GO:0048478)	0.0120517	0.0649672	15.6586	69.1885	BLM,TIPIN			phosphatidylinositol biosynthetic process (GO:0006661)	0.0363381	0.266969	2.56222	8.49349	PI4K2B,PITPNM2,PLCG2,PIK3R1,MTMR6,MTM1
chromatin-mediated maintenance of transcription (GO:0048096)	0.0120517	0.0649672	15.6586	69.1885	SMARCD1,CHEK1			regulation of defense response to virus by host (GO:0050691)	0.0382688	0.275586	4.35345	14.2058	DTX3L,IFIT1,PARP9
regulation of histone H3-K9 acetylation (GO:2000615)	0.0120517	0.0649672	15.6586	69.1885	CHEK1,BRCA1			cellular response to cAMP (GO:0071320)	0.0382688	0.275586	4.35345	14.2058	AQP8,PDE2A,RAPGEF2
cellular response to hydroxyurea (GO:0072711)	0.0120517	0.0649672	15.6586	69.1885	BLM,DDX11			cellular response to drug (GO:0035690)	0.0382688	0.275586	4.35345	14.2058	PDE2A,FBP1,GPLD1
V(D)J recombination (GO:0033151)	0.0120517	0.0649672	15.6586	69.1885	HMGB2,TCF3			fatty-acyl-CoA biosynthetic process (GO:0046949)	0.0382688	0.275586	4.35345	14.2058	ACSL1,CBR4,ACAT1
negative regulation of retinoic acid receptor signaling pathway (GO:0048387)	0.0120517	0.0649672	15.6586	69.1885	CYP26B1,EZH2			artery morphogenesis (GO:0048844)	0.0382688	0.275586	4.35345	14.2058	LRP1,ANGPTL3,ENG
ribosome assembly (GO:0042255)	0.0128403	0.0686428	3.85205	16.7763	NPM1,MRTO4,RPSA,BRIX1,RPL6			response to estradiol (GO:0032355)	0.0382688	0.275586	4.35345	14.2058	STAT5B,RAMP3,NRIP1
error-prone translesion synthesis (GO:0042276)	0.0129021	0.0686428	6.91786	30.0952	RFC5,RFC4,RFC2			organonitrogen compound biosynthetic process (GO:1901566)	0.0386372	0.277324	2.05977	6.70155	ALDH3A2,SLC25A15,GOT2,ASL,PCTP,CHPT1,CDO1,MOCS1,LPIN2
negative regulation of telomere maintenance via telomerase (GO:0032211)	0.0129021	0.0686428	6.91786	30.0952	PIF1,ACD,HNRNPA1			response to iron ion (GO:0010039)	0.0405502	0.282685	7.11537	22.8063	ACO1,B2M
organelle disassembly (GO:1903008)	0.0129021	0.0686428	6.91786	30.0952	KIF9,CDK1,VRK1			positive regulation of cellular carbohydrate metabolic process (GO:0010676)	0.0405502	0.282685	7.11537	22.8063	IRS1,GPLD1
spliceosomal snRNP assembly (GO:0000387)	0.0132786	0.0699599	4.75733	20.5593	SNRPD2,SNRPD1,SNRPG,SNRPF			muscle cell development (GO:0055001)	0.0405502	0.282685	7.11537	22.8063	SDC1,ENG
base-excision repair (GO:0006284)	0.0132786	0.0699599	4.75733	20.5593	RECQL4,POLD1,HMGA1,HMGA2			regulation of glucose import in response to insulin stimulus (GO:2001273)	0.0405502	0.282685	7.11537	22.8063	IRS1,PIK3R1
nucleotide-excision repair, DNA incision, 5'-to lesion (GO:0006296)	0.0132786	0.0699599	4.75733	20.5593	RFC5,RFC4,RFC2,POLD1			regulation of triglyceride biosynthetic process (GO:0010866)	0.0405502	0.282685	7.11537	22.8063	C3,GPLD1
regulation of glycolytic process (GO:0006110)	0.0137938	0.07244	3.77778	16.1822	NUP93,NUP107,NUP188,NUP85,NUP37			tetrahydrofolate metabolic process (GO:0046653)	0.0405502	0.282685	7.11537	22.8063	SHMT1,MTHFS
cilium assembly (GO:0060271)	0.0140362	0.0734759	2.0213	8.62308	PLK4,ODF2,PLK1,KIF24,FOXJ1,HAUS6,TUBG1,WDR34,HAUS1,HAUS8,TCTN2,CDK1,NEK2,TRIM59			protein localization to endoplasmic reticulum (GO:0070972)	0.0405502	0.282685	7.11537	22.8063	SEC16B,TAPT1
establishment of spindle orientation (GO:0051294)	0.014778	0.0768644	6.5332	27.5349	GPSM2,CENPA,NDC80			dicarboxylic acid catabolic process (GO:0043649)	0.0405502	0.282685	7.11537	22.8063	GOT2,MTHFS
protein-DNA complex disassembly (GO:0032986)	0.014778	0.0768644	6.5332	27.5349	SMARCD1,SET,HMGA1			regulation of cAMP-dependent protein kinase activity (GO:2000479)	0.0405502	0.282685	7.11537	22.8063	RAPGEF2,ADRB2
proteasome-mediated ubiquitin-dependent protein catabolic process (GO:0043161)	0.0152315	0.0789707	1.99909	8.36499	ANAPC7,UBE2C,CCNF,PLK1,BUB1B,AURKB,CDC20,RNF145,CCNB1,PTTG1,UBE2S,CDK1,GTSE1,MAD2L1			regulation of calcium ion transport (GO:0051924)	0.0407297	0.283032	3.26815	10.4607	STIM1,WNK3,IL16,MYLK
negative regulation of transcription from RNA polymerase II promoter (GO:0000122)	0.0156432	0.0794148	1.68656	7.01226	SUV39H2,HDAC2,UBE2I,CDX2,H2AFY,UHRF1,BCL11A,CBX2,PLK1,FOXJ1,HMGA2,FOXM1,AURKB,SFPQ,MYB,MTF2,BEND3,E2F1,TCF3,E2F6,RCOR2,E2F7,EZH2			regulation of glucose import (GO:0046324)	0.0416069	0.28821	4.19776	13.3467	IRS1,PRKAG2,PIK3R1
ribosomal large subunit export from nucleus (GO:0000055)	0.0158049	0.0794148	13.0482	54.1165	NPM1,RAN			positive regulation of tyrosine phosphorylation of STAT protein (GO:0042531)	0.0432179	0.298422	3.20128	10.0568	GHR,PARP9,PARP14,IL6R
positive regulation of chromatin binding (GO:0035563)	0.0158049	0.0794148	13.0482	54.1165	CDT1,DDX11			positive regulation of angiogenesis (GO:0045766)	0.0445795	0.305884	2.42953	7.557	CDH5,STIM1,KDR,ANGPTL3,TEK,HIPK2
positive regulation of mitotic metaphase/anaphase transition (GO:0045842)	0.0158049	0.0794148	13.0482	54.1165	CDT1,DLGAP5			phosphatidylcholine biosynthetic process (GO:0006656)	0.0450865	0.305884	4.0528	12.5603	PCTP,CHPT1,LPIN2
regulation of endodeoxyribonuclease activity (GO:0032071)	0.0158049	0.0794148	13.0482	54.1165	NPM1,DDX11			purine ribonucleoside triphosphate metabolic process (GO:0009205)	0.0450865	0.305884	4.0528	12.5603	ENTPD5,GIMAP7,CLPX
response to hydroxyurea (GO:0072710)	0.0158049	0.0794148	13.0482	54.1165	BLM,DDX11			G2 DNA damage checkpoint (GO:0031572)	0.0450865	0.305884	4.0528	12.5603	TAOK3,FOXN3,CDC14B
glomerular epithelial cell development (GO:0072310)	0.0158049	0.0794148	13.0482	54.1165	NUP93,FOXJ1			aminoglycan catabolic process (GO:0006026)	0.0450865	0.305884	4.0528	12.5603	SDC2,FUCA1,SDC1
positive regulation of chromatin silencing (GO:0031937)	0.0158049	0.0794148	13.0482	54.1165	DNMT1,TRIM28			branching involved in blood vessel morphogenesis (GO:0001569)	0.0465414	0.305884	6.52209	20.0059	NOTCH4,ENG
snoRNA 3'-end processing (GO:0031126)	0.0158049	0.0794148	13.0482	54.1165	DKC1,EXOSC2			regulation of lipase activity (GO:0060191)	0.0465414	0.305884	6.52209	20.0059	ANGPTL3,PCSK6
telomeric D-loop disassembly (GO:0061820)	0.0158049	0.0794148	13.0482	54.1165	RECQL4,BLM			acyl-CoA biosynthetic process (GO:0071616)	0.0465414	0.305884	6.52209	20.0059	CBR4,ACAT1
positive regulation of binding (GO:0051099)	0.0158799	0.0794313	3.14575	13.0319	CDT1,DDX11,STMN1,HMGB2,RAN,NME1			copper ion transport (GO:0006825)	0.0465414	0.305884	6.52209	20.0059	STEAP4,SLC31A1
regulation of alternative mRNA splicing, via spliceosome (GO:0000381)	0.0159058	0.0794313	4.48502	18.5728	HNRNPL,RNPS1,HNRNPA1,RBMX			positive regulation of mitochondrial fission (GO:0090141)	0.0465414	0.305884	6.52209	20.0059	PINK1,KDR
ribonucleoprotein complex assembly (GO:0022618)	0.0167537	0.08341	2.41319	9.86787	NPM1,SNRPD2,SNRPD1,MRTO4,SNRPG,RPSA,BRIX1,SNRPF,RPL6			hydrogen peroxide catabolic process (GO:0042744)	0.0465414	0.305884	6.52209	20.0059	GPX3,CAT
regulation of mRNA splicing, via spliceosome (GO:0048024)	0.0169373	0.0840669	3.57117	14.5641	HNRNPL,U2AF2,RNPS1,HNRNPA1,RBMX			cell migration involved in sprouting angiogenesis (GO:0002042)	0.0465414	0.305884	6.52209	20.0059	KDR,GPLD1
nucleotide-excision repair, DNA incision (GO:0033683)	0.0173331	0.0855097	4.36022	17.6813	RFC5,RFC4,RFC2,POLD1			response to ethanol (GO:0045471)	0.0465414	0.305884	6.52209	20.0059	GOT2,ADH6
regulation of protein dephosphorylation (GO:0035304)	0.0173331	0.0855097	4.36022	17.6813	ANKLE2,PPP1R14B,CDCA2,PPP1R14C			necroptotic process (GO:0070266)	0.0465414	0.305884	6.52209	20.0059	CYLD,CD14
viral life cycle (GO:0019058)	0.017928	0.0881775	2.75456	11.0772	NUP93,NUP107,NUP188,NUP85,KPNA2,RAN,NUP37			fatty acid transport (GO:0015908)	0.0465414	0.305884	6.52209	20.0059	GOT2,PPARA
regulation of microtubule cytoskeleton organization (GO:0070507)	0.0189683	0.0930132	5.87928	23.3112	STMN1,SKA3,SKA1			glycoside metabolic process (GO:0016137)	0.0465414	0.305884	6.52209	20.0059	FUCA1,CBR4
negative regulation of circadian rhythm (GO:0042754)	0.0199875	0.0959872	11.1836	43.7575	SUV39H2,SFPQ			protein complex assembly (GO:0006461)	0.0485214	0.317241	1.96741	5.9529	SEC16B,GRHPR,F8,SEC23A,SEC24B,SEC24A,AHNAK,SAR1B,TEK
positive regulation of transcription of nuclear large rRNA transcript from RNA polymerase I promoter (GO:1901838)	0.0199875	0.0959872	11.1836	43.7575	NCL,DDX11			positive regulation of cell-matrix adhesion (GO:0001954)	0.0487056	0.317241	3.91751	11.8385	KDR,CDH13,TEK
negative regulation of chromatin silencing (GO:0031936)	0.0199875	0.0959872	11.1836	43.7575	HMGA1,TET1			regulation of phosphatidylinositol 3-kinase activity (GO:0043551)	0.0487056	0.317241	3.91751	11.8385	IRS1,PIK3R1,TEK
histone phosphorylation (GO:0016572)	0.0199875	0.0959872	11.1836	43.7575	CCNA2,CDK2			regulation of phosphatidylinositol 3-kinase signaling (GO:0014066)	0.0500122	0.324781	2.61616	7.83668	CEACAM1,ENTPD5,NEDD4,KDR,TEK
DNA topological change (GO:0006265)	0.0199875	0.0959872	11.1836	43.7575	TOP2A,HMGB2			negative regulation of response to external stimulus (GO:0032102)	0.0519486	0.326575	2.33283	6.89933	CDH5,NLRP6,RORC,RORA,TEK,PPARA
Golgi inheritance (GO:0048313)	0.0199875	0.0959872	11.1836	43.7575	CDK1,VRK1			negative regulation of cellular metabolic process (GO:0031324)	0.0524624	0.326575	3.79094	11.1744	PINK1,EDNRB,PPARA
negative regulation of peptidyl-lysine acetylation (GO:2000757)	0.0199875	0.0959872	11.1836	43.7575	SET,BRCA1			macromolecule catabolic process (GO:0009057)	0.0524624	0.326575	3.79094	11.1744	KIF16B,NEDD4,CLPX
cellular response to radiation (GO:0071478)	0.0204208	0.0977797	4.13031	16.0718	RAD51AP1,BLM,RAD51,ECT2			positive regulation of protein modification process (GO:0031401)	0.0526621	0.326575	2.02937	5.97419	C3,PINK1,SMPD1,DLC1,KDR,FAM20A,TEK,ENG
transcription from RNA polymerase II promoter (GO:0006366)	0.020506	0.0978998	1.70565	6.6299	CDX2,NCBP2,SRRT,YBX1,SSRP1,CCNB1,TRIM28,PTTG1,CDK4,U2AF2,SARNP,SNRPG,CDK1,E2F2,RNPS1,TAF6,SNRPF,TRIP13,RBMX,NR2C2AP			positive regulation of I-kappaB kinase/NF-kappaB signaling (GO:0043123)	0.0526621	0.326575	2.02937	5.97419	AKAP13,PPM1A,PINK1,NDFIP1,IFIT5,TRIM38,TRIM22,APOL3
regulation of chromosome organization (GO:0033044)	0.0212843	0.100147	5.59902	21.555	CDT1,PIF1,MKI67			positive regulation of response to wounding (GO:1903036)	0.0528327	0.326575	6.02008	17.7028	SCARF1,MYLK
histone mRNA metabolic process (GO:0008334)	0.0212843	0.100147	5.59902	21.555	NCBP2,SNRPG,SNRPF			positive regulation of glycolytic process (GO:0045821)	0.0528327	0.326575	6.02008	17.7028	PFKFB1,ENTPD5
negative regulation of cyclin-dependent protein serine/threonine kinase activity (GO:0045736)	0.0212843	0.100147	5.59902	21.555	TFAP4,CDK4,PLK1			positive regulation of coenzyme metabolic process (GO:0051197)	0.0528327	0.326575	6.02008	17.7028	PFKFB1,ENTPD5
cellular senescence (GO:0090398)	0.0212843	0.100147	5.59902	21.555	HMGA1,HMGA2,MAPKAPK5			intracellular lipid transport (GO:0032365)	0.0528327	0.326575	6.02008	17.7028	PRKAG2,SLC25A20
regulation of cellular senescence (GO:2000772)	0.0212843	0.100147	5.59902	21.555	HMGA1,HMGA2,EEF1E1			positive regulation of acute inflammatory response (GO:0002675)	0.0528327	0.326575	6.02008	17.7028	F12,KLKB1
negative regulation of DNA metabolic process (GO:0051053)	0.0220833	0.103607	4.02419	15.344	BLM,MSH2,TET1,CDC6			positive regulation of membrane protein ectodomain proteolysis (GO:0051044)	0.0528327	0.326575	6.02008	17.7028	GPLD1,SH3D19
RNA metabolic process (GO:0016070)	0.022219	0.103944	2.17826	8.29222	HNRNPL,SNRNP40,RNASEH2A,DKC1,NCBP2,HNRNPH1,SNRPG,DHX37,HNRNPA1,RBMX			positive regulation of cellular response to insulin stimulus (GO:1900078)	0.0528327	0.326575	6.02008	17.7028	IRS1,PIK3R1
viral process (GO:0016032)	0.0229705	0.107152	2.07631	7.83505	NUP93,RANBP1,NUP107,NUP188,NUP85,RPS8,RPSA,RPL17,RPL6,RAN,NUP37			positive regulation of double-strand break repair (GO:2000781)	0.0528327	0.326575	6.02008	17.7028	DTX3L,PARP9
positive regulation of cellular protein localization (GO:1903829)	0.0245707	0.112478	3.21891	11.9299	CDT1,PLK1,CDK1,GTSE1,NDC80			JAK-STAT cascade involved in growth hormone signaling pathway (GO:0060397)	0.0528327	0.326575	6.02008	17.7028	GHR,STAT5B
regulation of single stranded viral RNA replication via double stranded DNA intermediate (GO:0045091)	0.0245757	0.112478	9.78514	36.2637	TOP2A,HMGA2			regulation of T cell mediated cytotoxicity (GO:0001914)	0.0528327	0.326575	6.02008	17.7028	CEACAM1,HLA-E
mitotic G1 DNA damage checkpoint (GO:0031571)	0.0245757	0.112478	9.78514	36.2637	RFWD3,CDK2			protein targeting to peroxisome (GO:0006625)	0.0528327	0.326575	6.02008	17.7028	PEX19,LONP2
nuclear pore complex assembly (GO:0051292)	0.0245757	0.112478	9.78514	36.2637	NUP93,NUP107			regulation of cell junction assembly (GO:1901888)	0.0528327	0.326575	6.02008	17.7028	PRKCH,RAPGEF2
G1 DNA damage checkpoint (GO:0044783)	0.0245757	0.112478	9.78514	36.2637	RFWD3,CDK2			negative regulation of endopeptidase activity (GO:0010951)	0.0569227	0.350862	2.51515	7.20858	SERPINC1,TIMP3,SERPING1,SORL1,KNG1
mitotic G1/S transition checkpoint (GO:0044819)	0.0245757	0.112478	9.78514	36.2637	RFWD3,CDK2			negative regulation of NF-kappaB import into nucleus (GO:0042347)	0.0594054	0.357087	5.58979	15.782	PPM1A,CYLD
regulation of small GTPase mediated signal transduction (GO:0051056)	0.0245959	0.112478	2.38581	8.83984	ARHGAP11A,DEPDC1B,PLEKHG2,RACGAP1,ARHGAP39,RHOV,ECT2,FOXM1			regulation of RIG-I signaling pathway (GO:0039535)	0.0594054	0.357087	5.58979	15.782	RNF125,DDX60
protein complex subunit organization (GO:0071822)	0.0256499	0.116969	3.8275	14.0209	CDT1,CENPH,NUF2,NDC80			heme biosynthetic process (GO:0006783)	0.0594054	0.357087	5.58979	15.782	ALAD,ALAS1
cellular response to UV (GO:0034644)	0.026026	0.118353	3.16683	11.5547	NPM1,POLD1,CHEK1,CDC25A,AURKB			regulation of steroid metabolic process (GO:0019218)	0.0594054	0.357087	5.58979	15.782	RORC,RORA
positive regulation of cyclin-dependent protein kinase activity (GO:1904031)	0.0263593	0.118873	5.11163	18.5855	PSRC1,CKS2,CKS1B			positive regulation of triglyceride metabolic process (GO:0090208)	0.0594054	0.357087	5.58979	15.782	APOA5,GPLD1
regulation of histone acetylation (GO:0035065)	0.0263593	0.118873	5.11163	18.5855	SET,CHEK1,BRCA1			artery development (GO:0060840)	0.0594054	0.357087	5.58979	15.782	ANGPTL3,ENG
negative regulation of telomere maintenance via telomere lengthening (GO:1904357)	0.0263593	0.118873	5.11163	18.5855	PIF1,ACD,HNRNPA1			regulation of glucose transport (GO:0010827)	0.0594054	0.357087	5.58979	15.782	C3,PRKAG2
peptidyl-serine modification (GO:0018209)	0.0274255	0.123339	2.20176	7.91814	PNCK,PLK1,CDK2,CDK1,VRK1,MAPKAPK5,CDC7,CLSPN,MASTL			positive regulation of positive chemotaxis (GO:0050927)	0.0594054	0.357087	5.58979	15.782	KDR,CDH13
cellular response to ionizing radiation (GO:0071479)	0.0275554	0.123582	3.73618	13.4187	RAD51AP1,BLM,RAD51,ECT2			programmed necrotic cell death (GO:0097300)	0.0594054	0.357087	5.58979	15.782	CYLD,CD14
organelle assembly (GO:0070925)	0.027874	0.124667	1.75758	6.29223	NPM1,CENPW,KIF24,FOXJ1,HAUS6,TUBG1,WDR34,CENPA,HAUS1,ANLN,CENPE,CENPF,HAUS8,TCTN2,NEK2,TRIM59
ncRNA processing (GO:0034470)	0.0280588	0.12515	2.00829	7.17655	NOP56,RPS8,DKC1,TEX10,SRRT,MRTO4,DHX37,RPSA,RPL17,EXOSC2,RPL6
negative regulation of cell cycle G2/M phase transition (GO:1902750)	0.0290989	0.128466	3.06755	10.8501	H2AFY,CHEK1,PLK1,BRCA1,DTL
regulation of double-strand break repair via homologous recombination (GO:0010569)	0.0291179	0.128466	4.89839	17.3227	RAD51AP1,RAD51,CHEK1
regulation of protein localization to nucleus (GO:1900180)	0.0291179	0.128466	4.89839	17.3227	PLK1,CDK1,GTSE1
protein localization to chromosome (GO:0034502)	0.0291179	0.128466	4.89839	17.3227	ACD,PLK1,CENPA
rRNA metabolic process (GO:0016072)	0.0293085	0.128615	2.07411	7.32137	NOP56,RPS8,DKC1,TEX10,MRTO4,DHX37,RPSA,RPL17,EXOSC2,RPL6
positive regulation of gene expression, epigenetic (GO:0045815)	0.0295432	0.128615	3.6491	12.8518	SMARCD1,H2AFY,CHEK1,HMGA1
negative regulation of nuclear division (GO:0051784)	0.0295467	0.128615	8.69746	30.6306	CHEK1,FBXO5
negative regulation of histone acetylation (GO:0035067)	0.0295467	0.128615	8.69746	30.6306	SET,BRCA1
regulation of chromatin binding (GO:0035561)	0.0295467	0.128615	8.69746	30.6306	CDT1,DDX11
regulation of phosphorylation (GO:0042325)	0.0299685	0.130103	2.45791	8.62139	NUP93,ANKLE2,NUP107,NUP188,MCM7,NUP85,NUP37
rRNA processing (GO:0006364)	0.0310794	0.134567	2.0523	7.12395	NOP56,RPS8,DKC1,TEX10,MRTO4,DHX37,RPSA,RPL17,EXOSC2,RPL6
intrinsic apoptotic signaling pathway in response to DNA damage (GO:0008630)	0.0316138	0.136518	3.56598	12.3175	MSH2,E2F1,CASP2,BRCA1
cellular response to alcohol (GO:0097306)	0.0320229	0.137555	4.70221	16.1817	BLM,RAD51,BRCA1
positive regulation of fibroblast proliferation (GO:0048146)	0.0320229	0.137555	4.70221	16.1817	CDK4,SPHK1,E2F1
regulation of cell proliferation (GO:0042127)	0.0327368	0.140251	1.50408	5.14283	HDAC2,CDCA7,HMGB2,TTK,BRCA1,DBF4B,FOXM1,PTHLH,E2F7,IL11,TIPIN,NPM1,PRMT1,HMGA1,TET1,CDC7,NAP1L1,CDC6,SHCBP1,NME1,CNOT6,TFAP4,CDK4,PRC1,CDK2,BIRC5,EEF1E1
mRNA metabolic process (GO:0016071)	0.0348169	0.144841	2.59051	8.69805	SFPQ,CPSF6,NCBP2,U2AF2,SNRPG,SNRPF
rRNA 3'-end processing (GO:0031125)	0.0348785	0.144841	7.82731	26.2675	RPSA,EXOSC2
pyrimidine nucleoside salvage (GO:0043097)	0.0348785	0.144841	7.82731	26.2675	UCK2,TK1
carbohydrate derivative transport (GO:1901264)	0.0348785	0.144841	7.82731	26.2675	SLC25A19,SLC29A2
pre-mRNA cleavage required for polyadenylation (GO:0098789)	0.0348785	0.144841	7.82731	26.2675	CPSF6,NCBP2
alternative mRNA splicing, via spliceosome (GO:0000380)	0.0348785	0.144841	7.82731	26.2675	RBM17,SFPQ
exit from mitosis (GO:0010458)	0.0348785	0.144841	7.82731	26.2675	UBE2C,UBE2S
histone H3 deacetylation (GO:0070932)	0.0348785	0.144841	7.82731	26.2675	HDAC2,SFPQ
negative regulation by host of viral transcription (GO:0043922)	0.0348785	0.144841	7.82731	26.2675	TFAP4,HMGA2
ribosomal subunit export from nucleus (GO:0000054)	0.0348785	0.144841	7.82731	26.2675	NPM1,RAN
pyrimidine-containing compound salvage (GO:0008655)	0.0348785	0.144841	7.82731	26.2675	UCK2,TK1
pyrimidine deoxyribonucleotide catabolic process (GO:0009223)	0.0348785	0.144841	7.82731	26.2675	NT5C,DCTPP1
positive regulation of transcription, DNA-templated (GO:0045893)	0.0349648	0.144841	1.40009	4.69509	SMARCD1,BLM,HDAC2,UHRF1,HMGB2,BRCA1,YBX1,FOXM1,BARX2,CKS1B,TRIM28,NUP85,MYB,CHEK1,E2F1,E2F2,MYBL2,E2F5,E2F7,IL11,NPM1,H2AFZ,MCRS1,HMGA1,TET1,FOXJ1,HMGA2,ILF3,SFPQ,TFAP4,PSRC1,CCNE1,MTF2,CKS2,TCF3,RBMX,RAN,PHF19
regulation of embryonic development (GO:0045995)	0.0350736	0.144924	4.52113	15.1472	RACGAP1,CDX2,CDK1
nucleic acid phosphodiester bond hydrolysis (GO:0090305)	0.0359083	0.147997	2.88651	9.60281	RFC5,FEN1,RFC4,RFC2,POLD1
regulation of gene expression, epigenetic (GO:0040029)	0.0377513	0.154809	2.84453	9.32078	DNMT1,H2AFY,MTF2,PHF19,EZH2
mRNA 3'-end processing (GO:0031124)	0.0377513	0.154809	2.84453	9.32078	CPSF6,NCBP2,U2AF2,SARNP,RNPS1
ribosomal large subunit assembly (GO:0000027)	0.0382688	0.154979	4.35345	14.2058	MRTO4,BRIX1,RPL6
positive regulation of cyclin-dependent protein serine/threonine kinase activity (GO:0045737)	0.0382688	0.154979	4.35345	14.2058	PSRC1,CKS2,CKS1B
negative regulation of DNA biosynthetic process (GO:2000279)	0.0382688	0.154979	4.35345	14.2058	PIF1,ACD,HNRNPA1
ATP-dependent chromatin remodeling (GO:0043044)	0.0382688	0.154979	4.35345	14.2058	HDAC2,NASP,ACTL6A
nuclear envelope organization (GO:0006998)	0.0382688	0.154979	4.35345	14.2058	NUP93,REEP4,PLK1
spermatogenesis (GO:0007283)	0.0387033	0.15635	2.17045	7.05794	CYP26B1,PTTG1,RACGAP1,RUVBL1,FOXJ1,TRIP13,SPA17,CDK16
male gamete generation (GO:0048232)	0.0399734	0.161081	2.15547	6.93964	CYP26B1,PTTG1,RACGAP1,RUVBL1,FOXJ1,TRIP13,SPA17,CDK16
DNA replication-independent nucleosome organization (GO:0034724)	0.0405502	0.161408	7.11537	22.8063	NASP,ASF1B
mRNA cleavage involved in mRNA processing (GO:0098787)	0.0405502	0.161408	7.11537	22.8063	CPSF6,NCBP2
tetrahydrofolate metabolic process (GO:0046653)	0.0405502	0.161408	7.11537	22.8063	MTHFD1L,TYMS
regulation of retinoic acid receptor signaling pathway (GO:0048385)	0.0405502	0.161408	7.11537	22.8063	CYP26B1,EZH2
mitotic DNA integrity checkpoint (GO:0044774)	0.0405502	0.161408	7.11537	22.8063	TOP2A,CLSPN
microtubule bundle formation (GO:0001578)	0.0450865	0.179026	4.0528	12.5603	PSRC1,PLK1,KIF20A
regulation of cellular response to heat (GO:1900034)	0.0456947	0.179975	2.68811	8.29491	NUP93,NUP107,NUP188,NUP85,NUP37
cytoplasmic translation (GO:0002181)	0.0457898	0.179975	3.1371	9.67384	MRTO4,HSPA14,RPL17,RPL6
regulation of cellular response to stress (GO:0080135)	0.0463565	0.179975	2.40461	7.38551	NUP93,NPM1,NUP107,NUP188,NUP85,NUP37
branching involved in blood vessel morphogenesis (GO:0001569)	0.0465414	0.179975	6.52209	20.0059	SEMA3E,NRARP
nucleoside salvage (GO:0043174)	0.0465414	0.179975	6.52209	20.0059	UCK2,TK1
pore complex assembly (GO:0046931)	0.0465414	0.179975	6.52209	20.0059	NUP93,NUP107
pyrimidine-containing compound catabolic process (GO:0072529)	0.0465414	0.179975	6.52209	20.0059	NT5C,TET1
cellular response to nitrogen compound (GO:1901699)	0.0465414	0.179975	6.52209	20.0059	BLM,DDX11
purine nucleotide catabolic process (GO:0006195)	0.0465414	0.179975	6.52209	20.0059	NT5C,NUDT1
establishment of protein localization to chromosome (GO:0070199)	0.0465414	0.179975	6.52209	20.0059	ACD,H2AFY
purine-containing compound catabolic process (GO:0072523)	0.0465414	0.179975	6.52209	20.0059	NT5C,NUDT1
protein acetylation (GO:0006473)	0.0487056	0.187898	3.91751	11.8385	NAA40,DSCC1,ESCO2
DNA-templated transcription, termination (GO:0006353)	0.0500409	0.192593	2.35628	7.05684	NCBP2,U2AF2,SARNP,SNRPG,RNPS1,SNRPF
negative regulation of DNA binding (GO:0043392)	0.0524624	0.198183	3.79094	11.1744	TFAP4,E2F1,HMGA2
positive regulation of DNA binding (GO:0043388)	0.0524624	0.198183	3.79094	11.1744	HMGB2,HMGA2,NME1
nuclear pore organization (GO:0006999)	0.0528327	0.198183	6.02008	17.7028	NUP93,NUP107
epithelial cilium movement (GO:0003351)	0.0528327	0.198183	6.02008	17.7028	CCDC103,SPA17
mitotic sister chromatid cohesion (GO:0007064)	0.0528327	0.198183	6.02008	17.7028	DSCC1,CDCA5
response to X-ray (GO:0010165)	0.0528327	0.198183	6.02008	17.7028	BLM,MSH2
pyrimidine nucleoside biosynthetic process (GO:0046134)	0.0528327	0.198183	6.02008	17.7028	UCK2,TK1
negative regulation of cell aging (GO:0090344)	0.0528327	0.198183	6.02008	17.7028	HMGA2,FOXM1
pyrimidine-containing compound metabolic process (GO:0072527)	0.0528327	0.198183	6.02008	17.7028	UCK2,SLC25A19
negative regulation of DNA-dependent DNA replication (GO:2000104)	0.0528327	0.198183	6.02008	17.7028	BLM,TIPIN
positive regulation of double-strand break repair (GO:2000781)	0.0528327	0.198183	6.02008	17.7028	DDX11,FOXM1
nucleotide-excision repair (GO:0006289)	0.0539002	0.201723	2.30984	6.74616	RFC5,UBE2I,RFC4,RFC2,POLD1,RBBP8
negative regulation of binding (GO:0051100)	0.0545612	0.203729	2.54795	7.41053	TFAP4,DDX11,E2F1,HMGA2,AURKB
anatomical structure homeostasis (GO:0060249)	0.0563546	0.208987	3.67228	10.5618	RECQL4,ACD,POLD1
positive regulation of DNA replication (GO:0045740)	0.0563546	0.208987	3.67228	10.5618	CDT1,DBF4,DBF4B
positive regulation of ATPase activity (GO:0032781)	0.0563546	0.208987	3.67228	10.5618	UHRF1,ATP1B3,DNAJC9
positive regulation of protein ubiquitination (GO:0031398)	0.0569227	0.210614	2.51515	7.20858	FANCI,DCUN1D5,SPHK1,PLK1,BRCA1
positive regulation of programmed cell death (GO:0043068)	0.0591059	0.215875	1.76064	4.97983	TOP2A,TFAP4,MELK,PLEKHG2,E2F1,HMGA2,CASP2,RNPS1,EEF1E1,ECT2,ITGB3BP
DNA alkylation (GO:0006305)	0.0594054	0.215875	5.58979	15.782	DNMT1,BEND3
positive regulation of mRNA processing (GO:0050685)	0.0594054	0.215875	5.58979	15.782	NCBP2,RBMX
DNA methylation or demethylation (GO:0044728)	0.0594054	0.215875	5.58979	15.782	DNMT1,BEND3
negative regulation of DNA recombination (GO:0045910)	0.0594054	0.215875	5.58979	15.782	BLM,MSH2
regulation of stem cell proliferation (GO:0072091)	0.0594054	0.215875	5.58979	15.782	HMGB2,HMGA2
positive regulation of G1/S transition of mitotic cell cycle (GO:1900087)	0.0594054	0.215875	5.58979	15.782	CDC45,CDC6
protein localization to chromatin (GO:0071168)	0.0594054	0.215875	5.58979	15.782	H2AFY,PLK1

## Sheet: GO_Molecular_Functions
Up-regulated pathway analysis								Down-regulated pathway analysis
Term	P-value	FDR	Z-Score	Combined Score	Genes			Term	P-value	FDR	Z-Score	Combined Score	Genes
DNA binding (GO:0003677)	9.29324e-14	3.81952e-11	3.24284	97.3075	TOP2A,FEN1,MCM7,DSCC1,HMGB2,MCM10,BRCA1,YBX1,CHTF18,RPL6,KIF15,TRIM28,EXO1,MYB,MYBL2,RFC5,TIPIN,RFC4,H2AFY,RFC2,H2AFZ,SPHK1,DDX11,H2AFX,TET1,ILF3,SFPQ,MSH2,MTF2,MCM2,KHDRBS1,GTF3C2,DNMT1,BLM,HDAC2,SRRT,BARX2,RAD51AP1,RECQL4,CDC45,POLD1,RBBP8,E2F1,E2F2,HNRNPA1,E2F6,CDT1,BCL11A,XRCC2,XRCC3,HMGA1,FOXJ1,HMGA2,MND1,PA2G4,FANCG,RAD51,TFAP4,ABI2,TAF6,TCF3,EZH2,PHF19			oxidoreductase activity, acting on the CH-OH group of donors, NAD or NADP as acceptor (GO:0016616)	5.30424e-11	2.65743e-08	9.6315	227.881	CBR1,CYB5A,HIBADH,ADH1C,ADH1A,ADHFE1,CYP4A22,SORD,HSD17B4,ADH6,ADH4,GRHPR,BDH1,EHHADH,GPD1,CRYL1,CBR4
DNA-dependent ATPase activity (GO:0008094)	1.69595e-12	3.48518e-10	12.4436	337.257	TOP2A,RFC5,ERCC6L,BLM,RFC4,MCM7,RFC2,DSCC1,DDX11,XRCC2,XRCC3,CHTF18,RAD51,MSH2,RUVBL1,MCM4,MCM6			alcohol dehydrogenase (NAD) activity (GO:0004022)	6.35893e-09	1.59291e-06	118.409	2234.78	ADH4,ADH1C,ADH1B,ADHFE1,ADH1A,ADH6
tubulin binding (GO:0015631)	1.43085e-09	1.96026e-07	4.61598	94.0044	KIF11,BRCA1,SKA1,KIF15,RACGAP1,HAUS8,STMN1,NUSAP1,CCT5,RCC2,PLK1,KIF24,KIF23,DNM1,CENPE,KIF9,KIF18A,KIF18B,PSRC1,KIFC1,REEP4,KIF4A,EFHC1,BIRC5,KIF2C,KIF20A			alcohol dehydrogenase activity, zinc-dependent (GO:0004024)	5.62659e-08	9.3964e-06	196.96	3287.88	ADH4,ADH1C,ADH1B,ADH1A,ADH6
DNA helicase activity (GO:0003678)	2.56524e-09	2.63578e-07	15.1034	298.763	RECQL4,GINS1,GINS2,BLM,CDC45,MCM7,DDX11,RUVBL1,GINS4,MCM4,MCM6			oxidoreductase activity, acting on the aldehyde or oxo group of donors, NAD or NADP as acceptor (GO:0016620)	1.90326e-06	0.000238383	15.3678	202.424	ALDH3A2,ADH4,ALDH1L1,ALDH6A1,ALDH5A1,ALDH2,ALDH9A1
microtubule binding (GO:0008017)	4.09604e-09	2.84917e-07	5.14178	99.3044	RCC2,PLK1,KIF24,KIF23,KIF11,SKA1,DNM1,KIF15,CENPE,KIF9,KIF18A,KIF18B,PSRC1,RACGAP1,HAUS8,KIFC1,REEP4,KIF4A,NUSAP1,BIRC5,KIF2C,KIF20A			oxidoreductase activity, acting on paired donors, with incorporation or reduction of molecular oxygen, NAD(P)H as one donor, and incorporation of one atom of oxygen (GO:0016709)	6.6703e-06	0.000668364	9.59202	114.316	POR,CYP4F2,CYP4A22,CYP4F3,FMO3,FMO4,CYP4F11,FMO5
single-stranded DNA-dependent ATPase activity (GO:0043142)	4.15937e-09	2.84917e-07	55.3611	1068.35	RFC5,PIF1,RFC4,RAD51,RFC2,DSCC1,CHTF18			NAD binding (GO:0051287)	1.25721e-05	0.00104977	14.7905	166.896	GRHPR,ADH4,ALDH5A1,ALDH2,SORD,CRYL1
microtubule motor activity (GO:0003777)	2.45884e-08	1.44369e-06	9.96516	174.6	CENPE,KIF9,KIF18A,KIF18B,KIFC1,KIF4A,KIF24,KIF23,KIF2C,KIF11,KIF20A,KIF15			acyl-CoA dehydrogenase activity (GO:0003995)	2.3358e-05	0.00167177	19.6869	209.952	ACOX2,ACOX1,IVD,ACADM,ACADSB
protein-DNA loading ATPase activity (GO:0033170)	1.92874e-07	8.8079e-06	98.4747	1522.54	RFC5,RFC4,RFC2,DSCC1,CHTF18			fatty acid ligase activity (GO:0015645)	6.26293e-05	0.00392216	15.1414	146.543	ACSL1,ACSM2A,ACSM5,ACSM2B,SLC27A5
DNA clamp loader activity (GO:0003689)	1.92874e-07	8.8079e-06	98.4747	1522.54	RFC5,RFC4,RFC2,DSCC1,CHTF18			zinc ion binding (GO:0008270)	8.00212e-05	0.00445452	2.83954	26.786	ENPEP,C11ORF54,SEC23A,SEC24B,SEC24A,ADH1B,BHMT2,SORD,MYRIP,SAMHD1,ZFYVE1,KNG1,ADH6,ALAD,ADH4,CYLD,RNF125,SMPD1,RGN,SHANK3
ATP-dependent DNA helicase activity (GO:0004003)	2.88709e-07	1.1866e-05	15.8374	238.477	RECQL4,PIF1,BLM,MCM7,DDX11,RUVBL1,MCM4,MCM6			oxidoreductase activity, acting on single donors with incorporation of molecular oxygen, incorporation of two atoms of oxygen (GO:0016702)	0.0001398	0.00700396	12.3005	109.171	HGD,ADI1,HAAO,CDO1,HPD
3'-5' DNA helicase activity (GO:0043138)	3.50241e-07	1.30863e-05	33.8224	502.759	GINS1,RECQL4,GINS2,BLM,CDC45,GINS4			C-acyltransferase activity (GO:0016408)	0.000162861	0.00741757	19.6492	171.392	ACSM2A,ACSM5,ACSM2B,ACAT1
RNA binding (GO:0003723)	6.99211e-07	2.3948e-05	2.05465	29.1213	TOP2A,DAZAP1,NUDT1,HMGB2,BRCA1,YBX1,MKI67,RPL6,TUBA1B,RAVER1,TRIM28,SNRPD2,SNRPD1,NUSAP1,KPNA2,SLC16A3,RPS8,PRMT1,NCBP2,DDX11,SPATS2,RPSA,DNM1,NME1,ILF3,SFPQ,HNRNPH1,DKC1,SARNP,NCL,MRTO4,SNRPG,SNRPF,SNRPA,KHDRBS1,HDAC2,SRRT,WDR62,RAD51AP1,STIP1,TCOF1,U2AF2,DHX37,BRIX1,HNRNPA1,RPL17,EXOSC2,NOP56,NPM1,PRPF38A,CPSF6,UBE2I,FUS,CCDC137,MCRS1,RCC2,NAP1L1,PA2G4,SSRP1,HNRNPL,CCT6A,SNRNP40,RNPS1,RBMX,RAN			transition metal ion binding (GO:0046914)	0.000194086	0.0081031	2.45245	20.9616	ENPEP,C11ORF54,SEC23A,SEC24B,SEC24A,ADH1B,BHMT2,SORD,MYRIP,SAMHD1,ZFYVE1,KNG1,ADH6,ALAD,ADH4,CYLD,RNF125,SMPD1,FDX1,RGN,FBXL5,SHANK3,PCK2
double-stranded DNA binding (GO:0003690)	1.11238e-06	3.51683e-05	6.02603	82.6108	FEN1,H2AFY,UHRF1,DDX11,XRCC2,XRCC3,HMGB2,MCM10,MND1,YBX1,RAD51AP1,RAD51,MSH2			aldehyde dehydrogenase (NAD) activity (GO:0004029)	0.00031649	0.012197	15.7177	126.657	ALDH3A2,ALDH1L1,ALDH2,ALDH9A1
motor activity (GO:0003774)	1.31236e-06	3.83707e-05	6.54402	88.63	CENPE,KIF9,KIF18A,KIF18B,KIFC1,KIF4A,KIF24,KIF23,KIF2C,KIF11,KIF20A,KIF15			fatty-acyl-CoA synthase activity (GO:0004321)	0.000504318	0.0180474	29.4205	223.37	ACSM2A,ACSM5,ACSM2B
DNA secondary structure binding (GO:0000217)	1.40039e-06	3.83707e-05	16.2726	219.335	RECQL4,BLM,RAD51,MSH2,XRCC2,XRCC3,HMGB2			acyl-CoA ligase activity (GO:0003996)	0.000791945	0.0264509	23.5352	168.065	ACSM2A,ACSM5,ACSM2B
four-way junction DNA binding (GO:0000400)	1.53316e-06	3.9383e-05	23.6721	316.926	BLM,RAD51,MSH2,XRCC2,XRCC3,HMGB2			heme binding (GO:0020037)	0.00212279	0.0650206	4.24544	26.1308	PGRMC1,CYP2U1,CAT,FLVCR2,SDHD,CYP4F11,SUOX
kinase binding (GO:0019900)	7.46464e-06	0.000180469	2.78974	32.9338	KIF11,DBF4B,FOXM1,AURKB,CKS1B,CCNB1,RACGAP1,FBXO5,NPM1,H2AFY,RCC2,PLK1,VRK1,CDC6,CDC25C,CDC25A,DNM1,CCNA2,TPX2,DBF4,ABI2,MSH2,PRC1,CKS2,KIF20A,RHOV,STX1A			CoA-ligase activity (GO:0016405)	0.00220629	0.0650206	14.7072	89.956	ACSM2A,ACSM5,ACSM2B
single-stranded DNA binding (GO:0003697)	1.07815e-05	0.000246178	5.74922	65.7577	RAD51AP1,BLM,CDC45,RAD51,MSH2,DDX11,XRCC2,XRCC3,HMGB2,MCM10,HNRNPA1			cAMP binding (GO:0030552)	0.00288743	0.0803669	13.0724	76.4396	PDE2A,RAPGEF2,RAPGEF4
ATPase activity (GO:0016887)	1.46827e-05	0.000317611	3.65478	40.6734	BLM,KIF24,KIF23,KIF11,WDR34,HSPA14,KIF15,CENPE,KIF9,KIF18A,KIF18B,MSH2,KIFC1,KIF4A,RUVBL1,KIF2C,KIF20A			serine-type endopeptidase activity (GO:0004252)	0.00393905	0.103867	2.58143	14.2929	C3,C4A,C1S,C1R,F12,CFI,F11,MASP2,MASP1,PCSK6,KLKB1,CFB
cyclin-dependent protein kinase activity (GO:0097472)	1.75282e-05	0.000360204	10.2405	112.151	CCNA2,CCNB2,CCNB1,CDK4,CDK2,CDK1,CDK16			sterol transporter activity (GO:0015248)	0.0049089	0.11141	6.54435	34.7944	STARD5,OSBP,APOA5,ABCG2
endodeoxyribonuclease activity (GO:0004520)	2.14417e-05	0.000419644	9.87424	106.15	FEN1,RAD51,EME1,EXO1,XRCC2,XRCC3,RBBP8			oxidoreductase activity, acting on NAD(P)H, quinone or similar compound as acceptor (GO:0016655)	0.00564802	0.11141	9.80282	50.7438	CBR1,ADH4,CBR4
histone kinase activity (GO:0035173)	4.40111e-05	0.000822208	31.4435	315.412	MELK,CDK2,CDK1,AURKB			flavin adenine dinucleotide binding (GO:0050660)	0.00676733	0.11141	4.57059	22.8331	POR,ACOX2,ACOX1,CRY2,ETFDH
nucleosomal DNA binding (GO:0031492)	6.89872e-05	0.00123277	10.2853	98.5499	HDAC2,H2AFY,H2AFZ,ACTL6A,HMGA2,CENPA			sterol binding (GO:0032934)	0.00676733	0.11141	4.57059	22.8331	STARD5,OSBP,RORC,RORA,APOA5
poly-pyrimidine tract binding (GO:0008187)	0.000108738	0.00186213	13.1212	119.752	KHDRBS1,DAZAP1,U2AF2,HNRNPH1,MCRS1			acid-thiol ligase activity (GO:0016878)	0.0068238	0.11141	9.04829	45.1269	ACSM2A,ACSM5,ACSM2B
sequence-specific double-stranded DNA binding (GO:1990837)	0.000115409	0.00189733	4.32058	39.1748	SUV39H2,SFPQ,CDC45,H2AFY,DDX11,HMGA1,BEND3,HMGA2,FOXJ1,MCM10,KIF2C			bile acid transmembrane transporter activity (GO:0015125)	0.0068238	0.11141	9.04829	45.1269	CEACAM1,SLC10A1,SLCO2B1
cyclin-dependent protein serine/threonine kinase activity (GO:0004693)	0.000147789	0.0023362	8.75978	77.2589	CCNB2,CCNB1,CDK4,CDK2,CDK1,CDK16			phosphatidylinositol-3,4,5-trisphosphate binding (GO:0005547)	0.0079712	0.11141	5.60829	27.0988	MYO1B,KIF16B,IQGAP2,ZFYVE1
purine ribonucleoside triphosphate binding (GO:0035639)	0.000173958	0.00264802	2.47256	21.4042	PIF1,BLM,RALA,SPHK1,PLK1,HSPA14,TUBG1,SMC4,NME1,RECQL4,TUBA1C,TPX2,TUBA1B,TUBB2B,RAD51,MSH2,MTHFD1L,KIFC1,TUBB3,MCM6,RHOV,TRIP13,RAN			organic acid transmembrane transporter activity (GO:0005342)	0.00813412	0.11141	8.40155	40.4256	SLC2A9,SLC22A25,SLC10A1
nucleoside-triphosphatase activity (GO:0017111)	0.000186286	0.00273441	2.40756	20.6767	BLM,DDX11,NUDT1,KIF24,KIF23,KIF11,HSPA14,GPN1,DNM1,KIF15,RECQL4,CENPE,KIF9,KIF18A,KIF18B,MSH2,KIFC1,KIF4A,RUVBL1,RAD54L,KIF2C,KIF20A,RHOV,RAN			cholesterol transporter activity (GO:0017127)	0.00813412	0.11141	8.40155	40.4256	STARD5,APOA5,ABCG2
histone methyltransferase binding (GO:1990226)	0.000293634	0.0041615	39.2294	319.059	NOP56,CBX3,CBX1			CoA hydrolase activity (GO:0016289)	0.00813412	0.11141	8.40155	40.4256	ACOT2,BAAT,ACOT6
protein kinase binding (GO:0019901)	0.000328695	0.00450312	2.22579	17.8517	TOP2A,KIF11,DBF4B,FOXM1,CKS1B,CCNB1,RACGAP1,FBXO5,NPM1,H2AFY,RCC2,PLK1,VRK1,CDC25C,CDC25A,DNM1,CCNA2,TPX2,DBF4,MSH2,PRC1,CKS2,MAPKAPK5,KIF20A,RHOV,TCF3			retinol dehydrogenase activity (GO:0004745)	0.00813412	0.11141	8.40155	40.4256	ADH4,ADH1C,ADH1A
protein serine/threonine kinase activity (GO:0004674)	0.000415741	0.00551192	2.41986	18.8397	PLK4,PNCK,PLK1,HMGA2,CDC7,VRK1,MASTL,AURKB,CIT,CCNB2,CCNB1,MELK,CDK4,CHEK1,CDK2,PBK,CDK1,NEK2,MAPKAPK5,CDK16,PAK4			low-density lipoprotein particle binding (GO:0030169)	0.00813412	0.11141	8.40155	40.4256	CDH13,SORL1,SCARF1
annealing helicase activity (GO:0036310)	0.000504318	0.00628105	29.4205	223.37	RECQL4,BLM,RAD54L			acyl-CoA hydrolase activity (GO:0047617)	0.00813412	0.11141	8.40155	40.4256	ACOT2,BAAT,ACOT6
histone serine kinase activity (GO:0035174)	0.000504318	0.00628105	29.4205	223.37	MELK,VRK1,AURKB			carnitine transmembrane transporter activity (GO:0015226)	0.00875241	0.11141	19.5743	92.7514	SLC25A15,SLC25A20
DNA polymerase binding (GO:0070182)	0.00055302	0.00649404	13.0968	98.2273	FANCI,ACD,RAD51,FANCD2			acyl-CoA oxidase activity (GO:0003997)	0.00875241	0.11141	19.5743	92.7514	ACOX2,ACOX1
poly(U) RNA binding (GO:0008266)	0.00055302	0.00649404	13.0968	98.2273	KHDRBS1,DAZAP1,HNRNPH1,MCRS1			amino-acid betaine transmembrane transporter activity (GO:0015199)	0.00875241	0.11141	19.5743	92.7514	SLC25A15,SLC25A20
ATPase activity, coupled (GO:0042623)	0.000575048	0.00656513	4.18677	31.2378	TOP2A,BLM,KIF18A,RAD51,MSH2,DDX11,XRCC2,XRCC3,HSPA14			hydroxymethyl-, formyl- and related transferase activity (GO:0016742)	0.00875241	0.11141	19.5743	92.7514	SHMT1,FTCD
core promoter binding (GO:0001047)	0.000723452	0.00803618	4.04342	29.2399	SFPQ,NPM1,H2AFY,E2F1,HMGA2,E2F2,RBMX,E2F7,EZH2			L-ornithine transmembrane transporter activity (GO:0000064)	0.00875241	0.11141	19.5743	92.7514	SLC25A15,SLC25A20
deoxyribonuclease activity (GO:0004536)	0.000813366	0.0087972	7.86869	55.9804	RAD51,EME1,XRCC2,XRCC3,NME1			ubiquinone binding (GO:0048039)	0.00875241	0.11141	19.5743	92.7514	ETFDH,SDHD
protein serine/threonine kinase activator activity (GO:0043539)	0.000950073	0.0095246	7.56566	52.6492	CCNB1,DBF4,CKS2,DBF4B,CKS1B			aldehyde dehydrogenase [NAD(P)+] activity (GO:0004030)	0.00875241	0.11141	19.5743	92.7514	ADH4,ALDH2
ATP-dependent microtubule motor activity, plus-end-directed (GO:0008574)	0.000950073	0.0095246	7.56566	52.6492	KIF18A,KIF18B,KIF4A,KIF11,WDR34			phosphoric diester hydrolase activity (GO:0008081)	0.00889498	0.11141	5.41463	25.5693	SMPD1,PDE2A,PLCG2,GPLD1
damaged DNA binding (GO:0003684)	0.000950143	0.0095246	5.90891	41.1195	FEN1,MSH2,POLD1,HMGB2,RBBP8,FANCG			serine-type peptidase activity (GO:0008236)	0.00961854	0.117534	2.28074	10.5919	C3,C4A,C1S,C1R,F12,CFI,F11,MASP2,MASP1,PCSK6,KLKB1,CFB
enhancer sequence-specific DNA binding (GO:0001158)	0.00106187	0.0103912	4.84328	33.1654	SFPQ,HDAC2,CDX2,H2AFZ,ACTL6A,HMGB2,HMGA1			protein phosphorylated amino acid binding (GO:0045309)	0.00988591	0.117925	5.23387	24.1629	IRS1,NEDD4,PLCG2,PIK3R1
transcription regulatory region DNA binding (GO:0044212)	0.00125505	0.011996	2.25353	15.0549	SUV39H2,NPM1,H2AFY,BCL11A,HMGB2,HMGA2,FOXJ1,BRCA1,HNRNPL,SFPQ,TFAP4,MYB,E2F1,E2F2,MYBL2,TCF3,RCOR2,RBMX,E2F7,EZH2			adenyl ribonucleotide binding (GO:0032559)	0.0108811	0.124368	2.09092	9.45249	PDE2A,PRKAG2,MTHFS,CLPX,PINK1,MYO1B,SNRK,OAS1,WNK3,PDK4,RAPGEF2,SIK2,FBP1,RAPGEF4
exodeoxyribonuclease activity, producing 5'-phosphomonoesters (GO:0016895)	0.00163478	0.0147165	16.8091	107.852	FEN1,EXO1,POLD1			ubiquitin-like protein conjugating enzyme binding (GO:0044390)	0.0109457	0.124368	5.06478	22.8665	RNF144B,RNF125,PPARA,RNF185
oxidized purine DNA binding (GO:0032357)	0.00163478	0.0147165	16.8091	107.852	RECQL4,BLM,MSH2			RNA polymerase II transcription factor activity, sequence-specific transcription regulatory region DNA binding (GO:0001133)	0.0111708	0.124368	7.3506	33.0369	RORC,RORA,PPARA
ubiquitin-like protein conjugating enzyme activity (GO:0061650)	0.00164711	0.0147165	9.24241	59.2321	UBE2I,UBE2C,UBE2S,UBE2T			calcium ion binding (GO:0005509)	0.0125568	0.13676	2.05167	8.98116	LRP1,C1R,NOTCH4,DYSF,ITPR2,CDH5,CLEC3B,STIM1,PITPNM2,RGN,SPARCL1,RAPGEF2,CDH13,MASP1
ATP binding (GO:0005524)	0.00199279	0.0174263	2.48196	15.4334	PIF1,BLM,SPHK1,PLK1,HSPA14,SMC4,NME1,RECQL4,TPX2,RAD51,MTHFD1L,MSH2,KIFC1,TRIP13,MCM6			ATPase activity, coupled to movement of substances (GO:0043492)	0.0128403	0.136872	3.85205	16.7763	ATP8B4,ABCA6,ABCC6,ABCA9,ABCG2
DNA replication origin binding (GO:0003688)	0.00288743	0.0242191	13.0724	76.4396	CDC45,DDX11,MCM10			cyclic nucleotide binding (GO:0030551)	0.014778	0.154245	6.5332	27.5349	PDE2A,RAPGEF2,RAPGEF4
annealing activity (GO:0097617)	0.00288743	0.0242191	13.0724	76.4396	RECQL4,BLM,RAD54L			3-chloroallyl aldehyde dehydrogenase activity (GO:0004028)	0.0158049	0.158365	13.0482	54.1165	ALDH3A2,ALDH9A1
GTP binding (GO:0005525)	0.00392678	0.0322781	2.8844	15.9794	TPX2,TUBA1C,TUBA1B,TUBB2B,RALA,TUBB3,RHOV,TUBG1,RAN,NME1			3-hydroxyacyl-CoA dehydrogenase activity (GO:0003857)	0.0158049	0.158365	13.0482	54.1165	EHHADH,HSD17B4
cyclin-dependent protein serine/threonine kinase regulator activity (GO:0016538)	0.00429112	0.0345814	6.82924	37.2276	CCNB1,CDK4,CKS2,CKS1B			lipoprotein particle binding (GO:0071813)	0.0189683	0.178817	5.87928	23.3112	CDH13,SORL1,SCARF1
adenyl ribonucleotide binding (GO:0032559)	0.00464202	0.0366898	2.25351	12.1072	PIF1,BLM,SPHK1,PLK1,HSPA14,SMC4,NME1,RECQL4,TPX2,RAD51,MTHFD1L,MSH2,KIFC1,TRIP13,MCM6			salt transmembrane transporter activity (GO:1901702)	0.0199875	0.178817	11.1836	43.7575	SLC2A9,SLC22A25
ATP-dependent helicase activity (GO:0008026)	0.00539592	0.0418439	3.5355	18.4628	BLM,MCM7,DDX11,RUVBL1,DHX37,MCM4,MCM6			sterol esterase activity (GO:0004771)	0.0199875	0.178817	11.1836	43.7575	LIPA,CES2
nucleobase-containing compound kinase activity (GO:0019205)	0.00631751	0.0480833	6.04032	30.5908	DTYMK,UCK2,TK1,NME1			BMP binding (GO:0036122)	0.0199875	0.178817	11.1836	43.7575	HFE2,ENG
ATP-dependent microtubule motor activity (GO:1990939)	0.00676733	0.0497605	4.57059	22.8331	KIF18A,KIF18B,KIF4A,KIF11,WDR34			glucocorticoid receptor binding (GO:0035259)	0.0199875	0.178817	11.1836	43.7575	STAT5B,NRIP1
purine ribonucleoside binding (GO:0032550)	0.00678002	0.0497605	2.65046	13.2358	TPX2,TUBA1C,TUBA1B,TUBB2B,RALA,TUBB3,RHOV,TUBG1,RAN,NME1			urate transmembrane transporter activity (GO:0015143)	0.0199875	0.178817	11.1836	43.7575	SLC2A9,SLC22A25
telomeric DNA binding (GO:0042162)	0.0079712	0.0574765	5.60829	27.0988	PIF1,BLM,ACD,NCL			hydrolase activity, acting on acid anhydrides, catalyzing transmembrane movement of substances (GO:0016820)	0.0204208	0.179488	4.13031	16.0718	ABCA6,ABCC6,ABCA9,ABCG2
DNA binding, bending (GO:0008301)	0.00813412	0.0576401	8.40155	40.4256	TOP2A,HMGB2,HMGA2			phosphatidylinositol-3,4-bisphosphate binding (GO:0043325)	0.0212843	0.183852	5.59902	21.555	KIF16B,TTPA,ZFYVE1
chromo shadow domain binding (GO:0070087)	0.00875241	0.059954	19.5743	92.7514	CHAF1A,TRIM28			filamin binding (GO:0031005)	0.0245757	0.200791	9.78514	36.2637	CEACAM1,SYNPO2
Y-form DNA binding (GO:0000403)	0.00875241	0.059954	19.5743	92.7514	BLM,MSH2			NADPH binding (GO:0070402)	0.0245757	0.200791	9.78514	36.2637	GRHPR,CBR4
RNA polymerase II distal enhancer sequence-specific DNA binding (GO:0000980)	0.00947181	0.0627889	4.18074	19.4799	SFPQ,HDAC2,CDX2,H2AFZ,ACTL6A			long-chain fatty acid-CoA ligase activity (GO:0004467)	0.0245757	0.200791	9.78514	36.2637	ACSL1,SLC27A5
methylation-dependent protein binding (GO:0140034)	0.00947181	0.0627889	4.18074	19.4799	UHRF1,NCAPG2,MTF2,NCAPD3,PHF19			hydro-lyase activity (GO:0016836)	0.0256499	0.200791	3.8275	14.0209	ALAD,EHHADH,HSD17B4,ACO1
helicase activity (GO:0004386)	0.00988591	0.0644938	5.23387	24.1629	RECQL4,BLM,DDX11,RUVBL1			ATPase activity, coupled to transmembrane movement of substances (GO:0042626)	0.0256499	0.200791	3.8275	14.0209	ABCA6,ABCC6,ABCA9,ABCG2
guanyl ribonucleotide binding (GO:0032561)	0.010612	0.0681487	2.46684	11.2137	TPX2,TUBA1C,TUBA1B,TUBB2B,RALA,TUBB3,RHOV,TUBG1,RAN,NME1			P-P-bond-hydrolysis-driven transmembrane transporter activity (GO:0015405)	0.0256499	0.200791	3.8275	14.0209	ABCA6,ABCC6,ABCA9,ABCG2
methylated histone binding (GO:0035064)	0.0119322	0.0687949	3.92929	17.4009	UHRF1,NCAPG2,MTF2,NCAPD3,PHF19			protein homodimerization activity (GO:0042803)	0.0282803	0.217976	1.5535	5.53913	SHMT1,PEX11A,SPPL2A,HSD17B4,ABAT,ADRB2,GIMAP7,GHR,CDH5,PNPO,IL6R,VWF,MMAA,PDE2A,TMEM192,MUT,GRHPR,CEACAM1,ALDH5A1,ACOX2,CAT,CRYL1,CDH13,MASP1,ABCG2
AT DNA binding (GO:0003680)	0.0120517	0.0687949	15.6586	69.1885	HMGA1,HMGA2			protease binding (GO:0002020)	0.0287998	0.218617	2.48018	8.79816	PINK1,STIM1,VWF,SERPINC1,SYVN1,LONP2,TIMP3
G-quadruplex DNA binding (GO:0051880)	0.0120517	0.0687949	15.6586	69.1885	BLM,DDX11			4 iron, 4 sulfur cluster binding (GO:0051539)	0.0295467	0.220939	8.69746	30.6306	ETFDH,ACO1
flap endonuclease activity (GO:0048256)	0.0120517	0.0687949	15.6586	69.1885	FEN1,EXO1			metal ion binding (GO:0046872)	0.0300245	0.22121	1.68015	5.89016	LRP1,C1R,NOTCH4,DYSF,ITPR2,CDH5,CLEC3B,PINK1,SNRK,STIM1,PITPNM2,RGN,SPARCL1,RAPGEF2,CDH13,SIK2,MASP1,FBP1
ATP-dependent 3'-5' DNA helicase activity (GO:0043140)	0.0120517	0.0687949	15.6586	69.1885	RECQL4,BLM			sodium:amino acid symporter activity (GO:0005283)	0.0348785	0.244054	7.82731	26.2675	SLC6A12,SLC6A1
poly(G) binding (GO:0034046)	0.0120517	0.0687949	15.6586	69.1885	DAZAP1,MCRS1			phosphatidylinositol-3,5-bisphosphate 3-phosphatase activity (GO:0052629)	0.0348785	0.244054	7.82731	26.2675	MTMR6,MTM1
histone threonine kinase activity (GO:0035184)	0.0120517	0.0687949	15.6586	69.1885	CHEK1,VRK1			ubiquitin conjugating enzyme binding (GO:0031624)	0.0350736	0.244054	4.52113	15.1472	RNF144B,RNF125,PPARA
bubble DNA binding (GO:0000405)	0.0120517	0.0687949	15.6586	69.1885	RECQL4,BLM			phosphotyrosine residue binding (GO:0001784)	0.0350736	0.244054	4.52113	15.1472	IRS1,PLCG2,PIK3R1
protein phosphatase 2A binding (GO:0051721)	0.0129021	0.0707037	6.91786	30.0952	ANKLE2,SPHK1,MASTL			NADP binding (GO:0050661)	0.0382688	0.262639	4.35345	14.2058	GRHPR,CAT,CBR4
ubiquitin conjugating enzyme activity (GO:0061631)	0.0129021	0.0707037	6.91786	30.0952	UBE2C,UBE2S,UBE2T			low-density lipoprotein receptor activity (GO:0005041)	0.0405502	0.267311	7.11537	22.8063	LRP1,SORL1
poly-purine tract binding (GO:0070717)	0.0129021	0.0707037	6.91786	30.0952	KHDRBS1,DAZAP1,MCRS1			nucleoside-diphosphatase activity (GO:0017110)	0.0405502	0.267311	7.11537	22.8063	ENTPD5,SLC25A42
magnesium ion binding (GO:0000287)	0.0145537	0.0787051	2.64822	11.2017	TOP2A,PIF1,MSH2,SPHK1,PLK1,DCTPP1,RAN,NME1			ubiquitin protein ligase activity involved in ERAD pathway (GO:1904264)	0.0405502	0.267311	7.11537	22.8063	SYVN1,RNF185
telomerase activity (GO:0003720)	0.0158049	0.0792173	13.0482	54.1165	SNRNP40,DKC1			carboxylic ester hydrolase activity (GO:0052689)	0.0445795	0.277586	2.42953	7.557	PNPLA7,ABHD2,RGN,LIPA,BPHL,CES2
oxidized DNA binding (GO:0032356)	0.0158049	0.0792173	13.0482	54.1165	RECQL4,MSH2			iron ion binding (GO:0005506)	0.0457898	0.277586	3.1371	9.67384	PHYH,HAAO,FDX1,FBXL5
crossover junction endodeoxyribonuclease activity (GO:0008821)	0.0158049	0.0792173	13.0482	54.1165	EME1,XRCC3			tropomyosin binding (GO:0005523)	0.0465414	0.277586	6.52209	20.0059	CALD1,LMOD1
transcription factor activity, RNA polymerase II transcription factor recruiting (GO:0001135)	0.0158049	0.0792173	13.0482	54.1165	MYB,MYBL2			lipoprotein transporter activity (GO:0042954)	0.0465414	0.277586	6.52209	20.0059	LRP1,MIA3
RNA-directed DNA polymerase activity (GO:0003964)	0.0158049	0.0792173	13.0482	54.1165	SNRNP40,DKC1			phosphatidylinositol monophosphate phosphatase activity (GO:0052744)	0.0465414	0.277586	6.52209	20.0059	MTMR6,MTM1
GDP-dissociation inhibitor activity (GO:0005092)	0.0158049	0.0792173	13.0482	54.1165	GPSM2,RANBP1			transcription coactivator binding (GO:0001223)	0.0465414	0.277586	6.52209	20.0059	RORC,RORA
protein phosphatase inhibitor activity (GO:0004864)	0.0189683	0.0939273	5.87928	23.3112	PPP1R14B,SET,PPP1R14C			transaminase activity (GO:0008483)	0.0465414	0.277586	6.52209	20.0059	GOT2,ABAT
protein kinase activity (GO:0004672)	0.0192263	0.0940718	1.69377	6.6929	PLK4,PNCK,PLK1,BUB1B,CDC7,VRK1,MASTL,PKMYT1,AURKB,CIT,CCNA2,MELK,CDK2,CHEK1,PBK,CDK1,MAPKAPK5,NEK2,BUB1,CDK16,PAK4			phosphatidylinositol-3-phosphatase activity (GO:0004438)	0.0465414	0.277586	6.52209	20.0059	MTMR6,MTM1
nucleoside-triphosphate diphosphatase activity (GO:0047429)	0.0199875	0.0966454	11.1836	43.7575	NUDT1,DCTPP1			phosphatidylinositol phosphate binding (GO:1901981)	0.0522577	0.294102	2.58161	7.61978	MYO1B,KIF16B,OSBP,IQGAP2,ZFYVE1
endoribonuclease activity, producing 5'-phosphomonoesters (GO:0016891)	0.0212843	0.101719	5.59902	21.555	FEN1,RNASEH2A,EXO1			phosphatidylinositol-3,5-bisphosphate phosphatase activity (GO:0106018)	0.0528327	0.294102	6.02008	17.7028	MTMR6,MTM1
kinase activity (GO:0016301)	0.0244669	0.11478	1.92287	7.13469	SPHK1,PLK1,BUB1B,CDC7,VRK1,PKMYT1,MASTL,CHEK1,CDK2,CDK1,NEK2,BUB1,PAK4			lipoprotein particle receptor activity (GO:0030228)	0.0528327	0.294102	6.02008	17.7028	LRP1,SORL1
protein serine/threonine phosphatase inhibitor activity (GO:0004865)	0.0245757	0.11478	9.78514	36.2637	PPP1R14B,PPP1R14C			oxidoreductase activity, acting on the CH-NH2 group of donors, oxygen as acceptor (GO:0016641)	0.0528327	0.294102	6.02008	17.7028	MAOA,PNPO
regulatory region DNA binding (GO:0000975)	0.0257875	0.119086	2.0369	7.45069	HNRNPL,SFPQ,TFAP4,H2AFY,BCL11A,MYB,HMGB2,HMGA2,MYBL2,BRCA1,RCOR2			adrenergic receptor binding (GO:0031690)	0.0528327	0.294102	6.02008	17.7028	NEDD4,RAPGEF2
enhancer binding (GO:0035326)	0.0263593	0.120374	5.11163	18.5855	HMGB2,HMGA1,TCF3			insulin-like growth factor receptor binding (GO:0005159)	0.0528327	0.294102	6.02008	17.7028	IRS1,PIK3R1
endodeoxyribonuclease activity, producing 3'-phosphomonoesters (GO:0016889)	0.0295467	0.131997	8.69746	30.6306	EME1,XRCC3			peptidase activator activity (GO:0016504)	0.0594054	0.327056	5.58979	15.782	PINK1,CLPX
ribosomal large subunit binding (GO:0043023)	0.0295467	0.131997	8.69746	30.6306	NPM1,CPSF6
microtubule plus-end binding (GO:0051010)	0.0348785	0.152501	7.82731	26.2675	KIF18A,KIF2C
DNA-(apurinic or apyrimidinic site) lyase activity (GO:0003906)	0.0348785	0.152501	7.82731	26.2675	HMGA1,HMGA2
endonuclease activity (GO:0004519)	0.0359083	0.155351	2.88651	9.60281	FEN1,RAD51,EME1,XRCC2,XRCC3
pre-mRNA binding (GO:0036002)	0.0382688	0.162149	4.35345	14.2058	HNRNPL,U2AF2,HNRNPA1
snoRNA binding (GO:0030515)	0.0382688	0.162149	4.35345	14.2058	NOP56,DKC1,NUDT1
ribosomal small subunit binding (GO:0043024)	0.0465414	0.191285	6.52209	20.0059	NPM1,NME1
5'-nucleotidase activity (GO:0008253)	0.0465414	0.191285	6.52209	20.0059	NT5C,NT5DC2
nucleoside kinase activity (GO:0019206)	0.0465414	0.191285	6.52209	20.0059	UCK2,TK1
cadherin binding (GO:0045296)	0.0520104	0.211646	1.70842	5.05062	NOP56,RANBP1,BZW2,RPL6,ANLN,CCNB2,ATIC,DIAPH3,RUVBL1,CLIC1,DBN1,RAN,PAK4
5'-3' exonuclease activity (GO:0008409)	0.0528327	0.212885	6.02008	17.7028	FEN1,EXO1
phosphotransferase activity, alcohol group as acceptor (GO:0016773)	0.0552703	0.220545	1.78265	5.1617	SPHK1,CHEK1,PLK1,CDK1,BUB1B,CDC7,NEK2,VRK1,PKMYT1,BUB1,PAK4
nucleotidase activity (GO:0008252)	0.0594054	0.234114	5.58979	15.782	NT5C,NT5DC2
nuclease activity (GO:0004518)	0.0598976	0.234114	2.85117	8.02639	FEN1,RNASEH2A,EXO1,NME1

## Sheet: Reactome signaling pathways
Up-regulated pathway analysis								Down-regulated pathway analysis
Term	P-value	FDR	Z-Score	Combined Score	Genes			Term	P-value	FDR	Z-Score	Combined Score	Genes
Cell Cycle Homo sapiens R-HSA-1640170	8.53145e-86	5.95495e-83	14.7835	2895.76	ANKLE2,ERCC6L,NUP107,NUP188,ZWILCH,HJURP,BUB1B,SMC4,SMC2,CDC20,PTTG1,RUVBL1,CHEK1,NEK2,OIP5,KNTC1,FBXO5,GTSE1,ANAPC7,VRK1,ESCO2,CDC25C,CDC25A,NUP93,CCNE1,DKC1,KIF20A,BLM,SET,CDCA5,NCAPG,CDCA8,PKMYT1,NCAPH,SKA1,CCNB2,CCNB1,NUP85,CLSPN,PLK4,CDT1,ACD,UBE2I,ODF2,UBE2C,RCC2,PLK1,CDC7,CDC6,NDC80,ZWINT,TPX2,KIF18A,POLA2,CDK4,CDK2,CDK1,TOP2A,FEN1,SETD8,MCM7,NCAPG2,MCM10,BRCA1,FOXM1,LMNB1,CKS1B,SGOL2,SGOL…			Metabolism Homo sapiens R-HSA-1430728	1.76912e-33	1.22777e-30	3.94158	297.254	DMGDH,PI4K2B,PECR,SLC23A2,ALDH1L1,TPMT,PANK1,RORA,ACSM5,HNMT,PPP2R1B,IYD,OSBP,PDK4,MCCC2,PHYH,STARD5,G6PC,HGD,ACSL1,PIPOX,SLC6A12,SDHD,MAT1A,UPB1,CYP27A1,ALDH3A2,POR,BTD,CYP2U1,FDX1,GPD1,ACOT2,SUCLG2,ACOT6,HPD,SLC27A5,CES2,ABCG2,PFKFB1,SLC35D1,SAR1B,MAOA,INSIG1,SHMT1,PEX11A,SDC2,ITPR2,PIK3R1,MTMR6,ADH6,ACAT1,MTM1,ADH4,PLCG2,PNPO,HAO1,ASL,PCK2,SLC10A1,CYP4F2,ADHFE1,CYP4F3,GOT2,EPHX1,MTHFS,CYP4F11,…
Cell Cycle, Mitotic Homo sapiens R-HSA-69278	2.32205e-74	8.10394e-72	14.9009	2526.43	ANKLE2,ERCC6L,NUP107,NUP188,ZWILCH,BUB1B,SMC4,SMC2,CDC20,PTTG1,NEK2,KNTC1,FBXO5,GTSE1,ANAPC7,VRK1,ESCO2,CDC25C,CDC25A,NUP93,CCNE1,KIF20A,SET,CDCA5,NCAPG,CDCA8,PKMYT1,NCAPH,SKA1,CCNB2,CCNB1,NUP85,PLK4,CDT1,ODF2,UBE2C,RCC2,PLK1,CDC7,CDC6,NDC80,ZWINT,TPX2,POLA2,KIF18A,CDK4,CDK2,CDK1,TOP2A,FEN1,SETD8,MCM7,NCAPG2,MCM10,FOXM1,CKS1B,LMNB1,SGOL2,SGOL1,NUF2,MYBL2,RFC5,RFC4,RFC2,H2AFZ,H2AFX,HAUS6,KIF23,TUB…			Metabolism of lipids and lipoproteins Homo sapiens R-HSA-556833	1.62689e-14	4.33029e-12	3.78138	120.057	DMGDH,PI4K2B,PECR,ALAS1,CYP4A22,PRKAG2,RORA,MCEE,SMPD1,OSBP,ACADM,CBR1,PHYH,STARD5,ACSL1,BAAT,APOA5,MUT,CYP27A1,ALDH3A2,BDH1,CYP2U1,ACOX2,ACOX1,EHHADH,FDX1,PCCB,GPD1,ACOT2,ACOT6,PPARA,SLC27A5,SEC23A,SAR1B,INSIG1,PEX11A,HSD17B4,PIK3R1,MTMR6,ACAT1,MTM1,SLC25A20,SEC24B,SEC24A,MMAA,PNPLA7,SLC10A1,CYP4F2,CYP4F3,CYP4F11,SARDH,SDC1,CHPT1,LPIN2
M Phase Homo sapiens R-HSA-68886	9.54551e-40	2.22092e-37	12.6477	1136.36	ANKLE2,ERCC6L,NUP107,SETD8,NUP188,ZWILCH,NCAPG2,BUB1B,SMC4,SMC2,LMNB1,CDC20,SGOL2,SGOL1,PTTG1,NUF2,KNTC1,FBXO5,ANAPC7,H2AFZ,H2AFX,KIF23,VRK1,MASTL,NUP93,BIRC5,KIF2C,KIF20A,ITGB3BP,SET,CDCA5,NCAPG,CDCA8,CENPA,NCAPH,SKA1,AURKB,CCNB2,CCNB1,NUP85,BUB1,UBE2C,RCC2,PLK1,ZWINT,NDC80,CENPE,CENPF,KIF18A,CENPH,CENPI,CENPK,CDK1,CENPM,NCAPD2,CENPO,NCAPD3,SPC25,MAD2L1,NUP37			Biological oxidations Homo sapiens R-HSA-211859	1.87188e-14	4.33029e-12	7.001	221.296	SLC35D1,ADH1C,TPMT,MAOA,ADH1B,ADH1A,CYP4A22,ACSM2A,ACSM5,OPLAH,BPHL,PAPSS2,ACSM2B,ADH6,ADH4,UGP2,ALDH2,CYP4V2,CYP4F2,CYP4F3,EPHX1,FMO3,MAT1A,CYP4F11,CYP27A1,POR,CYP2U1,FDX1,CES2
Mitotic Prometaphase Homo sapiens R-HSA-68877	2.21343e-39	3.86244e-37	27.4192	2440.48	ERCC6L,NUP107,ZWILCH,CDCA5,BUB1B,NCAPG,CDCA8,SMC4,CENPA,NCAPH,SKA1,AURKB,SMC2,CDC20,CCNB2,CCNB1,SGOL2,SGOL1,NUP85,NUF2,KNTC1,BUB1,RCC2,PLK1,NDC80,ZWINT,CENPE,KIF18A,CENPF,CENPH,CENPI,CENPK,CDK1,BIRC5,CENPM,KIF2C,NCAPD2,CENPO,ITGB3BP,MAD2L1,SPC25,NUP37			Phase 1 - Functionalization of compounds Homo sapiens R-HSA-211945	9.85429e-14	1.70972e-11	11.2431	336.71	ADH1C,MAOA,ADH1B,ADH1A,CYP4F2,CYP4A22,EPHX1,CYP4F3,FMO3,CYP4F11,BPHL,ADH6,CYP27A1,ADH4,POR,ALDH2,CYP2U1,CYP4V2,FDX1,CES2
Resolution of Sister Chromatid Cohesion Homo sapiens R-HSA-2500257	7.27221e-34	1.0152e-31	25.0542	1911.73	ERCC6L,NUP107,ZWILCH,CDCA5,BUB1B,CDCA8,CENPA,SKA1,AURKB,CDC20,CCNB2,CCNB1,SGOL2,SGOL1,NUP85,NUF2,KNTC1,BUB1,RCC2,PLK1,NDC80,ZWINT,CENPE,KIF18A,CENPF,CENPH,CENPI,CENPK,CDK1,BIRC5,CENPM,KIF2C,CENPO,ITGB3BP,MAD2L1,SPC25,NUP37			Metabolism of amino acids and derivatives Homo sapiens R-HSA-71291	9.4993e-13	1.3185e-10	4.8172	133.352	HIBADH,SHMT1,HAAO,TAT,GPT,HNMT,PAPSS2,FTCD,ACAT1,DHTKD1,IYD,DBT,ASL,HAO1,MCCC2,HGD,BHMT2,GOT2,SLC6A12,PIPOX,MAT1A,FAH,SUOX,ACADSB,QDPR,SEPSECS,GRHPR,SLC25A15,ALDH6A1,DAO,ADI1,IVD,CDO1,HPD,ALDH9A1
Mitotic Metaphase and Anaphase Homo sapiens R-HSA-2555396	2.493e-28	2.90019e-26	13.0071	826.72	ANKLE2,ERCC6L,NUP107,ZWILCH,CDCA5,BUB1B,CDCA8,CENPA,SKA1,AURKB,LMNB1,CDC20,SGOL2,SGOL1,PTTG1,NUP85,NUF2,KNTC1,FBXO5,BUB1,ANAPC7,UBE2C,RCC2,PLK1,VRK1,NDC80,ZWINT,CENPE,KIF18A,CENPF,CENPH,CENPI,CENPK,BIRC5,CENPM,KIF2C,CENPO,ITGB3BP,MAD2L1,SPC25,NUP37			Branched-chain amino acid catabolism Homo sapiens R-HSA-70895	2.12467e-09	2.45753e-07	25.5127	509.479	MCCC2,ALDH6A1,HIBADH,SHMT1,IVD,DBT,ACADSB,ACAT1,ALDH9A1
RHO GTPases Activate Formins Homo sapiens R-HSA-5663220	2.11662e-27	2.11057e-25	17.7114	1087.83	ERCC6L,NUP107,ZWILCH,BUB1B,CDCA8,CENPA,SKA1,AURKB,CDC20,SGOL2,SGOL1,NUP85,NUF2,KNTC1,BUB1,RCC2,PLK1,NDC80,ZWINT,CENPE,KIF18A,CENPF,DIAPH3,CENPH,CENPI,CENPK,BIRC5,CENPM,KIF2C,CENPO,ITGB3BP,MAD2L1,SPC25,NUP37			Intrinsic Pathway of Fibrin Clot Formation Homo sapiens R-HSA-140837	3.38992e-08	3.36087e-06	22.6318	389.264	F8,VWF,SERPINC1,F12,F11,SERPING1,KLKB1,KNG1
Mitotic Anaphase Homo sapiens R-HSA-68882	2.53774e-27	2.21418e-25	12.6623	775.421	ANKLE2,ERCC6L,NUP107,ZWILCH,CDCA5,BUB1B,CDCA8,CENPA,SKA1,AURKB,LMNB1,CDC20,SGOL2,SGOL1,PTTG1,NUP85,NUF2,KNTC1,BUB1,ANAPC7,UBE2C,RCC2,PLK1,VRK1,NDC80,ZWINT,CENPE,KIF18A,CENPF,CENPH,CENPI,CENPK,BIRC5,CENPM,KIF2C,CENPO,ITGB3BP,MAD2L1,SPC25,NUP37			Regulation of Complement cascade Homo sapiens R-HSA-977606	1.5165e-07	1.31556e-05	17.5989	276.333	C3,C4A,C6,CFH,CFI,C4BPA,C4BPB,CFB
Separation of Sister Chromatids Homo sapiens R-HSA-2467813	3.78706e-25	2.93708e-23	12.3866	696.537	ERCC6L,NUP107,ZWILCH,CDCA5,BUB1B,CDCA8,CENPA,SKA1,AURKB,CDC20,SGOL2,SGOL1,PTTG1,NUP85,NUF2,KNTC1,BUB1,ANAPC7,UBE2C,RCC2,PLK1,NDC80,ZWINT,CENPE,KIF18A,CENPF,CENPH,CENPI,CENPK,BIRC5,CENPM,KIF2C,CENPO,ITGB3BP,MAD2L1,SPC25,NUP37			Ethanol oxidation Homo sapiens R-HSA-71384	1.9266e-07	1.48562e-05	39.4615	610.168	ADH4,ALDH2,ADH1C,ADH1B,ADH1A,ADH6
Cell Cycle Checkpoints Homo sapiens R-HSA-69620	2.74143e-24	1.91352e-22	11.0559	599.823	BLM,MCM7,BUB1B,MCM10,BRCA1,PKMYT1,CDC20,CCNB2,CCNB1,CDC45,YWHAQ,EXO1,CHEK1,RBBP8,CLSPN,WHSC1,GTSE1,RFC5,RFC4,ANAPC7,UBE2C,RFC2,H2AFX,CDC7,CDC6,CDC25C,CDC25A,CCNA2,DBF4,CCNE1,CDK2,CDK1,MCM3,MCM4,MCM5,MCM6,MCM2,MAD2L1			Formation of Fibrin Clot (Clotting Cascade) Homo sapiens R-HSA-140877	3.85915e-07	2.67825e-05	11.8961	175.678	F8,VWF,SERPINC1,F12,F11,SERPING1,F13B,KLKB1,KNG1
RHO GTPase Effectors Homo sapiens R-HSA-195258	1.70237e-22	1.08023e-20	8.30365	416.219	ERCC6L,NUP107,ZWILCH,CDCA8,BUB1B,CENPA,SKA1,AURKB,CDC20,KLC3,SGOL2,SGOL1,YWHAQ,NUP85,NUF2,KNTC1,BUB1,H2AFZ,RCC2,PLK1,H2AFX,CDC25C,ZWINT,NDC80,CIT,CENPE,CENPF,KIF18A,DIAPH3,CENPH,ABI2,CENPI,PRC1,CENPK,CENPM,BIRC5,KIF2C,CENPO,ITGB3BP,SPC25,MAD2L1,NUP37			Fatty acid, triacylglycerol, and ketone body metabolism Homo sapiens R-HSA-535734	5.87529e-07	3.52944e-05	4.0827	58.5759	ALAS1,MMAA,ACSL1,PEX11A,PRKAG2,RORA,APOA5,MUT,ACAT1,MCEE,BDH1,ACOX1,GPD1,PCCB,ACOT2,ACADM,SLC25A20,ACOT6,PPARA,LPIN2
Signaling by Rho GTPases Homo sapiens R-HSA-194315	6.04945e-22	3.51876e-20	6.5537	320.193	ARHGAP11A,ERCC6L,NUP107,ZWILCH,BUB1B,ARHGAP39,CDC20,SGOL2,SGOL1,YWHAQ,NUF2,KNTC1,PLEKHG2,H2AFZ,H2AFX,CDC25C,CIT,DEPDC1B,BIRC5,KIF2C,RHOV,ITGB3BP,CDCA8,CENPA,SKA1,AURKB,KLC3,RACGAP1,NUP85,ECT2,BUB1,RCC2,PLK1,ZWINT,NDC80,CENPE,CENPF,KIF18A,DIAPH3,CENPH,ABI2,CENPI,PRC1,CENPK,CENPM,CENPO,SPC25,MAD2L1,NUP37			Histidine, lysine, phenylalanine, tyrosine, proline and tryptophan catabolism Homo sapiens R-HSA-6788656	6.10278e-07	3.52944e-05	11.1515	159.57	QDPR,HGD,TAT,HAAO,PIPOX,HNMT,FAH,HPD,FTCD
Activation of ATR in response to replication stress Homo sapiens R-HSA-176187	3.02122e-21	1.62216e-19	42.7533	2020.03	RFC5,RFC4,MCM7,RFC2,MCM10,CDC7,CDC6,CDC25C,CDC25A,CDC45,DBF4,CHEK1,CDK2,MCM3,MCM4,MCM5,CLSPN,MCM6,MCM2			Complement cascade Homo sapiens R-HSA-166658	6.72915e-07	3.59233e-05	7.027	99.8653	C3,C4A,C6,CFH,C1S,C1R,CFI,C4BPA,MASP2,C4BPB,MASP1,CFB
Mitotic G1-G1/S phases Homo sapiens R-HSA-453279	3.80396e-20	1.89655e-18	11.6784	522.209	TOP2A,MCM7,MCM10,PKMYT1,TYMS,CKS1B,CCNB1,CDC45,E2F1,E2F2,MYBL2,FBXO5,E2F5,CDT1,RRM2,CDC7,CDC6,CDC25A,CCNA2,POLA2,DBF4,CCNE1,CDK4,CDK2,CDK1,MCM3,MCM4,MCM5,MCM6,MCM2			Metabolism of vitamins and cofactors Homo sapiens R-HSA-196854	9.65354e-07	4.57349e-05	4.85049	67.183	MCCC2,SLC23A2,CYB5A,ALDH1L1,LRP1,MMAA,PANK1,SDC2,SHMT1,MTHFS,MUT,BTD,PCCB,PNPO,SDC1,MOCS1
G2/M Checkpoints Homo sapiens R-HSA-69481	6.88553e-20	3.20407e-18	10.7651	474.981	BLM,MCM7,MCM10,BRCA1,PKMYT1,CCNB2,CCNB1,CDC45,YWHAQ,EXO1,CHEK1,RBBP8,CLSPN,WHSC1,GTSE1,RFC5,RFC4,RFC2,H2AFX,CDC7,CDC6,CDC25C,CDC25A,DBF4,CDK2,CDK1,MCM3,MCM4,MCM5,MCM6,MCM2			Metabolism of water-soluble vitamins and cofactors Homo sapiens R-HSA-196849	9.88506e-07	4.57349e-05	6.09723	84.3069	MCCC2,SLC23A2,CYB5A,ALDH1L1,MMAA,PANK1,SHMT1,MTHFS,MUT,BTD,PCCB,PNPO,MOCS1
DNA strand elongation Homo sapiens R-HSA-69190	1.77949e-19	7.76301e-18	45.7205	1973.88	GINS1,RFC5,GINS2,FEN1,RFC4,MCM7,RFC2,GINS3,GINS4,POLA2,CDC45,POLD1,MCM3,MCM4,MCM5,MCM6,MCM2			Propionyl-CoA catabolism Homo sapiens R-HSA-71032	1.89189e-06	8.20607e-05	157.25	2072.23	MCEE,MMAA,PCCB,MUT
DNA Replication Homo sapiens R-HSA-69306	5.61117e-19	2.30388e-17	13.4846	566.684	FEN1,MCM7,MCM10,CDC45,POLD1,E2F1,E2F2,RFC5,GINS1,CDT1,GINS2,RFC4,RFC2,GINS3,GINS4,CDC7,CDC6,CCNA2,POLA2,DBF4,CDK2,MCM3,MCM4,MCM5,MCM6,MCM2			Peroxisomal lipid metabolism Homo sapiens R-HSA-390918	3.36683e-06	0.000137446	13.8296	174.274	ALDH3A2,PECR,PHYH,ACOX2,ACOX1,EHHADH,HSD17B4
G1/S Transition Homo sapiens R-HSA-69206	3.21762e-18	1.24772e-16	12.3826	498.745	MCM7,MCM10,PKMYT1,TYMS,CKS1B,CCNB1,CDC45,E2F1,FBXO5,CDT1,RRM2,CDC7,CDC6,CDC25A,CCNA2,POLA2,DBF4,CCNE1,CDK4,CDK2,CDK1,MCM3,MCM4,MCM5,MCM6,MCM2			Phenylalanine and tyrosine catabolism Homo sapiens R-HSA-71182	3.90456e-06	0.000150542	32.8182	408.697	QDPR,HGD,TAT,FAH,HPD
S Phase Homo sapiens R-HSA-69242	4.21737e-18	1.54933e-16	11.4183	456.814	FEN1,MCM7,CDCA5,CKS1B,CDC45,POLD1,RFC5,GINS1,CDT1,GINS2,RFC4,RFC2,GINS3,GINS4,ESCO2,CDC6,CDC25A,CCNA2,POLA2,CCNE1,CDK4,CDK2,MCM3,MCM4,MCM5,MCM6,MCM2			Miscellaneous substrates Homo sapiens R-HSA-211958	6.55595e-06	0.000239465	28.1284	335.717	CYP2U1,CYP4F2,CYP4F3,CYP4A22,CYP4F11
Unwinding of DNA Homo sapiens R-HSA-176974	2.50872e-17	8.75545e-16	438.628	16766.2	GINS1,GINS2,CDC45,MCM7,GINS3,GINS4,MCM3,MCM4,MCM5,MCM6,MCM2			Interferon alpha/beta signaling Homo sapiens R-HSA-909733	6.9094e-06	0.000239756	6.84096	81.2885	OAS1,STAT2,IRF6,IFIT1,SAMHD1,XAF1,IFIT3,OASL,HLA-E,IFNAR1
Chromosome Maintenance Homo sapiens R-HSA-73886	1.38807e-16	4.61368e-15	13.9772	510.358	RFC5,FEN1,ACD,NPM1,RFC4,CENPW,RFC2,H2AFZ,H2AFX,HJURP,CENPA,POLA2,CENPH,DKC1,CENPI,POLD1,RUVBL1,CENPK,CENPM,OIP5,CENPO,ITGB3BP			Cytochrome P450 - arranged by substrate type Homo sapiens R-HSA-211897	2.21891e-05	0.000733296	6.7257	72.072	CYP27A1,POR,CYP2U1,CYP4V2,CYP4F2,CYP4A22,FDX1,CYP4F3,CYP4F11
Activation of the pre-replicative complex Homo sapiens R-HSA-68962	3.13559e-15	9.94837e-14	35.0792	1171.5	CDT1,MCM7,MCM10,CDC7,CDC6,POLA2,CDC45,DBF4,CDK2,MCM3,MCM4,MCM5,MCM6,MCM2			Antigen Presentation: Folding, assembly and peptide loading of class I MHC Homo sapiens R-HSA-983170	2.7998e-05	0.000883211	12.4532	130.552	SEC23A,SEC24B,SEC24A,SAR1B,B2M,HLA-E
DNA Repair Homo sapiens R-HSA-73894	7.50532e-15	2.2777e-13	5.7957	188.494	FEN1,BLM,BRCA1,RAD51AP1,EME1,EXO1,POLD1,CHEK1,RUVBL1,RBBP8,CLSPN,WHSC1,KPNA2,FANCI,RFC5,POLQ,TIPIN,UBE2I,RFC4,RFC2,XRCC2,MCRS1,XRCC3,ACTL6A,H2AFX,FANCB,FANCG,CCNA2,RAD51,MSH2,KIAA0101,FANCD2,UBE2T,CDK2,DTL			Interferon Signaling Homo sapiens R-HSA-913531	3.5632e-05	0.00107516	3.54821	36.3417	UBA7,STAT2,IFIT1,SAMHD1,IFIT3,HLA-E,OASL,OAS1,NEDD4,IRF6,TRIM38,XAF1,B2M,TRIM22,GBP4,IFNAR1
Homology Directed Repair Homo sapiens R-HSA-5693538	1.67331e-14	4.86654e-13	9.84917	312.429	RFC5,POLQ,TIPIN,BLM,FEN1,UBE2I,RFC4,RFC2,XRCC2,XRCC3,H2AFX,BRCA1,RAD51AP1,CCNA2,RAD51,EME1,EXO1,POLD1,CHEK1,CDK2,RBBP8,CLSPN,WHSC1			Mitochondrial Fatty Acid Beta-Oxidation Homo sapiens R-HSA-77289	4.61783e-05	0.00133532	16.404	163.762	MCEE,MMAA,PCCB,ACADM,MUT
Synthesis of DNA Homo sapiens R-HSA-69239	2.57912e-14	7.2009e-13	11.2049	350.588	RFC5,GINS1,CDT1,GINS2,FEN1,RFC4,MCM7,RFC2,GINS3,GINS4,CDC6,CCNA2,POLA2,CDC45,POLD1,CDK2,MCM3,MCM4,MCM5,MCM6,MCM2			Cargo concentration in the ER Homo sapiens R-HSA-5694530	0.000147789	0.00399379	8.75978	77.2589	SEC23A,SEC24B,F8,SEC24A,SAR1B,MIA3
DNA Double-Strand Break Repair Homo sapiens R-HSA-5693532	1.99974e-13	5.36852e-12	8.07514	236.122	RFC5,POLQ,TIPIN,BLM,FEN1,UBE2I,RFC4,RFC2,XRCC2,XRCC3,H2AFX,BRCA1,RAD51AP1,CCNA2,RAD51,EME1,EXO1,POLD1,CHEK1,CDK2,RBBP8,CLSPN,WHSC1,KPNA2			Immune System Homo sapiens R-HSA-168256	0.000149623	0.00399379	1.71722	15.1242	DET1,IRS1,C4BPA,IL27,C4BPB,IFIT1,IFIT3,OASL,GHR,C4A,HERC3,CTSO,HERC1,PPP2R1B,FBXO3,ITGB7,B2M,IL6R,TRIM22,DTX3L,VWF,IL16,IL17RC,GFRA2,PJA2,HLA-E,RNF144B,RNF125,STIM1,OAS1,RAPGEF2,MASP2,MASP1,IRF6,CFB,RAPGEF4,IFNAR1,SEC23A,CFH,C1S,UBA7,SAR1B,C1R,CFI,ITPR2,PIK3R1,SAMHD1,C3,C6,PLCG2,CD14,GBP4,STAT5B,SEC24B,SEC24A,STAT2,LILRB5,CYLD,NEDD4,TEK,TRIM38,XAF1
HDR through Homologous Recombination (HR) or Single Strand Annealing (SSA) Homo sapiens R-HSA-5693567	5.21819e-13	1.349e-11	9.35073	264.452	RFC5,TIPIN,BLM,UBE2I,RFC4,RFC2,XRCC2,XRCC3,H2AFX,BRCA1,RAD51AP1,CCNA2,RAD51,EME1,EXO1,POLD1,CHEK1,CDK2,RBBP8,CLSPN,WHSC1			Eicosanoids Homo sapiens R-HSA-211979	0.000162861	0.00418612	19.6492	171.392	CYP4F2,CYP4F3,CYP4A22,CYP4F11
G1/S-Specific Transcription Homo sapiens R-HSA-69205	1.44971e-12	3.61392e-11	56.8309	1549.19	CDT1,RRM2,CDC45,CCNE1,E2F1,CDK1,CDC6,FBXO5,TYMS,CDC25A			Bile acid and bile salt metabolism Homo sapiens R-HSA-194068	0.000207618	0.00514596	8.15482	69.1514	CYP27A1,ACOX2,SLC10A1,HSD17B4,BAAT,SLC27A5
Mitotic Prophase Homo sapiens R-HSA-68875	1.99566e-12	4.80336e-11	9.29741	250.473	NUP107,SET,NUP188,SETD8,H2AFZ,PLK1,NCAPG2,H2AFX,VRK1,MASTL,SMC4,SMC2,LMNB1,NUP93,CCNB2,CCNB1,NUP85,CDK1,NCAPD3,NUP37			Synthesis of bile acids and bile salts via 7alpha-hydroxycholesterol Homo sapiens R-HSA-193368	0.000274477	0.00656852	10.3567	84.9318	CYP27A1,ACOX2,HSD17B4,BAAT,SLC27A5
E2F mediated regulation of DNA replication Homo sapiens R-HSA-113510	1.15112e-11	2.67827e-10	22.8091	574.51	CDT1,CCNB1,POLA2,CDC45,RRM2,CCNE1,E2F1,CDK1,FBXO5,CDC6,TYMS,CDC25A			Activation of C3 and C5 Homo sapiens R-HSA-174577	0.000293634	0.00679273	39.2294	319.059	C3,C4A,CFB
Condensation of Prometaphase Chromosomes Homo sapiens R-HSA-2514853	2.22963e-11	4.87378e-10	105.675	2591.84	CCNB2,CCNB1,CDK1,NCAPG,NCAPD2,SMC4,NCAPH,SMC2			Sulfur amino acid metabolism Homo sapiens R-HSA-1614635	0.000336097	0.00728911	9.83838	78.6885	ADI1,BHMT2,MAT1A,SUOX,CDO1
Deposition of new CENPA-containing nucleosomes at the centromere Homo sapiens R-HSA-606279	2.30422e-11	4.87378e-10	14.7535	361.368	NPM1,CENPW,H2AFZ,H2AFX,HJURP,CENPA,CENPH,CENPI,RUVBL1,CENPK,CENPM,OIP5,CENPO,ITGB3BP			Glyoxylate metabolism and glycine degradation Homo sapiens R-HSA-389661	0.000336097	0.00728911	9.83838	78.6885	GRHPR,DAO,DBT,HAO1,DHTKD1
Nucleosome assembly Homo sapiens R-HSA-774815	2.30422e-11	4.87378e-10	14.7535	361.368	NPM1,CENPW,H2AFZ,H2AFX,HJURP,CENPA,CENPH,CENPI,RUVBL1,CENPK,CENPM,OIP5,CENPO,ITGB3BP			Fatty acids Homo sapiens R-HSA-211935	0.000423084	0.00889759	14.2881	110.989	CYP4F2,CYP4F3,CYP4A22,CYP4F11
Kinesins Homo sapiens R-HSA-983189	3.26597e-11	6.70484e-10	16.7647	404.782	KIF23,KIF11,KIF15,CENPE,KLC3,KIF18A,KIF9,KIF18B,RACGAP1,KIFC1,KIF4A,KIF2C,KIF20A			Synthesis of bile acids and bile salts Homo sapiens R-HSA-192105	0.000490088	0.0100036	8.94307	68.1544	CYP27A1,ACOX2,HSD17B4,BAAT,SLC27A5
Polo-like kinase mediated events Homo sapiens R-HSA-156711	3.47682e-11	6.93378e-10	51.0436	1229.25	CCNB2,CENPF,CCNB1,PLK1,MYBL2,PKMYT1,FOXM1,CDC25C,CDC25A			Initial triggering of complement Homo sapiens R-HSA-166663	0.000584386	0.0115875	5.41475	40.3125	C3,C4A,C1S,C1R,MASP2,MASP1,CFB
Cyclin A/B1 associated events during G2/M transition Homo sapiens R-HSA-69273	4.30762e-11	8.35199e-10	33.1429	791.055	CCNA2,CCNB2,CCNB1,PLK1,CDK2,CDK1,PKMYT1,FOXM1,CDC25C,CDC25A			Conjugation of salicylate with glycine Homo sapiens R-HSA-177128	0.000791945	0.0152669	23.5352	168.065	ACSM2A,ACSM5,ACSM2B
Gene Expression Homo sapiens R-HSA-74160	5.72258e-11	1.07956e-09	2.37861	56.0971	NXT1,NUP107,SETD8,NUP188,BRCA1,YBX1,TSEN54,RPL6,TRIM28,SNRPD2,YWHAQ,EXO1,SNRPD1,CHEK1,CASP2,RFC5,G6PD,RFC4,RPS8,RFC2,PRMT1,NCBP2,H2AFZ,TEX10,H2AFX,TET1,RPSA,CDC25C,NUP93,CCNA2,MSH2,HNRNPH1,CCNE1,DKC1,FANCD2,SARNP,MTF2,SNRPG,BIRC5,MAPKAPK5,PPIH,SNRPF,EEF1E1,SNRPA,GTF3C2,DNMT1,BLM,HDAC2,SET,UHRF1,SRRT,AURKB,CCNB1,NUP85,U2AF2,RBBP8,E2F1,DHX37,HNRNPA1,E2F5,RPL17,EXOSC2,E2F7,NR2C2AP,FANCI,NOP56,NPM1,F…			Defects in vitamin and cofactor metabolism Homo sapiens R-HSA-3296482	0.000893643	0.0164678	11.2247	78.7994	MCCC2,MMAA,PCCB,MUT
Transcriptional Regulation by TP53 Homo sapiens R-HSA-3700989	5.93705e-11	1.09054e-09	4.30376	101.342	BLM,HDAC2,SETD8,BRCA1,AURKB,CCNB1,YWHAQ,EXO1,CHEK1,E2F1,RBBP8,CASP2,E2F7,FANCI,RFC5,NPM1,G6PD,RFC4,PRMT1,RFC2,SSRP1,CDC25C,CCNA2,TPX2,CNOT6,MSH2,CCNE1,FANCD2,CDK2,CDK1,BIRC5,MAPKAPK5,TAF6			Phase II conjugation Homo sapiens R-HSA-156580	0.000901696	0.0164678	3.90951	27.4105	UGP2,TPMT,SLC35D1,ACSM2A,ACSM5,MAT1A,OPLAH,ACSM2B,PAPSS2
Processing of Capped Intron-Containing Pre-mRNA Homo sapiens R-HSA-72203	1.06226e-10	1.90118e-09	5.76729	132.448	NUP107,NXT1,NUP188,FUS,NCBP2,SRRT,YBX1,NUP93,HNRNPL,SNRNP40,SNRPD2,SNRPD1,NUP85,HNRNPH1,U2AF2,SARNP,SNRPG,RNPS1,PPIH,SNRPF,HNRNPA1,RBMX,SNRPA,NUP37			Cytokine Signaling in Immune system Homo sapiens R-HSA-1280215	0.000988511	0.0175904	1.96996	13.6308	UBA7,IRS1,IL27,PIK3R1,IFIT1,SAMHD1,IFIT3,OASL,GHR,PPP2R1B,B2M,IL6R,GBP4,TRIM22,STAT5B,VWF,STAT2,IL16,IL17RC,GFRA2,HLA-E,OAS1,NEDD4,RAPGEF2,TEK,TRIM38,IRF6,XAF1,IFNAR1
DNA Replication Pre-Initiation Homo sapiens R-HSA-69002	1.67743e-10	2.85572e-09	9.73403	219.099	CDT1,MCM7,MCM10,CDC7,CDC6,POLA2,DBF4,CDC45,CDK2,MCM3,E2F1,MCM4,E2F2,MCM5,MCM6,MCM2			GABA synthesis, release, reuptake and degradation Homo sapiens R-HSA-888590	0.00110975	0.0192541	10.4758	71.2734	ALDH5A1,SLC6A12,ABAT,SLC6A1
M/G1 Transition Homo sapiens R-HSA-68874	1.67743e-10	2.85572e-09	9.73403	219.099	CDT1,MCM7,MCM10,CDC7,CDC6,POLA2,DBF4,CDC45,CDK2,MCM3,E2F1,MCM4,E2F2,MCM5,MCM6,MCM2			Conjugation of carboxylic acids Homo sapiens R-HSA-159424	0.00116591	0.0192653	19.6117	132.462	ACSM2A,ACSM5,ACSM2B
G0 and Early G1 Homo sapiens R-HSA-1538133	2.03547e-10	3.38275e-09	26.5102	591.579	TOP2A,CCNA2,CCNE1,CDK2,E2F1,CDK1,MYBL2,CDC6,E2F5,CDC25A			Amino Acid conjugation Homo sapiens R-HSA-156587	0.00116591	0.0192653	19.6117	132.462	ACSM2A,ACSM5,ACSM2B
Homologous DNA Pairing and Strand Exchange Homo sapiens R-HSA-5693579	2.92381e-10	4.7461e-09	15.959	350.348	RAD51AP1,RFC5,BLM,RFC4,RAD51,EXO1,RFC2,XRCC2,CHEK1,XRCC3,RBBP8,BRCA1			Nuclear Receptor transcription pathway Homo sapiens R-HSA-383280	0.00164476	0.0259794	5.25101	33.6598	AR,RORC,RORA,NRBF2,NR3C1,PPARA
HDR through Homologous Recombination (HRR) Homo sapiens R-HSA-5685942	4.73649e-10	7.5138e-09	11.2058	240.594	RFC5,BLM,RFC4,RFC2,XRCC2,XRCC3,BRCA1,RAD51AP1,RAD51,EME1,EXO1,POLD1,CHEK1,RBBP8			Synthesis of Leukotrienes (LT) and Eoxins (EX) Homo sapiens R-HSA-2142691	0.00164711	0.0259794	9.24241	59.2321	CYP4F2,CYP4F3,CYP4A22,CYP4F11
Mitotic G2-G2/M phases Homo sapiens R-HSA-453274	5.19466e-10	8.0575e-09	5.81992	124.42	PLK4,ODF2,PLK1,HAUS6,CDC25C,PKMYT1,FOXM1,TUBG1,CDC25A,HAUS1,CCNA2,CCNB2,TPX2,CCNB1,CENPF,HAUS8,CDK2,CDK1,E2F1,NEK2,MYBL2,GTSE1			Arachidonic acid metabolism Homo sapiens R-HSA-2142753	0.00201058	0.0310076	5.02705	31.2146	CBR1,CYP2U1,CYP4F2,CYP4A22,CYP4F3,CYP4F11
Processing of DNA double-strand break ends Homo sapiens R-HSA-5693607	1.35345e-09	2.05372e-08	9.10684	185.967	RFC5,TIPIN,BLM,RFC4,UBE2I,RFC2,H2AFX,BRCA1,CCNA2,EXO1,CHEK1,CDK2,RBBP8,WHSC1,CLSPN			Biotin transport and metabolism Homo sapiens R-HSA-196780	0.00220629	0.0332862	14.7072	89.956	MCCC2,BTD,PCCB
G2/M Transition Homo sapiens R-HSA-69275	2.45471e-09	3.64551e-08	5.58054	110.636	PLK4,ODF2,PLK1,HAUS6,CDC25C,PKMYT1,FOXM1,TUBG1,CDC25A,HAUS1,CCNA2,CCNB2,TPX2,CCNB1,CENPF,HAUS8,CDK2,CDK1,NEK2,MYBL2,GTSE1			Interferon gamma signaling Homo sapiens R-HSA-877300	0.00229269	0.0338537	3.71401	22.5739	OAS1,IRF6,TRIM38,B2M,TRIM22,GBP4,OASL,HLA-E
Condensation of Prophase Chromosomes Homo sapiens R-HSA-2299718	3.42751e-09	4.98416e-08	14.5992	284.559	CCNB1,SET,SETD8,H2AFZ,NCAPG2,PLK1,H2AFX,CDK1,NCAPD3,SMC4,SMC2			Regulation of cholesterol biosynthesis by SREBP (SREBF) Homo sapiens R-HSA-1655829	0.00243474	0.0352023	4.82137	29.0146	SEC23A,SEC24B,SEC24A,SAR1B,INSIG1,PPARA
Regulation of TP53 Activity through Phosphorylation Homo sapiens R-HSA-6804756	5.27957e-09	7.52069e-08	8.11897	154.743	RFC5,BLM,RFC4,RFC2,BRCA1,SSRP1,AURKB,CCNA2,TPX2,EXO1,CHEK1,CDK2,RBBP8,MAPKAPK5,TAF6			Transport to the Golgi and subsequent modification Homo sapiens R-HSA-948021	0.00258285	0.0365815	2.88247	17.1763	SEC16B,ST6GAL1,F8,SEC23A,SEC24B,SEC24A,SAR1B,FUCA1,MIA3,MGAT2,TMED7
G2/M DNA damage checkpoint Homo sapiens R-HSA-69473	7.35646e-09	1.02696e-07	8.7482	163.834	RFC5,BLM,RFC4,RFC2,H2AFX,BRCA1,CDC25C,CCNB1,YWHAQ,EXO1,CHEK1,RBBP8,CDK1,WHSC1			Physiological factors Homo sapiens R-HSA-5578768	0.00288743	0.0400776	13.0724	76.4396	KAT2B,NPR1,HIPK2
TP53 Regulates Transcription of Cell Cycle Genes Homo sapiens R-HSA-6791312	2.09281e-08	2.86427e-07	11.8329	209.232	CCNA2,CCNB1,NPM1,CNOT6,PRMT1,CCNE1,CDK2,E2F1,CDK1,CDC25C,E2F7			Hemostasis Homo sapiens R-HSA-109582	0.00329165	0.0447923	1.89484	10.8316	SERPINC1,ITPR2,PIK3R1,KNG1,CLEC3B,PPP2R1B,GNG7,PLCG2,CDC37L1,TIMP3,PRKCH,VWF,F12,F11,PDE2A,SEPP1,F8,CEACAM1,STIM1,KIF16B,SERPING1,F13B,TEK,KLKB1,RAPGEF4
APC/C-mediated degradation of cell cycle proteins Homo sapiens R-HSA-174143	2.32674e-08	3.06428e-07	7.88286	138.551	ANAPC7,UBE2C,PLK1,BUB1B,AURKB,CDC20,CCNA2,CCNB1,PTTG1,CDK2,CDK1,NEK2,FBXO5,MAD2L1			alpha-linolenic (omega3) and linoleic (omega6) acid metabolism Homo sapiens R-HSA-2046104	0.00368449	0.0482459	11.7646	65.9243	ACSL1,ACOX1,HSD17B4
Regulation of mitotic cell cycle Homo sapiens R-HSA-453276	2.32674e-08	3.06428e-07	7.88286	138.551	ANAPC7,UBE2C,PLK1,BUB1B,AURKB,CDC20,CCNA2,CCNB1,PTTG1,CDK2,CDK1,NEK2,FBXO5,MAD2L1			alpha-linolenic acid (ALA) metabolism Homo sapiens R-HSA-2046106	0.00368449	0.0482459	11.7646	65.9243	ACSL1,ACOX1,HSD17B4
Presynaptic phase of homologous DNA pairing and strand exchange Homo sapiens R-HSA-5693616	2.8909e-08	3.73676e-07	13.7023	237.86	RFC5,BLM,RFC4,RAD51,EXO1,RFC2,XRCC2,CHEK1,RBBP8,BRCA1			BMAL1:CLOCK,NPAS2 activates circadian gene expression Homo sapiens R-HSA-1368108	0.00379828	0.048815	5.3134	29.6127	NRIP1,CRY2,RORA,NR3C1,PPARA
Regulation of DNA replication Homo sapiens R-HSA-69304	3.92878e-08	4.98598e-07	8.36901	142.711	CDT1,MCM7,MCM10,CDC6,CCNA2,CDK2,MCM3,E2F1,MCM4,E2F2,MCM5,MCM6,MCM2			Platelet activation, signaling and aggregation Homo sapiens R-HSA-76002	0.00477606	0.0600738	2.32152	12.4065	PRKCH,VWF,ITPR2,PIK3R1,SEPP1,KNG1,F8,CLEC3B,GNG7,PLCG2,CDC37L1,SERPING1,TIMP3,RAPGEF4
Nuclear Envelope Breakdown Homo sapiens R-HSA-2980766	4.12243e-08	5.13832e-07	10.9438	186.09	NUP93,CCNB2,CCNB1,NUP107,NUP188,NUP85,PLK1,CDK1,VRK1,LMNB1,NUP37			Platelet degranulation Homo sapiens R-HSA-114608	0.00484746	0.0600738	3.25254	17.3337	F8,CLEC3B,VWF,CDC37L1,SERPING1,TIMP3,SEPP1,KNG1
mRNA Splicing - Major Pathway Homo sapiens R-HSA-72163	4.23556e-08	5.1867e-07	5.83092	98.9925	FUS,NCBP2,SRRT,YBX1,HNRNPL,SNRNP40,SNRPD2,SNRPD1,HNRNPH1,U2AF2,SNRPG,PPIH,RNPS1,SNRPF,HNRNPA1,RBMX,SNRPA			Diseases of metabolism Homo sapiens R-HSA-5668914	0.00513204	0.0624848	4.91414	25.9086	MCCC2,MMAA,PCCB,FDX1,MUT
Regulation of TP53 Activity Homo sapiens R-HSA-5633007	4.52658e-08	5.44751e-07	5.43796	91.9598	RFC5,BLM,HDAC2,RFC4,SETD8,RFC2,BRCA1,SSRP1,AURKB,CCNA2,TPX2,EXO1,CHEK1,CDK2,CDK1,RBBP8,MAPKAPK5,TAF6			Recycling of bile acids and salts Homo sapiens R-HSA-159418	0.00564802	0.0674979	9.80282	50.7438	SLC10A1,BAAT,SLC27A5
Phosphorylation of Emi1 Homo sapiens R-HSA-176417	5.62659e-08	6.65654e-07	196.96	3287.88	CDC20,CCNB1,PLK1,CDK1,FBXO5			Ficolins bind to repetitive carbohydrate structures on the target cell surface Homo sapiens R-HSA-2855086	0.00593281	0.0674979	26.1004	133.823	MASP2,MASP1
Resolution of D-loop Structures through Holliday Junction Intermediates Homo sapiens R-HSA-5693568	5.96815e-08	6.94295e-07	15.5223	258.201	RAD51AP1,BLM,RAD51,EME1,EXO1,XRCC2,XRCC3,RBBP8,BRCA1			Catabolism of glucuronate to xylulose-5-phosphate Homo sapiens R-HSA-5661270	0.00593281	0.0674979	26.1004	133.823	SORD,CRYL1
Resolution of D-Loop Structures Homo sapiens R-HSA-5693537	8.02565e-08	9.18345e-07	14.8747	243.024	RAD51AP1,BLM,RAD51,EME1,EXO1,XRCC2,XRCC3,RBBP8,BRCA1			Alpha-oxidation of phytanate Homo sapiens R-HSA-389599	0.00593281	0.0674979	26.1004	133.823	ALDH3A2,PHYH
SUMOylation of DNA replication proteins Homo sapiens R-HSA-4615885	1.00863e-07	1.13552e-06	11.6843	188.228	TOP2A,NUP93,NUP107,UBE2I,NUP188,NUP85,CDCA8,BIRC5,AURKB,NUP37			Response to elevated platelet cytosolic Ca2+ Homo sapiens R-HSA-76005	0.00639806	0.0716169	3.0923	15.6216	F8,CLEC3B,VWF,CDC37L1,SERPING1,TIMP3,SEPP1,KNG1
mRNA Splicing Homo sapiens R-HSA-72172	1.23521e-07	1.36853e-06	5.36902	85.4042	FUS,NCBP2,SRRT,YBX1,HNRNPL,SNRNP40,SNRPD2,SNRPD1,HNRNPH1,U2AF2,SNRPG,PPIH,RNPS1,SNRPF,HNRNPA1,RBMX,SNRPA			Pyruvate metabolism and Citric Acid (TCA) cycle Homo sapiens R-HSA-71406	0.00676733	0.0739956	4.57059	22.8331	ADHFE1,PDK4,SUCLG2,SDHD,HAGH
Resolution of D-loop Structures through Synthesis-Dependent Strand Annealing (SDSA) Homo sapiens R-HSA-5693554	1.5165e-07	1.65393e-06	17.5989	276.333	RAD51AP1,BLM,RAD51,EXO1,XRCC2,XRCC3,RBBP8,BRCA1			Metabolism of folate and pterines Homo sapiens R-HSA-196757	0.0068238	0.0739956	9.04829	45.1269	ALDH1L1,SHMT1,MTHFS
Meiosis Homo sapiens R-HSA-1500620	1.82614e-07	1.96099e-06	7.20294	111.76	BLM,ACD,UBE2I,H2AFZ,H2AFX,MND1,BRCA1,LMNB1,PSMC3IP,RAD51,CDK4,CDK2,RBBP8			COPII (Coat Protein 2) Mediated Vesicle Transport Homo sapiens R-HSA-204005	0.00700966	0.0748416	3.80789	18.8889	SEC16B,F8,SEC23A,SEC24B,SEC24A,SAR1B
Telomere Maintenance Homo sapiens R-HSA-157579	2.02263e-07	2.13909e-06	9.11605	140.512	RFC5,FEN1,ACD,POLA2,RFC4,RFC2,H2AFZ,DKC1,POLD1,RUVBL1,H2AFX			Phospholipid metabolism Homo sapiens R-HSA-1483257	0.00738132	0.0776157	2.61508	12.8369	DMGDH,PI4K2B,PNPLA7,GPD1,SARDH,CHPT1,PIK3R1,LPIN2,MTMR6,MTM1
SUMOylation Homo sapiens R-HSA-2990846	2.18011e-07	2.27122e-06	6.42784	98.5949	TOP2A,BLM,NUP107,UBE2I,NUP188,CBX2,CDCA8,BRCA1,AURKB,NUP93,NUP85,BIRC5,SAE1,NUP37			PPARA activates gene expression Homo sapiens R-HSA-1989781	0.00749343	0.0776185	3.00348	14.6982	ALAS1,ACSL1,ACOX1,PEX11A,RORA,ACADM,PPARA,APOA5
Extension of Telomeres Homo sapiens R-HSA-180786	2.88709e-07	2.96352e-06	15.8374	238.477	RFC5,FEN1,POLA2,RFC4,RFC2,DKC1,POLD1,RUVBL1			Gluconeogenesis Homo sapiens R-HSA-70263	0.0079712	0.080644	5.60829	27.0988	PFKFB1,GOT2,FBP1,PCK2
Metabolism of non-coding RNA Homo sapiens R-HSA-194441	3.65048e-07	3.64005e-06	9.92857	147.174	NUP93,NUP107,NUP188,SNRPD2,SNRPD1,NCBP2,NUP85,SNRPG,SNRPF,NUP37			ABC transporters in lipid homeostasis Homo sapiens R-HSA-1369062	0.00813412	0.080644	8.40155	40.4256	PEX19,ABCA6,ABCA9
snRNP Assembly Homo sapiens R-HSA-191859	3.65048e-07	3.64005e-06	9.92857	147.174	NUP93,NUP107,NUP188,SNRPD2,SNRPD1,NCBP2,NUP85,SNRPG,SNRPF,NUP37			Chylomicron-mediated lipid transport Homo sapiens R-HSA-174800	0.00813412	0.080644	8.40155	40.4256	SAR1B,SDC1,APOA5
Factors involved in megakaryocyte development and platelet production Homo sapiens R-HSA-983231	4.99822e-07	4.91375e-06	5.12397	74.3437	HDAC2,KIF23,KIF11,KIF15,CENPE,KLC3,KIF18A,KIF9,KIF18B,RACGAP1,KIFC1,KIF4A,MYB,CDK2,KIF2C,KIF20A			Regulation of lipid metabolism by Peroxisome proliferator-activated receptor alpha (PPARalpha) Homo sapiens R-HSA-400206	0.00872435	0.080989	2.9196	13.8437	ALAS1,ACSL1,ACOX1,PEX11A,RORA,ACADM,PPARA,APOA5
Cellular Senescence Homo sapiens R-HSA-2559583	6.2052e-07	6.01559e-06	4.73102	67.6191	ACD,ANAPC7,UBE2C,H2AFZ,CBX2,H2AFX,HMGA1,HMGA2,LMNB1,CCNA2,CCNE1,CDK4,CDK2,E2F1,E2F2,MAPKAPK5,EZH2			Neurotransmitter Release Cycle Homo sapiens R-HSA-112310	0.00873613	0.080989	4.27185	20.2498	ALDH5A1,MAOA,SLC6A12,ABAT,SLC6A1
SUMO E3 ligases SUMOylate target proteins Homo sapiens R-HSA-3108232	7.76978e-07	7.33461e-06	6.2448	87.8509	TOP2A,BLM,NUP107,UBE2I,NUP188,CBX2,CDCA8,BRCA1,AURKB,NUP93,NUP85,BIRC5,NUP37			Lectin pathway of complement activation Homo sapiens R-HSA-166662	0.00875241	0.080989	19.5743	92.7514	MASP2,MASP1
Meiotic recombination Homo sapiens R-HSA-912446	7.77595e-07	7.33461e-06	9.02412	126.943	PSMC3IP,BLM,RAD51,H2AFZ,CDK4,H2AFX,CDK2,RBBP8,MND1,BRCA1			Choline catabolism Homo sapiens R-HSA-6798163	0.00875241	0.080989	19.5743	92.7514	DMGDH,SARDH
Nuclear Pore Complex (NPC) Disassembly Homo sapiens R-HSA-3301854	1.47805e-06	1.37557e-05	12.1789	163.499	NUP93,CCNB2,CCNB1,NUP107,NUP188,NUP85,CDK1,NUP37			Beta-oxidation of very long chain fatty acids Homo sapiens R-HSA-390247	0.00875241	0.080989	19.5743	92.7514	ACOX1,HSD17B4
Removal of licensing factors from origins Homo sapiens R-HSA-69300	1.62989e-06	1.49693e-05	7.16849	95.5345	CCNA2,CDT1,MCM7,CDK2,MCM3,MCM4,MCM10,MCM5,MCM6,CDC6,MCM2			Smooth Muscle Contraction Homo sapiens R-HSA-445355	0.00889498	0.0812253	5.41463	25.5693	CALD1,DYSF,LMOD1,MYLK
Interactions of Rev with host cellular proteins Homo sapiens R-HSA-177243	1.87435e-06	1.66059e-05	11.7272	154.649	NUP93,RANBP1,NPM1,NUP107,NUP188,NUP85,RAN,NUP37			Synthesis of PIPs at the plasma membrane Homo sapiens R-HSA-1660499	0.00988591	0.0891016	5.23387	24.1629	PI4K2B,PIK3R1,MTMR6,MTM1
Cyclin B2 mediated events Homo sapiens R-HSA-157881	1.89189e-06	1.66059e-05	157.25	2072.23	CCNB2,CDK1,CDC25C,CDC25A			Class I MHC mediated antigen processing & presentation Homo sapiens R-HSA-983169	0.0101926	0.090688	2.0487	9.39554	DET1,SEC23A,SEC24B,SEC24A,UBA7,DTX3L,SAR1B,PJA2,HLA-E,RNF144B,HERC3,HERC1,NEDD4,FBXO3,B2M
G2/M DNA replication checkpoint Homo sapiens R-HSA-69478	1.89189e-06	1.66059e-05	157.25	2072.23	CCNB2,CCNB1,CDK1,PKMYT1			Binding and Uptake of Ligands by Scavenger Receptors Homo sapiens R-HSA-2173782	0.0104754	0.0920243	3.47083	15.8226	HPX,LRP1,MASP1,HPR,APOL1,SCARF1
Formation of tubulin folding intermediates by CCT/TriC Homo sapiens R-HSA-389960	1.90326e-06	1.66059e-05	15.3678	202.424	CCT6A,TUBA1C,CCT2,TUBA1B,TUBB2B,TUBB3,CCT5			Defective HLCS causes multiple carboxylase deficiency Homo sapiens R-HSA-3371599	0.0120517	0.0995697	15.6586	69.1885	MCCC2,PCCB
Activation of APC/C and APC/C:Cdc20 mediated degradation of mitotic proteins Homo sapiens R-HSA-176814	2.46922e-06	2.12779e-05	6.83142	88.2046	CDC20,CCNA2,CCNB1,PTTG1,ANAPC7,UBE2C,PLK1,CDK1,BUB1B,NEK2,MAD2L1			Defects in biotin (Btn) metabolism Homo sapiens R-HSA-3323169	0.0120517	0.0995697	15.6586	69.1885	MCCC2,PCCB
HDR through Single Strand Annealing (SSA) Homo sapiens R-HSA-5685938	2.94254e-06	2.50475e-05	10.9173	139.045	RFC5,BLM,RFC4,RAD51,EXO1,RFC2,RBBP8,BRCA1			Histidine catabolism Homo sapiens R-HSA-70921	0.0120517	0.0995697	15.6586	69.1885	HNMT,FTCD
Regulation of APC/C activators between G1/S and early anaphase Homo sapiens R-HSA-176408	4.16383e-06	3.50163e-05	6.42824	79.64	CDC20,CCNA2,CCNB1,ANAPC7,UBE2C,PLK1,CDK2,CDK1,BUB1B,FBXO5,MAD2L1			Synthesis of Ketone Bodies Homo sapiens R-HSA-77111	0.0120517	0.0995697	15.6586	69.1885	BDH1,ACAT1
COPI-dependent Golgi-to-ER retrograde traffic Homo sapiens R-HSA-6811434	5.34078e-06	4.43793e-05	6.24394	75.8023	CENPE,KLC3,KIF18A,KIF18B,RACGAP1,KIF4A,KIF23,KIF2C,KIF11,KIF20A,KIF15			PP2A-mediated dephosphorylation of key metabolic factors Homo sapiens R-HSA-163767	0.0120517	0.0995697	15.6586	69.1885	PFKFB1,PPP2R1B
Assembly of the pre-replicative complex Homo sapiens R-HSA-68867	6.02634e-06	4.94869e-05	6.96133	83.6708	CDT1,MCM7,MCM3,E2F1,MCM4,E2F2,MCM5,MCM6,CDC6,MCM2			Transport of glucose and other sugars, bile salts and organic acids, metal ions and amine compounds Homo sapiens R-HSA-425366	0.0134132	0.109515	2.93129	12.6383	SLC2A9,SLC47A1,SLC31A1,SLC41A2,SLC40A1,SLC6A12,SLC6A1
Chk1/Chk2(Cds1) mediated inactivation of Cyclin B:Cdk1 complex Homo sapiens R-HSA-75035	6.55595e-06	5.32099e-05	28.1284	335.717	CCNB1,YWHAQ,CHEK1,CDK1,CDC25C			Asparagine N-linked glycosylation Homo sapiens R-HSA-446203	0.0137982	0.111348	2.0893	8.94892	SEC16B,ST6GAL1,SEC23A,SEC24B,SEC24A,SAR1B,EDEM1,FUCA1,SYVN1,MIA3,F8,MGAT2,TMED7
Lagging Strand Synthesis Homo sapiens R-HSA-69186	6.81476e-06	5.46747e-05	16.9051	201.111	RFC5,FEN1,POLA2,RFC4,RFC2,POLD1			Glucose metabolism Homo sapiens R-HSA-70326	0.0141739	0.113066	3.23227	13.7577	PFKFB1,UGP2,PPP2R1B,GOT2,FBP1,PCK2
Transport of Mature mRNA derived from an Intron-Containing Transcript Homo sapiens R-HSA-159236	6.9094e-06	5.48041e-05	6.84096	81.2885	NUP93,NXT1,NUP107,NUP188,NCBP2,NUP85,U2AF2,SARNP,RNPS1,NUP37			Vitamin C (ascorbate) metabolism Homo sapiens R-HSA-196836	0.0158049	0.120534	13.0482	54.1165	SLC23A2,CYB5A
Switching of origins to a post-replicative state Homo sapiens R-HSA-69052	9.01573e-06	6.9922e-05	6.61224	76.8114	CCNA2,CDT1,MCM7,CDK2,MCM3,MCM4,MCM5,MCM6,CDC6,MCM2			Neurotransmitter Clearance In The Synaptic Cleft Homo sapiens R-HSA-112311	0.0158049	0.120534	13.0482	54.1165	ALDH2,MAOA
Orc1 removal from chromatin Homo sapiens R-HSA-68949	9.01573e-06	6.9922e-05	6.61224	76.8114	CCNA2,CDT1,MCM7,CDK2,MCM3,MCM4,MCM5,MCM6,CDC6,MCM2			Metabolism of ingested SeMet, Sec, MeSec into H2Se Homo sapiens R-HSA-2408508	0.0158049	0.120534	13.0482	54.1165	MAT1A,HNMT
TP53 Regulates Transcription of Genes Involved in G1 Cell Cycle Arrest Homo sapiens R-HSA-6804116	1.04346e-05	8.00365e-05	24.6111	282.299	CCNA2,CCNE1,CDK2,E2F1,E2F7			Ketone body metabolism Homo sapiens R-HSA-74182	0.0158049	0.120534	13.0482	54.1165	BDH1,ACAT1
Metabolism of nucleotides Homo sapiens R-HSA-15869	1.07815e-05	8.09192e-05	5.74922	65.7577	NT5C,DTYMK,UCK2,ATIC,RRM2,CAD,NUDT1,TK1,TYMS,DCTPP1,NME1			RA biosynthesis pathway Homo sapiens R-HSA-5365859	0.0167997	0.125048	6.18903	25.2908	ADH4,ADH1C,ADH1A
Regulation of PLK1 Activity at G2/M Transition Homo sapiens R-HSA-2565942	1.07815e-05	8.09192e-05	5.74922	65.7577	PLK4,CCNB2,CCNB1,HAUS8,ODF2,PLK1,CDK1,NEK2,HAUS6,TUBG1,HAUS1			Common Pathway of Fibrin Clot Formation Homo sapiens R-HSA-140875	0.0167997	0.125048	6.18903	25.2908	F8,SERPINC1,F13B
Cooperation of Prefoldin and TriC/CCT in actin and tubulin folding Homo sapiens R-HSA-389958	1.14516e-05	8.41393e-05	11.0609	125.843	CCT6A,TUBA1C,CCT2,TUBA1B,TUBB2B,TUBB3,CCT5			PI Metabolism Homo sapiens R-HSA-1483255	0.0169373	0.125048	3.57117	14.5641	PI4K2B,PNPLA7,PIK3R1,MTMR6,MTM1
Nuclear import of Rev protein Homo sapiens R-HSA-180746	1.14516e-05	8.41393e-05	11.0609	125.843	NUP93,NPM1,NUP107,NUP188,NUP85,RAN,NUP37			ER to Golgi Anterograde Transport Homo sapiens R-HSA-199977	0.0172497	0.126013	2.56157	10.3999	SEC16B,F8,SEC23A,SEC24B,SEC24A,SAR1B,MIA3,TMED7
AURKA Activation by TPX2 Homo sapiens R-HSA-8854518	1.16545e-05	8.47381e-05	6.39829	72.6834	PLK4,TPX2,HAUS8,ODF2,PLK1,CDK1,NEK2,HAUS6,TUBG1,HAUS1			Degradation of cysteine and homocysteine Homo sapiens R-HSA-1614558	0.0199875	0.141544	11.1836	43.7575	SUOX,CDO1
Telomere C-strand (Lagging Strand) Synthesis Homo sapiens R-HSA-174417	1.25721e-05	9.04669e-05	14.7905	166.896	RFC5,FEN1,POLA2,RFC4,RFC2,POLD1			Pregnenolone biosynthesis Homo sapiens R-HSA-196108	0.0199875	0.141544	11.1836	43.7575	STARD5,FDX1
Activation of NIMA Kinases NEK9, NEK6, NEK7 Homo sapiens R-HSA-2980767	1.27237e-05	9.06242e-05	52.4113	590.782	CCNB2,CCNB1,PLK1,CDK1			Synthesis of (16-20)-hydroxyeicosatetraenoic acids (HETE) Homo sapiens R-HSA-2142816	0.0199875	0.141544	11.1836	43.7575	CYP2U1,CYP4F2
Rev-mediated nuclear export of HIV RNA Homo sapiens R-HSA-165054	1.42237e-05	0.000100284	10.6349	118.692	NUP93,RANBP1,NUP107,NUP188,NUP85,RAN,NUP37			Signaling by Retinoic Acid Homo sapiens R-HSA-5362517	0.0204208	0.142428	4.13031	16.0718	ADH4,ADH1C,ADH1A,PDK4
DNA Damage/Telomere Stress Induced Senescence Homo sapiens R-HSA-2559586	1.46869e-05	0.000102192	7.13035	79.3505	CCNA2,ACD,H2AFZ,CCNE1,H2AFX,CDK2,HMGA1,HMGA2,LMNB1			Circadian Clock Homo sapiens R-HSA-400253	0.0205227	0.142428	3.38593	13.1585	CRY2,NRIP1,RORA,NR3C1,PPARA
Transport of Mature Transcript to Cytoplasm Homo sapiens R-HSA-72202	1.49334e-05	0.000102192	6.1977	68.8683	NUP93,NXT1,NUP107,NUP188,NCBP2,NUP85,U2AF2,SARNP,RNPS1,NUP37			Endogenous sterols Homo sapiens R-HSA-211976	0.0212843	0.144817	5.59902	21.555	CYP27A1,CYP4V2,FDX1
APC/C:Cdc20 mediated degradation of mitotic proteins Homo sapiens R-HSA-176409	1.49334e-05	0.000102192	6.1977	68.8683	CDC20,CCNA2,CCNB1,PTTG1,ANAPC7,UBE2C,CDK1,BUB1B,NEK2,MAD2L1			Growth hormone receptor signaling Homo sapiens R-HSA-982772	0.0212843	0.144817	5.59902	21.555	GHR,STAT5B,IRS1
Polymerase switching on the C-strand of the telomere Homo sapiens R-HSA-174411	1.58983e-05	0.000105686	21.8754	241.708	RFC5,POLA2,RFC4,RFC2,POLD1			Metal ion SLC transporters Homo sapiens R-HSA-425410	0.023748	0.153653	5.34425	19.9889	SLC31A1,SLC41A2,SLC40A1
Polymerase switching Homo sapiens R-HSA-69091	1.58983e-05	0.000105686	21.8754	241.708	RFC5,POLA2,RFC4,RFC2,POLD1			Triglyceride Biosynthesis Homo sapiens R-HSA-75109	0.0245707	0.153653	3.21891	11.9299	ACSL1,GPD1,ACOT2,ACOT6,LPIN2
Leading Strand Synthesis Homo sapiens R-HSA-69109	1.58983e-05	0.000105686	21.8754	241.708	RFC5,POLA2,RFC4,RFC2,POLD1			GP1b-IX-V activation signalling Homo sapiens R-HSA-430116	0.0245757	0.153653	9.78514	36.2637	VWF,PIK3R1
Cellular responses to stress Homo sapiens R-HSA-2262752	1.95365e-05	0.000128646	2.81603	30.5349	ACD,NUP107,NUP188,ANAPC7,UBE2C,H2AFZ,CBX2,H2AFX,HMGA1,HMGA2,HSPA14,LMNB1,NUP93,CCNA2,NUP85,CCNE1,CDK4,CDK2,E2F1,E2F2,MAPKAPK5,CA9,EZH2,NUP37			Abacavir transport and metabolism Homo sapiens R-HSA-2161522	0.0245757	0.153653	9.78514	36.2637	ADH1A,ABCG2
Golgi-to-ER retrograde transport Homo sapiens R-HSA-8856688	1.99525e-05	0.000130158	4.86835	52.686	CENPE,KLC3,KIF18A,KIF18B,RACGAP1,KIF4A,KIF23,KIF2C,KIF20A,KIF11,PAFAH1B3,KIF15			Reactions specific to the complex N-glycan synthesis pathway Homo sapiens R-HSA-975578	0.0245757	0.153653	9.78514	36.2637	FUCA1,MGAT2
Chaperonin-mediated protein folding Homo sapiens R-HSA-390466	2.51229e-05	0.000162369	5.19953	55.072	NOP56,CCT6A,TUBA1C,CCT2,TUBA1B,TUBB2B,TUBB3,CCNE1,SPHK1,FBXW9,CCT5			ER Quality Control Compartment (ERQC) Homo sapiens R-HSA-901032	0.0245757	0.153653	9.78514	36.2637	EDEM1,SYVN1
Centrosome maturation Homo sapiens R-HSA-380287	2.67898e-05	0.000169993	5.74712	60.5027	PLK4,CCNB1,HAUS8,ODF2,PLK1,CDK1,NEK2,HAUS6,TUBG1,HAUS1			Beta-oxidation of pristanoyl-CoA Homo sapiens R-HSA-389887	0.0245757	0.153653	9.78514	36.2637	ACOX2,HSD17B4
Recruitment of mitotic centrosome proteins and complexes Homo sapiens R-HSA-380270	2.67898e-05	0.000169993	5.74712	60.5027	PLK4,CCNB1,HAUS8,ODF2,PLK1,CDK1,NEK2,HAUS6,TUBG1,HAUS1			Calcitonin-like ligand receptors Homo sapiens R-HSA-419812	0.0245757	0.153653	9.78514	36.2637	CALCRL,RAMP3
APC-Cdc20 mediated degradation of Nek2A Homo sapiens R-HSA-179409	2.7998e-05	0.00017606	12.4532	130.552	CDC20,ANAPC7,UBE2C,BUB1B,NEK2,MAD2L1			Urea cycle Homo sapiens R-HSA-70635	0.0245757	0.153653	9.78514	36.2637	SLC25A15,ASL
Anchoring of the basal body to the plasma membrane Homo sapiens R-HSA-5620912	3.06006e-05	0.000190707	5.07809	52.7842	PLK4,HAUS8,ODF2,TCTN2,PLK1,CDK1,KIF24,NEK2,HAUS6,TUBG1,HAUS1			ABC-family proteins mediated transport Homo sapiens R-HSA-382556	0.0256499	0.158047	3.8275	14.0209	PEX19,ABCA6,ABCC6,ABCA9
Protein folding Homo sapiens R-HSA-391251	4.4706e-05	0.000273035	4.8514	48.5887	CCT6A,NOP56,TUBA1C,CCT2,TUBA1B,TUBB2B,TUBB3,CCNE1,SPHK1,FBXW9,CCT5			Metabolism of carbohydrates Homo sapiens R-HSA-71387	0.0257339	0.158047	1.90838	6.98456	HS3ST3B1,PFKFB1,G6PC,SDC2,GOT2,SORD,PAPSS2,UGP2,PPP2R1B,SDC1,CRYL1,FBP1,PCK2
Prefoldin mediated transfer of substrate to CCT/TriC Homo sapiens R-HSA-389957	4.48519e-05	0.000273035	11.266	112.797	CCT6A,TUBA1C,CCT2,TUBB2B,TUBB3,CCT5			Muscle contraction Homo sapiens R-HSA-397014	0.0259836	0.158181	2.11916	7.73554	KAT2B,STIM1,NPR1,CALD1,LMOD1,DYSF,ITPR2,SCN4A,MYLK,HIPK2
Association of TriC/CCT with target proteins during biosynthesis Homo sapiens R-HSA-390471	4.49842e-05	0.000273035	8.63818	86.4613	NOP56,CCT6A,CCT2,CCNE1,SPHK1,FBXW9,CCT5			N-glycan antennae elongation in the medial/trans-Golgi Homo sapiens R-HSA-975576	0.0263593	0.159073	5.11163	18.5855	ST6GAL1,FUCA1,MGAT2
Loss of Nlp from mitotic centrosomes Homo sapiens R-HSA-380259	5.31062e-05	0.000316822	5.9389	58.4579	PLK4,HAUS8,ODF2,PLK1,CDK1,NEK2,HAUS6,TUBG1,HAUS1			Scavenging of heme from plasma Homo sapiens R-HSA-2168880	0.0275554	0.164857	3.73618	13.4187	HPX,LRP1,HPR,APOL1
Loss of proteins required for interphase microtubule organization?from the centrosome Homo sapiens R-HSA-380284	5.31062e-05	0.000316822	5.9389	58.4579	PLK4,HAUS8,ODF2,PLK1,CDK1,NEK2,HAUS6,TUBG1,HAUS1			RORA activates gene expression Homo sapiens R-HSA-1368082	0.0291179	0.168077	4.89839	17.3227	NRIP1,RORA,PPARA
MHC class II antigen presentation Homo sapiens R-HSA-2132295	5.36448e-05	0.000317323	4.74544	46.6625	CENPE,KLC3,KIF18A,RACGAP1,KIF4A,KIF23,KIF2C,KIF20A,KIF11,DNM1,KIF15			Antigen activates B Cell Receptor (BCR) leading to generation of second messengers Homo sapiens R-HSA-983695	0.0295432	0.168077	3.6491	12.8518	STIM1,PLCG2,ITPR2,PIK3R1
PCNA-Dependent Long Patch Base Excision Repair Homo sapiens R-HSA-5651801	8.32567e-05	0.000484277	14.0592	132.066	RFC5,FEN1,RFC4,RFC2,POLD1			Interleukin-7 signaling Homo sapiens R-HSA-1266695	0.0295467	0.168077	8.69746	30.6306	STAT5B,PIK3R1
Phosphorylation of the APC/C Homo sapiens R-HSA-176412	8.32567e-05	0.000484277	14.0592	132.066	CCNB1,ANAPC7,UBE2C,PLK1,CDK1			Import of palmitoyl-CoA into the mitochondrial matrix Homo sapiens R-HSA-200425	0.0295467	0.168077	8.69746	30.6306	PRKAG2,SLC25A20
NEP/NS2 Interacts with the Cellular Export Machinery Homo sapiens R-HSA-168333	8.44259e-05	0.000487019	9.85628	92.4483	NUP93,NUP107,NUP188,NUP85,RAN,NUP37			Defects in cobalamin (B12) metabolism Homo sapiens R-HSA-3296469	0.0295467	0.168077	8.69746	30.6306	MMAA,MUT
Export of Viral Ribonucleoproteins from Nucleus Homo sapiens R-HSA-168274	0.000102494	0.000585102	9.46154	86.9109	NUP93,NUP107,NUP188,NUP85,RAN,NUP37			Heme biosynthesis Homo sapiens R-HSA-189451	0.0295467	0.168077	8.69746	30.6306	ALAD,ALAS1
SUMOylation of DNA damage response and repair proteins Homo sapiens R-HSA-3108214	0.000103105	0.000585102	5.39733	49.5462	NUP93,BLM,NUP107,UBE2I,NUP188,NUP85,CBX2,BRCA1,NUP37			Creation of C4 and C2 activators Homo sapiens R-HSA-166786	0.0337674	0.190165	3.48656	11.8134	C1S,C1R,MASP2,MASP1
Inhibition of the proteolytic activity of APC/C required for the onset of anaphase by mitotic spindle checkpoint components Homo sapiens R-HSA-141405	0.000108738	0.000607191	13.1212	119.752	CDC20,ANAPC7,UBE2C,BUB1B,MAD2L1			Passive transport by Aquaporins Homo sapiens R-HSA-432047	0.0348785	0.190165	7.82731	26.2675	AQP8,AQP9
Inactivation of APC/C via direct inhibition of the APC/C complex Homo sapiens R-HSA-141430	0.000108738	0.000607191	13.1212	119.752	CDC20,ANAPC7,UBE2C,BUB1B,MAD2L1			Defective EXT2 causes exostoses 2 Homo sapiens R-HSA-3656237	0.0348785	0.190165	7.82731	26.2675	SDC2,SDC1
SUMOylation of RNA binding proteins Homo sapiens R-HSA-4570464	0.000116616	0.000646016	7.27202	65.8599	NUP93,NUP107,UBE2I,NUP188,NUP85,CBX2,NUP37			Defective EXT1 causes exostoses 1, TRPS2 and CHDS Homo sapiens R-HSA-3656253	0.0348785	0.190165	7.82731	26.2675	SDC2,SDC1
Vpr-mediated nuclear import of PICs Homo sapiens R-HSA-180910	0.000123504	0.000678786	9.09717	81.8676	NUP93,NUP107,NUP188,NUP85,HMGA1,NUP37			Endosomal/Vacuolar pathway Homo sapiens R-HSA-1236977	0.0348785	0.190165	7.82731	26.2675	B2M,HLA-E
Mitotic Spindle Checkpoint Homo sapiens R-HSA-69618	0.0001398	0.000762345	12.3005	109.171	CDC20,ANAPC7,UBE2C,BUB1B,MAD2L1			YAP1- and WWTR1 (TAZ)-stimulated gene expression Homo sapiens R-HSA-2032785	0.0350736	0.190165	4.52113	15.1472	KAT2B,PPARA,HIPK2
Transport of the SLBP independent Mature mRNA Homo sapiens R-HSA-159227	0.000147789	0.000799663	8.75978	77.2589	NUP93,NUP107,NUP188,NUP85,NCBP2,NUP37			NICD traffics to nucleus Homo sapiens R-HSA-157052	0.0405502	0.216476	7.11537	22.8063	KAT2B,NOTCH4
G2 Phase Homo sapiens R-HSA-68911	0.000149598	0.000803225	58.8471	518.299	CCNA2,CDK2,E2F1			Notch-HLH transcription pathway Homo sapiens R-HSA-350054	0.0405502	0.216476	7.11537	22.8063	KAT2B,NOTCH4
Transport of the SLBP Dependant Mature mRNA Homo sapiens R-HSA-159230	0.000175702	0.000936182	8.4465	73.0345	NUP93,NUP107,NUP188,NUP85,NCBP2,NUP37			HS-GAG biosynthesis Homo sapiens R-HSA-2022928	0.0416069	0.220421	4.19776	13.3467	HS3ST3B1,SDC2,SDC1
Resolution of AP sites via the multiple-nucleotide patch replacement pathway Homo sapiens R-HSA-110373	0.00017722	0.000937117	11.5764	99.9979	RFC5,FEN1,RFC4,RFC2,POLD1			Synthesis of PIPs at the early endosome membrane Homo sapiens R-HSA-1660516	0.0465414	0.241043	6.52209	20.0059	PI4K2B,MTM1
Interactions of Vpr with host cellular proteins Homo sapiens R-HSA-176033	0.000207618	0.00108147	8.15482	69.1514	NUP93,NUP107,NUP188,NUP85,HMGA1,NUP37			Methylation Homo sapiens R-HSA-156581	0.0465414	0.241043	6.52209	20.0059	TPMT,MAT1A
Fanconi Anemia Pathway Homo sapiens R-HSA-6783310	0.000207618	0.00108147	8.15482	69.1514	FANCI,EME1,FANCD2,UBE2T,FANCB,FANCG			Synthesis of bile acids and bile salts via 24-hydroxycholesterol Homo sapiens R-HSA-193775	0.0465414	0.241043	6.52209	20.0059	CYP27A1,SLC27A5
APC/C:Cdc20 mediated degradation of Cyclin B Homo sapiens R-HSA-174048	0.000221822	0.0011469	10.9327	91.9834	CDC20,CCNB1,ANAPC7,UBE2C,CDK1			Detoxification of Reactive Oxygen Species Homo sapiens R-HSA-3299685	0.0487056	0.250383	3.91751	11.8385	GPX3,AQP8,CAT
HIV Life Cycle Homo sapiens R-HSA-162587	0.000225058	0.00115508	3.69253	31.0141	NUP93,RANBP1,FEN1,NUP107,NUP188,NUP85,NCBP2,HMGA1,TAF6,SSRP1,RAN,NUP37			Lipoprotein metabolism Homo sapiens R-HSA-174824	0.0524624	0.261899	3.79094	11.1744	SAR1B,SDC1,APOA5
Assembly of the primary cilium Homo sapiens R-HSA-5617833	0.000268314	0.00136703	3.21818	26.4642	PLK4,CCT2,ODF2,PLK1,KIF24,HAUS6,TUBG1,WDR34,HAUS1,HAUS8,TCTN2,CDK1,NEK2,CCT5			Negative regulators of RIG-I/MDA5 signaling Homo sapiens R-HSA-936440	0.0524624	0.261899	3.79094	11.1744	CYLD,RNF125,UBA7
Pyrimidine metabolism Homo sapiens R-HSA-73848	0.000274477	0.0013883	10.3567	84.9318	NT5C,UCK2,CAD,TK1,TYMS			Elevation of cytosolic Ca2+ levels Homo sapiens R-HSA-139853	0.0528327	0.261899	6.02008	17.7028	STIM1,ITPR2
Transport of Mature mRNA Derived from an Intronless Transcript Homo sapiens R-HSA-159231	0.00028506	0.00143145	7.62792	62.2653	NUP93,NUP107,NUP188,NUP85,NCBP2,NUP37			Calnexin/calreticulin cycle Homo sapiens R-HSA-901042	0.0528327	0.261899	6.02008	17.7028	EDEM1,SYVN1
PTK6 Regulates Cell Cycle Homo sapiens R-HSA-8849470	0.000293634	0.00146397	39.2294	319.059	CCNE1,CDK4,CDK2			Prolactin receptor signaling Homo sapiens R-HSA-1170546	0.0528327	0.261899	6.02008	17.7028	GHR,STAT5B
mRNA Splicing - Minor Pathway Homo sapiens R-HSA-72165	0.000295745	0.00146404	6.13861	49.8824	SNRNP40,SNRPD2,SNRPD1,NCBP2,SNRPG,YBX1,SNRPF			Integration of energy metabolism Homo sapiens R-HSA-163685	0.057935	0.285155	2.26518	6.45222	PFKFB1,PPP2R1B,GNG7,ITPR2,PRKAG2,RAPGEF4
Golgi Cisternae Pericentriolar Stack Reorganization Homo sapiens R-HSA-162658	0.00031649	0.0015557	15.7177	126.657	CCNB2,CCNB1,PLK1,CDK1
Transport of Mature mRNAs Derived from Intronless Transcripts Homo sapiens R-HSA-159234	0.000331437	0.00161778	7.38917	59.2026	NUP93,NUP107,NUP188,NUP85,NCBP2,NUP37
NS1 Mediated Effects on Host Pathways Homo sapiens R-HSA-168276	0.00038352	0.00185901	7.16489	56.3599	NUP93,NUP107,NUP188,NUP85,KPNA2,NUP37
Association of licensing factors with the pre-replicative complex Homo sapiens R-HSA-69298	0.000423084	0.00201625	14.2881	110.989	CDT1,E2F1,E2F2,CDC6
Transcriptional regulation by small RNAs Homo sapiens R-HSA-5578749	0.000424626	0.00201625	4.93801	38.3402	NUP93,NUP107,NUP188,H2AFZ,NUP85,H2AFX,RAN,NUP37
APC:Cdc20 mediated degradation of cell cycle proteins prior to satisfation of the cell cycle checkpoint Homo sapiens R-HSA-179419	0.000424626	0.00201625	4.93801	38.3402	CDC20,CCNA2,ANAPC7,UBE2C,CDK1,BUB1B,NEK2,MAD2L1
PRC2 methylates histones and DNA Homo sapiens R-HSA-212300	0.000441783	0.00208354	6.9538	53.7159	DNMT1,H2AFZ,H2AFX,MTF2,PHF19,EZH2
Host Interactions with Influenza Factors Homo sapiens R-HSA-168253	0.000506722	0.00237377	6.75477	51.2522	NUP93,NUP107,NUP188,NUP85,KPNA2,NUP37
tRNA processing in the nucleus Homo sapiens R-HSA-6784531	0.00052499	0.00244295	5.52333	41.7129	NUP93,NUP107,NUP188,NUP85,TSEN54,RAN,NUP37
Glucose transport Homo sapiens R-HSA-70153	0.000578849	0.00267574	6.5668	48.952	NUP93,NUP107,NUP188,NUP85,SLC2A1,NUP37
Recognition of DNA damage by PCNA-containing replication complex Homo sapiens R-HSA-110314	0.000584481	0.00267804	8.5538	63.6812	RFC5,RFC4,RFC2,POLD1,DTL
Intra-Golgi and retrograde Golgi-to-ER traffic Homo sapiens R-HSA-6811442	0.000587019	0.00267804	3.10905	23.1328	KIF23,KIF11,KIF15,CENPE,KLC3,KIF18A,KIF18B,RACGAP1,KIF4A,KIF2C,NAA38,KIF20A,PAFAH1B3
Epigenetic regulation of gene expression Homo sapiens R-HSA-212165	0.000623554	0.00282624	3.76968	27.8205	DNMT1,HDAC2,CBX3,H2AFZ,UHRF1,H2AFX,MTF2,TET1,EZH2,PHF19
Generic Transcription Pathway Homo sapiens R-HSA-212436	0.0006776	0.00305139	1.87207	13.6604	BLM,HDAC2,SETD8,BRCA1,AURKB,CCNB1,TRIM28,YWHAQ,EXO1,CHEK1,RBBP8,E2F1,CASP2,E2F5,E2F7,NR2C2AP,FANCI,RFC5,NPM1,G6PD,RFC4,RFC2,PRMT1,SSRP1,CDC25C,CCNA2,TPX2,CNOT6,MSH2,CCNE1,FANCD2,CDK2,CDK1,BIRC5,MAPKAPK5,TAF6
Regulation of Glucokinase by Glucokinase Regulatory Protein Homo sapiens R-HSA-170822	0.000813366	0.00359323	7.86869	55.9804	NUP93,NUP107,NUP188,NUP85,NUP37
Transport of Ribonucleoproteins into the Host Nucleus Homo sapiens R-HSA-168271	0.000813366	0.00359323	7.86869	55.9804	NUP93,NUP107,NUP188,NUP85,NUP37
Termination of translesion DNA synthesis Homo sapiens R-HSA-5656169	0.000813366	0.00359323	7.86869	55.9804	RFC5,RFC4,KIAA0101,RFC2,POLD1
RMTs methylate histone arginines Homo sapiens R-HSA-3214858	0.00084377	0.0037041	6.06073	42.8956	SMARCD1,H2AFZ,PRMT1,CDK4,ACTL6A,H2AFX
TP53 Regulates Transcription of Genes Involved in G2 Cell Cycle Arrest Homo sapiens R-HSA-6804114	0.000893643	0.00389852	11.2247	78.7994	CCNB1,PRMT1,CDK1,CDC25C
DNA Damage Bypass Homo sapiens R-HSA-73893	0.000950143	0.00411925	5.90891	41.1195	RFC5,RFC4,KIAA0101,RFC2,POLD1,DTL
Global Genome Nucleotide Excision Repair (GG-NER) Homo sapiens R-HSA-5696399	0.00101782	0.00438541	4.26851	29.4105	RFC5,RFC4,UBE2I,RFC2,POLD1,MCRS1,RUVBL1,ACTL6A
Influenza Infection Homo sapiens R-HSA-168254	0.00119266	0.00507989	3.20288	21.5604	NUP93,NUP107,NUP188,RPS8,NUP85,RPSA,KPNA2,RPL17,RPL6,RAN,NUP37
Hexose transport Homo sapiens R-HSA-189200	0.00119356	0.00507989	5.62695	37.874	NUP93,NUP107,NUP188,NUP85,SLC2A1,NUP37
Infectious disease Homo sapiens R-HSA-5663205	0.00129548	0.00548027	2.30175	15.304	RANBP1,FEN1,NPM1,NUP107,NUP188,RPS8,NCBP2,HMGA1,RPSA,SSRP1,RPL6,NUP93,NUP85,TAF6,KPNA2,RPL17,STX1A,RAN,NUP37
Late Phase of HIV Life Cycle Homo sapiens R-HSA-162599	0.00142439	0.00598928	3.35213	21.9699	NUP93,RANBP1,NUP107,NUP188,NUP85,NCBP2,TAF6,SSRP1,RAN,NUP37
Cyclin E associated events during G1/S transition Homo sapiens R-HSA-69202	0.0015214	0.00635889	4.52476	29.3572	CCNA2,CCNE1,CDK4,CDK2,PKMYT1,CDC25A,CKS1B
Folding of actin by CCT/TriC Homo sapiens R-HSA-390450	0.00163478	0.00663416	16.8091	107.852	CCT6A,CCT2,CCT5
SLBP independent Processing of Histone Pre-mRNAs Homo sapiens R-HSA-111367	0.00163478	0.00663416	16.8091	107.852	NCBP2,SNRPG,SNRPF
HDR through MMEJ (alt-NHEJ) Homo sapiens R-HSA-5685939	0.00163478	0.00663416	16.8091	107.852	POLQ,FEN1,RBBP8
E2F-enabled inhibition of pre-replication complex formation Homo sapiens R-HSA-113507	0.00163478	0.00663416	16.8091	107.852	CCNB1,CDK1,CDC25A
MASTL Facilitates Mitotic Progression Homo sapiens R-HSA-2465910	0.00163478	0.00663416	16.8091	107.852	CCNB1,CDK1,MASTL
Base Excision Repair Homo sapiens R-HSA-73884	0.0016723	0.00670843	6.55556	41.9133	RFC5,FEN1,RFC4,RFC2,POLD1
Resolution of Abasic Sites (AP sites) Homo sapiens R-HSA-73933	0.0016723	0.00670843	6.55556	41.9133	RFC5,FEN1,RFC4,RFC2,POLD1
Cdc20:Phospho-APC/C mediated degradation of Cyclin A Homo sapiens R-HSA-174184	0.00195769	0.00780839	4.31199	26.8895	CDC20,CCNA2,ANAPC7,UBE2C,CDK1,BUB1B,MAD2L1
Post-chaperonin tubulin folding pathway Homo sapiens R-HSA-389977	0.00197375	0.00782772	8.72849	54.3595	TUBA1C,TUBB2B,TUBA1B,TUBB3
Oxidative Stress Induced Senescence Homo sapiens R-HSA-2559580	0.00199767	0.00787782	3.8039	23.6442	H2AFZ,CDK4,CBX2,H2AFX,E2F1,E2F2,MAPKAPK5,EZH2
Translesion synthesis by Y family DNA polymerases bypasses lesions on DNA template Homo sapiens R-HSA-110313	0.00215544	0.00845223	6.1452	37.7301	RFC5,RFC4,KIAA0101,RFC2,POLD1
SLBP Dependent Processing of Replication-Dependent Histone Pre-mRNAs Homo sapiens R-HSA-77588	0.00220629	0.00850823	14.7072	89.956	NCBP2,SNRPG,SNRPF
CDC6 association with the ORC:origin complex Homo sapiens R-HSA-68689	0.00220629	0.00850823	14.7072	89.956	E2F1,E2F2,CDC6
Recruitment of NuMA to mitotic centrosomes Homo sapiens R-HSA-380320	0.00220629	0.00850823	14.7072	89.956	CCNB1,CDK1,TUBG1
Influenza Life Cycle Homo sapiens R-HSA-168255	0.00223812	0.00858355	3.138	19.1484	NUP93,NUP107,NUP188,RPS8,NUP85,RPSA,RPL17,RPL6,RAN,NUP37
Gap-filling DNA repair synthesis and ligation in GG-NER Homo sapiens R-HSA-5696397	0.00234258	0.00893509	8.26868	50.0793	RFC5,RFC4,RFC2,POLD1
G1 Phase Homo sapiens R-HSA-69236	0.0024318	0.00917513	5.95868	35.866	CDK4,E2F1,E2F2,E2F5,CKS1B
Cyclin D associated events in G1 Homo sapiens R-HSA-69231	0.0024318	0.00917513	5.95868	35.866	CDK4,E2F1,E2F2,E2F5,CKS1B
Meiotic synapsis Homo sapiens R-HSA-1221632	0.00292286	0.0109686	4.63182	27.0275	ACD,UBE2I,H2AFZ,H2AFX,BRCA1,LMNB1
Senescence-Associated Secretory Phenotype (SASP) Homo sapiens R-HSA-2559582	0.00311552	0.0116291	3.94118	22.7459	CCNA2,ANAPC7,H2AFZ,UBE2C,CDK4,H2AFX,CDK2
Synthesis and interconversion of nucleotide di- and triphosphates Homo sapiens R-HSA-499943	0.00321718	0.0119446	7.48041	42.932	DTYMK,RRM2,DCTPP1,NME1
Mitotic Telophase/Cytokinesis Homo sapiens R-HSA-68884	0.00368449	0.0134648	11.7646	65.9243	PLK1,KIF23,KIF20A
Initiation of Nuclear Envelope Reformation Homo sapiens R-HSA-2995383	0.00368449	0.0134648	11.7646	65.9243	ANKLE2,VRK1,LMNB1
Nuclear Envelope Reassembly Homo sapiens R-HSA-2995410	0.00368449	0.0134648	11.7646	65.9243	ANKLE2,VRK1,LMNB1
Cleavage of Growing Transcript in the Termination Region Homo sapiens R-HSA-109688	0.00378749	0.0135959	4.37382	24.3886	NCBP2,U2AF2,SARNP,SNRPG,RNPS1,SNRPF
RNA Polymerase II Transcription Termination Homo sapiens R-HSA-73856	0.00378749	0.0135959	4.37382	24.3886	NCBP2,U2AF2,SARNP,SNRPG,RNPS1,SNRPF
Post-Elongation Processing of the Transcript Homo sapiens R-HSA-76044	0.00378749	0.0135959	4.37382	24.3886	NCBP2,U2AF2,SARNP,SNRPG,RNPS1,SNRPF
Viral Messenger RNA Synthesis Homo sapiens R-HSA-168325	0.00379828	0.0135959	5.3134	29.6127	NUP93,NUP107,NUP188,NUP85,NUP37
Gene Silencing by RNA Homo sapiens R-HSA-211000	0.00382916	0.0136365	3.39313	18.8831	NUP93,NUP107,NUP188,NUP85,H2AFZ,H2AFX,RAN,NUP37
HIV Infection Homo sapiens R-HSA-162906	0.00401955	0.0142418	2.4639	13.5923	RANBP1,FEN1,NPM1,NUP107,NUP188,NCBP2,HMGA1,SSRP1,NUP93,NUP85,TAF6,RAN,NUP37
TP53 Regulates Transcription of DNA Repair Genes Homo sapiens R-HSA-6796648	0.00411392	0.0145026	4.29407	23.589	FANCI,MSH2,FANCD2,CHEK1,BRCA1,SSRP1
tRNA processing Homo sapiens R-HSA-72306	0.00431524	0.0151359	3.32135	18.0868	NUP93,NUP107,NUP188,NUP85,TSEN54,TRIT1,RAN,NUP37
Mismatch repair (MMR) directed by MSH2:MSH3 (MutSbeta) Homo sapiens R-HSA-5358606	0.00460303	0.0159055	10.6945	57.5477	MSH2,EXO1,POLD1
Mismatch repair (MMR) directed by MSH2:MSH6 (MutSalpha) Homo sapiens R-HSA-5358565	0.00460303	0.0159055	10.6945	57.5477	MSH2,EXO1,POLD1
Removal of the Flap Intermediate Homo sapiens R-HSA-69166	0.00460303	0.0159055	10.6945	57.5477	FEN1,POLA2,POLD1
Chromatin organization Homo sapiens R-HSA-4839726	0.0046672	0.0159691	2.41713	12.9732	SUV39H2,SMARCD1,HDAC2,SETD8,PRMT1,H2AFZ,MCRS1,ACTL6A,H2AFX,CDK4,RUVBL1,WHSC1,EZH2
Chromatin modifying enzymes Homo sapiens R-HSA-3247509	0.0046672	0.0159691	2.41713	12.9732	SUV39H2,SMARCD1,HDAC2,SETD8,PRMT1,H2AFZ,MCRS1,ACTL6A,H2AFX,CDK4,RUVBL1,WHSC1,EZH2
Influenza Viral RNA Transcription and Replication Homo sapiens R-HSA-168273	0.00490717	0.0167083	2.98532	15.8731	NUP93,NUP107,NUP188,RPS8,NUP85,RPSA,RPL17,RPL6,NUP37
Host Interactions of HIV factors Homo sapiens R-HSA-162909	0.00516193	0.0174904	2.96029	15.5902	NUP93,RANBP1,NPM1,NUP107,NUP188,NUP85,HMGA1,RAN,NUP37
Depolymerisation of the Nuclear Lamina Homo sapiens R-HSA-4419969	0.00564802	0.0188628	9.80282	50.7438	CCNB1,CDK1,LMNB1
Mismatch Repair Homo sapiens R-HSA-5358508	0.00564802	0.0188628	9.80282	50.7438	MSH2,EXO1,POLD1
Processive synthesis on the lagging strand Homo sapiens R-HSA-69183	0.00564802	0.0188628	9.80282	50.7438	FEN1,POLA2,POLD1
Nucleotide Excision Repair Homo sapiens R-HSA-5696398	0.00573834	0.0190731	3.15447	16.2789	RFC5,UBE2I,RFC4,RFC2,POLD1,MCRS1,RUVBL1,ACTL6A
PTK6 Regulates Proteins Involved in RNA Processing Homo sapiens R-HSA-8849468	0.00593281	0.0196261	26.1004	133.823	KHDRBS1,SFPQ
Signaling by PTK6 Homo sapiens R-HSA-8848021	0.0065254	0.0214846	3.87051	19.4766	KHDRBS1,SFPQ,NRG3,CCNE1,CDK4,CDK2
Translesion synthesis by REV1 Homo sapiens R-HSA-110312	0.0068238	0.0223616	9.04829	45.1269	RFC5,RFC4,RFC2
Cyclin A:Cdk2-associated events at S phase entry Homo sapiens R-HSA-69656	0.0075194	0.0245259	3.74725	18.3251	CCNA2,CCNE1,CDK4,CDK2,CDC25A,CKS1B
DNA methylation Homo sapiens R-HSA-5334118	0.0079712	0.0258786	5.60829	27.0988	DNMT1,UHRF1,H2AFZ,H2AFX
Formation of Senescence-Associated Heterochromatin Foci (SAHF) Homo sapiens R-HSA-2559584	0.00813412	0.0260441	8.40155	40.4256	HMGA1,HMGA2,LMNB1
Translesion synthesis by POLK Homo sapiens R-HSA-5655862	0.00813412	0.0260441	8.40155	40.4256	RFC5,RFC4,RFC2
Translesion synthesis by POLI Homo sapiens R-HSA-5656121	0.00813412	0.0260441	8.40155	40.4256	RFC5,RFC4,RFC2
APC/C:Cdh1 mediated degradation of Cdc20 and other APC/C:Cdh1 targeted proteins in late mitosis/early G1 Homo sapiens R-HSA-174178	0.0086182	0.0274681	3.63158	17.2641	CDC20,PTTG1,ANAPC7,UBE2C,PLK1,AURKB
SUMO is transferred from E1 to E2 (UBE2I, UBC9) Homo sapiens R-HSA-3065678	0.00875241	0.0275188	19.5743	92.7514	UBE2I,SAE1
Telomere Extension By Telomerase Homo sapiens R-HSA-171319	0.00875241	0.0275188	19.5743	92.7514	DKC1,RUVBL1
Pyrimidine biosynthesis Homo sapiens R-HSA-500753	0.00875241	0.0275188	19.5743	92.7514	CAD,TYMS
ISG15 antiviral mechanism Homo sapiens R-HSA-1169408	0.00920869	0.0286949	3.57637	16.7646	NUP93,NUP107,NUP188,NUP85,KPNA2,NUP37
Antiviral mechanism by IFN-stimulated genes Homo sapiens R-HSA-1169410	0.00920869	0.0286949	3.57637	16.7646	NUP93,NUP107,NUP188,NUP85,KPNA2,NUP37
Translesion Synthesis by POLH Homo sapiens R-HSA-110320	0.0111708	0.034501	7.3506	33.0369	RFC5,RFC4,RFC2
Conversion from APC/C:Cdc20 to APC/C:Cdh1 in late anaphase Homo sapiens R-HSA-176407	0.0111708	0.034501	7.3506	33.0369	CDC20,ANAPC7,UBE2C
Metabolism of proteins Homo sapiens R-HSA-392499	0.0127152	0.039012	1.50929	6.58799	TOP2A,BLM,NUP107,NUP188,CDCA8,BRCA1,RPL6,AURKB,TUBA1C,TUBA1B,DMBT1,NUP85,TUBB3,DPH2,RPL17,EXOSC2,CCT5,NOP56,CCT2,UBE2I,CDX2,RPS8,H2AFZ,SPHK1,CBX2,DDX11,FBXW9,H2AFX,ASNS,RPSA,NUP93,CCT6A,TUBB2B,ADORA2B,CCNE1,BIRC5,SAE1,STX1A,NUP37
RNA Polymerase II Transcription Homo sapiens R-HSA-73857	0.0127432	0.039012	2.71713	11.8542	NCBP2,U2AF2,SARNP,SNRPG,RNPS1,TAF6,SNRPF,SSRP1
TP53 regulates transcription of additional cell cycle genes whose exact role in the p53 pathway remain uncertain Homo sapiens R-HSA-6804115	0.014778	0.0450438	6.5332	27.5349	NPM1,CNOT6,CDC25C
Regulation of HSF1-mediated heat shock response Homo sapiens R-HSA-3371453	0.0150101	0.0455523	3.18842	13.3883	NUP93,NUP107,NUP188,NUP85,HSPA14,NUP37
DNA Double Strand Break Response Homo sapiens R-HSA-5693606	0.0158415	0.0474454	3.63749	15.0778	UBE2I,H2AFX,BRCA1,WHSC1,KPNA2
The role of GTSE1 in G2/M progression after G2 checkpoint Homo sapiens R-HSA-8852276	0.0158415	0.0474454	3.63749	15.0778	CCNB2,CCNB1,PLK1,CDK1,GTSE1
SCF(Skp2)-mediated degradation of p27/p21 Homo sapiens R-HSA-187577	0.0158415	0.0474454	3.63749	15.0778	CCNA2,CCNE1,CDK4,CDK2,CKS1B
Dual Incision in GG-NER Homo sapiens R-HSA-5696400	0.0159058	0.0474454	4.48502	18.5728	RFC5,RFC4,RFC2,POLD1
Signal Transduction Homo sapiens R-HSA-162582	0.0165022	0.049015	1.32512	5.43865	ARHGAP11A,ERCC6L,NUP107,ZWILCH,BUB1B,ARHGAP39,CDC20,CYP26B1,SGOL2,SGOL1,YWHAQ,NUF2,RUVBL1,CHEK1,CASP2,KNTC1,PLEKHG2,NCBP2,H2AFZ,SPHK1,H2AFX,TRAF2,KREMEN2,CDC25C,DNM1,CIT,DEPDC1B,SFPQ,NRG3,ADORA2B,HNRNPH1,CCNE1,BIRC5,MAPKAPK5,KIF2C,RHOV,ITGB3BP,KHDRBS1,RALA,HDAC2,GIPR,CDCA8,LPAR2,NTS,CENPA,SKA1,AURKB,PTHLH,KLC3,RACGAP1,NUP85,E2F1,HNRNPA1,E2F5,ECT2,BUB1,RCC2,PLK1,NDC80,ZWINT,CENPE,CENPF,KIF18A,DIAP…
PKMTs methylate histone lysines Homo sapiens R-HSA-3214841	0.0173331	0.0512647	4.36022	17.6813	SUV39H2,SETD8,WHSC1,EZH2
Organelle biogenesis and maintenance Homo sapiens R-HSA-1852241	0.0177105	0.05216	1.90828	7.69723	PLK4,CCT2,ODF2,PLK1,KIF24,HAUS6,NRF1,TUBG1,WDR34,HAUS1,HAUS8,TCTN2,CDK1,NEK2,CCT5
Processing and activation of SUMO Homo sapiens R-HSA-3215018	0.0199875	0.0583735	11.1836	43.7575	UBE2I,SAE1
Pyrimidine salvage reactions Homo sapiens R-HSA-73614	0.0199875	0.0583735	11.1836	43.7575	UCK2,TK1
Post-Elongation Processing of Intronless pre-mRNA Homo sapiens R-HSA-112297	0.0212843	0.061645	5.59902	21.555	NCBP2,SNRPG,SNRPF
Processing of Capped Intronless Pre-mRNA Homo sapiens R-HSA-75067	0.0212843	0.061645	5.59902	21.555	NCBP2,SNRPG,SNRPF
ERCC6 (CSB) and EHMT2 (G9a) positively regulate rRNA expression Homo sapiens R-HSA-427389	0.0220833	0.0636949	4.02419	15.344	HDAC2,H2AFZ,CBX3,H2AFX
G1/S DNA Damage Checkpoints Homo sapiens R-HSA-69615	0.0231688	0.0665507	3.27273	12.3216	CCNA2,CCNE1,CHEK1,CDK2,CDC25A
Establishment of Sister Chromatid Cohesion Homo sapiens R-HSA-2468052	0.0245757	0.0700156	9.78514	36.2637	CDCA5,ESCO2
Removal of the Flap Intermediate from the C-strand Homo sapiens R-HSA-174437	0.0245757	0.0700156	9.78514	36.2637	FEN1,POLD1
FGFR2 alternative splicing Homo sapiens R-HSA-6803529	0.0263593	0.0747919	5.11163	18.5855	NCBP2,HNRNPH1,HNRNPA1
Processive synthesis on the C-strand of the telomere Homo sapiens R-HSA-174414	0.0295467	0.0834963	8.69746	30.6306	FEN1,POLD1
Cellular response to heat stress Homo sapiens R-HSA-3371556	0.0333374	0.0938287	2.61943	8.90889	NUP93,NUP107,NUP188,NUP85,HSPA14,NUP37
Rho GTPase cycle Homo sapiens R-HSA-194840	0.0336651	0.0943703	2.39342	8.1168	ARHGAP11A,DEPDC1B,PLEKHG2,RACGAP1,ARHGAP39,RHOV,ECT2
Inhibition of replication initiation of damaged DNA by RB1/E2F1 Homo sapiens R-HSA-113501	0.0348785	0.0973809	7.82731	26.2675	POLA2,E2F1
Membrane Trafficking Homo sapiens R-HSA-199991	0.0360068	0.100131	1.66787	5.54407	RALA,KIF23,KIF11,DNM1,KIF15,AP4M1,CENPE,KLC3,KIF18A,KIF18B,RACGAP1,YWHAQ,KIF4A,KIF2C,NAA38,KIF20A,PAFAH1B3
rRNA processing Homo sapiens R-HSA-72312	0.0375068	0.103888	2.07193	6.80262	NOP56,RPS8,DKC1,TEX10,DHX37,RPSA,RPL17,EXOSC2,RPL6
mRNA 3'-end processing Homo sapiens R-HSA-72187	0.0383252	0.105319	3.33785	10.8869	NCBP2,U2AF2,SARNP,RNPS1
Post-Elongation Processing of Intron-Containing pre-mRNA Homo sapiens R-HSA-112296	0.0383252	0.105319	3.33785	10.8869	NCBP2,U2AF2,SARNP,RNPS1
Packaging Of Telomere Ends Homo sapiens R-HSA-171306	0.0416069	0.113889	4.19776	13.3467	ACD,H2AFZ,H2AFX
Oncogene Induced Senescence Homo sapiens R-HSA-2559585	0.0450865	0.122931	4.0528	12.5603	CDK4,E2F1,E2F2
Early Phase of HIV Life Cycle Homo sapiens R-HSA-162594	0.0465414	0.126404	6.52209	20.0059	FEN1,HMGA1
Nonsense-Mediated Decay (NMD) Homo sapiens R-HSA-927802	0.0500409	0.134859	2.35628	7.05684	RPS8,NCBP2,RPSA,RNPS1,RPL17,RPL6
Nonsense Mediated Decay (NMD) enhanced by the Exon Junction Complex (EJC) Homo sapiens R-HSA-975957	0.0500409	0.134859	2.35628	7.05684	RPS8,NCBP2,RPSA,RNPS1,RPL17,RPL6
Regulation of TP53 Degradation Homo sapiens R-HSA-6804757	0.0563546	0.15129	3.67228	10.5618	CCNA2,CDK2,CDK1
Recruitment and ATM-mediated phosphorylation of repair and signaling proteins at DNA double strand breaks Homo sapiens R-HSA-5693565	0.0569107	0.151649	2.90412	8.324	UBE2I,H2AFX,BRCA1,WHSC1
p75 NTR receptor-mediated signalling Homo sapiens R-HSA-193704	0.0569227	0.151649	2.51515	7.20858	HDAC2,PLEKHG2,CASP2,ECT2,ITGB3BP
Major pathway of rRNA processing in the nucleolus Homo sapiens R-HSA-6791226	0.0574066	0.152357	1.99053	5.68814	NOP56,RPS8,TEX10,DHX37,RPSA,RPL17,EXOSC2,RPL6
RHO GTPases activate CIT Homo sapiens R-HSA-5625900	0.0594054	0.157064	5.58979	15.782	PRC1,CIT

## Sheet: KEGG signaling pathways
Up-regulated pathway analysis								Down-regulated pathway analysis
Term	P-value	FDR	Z-Score	Combined Score	Genes			Term	P-value	FDR	Z-Score	Combined Score	Genes
Cell cycle	4.79835e-26	7.62938e-24	15.7353	917.353	HDAC2,MCM7,BUB1B,TTK,PKMYT1,CDC20,CCNB2,CCNB1,CDC45,PTTG1,YWHAQ,CHEK1,E2F1,E2F2,E2F5,BUB1,ANAPC7,PLK1,CDC7,CDC6,CDC25C,CDC25A,CCNA2,DBF4,CCNE1,CDK4,CDK2,CDK1,MCM3,MCM4,MCM5,MCM6,MCM2,MAD2L1			Complement and coagulation cascades	2.91803e-16	7.58687e-14	14.6959	525.68	VWF,CFH,C1S,C1R,SERPINC1,F12,CFI,F11,C4BPA,C4BPB,KNG1,C3,C4A,F8,C6,SERPING1,MASP2,F13B,MASP1,KLKB1,CFB
DNA replication	1.74499e-12	1.38727e-10	22.6052	612.02	RFC5,FEN1,RNASEH2A,RFC4,MCM7,RFC2,POLA2,POLD1,MCM3,MCM4,MCM5,MCM6,MCM2			Fatty acid degradation	8.93291e-14	1.16128e-11	20.7654	623.926	ADH1C,ADH1B,ACSL1,ADH1A,CYP4A22,ACADSB,ACAT1,ADH6,ALDH3A2,ADH4,ALDH2,ACOX1,EHHADH,ACADM,ALDH9A1
Oocyte meiosis	5.5006e-07	2.42585e-05	5.45173	78.5771	ANAPC7,PLK1,CDC25C,PKMYT1,CDC20,CCNB2,CCNB1,PTTG1,YWHAQ,CCNE1,CDK2,CDK1,FBXO5,BUB1,MAD2L1			Valine, leucine and isoleucine degradation	3.87483e-13	3.35818e-11	18.2446	521.415	MCCC2,HIBADH,ABAT,ACADSB,ACAT1,ALDH3A2,MCEE,ALDH6A1,ALDH2,IVD,EHHADH,DBT,PCCB,ACADM,ALDH9A1
Homologous recombination	6.10278e-07	2.42585e-05	11.1515	159.57	BLM,RAD51,EME1,POLD1,XRCC2,XRCC3,RBBP8,RAD54L,BRCA1			Tyrosine metabolism	7.29747e-10	4.74335e-08	17.5235	368.665	ADH4,ADH1C,HGD,MAOA,ADH1B,TAT,ADH1A,GOT2,FAH,HPD,ADH6
Progesterone-mediated oocyte maturation	6.72023e-06	0.000157708	5.487	65.3523	CCNA2,CCNB2,CCNB1,ANAPC7,PLK1,CDK2,CDK1,CDC25C,PKMYT1,BUB1,CDC25A,MAD2L1			Peroxisome	1.93124e-09	1.00424e-07	8.83808	177.337	PECR,PHYH,PEX19,ACSL1,PEX11A,PIPOX,HSD17B4,BAAT,DAO,ACOX2,ACOX1,EHHADH,CAT,PXMP2,HAO1
Spliceosome	6.84848e-06	0.000157708	4.65226	55.3223	RBM17,PRPF38A,NCBP2,SNRNP40,SNRPD2,SNRPD1,U2AF2,SNRPG,PPIH,SNRPF,HNRNPA1,HNRNPA1L2,RBMX,SNRPA			Propanoate metabolism	5.96815e-08	2.5862e-06	15.5223	258.201	MCEE,ALDH6A1,EHHADH,DBT,PCCB,SUCLG2,ABAT,ACADM,ACAT1
Fanconi anemia pathway	6.94311e-06	0.000157708	7.92464	94.127	FANCI,BLM,RAD51,EME1,FANCD2,UBE2T,BRCA1,FANCB,FANCG			Butanoate metabolism	2.88709e-07	1.07235e-05	15.8374	238.477	ALDH5A1,BDH1,EHHADH,ACSM2A,ACSM5,ABAT,ACSM2B,ACAT1
Pyrimidine metabolism	1.0991e-05	0.000218445	7.42821	84.8185	NT5C,DTYMK,UCK2,RRM2,CAD,TK1,TYMS,DCTPP1,NME1			Glyoxylate and dicarboxylate metabolism	5.20269e-07	1.69087e-05	14.3962	208.297	GRHPR,MCEE,SHMT1,CAT,PCCB,HAO1,ACO1,ACAT1
Mismatch repair	1.66515e-05	0.000294177	13.9197	153.159	RFC5,RFC4,MSH2,RFC2,EXO1,POLD1			beta-Alanine metabolism	6.85977e-07	1.97511e-05	13.7695	195.423	ALDH3A2,ALDH6A1,ALDH2,EHHADH,ABAT,ACADM,UPB1,ALDH9A1
Human T-cell leukemia virus 1 infection	3.89351e-05	0.000619068	3.3625	34.1416	RANBP1,ANAPC7,SLC2A1,BUB1B,CDC20,CCNA2,CCNB2,PTTG1,CCNE1,CDK4,CHEK1,CDK2,E2F1,E2F2,TCF3,RAN,MAD2L1			Tryptophan metabolism	7.59658e-07	1.97511e-05	10.813	152.359	ALDH3A2,ALDH2,MAOA,HAAO,EHHADH,CAT,DHTKD1,ACAT1,ALDH9A1
Cellular senescence	5.11021e-05	0.000738657	3.81865	37.7347	FOXM1,CDC25A,CCNA2,CCNB2,CCNB1,CCNE1,CDK4,CHEK1,CDK2,CDK1,E2F1,E2F2,MYBL2,E2F5			Glycolysis / Gluconeogenesis	9.04639e-07	2.13824e-05	7.67312	106.777	ALDH3A2,ADH4,G6PC,ALDH2,ADH1C,ADH1B,ADH1A,FBP1,ALDH9A1,ADH6,PCK2
p53 signaling pathway	7.46495e-05	0.000989106	5.65522	53.7399	CCNB2,CCNB1,RRM2,CCNE1,CDK4,CHEK1,CDK2,CDK1,GTSE1			PPAR signaling pathway	2.15499e-06	4.66914e-05	6.94021	90.5539	CYP27A1,ACOX2,ACSL1,ACOX1,EHHADH,CYP4A22,ACADM,PPARA,APOA5,SLC27A5,PCK2
Small cell lung cancer	0.00229269	0.0276517	3.71401	22.5739	CCNE1,CDK4,CDK2,CKS2,E2F1,E2F2,TRAF2,CKS1B			Pyruvate metabolism	4.48768e-06	8.97535e-05	10.2119	125.751	ALDH3A2,GRHPR,ALDH2,LDHD,HAGH,ACAT1,PCK2,ALDH9A1
Pathogenic Escherichia coli infection	0.00243474	0.0276517	4.82137	29.0146	TUBA1C,TUBA1B,TUBB2B,YWHAQ,TUBB3,NCL			Glycine, serine and threonine metabolism	5.48785e-06	0.000101917	9.89228	119.825	DMGDH,GRHPR,ALAS1,DAO,MAOA,SHMT1,SARDH,PIPOX
RNA transport	0.00297676	0.0315537	2.82588	16.4379	NUP93,NUP107,UBE2I,NXT1,NUP188,NUP85,NCBP2,TACC3,RNPS1,RAN,NUP37			Drug metabolism	1.65484e-05	0.000270587	4.97029	54.719	ADH4,TPMT,ADH1C,MAOA,ADH1B,ADH1A,FMO3,FMO4,UPB1,FMO5,CES2,ADH6
Viral carcinogenesis	0.0125717	0.120673	2.28619	10.0051	CDC20,CCNA2,RANBP1,HDAC2,YWHAQ,CCNE1,CDK4,CHEK1,CDK2,CDK1,TRAF2			Histidine metabolism	1.66515e-05	0.000270587	13.9197	153.159	ALDH3A2,ALDH2,MAOA,HNMT,FTCD,ALDH9A1
One carbon pool by folate	0.0129021	0.120673	6.91786	30.0952	ATIC,MTHFD1L,TYMS			Primary bile acid biosynthesis	4.61783e-05	0.000681922	16.404	163.762	CYP27A1,ACOX2,HSD17B4,BAAT,SLC27A5
MicroRNAs in cancer	0.0188017	0.166082	1.94217	7.71781	DNMT1,UBE2I,CDCA5,HMGA2,KIF23,BRCA1,CDC25C,CDC25A,CCNE1,STMN1,E2F1,E2F2,EZH2,PAK4			Staphylococcus aureus infection	4.721e-05	0.000681922	6.03987	60.1626	C3,C4A,CFH,C1S,C1R,CFI,MASP2,MASP1,CFB
Nucleotide excision repair	0.0295432	0.24723	3.6491	12.8518	RFC5,RFC4,RFC2,POLD1			Lysine degradation	0.000104414	0.00142882	6.20086	56.8442	ALDH3A2,ALDH2,EHHADH,SETD7,PIPOX,DHTKD1,ALDH9A1,ACAT1
Pancreatic cancer	0.0396512	0.315227	2.80375	9.04949	RALA,RAD51,CDK4,E2F1,E2F2			Arginine and proline metabolism	0.000202539	0.00263301	6.57809	55.9439	ALDH3A2,DAO,ALDH2,MAOA,GOT2,LAP3,ALDH9A1
Ubiquitin mediated proteolysis	0.0566477	0.428904	2.11562	6.07374	CDC20,UBE2I,ANAPC7,UBE2C,UBE2S,BRCA1,SAE1			Retinol metabolism	0.000257978	0.00319402	5.35786	44.2701	ADH4,RETSAT,ADH1C,ADH1B,ADH1A,CYP4A22,HSD17B6,ADH6
								Pertussis	0.000613288	0.00724795	4.64658	34.3693	C3,C4A,C1S,C1R,SERPING1,C4BPA,C4BPB,CD14
								Phenylalanine metabolism	0.000708972	0.00801447	12.0887	87.6636	MAOA,TAT,GOT2,HPD
								Cysteine and methionine metabolism	0.00106653	0.0115541	5.76449	39.4484	ADI1,TAT,BHMT2,GOT2,MAT1A,CDO1
								One carbon pool by folate	0.00136	0.014144	9.82056	64.8184	ALDH1L1,SHMT1,MTHFS,FTCD
								Alanine, aspartate and glutamate metabolism	0.0016723	0.016723	6.55556	41.9133	ALDH5A1,GOT2,GPT,ABAT,ASL
								Bile secretion	0.00212279	0.0204417	4.24544	26.1308	SLC10A1,AQP8,AQP9,EPHX1,BAAT,SLC27A5,ABCG2
								Metabolism of xenobiotics by cytochrome P450	0.00248509	0.0230759	4.11828	24.6992	CBR1,ADH4,ADH1C,ADH1B,ADH1A,EPHX1,ADH6
								Ascorbate and aldarate metabolism	0.00429112	0.0359862	6.82924	37.2276	ALDH3A2,ALDH2,RGN,ALDH9A1
								Biosynthesis of unsaturated fatty acids	0.00429112	0.0359862	6.82924	37.2276	ACOX1,ACOT2,HSD17B4,BAAT
								Glucagon signaling pathway	0.00431524	0.0359862	3.32135	18.0868	PFKFB1,G6PC,ITPR2,PRKAG2,SIK2,PPARA,FBP1,PCK2
								Chemical carcinogenesis	0.00442907	0.0359862	3.67748	19.9304	CBR1,ADH4,ADH1C,ADH1B,ADH1A,EPHX1,ADH6
								Arachidonic acid metabolism	0.00482854	0.038043	4.14298	22.0954	CBR1,CYP2U1,GPX3,CYP4F2,CYP4A22,CYP4F3
								Phenylalanine, tyrosine and tryptophan biosynthesis	0.00593281	0.0444826	26.1004	133.823	TAT,GOT2
								FoxO signaling pathway	0.00598804	0.0444826	2.88764	14.7789	GABARAPL1,G6PC,IRS1,SETD7,CAT,S1PR1,PRKAG2,PIK3R1,PCK2
								Citrate cycle (TCA cycle)	0.00631751	0.0456265	6.04032	30.5908	SUCLG2,ACO1,SDHD,PCK2
								Circadian rhythm	0.00711269	0.049981	5.81631	28.7667	CRY2,RORC,PRKAG2,RORA
								Adipocytokine signaling pathway	0.0075194	0.0514485	3.74725	18.3251	G6PC,IRS1,ACSL1,PRKAG2,PPARA,PCK2
								AMPK signaling pathway	0.0105932	0.0706213	2.81475	12.8002	PFKFB1,G6PC,PPP2R1B,IRS1,PRKAG2,PIK3R1,FBP1,PCK2
								Arginine biosynthesis	0.014778	0.0960569	6.5332	27.5349	GOT2,GPT,ASL
								Vascular smooth muscle contraction	0.0179762	0.113996	2.54078	10.2107	PRKCH,CALCRL,RAMP3,NPR1,CALD1,CYP4A22,ITPR2,MYLK
								Insulin resistance	0.0187728	0.116213	2.72715	10.8414	G6PC,IRS1,PRKAG2,PIK3R1,PPARA,SLC27A5,PCK2
								Sulfur metabolism	0.0199875	0.120855	11.1836	43.7575	SUOX,PAPSS2
								Synthesis and degradation of ketone bodies	0.0245757	0.14522	9.78514	36.2637	BDH1,ACAT1
								ABC transporters	0.0256499	0.148199	3.8275	14.0209	ABCA6,ABCC6,ABCA9,ABCG2
								Folate biosynthesis	0.0263593	0.148987	5.11163	18.5855	QDPR,CBR1,MOCS1
								Taurine and hypotaurine metabolism	0.0295467	0.160045	8.69746	30.6306	CDO1,BAAT
								Ubiquinone and other terpenoid-quinone biosynthesis	0.0295467	0.160045	8.69746	30.6306	TAT,HPD
								Cholesterol metabolism	0.0360045	0.191044	3.41059	11.3372	CYP27A1,LRP1,ANGPTL3,LIPA
								Inositol phosphate metabolism	0.0377513	0.193222	2.84453	9.32078	PI4K2B,ALDH6A1,PLCG2,MTMR6,MTM1
								Phosphatidylinositol signaling system	0.0379013	0.193222	2.53454	8.29498	PI4K2B,PLCG2,ITPR2,PIK3R1,MTMR6,MTM1
								Inflammatory mediator regulation of TRP channels	0.0395068	0.197534	2.50745	8.10228	PRKCH,CYP4A22,PLCG2,ITPR2,PIK3R1,KNG1
								Kaposi sarcoma-associated herpesvirus infection	0.0446375	0.218976	2.00107	6.22169	C3,GABARAPL1,GNG7,STAT2,PLCG2,ITPR2,PIK3R1,HLA-E,IFNAR1
								Legionellosis	0.0484453	0.226133	3.07543	9.3103	C3,BCL2L13,SAR1B,CD14
								Regulation of lipolysis in adipocytes	0.0484453	0.226133	3.07543	9.3103	IRS1,NPR1,ADRB2,PIK3R1
								Fructose and mannose metabolism	0.0487056	0.226133	3.91751	11.8385	PFKFB1,SORD,FBP1
								Pentose and glucuronate interconversions	0.0524624	0.239302	3.79094	11.1744	UGP2,SORD,CRYL1
								Protein processing in endoplasmic reticulum	0.055796	0.25012	2.00331	5.78167	SEC23A,SEC24B,SEC24A,SAR1B,EDEM1,SYVN1,ATF6,RNF185
								cGMP-PKG signaling pathway	0.0574066	0.252978	1.99053	5.68814	EDNRB,IRS1,NPR1,PDE2A,ITPR2,ADRB2,KNG1,MYLK
