# Supplementary material for: Key Members of the CmPn as Biomarkers Distinguish Histological and Immune Subtypes of Hepatic Cancers
Source: Diagnostics (Basel). 2023 Mar 7;13(6):1012. doi: 10.3390/diagnostics13061012 (PMC10047786; doi:10.3390/diagnostics13061012)
Supplement: Supplementary file 1 [file diagnostics-13-01012-s001.zip › diagnostics-2213936-Suppl tables-revised/Suppl. Table S4C Immune subtypes HCC C1 v C4.xlsx]

## Sheet: DEG_RNAseq_RAW data
Symbol	logFC	AveExpr	t	P.Value	adj.P.Val
PROM1	5.59789	-2.75911	10.6243	7.5781e-21	1.07493e-16
TMEM132A	3.19354	2.19912	10.3804	3.80132e-20	2.02699e-16
PRSS22	4.29052	-3.94922	9.58629	6.77372e-18	1.56551e-14
NRG3	3.77947	-3.71475	9.43287	1.81791e-17	2.90811e-14
PPP1R14C	3.58142	-3.92319	9.31743	3.80799e-17	5.07637e-14
B4GALNT4	5.20771	-3.19483	9.286	4.65488e-17	5.72801e-14
CTXN1	3.29126	-1.90833	9.20002	8.05231e-17	8.58752e-14
WNT7B	4.0813	-3.70727	9.00748	2.72995e-16	2.07957e-13
ITIH5	4.09735	0.479737	8.98562	3.1339e-16	2.27877e-13
FLJ23867	3.51933	0.416337	8.90694	5.14527e-16	3.42954e-13
PHLDB1	1.67703	3.46147	8.8535	7.19841e-16	4.42896e-13
MDFI	3.41285	-0.389242	8.78874	1.08028e-15	6.40046e-13
KRT19	6.48772	-0.73006	8.77716	1.16147e-15	6.40692e-13
TUBB3	2.11082	2.65045	8.64835	2.594e-15	1.25746e-12
SFRP5	5.66321	-2.90608	8.60425	3.41194e-15	1.55945e-12
MFSD10	1.77171	3.97692	8.58106	3.93974e-15	1.69792e-12
FAM60A	1.82237	3.31636	8.57728	4.03331e-15	1.69792e-12
CTBP2	1.97958	2.28455	8.57258	4.15255e-15	1.70329e-12
TMEM51	2.43876	1.65045	8.5601	4.48635e-15	1.7942e-12
FRAS1	4.81654	-0.39046	8.54511	4.92257e-15	1.92064e-12
VANGL2	3.6075	-1.27084	8.50989	6.12091e-15	2.27712e-12
RHOV	4.31877	-2.72125	8.49414	6.74639e-15	2.45277e-12
NPTX1	3.27186	-3.95247	8.4686	7.89828e-15	2.80775e-12
DBN1	2.56752	3.65198	8.36267	1.51542e-14	5.27002e-12
GPR161	2.12029	-0.957391	8.25711	2.89097e-14	9.24526e-12
SEMA3C	3.58296	-1.7585	8.20628	3.94065e-14	1.16738e-11
TTYH1	4.116	-2.39242	8.19383	4.25079e-14	1.23137e-11
WNK2	5.65292	-0.677829	8.18285	4.54431e-14	1.27536e-11
ESRP1	5.44565	-3.02088	8.15443	5.40067e-14	1.46431e-11
MFAP2	4.48854	-1.01395	8.13948	5.91319e-14	1.55071e-11
KIAA1211	3.66453	-1.35239	8.11957	6.67168e-14	1.64195e-11
IGDCC4	3.59762	-2.43093	8.06322	9.38116e-14	2.20692e-11
ITGB8	4.32184	-2.06339	8.03713	1.09808e-13	2.40381e-11
STRA6	3.68628	-3.41052	8.02909	1.15261e-13	2.40381e-11
ENO2	2.64028	0.657121	8.02371	1.19061e-13	2.4109e-11
NBEAL2	1.25472	3.61043	7.98526	1.50061e-13	2.85776e-11
SCTR	4.31024	-2.36163	7.93981	1.97159e-13	3.62522e-11
PTHLH	4.02123	-1.79664	7.91946	2.22731e-13	4.00341e-11
ZDHHC8P1	3.23103	-3.89412	7.91714	2.25841e-13	4.01421e-11
PLEKHB1	4.56292	-0.730206	7.91202	2.32877e-13	4.09377e-11
PNMA1	1.5427	3.13766	7.89762	2.53833e-13	4.29103e-11
FAM117B	1.43275	2.13128	7.88793	2.68975e-13	4.43588e-11
SLC34A2	5.31175	-2.53538	7.86374	3.1081e-13	5.02225e-11
DMBT1	4.87752	-3.32069	7.81131	4.24832e-13	6.48668e-11
ISYNA1	2.41094	3.11455	7.80943	4.29613e-13	6.48668e-11
RCOR2	3.81743	-2.60895	7.80935	4.29823e-13	6.48668e-11
TCF3	1.11176	4.85495	7.80715	4.35476e-13	6.51057e-11
VWA5B2	2.82324	-3.27322	7.79841	4.5873e-13	6.70314e-11
COL9A2	3.34263	-0.360304	7.79651	4.63941e-13	6.70314e-11
KLHDC8A	3.25264	-3.45266	7.79445	4.69666e-13	6.70826e-11
ORAI2	1.5855	2.29991	7.78516	4.96333e-13	7.02641e-11
PKM2	2.32167	6.3166	7.78062	5.09882e-13	7.1549e-11
LYPD6B	4.3203	-3.42224	7.74033	6.47598e-13	8.70557e-11
SERPINH1	1.3855	6.15673	7.72836	6.95183e-13	9.19078e-11
C1orf126	3.50379	-2.73341	7.71782	7.39936e-13	9.70225e-11
CADPS	3.84123	-4.08915	7.69751	8.34384e-13	1.05934e-10
FOXF2	2.93143	-2.68182	7.62664	1.26721e-12	1.55936e-10
C3orf52	3.62357	-2.59197	7.6233	1.2924e-12	1.5782e-10
LPAR2	2.43394	0.864932	7.61063	1.39232e-12	1.66216e-10
C9orf167	1.92858	1.94333	7.5823	1.64442e-12	1.92013e-10
ABI2	1.13852	3.86168	7.57337	1.73283e-12	2.0087e-10
LAMB1	1.96112	5.46634	7.56031	1.87068e-12	2.15289e-10
CCDC74A	2.5899	-1.67801	7.55097	1.97586e-12	2.24169e-10
QSOX1	2.86326	4.61243	7.54779	2.01293e-12	2.26767e-10
FBXL2	2.47891	-2.14177	7.54648	2.02854e-12	2.26927e-10
LRRN1	3.56006	-3.65442	7.54515	2.04434e-12	2.27106e-10
ELF4	1.82085	1.33601	7.52398	2.31377e-12	2.55265e-10
TNFAIP6	2.89459	-3.42198	7.50895	2.52623e-12	2.76463e-10
DMKN	5.8099	-1.64106	7.50798	2.54048e-12	2.76463e-10
PDE7A	1.31116	2.6639	7.46598	3.24546e-12	3.43825e-10
CA9	6.07128	-1.20293	7.43886	3.8e-12	3.92184e-10
NRARP	1.66357	2.35848	7.42588	4.09759e-12	4.1751e-10
SH2D3A	2.4594	0.465313	7.38318	5.24896e-12	5.21538e-10
LMNB2	1.3349	4.43425	7.36618	5.79138e-12	5.7188e-10
KCNH3	3.27904	-2.86023	7.35322	6.24181e-12	6.05153e-10
CERCAM	2.60464	1.39965	7.34768	6.44486e-12	6.15082e-10
ANXA3	3.29762	-1.51166	7.34729	6.45957e-12	6.15082e-10
C20orf103	3.58991	-3.06955	7.33855	6.79391e-12	6.39307e-10
GIPR	2.86235	-3.64228	7.33499	6.93474e-12	6.48743e-10
DSCAML1	3.54942	-3.38388	7.32809	7.21623e-12	6.67272e-10
DBNDD2	1.72865	2.9166	7.29862	8.55195e-12	7.68571e-10
GPRIN2	3.42613	-3.80731	7.27767	9.64699e-12	8.52613e-10
CCDC74B	2.46501	-3.25612	7.2668	1.02686e-11	9.02562e-10
CLDN18	3.15822	-3.8826	7.26398	1.04364e-11	9.12298e-10
CFTR	4.72181	-2.66674	7.26101	1.06156e-11	9.18401e-10
DZIP1L	2.42171	-1.20925	7.24722	1.14901e-11	9.77699e-10
GEFT	2.11838	0.470964	7.24157	1.18681e-11	9.95604e-10
EPHB3	3.3116	-1.09577	7.24129	1.18873e-11	9.95604e-10
FAM64A	3.09231	-0.883268	7.21867	1.35311e-11	1.1098e-09
PLEKHG2	1.35717	3.29053	7.18736	1.61838e-11	1.26289e-09
C6orf168	3.01741	-3.80128	7.17653	1.72158e-11	1.3369e-09
NXPH4	3.68702	0.296697	7.16944	1.79262e-11	1.38534e-09
C9orf140	2.75314	0.875141	7.1604	1.88738e-11	1.44611e-09
TWIST1	2.29459	-3.12293	7.15938	1.89837e-11	1.44611e-09
FA2H	3.71747	-3.10177	7.15738	1.92023e-11	1.45582e-09
LOC100130776	1.63608	0.0404047	7.11932	2.3844e-11	1.78174e-09
FOXJ1	4.56799	-1.80648	7.11857	2.39466e-11	1.78174e-09
LOC723809	3.75252	-3.62929	7.11347	2.46493e-11	1.82553e-09
C2orf15	1.97193	-1.58884	7.10037	2.65524e-11	1.94573e-09
LINGO1	2.61971	1.18886	7.09909	2.67462e-11	1.94573e-09
NOTCH1	1.27167	4.25144	7.07924	2.99318e-11	2.11867e-09
SLC4A11	3.55882	-1.80046	7.06427	3.25778e-11	2.28573e-09
CCDC64B	3.784	-3.76519	7.05335	3.46541e-11	2.38878e-09
SLC29A2	2.3124	1.61103	7.05264	3.47931e-11	2.38878e-09
NTS	5.79517	-1.93857	7.04124	3.71076e-11	2.5153e-09
SLC6A19	4.47722	-3.54008	7.03379	3.87027e-11	2.61235e-09
KIAA0753	0.971221	2.05452	7.02023	4.178e-11	2.79647e-09
SPHK1	3.58713	1.83783	7.01405	4.32614e-11	2.87159e-09
PTPN13	2.67811	-1.40787	7.01137	4.39192e-11	2.9032e-09
HMGA2	4.41825	-3.42821	6.99091	4.92827e-11	3.21786e-09
C11orf84	1.40559	2.71137	6.96638	5.65691e-11	3.66371e-09
CMTM3	1.54364	3.21252	6.96229	5.78814e-11	3.70371e-09
RCC2	1.08056	5.42858	6.92029	7.32421e-11	4.55897e-09
PMEPA1	2.39755	2.46786	6.90743	7.87037e-11	4.82384e-09
SPEG	2.84257	-2.46139	6.89342	8.511e-11	5.15721e-09
SCD5	2.19082	-0.15629	6.89159	8.59856e-11	5.19061e-09
PROM2	3.29037	-2.70313	6.88718	8.81282e-11	5.29995e-09
TPBG	2.9356	-0.781991	6.87717	9.31918e-11	5.58348e-09
LAMC2	3.64695	-0.952914	6.87628	9.36534e-11	5.5902e-09
WNT10A	2.17524	-3.24297	6.85843	1.03447e-10	6.10644e-09
ATP2C2	2.86228	-3.93469	6.856	1.04855e-10	6.16245e-09
FZD2	1.95583	-1.17968	6.84827	1.09461e-10	6.34438e-09
BCL11A	3.21758	-1.86992	6.84489	1.11544e-10	6.44176e-09
KLC3	2.19535	-0.978738	6.83572	1.17377e-10	6.73002e-09
PLCD3	1.59775	1.85475	6.8238	1.25412e-10	7.11425e-09
2022-09-02	0.833966	6.82769	6.8064	1.38119e-10	7.75262e-09
RAB25	4.08301	-3.47042	6.80217	1.41394e-10	7.88118e-09
HTRA3	2.94848	0.847266	6.76911	1.69783e-10	9.18311e-09
CDCP1	2.74557	-0.234173	6.76897	1.69919e-10	9.18311e-09
FSCN1	1.49799	4.28309	6.76315	1.7547e-10	9.41946e-09
NLGN3	1.62859	-2.51808	6.75492	1.8363e-10	9.79174e-09
ODZ4	2.66034	-3.11479	6.75086	1.87789e-10	9.94723e-09
C11orf41	2.58127	-3.35681	6.74264	1.96503e-10	1.03064e-08
LDOC1	2.72667	0.662004	6.73665	2.03098e-10	1.0583e-08
PDLIM7	1.29525	3.81399	6.73191	2.08475e-10	1.08231e-08
NAT8L	2.89289	-3.21102	6.73088	2.09668e-10	1.08231e-08
DEPDC1B	2.69997	1.44961	6.72134	2.2097e-10	1.12218e-08
CTNND2	5.65273	-1.7745	6.71572	2.27921e-10	1.14994e-08
KIF3C	1.82642	0.866965	6.71518	2.28593e-10	1.14994e-08
CHST4	3.965	-3.35356	6.70583	2.40657e-10	1.19931e-08
TPPP3	1.86643	1.49701	6.70452	2.42401e-10	1.20425e-08
FAM101A	3.82651	-2.75324	6.70129	2.46742e-10	1.22202e-08
DTX3	1.90629	1.65624	6.69297	2.58271e-10	1.25579e-08
C6orf132	3.31692	-2.9663	6.66716	2.97569e-10	1.42096e-08
COMP	4.05889	-2.65623	6.66635	2.98882e-10	1.42298e-08
MARCKSL1	1.74189	5.41407	6.66555	3.00204e-10	1.42504e-08
MTMR2	1.17817	3.04467	6.66138	3.07138e-10	1.45363e-08
HS3ST1	1.88253	-0.394494	6.6567	3.15101e-10	1.48255e-08
SNHG1	1.16185	4.07977	6.65348	3.20721e-10	1.50457e-08
OVOL2	3.2134	-3.78505	6.64821	3.30101e-10	1.53507e-08
MNX1	3.271	-4.35981	6.6269	3.70881e-10	1.69514e-08
ATP6V1B1	2.46707	-3.08809	6.62228	3.80356e-10	1.72857e-08
ABR	1.4571	2.80098	6.62169	3.81582e-10	1.72922e-08
PNMAL1	3.58071	-2.80597	6.60751	4.12259e-10	1.84731e-08
CCDC8	2.47346	-1.47796	6.60624	4.15126e-10	1.85496e-08
SYT13	4.31907	-2.06497	6.60044	4.28466e-10	1.90924e-08
BMP8A	1.90956	0.0920975	6.59082	4.51501e-10	2.00074e-08
FGFR1	1.94911	2.40226	6.58835	4.57623e-10	2.01115e-08
CRABP2	2.48733	-1.63519	6.58681	4.61478e-10	2.02254e-08
MBOAT2	2.23851	-1.37886	6.58129	4.75527e-10	2.06479e-08
INHA	3.68319	-2.85476	6.58121	4.75744e-10	2.06479e-08
C2orf81	1.6274	-0.989254	6.581	4.76283e-10	2.06479e-08
BMPR1B	2.56177	-3.71388	6.5697	5.06471e-10	2.18383e-08
UCA1	3.06774	-3.7622	6.56579	5.1733e-10	2.2187e-08
EPCAM	5.56682	0.362102	6.56453	5.20895e-10	2.22801e-08
ITGB4	2.0055	2.93224	6.56065	5.31996e-10	2.26943e-08
CYBA	2.25467	4.41088	6.55796	5.39807e-10	2.29662e-08
VEPH1	3.53937	-2.74192	6.55687	5.43014e-10	2.30414e-08
COL8A2	2.49734	-0.948646	6.55198	5.57611e-10	2.35359e-08
IGF1R	2.08921	0.931946	6.54461	5.80362e-10	2.43676e-08
ARMCX2	1.71667	0.523209	6.5431	5.8511e-10	2.45026e-08
C9orf86	0.996397	4.77883	6.53921	5.97593e-10	2.4895e-08
HOXB9	2.67111	-4.21685	6.53542	6.09977e-10	2.53449e-08
ANO9	3.23193	-0.651787	6.52155	6.57546e-10	2.71102e-08
SLC35F2	2.22246	-0.633644	6.5208	6.60227e-10	2.71376e-08
PGM2L1	1.26093	1.06001	6.51751	6.72079e-10	2.73908e-08
SPIB	3.07068	-3.07012	6.5157	6.78704e-10	2.75564e-08
PLEKHH2	2.6074	-0.906069	6.51315	6.8814e-10	2.77984e-08
CEP55	2.1375	1.1815	6.50768	7.08761e-10	2.84876e-08
GDF1	2.7788	-4.27474	6.49803	7.46699e-10	2.99372e-08
RAVER1	0.951142	4.28354	6.48474	8.02196e-10	3.19222e-08
SLC4A3	3.4791	-2.37027	6.47824	8.3084e-10	3.28172e-08
GALNT6	1.63338	0.0037416	6.47084	8.64607e-10	3.39831e-08
RUNDC3A	2.5085	-2.92	6.4638	8.98047e-10	3.50195e-08
VTCN1	3.69711	-2.68246	6.45501	9.41543e-10	3.64694e-08
LEPREL2	2.57974	0.438211	6.45053	9.64492e-10	3.71783e-08
FAM57A	1.69803	1.39481	6.44982	9.68155e-10	3.72297e-08
MFI2	3.13673	0.148689	6.44676	9.84224e-10	3.76666e-08
EPS8L1	3.12704	-1.13723	6.43361	1.05625e-09	4.02306e-08
LAMA1	3.19974	-3.46249	6.43227	1.06387e-09	4.04245e-08
PCLO	3.86909	-2.91731	6.4237	1.11394e-09	4.2124e-08
PKP3	3.89654	-2.57394	6.41765	1.15065e-09	4.30068e-08
GRHL2	3.15078	-3.47538	6.39243	1.31703e-09	4.81844e-08
ADORA2B	2.2854	-1.41504	6.3921	1.3193e-09	4.81844e-08
IL20RA	3.63016	-3.72855	6.38845	1.34531e-09	4.90225e-08
C17orf28	2.26968	2.6365	6.38515	1.36927e-09	4.94862e-08
NCRNA00085	2.18333	-1.65067	6.37707	1.42964e-09	5.15088e-08
HDAC7	1.16005	4.19956	6.37054	1.48035e-09	5.29781e-08
TRERF1	1.34967	0.0598858	6.36705	1.5082e-09	5.37741e-08
KIAA0802	2.57101	0.944255	6.36631	1.51416e-09	5.38267e-08
MUC6	4.43647	-1.93806	6.3629	1.54197e-09	5.45727e-08
DRP2	2.15856	-4.20834	6.36074	1.55986e-09	5.48418e-08
ITGA3	2.17062	2.68149	6.35912	1.57335e-09	5.5195e-08
SOX11	2.59174	-3.89527	6.35304	1.62515e-09	5.66396e-08
FXYD2	5.78774	0.164312	6.34506	1.69574e-09	5.88433e-08
NALCN	3.19228	-3.10766	6.33819	1.75884e-09	6.03789e-08
GDF11	1.76395	0.775565	6.31661	1.97264e-09	6.72842e-08
SLC9A1	0.950995	2.69256	6.31001	2.04302e-09	6.95366e-08
TMEM158	2.1944	-1.38006	6.30866	2.05771e-09	6.97398e-08
VCAN	3.06343	2.45086	6.30521	2.09571e-09	7.0728e-08
CDH6	2.19347	0.626226	6.29867	2.16963e-09	7.23075e-08
SLMO1	2.14083	-2.40417	6.2864	2.31534e-09	7.66843e-08
PITPNM3	2.16734	-2.00912	6.28543	2.32723e-09	7.69189e-08
HS6ST2	3.73747	-3.07158	6.28437	2.34034e-09	7.71926e-08
PPAPDC1A	2.38919	-4.2952	6.27787	2.42227e-09	7.97304e-08
C12orf41	0.613137	3.59485	6.27589	2.44783e-09	8.01151e-08
CHD3	1.70359	3.87299	6.27484	2.4614e-09	8.03572e-08
CHST3	1.61238	1.43872	6.26686	2.5675e-09	8.28071e-08
PDE5A	1.52172	0.874543	6.26592	2.58028e-09	8.30517e-08
CSPP1	1.14649	3.26968	6.26228	2.63036e-09	8.43268e-08
TMEM44	1.25478	1.92144	6.25744	2.69849e-09	8.63355e-08
DPP10	3.01321	-4.70937	6.25585	2.72126e-09	8.65446e-08
FKBP10	2.25232	3.24385	6.25493	2.73441e-09	8.67904e-08
NCK2	1.82035	3.30149	6.25359	2.75391e-09	8.72363e-08
ZDHHC13	2.02687	0.956336	6.24731	2.84668e-09	8.98192e-08
RNF145	1.04622	4.20121	6.2464	2.86036e-09	9.00731e-08
SCG2	2.3267	-3.40332	6.24498	2.88189e-09	9.0573e-08
CXCL14	3.38585	-2.42754	6.24447	2.88964e-09	9.06385e-08
FBN2	2.09018	-3.0933	6.24367	2.90177e-09	9.08408e-08
ZNF860	2.25461	-3.97985	6.24219	2.92453e-09	9.13745e-08
PLEKHG4	2.74641	-0.721122	6.23784	2.99245e-09	9.28621e-08
SFXN3	1.34598	2.99686	6.23265	3.07535e-09	9.47906e-08
TSPAN15	1.71545	3.00898	6.23175	3.08989e-09	9.50557e-08
DDN	2.2097	-3.78918	6.227	3.16817e-09	9.71553e-08
L1CAM	2.41899	-3.37878	6.22461	3.20839e-09	9.75753e-08
DDR1	2.51798	3.70239	6.22361	3.22528e-09	9.79029e-08
FJX1	1.4201	1.16596	6.21823	3.31785e-09	1.00143e-07
AGRN	1.267	6.99183	6.21655	3.34733e-09	1.00842e-07
SOX4	2.327	3.84723	6.212	3.42836e-09	1.03089e-07
GLB1L2	3.34412	-2.47774	6.21143	3.43862e-09	1.03204e-07
FZD1	1.60087	1.97506	6.19901	3.67047e-09	1.09342e-07
MARVELD1	1.88915	1.08689	6.19732	3.70318e-09	1.09907e-07
MACC1	2.76429	-2.27948	6.19155	3.81707e-09	1.1266e-07
C12orf36	2.71926	-4.4581	6.18285	3.99508e-09	1.17265e-07
LPCAT4	1.49171	1.9547	6.17975	4.06066e-09	1.18754e-07
CDCA4	1.12015	2.55297	6.17916	4.07329e-09	1.18906e-07
COL10A1	3.02586	-3.20964	6.17233	4.22151e-09	1.23008e-07
HOMER3	1.64663	2.8377	6.17026	4.26752e-09	1.23897e-07
SHISA2	2.37073	-3.16056	6.16917	4.29192e-09	1.2438e-07
TYRO3	2.71891	1.75965	6.16776	4.32374e-09	1.25076e-07
OLFML3	2.049	1.78004	6.16713	4.33797e-09	1.25261e-07
MAPK13	3.06857	1.44877	6.15567	4.6059e-09	1.32519e-07
LASS1	3.30874	-2.64552	6.151	4.71975e-09	1.35551e-07
CDR2L	1.59039	1.49833	6.14728	4.81245e-09	1.37473e-07
FAR1	1.23948	1.7588	6.14447	4.8835e-09	1.39254e-07
CACNB3	1.39794	0.579702	6.13846	5.03914e-09	1.43436e-07
SLC5A1	3.18851	-3.36965	6.12897	5.29498e-09	1.49389e-07
KCNJ16	3.43948	-3.52079	6.12778	5.32783e-09	1.49788e-07
COL11A1	3.14794	-3.35167	6.12446	5.42093e-09	1.52138e-07
DPEP1	3.26275	-2.97767	6.11364	5.73528e-09	1.60397e-07
TPM4	1.22578	6.46083	6.10962	5.85657e-09	1.63219e-07
EPN3	2.90333	-3.63946	6.10821	5.89962e-09	1.63828e-07
KREMEN2	2.45188	-3.26042	6.10781	5.9119e-09	1.63828e-07
FBXO41	2.12284	-0.383303	6.10757	5.91939e-09	1.63828e-07
PLAUR	1.53399	1.52247	6.10157	6.10687e-09	1.67567e-07
FAM171A2	2.26523	-1.15166	6.0952	6.31241e-09	1.72615e-07
C19orf21	4.58181	-1.74481	6.09001	6.48485e-09	1.77028e-07
WDR66	1.77155	-2.35438	6.08966	6.49672e-09	1.7705e-07
ITPR3	2.96289	1.3232	6.08733	6.57573e-09	1.78898e-07
SLC6A8	2.81696	3.13577	6.08663	6.59989e-09	1.7925e-07
PRSS16	3.74856	-3.40277	6.08602	6.62078e-09	1.79513e-07
DMPK	1.08876	3.22309	6.08401	6.69027e-09	1.80479e-07
CMTM4	1.18095	3.25651	6.07897	6.86749e-09	1.84328e-07
PRMT1	0.905842	5.71684	6.07746	6.92137e-09	1.85153e-07
F3	2.08077	-0.069684	6.06813	7.26428e-09	1.93355e-07
NFE2L3	1.734	1.93658	6.06658	7.32292e-09	1.94593e-07
FGF11	1.73633	-0.815813	6.06151	7.51779e-09	1.98125e-07
SGPP2	2.96483	-2.90403	6.05628	7.72437e-09	2.02237e-07
GSTP1	1.71081	3.58158	6.05392	7.81899e-09	2.0436e-07
CD207	2.52366	-3.33408	6.05299	7.85703e-09	2.04372e-07
C19orf26	2.02227	-3.0933	6.05063	7.95353e-09	2.06546e-07
NUP93	0.764742	4.03064	6.04742	8.08662e-09	2.09538e-07
SLC24A3	2.46965	-2.35016	6.04668	8.11734e-09	2.0976e-07
SLC16A3	2.09022	3.27041	6.04588	8.15128e-09	2.09977e-07
NKAIN1	2.17889	-4.20676	6.04327	8.26193e-09	2.12486e-07
ILF3	0.598774	7.01751	6.03889	8.4512e-09	2.1631e-07
CYP26B1	3.29123	-0.834976	6.03695	8.53629e-09	2.17791e-07
SLC35F3	2.4908	-4.14614	6.03059	8.82126e-09	2.2399e-07
RAB36	2.3745	-2.0039	6.02609	9.0284e-09	2.28163e-07
MEIS3	1.90968	-1.06117	6.01694	9.46461e-09	2.36728e-07
MLLT3	2.19979	0.104863	6.01681	9.4709e-09	2.36728e-07
VPS37B	0.969398	3.31832	6.01501	9.55942e-09	2.38196e-07
TEX15	2.83738	-4.53015	5.9982	1.04237e-08	2.55927e-07
PRRX2	2.34975	-4.1492	5.99806	1.0431e-08	2.55927e-07
FOXL1	2.31678	-2.02121	5.99315	1.06979e-08	2.60082e-07
RASAL1	3.40419	-2.67692	5.98515	1.11471e-08	2.70163e-07
LBH	1.1359	3.71105	5.98486	1.11632e-08	2.70163e-07
TUBA1A	1.01381	4.49303	5.97832	1.1545e-08	2.7814e-07
NRGN	1.38465	0.963742	5.97719	1.16119e-08	2.79331e-07
CDH17	3.30556	-3.75	5.97613	1.16752e-08	2.80433e-07
HAS2	2.78043	-3.24748	5.97521	1.17303e-08	2.81334e-07
GLI1	1.88755	-1.19875	5.95932	1.27263e-08	3.0205e-07
CLIC6	2.92074	-2.69466	5.95498	1.30128e-08	3.07029e-07
DZIP1	2.11879	0.0845809	5.95358	1.31064e-08	3.08782e-07
ZNF469	1.70923	-0.635854	5.9447	1.37155e-08	3.21711e-07
CCDC88C	1.57023	2.01371	5.93996	1.4052e-08	3.28639e-07
POSTN	3.35474	1.01109	5.93869	1.41436e-08	3.29338e-07
ALS2CR4	1.01897	2.67742	5.93014	1.47757e-08	3.42172e-07
UNC13D	1.48611	1.68242	5.92848	1.49015e-08	3.44479e-07
MPZL1	0.882807	5.87673	5.92541	1.51364e-08	3.49405e-07
VAX2	2.18229	-3.10087	5.92245	1.53671e-08	3.52461e-07
B3GNT8	1.82956	-1.20459	5.92202	1.5401e-08	3.52461e-07
GPC2	1.91445	-2.65622	5.91693	1.58059e-08	3.60182e-07
PLAGL1	2.0383	0.242392	5.91631	1.58565e-08	3.60819e-07
LMX1B	2.76951	-4.39609	5.90392	1.689e-08	3.81086e-07
C1orf88	2.46184	-3.28789	5.90108	1.71357e-08	3.86085e-07
PKIA	2.60966	-2.91728	5.89737	1.74624e-08	3.9234e-07
H2AFX	1.20047	4.56226	5.89366	1.77953e-08	3.99259e-07
PNCK	3.767	-3.23305	5.89169	1.79747e-08	4.01595e-07
AP3M2	0.938359	2.64047	5.88766	1.83468e-08	4.08196e-07
CSRNP2	0.722015	3.45437	5.88444	1.86498e-08	4.14363e-07
C4orf48	2.87143	-1.47527	5.87322	1.97443e-08	4.37464e-07
CDK4	0.797015	6.13975	5.86097	2.10101e-08	4.63583e-07
REEP4	0.986349	3.63979	5.8579	2.13392e-08	4.69551e-07
ANXA8	3.30925	-2.70838	5.85568	2.15808e-08	4.73564e-07
SYNGR3	2.24137	-2.71294	5.85386	2.17807e-08	4.77295e-07
SRRM3	2.8923	-0.929199	5.85315	2.18594e-08	4.78364e-07
IL17RD	2.02389	-1.55732	5.8508	2.21208e-08	4.82901e-07
NAP1L1	0.930255	7.14662	5.85075	2.21271e-08	4.82901e-07
SNCA	2.08433	-2.82744	5.84519	2.27581e-08	4.94648e-07
TGFB3	1.411	2.39824	5.8383	2.35659e-08	5.09437e-07
KAAG1	2.77086	-1.90803	5.8366	2.37693e-08	5.13142e-07
FHDC1	2.0877	-0.674867	5.83341	2.41563e-08	5.20793e-07
DCAF16	0.96324	3.18694	5.832	2.43285e-08	5.23799e-07
CD248	1.22347	2.92862	5.8316	2.43775e-08	5.2415e-07
OSBPL10	1.96725	0.728144	5.82616	2.50578e-08	5.36613e-07
RAB6B	1.2379	1.557	5.82537	2.51572e-08	5.37933e-07
BICC1	3.66294	-0.86985	5.82488	2.52203e-08	5.37933e-07
PDZRN3	2.54825	-1.86184	5.8219	2.56025e-08	5.43909e-07
KIF11	1.47219	2.6639	5.82039	2.57976e-08	5.46462e-07
C1orf116	3.0275	-0.265491	5.80772	2.75016e-08	5.77685e-07
IMPDH1	1.73044	2.75527	5.79162	2.98234e-08	6.18787e-07
PLXNA1	1.25134	3.78945	5.78996	3.00735e-08	6.23167e-07
ZNF439	1.65421	-1.07926	5.78937	3.01638e-08	6.23424e-07
DMBX1	2.38536	-4.33944	5.78899	3.02213e-08	6.23807e-07
CILP2	2.6164	-2.26463	5.787	3.05256e-08	6.28467e-07
STX1A	1.18117	0.688947	5.78639	3.06194e-08	6.2904e-07
ECT2	1.64003	3.243	5.78631	3.06321e-08	6.2904e-07
GGT6	3.51788	-3.28725	5.78341	3.10816e-08	6.35821e-07
NCAPD2	1.1587	4.59046	5.78	3.16183e-08	6.45151e-07
COL16A1	2.94217	0.639317	5.77822	3.19027e-08	6.49297e-07
GDPD3	1.98722	-1.00408	5.77659	3.21651e-08	6.52268e-07
PFKFB3	1.92208	3.50946	5.76794	3.35935e-08	6.75968e-07
SLC9A5	1.55066	-2.72807	5.76701	3.37507e-08	6.78278e-07
FKBP9	0.659515	5.51352	5.76282	3.4468e-08	6.90958e-07
C15orf39	1.00568	3.98446	5.75831	3.52563e-08	7.03236e-07
KRT17	3.27289	-0.743597	5.7497	3.681e-08	7.27873e-07
PLCB3	0.709855	3.90551	5.74626	3.74498e-08	7.39611e-07
MXRA8	1.65412	1.99782	5.74244	3.8172e-08	7.51092e-07
CLDN10	3.89748	-2.92581	5.7418	3.82958e-08	7.52602e-07
MMP11	2.30188	2.93644	5.73633	3.93571e-08	7.70618e-07
MLF1	2.56223	-1.40147	5.73554	3.95137e-08	7.71796e-07
VWDE	2.4736	-4.6778	5.73518	3.9584e-08	7.72045e-07
ARHGEF17	1.26857	3.09759	5.73252	4.01139e-08	7.8066e-07
WTIP	1.59231	0.255654	5.73201	4.02161e-08	7.81698e-07
TGFA	2.44097	0.497173	5.72882	4.08625e-08	7.93297e-07
MYO10	1.54916	2.3465	5.72513	4.16248e-08	8.0614e-07
TRIP13	1.78382	1.92082	5.72317	4.20342e-08	8.13084e-07
TCTN2	1.50576	1.31768	5.7183	4.30688e-08	8.29087e-07
DNAJC9	0.833899	4.35471	5.71378	4.40501e-08	8.46959e-07
MUC1	2.93468	-0.267177	5.70704	4.55566e-08	8.74873e-07
VILL	1.38687	-0.592174	5.70444	4.61493e-08	8.84133e-07
ANO4	2.0476	-3.81124	5.70363	4.63375e-08	8.85616e-07
2022-03-03	1.71837	0.307823	5.70191	4.67356e-08	8.92158e-07
AP3B2	2.22179	-4.52005	5.70083	4.69872e-08	8.95389e-07
ZDHHC1	1.80787	0.414614	5.70071	4.70167e-08	8.95389e-07
FOLR1	3.27525	-2.54108	5.69549	4.82531e-08	9.17842e-07
C7orf68	1.2841	2.01556	5.69142	4.92427e-08	9.33336e-07
FBLIM1	1.57987	3.74488	5.69076	4.94046e-08	9.35297e-07
PTPRS	2.95568	0.992241	5.68785	5.01231e-08	9.46658e-07
FUT8	1.60315	0.753332	5.68369	5.11714e-08	9.65318e-07
ARHGAP39	1.29354	1.73604	5.68043	5.20075e-08	9.78781e-07
PTK7	2.47221	1.8004	5.67578	5.3222e-08	9.97468e-07
S100A11	1.70598	4.98693	5.67575	5.3232e-08	9.97468e-07
TUBB2B	2.17481	-0.64161	5.67568	5.32499e-08	9.97468e-07
FAM27A	2.38195	-3.0695	5.67084	5.45464e-08	1.01581e-06
SPINT1	3.48799	1.49081	5.65832	5.80391e-08	1.07584e-06
LAMA5	1.37424	5.31108	5.65497	5.90118e-08	1.09008e-06
TMC4	2.76007	0.809154	5.65429	5.92115e-08	1.09251e-06
PITX1	4.21024	-0.87277	5.6503	6.0393e-08	1.11175e-06
LOC389332	3.87312	-2.26396	5.64965	6.05874e-08	1.11404e-06
UGT8	2.53164	-4.08307	5.64696	6.13993e-08	1.12638e-06
CDCA7	3.25286	-0.224996	5.6456	6.18156e-08	1.13184e-06
CEP135	1.08272	0.79081	5.64552	6.18385e-08	1.13184e-06
PKDCC	1.80443	3.22201	5.64444	6.21709e-08	1.13663e-06
MMP10	2.7761	-3.3023	5.64408	6.22806e-08	1.13733e-06
RAP1GAP2	2.42093	0.520285	5.63988	6.35886e-08	1.15594e-06
IFT52	0.747954	3.23932	5.63961	6.36742e-08	1.15618e-06
JAG1	1.37122	4.17617	5.63912	6.38297e-08	1.15769e-06
SLC26A9	2.79161	-3.52544	5.63731	6.44025e-08	1.16412e-06
TRIP10	1.03089	3.88586	5.63055	6.65906e-08	1.20231e-06
ADAM12	2.38039	-0.709102	5.62873	6.71927e-08	1.21182e-06
C12orf75	2.62159	2.04785	5.6266	6.79049e-08	1.22191e-06
LOC646851	2.06143	-2.58625	5.62375	6.88677e-08	1.23506e-06
KIF26B	2.69733	-1.19702	5.62186	6.95128e-08	1.24524e-06
GUCA2A	2.81417	-3.83789	5.61512	7.18624e-08	1.28445e-06
CTSE	3.49647	-2.99871	5.61451	7.20792e-08	1.28689e-06
SYCE1L	2.20553	-3.23956	5.61273	7.27158e-08	1.29536e-06
SV2A	1.88853	-0.642572	5.60425	7.58206e-08	1.34767e-06
EDNRA	1.47809	0.951365	5.60329	7.61769e-08	1.3525e-06
SPINT2	2.64774	2.37675	5.6027	7.64005e-08	1.35497e-06
TFAP2A	2.57785	-1.5062	5.60212	7.66193e-08	1.35734e-06
MMP7	4.1823	-0.405888	5.60107	7.70178e-08	1.36191e-06
UBASH3B	1.65219	0.530774	5.60099	7.70473e-08	1.36191e-06
ANK1	2.04893	-3.03339	5.60056	7.72109e-08	1.36329e-06
EGLN3	2.79528	1.37445	5.59954	7.75981e-08	1.36862e-06
ZSWIM4	1.01205	2.0576	5.5967	7.86898e-08	1.38634e-06
SLFN13	2.53522	0.677518	5.59487	7.94024e-08	1.39736e-06
EFNA5	3.28421	-1.6603	5.59107	8.09009e-08	1.41905e-06
KCNH2	3.44572	-2.68061	5.5906	8.10891e-08	1.42079e-06
ERP27	2.50282	-1.7668	5.58986	8.13827e-08	1.42282e-06
BEND3	1.18032	1.5969	5.58386	8.38198e-08	1.45746e-06
LTB	2.0456	1.59324	5.58162	8.47505e-08	1.46698e-06
SMARCD1	0.629227	5.07336	5.58145	8.48194e-08	1.46698e-06
MAPRE1	0.754336	5.26333	5.58067	8.5146e-08	1.47093e-06
ST6GALNAC5	2.32601	-3.79746	5.57894	8.58703e-08	1.48025e-06
KCNG1	2.57274	-3.46456	5.57558	8.72995e-08	1.50003e-06
HR	2.46016	-1.56604	5.57065	8.94384e-08	1.53514e-06
LASS5	0.626692	3.99715	5.56689	9.11051e-08	1.5581e-06
RAB42	1.75435	-1.95169	5.56675	9.11657e-08	1.5581e-06
SNAP25	3.28028	-0.346871	5.55856	9.49007e-08	1.6074e-06
GABBR1	1.77831	0.351378	5.55848	9.49393e-08	1.6074e-06
LOC284749	2.87786	-3.89216	5.55845	9.49548e-08	1.6074e-06
B3GALNT1	1.4906	0.666204	5.54323	1.02297e-07	1.72621e-06
HNRNPA1L2	0.652972	5.62854	5.53676	1.05586e-07	1.77151e-06
PRMT2	0.69436	4.51483	5.53664	1.05646e-07	1.77151e-06
TGFB1	1.57016	4.0053	5.52879	1.09779e-07	1.83312e-06
HAPLN3	1.63786	0.0806525	5.52672	1.10896e-07	1.84984e-06
FBXL19	0.817093	2.88545	5.52455	1.12075e-07	1.86757e-06
ICA1L	1.31157	-0.867063	5.5238	1.12488e-07	1.8725e-06
MAD2L1	1.39965	2.57284	5.52272	1.13079e-07	1.87843e-06
NACAD	1.7439	-2.63283	5.52197	1.13493e-07	1.88215e-06
RAD54L	1.95866	1.09764	5.51786	1.15794e-07	1.91557e-06
CYP2W1	2.36346	-3.20016	5.51732	1.16095e-07	1.91676e-06
MEX3A	1.52538	2.09132	5.5136	1.18225e-07	1.94379e-06
GPM6B	1.49422	-2.43096	5.51359	1.18229e-07	1.94379e-06
NES	1.14596	4.71085	5.51307	1.18526e-07	1.94668e-06
B4GALT5	0.80714	5.12893	5.51265	1.18774e-07	1.94874e-06
FHOD1	1.09699	2.42561	5.51182	1.19255e-07	1.95464e-06
ZNF853	1.79675	-0.596557	5.50952	1.20596e-07	1.97459e-06
OLFM4	3.26534	-4.01779	5.50778	1.21621e-07	1.98933e-06
C1QL4	2.41472	-3.40262	5.50507	1.23237e-07	2.01147e-06
TEAD4	1.86938	1.36722	5.50488	1.23351e-07	2.01147e-06
BCAT1	1.41169	1.68232	5.49873	1.27098e-07	2.06625e-06
PTPLA	2.49719	-2.68009	5.49793	1.27595e-07	2.07223e-06
NKX3-2	2.0769	-4.03624	5.49666	1.28389e-07	2.08301e-06
FAM129B	1.40663	5.1503	5.49498	1.29442e-07	2.09584e-06
RASSF9	2.55413	-1.73017	5.49134	1.3175e-07	2.12889e-06
SLIT1	1.67638	-2.88528	5.49067	1.32182e-07	2.13372e-06
PDE9A	2.65547	1.36954	5.489	1.3326e-07	2.14894e-06
FLJ22536	2.09961	-3.86904	5.48879	1.33394e-07	2.14894e-06
C20orf112	0.962968	3.2754	5.48734	1.34337e-07	2.16196e-06
COL11A2	2.05902	-1.82203	5.48529	1.35682e-07	2.17908e-06
MRC2	1.89703	2.19458	5.4808	1.38675e-07	2.21617e-06
KRT80	2.96957	-0.960694	5.47721	1.41114e-07	2.25065e-06
FZD7	2.11803	0.459366	5.47303	1.44004e-07	2.29217e-06
GAS7	1.36725	1.3777	5.47129	1.45226e-07	2.30932e-06
ANKLE1	1.69815	-2.34066	5.46996	1.46163e-07	2.32192e-06
DRAM1	0.865849	3.47045	5.4653	1.49499e-07	2.36552e-06
PMAIP1	2.20879	-1.64287	5.46461	1.50001e-07	2.36877e-06
PLCB4	1.76618	-1.57182	5.46243	1.51594e-07	2.39156e-06
AFAP1	1.2835	2.19944	5.45722	1.55465e-07	2.4406e-06
STMN2	3.47668	-2.93047	5.45584	1.56512e-07	2.45462e-06
C18orf54	1.45651	-0.0952053	5.45503	1.57128e-07	2.4574e-06
CSNK1E	0.715633	5.13902	5.455	1.57149e-07	2.4574e-06
BAI1	2.23142	-3.12108	5.45306	1.58627e-07	2.47567e-06
OXTR	1.92636	-0.928767	5.44944	1.61435e-07	2.51662e-06
SLC6A10P	2.41069	-3.80597	5.44927	1.61566e-07	2.51662e-06
GAL	2.63685	-4.51684	5.44815	1.62445e-07	2.52786e-06
TMCC2	1.48567	-1.38408	5.44746	1.62989e-07	2.53385e-06
LZTS1	1.31592	1.48815	5.44695	1.63391e-07	2.53763e-06
E2F5	1.66447	1.37494	5.44403	1.65714e-07	2.56873e-06
SLC6A6	2.07963	1.70309	5.44217	1.67209e-07	2.58689e-06
MAP3K12	1.0064	0.384437	5.44109	1.68079e-07	2.59784e-06
ASNS	2.52901	1.94504	5.43923	1.69595e-07	2.61874e-06
TMC6	1.81216	3.12164	5.43873	1.70011e-07	2.6201e-06
RAI1	1.01746	3.54395	5.43285	1.74908e-07	2.6878e-06
MFSD6	1.35487	2.66794	5.4284	1.78699e-07	2.7405e-06
TFF1	3.48604	-3.62385	5.42776	1.79255e-07	2.74406e-06
SEMA4C	0.761667	4.36494	5.426	1.80784e-07	2.76401e-06
SPATS2	0.823534	3.93076	5.42586	1.80904e-07	2.76401e-06
TAF4B	2.02417	-2.12646	5.42482	1.81817e-07	2.77106e-06
DUSP4	2.01627	-0.467823	5.42474	1.81885e-07	2.77106e-06
IER3	1.90185	4.45363	5.4232	1.83238e-07	2.78902e-06
HES4	1.71076	0.455216	5.41831	1.87613e-07	2.85019e-06
BTBD3	0.911261	3.84862	5.41787	1.8801e-07	2.8508e-06
KRT15	2.57294	-4.29374	5.41402	1.91528e-07	2.89591e-06
DDX11	1.30281	3.30409	5.4132	1.92282e-07	2.90456e-06
LIMK1	1.07101	3.60251	5.4126	1.92837e-07	2.9102e-06
CACNB1	1.41065	-0.602896	5.40777	1.97378e-07	2.97033e-06
C2CD4C	1.79483	-2.06808	5.40193	2.02997e-07	3.04705e-06
GALNT7	1.76295	0.354782	5.40188	2.03047e-07	3.04705e-06
EVC2	2.73525	-0.897164	5.39966	2.05229e-07	3.07402e-06
ADAMTS6	1.94316	-1.55348	5.39902	2.05861e-07	3.08059e-06
DYX1C1	2.07823	-2.85061	5.3985	2.06377e-07	3.08543e-06
GPRC5A	2.49692	-2.83976	5.39472	2.10162e-07	3.13616e-06
MAGED4B	3.73284	-1.07736	5.39325	2.11646e-07	3.15537e-06
DNM1	2.27613	1.12407	5.39213	2.12785e-07	3.16938e-06
ARHGEF2	1.2785	4.19726	5.39094	2.14012e-07	3.1847e-06
RFWD3	0.718521	3.66315	5.39034	2.14622e-07	3.19081e-06
SIX2	2.62256	-2.59489	5.38605	2.19096e-07	3.24827e-06
ANKRD13D	0.961496	3.34019	5.38388	2.21384e-07	3.27309e-06
TAX1BP3	1.18452	4.83851	5.38336	2.21936e-07	3.2752e-06
TESC	3.03617	2.38428	5.38308	2.22235e-07	3.27659e-06
CAPN6	3.43087	-2.70474	5.38026	2.25264e-07	3.31513e-06
ORC6L	1.63674	1.21546	5.37768	2.28069e-07	3.3436e-06
ZNF415	1.87163	-1.15073	5.37752	2.28243e-07	3.3436e-06
CEACAM6	2.79659	-4.06736	5.37644	2.2943e-07	3.35484e-06
NEURL	2.61503	-1.36421	5.37492	2.31109e-07	3.37322e-06
ADAP1	2.14414	0.769787	5.37168	2.34717e-07	3.41342e-06
SNHG12	1.04348	2.16442	5.36581	2.4141e-07	3.48822e-06
CARD11	1.67731	0.148332	5.36564	2.41604e-07	3.48822e-06
LRP8	2.05484	-1.33849	5.36535	2.41944e-07	3.48997e-06
IQGAP1	0.939433	4.48607	5.362	2.4585e-07	3.54311e-06
SLC12A2	1.70586	3.33072	5.35659	2.52297e-07	3.62298e-06
TUBA1B	0.81532	8.63472	5.35428	2.551e-07	3.65995e-06
METTL9	0.725237	4.3075	5.35083	2.59345e-07	3.71751e-06
CST2	2.41732	-3.84919	5.35022	2.60094e-07	3.72491e-06
RELT	1.0792	1.1673	5.34838	2.62397e-07	3.75454e-06
TMEM125	2.58981	-2.51434	5.34565	2.65834e-07	3.79365e-06
CKS2	1.12538	4.02753	5.34429	2.67569e-07	3.81149e-06
FER1L4	2.87231	-0.740649	5.34214	2.70334e-07	3.84746e-06
SNORA8	0.924729	2.61241	5.34135	2.71355e-07	3.85854e-06
CCDC123	0.723413	2.91027	5.3399	2.73239e-07	3.875e-06
SLC45A4	1.85497	1.86167	5.33877	2.74716e-07	3.88905e-06
DPYSL3	1.35979	2.68381	5.33832	2.75304e-07	3.89394e-06
TSPAN2	1.79835	-2.19626	5.33738	2.76546e-07	3.90558e-06
RPGRIP1L	0.985476	0.115622	5.33732	2.76616e-07	3.90558e-06
PELI1	1.06052	3.40895	5.3339	2.81161e-07	3.96619e-06
TEX10	0.678899	3.21105	5.33372	2.81404e-07	3.96619e-06
KCND2	2.09151	-3.74833	5.33283	2.82612e-07	3.9797e-06
CYS1	2.72442	-2.14222	5.32792	2.89291e-07	4.0666e-06
MIDN	0.875655	5.42609	5.32597	2.9199e-07	4.10093e-06
GPR56	1.55343	3.62278	5.32525	2.92999e-07	4.1115e-06
TRNP1	2.79349	2.69252	5.32461	2.93889e-07	4.11922e-06
CTHRC1	2.60708	0.715928	5.32449	2.94065e-07	4.11922e-06
LGI2	1.7999	-0.857185	5.32007	3.00309e-07	4.192e-06
SLC25A36	1.34804	1.25934	5.31654	3.05396e-07	4.2593e-06
IQCA1	1.72731	-2.69491	5.31624	3.05843e-07	4.26182e-06
C4orf46	0.905782	1.67479	5.31457	3.08283e-07	4.29209e-06
AFAP1L2	1.24914	0.501056	5.3101	3.14899e-07	4.37278e-06
NT5DC2	1.9702	3.76471	5.30462	3.23202e-07	4.48025e-06
ST6GAL2	2.54739	-2.56133	5.30229	3.26809e-07	4.52246e-06
GJC2	1.69765	-1.66957	5.30045	3.29672e-07	4.55814e-06
KCTD17	2.16803	2.07151	5.29607	3.36594e-07	4.64181e-06
B4GALNT3	2.66889	-2.46723	5.29559	3.37359e-07	4.64477e-06
SORCS1	2.45113	-4.41215	5.29557	3.3739e-07	4.64477e-06
CTSK	1.22082	1.98572	5.29435	3.39354e-07	4.66205e-06
PELI2	1.57823	-0.593133	5.29402	3.39896e-07	4.66322e-06
CCND2	1.13318	2.06729	5.28966	3.46995e-07	4.75247e-06
WDR54	1.71907	0.757239	5.28879	3.48423e-07	4.76794e-06
CXCL5	3.72499	-2.21096	5.2835	3.57262e-07	4.87639e-06
SH3PXD2B	0.848589	3.40259	5.27672	3.68928e-07	5.03132e-06
MAP1A	1.45905	0.299304	5.2748	3.7229e-07	5.06853e-06
EFEMP2	1.34283	2.61634	5.27326	3.75014e-07	5.10127e-06
LOC728643	0.937933	0.83596	5.2685	3.83563e-07	5.196e-06
C12orf32	0.813677	3.38727	5.26841	3.83718e-07	5.196e-06
TMEM130	2.48552	-3.77533	5.26836	3.83814e-07	5.196e-06
MTA3	0.678052	4.02333	5.26829	3.83926e-07	5.196e-06
IBSP	2.8225	-3.44039	5.26624	3.8767e-07	5.23302e-06
TFAP2E	1.76373	-2.63189	5.26608	3.87971e-07	5.23302e-06
CCDC102A	1.34571	1.0973	5.25818	4.02718e-07	5.40914e-06
ZNF532	1.19282	2.68435	5.24854	4.21462e-07	5.64668e-06
SFRP2	2.49804	-4.02311	5.24571	4.27129e-07	5.70825e-06
HDAC2	0.723492	5.11369	5.24165	4.35383e-07	5.8137e-06
WNT2	2.03247	-4.34429	5.2406	4.37533e-07	5.83755e-06
LIMD2	1.47778	2.9444	5.23973	4.39335e-07	5.85671e-06
CHST6	2.04151	-3.52919	5.23719	4.44622e-07	5.90978e-06
LOC284023	1.52669	-0.376208	5.23711	4.44794e-07	5.90978e-06
CASP2	0.791725	3.88204	5.23142	4.56878e-07	6.04877e-06
LOC100270710	1.61821	0.365185	5.23129	4.57146e-07	6.04877e-06
TACSTD2	2.57679	-0.451574	5.23076	4.58295e-07	6.05897e-06
RNF39	1.84695	-2.64498	5.22773	4.6487e-07	6.14082e-06
SEMA3E	3.53702	-3.49282	5.22701	4.66437e-07	6.15643e-06
S100A6	2.01923	5.00572	5.22492	4.71047e-07	6.20703e-06
CRMP1	1.84044	0.258563	5.22451	4.71967e-07	6.21404e-06
ATP2A3	1.32744	2.11513	5.22297	4.75398e-07	6.25406e-06
FLNA	1.32083	6.57005	5.22139	4.78928e-07	6.29532e-06
PHF21A	0.700832	3.76259	5.22113	4.79526e-07	6.29801e-06
ZC3HAV1L	2.11287	-3.33845	5.21954	4.83107e-07	6.33983e-06
ATN1	0.711122	5.67036	5.21344	4.97157e-07	6.51886e-06
PAK4	0.757972	5.2348	5.21316	4.97807e-07	6.52205e-06
DLG3	2.11294	1.34317	5.2092	5.0716e-07	6.62289e-06
BMP7	2.85691	-4.15632	5.20874	5.08244e-07	6.63163e-06
KIF12	1.91057	3.45938	5.2077	5.10735e-07	6.6587e-06
SLC39A6	0.808163	4.53064	5.20501	5.17218e-07	6.73226e-06
N4BP3	1.49712	0.145923	5.20261	5.23069e-07	6.80288e-06
SLC1A5	1.8974	3.57803	5.20209	5.24341e-07	6.81387e-06
NDRG4	1.75358	-0.776621	5.19809	5.34258e-07	6.93149e-06
PAK6	2.39318	-1.97752	5.19032	5.54058e-07	7.14779e-06
LIF	2.57755	0.475043	5.18916	5.57078e-07	7.18097e-06
PTPN2	0.651152	3.71571	5.17904	5.84092e-07	7.49897e-06
NBL1	1.57262	2.66153	5.17676	5.9035e-07	7.57324e-06
STMN3	1.72708	0.971305	5.17639	5.91376e-07	7.58032e-06
ATP1A1	0.905551	8.60013	5.17287	6.0117e-07	7.6997e-06
B3GALT2	2.21644	-2.54255	5.17241	6.02455e-07	7.70997e-06
LOC728819	1.84038	-3.80062	5.16803	6.149e-07	7.85667e-06
C3orf21	0.837841	1.99562	5.16762	6.16085e-07	7.85926e-06
SH3BP1	1.60409	1.83218	5.1653	6.22776e-07	7.93196e-06
GLI2	2.01291	-2.52978	5.16086	6.35825e-07	8.07245e-06
SPRED1	1.10215	2.93589	5.15936	6.40279e-07	8.12256e-06
DCLK1	1.55623	-2.03164	5.15836	6.43265e-07	8.15397e-06
MMP12	2.97863	-2.57018	5.15212	6.62249e-07	8.3747e-06
CDC25A	1.60715	1.50241	5.15018	6.68276e-07	8.43092e-06
ARL4C	1.31656	3.31084	5.14367	6.8883e-07	8.65039e-06
SCRN1	1.72007	2.04546	5.14364	6.88917e-07	8.65039e-06
MEOX1	2.08475	-2.85417	5.14026	6.99835e-07	8.75725e-06
FOXM1	1.70737	3.90073	5.13986	7.01134e-07	8.75725e-06
RAB31	1.04785	2.76199	5.13779	7.07916e-07	8.82661e-06
C12orf48	1.36885	1.48848	5.13258	7.25253e-07	9.00067e-06
TMEM184B	0.722438	4.83252	5.13179	7.27909e-07	9.02663e-06
CHGB	2.9027	-4.06664	5.12653	7.45906e-07	9.22836e-06
YEATS2	0.758617	3.87982	5.12568	7.48884e-07	9.25194e-06
FGD3	1.42513	0.992843	5.12377	7.55553e-07	9.30453e-06
AMPH	1.78467	-3.58726	5.123	7.58234e-07	9.32557e-06
MPP2	2.22228	-2.12489	5.12145	7.63704e-07	9.37603e-06
KIF2C	1.83115	2.73573	5.12075	7.66203e-07	9.3995e-06
FNDC1	2.78102	-1.03471	5.11792	7.76317e-07	9.50172e-06
PCSK1N	3.68309	-2.25379	5.11555	7.84892e-07	9.59932e-06
GTSE1	1.84212	1.58736	5.11345	7.92553e-07	9.67822e-06
C19orf33	3.29403	-2.53612	5.11258	7.95756e-07	9.70992e-06
KCTD10	0.488077	4.48032	5.11239	7.96466e-07	9.71118e-06
EFNB3	1.68018	-2.16906	5.11014	8.04802e-07	9.80535e-06
RAB33A	1.21812	-2.65662	5.10919	8.0836e-07	9.8412e-06
FAM127C	1.27967	0.966816	5.1086	8.10589e-07	9.86083e-06
MYB	2.06371	-1.87044	5.10715	8.16043e-07	9.91603e-06
FUT3	2.17596	-1.85257	5.10673	8.17606e-07	9.91603e-06
CBX3	0.507356	6.51682	5.10606	8.20172e-07	9.93209e-06
TRIM17	2.3878	-3.65493	5.10537	8.22791e-07	9.95627e-06
LRFN4	1.54074	0.204431	5.10269	8.3306e-07	1.00511e-05
PVRL4	2.30496	-2.05282	5.10267	8.33144e-07	1.00511e-05
GJB3	2.58912	-2.51934	5.10072	8.40686e-07	1.01314e-05
MBOAT4	2.24196	-2.42772	5.09763	8.5278e-07	1.02648e-05
CCNJL	2.15383	-1.34378	5.09649	8.57272e-07	1.0306e-05
PACS1	0.77577	5.00393	5.09644	8.5749e-07	1.0306e-05
HNRNPA1	0.651379	7.34805	5.09521	8.6235e-07	1.03566e-05
NTRK2	2.5859	-2.10832	5.09463	8.6469e-07	1.03769e-05
TROAP	1.88279	2.42433	5.09372	8.68331e-07	1.04128e-05
CENPF	1.69323	4.06894	5.09277	8.72163e-07	1.04353e-05
NCAPH	1.58746	2.03184	5.0923	8.74033e-07	1.04499e-05
KCNF1	3.02646	-2.18313	5.09121	8.78447e-07	1.04869e-05
HNF1B	2.14541	3.32354	5.09103	8.79201e-07	1.04881e-05
FGFR3	1.41277	5.48605	5.08612	8.99337e-07	1.07203e-05
COL3A1	1.92981	6.28894	5.08548	9.02008e-07	1.074e-05
PGF	1.31696	2.02037	5.0854	9.02332e-07	1.074e-05
FREM1	2.81675	-3.38405	5.08344	9.10541e-07	1.08231e-05
C17orf76	1.40825	-1.48687	5.07879	9.30292e-07	1.104e-05
SNRPD1	0.779721	4.6981	5.07851	9.31491e-07	1.1046e-05
INPP5J	1.9895	-1.23449	5.07832	9.32301e-07	1.10474e-05
ZDHHC7	0.673938	4.1755	5.07497	9.46823e-07	1.11946e-05
JAK3	1.34774	1.46186	5.0724	9.58106e-07	1.13197e-05
SEMA6A	2.03517	2.45543	5.07085	9.64964e-07	1.13923e-05
REEP2	2.26927	-1.45511	5.06939	9.71456e-07	1.14605e-05
CDK16	0.6983	5.42385	5.06603	9.86607e-07	1.16221e-05
CCDC99	0.958246	2.59056	5.06534	9.89762e-07	1.16506e-05
MUC12	2.25771	-3.58013	5.06421	9.94899e-07	1.16939e-05
TET1	1.75816	-0.301163	5.06325	9.99322e-07	1.17373e-05
GABRP	2.30671	-3.4004	5.06289	1.00097e-06	1.1748e-05
C11orf93	2.0166	0.0217396	5.06166	1.00666e-06	1.18061e-05
KIAA1524	1.75905	0.98072	5.06052	1.01196e-06	1.18596e-05
SFRP1	2.09453	-1.9624	5.05843	1.02171e-06	1.19564e-05
LTK	1.86675	-1.91128	5.05461	1.03982e-06	1.21505e-05
VASP	0.747593	5.62366	5.05255	1.04975e-06	1.22576e-05
C9orf172	1.71834	-1.51933	5.04796	1.07209e-06	1.24911e-05
CPXM1	2.10249	-0.294946	5.04559	1.08384e-06	1.26188e-05
PLXDC1	1.24522	1.85228	5.04104	1.1067e-06	1.28726e-05
TMEM65	1.08824	3.10658	5.04093	1.10725e-06	1.28726e-05
SSPN	2.01008	-0.658607	5.03942	1.11497e-06	1.29423e-05
FXYD3	3.62229	-1.3061	5.03917	1.11621e-06	1.29423e-05
ADO	0.508514	3.48514	5.03514	1.13707e-06	1.31428e-05
SEMA4D	1.14816	1.70128	5.03464	1.13965e-06	1.31632e-05
TRPC1	1.67812	-0.293151	5.03318	1.14733e-06	1.32328e-05
MN1	1.74403	0.144583	5.03266	1.15004e-06	1.32545e-05
ULBP1	2.06925	-2.98079	5.03122	1.15764e-06	1.33324e-05
GALNT3	2.12743	-1.30235	5.02228	1.20602e-06	1.38531e-05
ANKRD13B	1.48531	0.331743	5.02076	1.21446e-06	1.39258e-05
KIF23	1.85214	1.91834	5.02062	1.21526e-06	1.39258e-05
RALGDS	0.621093	4.20239	5.01931	1.22252e-06	1.39991e-05
ACAN	2.77852	-1.56881	5.01833	1.22805e-06	1.40292e-05
LOC400043	1.95138	-0.845536	5.01822	1.22866e-06	1.40292e-05
TRIM59	1.43786	0.578912	5.01739	1.2333e-06	1.40621e-05
TRIM46	1.44047	-2.09218	5.01616	1.24028e-06	1.41316e-05
GRB7	1.28602	3.25017	5.01508	1.24642e-06	1.41914e-05
SERPINE2	2.45169	2.70465	5.01489	1.24751e-06	1.41938e-05
AURKB	1.65267	2.24295	5.01254	1.26097e-06	1.43179e-05
GPX8	1.20335	1.23137	5.01252	1.2611e-06	1.43179e-05
GLIS3	1.7464	1.84141	5.01184	1.26501e-06	1.43418e-05
COL5A1	1.96136	3.82224	5.00892	1.28202e-06	1.45141e-05
TPM2	1.34223	4.58232	5.00857	1.28407e-06	1.45271e-05
PLK4	1.38368	0.925969	5.00735	1.29126e-06	1.4598e-05
HSPA12A	1.51146	0.685794	5.00658	1.29576e-06	1.46387e-05
PLEKHG4B	2.50537	-3.26043	5.00438	1.30888e-06	1.47556e-05
DOK6	2.4223	-2.07843	5.00301	1.31708e-06	1.48272e-05
GIT1	0.664667	4.71261	5.00169	1.32502e-06	1.4906e-05
BAI2	2.19781	-2.61238	5.00118	1.3281e-06	1.49197e-05
DNAJC18	1.06865	-0.112609	5.00052	1.33211e-06	1.49543e-05
COL1A2	1.84007	6.14449	4.99978	1.33663e-06	1.4984e-05
TNFRSF21	1.56497	4.06541	4.99936	1.33916e-06	1.49921e-05
MAGED4	3.28704	-1.23712	4.99535	1.36392e-06	1.52527e-05
HUNK	2.62986	-0.372588	4.99527	1.36441e-06	1.52527e-05
GFPT2	2.4437	-1.60804	4.99389	1.373e-06	1.53379e-05
FHL3	0.955657	3.16025	4.99048	1.39452e-06	1.55241e-05
RAD51	1.45094	1.22371	4.98766	1.41253e-06	1.56918e-05
AP1G2	1.46786	3.47252	4.98736	1.41445e-06	1.57023e-05
GSG2	1.48712	-0.741787	4.98661	1.41934e-06	1.57456e-05
KIF18B	1.78391	1.95229	4.98265	1.44514e-06	1.59879e-05
PCDHB6	1.64482	-2.33527	4.98264	1.44517e-06	1.59879e-05
DNMT3A	0.956008	3.97767	4.97492	1.49685e-06	1.65051e-05
NCBP2	0.476172	5.31141	4.97082	1.52502e-06	1.67669e-05
OCA2	2.89202	-3.1401	4.96993	1.53117e-06	1.68114e-05
C20orf70	2.40227	-4.54691	4.96719	1.55036e-06	1.69959e-05
CSDAP1	1.64477	-2.64423	4.96717	1.55053e-06	1.69959e-05
SSC5D	1.76504	-0.513251	4.96707	1.55117e-06	1.69959e-05
ZNF714	1.9517	-0.754546	4.96479	1.56732e-06	1.7126e-05
STX3	0.984284	3.59647	4.96443	1.56994e-06	1.71429e-05
PRDM4	0.49849	3.68809	4.9634	1.5773e-06	1.71997e-05
HHIP	2.09413	-4.01235	4.96273	1.58204e-06	1.72279e-05
NBEA	1.96799	-0.94066	4.95872	1.61115e-06	1.74854e-05
MED22	0.731731	4.0639	4.95747	1.62027e-06	1.75606e-05
NPTX2	3.48212	-1.04095	4.95533	1.63605e-06	1.77029e-05
SLC38A5	1.89997	-1.24872	4.95425	1.6441e-06	1.77707e-05
CCNB1	1.40201	4.11487	4.95346	1.65003e-06	1.78228e-05
APBA2	2.28985	-1.34045	4.94685	1.70016e-06	1.83025e-05
MMP14	1.11307	5.59177	4.94593	1.70724e-06	1.83663e-05
ARMC9	1.45435	0.55209	4.94255	1.7336e-06	1.86249e-05
CENPA	1.87243	0.948743	4.94209	1.73718e-06	1.86508e-05
PPFIA4	2.30493	-2.3925	4.93834	1.76695e-06	1.89323e-05
S100B	1.7494	-2.14999	4.93817	1.76826e-06	1.89336e-05
EEF1E1	0.81694	3.2542	4.93783	1.77097e-06	1.895e-05
CKMT1B	3.49591	-2.36348	4.93744	1.77413e-06	1.89711e-05
NSUN7	2.76273	-2.96355	4.93685	1.77889e-06	1.89922e-05
POLR3D	0.803067	2.48856	4.93638	1.78266e-06	1.90114e-05
C11orf63	1.48199	-2.33747	4.93616	1.7844e-06	1.90173e-05
PFKP	1.97134	2.33394	4.93173	1.82054e-06	1.9351e-05
MYBL2	2.24938	3.46698	4.9313	1.82407e-06	1.93756e-05
GPC4	2.56599	0.363104	4.93109	1.82576e-06	1.93806e-05
CTTNBP2NL	0.739008	2.59077	4.93001	1.83473e-06	1.94372e-05
TACC3	1.23117	4.34542	4.9291	1.84229e-06	1.94914e-05
MEST	1.2693	4.73374	4.92887	1.84422e-06	1.9499e-05
MYLIP	0.924478	2.20317	4.92822	1.84965e-06	1.95435e-05
RASSF8	1.43865	2.00016	4.92702	1.85965e-06	1.96361e-05
LOC440905	3.2394	-2.77075	4.9253	1.87417e-06	1.97765e-05
GLP1R	2.27508	-4.53043	4.92252	1.89782e-06	2.00128e-05
MMP9	2.44846	2.12108	4.9177	1.93958e-06	2.0386e-05
TGIF2	0.966858	4.01668	4.91716	1.94424e-06	2.04081e-05
ELOVL7	3.22422	0.649206	4.91686	1.94692e-06	2.04229e-05
WHSC1	0.862812	4.90814	4.91293	1.98172e-06	2.07743e-05
KLHDC5	0.76654	3.65971	4.9106	2.00265e-06	2.09662e-05
CDK2AP1	0.624435	5.20867	4.90848	2.02185e-06	2.11534e-05
SYDE1	1.10987	2.10906	4.90726	2.03299e-06	2.1256e-05
SET	0.500452	7.10702	4.90579	2.04651e-06	2.13834e-05
PLAGL2	0.84014	3.07694	4.89927	2.10745e-06	2.192e-05
TNC	2.04868	2.4522	4.89591	2.13953e-06	2.22392e-05
PAFAH1B3	1.64011	3.58553	4.89379	2.15996e-06	2.24224e-05
CNOT6	0.72196	3.85104	4.89215	2.17597e-06	2.2558e-05
HEYL	1.61018	2.64338	4.89202	2.17725e-06	2.2558e-05
TMEM216	0.748465	1.59476	4.89104	2.18683e-06	2.26279e-05
RAB3D	1.84739	2.14601	4.89036	2.19349e-06	2.26635e-05
DLGAP5	1.70886	1.85497	4.88978	2.19929e-06	2.26981e-05
SHISA9	2.20606	-4.07941	4.88813	2.2156e-06	2.28517e-05
LRRC49	1.32826	-1.8628	4.88208	2.27662e-06	2.34357e-05
FANCD2	1.42114	2.40026	4.8746	2.35423e-06	2.4126e-05
C15orf42	1.75156	0.676641	4.87345	2.36649e-06	2.4222e-05
ADAM6	2.55395	4.13482	4.87317	2.36939e-06	2.42347e-05
NME5	2.09217	-3.70625	4.87085	2.39412e-06	2.44252e-05
C13orf34	0.848599	1.45829	4.87035	2.39957e-06	2.44497e-05
PIGS	0.723967	4.02727	4.86766	2.42861e-06	2.46827e-05
SMOX	1.58309	2.56937	4.8668	2.43798e-06	2.47621e-05
GNRH1	1.11185	-1.34713	4.8653	2.45441e-06	2.48979e-05
COL6A3	1.40251	4.81035	4.86501	2.45762e-06	2.49142e-05
PIF1	1.66036	0.558523	4.86368	2.47223e-06	2.50464e-05
CDCA8	1.39585	2.73702	4.86273	2.48278e-06	2.51374e-05
MTF2	0.718096	3.12905	4.86207	2.49021e-06	2.51966e-05
S100A2	2.2015	-2.61727	4.85623	2.55603e-06	2.5781e-05
TEAD2	1.49768	3.58121	4.8534	2.58861e-06	2.60933e-05
AREG	2.37425	-2.04106	4.85311	2.59198e-06	2.61108e-05
ZNF711	2.44358	-0.91228	4.85106	2.61573e-06	2.63004e-05
SCARF2	1.18808	0.97412	4.85085	2.61819e-06	2.63085e-05
ZNF273	1.03085	0.33348	4.85022	2.62566e-06	2.6367e-05
FCHO1	2.12029	-1.0731	4.84991	2.62926e-06	2.63866e-05
OSBPL7	1.46887	0.872393	4.8497	2.63167e-06	2.63943e-05
SMARCD3	1.71119	1.6235	4.84899	2.64006e-06	2.64618e-05
CREB3L1	2.2821	0.0903821	4.84844	2.6466e-06	2.65107e-05
DBF4	0.803113	2.30567	4.84661	2.6683e-06	2.67114e-05
MYLK2	1.46792	-3.54935	4.8457	2.67909e-06	2.6776e-05
RIC8B	0.595042	3.39811	4.84565	2.67977e-06	2.6776e-05
FAM105A	1.39368	0.603601	4.84471	2.69102e-06	2.68631e-05
SEMA4A	1.26725	0.503039	4.84212	2.72227e-06	2.71328e-05
ADAM8	1.11401	1.50584	4.83805	2.77209e-06	2.75877e-05
ELOVL4	1.76065	-2.89033	4.83743	2.77985e-06	2.76378e-05
PLXNA3	1.73316	2.84236	4.83679	2.78773e-06	2.7699e-05
CDCA3	1.47268	2.29592	4.83647	2.79177e-06	2.77219e-05
CPNE1	0.80345	5.9961	4.83608	2.79665e-06	2.77531e-05
PDE4A	1.50015	1.8661	4.83415	2.82076e-06	2.79751e-05
ARTN	1.48194	-2.25708	4.83184	2.84991e-06	2.82405e-05
ZNF239	2.40941	-0.675667	4.83175	2.85106e-06	2.82405e-05
PCDHB10	1.60521	-1.59604	4.83022	2.87053e-06	2.84157e-05
VAV3	1.56752	1.00055	4.82624	2.92193e-06	2.8871e-05
BHLHE41	2.03111	-0.0805152	4.82487	2.93976e-06	2.89934e-05
C22orf23	0.809059	-0.856402	4.82267	2.96875e-06	2.92252e-05
PLK1	1.66434	2.91759	4.82078	2.99378e-06	2.94536e-05
ATP1B3	1.14076	4.50835	4.81948	3.01113e-06	2.95879e-05
ISLR	2.58549	0.65191	4.81914	3.01562e-06	2.96138e-05
COL22A1	3.16677	-2.26878	4.81187	3.11462e-06	3.05111e-05
THUMPD2	0.627561	2.22671	4.81149	3.11996e-06	3.0533e-05
CDK1	1.51385	3.4635	4.81144	3.12068e-06	3.0533e-05
ADCY3	0.991186	2.38583	4.80957	3.14666e-06	3.07497e-05
RARG	0.923609	1.98293	4.80646	3.19044e-06	3.11014e-05
TRPV6	2.68908	-3.48454	4.80412	3.22363e-06	3.13676e-05
STK33	2.50917	-3.58033	4.80327	3.23589e-06	3.14678e-05
B3GNT7	1.71598	0.166445	4.80303	3.23939e-06	3.14827e-05
ZNF8	0.772274	0.700238	4.79995	3.28392e-06	3.18381e-05
PRKAR2B	1.87954	-1.21648	4.79606	3.34096e-06	3.23519e-05
LZTS2	0.818323	4.70001	4.79321	3.3835e-06	3.27072e-05
CBL	0.895573	2.90047	4.79148	3.40944e-06	3.29353e-05
LYPD6	2.52737	-2.27442	4.79015	3.42955e-06	3.30895e-05
DKC1	0.599219	5.2435	4.78794	3.46332e-06	3.33551e-05
BUB1B	1.75905	2.03282	4.78713	3.4757e-06	3.34541e-05
C9orf30	0.63416	3.03495	4.7802	3.5839e-06	3.43303e-05
NPHP1	1.41456	-1.09233	4.78001	3.587e-06	3.43394e-05
FAM54A	1.54323	0.120193	4.77978	3.5906e-06	3.43521e-05
TDRD5	2.40876	-4.23324	4.77851	3.61083e-06	3.44863e-05
C2orf29	0.536617	5.30073	4.77816	3.61635e-06	3.45172e-05
GLIS2	1.69872	2.71455	4.77744	3.62798e-06	3.46075e-05
ADAMTS3	2.11369	-2.67564	4.77645	3.64388e-06	3.47178e-05
TPX2	1.41136	4.5117	4.77485	3.66968e-06	3.49428e-05
UNC5B	1.16942	2.85624	4.77423	3.67973e-06	3.50176e-05
RNF122	0.908501	1.45532	4.77011	3.74725e-06	3.55638e-05
NPNT	1.99165	2.30648	4.77005	3.74823e-06	3.55638e-05
ARNT2	2.90153	-0.454898	4.76866	3.77141e-06	3.57624e-05
KIAA1984	2.00254	-1.10625	4.76662	3.80549e-06	3.60429e-05
SMTN	0.788528	4.45167	4.76592	3.81724e-06	3.609e-05
DOK1	0.965919	1.30068	4.76511	3.8309e-06	3.61978e-05
MKI67	1.59685	4.45715	4.76304	3.86597e-06	3.64646e-05
COL1A1	2.13154	6.63088	4.76215	3.88121e-06	3.65868e-05
SRPK3	1.86027	-3.10239	4.76169	3.88905e-06	3.66369e-05
DNER	2.89682	-3.59639	4.76157	3.89111e-06	3.66369e-05
CSDA	1.5091	3.90349	4.75985	3.92085e-06	3.68952e-05
HOXB2	0.883404	0.0426351	4.75706	3.96933e-06	3.73295e-05
FAM159A	2.02529	-3.1401	4.75662	3.97696e-06	3.73792e-05
DCDC2	3.01123	2.62015	4.74857	4.12052e-06	3.85699e-05
UBE2C	1.77668	3.17546	4.7472	4.14544e-06	3.87805e-05
ARHGAP18	0.871739	2.77866	4.74679	4.15293e-06	3.88278e-05
TRAF5	1.03153	2.17033	4.74599	4.16753e-06	3.89416e-05
TMED3	2.19219	3.78825	4.74502	4.1854e-06	3.90857e-05
CRIP1	1.56014	2.37547	4.74404	4.20334e-06	3.919e-05
DUSP2	1.46096	0.368099	4.74401	4.20391e-06	3.919e-05
CENPH	1.00769	1.91053	4.73917	4.29445e-06	3.98945e-05
ATG9B	1.39322	-2.10747	4.73852	4.30669e-06	3.9959e-05
KHDC1	1.72832	-4.01922	4.73827	4.31139e-06	3.9959e-05
MFGE8	1.07848	3.87779	4.73591	4.35638e-06	4.03293e-05
GPBAR1	1.36826	-0.740475	4.73459	4.38161e-06	4.05394e-05
NCDN	0.702515	3.69268	4.73275	4.41725e-06	4.07983e-05
KISS1R	2.22479	-4.14619	4.73217	4.4284e-06	4.08778e-05
CPSF6	0.449903	5.21649	4.73003	4.47019e-06	4.12397e-05
MEX3B	1.44034	-0.501814	4.72709	4.52828e-06	4.17035e-05
CDCA2	1.68176	0.620591	4.72666	4.53687e-06	4.17585e-05
PTGS2	1.71581	-2.05727	4.72535	4.56289e-06	4.19739e-05
SYT8	3.2515	-2.27655	4.72281	4.61412e-06	4.24207e-05
KIAA1024	1.78795	-3.08925	4.72109	4.64892e-06	4.26916e-05
LOC388692	1.35743	1.55339	4.71932	4.68517e-06	4.29505e-05
NRIP3	1.32406	-2.50699	4.71674	4.73844e-06	4.33891e-05
WDR62	1.42286	2.09685	4.71388	4.79811e-06	4.38853e-05
FLRT2	2.0631	-0.509457	4.71258	4.82537e-06	4.40722e-05
CHEK1	1.00552	2.31943	4.71242	4.82881e-06	4.40722e-05
SMAGP	1.07401	2.62415	4.71239	4.82956e-06	4.40722e-05
NCRNA00086	1.51059	-2.92938	4.70732	4.93769e-06	4.49052e-05
PCDHB9	1.66959	-1.8847	4.70513	4.98528e-06	4.52608e-05
TGFB2	1.81423	1.207	4.70305	5.0308e-06	4.56225e-05
PSORS1C1	1.80357	-3.42764	4.70305	5.03083e-06	4.56225e-05
SMARCA4	0.62544	6.08863	4.70222	5.04903e-06	4.57617e-05
PCDHB12	1.48394	-1.7312	4.70149	5.06514e-06	4.58817e-05
GAL3ST1	2.67555	1.94081	4.70049	5.08751e-06	4.59853e-05
CCNB2	1.60879	2.76537	4.69901	5.12034e-06	4.62507e-05
GRIN2A	2.31904	-3.24589	4.69782	5.14707e-06	4.64659e-05
RAN	0.612913	6.89439	4.6953	5.20412e-06	4.69545e-05
SLC35E4	1.01421	0.415937	4.69297	5.25715e-06	4.73262e-05
MCM10	1.70219	1.22131	4.6911	5.30037e-06	4.76317e-05
PTGIS	2.39827	-0.170028	4.6907	5.30955e-06	4.76638e-05
DLK2	2.34026	-2.53999	4.68514	5.43974e-06	4.87778e-05
CCDC6	0.505145	4.74294	4.68434	5.45884e-06	4.88668e-05
ETV4	3.02954	2.47943	4.68166	5.52287e-06	4.93021e-05
COL6A2	1.25045	5.85716	4.67252	5.74716e-06	5.11047e-05
PRTG	1.86128	-3.11035	4.67179	5.76548e-06	5.12391e-05
DKK1	3.82798	-0.668628	4.67127	5.77837e-06	5.13251e-05
ANXA13	3.17402	2.30708	4.6711	5.78274e-06	5.13317e-05
UHRF1	1.64403	1.90295	4.66523	5.9322e-06	5.25166e-05
KIAA1324L	2.08819	-0.717054	4.66462	5.94805e-06	5.26277e-05
TMSB10	1.51947	7.97789	4.6635	5.97685e-06	5.28533e-05
NHS	1.3653	-1.58399	4.66289	5.99295e-06	5.29467e-05
APCDD1	2.55486	0.27917	4.66284	5.99403e-06	5.29467e-05
TDG	0.572143	3.31245	4.65891	6.09738e-06	5.37113e-05
MAP7D1	0.572375	4.79572	4.65755	6.13332e-06	5.39685e-05
RHPN1	1.49653	1.91574	4.65377	6.2348e-06	5.48012e-05
KIF20A	1.66925	2.7785	4.65079	6.31583e-06	5.53916e-05
DLX6	2.42834	-4.31246	4.6494	6.35399e-06	5.56653e-05
MARK2	0.556245	4.51551	4.64909	6.36251e-06	5.57094e-05
LFNG	1.24139	1.57458	4.6481	6.39006e-06	5.592e-05
FMOD	2.09856	1.67702	4.64786	6.39655e-06	5.59292e-05
AATK	1.61353	-0.107527	4.64781	6.39811e-06	5.59292e-05
ZNF70	1.01993	0.273089	4.64585	6.45255e-06	5.63744e-05
VGF	2.15824	-4.07277	4.64555	6.46093e-06	5.64167e-05
C17orf69	1.69056	-1.25993	4.64347	6.51934e-06	5.68647e-05
MGC57346	1.73794	0.495223	4.64278	6.539e-06	5.70051e-05
LOC647946	2.27915	-2.76921	4.64017	6.61319e-06	5.75578e-05
PCDHB8	2.06267	-2.30124	4.63757	6.68799e-06	5.80824e-05
TMEM200A	1.5654	-1.57309	4.63639	6.7224e-06	5.83495e-05
NTM	2.53423	-1.97851	4.63068	6.89051e-06	5.96792e-05
WSB1	0.789804	4.80957	4.62979	6.91701e-06	5.98439e-05
SLC37A3	0.614614	3.57673	4.6289	6.9436e-06	6.00415e-05
BIRC5	1.6873	2.77932	4.62681	7.00654e-06	6.0553e-05
RGS4	1.91592	-0.466469	4.62668	7.01049e-06	6.05544e-05
ASXL1	0.501927	5.55277	4.62655	7.01458e-06	6.05571e-05
CALM2	0.445826	7.90716	4.62518	7.05606e-06	6.0823e-05
FAM150B	2.20642	-3.5857	4.62516	7.05679e-06	6.0823e-05
NAA40	0.728027	3.15366	4.6218	7.15973e-06	6.16107e-05
CDC20	1.73464	3.56649	4.6208	7.19067e-06	6.18104e-05
BGN	1.71003	6.28561	4.61985	7.22024e-06	6.20312e-05
PDGFRA	2.78402	0.776113	4.61463	7.38461e-06	6.33753e-05
PIWIL4	1.77921	-1.24167	4.61442	7.39143e-06	6.33998e-05
BICD1	1.64226	-0.454442	4.61327	7.4281e-06	6.36802e-05
GEM	1.64167	1.23607	4.61285	7.44171e-06	6.37117e-05
TRDMT1	1.14449	-0.1698	4.61278	7.44372e-06	6.37117e-05
RNF183	1.91123	-3.73185	4.61227	7.46009e-06	6.38176e-05
FGD6	1.05398	2.98471	4.60869	7.57625e-06	6.47421e-05
HAND2	2.41554	-2.11372	4.60832	7.58835e-06	6.48109e-05
RNF24	1.1784	0.837698	4.60663	7.64383e-06	6.52151e-05
SUZ12P	0.863527	1.44939	4.60631	7.65438e-06	6.52372e-05
ID4	1.75074	-0.011724	4.6063	7.65457e-06	6.52372e-05
DGKA	1.13244	1.14277	4.60612	7.6606e-06	6.52538e-05
PHC1	1.12581	1.66295	4.60351	7.747e-06	6.58145e-05
LRFN1	1.62947	0.0209624	4.60227	7.78846e-06	6.61317e-05
CDC42BPG	2.21364	0.0104825	4.60196	7.79879e-06	6.61842e-05
ITGA2	1.77037	1.88829	4.60015	7.86007e-06	6.66689e-05
SPON1	1.99669	-0.917782	4.59709	7.96403e-06	6.74434e-05
SNHG7	1.0464	4.4992	4.59568	8.01256e-06	6.77826e-05
ARHGEF10	1.10381	1.20654	4.59164	8.15267e-06	6.88587e-05
STK11IP	0.665428	3.1652	4.59122	8.16741e-06	6.89467e-05
HNRNPH3	0.42735	5.64939	4.59054	8.19154e-06	6.9114e-05
RP9P	0.803311	2.28806	4.58889	8.24975e-06	6.95684e-05
CENPE	1.51495	1.79326	4.58861	8.25955e-06	6.9604e-05
ALDH1L2	1.35222	-1.43104	4.58661	8.3308e-06	7.00672e-05
SSBP2	1.64774	0.323385	4.58587	8.35746e-06	7.02545e-05
PNMA2	1.76262	-1.75583	4.58537	8.37529e-06	7.0331e-05
ENPP5	2.93798	-1.74097	4.58537	8.37536e-06	7.0331e-05
ZIC5	2.95963	-1.25987	4.58455	8.40477e-06	7.05409e-05
SLCO4A1	2.1452	-1.59498	4.58389	8.42876e-06	7.07052e-05
PCDHB14	1.67645	0.174737	4.58319	8.45388e-06	7.08788e-05
GCOM1	1.46656	-0.983119	4.58299	8.46113e-06	7.09024e-05
CNKSR1	2.77204	-1.92156	4.58277	8.46931e-06	7.09338e-05
FBXL14	0.558495	3.67389	4.58069	8.54525e-06	7.1495e-05
H2AFY2	2.30343	2.37843	4.5792	8.59987e-06	7.18768e-05
MAP9	1.68324	-1.9536	4.57862	8.62125e-06	7.20178e-05
NRSN2	1.90435	2.47218	4.57544	8.73949e-06	7.29674e-05
ABCC10	0.652963	3.40993	4.57352	8.81174e-06	7.35323e-05
OSBPL3	1.14532	2.39983	4.57213	8.86434e-06	7.38941e-05
CSGALNACT1	0.975623	1.92449	4.57096	8.90881e-06	7.41875e-05
COPS7B	0.474057	4.42159	4.57031	8.93366e-06	7.43557e-05
NLGN2	1.33698	1.83836	4.56851	9.00298e-06	7.48159e-05
KIF18A	1.64863	0.716306	4.56325	9.20791e-06	7.63602e-05
HNRNPA0	0.504277	6.55721	4.56185	9.26324e-06	7.66601e-05
GAP43	1.87069	-3.77175	4.56075	9.3067e-06	7.69402e-05
PPM1H	1.84239	2.31401	4.56021	9.3282e-06	7.70781e-05
BUB1	1.61369	2.2786	4.55869	9.38934e-06	7.74234e-05
CBFB	0.566831	4.07351	4.55783	9.42363e-06	7.76538e-05
NAT14	1.31421	2.12112	4.55769	9.4292e-06	7.76538e-05
SC65	1.22382	3.14525	4.55615	9.49145e-06	7.79439e-05
ZNF486	1.88087	-2.92494	4.55571	9.50962e-06	7.7981e-05
TAF1D	0.69811	4.1899	4.55569	9.5102e-06	7.7981e-05
CCL26	2.04201	-3.6959	4.55469	9.55096e-06	7.82453e-05
EFR3B	1.06935	-1.09832	4.55443	9.56164e-06	7.82792e-05
DSE	0.696143	2.73437	4.5539	9.58323e-06	7.84158e-05
PDCD1	2.03137	-1.377	4.55168	9.67451e-06	7.90818e-05
CCDC103	1.13628	-0.0691573	4.55023	9.73451e-06	7.9501e-05
SPTB	1.15968	0.368446	4.5502	9.73572e-06	7.9501e-05
CIB2	1.87879	0.372024	4.54902	9.78482e-06	7.97797e-05
ANLN	1.63333	2.91374	4.5465	9.89061e-06	8.05213e-05
RBMS2	0.724687	2.67928	4.54638	9.89591e-06	8.05213e-05
ACTG1	0.676507	10.3623	4.54428	9.98511e-06	8.10821e-05
SNHG4	1.60324	-3.02856	4.5432	1.00312e-05	8.14149e-05
RECQL4	1.32981	3.77298	4.54228	1.00702e-05	8.16073e-05
H2AFY	0.529963	6.56533	4.53986	1.0175e-05	8.23731e-05
ZNF618	0.887599	3.51052	4.53923	1.02021e-05	8.25507e-05
CBX5	0.793527	5.48405	4.53841	1.02378e-05	8.2798e-05
CDCA5	1.29165	3.34242	4.53793	1.02587e-05	8.29252e-05
CKMT1A	2.81583	-3.27101	4.5374	1.0282e-05	8.30291e-05
FAM72B	1.29819	1.52518	4.53184	1.05283e-05	8.48896e-05
DDX12	1.06884	1.27544	4.52844	1.06815e-05	8.60385e-05
ZNF519	1.41829	-1.16825	4.5283	1.06882e-05	8.60487e-05
EPHA10	2.65667	-2.69601	4.5267	1.07612e-05	8.65926e-05
HOXB13	2.514	-3.99646	4.52635	1.07771e-05	8.66774e-05
ZNF586	0.744097	1.13871	4.52088	1.10308e-05	8.85397e-05
PPP1R15A	0.821157	4.8035	4.51917	1.11112e-05	8.90958e-05
EPHB6	2.14759	0.701694	4.51834	1.11504e-05	8.93652e-05
LOXL2	0.828815	3.3325	4.51782	1.11747e-05	8.95152e-05
SLC7A1	1.90474	1.99603	4.5159	1.12663e-05	9.01588e-05
PRPH2	1.47776	-3.02179	4.513	1.14058e-05	9.11835e-05
C9orf100	0.992086	2.35423	4.51093	1.15063e-05	9.18497e-05
SPATA17	2.1809	-3.41443	4.50922	1.15904e-05	9.2475e-05
TRIM28	0.657384	7.36208	4.50586	1.17567e-05	9.36144e-05
LOXL1	1.82937	0.222788	4.50443	1.1828e-05	9.41355e-05
MTHFD1L	1.16196	2.95267	4.50222	1.19391e-05	9.49255e-05
PCDHB13	1.83475	-0.664766	4.50069	1.2017e-05	9.5497e-05
YKT6	0.532854	5.44748	4.49822	1.2143e-05	9.63549e-05
DUSP26	1.7435	-3.40525	4.49795	1.21571e-05	9.64187e-05
HOXC4	1.62045	-3.36507	4.49739	1.21862e-05	9.66019e-05
FMNL3	0.678878	3.0426	4.49391	1.23665e-05	9.77888e-05
CHRNA5	1.77132	-1.89206	4.4923	1.24513e-05	9.8362e-05
MCOLN3	2.91544	-2.24732	4.49081	1.25297e-05	9.88842e-05
PAPLN	2.24874	1.56403	4.48936	1.2607e-05	9.93956e-05
SGOL2	1.17878	1.78663	4.48876	1.2639e-05	9.95502e-05
GBGT1	0.990277	0.204507	4.48608	1.27828e-05	0.000100534
TUSC3	2.47383	0.908087	4.48553	1.28129e-05	0.000100722
YPEL4	1.00724	-2.41077	4.48504	1.28393e-05	0.000100859
YWHAQ	0.563826	6.9476	4.48497	1.28431e-05	0.000100859
LOC151009	1.46645	-0.755966	4.48472	1.28565e-05	0.000100893
CLIC3	2.17142	-2.11435	4.48455	1.28661e-05	0.000100893
HOPX	1.29628	0.0931386	4.48321	1.29391e-05	0.000101414
C12orf49	0.86737	3.13029	4.4822	1.29943e-05	0.000101797
CNPY4	0.638609	2.50077	4.48179	1.30165e-05	0.000101921
PXDN	1.06426	3.7393	4.48066	1.30788e-05	0.000102359
SULF1	2.03409	1.82433	4.47976	1.31285e-05	0.000102698
HJURP	1.55051	2.4702	4.4796	1.31373e-05	0.000102716
ARL14	2.53186	-2.39298	4.47882	1.31808e-05	0.000103006
CCNE1	1.79145	1.3015	4.47269	1.35263e-05	0.0001055
FAM27C	1.96235	-2.38834	4.47097	1.36243e-05	0.000106213
ARPC2	0.388407	6.62242	4.46954	1.37067e-05	0.000106803
HOXB3	1.14852	0.198418	4.46737	1.38328e-05	0.000107628
TMEM165	0.679552	4.36525	4.46587	1.39202e-05	0.000108256
CENPK	1.5907	0.576113	4.46543	1.39465e-05	0.000108407
CA11	1.59084	-0.0834804	4.46459	1.39959e-05	0.000108738
ACYP1	0.817786	0.801208	4.46434	1.40105e-05	0.000108799
RNF144A	1.14443	2.04391	4.46266	1.41098e-05	0.000109517
EVC	2.49304	1.36212	4.46243	1.41234e-05	0.000109569
MFSD4	1.18217	-0.200617	4.46186	1.41576e-05	0.000109781
ZBTB12	1.13903	1.13283	4.45997	1.42707e-05	0.000110605
LRRC37A4	1.02029	0.213453	4.45875	1.43438e-05	0.000111064
RBMX	0.405938	6.2314	4.45731	1.44308e-05	0.00011163
NUMBL	0.915776	2.23526	4.45601	1.45102e-05	0.000112135
AGPAT4	1.52936	1.07931	4.45535	1.45504e-05	0.00011238
PHF19	1.01549	3.22153	4.45365	1.46551e-05	0.000113091
AEBP1	1.85348	4.02499	4.45255	1.47227e-05	0.000113503
CXCL6	3.42607	-1.3435	4.45227	1.47402e-05	0.000113583
LOC100129637	0.772316	1.94748	4.45185	1.47661e-05	0.000113728
SLAIN1	2.52852	-0.625236	4.45164	1.47789e-05	0.000113772
PKNOX2	1.75474	-2.36931	4.45106	1.48151e-05	0.000113996
CRLF1	2.37971	-2.58564	4.45053	1.48481e-05	0.00011414
QPCT	1.65695	0.264738	4.45013	1.4873e-05	0.000114254
LOC645166	1.81028	-0.0816297	4.44762	1.50306e-05	0.000115265
CD24	3.1007	5.2409	4.44573	1.51507e-05	0.000116075
PDGFRL	1.56139	-0.304619	4.4438	1.52737e-05	0.000116962
FAM155B	2.66928	-1.30586	4.43817	1.56386e-05	0.000119528
ITM2C	1.43259	4.97854	4.43528	1.58293e-05	0.000120891
OTX1	1.96492	-2.101	4.43524	1.58321e-05	0.000120891
NEK11	1.37667	-0.528975	4.43436	1.58903e-05	0.000121258
FAM118A	0.891842	3.12524	4.43381	1.59273e-05	0.000121386
GMIP	0.775734	2.61883	4.43274	1.59984e-05	0.00012187
UAP1L1	1.64791	1.53153	4.43208	1.60432e-05	0.000122036
FBXW9	0.651537	2.58731	4.42946	1.62201e-05	0.000123205
ADCY5	2.01103	-0.921038	4.42935	1.62276e-05	0.000123205
C1orf113	1.15068	-0.262647	4.42897	1.62535e-05	0.000123249
EFHC1	0.803334	1.87019	4.42892	1.62565e-05	0.000123249
GINS1	1.33823	2.67121	4.42834	1.62964e-05	0.000123493
NRM	1.04816	3.39611	4.4274	1.63602e-05	0.000123917
SIM2	1.04878	-0.255173	4.42567	1.64791e-05	0.0001247
CHST10	1.6077	0.467838	4.42191	1.674e-05	0.000126555
CYTSB	1.64692	1.26646	4.42133	1.67809e-05	0.000126804
LMNB1	1.14951	4.21757	4.4167	1.71092e-05	0.000128919
SPAG8	1.06606	-2.02593	4.41639	1.71313e-05	0.000129025
STK17A	0.6933	3.80063	4.41604	1.71562e-05	0.000129152
SFT2D1	0.659352	2.39822	4.41569	1.71816e-05	0.000129282
PLBD1	1.90715	1.49974	4.4148	1.72452e-05	0.000129639
MAMLD1	1.58564	1.77093	4.41376	1.73204e-05	0.000130143
RGS2	1.56212	2.84163	4.413	1.73757e-05	0.000130497
LAYN	0.971458	-0.254928	4.41089	1.75291e-05	0.000131526
DNAH7	1.52297	-3.57377	4.41045	1.7561e-05	0.000131642
RLTPR	1.42478	-1.58974	4.41007	1.75889e-05	0.000131789
COL13A1	1.51261	-3.03773	4.40817	1.77287e-05	0.00013265
FBLN1	2.08777	3.86464	4.40768	1.77653e-05	0.000132862
SEL1L3	1.78087	3.41869	4.4075	1.77791e-05	0.000132903
LOXL3	1.03252	-0.550445	4.40443	1.80078e-05	0.000134362
SBK1	1.76146	-0.510812	4.40181	1.82057e-05	0.000135682
NCEH1	1.18406	2.38965	4.40169	1.82146e-05	0.000135682
MKKS	0.613062	5.7724	4.40164	1.82188e-05	0.000135682
TUBA1C	0.787055	6.53457	4.40021	1.83272e-05	0.000136427
MMP28	1.74869	-1.48825	4.39923	1.8402e-05	0.000136919
SULF2	1.5045	4.33951	4.39905	1.84162e-05	0.000136962
CLIC1	0.91117	7.23662	4.39603	1.86494e-05	0.000138567
ZNF337	0.568512	3.23143	4.39588	1.86611e-05	0.00013859
EMILIN2	1.13784	1.61741	4.39569	1.86755e-05	0.000138632
SOX9	2.24854	3.78114	4.39555	1.86862e-05	0.000138647
C14orf132	2.11453	0.628711	4.39506	1.87246e-05	0.000138868
CCNA2	1.30372	3.04097	4.39232	1.89394e-05	0.000140266
PDX1	3.44875	-2.01734	4.38799	1.92832e-05	0.00014268
GRIN2D	1.51891	-0.973055	4.38743	1.93284e-05	0.000142882
HDAC9	1.23465	-0.909813	4.38543	1.94899e-05	0.000143744
TFF3	2.31696	0.913293	4.38543	1.94899e-05	0.000143744
NEK2	1.47178	2.51337	4.3817	1.97939e-05	0.000145583
WDR85	0.686566	3.46217	4.38004	1.99314e-05	0.000146325
CNIH2	1.47147	-1.81764	4.3786	2.00511e-05	0.000146934
TFAP2C	2.20416	-3.92047	4.37793	2.01063e-05	0.000147271
TINAGL1	0.961705	3.88014	4.37672	2.02077e-05	0.000147946
RCE1	0.64479	3.1229	4.37444	2.03996e-05	0.000149214
RNFT2	1.52001	0.0559393	4.37328	2.04987e-05	0.000149802
PLP2	1.4447	4.5098	4.36875	2.0887e-05	0.000152362
PDLIM4	1.67357	-1.89534	4.36854	2.09049e-05	0.000152423
VEZT	0.578557	4.74091	4.36789	2.09617e-05	0.000152768
FBXO5	1.04354	1.54651	4.36627	2.11025e-05	0.000153653
GJC1	1.11396	1.38336	4.36211	2.14697e-05	0.000156256
SNAI1	1.43586	0.288912	4.36127	2.15443e-05	0.000156656
PLTP	1.45054	3.46327	4.3602	2.16396e-05	0.000157206
SAE1	0.542664	6.07443	4.35836	2.18047e-05	0.000158334
DNMT3B	1.14312	0.905707	4.35729	2.19018e-05	0.000158891
ROR1	2.23198	-2.83132	4.35585	2.20329e-05	0.000159701
POLQ	1.50854	0.880269	4.35571	2.20457e-05	0.000159721
ZNF525	1.79062	0.766648	4.35378	2.22224e-05	0.000160928
CXCL1	2.80965	-0.167162	4.35313	2.22819e-05	0.000161287
PRICKLE1	1.63588	-0.927121	4.35223	2.23654e-05	0.000161745
CENPW	1.15697	2.29273	4.34729	2.28258e-05	0.00016448
KCNK3	2.06581	-2.70305	4.34711	2.28426e-05	0.000164527
KIF15	1.89582	0.851374	4.34005	2.35188e-05	0.000169092
DBC1	1.87906	-3.8187	4.33898	2.36224e-05	0.000169684
SAMD14	1.13654	-1.48147	4.33852	2.3667e-05	0.000169929
RAD51AP1	1.27277	1.5939	4.33805	2.37132e-05	0.000170107
FUT4	1.53363	1.5171	4.33508	2.40052e-05	0.000171971
ALOX5	1.60084	0.667797	4.33424	2.40884e-05	0.00017249
PTP4A3	1.43269	3.43019	4.32917	2.4597e-05	0.000175975
SLC35F1	1.43696	-3.12464	4.32842	2.46731e-05	0.000176375
KCNK9	2.72182	-2.86173	4.3284	2.46751e-05	0.000176375
GTF3C2	0.44205	4.86441	4.3274	2.4777e-05	0.000177024
RHOH	1.34173	-0.506611	4.3213	2.5406e-05	0.000181195
TMEM136	1.24194	0.884599	4.3201	2.55316e-05	0.00018201
SIPA1L3	0.845707	4.31579	4.31699	2.58602e-05	0.00018427
FMNL2	1.39713	2.51491	4.31578	2.59892e-05	0.00018503
PCDHB16	1.73617	-0.390002	4.31577	2.599e-05	0.00018503
LOC96610	1.33279	4.70747	4.30929	2.66913e-05	0.000189741
CEACAM5	2.07578	-4.39562	4.30888	2.67359e-05	0.000189917
CSPG4	0.934547	2.99576	4.30745	2.68934e-05	0.000190867
ZNF587	0.70272	3.14268	4.30706	2.69361e-05	0.000191001
ZPLD1	2.60847	-3.45187	4.30676	2.697e-05	0.000191038
FAM153A	1.84903	-4.06663	4.30676	2.69701e-05	0.000191038
AMIGO2	1.59705	1.17339	4.30669	2.69773e-05	0.000191038
DNAH2	1.40026	-3.01586	4.30444	2.72277e-05	0.000192641
PCDH7	1.81636	-2.28666	4.30387	2.72916e-05	0.000192923
ILDR1	2.61493	-1.46228	4.30318	2.73689e-05	0.000193298
ABCC1	1.50596	2.83058	4.30171	2.75338e-05	0.000194205
FAM43B	1.94275	-2.9253	4.29909	2.78308e-05	0.000196041
ANTXR1	1.29649	2.51228	4.29882	2.78617e-05	0.000196166
KCNMB3	1.06531	0.573831	4.29698	2.80725e-05	0.000197309
FAM83F	2.41436	-3.36521	4.29564	2.8227e-05	0.000198221
GYLTL1B	2.43961	0.808586	4.29469	2.83367e-05	0.000198643
FHOD3	2.44839	-0.871126	4.29118	2.87476e-05	0.000201204
2022-09-05	1.50768	2.44001	4.29113	2.87524e-05	0.000201204
VIM	0.752523	7.48131	4.29027	2.8854e-05	0.000201738
COL5A2	1.19687	4.61294	4.29011	2.88728e-05	0.000201782
RAVER2	1.60596	1.5751	4.28824	2.90948e-05	0.000203156
TMEM163	2.44262	-2.03899	4.28724	2.92135e-05	0.000203806
C13orf33	1.64694	-2.04089	4.28689	2.92563e-05	0.000204016
PLXNB3	2.15608	-0.655512	4.28535	2.94401e-05	0.000205208
HNRNPL	0.281114	7.37154	4.2838	2.96273e-05	0.000206333
GPR172A	0.923814	4.66813	4.28348	2.96667e-05	0.000206518
KSR2	1.87175	-3.40152	4.28218	2.98247e-05	0.000207527
STXBP5	0.999799	2.08834	4.28186	2.98634e-05	0.000207706
AGR2	3.90571	-2.12275	4.28174	2.9878e-05	0.000207718
ORC1L	1.33599	1.53889	4.28044	3.00367e-05	0.00020873
TMEM61	2.05722	-2.61461	4.27963	3.01371e-05	0.000209337
UCHL1	2.75132	-0.72762	4.27876	3.0244e-05	0.000209897
MTHFD2	1.10439	1.24487	4.27839	3.02899e-05	0.000210034
C21orf56	1.97576	1.27821	4.27768	3.03769e-05	0.000210545
ZWINT	1.14105	3.7959	4.27693	3.04702e-05	0.000210918
MYADM	0.836456	5.34151	4.2745	3.07735e-05	0.000212834
CKAP4	0.82143	6.51539	4.27362	3.08851e-05	0.000213513
C2orf27A	1.22137	-1.32559	4.27325	3.09313e-05	0.00021374
TP53I11	0.825508	4.34464	4.27312	3.09479e-05	0.000213762
SFPQ	0.434207	6.7846	4.27277	3.09919e-05	0.000213973
C20orf199	0.990967	5.05294	4.27066	3.12593e-05	0.000215389
KPNA2	0.791448	5.8348	4.27033	3.13016e-05	0.000215554
C11orf49	1.03909	2.61836	4.26998	3.13461e-05	0.000215768
SLC10A3	0.769096	3.34878	4.2691	3.14589e-05	0.000216451
LTBP2	1.28079	3.24406	4.26575	3.18916e-05	0.00021877
FAM72D	1.42112	0.473353	4.26262	3.23001e-05	0.000221381
SYN1	1.69669	-1.3144	4.2622	3.23557e-05	0.000221668
XYLT1	1.07466	-0.530996	4.26078	3.25427e-05	0.000222758
LXN	0.99031	0.359062	4.2602	3.26198e-05	0.000223095
FANCG	0.740838	3.04942	4.25928	3.27421e-05	0.000223454
ZNF124	1.16894	0.0890379	4.25774	3.2948e-05	0.000224667
B3GNT4	1.71227	-3.49338	4.25717	3.3025e-05	0.000225056
RACGAP1	0.937854	3.72875	4.25684	3.3069e-05	0.000225204
FXYD5	1.04613	3.92964	4.25389	3.34685e-05	0.000227731
CTSL2	2.84959	-0.360151	4.25357	3.35111e-05	0.000227924
MEX3C	0.683878	3.74118	4.25273	3.36261e-05	0.000228473
TUBB6	0.772991	4.55506	4.25267	3.36347e-05	0.000228473
IGSF3	1.83708	2.87908	4.25256	3.36494e-05	0.000228476
TGM1	1.14194	-2.35923	4.24901	3.41379e-05	0.000231302
MYOF	1.08031	2.43143	4.24847	3.4214e-05	0.000231719
STRN4	0.446021	5.59882	4.24775	3.4313e-05	0.000232257
CCDC19	1.55593	-2.83814	4.24769	3.43223e-05	0.000232257
PLAT	1.25991	2.37257	4.2474	3.43622e-05	0.000232428
PCDHB2	1.7618	-1.29293	4.247	3.44187e-05	0.000232712
CSNK2A1	0.466166	4.78363	4.24283	3.50057e-05	0.000236106
PTTG1	1.4437	3.58309	4.2428	3.50093e-05	0.000236106
CHAF1B	1.44987	1.67299	4.24205	3.51171e-05	0.000236733
IFT80	0.948269	2.90289	4.24107	3.52561e-05	0.000237425
CDH11	1.73549	0.53192	4.24071	3.53083e-05	0.000237522
HNRNPD	0.396296	6.52947	4.24044	3.53461e-05	0.000237676
TNNT1	2.53185	-3.42602	4.23835	3.56468e-05	0.000239195
CCDC102B	0.851268	0.581744	4.23706	3.58344e-05	0.000240243
ERCC6L	1.31186	0.261574	4.23691	3.58567e-05	0.000240243
DACT1	1.43365	-0.166137	4.23686	3.58629e-05	0.000240243
CHST12	0.531459	2.81242	4.23566	3.60386e-05	0.000241217
ZNF630	1.58961	-1.75641	4.23528	3.60938e-05	0.000241486
RUNX2	1.39635	-1.25071	4.23229	3.65334e-05	0.000244223
DACH1	1.40559	-2.43372	4.23172	3.66174e-05	0.000244682
TMEFF1	1.00718	-0.258469	4.2311	3.67095e-05	0.000245093
AMH	1.81445	-3.2683	4.23064	3.67792e-05	0.000245455
BCAS4	0.854648	3.34658	4.22889	3.70395e-05	0.000246986
ZNF695	2.34553	-3.13922	4.22632	3.74264e-05	0.000249151
PPIH	0.603113	3.34309	4.22328	3.78901e-05	0.000252133
FUS	0.579645	6.8872	4.22281	3.79627e-05	0.000252511
C11orf82	0.90996	1.00362	4.22052	3.83149e-05	0.000254431
C16orf93	1.16981	-1.19628	4.22025	3.83566e-05	0.000254602
ARHGEF18	0.54765	5.20862	4.21817	3.8681e-05	0.000256456
C9orf45	1.06121	0.889627	4.21811	3.86901e-05	0.000256456
ROBO2	2.27169	-2.8347	4.21805	3.87001e-05	0.000256456
YWHAZ	0.720247	8.16121	4.21685	3.88871e-05	0.000257482
PRR12	0.638245	4.04853	4.21659	3.8929e-05	0.000257653
SLC38A1	1.89852	4.22408	4.21553	3.90952e-05	0.000258646
RNF44	0.649633	4.7215	4.21482	3.92075e-05	0.000259282
RALA	0.390862	4.96974	4.21268	3.95485e-05	0.000261105
GALNT14	1.46309	-1.78146	4.21093	3.98286e-05	0.000262709
DGKD	0.591683	3.9077	4.21069	3.98665e-05	0.000262771
MXRA5	1.49863	1.04831	4.20979	4.00111e-05	0.000263507
PTPN14	1.2098	0.344389	4.20956	4.00488e-05	0.000263646
LETM2	1.2782	-1.58019	4.20905	4.01307e-05	0.000263968
PPP1R14B	0.874045	5.51482	4.20844	4.02296e-05	0.00026451
PCDHB15	1.44744	-1.35691	4.2072	4.04314e-05	0.000265619
ZNF71	0.955492	1.61821	4.20545	4.07177e-05	0.00026728
GLS	1.30077	4.1507	4.20393	4.09681e-05	0.000268606
NUP62	0.538904	5.37976	4.20392	4.09701e-05	0.000268606
KIAA1377	1.50671	-1.89308	4.20302	4.1119e-05	0.000269361
NEURL3	2.00599	0.862534	4.20288	4.11413e-05	0.000269397
ANK3	1.79559	0.958587	4.20223	4.12497e-05	0.000269997
CD276	0.59545	5.71204	4.20207	4.12763e-05	0.00027006
PIP5K1B	1.59679	-2.84917	4.20187	4.13096e-05	0.000270168
MECOM	1.12268	1.85168	4.19958	4.16925e-05	0.000272398
SCARA5	1.79856	-3.77014	4.19952	4.17017e-05	0.000272398
ECM1	1.17782	1.84155	4.19797	4.19638e-05	0.000273998
SPC25	1.33673	1.21577	4.19752	4.20397e-05	0.000274381
BIRC7	1.84419	-3.86958	4.19659	4.21976e-05	0.0002753
DSG2	1.85536	4.19632	4.19601	4.22957e-05	0.000275715
MGC29506	2.05944	-1.76346	4.19466	4.25269e-05	0.000277016
MYEF2	2.43505	-0.618131	4.19464	4.25299e-05	0.000277016
RRAD	1.74895	-0.134797	4.19402	4.26353e-05	0.000277589
NFKBIL2	0.936692	3.51733	4.19381	4.26721e-05	0.000277716
IER5L	1.37632	2.97595	4.19365	4.2699e-05	0.000277778
KCNQ1OT1	1.15513	0.520936	4.19289	4.28296e-05	0.000278401
RCN3	0.808815	3.05663	4.18842	4.36064e-05	0.000283335
NMNAT2	1.36703	-2.57782	4.18826	4.36356e-05	0.00028341
RIBC2	2.13533	-1.42163	4.18474	4.42553e-05	0.000286969
SLITRK4	1.51568	-3.87942	4.18388	4.44099e-05	0.000287855
SLC2A1	1.64624	2.41164	4.18354	4.44697e-05	0.000288125
PKHD1	2.35528	0.112481	4.18233	4.46861e-05	0.000288988
ACOT11	1.82754	-0.941992	4.18229	4.46932e-05	0.000288988
SALL2	2.12836	0.332401	4.18142	4.48493e-05	0.0002898
CARD9	1.25235	-0.76066	4.18139	4.4855e-05	0.0002898
GPR68	1.01387	-1.03078	4.17943	4.52101e-05	0.000291517
UNC13A	2.0477	-2.4831	4.17942	4.52122e-05	0.000291517
UNC119B	0.811035	3.72038	4.17884	4.53174e-05	0.000291962
ZNF202	0.481678	2.42398	4.17817	4.54381e-05	0.000292622
COL12A1	1.30002	2.30109	4.17764	4.55355e-05	0.000292971
ZNF431	1.16956	0.0128952	4.17758	4.55467e-05	0.000292971
CNOT3	0.428442	4.98946	4.17538	4.59509e-05	0.000295136
MAL2	1.60044	5.46434	4.17519	4.59843e-05	0.000295189
FUT11	0.760961	0.984994	4.17483	4.60524e-05	0.000295508
FABP5	1.3374	0.48463	4.17348	4.63007e-05	0.000296982
MCM7	0.841088	6.32507	4.17281	4.64265e-05	0.00029755
SSTR5	2.47984	-4.07331	4.17199	4.65782e-05	0.000298403
HAGHL	1.61915	-0.791362	4.17016	4.69216e-05	0.000300242
KRTCAP3	2.68816	-0.732986	4.16909	4.71228e-05	0.000301409
ZNF708	0.895213	0.654501	4.16859	4.72182e-05	0.000301778
DACT3	1.42786	-0.508853	4.16741	4.74404e-05	0.000302835
CHST1	1.36246	0.864442	4.16685	4.75469e-05	0.000303273
BEND6	1.67083	-3.95012	4.16355	4.81806e-05	0.000306825
LRRC55	1.40665	-3.27356	4.16325	4.82374e-05	0.000307065
NCAPG	1.32232	3.29905	4.15983	4.89015e-05	0.000310551
C21orf45	0.69844	2.73108	4.15878	4.91077e-05	0.000311736
CILP	1.64231	-1.75632	4.15755	4.93495e-05	0.000313147
GLIPR2	0.898137	1.91082	4.15684	4.94896e-05	0.000313911
EMILIN1	1.39251	3.01019	4.15524	4.98067e-05	0.000315423
PPFIBP1	0.684825	3.89988	4.15234	5.03876e-05	0.000318723
CXCL3	1.81098	-2.67798	4.15053	5.07524e-05	0.000320575
CSDC2	1.86178	-3.86247	4.15008	5.08445e-05	0.000320725
GULP1	2.61327	-1.22775	4.14915	5.10337e-05	0.000321665
VASH1	0.825054	3.05373	4.14801	5.12658e-05	0.000323001
MGP	1.44906	3.60244	4.14762	5.13464e-05	0.000323254
CLIP3	1.03584	1.11565	4.1475	5.13716e-05	0.000323286
ITPRIPL1	1.22652	-2.08605	4.14691	5.14923e-05	0.000323917
TANC1	0.740112	3.11558	4.14584	5.17128e-05	0.000325177
CAPS	1.06132	2.83948	4.14516	5.18515e-05	0.000325665
LEFTY1	2.03548	-1.05044	4.1447	5.19484e-05	0.000326145
TNNT2	1.97014	-3.74277	4.14406	5.208e-05	0.000326843
C6orf223	3.07483	-1.66014	4.14353	5.21915e-05	0.000327415
CPZ	2.34567	-2.48084	4.14323	5.22527e-05	0.000327621
SSRP1	0.410842	6.52721	4.14317	5.22654e-05	0.000327621
PTX3	1.52732	-2.2753	4.14245	5.24163e-05	0.000328321
C5orf46	1.85574	-2.37953	4.14242	5.24212e-05	0.000328321
NUDT1	0.946641	2.90032	4.14023	5.28816e-05	0.000330836
LRRC8B	1.15902	2.32371	4.13957	5.30208e-05	0.000331447
NRF1	0.407707	3.24644	4.13875	5.3194e-05	0.000332176
CHGA	2.51473	-3.56963	4.13652	5.36691e-05	0.000334846
VCL	0.597819	4.94374	4.12945	5.52011e-05	0.000343444
MARCKS	1.02646	5.80535	4.1282	5.54754e-05	0.000344904
PRR15L	2.50847	0.346927	4.12786	5.555e-05	0.000345235
PASK	0.853424	1.83117	4.1277	5.55862e-05	0.000345325
UBA2	0.509521	5.70398	4.12751	5.56284e-05	0.000345393
PPP2R2C	3.15198	-2.14947	4.12745	5.56404e-05	0.000345393
MCRS1	0.435562	5.23838	4.12717	5.57036e-05	0.000345652
ANKRD36	0.846603	0.633751	4.12337	5.65509e-05	0.000350095
C3orf57	2.08785	-2.38929	4.12281	5.66764e-05	0.000350736
LOC146336	3.24469	-2.93908	4.1167	5.80682e-05	0.00035824
FAM171B	1.21215	-0.4318	4.11597	5.82355e-05	0.000359134
VRK1	0.642929	2.58949	4.11527	5.83987e-05	0.000360002
TOP2A	1.50912	4.85066	4.11436	5.86093e-05	0.000361161
KIFC1	1.35171	3.42429	4.11215	5.91255e-05	0.000363641
ZG16B	2.09469	-2.31879	4.10943	5.97673e-05	0.000367447
RBM17	0.421226	5.44284	4.10707	6.03291e-05	0.000370332
CCDC136	1.23268	-3.34352	4.10647	6.04707e-05	0.000371058
HAP1	1.48202	-3.10005	4.10599	6.05854e-05	0.00037162
RIN1	1.10663	0.918607	4.1059	6.0609e-05	0.000371622
ROD1	0.5327	5.41325	4.10244	6.14448e-05	0.000376458
POLD1	0.672128	4.43431	4.10213	6.15201e-05	0.000376775
ANKLE2	0.4192	5.17465	4.10174	6.16137e-05	0.000377204
TBX1	1.75471	-3.67356	4.09763	6.26236e-05	0.000382947
MCM4	1.01826	4.69951	4.09641	6.29279e-05	0.000384514
ZNF204P	2.00217	-1.24075	4.09416	6.34904e-05	0.000387803
FNDC8	1.144	-2.73442	4.09324	6.37204e-05	0.000388762
RASL12	0.808379	1.18262	4.09059	6.43902e-05	0.0003924
GAD1	2.39002	-2.90031	4.08996	6.45528e-05	0.000393241
SNHG3	1.21037	0.552428	4.08924	6.4735e-05	0.000394201
JAM3	0.623026	2.53033	4.08747	6.51888e-05	0.000396813
SLC25A24	1.58548	1.33462	4.08544	6.57149e-05	0.000399256
CC2D2A	0.953595	1.0923	4.08099	6.68763e-05	0.000405389
C17orf63	0.516315	4.22375	4.07911	6.73737e-05	0.000408237
LRRK1	1.00008	-0.183745	4.07878	6.74611e-05	0.000408314
FFAR2	1.55659	-2.62932	4.07862	6.75054e-05	0.000408428
ZNF185	0.715064	1.29151	4.07847	6.75439e-05	0.000408506
UBE2S	0.960896	3.77746	4.07835	6.75765e-05	0.000408549
ZNF827	1.6586	-2.95705	4.07622	6.81461e-05	0.000411682
RIOK1	0.536737	3.68761	4.07452	6.86042e-05	0.000414293
ESYT3	1.89725	-2.01282	4.07089	6.95902e-05	0.000419843
HOXB5	1.04853	-1.01968	4.07085	6.9602e-05	0.000419843
LRRC56	1.11829	-0.503679	4.06648	7.08103e-05	0.000426488
PTPRE	1.07217	1.70302	4.06517	7.1176e-05	0.000428368
COTL1	0.894994	4.29153	4.06327	7.17083e-05	0.000431006
FAM131C	2.0879	-2.98528	4.06195	7.20806e-05	0.000432673
WDHD1	1.1298	1.2952	4.06088	7.23859e-05	0.000434343
BLMH	1.3515	3.90325	4.05994	7.26525e-05	0.000435778
ATP13A2	0.663086	3.79807	4.05784	7.32528e-05	0.000438886
VANGL1	0.585129	3.23147	4.05743	7.33718e-05	0.000439434
BEAN	1.65869	-2.59685	4.05631	7.36944e-05	0.000441036
PLEKHA2	0.872331	2.90956	4.05492	7.40981e-05	0.000443267
H2AFZ	0.677003	6.5805	4.05484	7.41226e-05	0.000443267
TFF2	2.68149	-3.70046	4.05452	7.42153e-05	0.000443656
ARHGAP11A	1.13788	2.66232	4.05344	7.45288e-05	0.000445197
TTLL4	0.993009	3.87856	4.05276	7.47285e-05	0.000446223
CDK19	0.731525	3.57061	4.05251	7.4803e-05	0.000446341
HLA-DQB2	1.63441	-0.909745	4.0525	7.4804e-05	0.000446341
CCDC30	0.838255	-1.04173	4.05152	7.50921e-05	0.000447726
PPP1R1B	2.41467	-3.04376	4.05126	7.51715e-05	0.000448032
FOXS1	1.32316	0.116615	4.05112	7.52111e-05	0.000448102
LOC388152	0.988665	2.35174	4.05063	7.53564e-05	0.000448735
NDC80	1.26531	2.51853	4.05019	7.54862e-05	0.000449071
APLP1	2.22651	-0.759294	4.04882	7.58911e-05	0.000450854
HN1	0.858891	5.39559	4.04865	7.59425e-05	0.000450854
CORO6	1.19805	-1.92364	4.04859	7.59601e-05	0.000450854
IGFBP6	1.12448	0.567933	4.04773	7.62181e-05	0.00045208
PAM	1.07835	3.53866	4.0474	7.63147e-05	0.000452486
PLAC8	1.64637	-1.79223	4.04655	7.65719e-05	0.000453674
GINS4	1.20884	1.74678	4.04619	7.66781e-05	0.000454135
GNPDA2	0.714209	1.68737	4.04428	7.72551e-05	0.000456707
MOXD1	1.91793	-0.659172	4.043	7.76415e-05	0.000458811
RTKN2	1.76896	-0.36714	4.04284	7.76911e-05	0.000458811
PCDHGA6	1.58962	-2.4853	4.0428	7.77021e-05	0.000458811
DDX50	0.436263	4.28677	4.04273	7.77257e-05	0.000458811
BMF	1.23131	3.12737	4.04238	7.78312e-05	0.000459264
FGFR2	3.29599	2.83127	4.04223	7.78785e-05	0.000459374
FSTL3	1.44559	3.58139	4.03878	7.89343e-05	0.000464916
C11orf61	0.604394	1.65151	4.03834	7.90708e-05	0.000465246
PLCE1	1.23521	1.35383	4.03825	7.91006e-05	0.000465246
NOVA1	2.08306	-1.43236	4.03823	7.91066e-05	0.000465246
WIPF1	0.782292	3.23598	4.03808	7.9151e-05	0.000465336
ENTPD1	0.453406	4.04422	4.03677	7.95576e-05	0.000467211
C5orf34	1.06424	0.0585741	4.03589	7.98332e-05	0.000468657
MAPK10	1.48353	-1.66086	4.03506	8.00918e-05	0.000469831
HPDL	1.69284	-2.18329	4.03439	8.03014e-05	0.000470715
C7orf49	0.473089	4.35411	4.03334	8.06318e-05	0.000472479
TTK	1.59293	1.68981	4.03258	8.08741e-05	0.000473378
TNFRSF18	1.55258	-0.937243	4.03222	8.09861e-05	0.00047374
PCGF2	1.00273	3.0583	4.03219	8.09952e-05	0.00047374
CACNA2D2	1.30382	-1.56188	4.03036	8.15762e-05	0.000476442
PPRC1	0.601831	4.45464	4.0295	8.18518e-05	0.000477877
MICAL1	1.04582	2.80872	4.0292	8.19463e-05	0.000478254
LPCAT1	1.13198	4.80899	4.02835	8.22211e-05	0.000479683
NUF2	1.46754	2.11759	4.0253	8.32034e-05	0.000484553
GPR124	1.04929	3.07027	4.02462	8.34257e-05	0.000485472
IGJ	1.99323	0.180446	4.02441	8.34948e-05	0.000485697
NCL	0.400019	8.43057	4.02289	8.39898e-05	0.000488044
VPS24	0.447022	5.18315	4.02151	8.44429e-05	0.000490499
TCEAL3	1.00824	1.51013	4.01984	8.49973e-05	0.000493003
RAGE	0.775503	1.06971	4.01884	8.53279e-05	0.000494562
CENPO	1.0732	1.22404	4.01865	8.53926e-05	0.000494697
TMEM178	1.3483	-0.0983027	4.0183	8.55086e-05	0.000495001
C1orf135	1.06508	-0.563419	4.01763	8.57319e-05	0.000496005
HELLS	1.26528	1.07581	4.01603	8.62661e-05	0.000497924
CAMKK1	0.837393	-0.183845	4.01599	8.62816e-05	0.000497924
POU2AF1	1.60663	-1.24506	4.01564	8.6397e-05	0.000498411
NDRG3	0.586422	4.42806	4.01533	8.65031e-05	0.000498749
FCRL5	1.51196	-3.84596	4.01444	8.68017e-05	0.000500204
ZIC2	2.51978	0.847275	4.01348	8.71288e-05	0.000501727
STK38L	0.646343	3.24076	4.01328	8.71951e-05	0.000501838
HK2	2.05888	1.397	4.01324	8.72107e-05	0.000501838
SLC36A1	0.641757	2.87075	4.01185	8.76835e-05	0.000504377
PRSS23	0.999123	3.87062	4.00913	8.86175e-05	0.0005092
CLSTN2	1.60787	-2.29197	4.00836	8.88827e-05	0.000510541
MAB21L2	2.18729	-0.874307	4.00656	8.95054e-05	0.000513749
SAMD11	2.34935	-1.21577	4.00572	8.97979e-05	0.000515243
SRPX2	1.498	0.388346	4.00556	8.98544e-05	0.000515382
BATF3	1.17432	-1.05046	4.00412	9.036e-05	0.000517911
CAPG	1.39313	3.74708	4.00351	9.05755e-05	0.00051896
PPP1R9A	1.76353	0.760826	4.00301	9.07523e-05	0.000519787
KIF20B	0.880104	2.10501	4.00178	9.11839e-05	0.000521698
CMTM7	0.951912	2.58422	3.99945	9.20128e-05	0.000525725
TYMS	1.0807	4.34732	3.99944	9.20191e-05	0.000525725
DNMT1	0.818139	4.92057	3.99862	9.23133e-05	0.000527029
ZNF14	1.38348	0.159771	3.99652	9.30685e-05	0.000530772
HAUS8	0.592366	2.13749	3.99561	9.33981e-05	0.000532326
NXN	1.58061	1.99557	3.99549	9.34408e-05	0.000532326
SALL4	2.32395	-1.85581	3.99457	9.37745e-05	0.000534037
CBX2	1.4168	1.65933	3.99425	9.38907e-05	0.000534509
SFRS13B	1.56083	-0.822928	3.99412	9.39373e-05	0.000534584
PRDM5	1.59059	-3.38065	3.99364	9.41138e-05	0.000535398
KIF24	0.998958	0.958185	3.99225	9.46228e-05	0.000537911
C7orf31	1.41927	0.556862	3.99185	9.47695e-05	0.000538554
ZNF160	1.04573	2.25913	3.99112	9.50384e-05	0.00053989
AGER	0.883294	0.22061	3.99032	9.53329e-05	0.000541178
DPCD	0.806881	2.40997	3.98924	9.57341e-05	0.000543263
CXCR4	0.927259	3.73151	3.98757	9.63539e-05	0.000546165
PDE1A	1.52985	-0.928489	3.9875	9.6382e-05	0.000546165
MAML1	0.525627	4.30755	3.98708	9.65382e-05	0.000546856
S100A3	1.52125	-2.58248	3.98437	9.75586e-05	0.00055205
ODZ3	1.7919	-4.08719	3.98409	9.76643e-05	0.000552453
SFRS9	0.393697	6.27185	3.9835	9.78875e-05	0.000553324
INCENP	0.920422	2.73099	3.98198	9.84645e-05	0.000556301
TMEM132E	1.55639	-2.7225	3.98162	9.86024e-05	0.000556578
TSPAN3	0.76322	5.88861	3.9812	9.87631e-05	0.000557289
EGR2	1.36313	-0.280193	3.98005	9.92017e-05	0.000559566
DES	2.01869	-2.58155	3.97973	9.93235e-05	0.000560056
VGLL4	0.604581	4.71186	3.97931	9.94883e-05	0.00056059
CPNE7	2.14105	-1.17125	3.97894	9.96284e-05	0.000561181
DNAJB13	1.5101	-4.10187	3.97815	9.99328e-05	0.0005625
ZMIZ1	0.709448	5.07991	3.97772	0.000100101	0.00056325
TFCP2L1	1.70176	-1.6004	3.97757	0.000100157	0.000563364
GBAS	0.566307	3.83224	3.97671	0.000100494	0.000564667
SLC4A5	1.04175	-0.276851	3.97517	0.000101093	0.00056763
SKA3	1.34478	1.57171	3.97507	0.000101133	0.000567656
STX6	0.524535	4.21317	3.97446	0.00010137	0.000568589
EMB	1.14866	0.877795	3.97355	0.000101729	0.000570403
MCAM	0.75672	5.18845	3.97296	0.000101959	0.000571493
MMD	0.970383	3.57949	3.97061	0.000102889	0.000576505
C11orf80	1.16182	1.81951	3.96956	0.000103306	0.000578638
PRKRA	0.386331	3.98265	3.96778	0.000104021	0.000581829
NTNG2	1.38898	-2.7496	3.96657	0.000104508	0.000583612
U2AF2	0.350549	6.57567	3.9663	0.000104616	0.000583929
SYNGAP1	0.792464	1.46882	3.9652	0.000105061	0.000585893
C20orf117	0.98385	1.41361	3.96516	0.000105078	0.000585893
GOLGA7B	2.31782	-0.541402	3.96378	0.00010564	0.00058862
ATP10B	2.24421	-3.62026	3.95189	0.000110592	0.000614926
MCM3	0.746939	6.01204	3.95154	0.00011074	0.000615335
TIMP1	1.82786	6.58223	3.95154	0.000110743	0.000615335
C13orf18	1.11485	-0.851037	3.95068	0.000111109	0.000616301
ALDOA	0.895985	8.38464	3.95017	0.000111329	0.000617092
PKMYT1	1.18896	2.39351	3.94994	0.000111424	0.000617406
CYTH2	0.504147	5.2204	3.94944	0.000111641	0.000618396
PRR7	1.30444	0.766526	3.94885	0.000111893	0.000619577
IGF2BP2	2.43885	2.09844	3.94848	0.000112054	0.000620249
SLC4A8	1.08138	-2.46604	3.94833	0.000112118	0.000620391
PRKCD	0.729486	3.93916	3.94812	0.000112209	0.000620679
ZBTB34	0.643979	2.56415	3.94713	0.000112637	0.00062262
ZNF93	1.54342	-1.25622	3.9444	0.000113827	0.000628543
PAPPA	1.44819	-1.93492	3.94294	0.000114468	0.000631864
ARL6IP6	0.717353	2.32289	3.94215	0.000114815	0.000633344
C5orf13	1.12683	4.77123	3.94172	0.000115005	0.000633766
C11orf9	0.884427	5.34542	3.94156	0.000115074	0.000633897
C20orf46	1.36895	1.13414	3.94081	0.000115406	0.00063551
CD101	0.966025	-1.01552	3.94062	0.00011549	0.000635753
MYO1G	1.11986	0.482994	3.93918	0.00011613	0.000638455
WFDC2	3.01719	-1.28618	3.93876	0.000116319	0.000639216
KCNQ1	1.19561	1.33728	3.93847	0.000116447	0.000639479
LYPD1	2.18497	1.78398	3.93543	0.000117815	0.000646328
EPR1	1.5714	3.08407	3.93442	0.000118273	0.000648438
ADAM28	1.7242	-2.05202	3.93378	0.000118564	0.000649334
PTGDS	2.95629	1.33294	3.9331	0.000118874	0.000650795
EED	0.404466	3.39807	3.93232	0.000119228	0.00065251
RASGEF1A	2.17945	-1.95379	3.93206	0.000119349	0.000652951
HNRPDL	0.378261	6.31213	3.93189	0.000119426	0.000653148
LUM	2.6762	1.7964	3.93147	0.00011962	0.000653878
C19orf40	0.734265	0.0649384	3.93109	0.000119791	0.000654476
SPIRE1	1.42789	1.77895	3.93065	0.000119994	0.000655357
ROR2	1.84622	-1.14011	3.92845	0.000121013	0.000660473
SKA1	1.33781	1.87692	3.92716	0.000121609	0.000663049
PCNXL2	1.51949	0.153147	3.92614	0.000122087	0.000665428
BRIX1	0.489011	4.39879	3.92504	0.000122605	0.000667341
BCORL1	0.872847	3.12594	3.92457	0.000122826	0.000668209
ZNF792	0.592168	1.528	3.92322	0.000123459	0.000670733
PLA2R1	1.49414	-2.21675	3.92318	0.00012348	0.000670733
XRCC2	1.39128	-0.37038	3.92249	0.000123805	0.000672019
PCYOX1L	0.970795	0.953132	3.92241	0.000123843	0.000672019
MTA2	0.334087	5.51343	3.92021	0.000124891	0.000677249
ADAMTS12	1.52961	-2.06083	3.91978	0.000125097	0.000678134
FANCI	0.98967	3.60081	3.9182	0.000125854	0.000681761
FANCB	1.18082	-1.84453	3.91803	0.000125936	0.000681761
DSCC1	0.782493	1.78635	3.91783	0.000126032	0.000681816
PHTF2	0.576777	3.19657	3.91648	0.000126685	0.000684885
CACNA1H	2.44056	2.26292	3.91583	0.000127003	0.00068591
NAP1L3	1.65331	-2.18574	3.91462	0.000127591	0.000688619
C17orf53	1.11565	1.21705	3.9141	0.000127845	0.000689759
ASF1B	1.22799	2.79326	3.91385	0.000127964	0.000690171
SH3YL1	1.18863	2.19267	3.91354	0.000128118	0.000690765
KIAA0528	0.594662	3.96542	3.91263	0.000128566	0.000692248
ULBP3	1.48004	-3.33505	3.91201	0.000128869	0.000693646
C19orf48	0.850986	5.48933	3.91046	0.000129634	0.000697059
CCDC109B	1.46706	0.345491	3.91037	0.000129679	0.000697067
LOC644538	1.06112	-0.452241	3.90862	0.000130549	0.000701158
GINS3	0.781504	1.80262	3.90857	0.000130571	0.000701158
DLX4	1.77806	-3.51763	3.90841	0.000130651	0.000701352
BMPR1A	0.563438	3.04212	3.90811	0.000130801	0.000701921
SYK	1.00209	1.81977	3.90773	0.000130994	0.000702719
ARHGEF4	2.1278	-2.84667	3.9076	0.000131057	0.000702746
BLM	1.40629	0.877643	3.90693	0.000131392	0.000704149
ZFP112	0.941542	0.387345	3.9059	0.000131911	0.000706455
CLEC5A	1.64499	-2.58049	3.90553	0.000132097	0.000706975
PDPN	2.05329	-2.97262	3.9051	0.000132313	0.000707423
ARMCX1	1.03786	0.759507	3.90464	0.000132546	0.000708329
LCA5	0.999552	-0.907942	3.90459	0.000132571	0.000708329
TMC7	1.237	0.348366	3.90343	0.000133161	0.000710771
EME1	1.14043	1.05633	3.90187	0.000133955	0.00071429
MFF	0.348223	5.44882	3.9016	0.000134093	0.000714553
CCNF	0.923746	2.77815	3.90073	0.000134536	0.000716199
OLFML2A	1.06934	2.59616	3.90048	0.000134666	0.00071665
HDGFRP3	1.00702	0.527968	3.89983	0.000134999	0.000718022
WDR72	1.93494	2.90821	3.89972	0.000135058	0.000718022
LRRN2	1.84317	0.128255	3.89606	0.000136956	0.000726688
KRT6B	2.12186	-3.99623	3.89561	0.000137191	0.000727426
PBK	1.29507	2.07331	3.89398	0.000138041	0.00073169
IKBKE	1.41598	1.62883	3.89372	0.00013818	0.000731943
NXT1	0.580216	3.30356	3.89329	0.000138405	0.000732886
PDE10A	1.0875	-0.672272	3.89321	0.00013845	0.000732886
CCT2	0.435649	6.46874	3.89272	0.000138704	0.000733989
SPTLC1	0.48808	4.53652	3.8921	0.000139036	0.000735503
PCDP1	2.37463	-2.00268	3.8911	0.000139567	0.000738065
SNCAIP	1.52046	-0.168408	3.89079	0.00013973	0.000738683
SRRT	0.380527	5.99205	3.88987	0.00014022	0.000740883
CLSTN1	1.02511	5.211	3.88983	0.000140238	0.000740883
SHCBP1	1.42902	1.15298	3.88869	0.00014085	0.00074313
PPAP2C	2.91298	1.67799	3.88841	0.000141001	0.000743439
SP8	2.01501	-4.27266	3.88737	0.000141559	0.000746137
PRAME	3.39812	-2.5034	3.88645	0.000142055	0.000748456
CTRL	1.08427	-2.09362	3.88638	0.000142093	0.000748456
CD177	1.59873	-3.49035	3.88569	0.000142467	0.000749931
C13orf23	0.598347	3.41072	3.88517	0.00014275	0.000751173
NUP107	0.547655	4.40456	3.88487	0.000142911	0.00075153
CORO1C	0.514223	5.92532	3.88397	0.0001434	0.00075385
TMEM206	0.632572	1.91141	3.88332	0.000143757	0.000755481
CDT1	1.23314	3.22525	3.87974	0.000145724	0.000765312
PLD2	0.543786	3.45082	3.87834	0.000146498	0.000768876
EXO1	1.28688	1.73448	3.8775	0.000146968	0.00077109
GABRB3	2.94491	-2.27242	3.87666	0.000147437	0.000773293
METRNL	1.18092	2.12819	3.873	0.000149497	0.000782558
HSF2BP	1.19479	-1.3141	3.87168	0.000150246	0.000785781
ADAMDEC1	1.75003	-2.38398	3.87161	0.000150289	0.000785781
SSBP4	0.641789	4.2469	3.87157	0.000150309	0.000785781
B3GNT9	1.0365	1.26907	3.86966	0.000151404	0.000790991
C4orf7	2.27964	-4.04066	3.86927	0.000151629	0.000791905
HAUS6	0.653097	3.29724	3.86901	0.000151776	0.000792416
NCAPD3	0.755153	3.33619	3.8685	0.000152072	0.000793702
ZCCHC12	1.65676	-3.92327	3.86805	0.000152331	0.000794796
EZH2	0.883005	3.21442	3.86745	0.000152673	0.000796321
UTRN	0.79801	5.00365	3.86326	0.00015512	0.000808557
C16orf74	1.42767	-1.46937	3.86315	0.000155184	0.000808622
AACS	0.816208	3.64524	3.86267	0.000155465	0.000809826
WDR86	1.41475	-3.32931	3.86166	0.000156061	0.000812403
DNM1L	0.447269	4.92493	3.86157	0.000156112	0.000812403
CCNI2	1.51989	-3.18406	3.86147	0.000156171	0.000812442
TCERG1	0.522231	4.31926	3.85852	0.000157926	0.000820776
CHPF2	0.46936	5.28541	3.85813	0.000158155	0.0008217
CDC45	1.28485	1.99212	3.85769	0.000158418	0.00082253
LPAR1	1.88448	-2.0678	3.85747	0.000158553	0.000822805
STX18	0.436023	4.31785	3.8571	0.000158774	0.000823311
HNRNPH1	0.475421	6.79084	3.85504	0.000160014	0.000829469
MELK	1.26099	2.31014	3.85455	0.00016031	0.000830736
PCGF3	0.468753	4.57528	3.85431	0.000160455	0.000831203
KLF5	1.80386	1.70388	3.85423	0.000160504	0.000831203
GCNT1	1.20641	0.144044	3.85409	0.000160594	0.000831401
PRKX	1.2157	1.7291	3.85369	0.000160832	0.000832363
EFCAB4A	1.53089	1.45261	3.85335	0.000161039	0.000833163
LOC349114	0.987121	-0.0277084	3.85043	0.000162824	0.000840494
PLAU	0.728356	2.2376	3.84939	0.000163469	0.000843198
DNAJC10	0.549356	5.16371	3.84933	0.000163506	0.000843198
HES2	1.79379	-2.39176	3.84852	0.000164002	0.000845485
IRF4	1.49521	-1.99582	3.84829	0.000164147	0.000845959
RAB3IP	0.698465	3.88072	3.84526	0.000166037	0.000853987
MFAP4	2.36818	0.624377	3.84519	0.000166078	0.000853987
FKBP9L	1.04947	-1.03062	3.84338	0.000167214	0.000859001
ARMCX6	1.32002	0.424055	3.8432	0.000167328	0.000859309
TMEM43	0.436058	4.98326	3.84229	0.000167907	0.000862003
CTDSPL	0.658251	4.9043	3.8416	0.00016834	0.000863948
SMC4	0.824957	4.96771	3.83813	0.000170559	0.00087422
ODF2L	1.20718	0.652794	3.83803	0.000170621	0.000874257
IL8	2.16106	1.42692	3.83752	0.000170948	0.000875651
FAM65A	0.550654	4.75117	3.83672	0.000171463	0.000877725
KHDRBS1	0.301826	6.44625	3.83661	0.000171539	0.000877796
FAM160B2	0.555171	4.34622	3.83645	0.000171641	0.000877796
PODXL2	2.7945	-0.0121655	3.83571	0.000172117	0.000879947
C10orf35	1.76269	1.16609	3.83311	0.000173812	0.000887479
PMP22	0.90527	2.50481	3.83232	0.000174328	0.000889828
DEGS2	1.50232	-1.78653	3.83189	0.000174608	0.000890975
RUSC2	0.588931	4.09536	3.82901	0.000176516	0.000900135
IVNS1ABP	0.620201	5.88441	3.82842	0.000176902	0.000901818
SULT1C4	1.74873	-1.88085	3.8278	0.000177315	0.000903637
BAK1	0.741595	3.64597	3.82684	0.000177959	0.000906338
IFFO2	0.837301	3.42405	3.82556	0.000178815	0.000910119
CDC6	1.22074	3.23774	3.82389	0.000179939	0.000914673
LOC283663	0.870261	-1.18062	3.82295	0.000180579	0.000917054
THBS2	1.93841	2.65133	3.81725	0.000184486	0.000935411
ST6GALNAC4	1.01528	2.27579	3.81667	0.000184883	0.00093683
STMN1	0.930872	6.00088	3.81655	0.000184969	0.000936968
VEGFB	1.52057	4.27212	3.81579	0.000185498	0.00093935
PRRT1	0.945262	-1.39976	3.81437	0.000186486	0.000943458
PYCR1	2.49943	2.78908	3.81289	0.000187527	0.000948426
FAM19A5	2.6201	-0.990385	3.81254	0.00018777	0.000949353
KAL1	1.3714	-1.49069	3.81146	0.000188532	0.000952904
CD3EAP	0.569021	3.33838	3.80783	0.000191115	0.000964437
PPP2R3A	1.05176	0.810839	3.80495	0.000193184	0.000974264
GPAT2	1.49781	-0.35478	3.80475	0.000193326	0.000974366
IL21R	1.34993	-1.8725	3.80352	0.000194219	0.000977942
AEBP2	0.544006	3.38713	3.80192	0.000195387	0.000983206
TANC2	1.24302	1.22882	3.8004	0.000196499	0.000987652
NCS1	1.44507	2.24535	3.80029	0.000196583	0.000987668
KIAA1841	0.758561	1.63495	3.7989	0.000197606	0.000992186
FAM81A	1.53264	-1.32392	3.79648	0.000199401	0.00100089
CCDC52	0.676282	2.31355	3.79541	0.0002002	0.00100458
CAD	0.645999	4.88306	3.79504	0.000200477	0.00100566
HOXC9	2.02189	-3.77185	3.79387	0.00020135	0.00100972
DIAPH3	1.34884	0.853549	3.79331	0.000201775	0.00101153
PAN3	0.548956	3.4857	3.79246	0.000202413	0.00101409
ZNF296	1.38427	-0.437353	3.79208	0.000202706	0.00101461
RPS3	0.699157	9.05241	3.79151	0.000203137	0.00101645
ADAMTS14	1.41051	-1.04703	3.79118	0.000203387	0.00101738
HCG18	0.643803	3.09662	3.78977	0.000204458	0.00102202
RASL11B	1.68643	-3.11226	3.7894	0.000204739	0.00102286
NOV	1.26866	0.312703	3.78778	0.00020598	0.00102778
PBX1	1.64449	2.09803	3.78694	0.000206631	0.00103071
H19	2.62667	7.4502	3.7864	0.000207043	0.00103244
HOXD1	1.6968	-2.82488	3.78581	0.0002075	0.0010344
MINK1	0.499062	5.13764	3.78503	0.000208104	0.00103708
ANKRD52	0.588171	4.82166	3.78488	0.000208223	0.00103735
GLI3	1.0848	-1.18965	3.78476	0.000208313	0.00103748
ZNF496	1.27667	1.64091	3.78392	0.000208965	0.0010404
TMC5	2.81732	-0.633452	3.78215	0.000210349	0.00104632
PIK3R2	0.64009	5.91928	3.78202	0.00021045	0.00104649
KIF14	1.23662	1.59185	3.78192	0.000210532	0.00104657
ARL2	0.785251	4.37435	3.78167	0.000210728	0.00104722
GPR84	1.38333	-3.3388	3.77981	0.00021219	0.00105351
CDS1	2.28919	0.29223	3.77782	0.000213769	0.00106036
IGDCC3	2.22697	-3.63441	3.77691	0.000214498	0.00106299
ANXA5	0.872182	6.95571	3.77584	0.000215352	0.0010659
SYT11	0.794171	1.33166	3.76955	0.000220443	0.00108941
DENND2A	0.916729	1.38232	3.76909	0.00022082	0.00109094
HOXB6	1.14108	-0.939254	3.7676	0.000222053	0.00109669
LOC642852	0.843672	1.89145	3.76629	0.000223134	0.00110169
KIF4A	1.34425	2.88921	3.76609	0.000223303	0.00110184
BMS1	0.335783	5.00595	3.76565	0.000223668	0.00110296
RNF219	0.599888	2.38687	3.76423	0.000224848	0.00110776
ANKRD1	2.18585	-1.16207	3.76342	0.000225526	0.00111041
COL28A1	1.89663	-3.84758	3.76294	0.000225929	0.0011119
LOC80154	0.833406	3.29247	3.76179	0.000226895	0.00111578
KIF5C	1.50839	-1.11761	3.76164	0.000227016	0.00111603
KCNK2	1.86338	-4.33776	3.76009	0.00022833	0.0011218
EN2	1.90529	-4.0863	3.75892	0.000229319	0.00112622
STIL	0.961369	1.84004	3.75836	0.000229796	0.00112727
LOC645676	0.618384	-0.208829	3.75821	0.000229923	0.00112755
GPD1L	1.05501	2.48356	3.75657	0.000231325	0.00113408
TBX2	0.865857	2.8989	3.7555	0.000232244	0.00113754
GUSBP3	1.02909	0.245693	3.7552	0.000232505	0.00113847
SUSD1	0.947119	1.60814	3.75427	0.00023331	0.00114167
ZNF580	0.708018	2.97883	3.75424	0.000233337	0.00114167
E2F2	1.22676	0.961478	3.75369	0.000233809	0.00114345
RFX2	0.927948	0.68854	3.75146	0.000235747	0.00115188
FAM102B	0.797878	2.40461	3.74971	0.000237282	0.00115832
JSRP1	1.39187	-3.46538	3.74765	0.000239092	0.00116608
LOX	1.4368	1.63148	3.7469	0.00023976	0.00116899
TM4SF1	1.20692	6.19841	3.74563	0.000240888	0.00117341
BMPER	1.43648	-3.12851	3.74538	0.000241108	0.00117413
CCDC108	1.36027	-3.47031	3.74496	0.000241483	0.00117559
CENPM	1.31995	2.21043	3.74405	0.000242304	0.00117923
RBBP8	0.682672	3.61766	3.74188	0.000244256	0.00118801
KCNE4	1.31736	0.604723	3.74166	0.000244453	0.00118861
GUCY1B2	1.9794	-3.44259	3.74097	0.000245078	0.00119092
GDPD5	0.953664	2.48761	3.74057	0.000245438	0.00119231
ZNF321	1.50788	-1.23515	3.73899	0.000246876	0.00119866
G6PC3	0.547471	4.39716	3.73892	0.000246934	0.00119866
DYRK2	0.743934	3.16542	3.73881	0.000247035	0.00119866
TPD52L2	0.477082	6.14269	3.73871	0.000247132	0.00119872
PCDHGA7	1.4758	-2.32822	3.73796	0.000247813	0.00120166
PSMC3IP	1.24234	1.13675	3.73575	0.000249845	0.00121078
YJEFN3	1.30547	0.431234	3.73132	0.000253965	0.00122925
SYTL1	1.18862	0.0147761	3.73016	0.000255051	0.00123414
AMD1	0.506767	5.08025	3.72891	0.000256232	0.00123835
KRBA1	1.31087	1.03275	3.72872	0.000256407	0.00123882
TSPAN14	0.508908	5.40054	3.72803	0.000257061	0.00124156
CALU	0.535868	6.20772	3.72796	0.000257129	0.00124156
CREB5	1.05114	0.530953	3.72655	0.000258466	0.00124764
SFRS3	0.338763	7.01337	3.72561	0.00025936	0.00125158
LDB1	0.558198	3.94821	3.72402	0.00026089	0.00125744
SPRY4	0.76378	3.77116	3.72308	0.00026179	0.00126064
PSRC1	1.01084	1.9614	3.72242	0.000262425	0.00126332
MANSC1	0.570294	3.57578	3.71989	0.000264882	0.00127438
SLC39A10	0.89561	2.64295	3.71947	0.000265291	0.00127596
C14orf80	0.918616	2.40173	3.71873	0.000266018	0.00127869
MURC	1.08366	-2.10981	3.71854	0.000266204	0.0012792
ZNF530	0.938127	0.370485	3.71787	0.000266859	0.00128158
C7orf60	0.513269	1.71664	3.7163	0.000268408	0.00128752
TTF1	0.420948	2.56196	3.71629	0.000268417	0.00128752
ZNF391	1.54967	-3.31766	3.71362	0.000271059	0.00129824
GALNT4	0.665546	3.01325	3.71254	0.000272137	0.00130263
RIC3	1.86274	-3.03529	3.71245	0.000272224	0.00130265
MYCN	2.04379	-0.984884	3.70787	0.000276843	0.00132317
CLEC11A	1.08229	1.28432	3.70714	0.000277588	0.00132634
ARSI	1.74733	-1.54838	3.70589	0.000278869	0.00133182
DCUN1D5	0.522414	3.32023	3.70585	0.000278902	0.00133182
ZNF37B	0.757604	1.9792	3.70428	0.000280515	0.00133833
PSPC1	0.449622	4.07708	3.70381	0.000280999	0.00133983
ARID3A	1.40227	1.25261	3.70107	0.000283835	0.00135174
BRSK1	1.22127	-0.921275	3.70051	0.00028442	0.00135332
SGOL1	1.36037	0.472086	3.69794	0.000287112	0.00136532
RPL6	0.548605	8.32437	3.69693	0.000288179	0.00136998
PDE6B	1.34017	-1.82899	3.69675	0.000288364	0.00137042
CBX1	0.519501	4.9615	3.69668	0.000288442	0.00137042
ADAMTS9	0.944525	2.86492	3.69466	0.000290584	0.00137896
SCMH1	0.56368	3.75571	3.69363	0.000291681	0.00138335
ZFC3H1	0.527442	3.63512	3.69318	0.000292156	0.00138519
TCEAL7	0.964064	-2.09893	3.69268	0.000292694	0.00138732
HMGA1	1.01341	5.74049	3.69256	0.000292818	0.0013875
PCDH18	1.07424	0.0636555	3.69189	0.000293542	0.00139052
FAP	1.67447	-0.611646	3.69167	0.000293777	0.00139122
PCDHB5	1.72327	-0.620264	3.69088	0.000294633	0.00139445
C6orf192	0.775778	3.00838	3.69064	0.000294886	0.00139523
HK1	0.877628	3.30678	3.69044	0.0002951	0.0013955
DNAJA4	1.25043	0.976172	3.69043	0.000295116	0.0013955
GTPBP2	0.545323	4.81736	3.6901	0.000295471	0.00139635
ADAMTS7	0.754168	1.17115	3.6872	0.000298623	0.00140868
KSR1	0.791316	2.60687	3.68708	0.000298745	0.00140868
LOC285419	1.32417	-3.74167	3.68705	0.000298785	0.00140868
CMTM1	0.946579	-0.387953	3.6867	0.000299163	0.00140922
ANXA8L2	2.21281	-2.17929	3.68641	0.000299486	0.00140969
FAM109B	1.15609	0.888101	3.6858	0.000300155	0.00141182
FAR2	1.18056	-0.904373	3.68335	0.000302847	0.0014228
ZBED5	0.436275	3.75302	3.68083	0.000305648	0.00143512
COL4A5	2.54315	0.533173	3.68023	0.000306313	0.00143782
RNF34	0.402641	3.95191	3.67975	0.000306858	0.00143995
IFT57	1.17152	2.18294	3.67943	0.000307213	0.0014412
PCDHB11	1.48701	-2.57905	3.67934	0.000307319	0.00144127
PLEKHB2	0.552024	4.87923	3.67898	0.000307717	0.00144271
KLF7	1.42325	-1.09818	3.67646	0.00031056	0.00145434
PUS7	0.558282	3.4085	3.67585	0.000311254	0.00145678
EPO	2.60505	-1.54766	3.67581	0.000311293	0.00145678
DNA2	0.891494	1.45395	3.67439	0.000312915	0.00146366
NBLA00301	1.7003	-3.38361	3.67374	0.000313651	0.00146667
KNTC1	1.04179	3.12057	3.67366	0.000313744	0.00146667
RGS1	1.56734	2.25514	3.67105	0.000316751	0.00147857
RHBDL2	1.2917	-2.5109	3.67051	0.000317371	0.00148103
MCM2	1.04614	4.7829	3.66894	0.000319189	0.00148778
SUV420H2	0.667672	2.71428	3.6684	0.000319813	0.00149026
COX19	0.548285	3.38927	3.66816	0.000320092	0.00149112
ZNF397OS	0.505468	2.47538	3.66791	0.000320384	0.00149171
ADAM22	1.73867	-3.27654	3.66754	0.000320823	0.00149322
SLC44A2	0.750464	4.58409	3.66709	0.000321345	0.00149522
PRSS35	1.43926	-1.90256	3.66476	0.000324088	0.00150666
NKPD1	1.39306	-3.54233	3.66465	0.000324217	0.00150683
MGAM	2.03195	-2.85131	3.6645	0.000324394	0.00150721
BSPRY	1.92051	0.0889485	3.66319	0.000325933	0.00151261
DAND5	1.25724	-3.52878	3.66284	0.000326357	0.00151414
TRA2A	0.353196	4.7444	3.66184	0.000327542	0.00151875
MCOLN2	1.28739	-2.43935	3.6613	0.000328183	0.00152128
HSPB2	1.06139	-0.876998	3.66023	0.000329468	0.00152679
KCNMB4	1.25765	-0.549199	3.65987	0.000329898	0.00152835
HIST3H2A	1.87459	-2.93379	3.65944	0.000330413	0.00153028
LRRC1	1.73396	2.29958	3.65936	0.000330506	0.00153028
NUP37	0.458993	3.38057	3.65705	0.000333298	0.00153919
SLIT2	1.70122	-2.13289	3.65636	0.000334133	0.00154216
TRAIP	1.0584	1.51138	3.6551	0.000335662	0.00154711
PIGZ	0.942285	1.64248	3.65445	0.000336452	0.00154973
C21orf59	0.405507	4.43248	3.65382	0.000337233	0.00155244
OSBP2	1.3571	1.0734	3.65313	0.000338074	0.00155586
ADRA2A	1.65745	-1.10329	3.65271	0.00033859	0.00155779
PITX2	1.79212	-4.55108	3.65174	0.000339778	0.00156191
IGF2AS	2.28518	-3.13034	3.65141	0.000340193	0.00156292
TMEM55A	1.25877	1.80008	3.65092	0.000340794	0.00156523
ZNF473	0.438719	2.90099	3.65019	0.000341704	0.00156851
C19orf76	1.00028	-1.47555	3.64894	0.000343254	0.00157472
ANXA4	0.735985	6.94515	3.64674	0.000345995	0.00158638
STON1	0.973576	0.408551	3.64389	0.000349597	0.0016006
FZD10	1.52394	-3.51079	3.64287	0.000350885	0.0016042
CERKL	0.870215	0.0618694	3.641	0.00035327	0.00161418
FCHSD1	1.06815	1.23244	3.63859	0.000356361	0.00162738
GYG1	0.516742	3.95576	3.63822	0.000356848	0.00162914
MMP23B	1.52278	-0.480061	3.63559	0.000360252	0.00164374
CSF3R	1.17393	0.68026	3.63399	0.00036234	0.00165232
C12orf47	0.527348	3.16779	3.63326	0.000363306	0.00165484
CDC42EP2	0.745992	2.17248	3.63196	0.000365013	0.00166163
C9orf125	1.76758	1.40662	3.6307	0.000366684	0.00166786
ZNF738	0.77532	0.805222	3.63054	0.000366891	0.00166832
FBXL7	1.02083	1.78946	3.63	0.000367605	0.00167062
SNRPF	0.58844	5.13115	3.62949	0.000368279	0.00167321
RCAN3	1.32673	-0.660559	3.62888	0.000369093	0.00167643
CYP19A1	2.2443	-3.32	3.62867	0.000369372	0.00167674
B3GNT3	2.41202	1.56853	3.62787	0.000370444	0.0016797
WDR35	0.660384	2.34592	3.624	0.000375656	0.00170141
FUNDC1	0.44696	2.81054	3.62327	0.000376647	0.00170493
HSPG2	0.747415	6.39595	3.623	0.000377012	0.0017061
RADIL	1.12598	-2.80471	3.62234	0.000377919	0.00170972
LOC389333	1.03865	-1.66409	3.6222	0.000378105	0.00171008
LOC100133545	2.05209	-2.83625	3.62183	0.000378604	0.00171185
FOXD4	1.10581	-2.56207	3.62143	0.000379152	0.00171385
MTBP	0.973356	0.705836	3.62101	0.000379736	0.001716
KRTAP5-1	1.25812	-3.47838	3.62072	0.000380127	0.00171679
ARNTL2	1.62713	0.361169	3.62059	0.00038031	0.00171714
SLC41A1	1.08155	3.08424	3.61871	0.000382887	0.00172828
MS4A8B	1.9393	-4.32714	3.61629	0.000386239	0.00174292
FAM48A	0.493473	3.55818	3.61531	0.000387616	0.00174815
ABCA3	1.33241	2.02126	3.61334	0.000390372	0.00175959
C10orf137	0.467423	2.59137	3.61186	0.000392455	0.00176798
S100A14	2.34781	2.47069	3.60927	0.00039613	0.00178294
C15orf48	2.12665	0.473887	3.60913	0.000396333	0.00178294
BCL11B	1.1058	-0.765785	3.60859	0.000397101	0.00178515
ADD3	0.98647	4.06978	3.60709	0.000399248	0.00179404
HAS3	0.771107	0.182927	3.6062	0.000400525	0.00179927
CRTAC1	1.4933	-3.92365	3.60528	0.000401849	0.00180471
ZNF385A	0.741141	2.99128	3.60497	0.000402293	0.0018062
TLL2	1.34629	-3.23108	3.60419	0.000403422	0.00180983
P2RX1	0.979498	-2.32036	3.60418	0.000403442	0.00180983
MST1R	1.77268	-0.966287	3.60022	0.000409226	0.00183372
BACE2	1.74591	2.77296	3.59838	0.000411939	0.00184485
LOC399815	1.47564	-3.38981	3.59828	0.000412084	0.00184498
HOXC6	1.78099	-3.83347	3.59815	0.000412275	0.00184508
POP1	0.504385	2.22541	3.5977	0.000412933	0.00184723
SARNP	0.455744	4.76532	3.59745	0.000413314	0.00184841
ID3	0.798819	3.68749	3.59562	0.00041603	0.00185849
UBAP2	0.470247	4.21317	3.59331	0.00041949	0.0018729
SFI1	0.776349	3.23883	3.59323	0.000419615	0.00187293
DNASE1	0.896289	-0.163684	3.59224	0.000421098	0.00187902
ZNF737	1.28555	0.302536	3.59161	0.000422053	0.00188276
FUT2	1.64636	-0.608309	3.59143	0.000422323	0.00188344
CD79A	1.44021	-2.04796	3.59123	0.000422631	0.00188429
IARS	0.529587	5.81494	3.58663	0.000429649	0.00191398
RIMKLA	1.49822	-1.84923	3.58588	0.000430804	0.00191806
TFPI2	1.4415	-1.14328	3.58503	0.00043212	0.00192284
CHST11	1.34394	0.589096	3.5831	0.000435109	0.00193453
RIT1	0.470966	3.65051	3.58066	0.000438932	0.00195044
BCL9L	0.701801	4.93657	3.57945	0.000440834	0.00195781
DEPDC1	1.31868	1.82177	3.57911	0.00044137	0.0019591
NOTCH3	0.923576	4.58456	3.57854	0.000442265	0.00196253
MATN3	2.12947	-1.93904	3.57711	0.000444531	0.0019709
F2R	0.891476	3.37099	3.57707	0.000444588	0.0019709
TNIK	1.63238	0.508871	3.5769	0.000444864	0.00197133
PRC1	1.03429	3.95407	3.57494	0.000447995	0.0019841
CD7	1.26396	1.38619	3.57389	0.000449677	0.001991
FAM182B	1.25277	-1.55403	3.57379	0.000449829	0.00199112
OTUD3	0.754963	1.45444	3.57095	0.000454422	0.00200978
MYCBP	0.504974	3.79801	3.57048	0.000455174	0.002012
HIC2	0.862238	2.32994	3.56747	0.000460086	0.00203197
NR2C2AP	0.560087	4.06471	3.56719	0.000460548	0.00203209
COL4A3	1.74411	-2.2941	3.56719	0.00046055	0.00203209
MC1R	1.1015	0.75655	3.56708	0.000460736	0.00203209
LIPH	1.95416	-2.03909	3.56649	0.000461702	0.00203579
ALDH18A1	0.611591	5.59705	3.56631	0.000461989	0.0020365
ODF2	0.484752	4.32233	3.56547	0.000463387	0.00204153
RPL18A	0.723164	6.08031	3.56524	0.00046376	0.00204261
MYOM3	1.28947	-2.96842	3.56437	0.000465195	0.00204724
PTGS1	1.28804	0.97809	3.56373	0.000466257	0.00205135
AFP	2.88246	3.18377	3.56324	0.000467078	0.0020544
CCT5	0.501316	7.18034	3.56122	0.000470452	0.00206696
C3orf59	0.858729	-0.316681	3.56068	0.000471354	0.00206979
DCHS1	0.674434	2.65614	3.56017	0.000472211	0.00207299
CEP164	0.463643	3.59616	3.55861	0.000474836	0.0020828
ANKS3	0.598828	3.2789	3.5584	0.000475189	0.00208377
AP1S3	0.77067	1.05564	3.5583	0.000475364	0.00208397
IFNGR2	0.575829	5.26972	3.55774	0.000476319	0.00208758
RAB34	1.54059	2.66693	3.5573	0.000477069	0.0020903
TTLL3	0.705455	3.01391	3.55549	0.000480134	0.002102
POF1B	2.54906	-1.31426	3.55514	0.000480747	0.00210411
EMP3	0.935224	2.51359	3.55328	0.000483924	0.00211685
MIER2	0.721678	3.17632	3.55232	0.000485575	0.00212234
UBE2T	0.892047	2.89746	3.55105	0.000487772	0.00213135
STK32C	0.876685	0.935428	3.55093	0.000487984	0.0021317
THY1	0.79535	5.19705	3.54847	0.000492269	0.00214807
C5orf30	1.46313	0.827543	3.54801	0.00049307	0.00215098
CD8B	1.42898	-1.38394	3.54676	0.00049526	0.00215741
CHAF1A	0.602407	3.99535	3.54668	0.000495417	0.00215741
CEP170	0.641431	3.60814	3.54663	0.000495504	0.00215741
SH2D5	1.42345	-3.39906	3.54659	0.000495559	0.00215741
KCNH8	1.85945	-3.61588	3.54603	0.000496559	0.0021609
KIAA1826	0.997685	2.10264	3.54539	0.000497678	0.00216518
EFS	1.35484	-1.32814	3.54455	0.000499162	0.00216927
BZW2	0.599067	4.77139	3.54448	0.000499296	0.00216927
PAQR8	1.15407	1.55763	3.54408	0.000499993	0.00217171
CLEC2D	0.494421	3.3552	3.54401	0.000500134	0.00217173
GPR132	0.941324	-0.851347	3.54316	0.000501642	0.00217769
ZNF83	1.44628	2.60442	3.53892	0.000509224	0.0022082
ASB2	1.00887	-1.50404	3.53801	0.000510884	0.00221399
TMSL3	0.740661	8.70593	3.5379	0.000511083	0.00221399
ZNF608	0.895899	1.93061	3.5377	0.000511446	0.00221483
PCDHB7	1.15689	-1.60331	3.5371	0.000512522	0.00221829
ZNF320	1.55522	1.64724	3.53644	0.000513722	0.00222228
CCDC148	0.988726	-2.89513	3.5358	0.000514895	0.00222616
MCM3APAS	0.906414	-1.41512	3.53513	0.000516107	0.00223079
COL4A2	0.813047	7.06111	3.53454	0.000517191	0.00223427
MMP2	1.28783	3.24075	3.534	0.000518193	0.00223799
NUP205	0.498403	4.57553	3.53247	0.000521004	0.00224832
BTG2	0.904558	4.18933	3.53218	0.000521527	0.00224982
C7orf44	0.368091	4.15991	3.53213	0.000521634	0.00224982
TBC1D10B	0.402663	4.55473	3.53122	0.000523305	0.00225581
ARF3	0.316254	6.47847	3.53097	0.000523776	0.00225723
C8orf31	1.4847	-3.56683	3.53008	0.000525425	0.00226373
ZNF816A	1.40226	0.205108	3.52994	0.000525676	0.0022642
SPIN1	0.624171	4.88639	3.5296	0.000526312	0.00226543
RAP1GAP	1.25523	4.80346	3.52866	0.000528077	0.00227209
DAGLA	1.48735	1.46841	3.52748	0.000530268	0.00228091
ZNF292	0.721964	3.48844	3.52672	0.000531693	0.00228581
RELL1	0.572678	2.88398	3.52437	0.000536136	0.00230429
DCTN5	0.417005	4.52924	3.52366	0.000537489	0.00230948
FAT3	1.10172	-2.74752	3.52097	0.000542609	0.00232875
ANKS6	1.76999	2.44388	3.52092	0.0005427	0.00232875
PTN	1.45453	-0.746476	3.52072	0.000543085	0.00232943
CNTNAP1	1.2517	0.906148	3.52069	0.000543149	0.00232943
GRM8	1.98962	-3.00815	3.51966	0.000545133	0.00233668
IGFBP3	1.09084	6.6015	3.51866	0.00054706	0.00234369
PRDM16	1.86302	-1.31784	3.51851	0.000547336	0.00234424
KIT	1.18039	-0.34584	3.51779	0.000548727	0.00234957
BTF3L4	0.399143	4.31203	3.5149	0.000554364	0.00236926
ADAM17	0.74295	2.6275	3.5146	0.00055494	0.00237109
SLCO5A1	1.38373	-3.52085	3.51148	0.000561088	0.00239495
AKT3	0.990465	1.5598	3.51146	0.000561122	0.00239495
ODC1	0.652961	6.47423	3.51004	0.000563924	0.00240562
BTBD10	0.320004	3.3308	3.50767	0.000568667	0.00242327
DAB2	1.03917	4.57182	3.50735	0.00056929	0.00242528
LOC84989	1.07522	-2.40704	3.50446	0.000575116	0.0024475
SLC7A7	0.957085	2.14011	3.50329	0.000577481	0.00245625
SEPW1	1.11335	5.40486	3.50315	0.000577773	0.00245684
LOC100124692	1.69832	-4.57434	3.50142	0.000581303	0.00247054
AP4M1	0.51044	2.94322	3.50002	0.000584158	0.00248201
TRIT1	0.377569	3.34577	3.49856	0.000587162	0.00249279
IGSF22	1.21213	-3.80569	3.49846	0.000587385	0.00249307
TMEM87B	0.492139	3.51126	3.4983	0.000587708	0.00249378
LIG1	0.592067	4.70513	3.49474	0.000595104	0.00252115
NUSAP1	0.948474	4.14955	3.49378	0.000597113	0.00252833
OIP5	1.1322	1.18638	3.492	0.000600859	0.0025415
MSRB3	0.957807	1.90166	3.49111	0.000602728	0.00254805
POFUT2	0.466616	3.96606	3.48994	0.000605202	0.00255716
NCOA5	0.403691	4.46399	3.48858	0.000608099	0.00256872
PDGFD	0.914689	2.10497	3.48789	0.000609582	0.00257431
USH1C	3.21725	-0.365753	3.4872	0.00061104	0.00257893
PDZD7	1.20165	-3.34492	3.48623	0.000613133	0.00258657
TTLL9	0.813241	-2.74639	3.48516	0.00061543	0.00259558
ITGAE	0.74601	2.1517	3.48376	0.000618467	0.00260701
ZNF280B	1.37609	-3.48759	3.48356	0.0006189	0.00260774
CDC42EP1	0.763662	6.75305	3.48353	0.000618966	0.00260774
CCT6P1	0.582047	0.93638	3.48276	0.000620623	0.00261335
RPLP0P2	1.05207	-1.34257	3.48247	0.000621253	0.00261531
ACPP	1.68412	-3.564	3.48223	0.000621781	0.00261684
CLSPN	1.56746	-0.46992	3.48191	0.000622466	0.00261837
MARK1	1.22555	-1.28591	3.48078	0.000624944	0.0026267
NAV1	0.696249	2.2026	3.47997	0.000626708	0.00263343
ANP32B	0.488767	6.42109	3.47943	0.000627912	0.00263779
CCDC109A	0.482027	3.75097	3.47704	0.000633173	0.0026585
BRSK2	1.82815	-3.38931	3.47683	0.000633645	0.00265978
ANAPC7	0.329329	5.16957	3.47472	0.000638335	0.00267876
RASL10A	0.874708	-2.76372	3.47432	0.000639211	0.00268174
SLC29A4	2.10481	2.49782	3.47329	0.000641519	0.00269001
[truncated: 13,998 more rows]

## Sheet: GO_Biological_Process
Up-regulated pathway analysis								Down-regulated pathway analysis
Term	P-value	FDR	Z-Score	Combined Score	Genes			Term	P-value	FDR	Z-Score	Combined Score	Genes
extracellular matrix organization (GO:0030198)	4.37751e-12	9.6524e-09	5.6958	148.971	DDR1,FBN2,LAMA5,COL16A1,ITGB4,LAMA1,COL11A1,COL11A2,LAMC2,COMP,SERPINH1,COL10A1,HAS2,ITGB8,GPM6B,POSTN,TGFB1,MMP7,ITGA3,LAMB1,MMP10,MMP11,VCAN,ADAM12,MFAP2,COL8A2,COL9A2,AGRN			fatty acid metabolic process (GO:0006631)	7.26478e-19	1.41445e-15	13.3154	556.132	PON3,ACSM1,ACSM2A,ACSM5,ACSM2B,MLYCD,ACAA1,PHYH,ACSL1,CYP4F2,ACOT12,CYP4F11,BAAT,CYP4F12,NUDT7,ALDH5A1,ACOX1,PCCB,ANGPTL3,ACOT1,ACOT6,PPARA,SLC27A2,ACOT4,SLC27A5,CES1
skeletal system development (GO:0001501)	4.42043e-09	4.87353e-06	6.02562	115.915	TEAD4,GDF11,POSTN,COL11A2,SOX11,HAPLN3,SGPP2,PTHLH,COMP,VCAN,COL10A1,ITGB8,COL9A2,BMPR1B,INHA,PITX1,SOX4,NKX3-2,FGFR1			fatty acid beta-oxidation (GO:0006635)	3.84941e-18	3.7474e-15	24.8079	994.763	ECHS1,ETFDH,HSD17B4,ETFA,ACAT1,SCP2,ACOX2,ACOX1,EHHADH,IVD,ECHDC2,HADH,ACAD11,ACAA1,DECR2,SLC27A2,CRAT,HIBCH,DECR1
positive regulation of ossification (GO:0045778)	5.02101e-06	0.00369044	8.29408	101.203	FBN2,TFAP2A,PKDCC,TGFB1,TGFB3,WNT7B,SOX11,BMPR1B,GPM6B			fatty acid catabolic process (GO:0009062)	6.24506e-17	4.05304e-14	18.0139	672.137	PECR,PHYH,ECHS1,HSD17B4,AIG1,ACAT1,ALDH3A2,MCEE,NUDT7,EHHADH,PCCB,ECHDC2,HAO1,HACL1,HADH,ACAD11,ACAA1,SLC27A2,HIBCH,DECR1
positive regulation of bone mineralization (GO:0030501)	9.1423e-06	0.00503969	11.5223	133.689	FBN2,TFAP2A,PKDCC,TGFB1,TGFB3,BMPR1B,GPM6B			fatty acid oxidation (GO:0019395)	9.26559e-17	4.51003e-14	22.7194	838.747	PECR,PHYH,ECHS1,ACSM1,HSD17B4,ACAT1,ALDH3A2,ACOX1,EHHADH,ECHDC2,HAO1,HACL1,HADH,ACAD11,ACAA1,SLC27A2,HIBCH,DECR1
positive regulation of biomineral tissue development (GO:0070169)	1.42237e-05	0.00627266	10.6349	118.692	FBN2,TFAP2A,PKDCC,TGFB1,TGFB3,BMPR1B,GPM6B			acyl-CoA metabolic process (GO:0006637)	4.07657e-16	1.58742e-13	27.9943	992.007	ACSM1,ACOT12,ACSM2A,ACSM5,GLYAT,BAAT,ACSM2B,ACSF2,MCEE,DBT,SUCLG2,ACOT1,HMGCS2,MLYCD,ACOT6,ACOT4
lung epithelium development (GO:0060428)	2.49439e-05	0.00916688	39.3065	416.604	WNT7B,FOXJ1,GRHL2,STRA6			monocarboxylic acid metabolic process (GO:0032787)	2.38885e-14	7.75183e-12	10.3899	325.883	MCCC2,AGXT2,ACSM1,ACOT12,GLYAT,CYP4F11,BAAT,GRHPR,BTD,ALDH5A1,PC,PCCB,ANGPTL3,ACOT1,HAGH,ACAA1,ACOT6,PPARA,AGXT,UGT1A9,ACOT4,PCK2
regulation of bone mineralization (GO:0030500)	3.07735e-05	0.00969366	7.5331	78.2603	FBN2,TFAP2A,PKDCC,TGFB1,TGFB3,TWIST1,BMPR1B,GPM6B			regulation of lipid metabolic process (GO:0019216)	4.92012e-14	1.3685e-11	10.7778	330.261	ALAS1,IRS1,ACSL1,PEX11A,ABCB4,RARRES2,RORC,PRKAG2,APOC3,APOA5,TM6SF2,LACTB,CPT2,ACOX1,HNF4A,APOC2,APOC1,HMGCS2,PPARA,UGT1A9,SULT2A1
canonical Wnt signaling pathway (GO:0060070)	8.32899e-05	0.0229568	5.56657	52.2878	FZD1,WNT10A,HOXB9,FZD2,PTK7,SFRP5,FZD7,WNT7B,SOX4			alpha-amino acid catabolic process (GO:1901606)	2.64637e-13	6.44061e-11	22.4403	649.881	MCCC2,HIBADH,TAT,HAAO,HNMT,DDO,ACAT1,HMGCL,ALDH6A1,AMDHD1,IVD,SARDH,HPD,OTC
skeletal system morphogenesis (GO:0048705)	0.000102494	0.025111	9.46154	86.9109	FBN2,TFAP2A,CYP26B1,SOX11,DSCAML1,FGFR1			lipid transport (GO:0006869)	8.90977e-13	1.92748e-10	10.6587	295.741	STARD5,ABCA5,SLC10A1,ABCA6,STARD10,NR1H4,APOC3,PCTP,AKR1C4,ABCB11,APOA5,SLCO1B1,CEACAM1,SCP2,SLCO2B1,TTPA,APOE,PPARA,SLC27A5
positive regulation of transmembrane receptor protein serine/threonine kinase signaling pathway (GO:0090100)	0.000206211	0.0454695	4.87802	41.3979	NUP93,GDF11,NOTCH1,TGFB1,TGFB3,BMP8A,GDF1,SOX11,INHA			coenzyme metabolic process (GO:0006732)	1.72285e-11	3.3544e-09	15.153	375.56	ACSM1,ACOT12,ACSM2A,ACSM5,GLYAT,BAAT,ACSM2B,ACSF2,ACAT1,DBT,ACOT1,MLYCD,ACOT6,ACOT4
Wnt signaling pathway (GO:0016055)	0.000407259	0.0717616	3.99938	31.2194	FZD1,WNT10A,HOXB9,FZD2,PTK7,SFRP5,FZD7,WNT7B,CSNK1E,SOX4			triglyceride homeostasis (GO:0070328)	3.12557e-11	5.53226e-09	25.7805	623.599	MLXIPL,GCKR,HNF4A,APOC2,APOC4,NR1H4,ANGPTL3,ACSM2A,APOC3,APOE,APOA5
regulation of transcription regulatory region DNA binding (GO:2000677)	0.000407637	0.0717616	9.36941	73.1295	TGFB1,TWIST1,HMGA2,SOX11,FAM129B			negative regulation of blood coagulation (GO:0030195)	3.79302e-11	6.15418e-09	19.9549	478.824	FGA,CPB2,PROC,APOH,F12,FGG,F11,PLG,APOE,F2,KLKB1,KNG1
digestive tract morphogenesis (GO:0048546)	0.000423084	0.0717616	14.2881	110.989	SOX11,GLI1,STRA6,EPHB3			acylglycerol homeostasis (GO:0055090)	4.30762e-11	6.45149e-09	33.1429	791.055	MLXIPL,GCKR,APOC2,HNF4A,APOC4,ANGPTL3,ACSM2A,APOC3,APOE,APOA5
chordate embryonic development (GO:0043009)	0.000470499	0.0741036	5.63634	43.184	FUT8,TGFB1,TGFB3,WNT7B,LMX1B,GRHL2,FGFR1			long-chain fatty acid metabolic process (GO:0001676)	5.29443e-11	7.36304e-09	13.6719	323.501	CYP2J2,ACSL1,CYP4F2,HSD17B4,AIG1,CYP4F12,SCP2,CYP2D6,ACOX1,GSTA1,ACOT1,ACAA1,SLC27A2,ACOT4
neural tube development (GO:0021915)	0.00055302	0.081294	13.0968	98.2273	TGFB1,SOX11,GRHL2,SOX4			serine family amino acid metabolic process (GO:0009069)	7.22526e-11	8.70342e-09	44.6609	1042.87	SEPSECS,GCLC,MTHFD1,SHMT1,CTH,GLYAT,BAAT,CDO1,SEPHS2
regulation of pathway-restricted SMAD protein phosphorylation (GO:0060393)	0.000648998	0.0823364	5.31034	38.9784	GDF11,TGFB1,TGFB3,BMP8A,PMEPA1,GDF1,INHA			cellular amino acid catabolic process (GO:0009063)	7.45173e-11	8.70342e-09	30.5918	713.401	MCCC2,ALDH6A1,ALDH5A1,HIBADH,CTH,IVD,DBT,ABAT,HIBCH,ACAT1
tube closure (GO:0060606)	0.000691876	0.0823364	8.19697	59.642	TGFB1,VANGL2,SEMA4C,GRHL2,FOLR1			bile acid metabolic process (GO:0008206)	7.59928e-11	8.70342e-09	23.0644	537.408	CYP27A1,SCP2,ACOX2,HSD17B4,AKR1C4,ABCB11,ACAA1,BAAT,CYP8B1,SLC27A2,SLC27A5
lung development (GO:0030324)	0.000691876	0.0823364	8.19697	59.642	ITGA3,WNT7B,FOXJ1,SOX11,STRA6			monocarboxylic acid biosynthetic process (GO:0072330)	9.93456e-11	1.07459e-08	11.3482	261.376	ACSM1,ACSM2A,HSD17B4,ACSM5,AKR1C4,BAAT,ABCB11,CYP8B1,ACSM2B,CYP27A1,SCP2,ACOX2,MLYCD,SLC27A2,SLC27A5
regulation of intracellular pH (GO:0051453)	0.000746815	0.0823364	6.22054	44.786	SLC9A5,SLC4A11,SLC26A9,SLC4A3,CFTR,SLC9A1			bile acid biosynthetic process (GO:0006699)	3.23412e-10	3.31412e-08	24.852	543.069	CYP27A1,SCP2,ACOX2,HSD17B4,AKR1C4,ABCB11,BAAT,CYP8B1,SLC27A2,SLC27A5
inorganic anion transport (GO:0015698)	0.000746815	0.0823364	6.22054	44.786	SLC34A2,TTYH1,SLC4A11,ANO9,SLC26A9,ANO4			fatty acid beta-oxidation using acyl-CoA oxidase (GO:0033540)	7.96066e-10	7.74971e-08	45.2799	948.675	ACOX2,SCP2,ACOX1,EHHADH,HSD17B4,ACAA1,DECR2,CRAT
glomerular epithelial cell development (GO:0072310)	0.000791945	0.0831542	23.5352	168.065	NUP93,JAG1,FOXJ1			cholesterol homeostasis (GO:0042632)	1.44244e-09	1.27656e-07	11.5407	234.934	ABCG8,ABCG5,ACSM1,NR1I3,INSIG1,EPHX2,NR1H4,APOC3,APOA5,APOC2,ANGPTL3,APOE,APOB
glycosaminoglycan biosynthetic process (GO:0006024)	0.000838709	0.0840615	3.95316	28.0028	VCAN,GPC2,HAS2,CHST4,AGRN,HS6ST2,HS3ST1,CHST3,B4GALT5			sterol homeostasis (GO:0055092)	1.44244e-09	1.27656e-07	11.5407	234.934	ABCG8,ABCG5,ACSM1,NR1I3,INSIG1,EPHX2,NR1H4,APOC3,APOA5,APOC2,ANGPTL3,APOE,APOB
regulation of cellular response to transforming growth factor beta stimulus (GO:1903844)	0.000893643	0.0856731	11.2247	78.7994	TGFB1,ITGA3,SOX11,FOLR1			bile acid and bile salt transport (GO:0015721)	1.6721e-09	1.41547e-07	19.8776	401.709	SLCO1B1,CEACAM1,STARD5,SLC10A1,ABCB4,SLCO2B1,NR1H4,AKR1C4,ABCB11,SLC27A5
epidermis development (GO:0008544)	0.000938636	0.0856946	4.32721	30.1653	WNT10A,CRABP2,KRT17,KRT15,LAMC2,GLI1,GRHL2,PTHLH			dicarboxylic acid metabolic process (GO:0043648)	1.80839e-09	1.46706e-07	11.2893	227.262	ALDH1L1,PHYH,FH,TAT,GPT2,HAAO,SHMT1,ADHFE1,GCLC,ALDH5A1,MTHFD1,NAGS,ACOT4
positive regulation of pathway-restricted SMAD protein phosphorylation (GO:0010862)	0.00106653	0.0856946	5.76449	39.4484	GDF11,TGFB1,TGFB3,BMP8A,GDF1,INHA			organic hydroxy compound biosynthetic process (GO:1901617)	2.08088e-09	1.62059e-07	12.9351	258.579	CYP27A1,SCP2,ACOX2,PNPO,PRKAG2,HSD17B4,AKR1C4,BAAT,ABCB11,SLC27A2,CYP8B1,SLC27A5
regulation of cell-cell adhesion (GO:0022407)	0.00110314	0.0856946	7.28507	49.6084	TGFB1,JAG1,SPINT2,EFNA5,EPHB3			diterpenoid metabolic process (GO:0016101)	3.46683e-09	2.59612e-07	10.5964	206.419	PECR,LRP1,SDC2,RARRES2,APOC3,AKR1C4,DHRS3,ALDH3A2,APOC2,ALDH1A1,SDC1,APOE,APOB
positive regulation of transcription regulatory region DNA binding (GO:2000679)	0.00110975	0.0856946	10.4758	71.2734	TGFB1,HMGA2,TWIST1,FAM129B			fatty acid alpha-oxidation (GO:0001561)	6.35893e-09	4.5855e-07	118.409	2234.78	ALDH3A2,PECR,PHYH,HAO1,HACL1,SLC27A2
negative regulation of cell adhesion (GO:0007162)	0.00116486	0.0856946	4.75953	32.1514	MUC1,NOTCH1,TGFB1,JAG1,FZD7,PLXNA1,SPINT2			unsaturated fatty acid metabolic process (GO:0033559)	7.77487e-09	5.40631e-07	13.2699	247.781	CYP2J2,SCP2,CYP2D6,ACSL1,ACOX1,CYP4F2,GSTA1,HSD17B4,ACAA1,DECR2,CYP4F12
negative regulation of microtubule polymerization (GO:0031115)	0.00116591	0.0856946	19.6117	132.462	STMN2,MAPRE1,SNCA			regulation of protein activation cascade (GO:2000257)	1.12556e-08	7.5568e-07	6.97377	127.637	CPB2,C1S,PROS1,C4BPA,C4BPB,F2,C8A,CPN2,C2,C8G,CFHR2,CFHR1,CFHR4,SERPING1,CFHR5,CFB
mesodermal cell differentiation (GO:0048333)	0.00116591	0.0856946	19.6117	132.462	ITGB4,ITGA3,HMGA2			regulation of complement activation (GO:0030449)	1.28926e-08	8.36732e-07	6.89843	125.321	CPB2,C1S,PROS1,C4BPA,C4BPB,F2,C8A,CPN2,C2,C8G,CFHR2,CFHR1,CFHR4,SERPING1,CFHR5,CFB
neural tube closure (GO:0001843)	0.00127374	0.0906	7.02453	46.8241	TGFB1,VANGL2,SEMA4C,GRHL2,FOLR1			regulation of humoral immune response (GO:0002920)	2.18563e-08	1.34179e-06	6.61259	116.638	CPB2,C1S,PROS1,C4BPA,C4BPB,F2,C8A,CPN2,C2,C8G,CFHR2,CFHR1,CFHR4,SERPING1,CFHR5,CFB
positive regulation of DNA binding (GO:0043388)	0.00146306	0.0970375	6.78196	44.2674	TGFB1,PLAUR,TWIST1,HMGA2,FAM129B			branched-chain amino acid catabolic process (GO:0009083)	2.2053e-08	1.34179e-06	24.374	429.709	MCCC2,HMGCL,ALDH6A1,HIBADH,IVD,DBT,HIBCH,ACAT1
generation of neurons (GO:0048699)	0.00160066	0.0970375	3.29592	21.2169	FZD1,WNT10A,TUBB2B,FZD2,TUBB3,FZD7,WNT7B,SOX11,LMX1B,FGFR1			regulation of immune effector process (GO:0002697)	2.48477e-08	1.46601e-06	6.54478	114.602	CPB2,C1S,PROS1,C4BPA,C4BPB,F2,C8A,CPN2,C2,C8G,CFHR2,CFHR1,CFHR4,SERPING1,CFHR5,CFB
pulmonary valve development (GO:0003177)	0.00163478	0.0970375	16.8091	107.852	NOTCH1,JAG1,STRA6			sulfur amino acid metabolic process (GO:0000096)	3.38992e-08	1.94123e-06	22.6318	389.264	GCLC,BHMT,MTHFD1,ADI1,BHMT2,CTH,MAT1A,CDO1
embryonic skeletal system morphogenesis (GO:0048704)	0.00164711	0.0970375	9.24241	59.2321	TFAP2A,TWIST1,SOX11,DSCAML1			cholesterol efflux (GO:0033344)	5.08459e-08	2.82849e-06	21.122	354.732	ABCG8,ABCG5,ABCA5,APOC2,APOC1,APOC3,APOE,APOA5
regulation of osteoblast differentiation (GO:0045667)	0.00165742	0.0970375	4.45155	28.501	FBN2,NOTCH1,WNT7B,TWIST1,SOX11,BMPR1B,HDAC7			regulation of acute inflammatory response (GO:0002673)	5.86998e-08	3.17468e-06	6.10626	101.674	CPB2,C1S,PROS1,C4BPA,C4BPB,F2,C8A,CPN2,C2,C8G,CFHR2,CFHR1,CFHR4,SERPING1,CFHR5,CFB
regulation of Wnt signaling pathway (GO:0030111)	0.00165993	0.0970375	3.55601	22.7619	DEPDC1B,ITGA3,CTNND2,SFRP5,SHISA2,FOXL1,FOLR1,SOX4,MDFI			monocarboxylic acid transport (GO:0015718)	6.30672e-08	3.3187e-06	10.4216	172.78	SLCO1B1,CEACAM1,STARD5,SLC10A1,SLCO2B1,NR1H4,AKR1C4,SLC6A1,PPARA,ABCB11,SLC27A5
negative regulation of cell-substrate adhesion (GO:0010812)	0.0016723	0.0970375	6.55556	41.9133	NOTCH1,JAG1,FZD7,RCC2,EFNA5			regulation of primary metabolic process (GO:0080090)	7.32357e-08	3.75237e-06	5.5905	91.8496	ALAS1,LRP1,IRS1,ACSL1,PEX11A,ABCB4,APOA5,TM6SF2,LACTB,CPT2,ACOX1,HNF4A,APOE,HMGCS2,PPARA,UGT1A9,SULT2A1
positive regulation of secretion by cell (GO:1903532)	0.00182072	0.102941	5.1366	32.4043	TGFB1,TGFB3,SOX11,UNC13D,STX1A,CFTR			L-phenylalanine metabolic process (GO:0006558)	9.84088e-08	4.67322e-06	47.3563	764.053	QDPR,HGD,TAT,PAH,FAH,HPD
urogenital system development (GO:0001655)	0.00197375	0.10813	8.72849	54.3595	NUP93,ITGB4,CEP55,EPHB3			L-phenylalanine catabolic process (GO:0006559)	9.84088e-08	4.67322e-06	47.3563	764.053	QDPR,HGD,TAT,PAH,FAH,HPD
embryonic organ development (GO:0048568)	0.00201058	0.10813	5.02705	31.2146	TEAD4,PKDCC,TGFB1,WNT7B,NES,STRA6			erythrose 4-phosphate/phosphoenolpyruvate family amino acid catabolic process (GO:1902222)	9.84088e-08	4.67322e-06	47.3563	764.053	QDPR,HGD,TAT,PAH,FAH,HPD
cell morphogenesis involved in differentiation (GO:0000904)	0.00221502	0.116288	4.92206	30.0861	LAMA5,RAB25,TYRO3,LAMB1,GRHL2,EPHB3			cholesterol transport (GO:0030301)	1.00863e-07	4.67571e-06	11.6843	188.228	ABCG8,ABCG5,STARD5,ABCA5,APOC2,APOC1,APOC3,APOE,APOB,APOA5
regulation of chondrocyte differentiation (GO:0032330)	0.00234258	0.120125	8.26868	50.0793	PKDCC,BMPR1B,PTHLH,NKX3-2			monocarboxylic acid catabolic process (GO:0072329)	1.07326e-07	4.85962e-06	18.6351	299.045	NUDT7,ALDH5A1,AGXT2,PCCB,ABAT,HAO1,ACAA1,AGXT
regulation of cellular pH (GO:0030641)	0.0024318	0.121867	5.95868	35.866	SLC9A5,SLC4A11,SLC26A9,SLC4A3,SLC9A1			regulation of protein processing (GO:0070613)	1.30438e-07	5.77187e-06	5.72255	90.716	CPB2,C1S,PROS1,C4BPA,C4BPB,F2,C8A,CPN2,C2,C8G,CFHR2,CFHR1,CFHR4,SERPING1,CFHR5,CFB
nervous system development (GO:0007399)	0.00261266	0.12802	2.0267	12.0536	NLGN3,GDF11,JAG1,TGFB1,BCL11A,GSTP1,LIMK1,L1CAM,EFNA5,HAPLN3,GRHL2,NRGN,DMBX1,UGT8,VCAN,BTBD3,NPTX1,DSCAML1,NES,GPM6B,FGF11,FGFR1			organic hydroxy compound transport (GO:0015850)	1.83264e-07	7.92922e-06	13.22	205.072	SLCO1B1,CEACAM1,STARD5,SLC10A1,SLCO2B1,NR1H4,AKR1C4,ABCB11,SLC27A5
dendritic spine organization (GO:0097061)	0.0027562	0.132118	7.85484	46.2956	MTMR2,CTNND2,IGF1R,EPHB3			chylomicron remnant clearance (GO:0034382)	1.92874e-07	8.16359e-06	98.4747	1522.54	APOC2,APOC1,APOC3,APOE,APOB
pulmonary valve morphogenesis (GO:0003184)	0.00288743	0.132641	13.0724	76.4396	NOTCH1,JAG1,STRA6			organic substance transport (GO:0071702)	2.41682e-07	1.00118e-05	7.00755	106.764	SLC22A3,SLC47A1,ABCA5,ABCA6,APOC3,PCTP,APOA5,SLCO1B1,SLC22A25,SCP2,SLC22A18,RHCE,SLC17A3
positive regulation of SMAD protein import into nucleus (GO:0060391)	0.00288743	0.132641	13.0724	76.4396	NUP93,TGFB1,TGFB3			lipid homeostasis (GO:0055088)	2.98652e-07	1.21141e-05	10.1837	152.999	MLXIPL,ACOX2,ACOX1,HNF4A,ABCB4,NR1I3,ANGPTL3,NR1H4,APOE,APOA5
in utero embryonic development (GO:0001701)	0.00321718	0.141877	7.48041	42.932	FUT8,TGFB3,WNT7B,LMX1B			retinoid metabolic process (GO:0001523)	3.2675e-07	1.29833e-05	7.58665	113.3	LRP1,SDC2,RARRES2,APOC2,ALDH1A1,APOC3,SDC1,APOE,AKR1C4,UGT1A9,APOB,DHRS3
peptidyl-tyrosine dephosphorylation (GO:0035335)	0.00321718	0.141877	7.48041	42.932	DUSP4,PTPRS,UBASH3B,PTPN13			regulation of lipoprotein lipase activity (GO:0051004)	3.4211e-07	1.30605e-05	21.284	316.879	APOC2,APOH,APOC1,ANGPTL3,APOC3,PCSK6,APOA5
central nervous system development (GO:0007417)	0.00331424	0.143292	2.52494	14.4162	GSTP1,FOXJ1,SOX11,HAPLN3,GRHL2,DMBX1,UGT8,VCAN,NPTX1,DSCAML1,NES,SOX4,FGFR1			aromatic amino acid family catabolic process (GO:0009074)	3.4211e-07	1.30605e-05	21.284	316.879	QDPR,HGD,HAAO,TAT,PAH,FAH,HPD
bicarbonate transport (GO:0015701)	0.00341501	0.143808	5.46128	31.0177	SLC4A11,CA9,SLC26A9,SLC4A3,CFTR			regulation of fibrinolysis (GO:0051917)	3.50241e-07	1.31138e-05	33.8224	502.759	F12,APOH,F11,PLG,F2,KLKB1
renal system development (GO:0072001)	0.00348065	0.143808	4.45657	25.2266	NUP93,TFAP2A,ITGB4,HAS2,CEP55,STRA6			cellular biogenic amine catabolic process (GO:0042402)	5.03738e-07	1.85052e-05	65.6465	951.953	DMGDH,BHMT,SARDH,HNMT,ALDH7A1
positive regulation of transcription, DNA-templated (GO:0045893)	0.00352182	0.143808	1.60952	9.09183	SMARCD1,CSRNP2,NOTCH1,CTBP2,FHOD1,TWIST1,GLI1,MLLT3,FAM129B,SLC9A1,DDN,SPIB,RAI1,EPCAM,PLAGL1,NCK2,E2F5,SOX4,FZD1,TEAD4,TFAP2A,FZD2,JAG1,TGFB1,FOXF2,PRMT2,TGFB3,FZD7,MACC1,FOXJ1,HMGA2,SOX11,TRERF1,GRHL2,ILF3,GAL,ELF4,NFE2L3,TAF4B,TCF3,LMX1B,AGRN,BMPR1B			steroid biosynthetic process (GO:0006694)	5.85069e-07	2.1095e-05	7.13225	102.359	CYP27A1,SCP2,ACOX2,PRKAG2,HSD17B4,HSD17B6,AKR1C4,BAAT,ABCB11,SLC27A2,CYP8B1,SLC27A5
regulation of axon guidance (GO:1902667)	0.00368449	0.144215	11.7646	65.9243	TUBB2B,PLXNA1,ZSWIM4			branched-chain amino acid metabolic process (GO:0009081)	7.20656e-07	2.55112e-05	18.4442	260.859	MCCC2,ALDH6A1,HIBADH,IVD,DBT,HIBCH,ACAT1
glomerular visceral epithelial cell differentiation (GO:0072112)	0.00368449	0.144215	11.7646	65.9243	NUP93,JAG1,PROM1			fatty acid beta-oxidation using acyl-CoA dehydrogenase (GO:0033539)	9.78872e-07	3.40333e-05	26.3036	363.96	ACOX2,ACOX1,IVD,ETFDH,ETFA,ACAD11
cytoskeleton-dependent intracellular transport (GO:0030705)	0.003728	0.144215	7.14003	39.9262	TUBA1A,MYO10,CCDC88C,KIF3C			short-chain fatty acid metabolic process (GO:0046459)	1.11008e-06	3.7918e-05	49.2323	675.028	MCEE,ALDH5A1,ACSM1,PCCB,ACOT4
cardiac ventricle morphogenesis (GO:0003208)	0.00421139	0.157392	5.17331	28.2978	NOTCH1,TGFB1,JAG1,SOX11,SOX4			carboxylic acid metabolic process (GO:0019752)	1.15538e-06	3.87851e-05	12.6667	173.167	CYP2J2,PON3,CYB5A,ST6GAL1,CYP4F2,CYP4F3,GLYAT,ACOT4
digestive tract development (GO:0048565)	0.00421139	0.157392	5.17331	28.2978	PKDCC,ITGB4,GLI1,STRA6,EPHB3			negative regulation of cholesterol transport (GO:0032375)	2.17448e-06	7.05618e-05	39.3838	513.515	ABCG8,ABCG5,APOC2,APOC1,APOC3
regulation of extracellular matrix disassembly (GO:0010715)	0.00460303	0.161554	10.6945	57.5477	DDR1,TGFB1,FSCN1			regulation of triglyceride catabolic process (GO:0010896)	2.17448e-06	7.05618e-05	39.3838	513.515	AADAC,APOC2,APOC3,APOA5,GPLD1
cell surface receptor signaling pathway involved in heart development (GO:0061311)	0.00460303	0.161554	10.6945	57.5477	TGFB1,NOTCH1,JAG1			positive regulation of lipid catabolic process (GO:0050996)	3.40588e-06	0.000108709	19.7247	248.334	AADAC,IRS1,APOC2,ANGPTL3,PPARA,APOA5
regulation of focal adhesion assembly (GO:0051893)	0.00465556	0.161554	5.0404	27.0654	COL16A1,RCC2,EFNA5,GPM6B,SLC9A1			chemical homeostasis (GO:0048878)	3.64628e-06	0.000114505	10.5528	132.141	ACOX2,ACOX1,ABCB4,NR1I3,HNF4A,NR1H4,ANGPTL3,OTC
negative regulation of response to stimulus (GO:0048585)	0.00466229	0.161554	3.01077	16.1626	DDR1,TGFB1,UBASH3B,TYRO3,TWIST1,HMGA2,IGF1R,EPHB3,FGFR1			protein carboxylation (GO:0018214)	3.90456e-06	0.000118784	32.8182	408.697	F7,PROC,GGCX,PROS1,F2
positive regulation of transcription from RNA polymerase II promoter (GO:0045944)	0.0047681	0.161554	1.67488	8.95361	CSRNP2,NOTCH1,CTBP2,FHOD1,TWIST1,GLI1,SLC9A1,DDN,SPIB,RAI1,MUC1,EPCAM,PLAGL1,NCK2,E2F5,SOX4,TEAD4,TFAP2A,JAG1,TGFB1,FOXF2,TGFB3,MACC1,FOXJ1,HMGA2,SOX11,GRHL2,GAL,ELF4,TAF4B,TCF3,LMX1B,AGRN,BMPR1B			peptidyl-glutamic acid carboxylation (GO:0017187)	3.90456e-06	0.000118784	32.8182	408.697	F7,PROC,GGCX,PROS1,F2
regulation of transmembrane receptor protein serine/threonine kinase signaling pathway (GO:0090092)	0.0049089	0.161554	6.54435	34.7944	TGFB1,ITGA3,SOX11,FOLR1			regulation of fatty acid biosynthetic process (GO:0042304)	4.39287e-06	0.000131583	13.1704	162.464	MLXIPL,CEACAM1,APOC2,APOC1,PRKAG2,APOC3,APOA5
ventricular septum development (GO:0003281)	0.0049089	0.161554	6.54435	34.7944	NOTCH1,SOX11,SOX4,STRA6			negative regulation of sterol transport (GO:0032372)	5.5632e-06	0.000159288	78.621	951.262	ABCG8,ABCG5,APOC2,APOC1
primary neural tube formation (GO:0014020)	0.0049089	0.161554	6.54435	34.7944	TGFB1,VANGL2,SEMA4C,GRHL2			choline catabolic process (GO:0042426)	5.5632e-06	0.000159288	78.621	951.262	DMGDH,BHMT,SARDH,ALDH7A1
regulation of MAPK cascade (GO:0043408)	0.00520069	0.167761	2.48592	13.0734	DDR1,GDF11,TGFB1,TGFB3,GSTP1,TYRO3,BMP8A,GDF1,INHA,EPHB3,IGF1R,FGFR1			aromatic compound catabolic process (GO:0019439)	5.5632e-06	0.000159288	78.621	951.262	PON3,EPHX2,PDXP,ACAA1
positive regulation of cell proliferation (GO:0008284)	0.00524968	0.167761	1.96947	10.3389	NOTCH1,TGFB1,PRMT1,SPHK1,TGFA,HMGA2,SOX11,LAMC2,NAP1L1,LAMB1,GLI1,PTHLH,IGF1R,RAB25,EPCAM,CDK4,HAS2,NES,SOX4,FGFR1			very long-chain fatty acid metabolic process (GO:0000038)	5.66652e-06	0.000159895	12.5711	151.87	ACOX1,CYP4F2,ACOT1,ACAA1,CYP4F12,SLC27A5,ACOT4
positive regulation of cell motility (GO:2000147)	0.00550058	0.170601	2.58852	13.4678	NOTCH1,TGFB1,SEMA3C,SPHK1,SEMA4C,TWIST1,HAS2,LAMC2,LAMB1,MAPRE1,IGF1R			phospholipid efflux (GO:0033700)	6.55595e-06	0.000179781	28.1284	335.717	APOC2,APOC1,APOC3,APOE,APOA5
O-glycan processing (GO:0016266)	0.0056304	0.170601	4.00213	20.7293	GALNT6,MUC1,B3GNT8,CHST4,B4GALT5,MUC6			plasminogen activation (GO:0031639)	6.55595e-06	0.000179781	28.1284	335.717	FGA,APOH,FGG,F11,KLKB1
aminoglycan biosynthetic process (GO:0006023)	0.00564203	0.170601	4.79404	24.8212	B3GNT8,GPC2,AGRN,HS6ST2,HS3ST1			regulation of cholesterol transport (GO:0032374)	6.81476e-06	0.000184282	16.9051	201.111	LRP1,ABCB4,APOC2,APOC1,APOE,APOA5
regulation of cell-substrate junction assembly (GO:0090109)	0.00564802	0.170601	9.80282	50.7438	EFNA5,GPM6B,SLC9A1			positive regulation of lipid metabolic process (GO:0045834)	9.33983e-06	0.000249105	15.7773	182.721	MLXIPL,ANGPTL3,APOE,F2,PPARA,APOA5
positive regulation of cellular process (GO:0048522)	0.00608386	0.181283	1.84745	9.42591	KCNH2,MTMR2,ANKLE1,NOTCH1,TGFB1,PRMT1,SPHK1,TGFA,HMGA2,SOX11,NAP1L1,LAMC2,GLI1,PTHLH,IGF1R,RAB25,EPCAM,CDK4,CSPP1,HAS2,BMPR1B,SOX4,FGFR1			alpha-linolenic acid metabolic process (GO:0036109)	1.04346e-05	0.000270881	24.6111	282.299	SCP2,ACSL1,ACOX1,HSD17B4,ACAA1
artery morphogenesis (GO:0048844)	0.00631751	0.181283	6.04032	30.5908	NOTCH1,JAG1,FOLR1,STRA6			triglyceride-rich lipoprotein particle remodeling (GO:0034370)	1.04346e-05	0.000270881	24.6111	282.299	APOC2,APOC3,APOE,APOB,APOA5
nuclear envelope organization (GO:0006998)	0.00631751	0.181283	6.04032	30.5908	NUP93,ANKLE1,DMPK,REEP4			protein homotetramerization (GO:0051289)	1.0991e-05	0.000281571	7.42821	84.8185	ALDH5A1,GPX3,DPYS,DCXR,SHMT1,CTH,CAT,MAT1A,DECR1
regulation of cell proliferation (GO:0042127)	0.00669572	0.181283	1.68924	8.45683	NOTCH1,CTBP2,CDCA7,TGFA,LAMC2,GLI1,PTHLH,FAM129B,IGF1R,RAB25,EPCAM,NCK2,HAS2,SPEG,S100A11,SOX4,TFAP2A,EGLN3,JAG1,TGFB1,PRMT1,TGFB3,SOX11,LDOC1,NAP1L1,CDK4,SFRP5,WNK2,INHA,FGFR1			regulation of sterol transport (GO:0032371)	1.27237e-05	0.000317635	52.4113	590.782	LRP1,APOC1,APOE,APOA5
epithelial cell development (GO:0002064)	0.0068238	0.181283	9.04829	45.1269	RAB25,WNT7B,GRHL2			phospholipid transport (GO:0015914)	1.2725e-05	0.000317635	7.27624	82.0174	SCP2,ABCB4,APOC2,STARD10,APOC1,APOC3,PCTP,APOE,APOA5
extracellular matrix assembly (GO:0085029)	0.0068238	0.181283	9.04829	45.1269	TGFB1,HAS2,GPM6B			platelet degranulation (GO:0002576)	1.39945e-05	0.000344902	4.6628	52.1154	FGA,ITIH4,ITIH3,PROS1,RARRES2,FGG,PLG,KNG1,F5,SOD1,SCCPDH,APOH,SERPING1
negative regulation of DNA replication (GO:0008156)	0.0068238	0.181283	9.04829	45.1269	TGFB1,TGFB3,S100A11			protein tetramerization (GO:0051262)	1.49743e-05	0.000364437	5.53004	61.4342	HMGCL,ALDH5A1,GPX3,DPYS,DCXR,SHMT1,CTH,CAT,MAT1A,DECR1,DHRS4
bone morphogenesis (GO:0060349)	0.0068238	0.181283	9.04829	45.1269	TFAP2A,CYP26B1,BMPR1B			acetyl-CoA metabolic process (GO:0006084)	1.58983e-05	0.000382147	21.8754	241.708	NUDT7,ACOT12,HMGCS2,MLYCD,ACAT1
regulation of SMAD protein import into nucleus (GO:0060390)	0.0068238	0.181283	9.04829	45.1269	NUP93,TGFB1,TGFB3			water-soluble vitamin metabolic process (GO:0006767)	2.13282e-05	0.000506416	5.91928	63.6647	MCCC2,CYB5A,ALDH1L1,BTD,PC,MTHFD1,SHMT1,PCCB,PNPO,ENPP1
regulation of stem cell proliferation (GO:0072091)	0.0068238	0.181283	9.04829	45.1269	EPCAM,HMGA2,SOX11			ketone body biosynthetic process (GO:0046951)	2.49439e-05	0.00058513	39.3065	416.604	HMGCL,BDH1,HMGCS2,ACAT1
regulation of epithelial to mesenchymal transition (GO:0010717)	0.00700966	0.184004	3.80789	18.8889	PHLDB1,NOTCH1,TGFB1,TGFB3,TWIST1,OVOL2			carbohydrate homeostasis (GO:0033500)	2.53213e-05	0.000586911	6.60081	69.8621	MLXIPL,G6PC,OAS1,IRS1,HNF4A,CRY2,ACSM2A,PYGL,PDK2
negative regulation of cell-cell adhesion (GO:0022408)	0.00711269	0.184511	5.81631	28.7667	TGFB1,JAG1,EPCAM,SPINT2			zymogen activation (GO:0031638)	2.60482e-05	0.000596658	9.53326	100.629	FGA,APOH,F12,FGG,F11,CIDEB,KLKB1
substrate adhesion-dependent cell spreading (GO:0034446)	0.0079712	0.196134	5.60829	27.0988	LAMA5,TYRO3,LAMB1,EPHB3			long-chain fatty acid transport (GO:0015909)	2.7998e-05	0.000633863	12.4532	130.552	CPT2,ACSL1,PRKAG2,SLC25A20,APOE,SLC27A2
vasculogenesis (GO:0001570)	0.0079712	0.196134	5.60829	27.0988	NOTCH1,TGFB1,WNT7B,HAS2			glucose metabolic process (GO:0006006)	2.88207e-05	0.000644988	6.48047	67.7495	PFKFB1,G6PC,ALDH5A1,PC,OAS1,DCXR,SORD,GALM,PCK2
positive regulation of stem cell proliferation (GO:2000648)	0.00813412	0.196134	8.40155	40.4256	EPCAM,HMGA2,SOX11			fibrinolysis (GO:0042730)	3.32785e-05	0.000736288	17.8962	184.521	FGA,CPB2,FGG,PLG,F2
regulation of apoptotic process (GO:0042981)	0.00816519	0.196134	1.63448	7.85836	DDR1,GSTP1,VTCN1,FAM129B,IGF1R,COMP,ABR,PNMA1,PMAIP1,ECT2,SOX4,SNCA,EPHB3,TFAP2A,GDF11,EGLN3,PLEKHG2,TGFB1,PRMT2,TGFB3,SPHK1,ARHGEF17,BMP8A,PLAUR,ASNS,GDF1,HMGA2,TYRO3,DPEP1,INHA,MAD2L1,FGFR1			steroid metabolic process (GO:0008202)	3.70792e-05	0.000811159	4.96217	50.6263	CYP27A1,SCP2,CYP2D6,UGT2B4,HSD17B4,AKR1C4,ACAA1,BAAT,CYP8B1,SULT2A1,DHRS4
neuron differentiation (GO:0030182)	0.00831063	0.196134	2.73116	13.0829	FZD1,WNT10A,FZD2,TUBB3,FZD7,WNT7B,SOX11,LMX1B,SOX4			chylomicron remodeling (GO:0034371)	4.40111e-05	0.000941645	31.4435	315.412	APOC2,APOC3,APOE,APOB
spinal cord motor neuron differentiation (GO:0021522)	0.00875241	0.196134	19.5743	92.7514	SOX4,MNX1			peroxisome fission (GO:0016559)	4.40111e-05	0.000941645	31.4435	315.412	SEC16B,PEX19,PEX11A,PEX11G
cardiac ventricle formation (GO:0003211)	0.00875241	0.196134	19.5743	92.7514	SOX11,SOX4			high-density lipoprotein particle remodeling (GO:0034375)	4.61783e-05	0.000946411	16.404	163.762	ABCA5,APOC2,APOC1,APOC3,APOE
aortic valve development (GO:0003176)	0.00875241	0.196134	19.5743	92.7514	NOTCH1,TWIST1			reverse cholesterol transport (GO:0043691)	4.61783e-05	0.000946411	16.404	163.762	ABCA5,APOC2,APOC3,APOE,APOA5
aortic valve morphogenesis (GO:0003180)	0.00875241	0.196134	19.5743	92.7514	NOTCH1,TWIST1			regulation of lipid catabolic process (GO:0050994)	4.61783e-05	0.000946411	16.404	163.762	RARRES2,APOC1,ANGPTL3,APOC3,APOA5
gland morphogenesis (GO:0022612)	0.00875241	0.196134	19.5743	92.7514	TGFB1,TGFB3			positive regulation of fatty acid metabolic process (GO:0045923)	4.61783e-05	0.000946411	16.404	163.762	MLXIPL,APOC2,MLYCD,PPARA,APOA5
regulation of biosynthetic process (GO:0009889)	0.00875241	0.196134	19.5743	92.7514	GSTP1,SNCA			organonitrogen compound biosynthetic process (GO:1901566)	5.22468e-05	0.00105963	3.60216	35.5156	MOCS2,GPT2,STARD10,MGST1,PCTP,ALDH3A2,SLC25A15,PAH,GSTA1,ASL,CHPT1,NAGS,CDO1,MOCS1,OTC
negative regulation of glial cell proliferation (GO:0060253)	0.00875241	0.196134	19.5743	92.7514	NOTCH1,SOX11			positive regulation of cellular catabolic process (GO:0031331)	6.99142e-05	0.00139994	4.59488	43.9649	PFKFB1,MLXIPL,DTX3L,AADAC,IRS1,BNIP3,APOC2,APOE,PPARA,APOA5,GPLD1
dendritic spine maintenance (GO:0097062)	0.00875241	0.196134	19.5743	92.7514	MTMR2,IGF1R			chylomicron assembly (GO:0034378)	7.19025e-05	0.00139994	26.2016	249.969	APOC2,APOC3,APOE,APOB
oligosaccharide biosynthetic process (GO:0009312)	0.00889498	0.196134	5.41463	25.5693	B3GALNT1,GALNT6,FUT8,ST6GALNAC5			very-low-density lipoprotein particle assembly (GO:0034379)	7.19025e-05	0.00139994	26.2016	249.969	APOC1,APOC4,APOC3,APOB
embryonic organ morphogenesis (GO:0048562)	0.00889498	0.196134	5.41463	25.5693	FBN2,MFAP2,SOX11,DSCAML1			ketone body metabolic process (GO:1902224)	7.19025e-05	0.00139994	26.2016	249.969	HMGCL,BDH1,HMGCS2,ACAT1
axon development (GO:0061564)	0.00925082	0.201961	3.16829	14.8372	LINGO1,SLIT1,LRRN1,L1CAM,DSCAML1,FOLR1,EPHB3			drug transport (GO:0015893)	8.32567e-05	0.00160496	14.0592	132.066	SLC22A3,ABCG5,SLC47A1,SLC22A18,SLC17A3
regulation of adherens junction organization (GO:1903391)	0.00958222	0.207145	7.84105	36.444	EFNA5,GPM6B,SLC9A1			regulation of blood coagulation (GO:0030193)	8.44259e-05	0.00161154	9.85628	92.4483	PROC,APOH,F12,APOE,F2,KNG1
chloride transport (GO:0006821)	0.00982752	0.2096	3.52281	16.2844	CLIC6,TTYH1,ANO9,SLC26A9,ANO4,CFTR			regulated exocytosis (GO:0045055)	9.04571e-05	0.0017099	3.82911	35.6515	FGA,ITIH4,ITIH3,PROS1,RARRES2,FGG,PLG,KNG1,F5,SOD1,SCCPDH,APOH,SERPING1
regulation of axon extension (GO:0030516)	0.00988591	0.2096	5.23387	24.1629	PTPRS,LIMK1,PLXNA1,L1CAM			glucose homeostasis (GO:0042593)	9.27547e-05	0.00173648	5.48065	50.8909	MLXIPL,G6PC,OAS1,IRS1,HNF4A,CRY2,ACSM2A,PYGL,PDK2
regulation of intracellular signal transduction (GO:1902531)	0.0102669	0.213881	1.87184	8.57084	GDF11,PLEKHG2,TGFB1,TGFB3,ARHGEF17,BMP8A,GDF1,ARHGAP39,CHD3,PTPN13,ABR,DEPDC1B,TRIP10,TAF4B,FBXL2,RHOV,INHA,ECT2,IER3			positive regulation of cytolysis (GO:0045919)	0.000110759	0.0020154	22.4574	204.545	CFHR2,CFHR1,CFHR5,GPLD1
negative regulation of cell proliferation (GO:0008285)	0.0102818	0.213881	1.94843	8.91871	TFAP2A,NOTCH1,TGFB1,CTBP2,TGFB3,GSTP1,SOX11,LDOC1,PTHLH,FAM129B,SFRP5,WNK2,NCK2,SPEG,BMPR1B,SOX4,S100A11			urea cycle (GO:0000050)	0.000110759	0.0020154	22.4574	204.545	SLC25A15,ASL,NAGS,OTC
axonogenesis (GO:0007409)	0.0106351	0.219163	2.24796	10.2138	NLGN3,LINGO1,SEMA3C,TUBB3,SLIT1,LRRN1,L1CAM,EFNA5,DSCAML1,PDLIM7,EPHB3,FAM129B			biotin metabolic process (GO:0006768)	0.000110759	0.0020154	22.4574	204.545	MCCC2,BTD,PC,PCCB
regulation of synapse assembly (GO:0051963)	0.0109457	0.221425	5.06478	22.8665	NLGN3,SLIT1,EPHB3,SNCA			negative regulation of metabolic process (GO:0009892)	0.000162861	0.00293602	19.6492	171.392	APOC2,APOC1,APOC3,HDAC6
positive regulation of osteoblast differentiation (GO:0045669)	0.0109457	0.221425	5.06478	22.8665	FBN2,WNT7B,SOX11,BMPR1B			glutamine family amino acid metabolic process (GO:0009064)	0.000221822	0.00396228	10.9327	91.9834	GCLC,GLYATL1,ALDH5A1,TAT,NAGS
negative regulation of lymphocyte activation (GO:0051250)	0.0111708	0.223763	7.3506	33.0369	FOXJ1,SOX11,VTCN1			negative regulation of hemostasis (GO:1900047)	0.000230606	0.00404496	17.4651	146.266	PROC,APOH,APOE,KNG1
regulation of insulin secretion (GO:0050796)	0.011492	0.223763	3.0284	13.5251	SNAP25,GIPR,BMP8A,ITPR3,EFNA5,SOX4,STX1A			regulation of cytolysis (GO:0042268)	0.000230606	0.00404496	17.4651	146.266	CFHR2,CFHR1,CFHR5,GPLD1
positive regulation of neuron differentiation (GO:0045666)	0.011492	0.223763	3.0284	13.5251	FZD1,PTK7,STMN2,SOX11,TCF3,ECT2,FGFR1			organic cation transport (GO:0015695)	0.000274477	0.00477149	10.3567	84.9318	SLC22A3,SLC47A1,SLC22A18,SLC25A42,RHCE
regulation of monocyte chemotactic protein-1 production (GO:0071637)	0.0120517	0.223763	15.6586	69.1885	GSTP1,TWIST1			peptide metabolic process (GO:0006518)	0.000278519	0.00479891	4.2132	34.4894	F7,ENPEP,PROC,ALDH5A1,PROS1,SPPL2A,GSTA1,MGST1,F2,SOD1
regulation of extracellular matrix organization (GO:1903053)	0.0120517	0.223763	15.6586	69.1885	DDR1,NOTCH1			arginine biosynthetic process (GO:0006526)	0.000293634	0.00480424	39.2294	319.059	ASL,NAGS,OTC
morphogenesis of a polarized epithelium (GO:0001738)	0.0120517	0.223763	15.6586	69.1885	VANGL2,PTK7			vitamin K metabolic process (GO:0042373)	0.000293634	0.00480424	39.2294	319.059	CBR1,CYP4F2,CYP4F11
noradrenergic neuron differentiation (GO:0003357)	0.0120517	0.223763	15.6586	69.1885	SOX11,SOX4			aldehyde catabolic process (GO:0046185)	0.000293634	0.00480424	39.2294	319.059	AGXT2,PDXP,AGXT
carbohydrate biosynthetic process (GO:0016051)	0.0120761	0.223763	4.90625	21.6686	B3GALNT1,GALNT6,FUT8,ST6GALNAC5			renal system process involved in regulation of blood volume (GO:0001977)	0.000293634	0.00480424	39.2294	319.059	CYP4F2,EMP2,CYP4F12
endoderm formation (GO:0001706)	0.0120761	0.223763	4.90625	21.6686	DUSP4,COL11A1,HMGA2,LAMB1			negative regulation of complement activation (GO:0045916)	0.000293634	0.00480424	39.2294	319.059	SERPING1,C4BPA,C4BPB
regulation of filopodium assembly (GO:0051489)	0.0120761	0.223763	4.90625	21.6686	MYO10,TGFB3,FSCN1,AGRN			organic hydroxy compound catabolic process (GO:1901616)	0.000293634	0.00480424	39.2294	319.059	CYP4F2,PDXP,CYP4F12
negative regulation of signal transduction (GO:0009968)	0.0122066	0.224296	2.0594	9.07327	DDR1,MTMR2,NRARP,SHISA2,FAM129B,IGF1R,CYP26B1,UBASH3B,SFRP5,TYRO3,MDFI,EPHB3,FGFR1,SNCA			protein homooligomerization (GO:0051260)	0.000315839	0.00512449	3.16283	25.4933	GPX3,SHMT1,DPYS,DCXR,SLC1A2,MGST1,MAT1A,CLYBL,ALAD,ALDH5A1,CTH,CAT,ANXA6,DECR1
glycosaminoglycan catabolic process (GO:0006027)	0.0128403	0.225788	3.85205	16.7763	VCAN,TGFB1,GPC2,AGRN,SLC9A1			signal peptide processing (GO:0006465)	0.000336097	0.00536378	9.83838	78.6885	F7,PROC,PROS1,SPPL2A,F2
mesoderm formation (GO:0001707)	0.0129021	0.225788	6.91786	30.0952	ITGB4,ITGA3,HMGA2			regulation of glucose metabolic process (GO:0010906)	0.000336097	0.00536378	9.83838	78.6885	IRS1,RORC,MLYCD,PDK2,GPLD1
embryonic digestive tract development (GO:0048566)	0.0129021	0.225788	6.91786	30.0952	PKDCC,SOX11,STRA6			negative regulation of coagulation (GO:0050819)	0.000423084	0.00666731	14.2881	110.989	PROC,APOH,APOE,KNG1
neuromuscular junction development (GO:0007528)	0.0129021	0.225788	6.91786	30.0952	CACNB1,CACNB3,PDZRN3			lipid biosynthetic process (GO:0008610)	0.000424626	0.00666731	4.93801	38.3402	PCYT2,SCP2,ACSL1,ACSM1,ACSM2A,ACSM5,MLYCD,ACSM2B
glial cell development (GO:0021782)	0.0129021	0.225788	6.91786	30.0952	MXRA8,SOX11,SOX4			peptidyl-glutamic acid modification (GO:0018200)	0.000490088	0.00732767	8.94307	68.1544	F7,PROC,GGCX,PROS1,F2
dorsal/ventral pattern formation (GO:0009953)	0.0129021	0.225788	6.91786	30.0952	LMX1B,DSCAML1,MDFI			tyrosine metabolic process (GO:0006570)	0.000504318	0.00732767	29.4205	223.37	IYD,TAT,HPD
epithelial to mesenchymal transition (GO:0001837)	0.0132786	0.228547	4.75733	20.5593	NOTCH1,TGFB1,FOXF2,HMGA2			positive regulation of lipid transport (GO:0032370)	0.000504318	0.00732767	29.4205	223.37	LRP1,ABCB4,APOE
positive regulation of axonogenesis (GO:0050772)	0.0132786	0.228547	4.75733	20.5593	TUBB2B,LIMK1,PLXNA1,L1CAM			sulfur amino acid biosynthetic process (GO:0000097)	0.000504318	0.00732767	29.4205	223.37	MTHFD1,CTH,CDO1
negative regulation of cell communication (GO:0010648)	0.0133708	0.228547	3.27733	14.1406	DDR1,UBASH3B,TYRO3,IGF1R,EPHB3,FGFR1			positive regulation of triglyceride catabolic process (GO:0010898)	0.000504318	0.00732767	29.4205	223.37	AADAC,APOC2,APOA5
regulation of transforming growth factor beta receptor signaling pathway (GO:0017015)	0.0141739	0.240412	3.23227	13.7577	TGFB1,ITGA3,HTRA3,PMEPA1,SOX11,FOLR1			pentose metabolic process (GO:0019321)	0.000504318	0.00732767	29.4205	223.37	FGGY,DCXR,XYLB
regulation of ossification (GO:0030278)	0.0145547	0.244861	4.61717	19.5299	NOTCH1,TWIST1,SOX11,KREMEN2			glyoxylate metabolic process (GO:0046487)	0.000504318	0.00732767	29.4205	223.37	GRHPR,AGXT2,AGXT
hyaluronan metabolic process (GO:0030212)	0.014778	0.244861	6.5332	27.5349	TGFB1,HAS2,SLC9A1			long-chain fatty acid catabolic process (GO:0042758)	0.000504318	0.00732767	29.4205	223.37	CYP4F2,AIG1,CYP4F12
ventricular septum morphogenesis (GO:0060412)	0.014778	0.244861	6.5332	27.5349	NOTCH1,SOX11,SOX4			L-methionine salvage (GO:0071267)	0.000504318	0.00732767	29.4205	223.37	BHMT,ADI1,BHMT2
positive regulation of nucleic acid-templated transcription (GO:1903508)	0.0155074	0.244861	1.73351	7.22256	FZD1,TFAP2A,FZD2,NOTCH1,TGFB1,FOXF2,PRMT2,TGFB3,FZD7,HMGA2,SOX11,GLI1,MLLT3,TRERF1,FAM129B,RAI1,ILF3,ELF4,NFE2L3,TCF3,SOX4			leucine metabolic process (GO:0006551)	0.000504318	0.00732767	29.4205	223.37	MCCC2,HMGCL,IVD
positive regulation of extracellular matrix assembly (GO:1901203)	0.0158049	0.244861	13.0482	54.1165	PHLDB1,TGFB1			regulation of steroid metabolic process (GO:0019218)	0.00055302	0.00791713	13.0968	98.2273	EPHX2,NR1H4,RORC,APOE
cell migration involved in heart development (GO:0060973)	0.0158049	0.244861	13.0482	54.1165	NOTCH1,FOLR1			positive regulation of triglyceride metabolic process (GO:0090208)	0.00055302	0.00791713	13.0968	98.2273	AADAC,APOC2,APOA5,GPLD1
response to epinephrine (GO:0071871)	0.0158049	0.244861	13.0482	54.1165	SLC9A1,SNCA			regulation of lipid biosynthetic process (GO:0046890)	0.000584481	0.00824626	8.5538	63.6812	MLXIPL,CEACAM1,PRKAG2,APOE,APOA5
glomerular visceral epithelial cell development (GO:0072015)	0.0158049	0.244861	13.0482	54.1165	NUP93,JAG1			positive regulation of lipid biosynthetic process (GO:0046889)	0.000584481	0.00824626	8.5538	63.6812	MLXIPL,APOC2,APOE,APOA5,GPLD1
peptidyl-arginine methylation, to asymmetrical-dimethyl arginine (GO:0019919)	0.0158049	0.244861	13.0482	54.1165	PRMT2,PRMT1			coenzyme biosynthetic process (GO:0009108)	0.000691876	0.00969124	8.19697	59.642	MOCS2,PNPO,MAT1A,MOCS1,ACAT1
cellular response to epinephrine stimulus (GO:0071872)	0.0158049	0.244861	13.0482	54.1165	SLC9A1,SNCA			positive regulation of cholesterol transport (GO:0032376)	0.000708972	0.00978985	12.0887	87.6636	LRP1,SCP2,ABCB4,APOE
positive regulation of non-canonical Wnt signaling pathway (GO:2000052)	0.0158049	0.244861	13.0482	54.1165	CSNK1E,MLLT3			2-oxoglutarate metabolic process (GO:0006103)	0.000708972	0.00978985	12.0887	87.6636	PHYH,ADHFE1,GPT2,TAT
positive regulation of phosphorylation (GO:0042327)	0.0158682	0.244861	2.20416	9.13279	DDR1,PFKFB3,TGFB1,FZD7,TYRO3,PLAUR,EFNA5,EPHB3,PROM2,IGF1R,FGFR1			negative regulation of lipase activity (GO:0060192)	0.000791945	0.0107077	23.5352	168.065	APOC1,ANGPTL3,APOC3
BMP signaling pathway (GO:0030509)	0.0158799	0.244861	3.14575	13.0319	TGFB1,TGFB3,BMP8A,GDF1,BMPR1B,INHA			short-chain fatty acid catabolic process (GO:0019626)	0.000791945	0.0107077	23.5352	168.065	MCEE,PCCB,PCK2
negative regulation of protein polymerization (GO:0032272)	0.0167997	0.255472	6.18903	25.2908	STMN2,MAPRE1,SNCA			positive regulation of lipoprotein lipase activity (GO:0051006)	0.000791945	0.0107077	23.5352	168.065	APOC2,APOH,APOA5
negative regulation of nervous system development (GO:0051961)	0.0167997	0.255472	6.18903	25.2908	NOTCH1,GPR161,SLIT1			hexose metabolic process (GO:0019318)	0.00084377	0.0113298	6.06073	42.8956	ALDH5A1,OAS1,FUCA1,DCXR,SORD,GALM
positive regulation of cellular component organization (GO:0051130)	0.0171103	0.258412	2.78253	11.3196	NLGN3,TGFB1,TGFB3,IGF1R,EPHB3,PROM2,SNCA			anion homeostasis (GO:0055081)	0.000893643	0.0118362	11.2247	78.7994	MLXIPL,HNF4A,ANGPTL3,APOE
positive regulation of epithelial to mesenchymal transition (GO:0010718)	0.0173331	0.259996	4.36022	17.6813	NOTCH1,TGFB1,TGFB3,TWIST1			glyceraldehyde-3-phosphate metabolic process (GO:0019682)	0.000893643	0.0118362	11.2247	78.7994	GLYCTK,ALDH1A1,RBKS,KHK
negative regulation of signaling (GO:0023057)	0.0177227	0.260597	3.06373	12.3557	DDR1,UBASH3B,TYRO3,IGF1R,EPHB3,FGFR1			icosanoid metabolic process (GO:0006690)	0.000950143	0.0124995	5.90891	41.1195	CYP2J2,PON3,CYP2D6,CYP4F2,CYP4F3,CYP4F12
positive regulation of cell cycle process (GO:0090068)	0.017928	0.260597	2.75456	11.0772	CSPP1,DDX11,RCC2,TGFA,HMGA2,ECT2,MAD2L1			protein processing (GO:0016485)	0.000968471	0.0126551	3.86682	26.8349	F7,PROC,PROS1,F12,SPPL2A,HFE2,PCSK6,F2,KLKB1
regulation of transcription from RNA polymerase II promoter (GO:0006357)	0.0179518	0.260597	1.40616	5.65287	CSRNP2,FHOD1,CHD3,GLI1,SPIB,NCK2,MNX1,SOX4,TEAD4,ITGA3,SOX11,FOXL1,GAL,ELF4,LMX1B,MDFI,SMARCD1,NOTCH1,CTBP2,TWIST1,TGFA,SLC9A1,DDN,RAI1,MUC1,EPCAM,PLAGL1,BEND3,E2F5,SNCA,TFAP2A,JAG1,TGFB1,FOXF2,BCL11A,TGFB3,MACC1,BMP8A,FOXJ1,GDF1,HMGA2,TRERF1,GRHL2,NFE2L3,TAF4B,TCF3,INHA,AGRN,BMPR1B,RCOR2			fatty acid biosynthetic process (GO:0006633)	0.00106653	0.0138436	5.76449	39.4484	ACSM1,ACSM2A,ACSM5,MLYCD,DECR2,ACSM2B
axon guidance (GO:0007411)	0.0180529	0.260597	2.38055	9.55662	SEMA3C,TUBB3,SLIT1,PLXNA1,EFNA5,L1CAM,PDLIM7,EPHB3,FAM129B			negative regulation of lipid metabolic process (GO:0045833)	0.00110975	0.014215	10.4758	71.2734	CEACAM1,APOC2,APOC1,APOC3
glycosaminoglycan metabolic process (GO:0030203)	0.0180823	0.260597	3.50722	14.0738	VCAN,GPC2,AGRN,HS6ST2,HS3ST1			positive regulation of blood coagulation (GO:0030194)	0.00110975	0.014215	10.4758	71.2734	F12,APOH,PLG,F2
regulation of DNA replication (GO:0006275)	0.0180823	0.260597	3.50722	14.0738	TGFB1,TGFB3,GLI1,S100A11,IGF1R			very-low-density lipoprotein particle remodeling (GO:0034372)	0.00116591	0.0142769	19.6117	132.462	APOC2,APOE,APOA5
mesenchymal cell differentiation (GO:0048762)	0.0188377	0.267106	4.24215	16.8494	NOTCH1,TGFB1,FOXF2,HMGA2			ornithine metabolic process (GO:0006591)	0.00116591	0.0142769	19.6117	132.462	HNF4A,ASL,OTC
regulation of axon extension involved in axon guidance (GO:0048841)	0.0189683	0.267106	5.87928	23.3112	SEMA3C,SEMA4C,PLXNA1			positive regulation of coagulation (GO:0050820)	0.00116591	0.0142769	19.6117	132.462	F12,APOH,F2
negative regulation of axon extension (GO:0030517)	0.0189683	0.267106	5.87928	23.3112	PTPRS,SEMA3C,SEMA4C			positive regulation of cholesterol esterification (GO:0010873)	0.00116591	0.0142769	19.6117	132.462	APOC1,APOE,APOA5
regulation of macrophage cytokine production (GO:0010935)	0.0199875	0.267106	11.1836	43.7575	TGFB1,TGFB3			negative regulation of fibrinolysis (GO:0051918)	0.00116591	0.0142769	19.6117	132.462	APOH,PLG,F2
peptidyl-arginine omega-N-methylation (GO:0035247)	0.0199875	0.267106	11.1836	43.7575	PRMT2,PRMT1			positive regulation of hemostasis (GO:1900048)	0.00116591	0.0142769	19.6117	132.462	F12,APOH,F2
columnar/cuboidal epithelial cell differentiation (GO:0002065)	0.0199875	0.267106	11.1836	43.7575	SOX11,SOX4			positive regulation of triglyceride lipase activity (GO:0061365)	0.00116591	0.0142769	19.6117	132.462	APOC2,APOH,APOA5
peptidyl-arginine methylation (GO:0018216)	0.0199875	0.267106	11.1836	43.7575	PRMT2,PRMT1			glutathione metabolic process (GO:0006749)	0.00133184	0.0162068	5.49581	36.3888	GCLC,ALDH5A1,GSTA1,MGST1,HAGH,SOD1
Notch signaling involved in heart development (GO:0061314)	0.0199875	0.267106	11.1836	43.7575	NOTCH1,JAG1			cellular macromolecular complex assembly (GO:0034622)	0.00146306	0.017693	6.78196	44.2674	FGA,CTAGE5,FGG,MIA3,ANKS4B
mitral valve morphogenesis (GO:0003183)	0.0199875	0.267106	11.1836	43.7575	NOTCH1,SOX4			positive regulation of steroid metabolic process (GO:0045940)	0.00163478	0.0190888	16.8091	107.852	APOC1,APOE,APOA5
negative regulation of transcription by competitive promoter binding (GO:0010944)	0.0199875	0.267106	11.1836	43.7575	TFAP2A,MUC1			glycine metabolic process (GO:0006544)	0.00163478	0.0190888	16.8091	107.852	SHMT1,GLYAT,BAAT
sphingosine metabolic process (GO:0006670)	0.0199875	0.267106	11.1836	43.7575	SPHK1,SGPP2			regulation of phospholipase activity (GO:0010517)	0.00163478	0.0190888	16.8091	107.852	LRP1,APOC2,ANGPTL3
cyclic nucleotide catabolic process (GO:0009214)	0.0199875	0.267106	11.1836	43.7575	PDE5A,PDE9A			complement activation, lectin pathway (GO:0001867)	0.00163478	0.0190888	16.8091	107.852	C1S,MASP2,MASP1
kidney development (GO:0001822)	0.0205227	0.272606	3.38593	13.1585	TFAP2A,VANGL2,HAS2,SOX4,STRA6			arachidonic acid metabolic process (GO:0019369)	0.00164476	0.0190888	5.25101	33.6598	CYP2J2,CBR1,CYP2D6,CYP4F2,EPHX2,CYP4F12
ear morphogenesis (GO:0042471)	0.0212843	0.274456	5.59902	21.555	TFAP2A,TWIST1,ATP6V1B1			epoxygenase P450 pathway (GO:0019373)	0.00164711	0.0190888	9.24241	59.2321	CYP2J2,CYP4F2,EPHX2,CYP4F12
regulation of actin filament bundle assembly (GO:0032231)	0.0212843	0.274456	5.59902	21.555	FHOD1,LIMK1,SLC9A1			glutamate metabolic process (GO:0006536)	0.00164711	0.0190888	9.24241	59.2321	GCLC,ALDH5A1,TAT,NAGS
camera-type eye development (GO:0043010)	0.0212843	0.274456	5.59902	21.555	FBN2,NES,STRA6			post-translational protein modification (GO:0043687)	0.00173603	0.0200003	2.23941	14.234	FGA,SERPIND1,SERPINC1,IGFBP4,SDC2,SERPINA10,FGG,ASB13,DCAF8,MIA3,APOA5,KNG1,F5,PROC,SENP8,APOE,APOB,APOL1,DCAF11
limb development (GO:0060173)	0.0212843	0.274456	5.59902	21.555	COMP,KREMEN2,BMPR1B			acylglycerol metabolic process (GO:0006639)	0.00190268	0.0217913	6.34376	39.7404	APOH,APOC3,ABHD6,APOE,APOA5
mammary gland development (GO:0030879)	0.0212843	0.274456	5.59902	21.555	OXTR,TGFB3,WNT7B			drug transmembrane transport (GO:0006855)	0.00220629	0.0237328	14.7072	89.956	SLC22A3,ABCG5,SLC47A1
cellular response to BMP stimulus (GO:0071773)	0.0218376	0.279953	2.91183	11.1352	TGFB1,TGFB3,BMP8A,GDF1,BMPR1B,INHA			carnitine metabolic process (GO:0009437)	0.00220629	0.0237328	14.7072	89.956	SHMT1,CRAT,ALDH9A1
negative regulation of DNA metabolic process (GO:0051053)	0.0220833	0.281467	4.02419	15.344	TGFB1,TGFB3,S100A11,FAM129B			carnitine shuttle (GO:0006853)	0.00220629	0.0237328	14.7072	89.956	CPT2,PRKAG2,SLC25A20
positive regulation of cell migration (GO:0030335)	0.0236526	0.290022	2.06632	7.73687	NOTCH1,TGFB1,SEMA3C,RAB25,SPHK1,SEMA4C,HAS2,LAMC2,LAMB1,MAPRE1,IGF1R			negative regulation of fatty acid biosynthetic process (GO:0045717)	0.00220629	0.0237328	14.7072	89.956	CEACAM1,APOC1,APOC3
positive regulation of filopodium assembly (GO:0051491)	0.023748	0.290022	5.34425	19.9889	TGFB3,FSCN1,AGRN			cellular response to sterol (GO:0036315)	0.00220629	0.0237328	14.7072	89.956	INSIG1,RORC,GPLD1
respiratory tube development (GO:0030323)	0.023748	0.290022	5.34425	19.9889	ITGA3,WNT7B,STRA6			positive regulation of fatty acid biosynthetic process (GO:0045723)	0.00220629	0.0237328	14.7072	89.956	MLXIPL,APOC2,APOA5
regulation of protein import into nucleus (GO:0042306)	0.023748	0.290022	5.34425	19.9889	TGFB1,FZD7,ECT2			regulation of cholesterol esterification (GO:0010872)	0.00220629	0.0237328	14.7072	89.956	APOC1,APOE,APOA5
positive regulation of cell differentiation (GO:0045597)	0.0244267	0.290022	2.14241	7.95281	FBN2,NOTCH1,PKDCC,TGFB1,TGFB3,WNT7B,TWIST1,SOX11,TCF3,BMPR1B			methionine metabolic process (GO:0006555)	0.00220629	0.0237328	14.7072	89.956	MTHFD1,ADI1,MAT1A
endothelium development (GO:0003158)	0.0245757	0.290022	9.78514	36.2637	LAMA5,JAG1			fatty acid transmembrane transport (GO:1902001)	0.00220629	0.0237328	14.7072	89.956	CPT2,PRKAG2,SLC25A20
regulation of attachment of spindle microtubules to kinetochore (GO:0051988)	0.0245757	0.290022	9.78514	36.2637	RCC2,ECT2			carbohydrate phosphorylation (GO:0046835)	0.00220629	0.0237328	14.7072	89.956	GNPTG,FGGY,RBKS
neuroepithelial cell differentiation (GO:0060563)	0.0245757	0.290022	9.78514	36.2637	SOX11,SOX4			positive regulation of fatty acid oxidation (GO:0046321)	0.00220629	0.0237328	14.7072	89.956	IRS1,MLYCD,PPARA
epithelial cell morphogenesis (GO:0003382)	0.0245757	0.290022	9.78514	36.2637	RAB25,GRHL2			peroxisome organization (GO:0007031)	0.00234258	0.0250605	8.26868	50.0793	SEC16B,PEX19,PEX11A,PEX11G
regulation of pH (GO:0006885)	0.0245757	0.290022	9.78514	36.2637	SLC9A1,ATP6V1B1			cellular protein metabolic process (GO:0044267)	0.0026239	0.0279166	1.99137	11.8349	FGA,SERPIND1,UBA7,SERPINC1,IGFBP4,PROS1,SDC2,SIAH2,SERPINA10,SPPL2A,FGG,PLG,MIA3,F2,APOA5,KNG1,F5,F7,PROC,GGCX,APOE,APOL1,APOB
motor neuron axon guidance (GO:0008045)	0.0245757	0.290022	9.78514	36.2637	SLIT1,PLXNA1			fatty acid derivative biosynthetic process (GO:1901570)	0.0027562	0.0291648	7.85484	46.2956	HMGCL,BDH1,HMGCS2,ACAT1
negative regulation of stem cell differentiation (GO:2000737)	0.0245757	0.290022	9.78514	36.2637	NOTCH1,JAG1			serine family amino acid biosynthetic process (GO:0009070)	0.00288743	0.0295886	13.0724	76.4396	MTHFD1,CTH,SEPHS2
regulation of phospholipase activity (GO:0010517)	0.0245757	0.290022	9.78514	36.2637	FGFR1,SNCA			regulation of cholesterol homeostasis (GO:2000188)	0.00288743	0.0295886	13.0724	76.4396	NR1I3,HNF4A,NR1H4
regulation of small GTPase mediated signal transduction (GO:0051056)	0.0245959	0.290022	2.38581	8.83984	ABR,DEPDC1B,PLEKHG2,ARHGEF17,TRIP10,ARHGAP39,RHOV,ECT2			cellular glucan metabolic process (GO:0006073)	0.00288743	0.0295886	13.0724	76.4396	G6PC,PRKAG2,PYGL
neuron projection development (GO:0031175)	0.0248167	0.291068	2.24391	8.29402	DBNDD2,PRMT1,CTNND2,STMN2,LAMB1,L1CAM,MNX1,GPM6B,EPHB3			negative regulation of ATP metabolic process (GO:1903579)	0.00288743	0.0295886	13.0724	76.4396	MLXIPL,PFKFB1,PPARA
cell-matrix adhesion (GO:0007160)	0.0253162	0.294573	2.8074	10.3209	DDR1,LAMA5,ITGB4,ITGA3,RCC2,L1CAM			prostanoid metabolic process (GO:0006692)	0.00288743	0.0295886	13.0724	76.4396	ACOX1,AKR1C4,CES2
protein O-linked glycosylation (GO:0006493)	0.0254797	0.294573	2.54947	9.35623	B3GALNT1,GALNT6,MUC1,B3GNT8,CHST4,B4GALT5,MUC6			negative regulation of fatty acid metabolic process (GO:0045922)	0.00288743	0.0295886	13.0724	76.4396	CEACAM1,APOC1,APOC3
nucleus organization (GO:0006997)	0.0256499	0.294573	3.8275	14.0209	NUP93,ANKLE1,DMPK,REEP4			sterol biosynthetic process (GO:0016126)	0.00306034	0.0311963	5.6176	32.5216	PRKAG2,APOE,APOA5,ACAT1,CES1
negative regulation of ossification (GO:0030279)	0.0256499	0.294573	3.8275	14.0209	NOTCH1,TWIST1,KREMEN2,HDAC7			negative regulation of wound healing (GO:0061045)	0.00321718	0.0324551	7.48041	42.932	PROC,APOH,APOE,KNG1
positive regulation of synapse assembly (GO:0051965)	0.0263593	0.298063	5.11163	18.5855	NLGN3,AGRN,EPHB3			prostaglandin metabolic process (GO:0006693)	0.00321718	0.0324551	7.48041	42.932	ACOX1,MGST1,AKR1C4,CES2
monovalent inorganic cation homeostasis (GO:0055067)	0.0263593	0.298063	5.11163	18.5855	KCNH2,SLC9A1,ATP6V1B1			sterol metabolic process (GO:0016125)	0.00348065	0.0349321	4.45657	25.2266	CYP27A1,ANGPTL3,PRKAG2,APOE,APOB,CYP8B1
negative chemotaxis (GO:0050919)	0.0263593	0.298063	5.11163	18.5855	SEMA3C,SEMA4C,SLIT1			positive regulation of protein complex disassembly (GO:0043243)	0.00368449	0.0362308	11.7646	65.9243	CALCOCO2,BNIP3,ADRB2
cartilage development (GO:0051216)	0.0275554	0.301622	3.73618	13.4187	TGFB1,COL11A2,ITGB8,HMGA2			protein localization to endoplasmic reticulum (GO:0070972)	0.00368449	0.0362308	11.7646	65.9243	SEC16B,CTAGE5,TAPT1
regulation of cell migration (GO:0030334)	0.0284543	0.301622	1.83122	6.51815	JAG1,NOTCH1,TGFB1,SEMA3C,RCC2,SPHK1,SEMA4C,LAMC2,LAMB1,IGF1R,HAS2,DPEP1,PLXNA1,MAPRE1			regulation of fatty acid oxidation (GO:0046320)	0.00368449	0.0362308	11.7646	65.9243	PRKAG2,MLYCD,PPARA
negative regulation of programmed cell death (GO:0043069)	0.0284831	0.301622	1.72014	6.12101	DDR1,TFAP2A,SPHK1,GSTP1,PLAUR,ASNS,HMGA2,VTCN1,FAM129B,IGF1R,COMP,TYRO3,DPEP1,EPHB3,MAD2L1,FGFR1,SNCA			regulation of cellular carbohydrate metabolic process (GO:0010675)	0.00368449	0.0362308	11.7646	65.9243	RORC,MLYCD,PDK2
plasma membrane bounded cell projection organization (GO:0120036)	0.0287998	0.301622	2.48018	8.79816	DBNDD2,RAB25,PRMT1,STMN2,LAMB1,L1CAM,GPM6B			fat-soluble vitamin metabolic process (GO:0006775)	0.003728	0.0364745	7.14003	39.9262	CBR1,TTPA,CYP4F2,CYP4F12
negative regulation of microtubule polymerization or depolymerization (GO:0031111)	0.0291179	0.301622	4.89839	17.3227	STMN2,MAPRE1,SNCA			organic anion transport (GO:0015711)	0.00398429	0.0387871	3.08979	17.0723	SLC22A3,SLCO1B1,SLC22A25,SCP2,SLCO2B1,STARD10,PCTP,SLC25A42,SLC17A3
negative regulation of osteoblast differentiation (GO:0045668)	0.0291179	0.301622	4.89839	17.3227	NOTCH1,TWIST1,HDAC7			positive regulation of catabolic process (GO:0009896)	0.00446069	0.0432088	4.21718	22.8253	LRP1,NEDD4,ANGPTL3,C4BPA,C4BPB,APOA5
polyol metabolic process (GO:0019751)	0.0295432	0.301622	3.6491	12.8518	ISYNA1,PLCB3,PLCB4,PLCD3			negative regulation of receptor-mediated endocytosis (GO:0048261)	0.00460303	0.0443669	10.6945	57.5477	APOC2,APOC1,APOC3
inositol phosphate metabolic process (GO:0043647)	0.0295432	0.301622	3.6491	12.8518	ISYNA1,PLCB3,PLCB4,PLCD3			hexose biosynthetic process (GO:0019319)	0.00465556	0.0446521	5.0404	27.0654	PFKFB1,G6PC,PC,SORD,PCK2
regulation of hippo signaling (GO:0035330)	0.0295467	0.301622	8.69746	30.6306	SOX11,WTIP			organelle fission (GO:0048285)	0.0049089	0.0468511	6.54435	34.7944	SEC16B,PEX19,PEX11A,PEX11G
morphogenesis of an epithelial sheet (GO:0002011)	0.0295467	0.301622	8.69746	30.6306	NOTCH1,SOX11			intracellular lipid transport (GO:0032365)	0.00564802	0.0531242	9.80282	50.7438	CPT2,PRKAG2,SLC25A20
positive regulation of superoxide anion generation (GO:0032930)	0.0295467	0.301622	8.69746	30.6306	TGFB1,GSTP1			negative regulation of lipid catabolic process (GO:0050995)	0.00564802	0.0531242	9.80282	50.7438	APOC1,APOC3,GPLD1
positive regulation of extracellular matrix organization (GO:1903055)	0.0295467	0.301622	8.69746	30.6306	TGFB1,FSCN1			negative regulation of platelet activation (GO:0010544)	0.00564802	0.0531242	9.80282	50.7438	CEACAM1,APOE,F2
embryonic eye morphogenesis (GO:0048048)	0.0295467	0.301622	8.69746	30.6306	FBN2,MFAP2			acylglycerol catabolic process (GO:0046464)	0.00631751	0.0591355	6.04032	30.5908	APOC3,ABHD6,APOE,APOA5
cell-substrate junction assembly (GO:0007044)	0.0295467	0.301622	8.69746	30.6306	ITGB4,LAMC2			negative regulation of steroid biosynthetic process (GO:0010894)	0.0068238	0.0632664	9.04829	45.1269	NR1H4,APOE,SOD1
positive regulation of chromosome segregation (GO:0051984)	0.0295467	0.301622	8.69746	30.6306	RCC2,DDX11			linoleic acid metabolic process (GO:0043651)	0.0068238	0.0632664	9.04829	45.1269	CYP2J2,ACSL1,GSTA1
negative regulation of cellular senescence (GO:2000773)	0.0295467	0.301622	8.69746	30.6306	HMGA2,TWIST1			alpha-amino acid metabolic process (GO:1901605)	0.00711269	0.0656322	5.81631	28.7667	ALDH6A1,MTHFD1,IYD,HNF4A
positive regulation of chondrocyte differentiation (GO:0032332)	0.0295467	0.301622	8.69746	30.6306	PKDCC,BMPR1B			positive regulation of response to external stimulus (GO:0032103)	0.00734762	0.0674802	3.32166	16.3206	APOH,RARRES2,DHX58,PLG,F2,CCL16,CCL15
positive regulation of sodium ion transmembrane transporter activity (GO:2000651)	0.0295467	0.301622	8.69746	30.6306	WNK2,SLC9A1			receptor-mediated endocytosis (GO:0006898)	0.00785908	0.0718386	2.45576	11.9008	HPX,AMBP,LRP1,NEDD4,MASP1,HPR,ADRB2,APOE,APOB,APOL1,ASGR1
regulation of cardiac muscle cell differentiation (GO:2000725)	0.0295467	0.301622	8.69746	30.6306	TGFB1,FZD7			aminoglycan catabolic process (GO:0006026)	0.0079712	0.072523	5.60829	27.0988	SDC2,FUCA1,SDC1,CTBS
hemidesmosome assembly (GO:0031581)	0.0295467	0.301622	8.69746	30.6306	ITGB4,LAMC2			negative regulation of lipid biosynthetic process (GO:0051055)	0.00813412	0.0729822	8.40155	40.4256	CEACAM1,APOC1,APOC3
spinal cord development (GO:0021510)	0.0295467	0.301622	8.69746	30.6306	SOX11,SOX4			heterocycle biosynthetic process (GO:0018130)	0.00813412	0.0729822	8.40155	40.4256	MOCS2,NR1I3,MOCS1
cilium assembly (GO:0060271)	0.0298247	0.303057	1.86616	6.55472	CEP135,NOTCH1,FOXJ1,CSNK1E,SEPT2,IFT52,VANGL2,TUBA1A,TCTN2,DZIP1L,KIF3C,DZIP1,MAPRE1			cellular response to glucocorticoid stimulus (GO:0071385)	0.00813412	0.0729822	8.40155	40.4256	KLF9,NR3C1,PCK2
regulation of cytoskeleton organization (GO:0051493)	0.0318993	0.318066	2.649	9.12626	PHLDB1,STMN2,FSCN1,RHOV,EFNA5,GPM6B			response to insulin (GO:0032868)	0.0086182	0.0734524	3.63158	17.2641	CEACAM1,PKLR,IRS1,ENPP1,GPLD1,PCK2
hydrogen ion transmembrane transport (GO:1902600)	0.0320229	0.318066	4.70221	16.1817	SLC4A11,SLC9A1,ATP6V1B1			succinyl-CoA metabolic process (GO:0006104)	0.00875241	0.0734524	19.5743	92.7514	SUCLG2,ACOT4
cellular amino acid biosynthetic process (GO:0008652)	0.0320229	0.318066	4.70221	16.1817	ASNS,NAT8L,BCAT1			lipoprotein metabolic process (GO:0042157)	0.00875241	0.0734524	19.5743	92.7514	APOE,APOA5
chondrocyte differentiation (GO:0002062)	0.0320229	0.318066	4.70221	16.1817	TGFB1,HMGA2,BMPR1B			regulation of nuclease activity (GO:0032069)	0.00875241	0.0734524	19.5743	92.7514	OAS1,OASL
neural crest cell migration (GO:0001755)	0.0320229	0.318066	4.70221	16.1817	SEMA3C,SEMA4C,FOLR1			negative regulation of glycolytic process (GO:0045820)	0.00875241	0.0734524	19.5743	92.7514	PFKFB1,PPARA
regulation of cell differentiation (GO:0045595)	0.0324008	0.320376	2.41454	8.28084	TFAP2A,PHLDB1,TGFB1,PLEKHB1,BMPR1B,PTHLH,FGFR1			purine nucleobase biosynthetic process (GO:0009113)	0.00875241	0.0734524	19.5743	92.7514	MTHFD1,SHMT1
epithelial cell differentiation (GO:0030855)	0.0333374	0.323587	2.61943	8.90889	LAMA5,JAG1,DMBT1,FZD7,GLI1,GRHL2			protein localization to endoplasmic reticulum exit site (GO:0070973)	0.00875241	0.0734524	19.5743	92.7514	SEC16B,CTAGE5
positive regulation of response to DNA damage stimulus (GO:2001022)	0.0337674	0.323587	3.48656	11.8134	ANKLE1,H2AFX,PMAIP1,HMGA2			negative regulation of coenzyme metabolic process (GO:0051198)	0.00875241	0.0734524	19.5743	92.7514	PFKFB1,PPARA
cell-cell junction organization (GO:0045216)	0.034122	0.323587	2.92975	9.89613	CDH6,TGFB1,TGFB3,FSCN1,CDH17			acetyl-CoA biosynthetic process (GO:0006085)	0.00875241	0.0734524	19.5743	92.7514	MLYCD,ACAT1
positive regulation of protein depolymerization (GO:1901881)	0.0348785	0.323587	7.82731	26.2675	STMN2,NES			positive regulation of mitophagy in response to mitochondrial depolarization (GO:0098779)	0.00875241	0.0734524	19.5743	92.7514	PINK1,HDAC6
cardiac right ventricle morphogenesis (GO:0003215)	0.0348785	0.323587	7.82731	26.2675	JAG1,SOX4			bile acid secretion (GO:0032782)	0.00875241	0.0734524	19.5743	92.7514	ABCB4,ABCB11
negative regulation of chondrocyte differentiation (GO:0032331)	0.0348785	0.323587	7.82731	26.2675	PTHLH,NKX3-2			positive regulation of phospholipid transport (GO:2001140)	0.00875241	0.0734524	19.5743	92.7514	ABCB4,APOE
establishment of apical/basal cell polarity (GO:0035089)	0.0348785	0.323587	7.82731	26.2675	FSCN1,FOXJ1			cellular nitrogen compound catabolic process (GO:0044270)	0.00875241	0.0734524	19.5743	92.7514	TST,CYP2D6
histone arginine methylation (GO:0034969)	0.0348785	0.323587	7.82731	26.2675	PRMT2,PRMT1			positive regulation of autophagosome maturation (GO:1901098)	0.00875241	0.0734524	19.5743	92.7514	CALCOCO2,ADRB2
regulation of actomyosin structure organization (GO:0110020)	0.0348785	0.323587	7.82731	26.2675	FHOD1,SLC9A1			glutamate catabolic process (GO:0006538)	0.00875241	0.0734524	19.5743	92.7514	ALDH5A1,ADHFE1
negative regulation of substrate adhesion-dependent cell spreading (GO:1900025)	0.0348785	0.323587	7.82731	26.2675	RCC2,EFNA5			glycogen metabolic process (GO:0005977)	0.00889498	0.0743285	5.41463	25.5693	G6PC,STBD1,PRKAG2,PYGL
positive regulation of cardiocyte differentiation (GO:1905209)	0.0348785	0.323587	7.82731	26.2675	TGFB1,SEMA3C			triglyceride metabolic process (GO:0006641)	0.00947181	0.0788103	4.18074	19.4799	MOGAT2,APOH,APOC3,APOE,APOA5
negative regulation of histone modification (GO:0031057)	0.0348785	0.323587	7.82731	26.2675	TWIST1,SNCA			regulation of peptide hormone secretion (GO:0090276)	0.00982752	0.0814221	3.52281	16.2844	DPP4,FGA,HNF4A,FGG,SLC2A2,ITPR2
negative regulation of myoblast differentiation (GO:0045662)	0.0348785	0.323587	7.82731	26.2675	TGFB1,NOTCH1			sulfur compound catabolic process (GO:0044273)	0.0109457	0.0894	5.06478	22.8665	NUDT7,CTH,MLYCD,ACAT1
negative regulation of cell differentiation (GO:0045596)	0.0350561	0.323587	2.21665	7.42756	NOTCH1,TGFB1,JAG1,TWIST1,NKX3-2,PTHLH,OVOL2,HDAC7			primary alcohol metabolic process (GO:0034308)	0.0111708	0.0894	7.3506	33.0369	ALDH3A2,PECR,DHRS3
collagen fibril organization (GO:0030199)	0.0350736	0.323587	4.52113	15.1472	COL11A1,COL11A2,SERPINH1			regulation of mitochondrial fission (GO:0090140)	0.0111708	0.0894	7.3506	33.0369	PINK1,STAT2,BNIP3
respiratory system development (GO:0060541)	0.0350736	0.323587	4.52113	15.1472	ITGA3,WNT7B,STRA6			folic acid metabolic process (GO:0046655)	0.0111708	0.0894	7.3506	33.0369	ALDH1L1,MTHFD1,SHMT1
organic anion transport (GO:0015711)	0.036291	0.333424	2.35227	7.80055	SLC6A6,SLC4A11,CA9,SLC26A9,SLC4A3,CFTR,MFSD10			aspartate family amino acid catabolic process (GO:0009068)	0.0111708	0.0894	7.3506	33.0369	PIPOX,MAT1A,ALDH7A1
negative regulation of apoptotic process (GO:0043066)	0.0368198	0.336878	1.61344	5.32713	DDR1,TFAP2A,NOTCH1,TGFB3,SPHK1,GSTP1,PLAUR,ASNS,HMGA2,VTCN1,FAM129B,IGF1R,COMP,TYRO3,DPEP1,EPHB3,MAD2L1,FGFR1,SNCA			regulation of insulin secretion (GO:0050796)	0.011492	0.0894	3.0284	13.5251	DPP4,IRS1,HNF4A,NR1H4,ITPR2,SLC2A2,MYRIP
smoothened signaling pathway (GO:0007224)	0.0382688	0.342134	4.35345	14.2058	TCTN2,GLI1,SEPT2			sulfur compound biosynthetic process (GO:0044272)	0.0116316	0.0894	2.76508	12.3158	GCLC,CTH,GSTA1,MGST1,MAT1A,HAGH,CDO1,PAPSS2
positive regulation of phospholipase C activity (GO:0010863)	0.0382688	0.342134	4.35345	14.2058	EDNRA,LPAR2,FGFR1			response to misfolded protein (GO:0051788)	0.0120517	0.0894	15.6586	69.1885	F12,HDAC6
aminoglycan metabolic process (GO:0006022)	0.0382688	0.342134	4.35345	14.2058	VCAN,GPC2,AGRN			positive regulation of glutamate receptor signaling pathway (GO:1900451)	0.0120517	0.0894	15.6586	69.1885	NECAB2,ADRB2
regulation of protein polymerization (GO:0032271)	0.0382688	0.342134	4.35345	14.2058	TPPP3,PLEKHG2,EPS8L1			fat-soluble vitamin catabolic process (GO:0042363)	0.0120517	0.0894	15.6586	69.1885	CYP4F2,CYP4F11
negative regulation of cell morphogenesis involved in differentiation (GO:0010771)	0.0382688	0.342134	4.35345	14.2058	LINGO1,RCC2,EFNA5			ornithine transport (GO:0015822)	0.0120517	0.0894	15.6586	69.1885	SLC25A15,SLC25A20
positive regulation of developmental growth (GO:0048639)	0.0383252	0.342134	3.33785	10.8869	LIMK1,RASAL1,L1CAM,AGRN			regulation of low-density lipoprotein particle clearance (GO:0010988)	0.0120517	0.0894	15.6586	69.1885	NR1H4,APOC3
response to iron ion (GO:0010039)	0.0405502	0.345419	7.11537	22.8063	TFAP2A,SNCA			valine metabolic process (GO:0006573)	0.0120517	0.0894	15.6586	69.1885	ALDH6A1,HIBADH
sodium ion export from cell (GO:0036376)	0.0405502	0.345419	7.11537	22.8063	FXYD2,SLC9A1			molybdopterin cofactor metabolic process (GO:0043545)	0.0120517	0.0894	15.6586	69.1885	MOCS2,MOCS1
positive regulation of cardiac muscle cell proliferation (GO:0060045)	0.0405502	0.345419	7.11537	22.8063	NOTCH1,GLI1			carnitine transport (GO:0015879)	0.0120517	0.0894	15.6586	69.1885	SLC25A15,SLC25A20
regulation of superoxide anion generation (GO:0032928)	0.0405502	0.345419	7.11537	22.8063	TGFB1,GSTP1			amino-acid betaine transport (GO:0015838)	0.0120517	0.0894	15.6586	69.1885	SLC25A15,SLC25A20
positive regulation of cellular carbohydrate metabolic process (GO:0010676)	0.0405502	0.345419	7.11537	22.8063	PMAIP1,SNCA			L-cysteine metabolic process (GO:0046439)	0.0120517	0.0894	15.6586	69.1885	CDO1,AGXT
sodium ion export (GO:0071436)	0.0405502	0.345419	7.11537	22.8063	FXYD2,SLC9A1			heme catabolic process (GO:0042167)	0.0120517	0.0894	15.6586	69.1885	AMBP,BLVRB
regulation of retinoic acid receptor signaling pathway (GO:0048385)	0.0405502	0.345419	7.11537	22.8063	CYP26B1,CTBP2			porphyrin-containing compound catabolic process (GO:0006787)	0.0120517	0.0894	15.6586	69.1885	AMBP,BLVRB
negative regulation of cartilage development (GO:0061037)	0.0405502	0.345419	7.11537	22.8063	PTHLH,NKX3-2			positive regulation of fatty acid beta-oxidation (GO:0032000)	0.0120517	0.0894	15.6586	69.1885	IRS1,PPARA
negative regulation of ubiquitin-protein transferase activity (GO:0051444)	0.0405502	0.345419	7.11537	22.8063	LIMK1,MAD2L1			tetrahydrofolate interconversion (GO:0035999)	0.0120517	0.0894	15.6586	69.1885	MTHFD1,SHMT1
endothelial cell differentiation (GO:0045446)	0.0405502	0.345419	7.11537	22.8063	LAMA5,JAG1			molybdopterin cofactor biosynthetic process (GO:0032324)	0.0120517	0.0894	15.6586	69.1885	MOCS2,MOCS1
regulation of cell-matrix adhesion (GO:0001952)	0.0407297	0.345419	3.26815	10.4607	JAG1,EFNA5,GPM6B,SLC9A1			tooth mineralization (GO:0034505)	0.0120517	0.0894	15.6586	69.1885	STIM1,FAM20A
positive regulation of mitotic cell cycle (GO:0045931)	0.0407297	0.345419	3.26815	10.4607	SPHK1,TGFA,ASNS,MAD2L1			long-chain fatty acid import (GO:0044539)	0.0120517	0.0894	15.6586	69.1885	ACSL1,SLC27A2
regulation of DNA binding (GO:0051101)	0.0407297	0.345419	3.26815	10.4607	TGFB1,PLAUR,HMGA2,MDFI			regulation of Cdc42 protein signal transduction (GO:0032489)	0.0120517	0.0894	15.6586	69.1885	APOC3,APOE
regulation of kinase activity (GO:0043549)	0.0411548	0.347687	2.48093	7.91519	DDR1,TYRO3,ECT2,IGF1R,EPHB3,FGFR1			regulation of receptor-mediated endocytosis (GO:0048259)	0.0120761	0.0894	4.90625	21.6686	APOC2,APOC1,APOC3,APOA5
proton transport (GO:0015992)	0.0416069	0.350165	4.19776	13.3467	SLC4A11,SLC9A1,ATP6V1B1			organophosphate biosynthetic process (GO:0090407)	0.0120761	0.0894	4.90625	21.6686	MOCS2,PCYT2,PNPO,MOCS1
regulation of canonical Wnt signaling pathway (GO:0060828)	0.04218	0.353638	1.93998	6.14161	SFRP5,WNK2,CTNND2,NRARP,KREMEN2,GLI1,MLLT3,FOLR1,SOX4,BICC1			secondary alcohol biosynthetic process (GO:1902653)	0.0120761	0.0894	4.90625	21.6686	APOE,APOA5,ACAT1,CES1
positive regulation of protein import into nucleus (GO:0042307)	0.0432179	0.360968	3.20128	10.0568	NUP93,TGFB1,TGFB3,ECT2			hydrogen peroxide metabolic process (GO:0042743)	0.0129021	0.0947942	6.91786	30.0952	GPX3,CAT,SOD1
positive regulation of angiogenesis (GO:0045766)	0.0445795	0.370935	2.42953	7.557	ANXA3,SPHK1,ADAM12,TWIST1,HMGA2,ITGB8			androgen metabolic process (GO:0008209)	0.0129021	0.0947942	6.91786	30.0952	HSD17B4,AKR1C4,HSD17B6
dendrite morphogenesis (GO:0048813)	0.0450865	0.370954	4.0528	12.5603	CTNND2,BTBD3,EPHB3			sodium-independent organic anion transport (GO:0043252)	0.0132786	0.0971936	4.75733	20.5593	SLC22A3,SLCO1B1,SLC22A25,SLCO2B1
activation of adenylate cyclase activity (GO:0007190)	0.0450865	0.370954	4.0528	12.5603	EDNRA,GIPR,ADORA2B			negative regulation of inflammatory response (GO:0050728)	0.0133708	0.0975015	3.27733	14.1406	PROC,RORC,NR1H4,APOE,F2,PPARA
endodermal cell differentiation (GO:0035987)	0.0450865	0.370954	4.0528	12.5603	COL11A1,HMGA2,LAMB1			regulation of glycolytic process (GO:0006110)	0.0137938	0.0998388	3.77778	16.1822	PFKFB1,MLXIPL,GCKR,PRKAG2,PPARA
extracellular matrix disassembly (GO:0022617)	0.0456947	0.371825	2.68811	8.29491	FBN2,MMP11,MMP7,LAMC2,MMP10			positive regulation of cell death (GO:0010942)	0.0137938	0.0998388	3.77778	16.1822	ACOX2,LRP1,BNIP3,CIDEB,HPR
positive regulation of response to stimulus (GO:0048584)	0.0457898	0.371825	3.1371	9.67384	ANKLE1,TGFB1,HMGA2,CFTR			energy reserve metabolic process (GO:0006112)	0.014778	0.106566	6.5332	27.5349	G6PC,PRKAG2,PYGL
negative regulation of supramolecular fiber organization (GO:1902904)	0.0457898	0.371825	3.1371	9.67384	PLEKHH2,STMN2,MAPRE1,SNCA			negative regulation of defense response (GO:0031348)	0.0150101	0.107595	3.18842	13.3883	PROC,DHX58,RORC,NR1H4,APOE,PPARA
positive regulation of vasculature development (GO:1904018)	0.0463565	0.371825	2.40461	7.38551	ANXA3,SPHK1,ADAM12,TWIST1,HMGA2,ITGB8			proteolysis (GO:0006508)	0.0152315	0.107595	1.99909	8.36499	ENPEP,CPB2,F12,SPPL2A,PLG,PCSK6,F2,DPP4,LACTB,RNF123,F7,CTSO,PROC,KLKB1
modified amino acid transport (GO:0072337)	0.0465414	0.371825	6.52209	20.0059	SLC6A8,FOLR1			lipoprotein transport (GO:0042953)	0.0158049	0.107595	13.0482	54.1165	LRP1,MIA3
positive regulation of purine nucleotide metabolic process (GO:1900544)	0.0465414	0.371825	6.52209	20.0059	FZD2,BEND3			sulfur amino acid catabolic process (GO:0000098)	0.0158049	0.107595	13.0482	54.1165	CTH,MAT1A
positive regulation of muscle hypertrophy (GO:0014742)	0.0465414	0.371825	6.52209	20.0059	PDE9A,SLC9A1			organophosphate catabolic process (GO:0046434)	0.0158049	0.107595	13.0482	54.1165	ANGPTL3,PDXP
positive regulation of transporter activity (GO:0032411)	0.0465414	0.371825	6.52209	20.0059	WNK2,SYNGR3			intestinal cholesterol absorption (GO:0030299)	0.0158049	0.107595	13.0482	54.1165	ABCG8,ABCG5
peptidyl-tyrosine phosphorylation (GO:0018108)	0.0478245	0.374586	2.65165	8.0616	DDR1,PKDCC,ABI2,IGF1R,FGFR1			imidazole-containing compound catabolic process (GO:0052805)	0.0158049	0.107595	13.0482	54.1165	AMDHD1,HNMT
cell-cell junction assembly (GO:0007043)	0.0478245	0.374586	2.65165	8.0616	CDH6,FSCN1,PKP3,ECT2,GRHL2			benzene-containing compound metabolic process (GO:0042537)	0.0158049	0.107595	13.0482	54.1165	ACSM1,ACAA1
negative regulation of transforming growth factor beta receptor signaling pathway (GO:0030512)	0.0484453	0.374586	3.07543	9.3103	FBN2,TGFB1,HTRA3,PMEPA1			histidine catabolic process (GO:0006548)	0.0158049	0.107595	13.0482	54.1165	AMDHD1,HNMT
regulation of axonogenesis (GO:0050770)	0.0484453	0.374586	3.07543	9.3103	LINGO1,PLXNA1,ZSWIM4,EPHB3			phospholipid homeostasis (GO:0055091)	0.0158049	0.107595	13.0482	54.1165	HNF4A,ANGPTL3
negative regulation of cellular response to growth factor stimulus (GO:0090288)	0.0484453	0.374586	3.07543	9.3103	NOTCH1,HTRA3,SHISA2,FAM129B			regulation of nitrogen compound metabolic process (GO:0051171)	0.0158049	0.107595	13.0482	54.1165	LRP1,APOE
positive regulation of adenylate cyclase activity (GO:0045762)	0.0487056	0.374586	3.91751	11.8385	EDNRA,GIPR,ADORA2B			histidine metabolic process (GO:0006547)	0.0158049	0.107595	13.0482	54.1165	AMDHD1,HNMT
positive regulation of locomotion (GO:0040017)	0.0487056	0.374586	3.91751	11.8385	TGFB1,TWIST1,VPS37B			alpha-amino acid biosynthetic process (GO:1901607)	0.0158049	0.107595	13.0482	54.1165	MTHFD1,OTC
protein phosphorylation (GO:0006468)	0.0495122	0.374586	1.57375	4.72997	DDR1,PNCK,PKDCC,TGFB1,DMPK,LIMK1,CSNK1E,IGF1R,MAPK13,ILF3,ABI2,CDK4,WNK2,TYRO3,BMPR1B,MAP3K12,EPHB3,FGFR1			pyrimidine nucleobase metabolic process (GO:0006206)	0.0158049	0.107595	13.0482	54.1165	ALDH6A1,DPYS
regulation of phosphatidylinositol 3-kinase signaling (GO:0014066)	0.0500122	0.374586	2.61616	7.83668	TWIST1,FBXL2,PTPN13,IER3,FGFR1			regulation of response to oxidative stress (GO:1902882)	0.0158049	0.107595	13.0482	54.1165	PINK1,ACOX2
regulation of BMP signaling pathway (GO:0030510)	0.0511842	0.374586	3.01613	8.96491	NOTCH1,ITGA3,HTRA3,SOX11			lipoprotein localization (GO:0044872)	0.0158049	0.107595	13.0482	54.1165	LRP1,MIA3
positive regulation of epithelial cell proliferation (GO:0050679)	0.0519486	0.374586	2.33283	6.89933	FZD7,TGFA,SOX11,NRARP,LAMB1,SCG2			positive regulation of protein catabolic process (GO:0045732)	0.0158799	0.107729	3.14575	13.0319	LRP1,NEDD4,C4BPA,C4BPB,APOE,GPLD1
regulation of protein secretion (GO:0050708)	0.0519486	0.374586	2.33283	6.89933	SNAP25,TGFB1,GIPR,TGFB3,ITPR3,STX1A			negative regulation of binding (GO:0051100)	0.0167839	0.112402	3.1042	12.6879	PEX19,CFHR2,CYP2D6,CFHR1,CFHR5,IFIT1
embryonic limb morphogenesis (GO:0030326)	0.0524624	0.374586	3.79094	11.1744	TFAP2A,CYP26B1,TWIST1			protein homotrimerization (GO:0070207)	0.0167997	0.112402	6.18903	25.2908	SLC1A2,MGST1,CLYBL
negative regulation of DNA binding (GO:0043392)	0.0524624	0.374586	3.79094	11.1744	HMGA2,SOX11,MDFI			triglyceride catabolic process (GO:0019433)	0.0167997	0.112402	6.18903	25.2908	APOC3,APOE,APOA5
positive regulation of cell development (GO:0010720)	0.0524624	0.374586	3.79094	11.1744	SEMA3C,SOX11,FAM129B			positive regulation of biosynthetic process (GO:0009891)	0.0167997	0.112402	6.18903	25.2908	MLXIPL,APOE,APOA5
macromolecule catabolic process (GO:0009057)	0.0524624	0.374586	3.79094	11.1744	TGFB1,PRSS16,CTSE			response to reactive oxygen species (GO:0000302)	0.0169373	0.112935	3.57117	14.5641	CAT,PXMP2,APOE,PDK2,SOD1
neuron projection morphogenesis (GO:0048812)	0.0526621	0.374586	2.02937	5.97419	LINGO1,CTNND2,BTBD3,SLIT1,LRRN1,DSCAML1,MNX1,EPHB3			negative regulation of catabolic process (GO:0009895)	0.0173331	0.115179	4.36022	17.6813	PFKFB1,APOC1,APOC3,PPARA
atrioventricular valve morphogenesis (GO:0003181)	0.0528327	0.374586	6.02008	17.7028	NOTCH1,SOX4			regulation of cholesterol metabolic process (GO:0090181)	0.0188377	0.124329	4.24215	16.8494	SEC14L2,EPHX2,NR1H4,APOE
retinoic acid metabolic process (GO:0042573)	0.0528327	0.374586	6.02008	17.7028	CYP26B1,STRA6			gluconeogenesis (GO:0006094)	0.0188377	0.124329	4.24215	16.8494	PFKFB1,G6PC,PC,PCK2
autonomic nervous system development (GO:0048483)	0.0528327	0.374586	6.02008	17.7028	SOX11,SOX4			positive regulation of ATP metabolic process (GO:1903580)	0.0189683	0.124348	5.87928	23.3112	PFKFB1,MLXIPL,PINK1
positive regulation of protein import (GO:1904591)	0.0528327	0.374586	6.02008	17.7028	TGFB1,ECT2			folic acid-containing compound metabolic process (GO:0006760)	0.0189683	0.124348	5.87928	23.3112	ALDH1L1,MTHFD1,SHMT1
anterograde synaptic vesicle transport (GO:0048490)	0.0528327	0.374586	6.02008	17.7028	AP3M2,AP3B2			cellular amide metabolic process (GO:0043603)	0.0192771	0.125527	3.44551	13.6057	MCCC2,BTD,PC,PCCB,ENPP7
sodium ion import (GO:0097369)	0.0528327	0.374586	6.02008	17.7028	SLC9A5,SLC9A1			negative regulation of peptidase activity (GO:0010466)	0.0192771	0.125527	3.44551	13.6057	SERPIND1,SERPINC1,SERPINA10,SERPING1,KNG1
negative regulation of cell aging (GO:0090344)	0.0528327	0.374586	6.02008	17.7028	HMGA2,TWIST1			vasodilation (GO:0042311)	0.0199875	0.12635	11.1836	43.7575	ADRB2,SOD1
presynapse assembly (GO:0099054)	0.0528327	0.374586	6.02008	17.7028	FZD1,NLGN3			maintenance of protein localization in endoplasmic reticulum (GO:0035437)	0.0199875	0.12635	11.1836	43.7575	INSIG1,TAPT1
mesenchymal cell development (GO:0014031)	0.0528327	0.374586	6.02008	17.7028	NOTCH1,SOX11			L-ascorbic acid metabolic process (GO:0019852)	0.0199875	0.12635	11.1836	43.7575	CYB5A,RGN
negative regulation of muscle cell differentiation (GO:0051148)	0.0528327	0.374586	6.02008	17.7028	TGFB1,NOTCH1			nicotinamide nucleotide biosynthetic process (GO:0019359)	0.0199875	0.12635	11.1836	43.7575	HAAO,QPRT
sodium ion import across plasma membrane (GO:0098719)	0.0528327	0.374586	6.02008	17.7028	SLC9A5,SLC9A1			intestinal lipid absorption (GO:0098856)	0.0199875	0.12635	11.1836	43.7575	ABCG8,ABCG5
negative regulation of axon extension involved in axon guidance (GO:0048843)	0.0528327	0.374586	6.02008	17.7028	SEMA3C,SEMA4C			negative regulation of alcohol biosynthetic process (GO:1902931)	0.0199875	0.12635	11.1836	43.7575	APOE,SOD1
negative regulation of cytokine production involved in immune response (GO:0002719)	0.0528327	0.374586	6.02008	17.7028	TGFB1,TGFB3			protein autoprocessing (GO:0016540)	0.0199875	0.12635	11.1836	43.7575	F12,HFE2
positive regulation of collagen metabolic process (GO:0010714)	0.0528327	0.374586	6.02008	17.7028	TGFB1,TGFB3			regulation of oxidative phosphorylation (GO:0002082)	0.0199875	0.12635	11.1836	43.7575	MLXIPL,PINK1
positive regulation of collagen biosynthetic process (GO:0032967)	0.0528327	0.374586	6.02008	17.7028	TGFB1,TGFB3			fatty acid homeostasis (GO:0055089)	0.0199875	0.12635	11.1836	43.7575	MLXIPL,APOE
synaptic vesicle transport along microtubule (GO:0099517)	0.0528327	0.374586	6.02008	17.7028	AP3M2,AP3B2			cellular response to insulin stimulus (GO:0032869)	0.0205455	0.129456	2.67392	10.3885	CEACAM1,PKLR,IRS1,ENPP1,PDK2,GPLD1,PCK2
embryonic cranial skeleton morphogenesis (GO:0048701)	0.0528327	0.374586	6.02008	17.7028	TFAP2A,TWIST1			cellular response to oxygen-containing compound (GO:1901701)	0.0209426	0.131533	1.96769	7.60703	ABCB4,SHMT1,NR1I3,INSIG1,NR1H4,RORC,PDXP,AKR1C4,MLXIPL,PXMP2,CD14,PDK2,GPLD1
regulation of cartilage development (GO:0061035)	0.0528327	0.374586	6.02008	17.7028	BMPR1B,PTHLH			protein oligomerization (GO:0051259)	0.0210105	0.131535	2.10688	8.13829	MCCC2,ALAD,PANX2,GRHPR,HMGCL,SHMT1,QPRT,CAT,ANXA6,HACL1,DHRS4
negative regulation of binding (GO:0051100)	0.0545612	0.384369	2.54795	7.41053	DDX11,HMGA2,CSNK1E,NES,MDFI			cellular lipid catabolic process (GO:0044242)	0.0212843	0.132822	5.59902	21.555	NUDT7,PCCB,ANGPTL3
positive regulation of cell cycle arrest (GO:0071158)	0.0545612	0.384369	2.54795	7.41053	MUC1,PRMT1,PLAGL1,HMGA2,SOX4			organophosphate ester transport (GO:0015748)	0.023748	0.14369	5.34425	19.9889	SCP2,STARD10,PCTP
positive regulation of protein phosphorylation (GO:0001934)	0.0556585	0.39085	1.59479	4.60659	DDR1,GDF11,TGFB1,TGFB3,SPHK1,BMP8A,PLAUR,GDF1,EFNA5,IGF1R,TYRO3,INHA,PROM2,EPHB3,FGFR1,SNCA			3'-phosphoadenosine 5'-phosphosulfate metabolic process (GO:0050427)	0.023748	0.14369	5.34425	19.9889	ENPP1,PAPSS2,SULT2A1
regulation of microtubule polymerization (GO:0031113)	0.0563546	0.391993	3.67228	10.5618	STMN2,MAPRE1,SNCA			amide biosynthetic process (GO:0043604)	0.0238261	0.14369	3.92339	14.6616	SLC25A15,ASL,NAGS,OTC
positive regulation of DNA replication (GO:0045740)	0.0563546	0.391993	3.67228	10.5618	TGFB3,GLI1,IGF1R			positive regulation of macroautophagy (GO:0016239)	0.0238261	0.14369	3.92339	14.6616	PINK1,CALCOCO2,BNIP3,ADRB2
neural crest cell development (GO:0014032)	0.0563546	0.391993	3.67228	10.5618	SEMA3C,SEMA4C,SOX11			carboxylic acid biosynthetic process (GO:0046394)	0.0238261	0.14369	3.92339	14.6616	SLC35D1,GPT2,PAH,RGN
positive regulation of transferase activity (GO:0051347)	0.0566477	0.392182	2.11562	6.07374	DDR1,TGFB1,TYRO3,GRHL2,IGF1R,EPHB3,FGFR1			negative regulation of epithelial cell proliferation (GO:0050680)	0.0245707	0.14369	3.21891	11.9299	CEACAM1,APOH,KLF9,APOE,MTSS1
integrin-mediated signaling pathway (GO:0007229)	0.0569107	0.392182	2.90412	8.324	LAMA5,COL16A1,RCC2,CDH17			regulation of coagulation (GO:0050818)	0.0245757	0.14369	9.78514	36.2637	PROC,F2
positive regulation of programmed cell death (GO:0043068)	0.0591059	0.392182	1.76064	4.97983	ABR,PLEKHG2,PRMT2,PNMA1,TGFB3,ARHGEF17,PMAIP1,HMGA2,ECT2,SOX4,SNCA			neuron projection regeneration (GO:0031102)	0.0245757	0.14369	9.78514	36.2637	APOE,APOA5
glucose transmembrane transport (GO:1904659)	0.0594054	0.392182	5.58979	15.782	EDNRA,SLC5A1			aspartate family amino acid metabolic process (GO:0009066)	0.0245757	0.14369	9.78514	36.2637	MTHFD1,ADI1
positive regulation of cardiac muscle tissue growth (GO:0055023)	0.0594054	0.392182	5.58979	15.782	NOTCH1,GLI1			positive regulation of glucose import in response to insulin stimulus (GO:2001275)	0.0245757	0.14369	9.78514	36.2637	IRS1,RARRES2
positive regulation of regulated secretory pathway (GO:1903307)	0.0594054	0.392182	5.58979	15.782	UNC13D,STX1A			glutamine metabolic process (GO:0006541)	0.0245757	0.14369	9.78514	36.2637	ALDH5A1,GLYATL1
hyaluronan catabolic process (GO:0030214)	0.0594054	0.392182	5.58979	15.782	TGFB1,SLC9A1			regulation of protein exit from endoplasmic reticulum (GO:0070861)	0.0245757	0.14369	9.78514	36.2637	SEC16B,INSIG1
regulation of reactive oxygen species biosynthetic process (GO:1903426)	0.0594054	0.392182	5.58979	15.782	CYBA,SNCA			regulation of amyloid-beta clearance (GO:1900221)	0.0245757	0.14369	9.78514	36.2637	LRP1,APOE
cardiac ventricle development (GO:0003231)	0.0594054	0.392182	5.58979	15.782	NOTCH1,STRA6			primary alcohol catabolic process (GO:0034310)	0.0245757	0.14369	9.78514	36.2637	HAO1,SULT2A1
sympathetic nervous system development (GO:0048485)	0.0594054	0.392182	5.58979	15.782	SOX11,SOX4			negative regulation of cell activation (GO:0050866)	0.0245757	0.14369	9.78514	36.2637	APOE,F2
negative regulation of striated muscle cell differentiation (GO:0051154)	0.0594054	0.392182	5.58979	15.782	NOTCH1,FZD7			regulation of fatty acid beta-oxidation (GO:0031998)	0.0245757	0.14369	9.78514	36.2637	IRS1,PPARA
positive regulation of cardiac muscle hypertrophy (GO:0010613)	0.0594054	0.392182	5.58979	15.782	PDE9A,SLC9A1			positive regulation of protein exit from endoplasmic reticulum (GO:0070863)	0.0245757	0.14369	9.78514	36.2637	SEC16B,EDEM1
dendritic spine morphogenesis (GO:0060997)	0.0594054	0.392182	5.58979	15.782	CTNND2,EPHB3			coenzyme A metabolic process (GO:0015936)	0.0245757	0.14369	9.78514	36.2637	NUDT7,ACAT1
genitalia development (GO:0048806)	0.0594054	0.392182	5.58979	15.782	FOXF2,STRA6			positive regulation of lipid localization (GO:1905954)	0.0245757	0.14369	9.78514	36.2637	LRP1,APOB
positive regulation of G2/M transition of mitotic cell cycle (GO:0010971)	0.0594054	0.392182	5.58979	15.782	CDK4,RCC2			dicarboxylic acid biosynthetic process (GO:0043650)	0.0245757	0.14369	9.78514	36.2637	MTHFD1,HAAO
cardiac epithelial to mesenchymal transition (GO:0060317)	0.0594054	0.392182	5.58979	15.782	NOTCH1,HAS2			urate transport (GO:0015747)	0.0245757	0.14369	9.78514	36.2637	SLC22A25,SLC17A3
regulation of membrane repolarization (GO:0060306)	0.0594054	0.392182	5.58979	15.782	KCNH2,CACNB3			negative regulation of protein binding (GO:0032091)	0.026026	0.151714	3.16683	11.5547	CFHR2,CFHR1,CFHR5,ADRB2,IFIT1
cell junction assembly (GO:0034329)	0.0598976	0.394251	2.85117	8.02639	CDH6,FBLIM1,FSCN1,GRHL2			monovalent inorganic cation homeostasis (GO:0055067)	0.0263593	0.15229	5.11163	18.5855	CYP4F2,CYP4F12,PDK2
								positive regulation of wound healing (GO:0090303)	0.0263593	0.15229	5.11163	18.5855	APOH,F12,F2
								positive regulation of release of cytochrome c from mitochondria (GO:0090200)	0.0263593	0.15229	5.11163	18.5855	PINK1,BNIP3,CIDEB
								regulation of endopeptidase activity (GO:0052548)	0.0275352	0.157795	3.1164	11.195	SERPIND1,SERPINC1,SERPINA10,SERPING1,KNG1
								cholesterol metabolic process (GO:0008203)	0.0275352	0.157795	3.1164	11.195	ANGPTL3,APOE,APOB,APOA5,CES1
								pyruvate metabolic process (GO:0006090)	0.0275554	0.157795	3.73618	13.4187	PFKFB1,PKLR,HAGH,PCK2
								positive regulation of cellular metabolic process (GO:0031325)	0.0278295	0.158897	2.74183	9.82031	APOC1,APOE,F2,PPARA,APOA5,HDAC6
								response to hexose (GO:0009746)	0.0291179	0.160691	4.89839	17.3227	GCKR,HNF4A,GPLD1
								negative regulation of cellular biosynthetic process (GO:0031327)	0.0295432	0.160691	3.6491	12.8518	CEACAM1,APOC1,NR1H4,APOC3
								positive regulation by host of viral process (GO:0044794)	0.0295467	0.160691	8.69746	30.6306	PC,APOE
								xenobiotic glucuronidation (GO:0052697)	0.0295467	0.160691	8.69746	30.6306	UGT2B4,UGT1A9
								pyrimidine nucleoside catabolic process (GO:0046135)	0.0295467	0.160691	8.69746	30.6306	DPYS,UPB1
								modulation by host of viral process (GO:0044788)	0.0295467	0.160691	8.69746	30.6306	PC,APOE
								regulation of actin filament depolymerization (GO:0030834)	0.0295467	0.160691	8.69746	30.6306	CFL2,PDXP
								purine nucleobase metabolic process (GO:0006144)	0.0295467	0.160691	8.69746	30.6306	MTHFD1,SHMT1
								organic cyclic compound catabolic process (GO:1901361)	0.0295467	0.160691	8.69746	30.6306	EPHX2,ACAA1
								positive regulation of actin filament depolymerization (GO:0030836)	0.0295467	0.160691	8.69746	30.6306	CFL2,PDXP
								response to sterol (GO:0036314)	0.0295467	0.160691	8.69746	30.6306	INSIG1,RORC
								positive regulation of heterotypic cell-cell adhesion (GO:0034116)	0.0295467	0.160691	8.69746	30.6306	FGA,FGG
								positive regulation of glucose metabolic process (GO:0010907)	0.0295467	0.160691	8.69746	30.6306	IRS1,GPLD1
								glutathione biosynthetic process (GO:0006750)	0.0295467	0.160691	8.69746	30.6306	GCLC,HAGH
								regulation of autophagosome maturation (GO:1901096)	0.0295467	0.160691	8.69746	30.6306	CALCOCO2,ADRB2
								regulation of receptor biosynthetic process (GO:0010869)	0.0295467	0.160691	8.69746	30.6306	PPARA,HDAC6
								urate metabolic process (GO:0046415)	0.0295467	0.160691	8.69746	30.6306	GCKR,SLC17A3
								pattern recognition receptor signaling pathway (GO:0002221)	0.0316138	0.170978	3.56598	12.3175	FGA,FGG,CD14,APOB
								amino acid transport (GO:0006865)	0.0316138	0.170978	3.56598	12.3175	SLC7A9,SLC6A12,SLC6A1,SLC38A4
								negative regulation of endocytosis (GO:0045806)	0.0320229	0.171287	4.70221	16.1817	APOC2,APOC1,APOC3
								cellular response to ketone (GO:1901655)	0.0320229	0.171287	4.70221	16.1817	KLF9,NR3C1,PCK2
								acute inflammatory response (GO:0002526)	0.0320229	0.171287	4.70221	16.1817	ITIH4,HPR,IL6R
								cellular amino acid biosynthetic process (GO:0008652)	0.0320229	0.171287	4.70221	16.1817	GPT2,PAH,CDO1
								phosphatidylcholine metabolic process (GO:0046470)	0.0323919	0.172786	2.97429	10.2014	STARD10,PCTP,CHPT1,APOA5,GPLD1
								epithelial cell differentiation (GO:0030855)	0.0333374	0.177344	2.61943	8.90889	CBR1,TST,TOLLIP,GSTA1,CES1,PCK2
								positive regulation of protein depolymerization (GO:1901881)	0.0348785	0.181089	7.82731	26.2675	CFL2,PDXP
								regulation of vasculogenesis (GO:2001212)	0.0348785	0.181089	7.82731	26.2675	CEACAM1,EMP2
								regulation of cholesterol storage (GO:0010885)	0.0348785	0.181089	7.82731	26.2675	PPARA,APOB
								lysine catabolic process (GO:0006554)	0.0348785	0.181089	7.82731	26.2675	PIPOX,ALDH7A1
								nucleoside catabolic process (GO:0009164)	0.0348785	0.181089	7.82731	26.2675	DPYS,UPB1
								nonribosomal peptide biosynthetic process (GO:0019184)	0.0348785	0.181089	7.82731	26.2675	GCLC,HAGH
								lysine metabolic process (GO:0006553)	0.0348785	0.181089	7.82731	26.2675	PIPOX,ALDH7A1
								regulation of sequestering of triglyceride (GO:0010889)	0.0348785	0.181089	7.82731	26.2675	APOC4,PPARA
								aromatic compound biosynthetic process (GO:0019438)	0.0348785	0.181089	7.82731	26.2675	NR1I3,PNPO
								regulation of macrophage derived foam cell differentiation (GO:0010743)	0.0350736	0.181618	4.52113	15.1472	ABCA5,APOB,PPARA
								cellular response to lipid (GO:0071396)	0.035314	0.182378	2.09666	7.01014	INSIG1,ABCB4,NR1I3,RORC,NR1H4,CD14,NR3C1,PPARA,GPLD1
								ER to Golgi vesicle-mediated transport (GO:0006888)	0.0375068	0.19319	2.07193	6.80262	F7,PROC,CTAGE5,SAR1B,PROS1,DCTN4,MIA3,F2,F5
								nitrogen compound transport (GO:0071705)	0.0377513	0.193936	2.84453	9.32078	SLC22A25,SLC7A9,SLC6A12,SLC17A3,SLC38A4
								negative regulation of macrophage derived foam cell differentiation (GO:0010745)	0.0405502	0.204008	7.11537	22.8063	ABCA5,PPARA
								positive regulation of cellular carbohydrate metabolic process (GO:0010676)	0.0405502	0.204008	7.11537	22.8063	IRS1,GPLD1
								regulation of glucose import in response to insulin stimulus (GO:2001273)	0.0405502	0.204008	7.11537	22.8063	IRS1,RARRES2
								positive regulation of cholesterol efflux (GO:0010875)	0.0405502	0.204008	7.11537	22.8063	LRP1,APOE
								tetrahydrofolate metabolic process (GO:0046653)	0.0405502	0.204008	7.11537	22.8063	MTHFD1,SHMT1
								dicarboxylic acid catabolic process (GO:0043649)	0.0405502	0.204008	7.11537	22.8063	QPRT,ACOT4
								high-density lipoprotein particle assembly (GO:0034380)	0.0405502	0.204008	7.11537	22.8063	APOE,APOA5
								ribonucleoprotein complex disassembly (GO:0032988)	0.0405502	0.204008	7.11537	22.8063	GFM2,LIME1
								phosphate-containing compound metabolic process (GO:0006796)	0.0409673	0.205575	2.03589	6.50462	PFKFB1,G6PC,EPHX2,TOLLIP,ANGPTL3,ENPP1,PDXP,FAM20A,XYLB
								regulation of glucose import (GO:0046324)	0.0416069	0.207715	4.19776	13.3467	IRS1,PRKAG2,ENPP1
								secondary alcohol metabolic process (GO:1902652)	0.0416069	0.207715	4.19776	13.3467	ANGPTL3,APOE,APOB
								phosphatidylcholine biosynthetic process (GO:0006656)	0.0450865	0.223192	4.0528	12.5603	STARD10,PCTP,CHPT1
								protein trimerization (GO:0070206)	0.0450865	0.223192	4.0528	12.5603	SLC1A2,MGST1,CLYBL
								mitochondrial transmembrane transport (GO:1990542)	0.0450865	0.223192	4.0528	12.5603	CPT2,PRKAG2,SLC25A20
								regulation of lipase activity (GO:0060191)	0.0465414	0.223192	6.52209	20.0059	ANGPTL3,PCSK6
								neurotransmitter biosynthetic process (GO:0042136)	0.0465414	0.223192	6.52209	20.0059	PAH,ALDH9A1
								regulation of extracellular matrix disassembly (GO:0010715)	0.0465414	0.223192	6.52209	20.0059	DPP4,LRP1
								acyl-CoA biosynthetic process (GO:0071616)	0.0465414	0.223192	6.52209	20.0059	MLYCD,ACAT1
								glucuronate metabolic process (GO:0019585)	0.0465414	0.223192	6.52209	20.0059	UGT2B4,UGT1A9
								pyrimidine-containing compound catabolic process (GO:0072529)	0.0465414	0.223192	6.52209	20.0059	DPYS,UPB1
								positive regulation of mitochondrial fission (GO:0090141)	0.0465414	0.223192	6.52209	20.0059	PINK1,BNIP3
								hydrogen peroxide catabolic process (GO:0042744)	0.0465414	0.223192	6.52209	20.0059	GPX3,CAT
								response to ethanol (GO:0045471)	0.0465414	0.223192	6.52209	20.0059	SOD1,ADH6
								regulation of fatty acid metabolic process (GO:0019217)	0.0465414	0.223192	6.52209	20.0059	PRKAG2,PPARA
								fatty acid transport (GO:0015908)	0.0465414	0.223192	6.52209	20.0059	APOE,PPARA
								glycoside metabolic process (GO:0016137)	0.0465414	0.223192	6.52209	20.0059	FUCA1,AKR1C4
								estrogen metabolic process (GO:0008210)	0.0465414	0.223192	6.52209	20.0059	HSD17B4,UGT2B4
								cation transport (GO:0006812)	0.0478245	0.228221	2.65165	8.0616	PANX2,SLC22A3,SLC47A1,SLC22A18,RHCE
								response to calcium ion (GO:0051592)	0.0478245	0.228221	2.65165	8.0616	FGA,STIM1,NEDD4,FGG,GPLD1
								positive regulation of cellular component organization (GO:0051130)	0.0500409	0.238214	2.35628	7.05684	LRP1,ABCB4,BNIP3,APOC2,APOE,APOA5
								anion transport (GO:0006820)	0.0511842	0.241468	3.01613	8.96491	SLC22A3,SLCO1B1,SLC22A25,SLC17A3
								regulation of protein secretion (GO:0050708)	0.0519486	0.241468	2.33283	6.89933	DPP4,FGA,HNF4A,FGG,ITPR2,SLC2A2
								positive regulation of leukocyte migration (GO:0002687)	0.0524624	0.241468	3.79094	11.1744	F7,MIA3,IL6R
								negative regulation of cellular metabolic process (GO:0031324)	0.0524624	0.241468	3.79094	11.1744	PINK1,APOE,PPARA
								positive regulation of exocytosis (GO:0045921)	0.0524624	0.241468	3.79094	11.1744	FGA,FGG,SDC1
								selective autophagy (GO:0061912)	0.0528327	0.241468	6.02008	17.7028	CALCOCO2,STBD1
								positive regulation of vasoconstriction (GO:0045907)	0.0528327	0.241468	6.02008	17.7028	FGA,FGG
								positive regulation of glycolytic process (GO:0045821)	0.0528327	0.241468	6.02008	17.7028	PFKFB1,MLXIPL
								positive regulation of coenzyme metabolic process (GO:0051197)	0.0528327	0.241468	6.02008	17.7028	PFKFB1,MLXIPL
								pyrimidine nucleoside metabolic process (GO:0006213)	0.0528327	0.241468	6.02008	17.7028	DPYS,UPB1
								positive regulation of acute inflammatory response (GO:0002675)	0.0528327	0.241468	6.02008	17.7028	F12,KLKB1
								positive regulation of membrane protein ectodomain proteolysis (GO:0051044)	0.0528327	0.241468	6.02008	17.7028	APOE,GPLD1
								positive regulation of cellular response to insulin stimulus (GO:1900078)	0.0528327	0.241468	6.02008	17.7028	IRS1,RARRES2
								positive regulation of double-strand break repair (GO:2000781)	0.0528327	0.241468	6.02008	17.7028	DTX3L,NUDT16
								regulation of protein complex disassembly (GO:0043244)	0.0528327	0.241468	6.02008	17.7028	BNIP3,HDAC6
								toll-like receptor 4 signaling pathway (GO:0034142)	0.0528327	0.241468	6.02008	17.7028	NR1H4,CD14
								base conversion or substitution editing (GO:0016553)	0.0528327	0.241468	6.02008	17.7028	NUDT16,A1CF
								cellular response to organic cyclic compound (GO:0071407)	0.0531361	0.24172	2.1489	6.3068	DIAPH1,INSIG1,ABCB4,SHMT1,RORC,PDXP,NR3C1
								mitochondrial transport (GO:0006839)	0.0531361	0.24172	2.1489	6.3068	SLC25A15,PINK1,BNIP3,SLC25A42,SLC25A20,SLC25A44,OTC
								cellular respiration (GO:0045333)	0.0540061	0.245105	2.95907	8.63651	ALDH5A1,ETFDH,ETFA,SDHB
								glycerophospholipid biosynthetic process (GO:0046474)	0.0542146	0.245478	2.01626	5.87701	PI4K2B,PCYT2,GPD1,STARD10,PITPNM2,PCTP,CHPT1,MTMR4
								cholesterol biosynthetic process (GO:0006695)	0.0563546	0.254576	3.67228	10.5618	APOE,APOA5,CES1
								negative regulation of endopeptidase activity (GO:0010951)	0.0569227	0.256547	2.51515	7.20858	SERPIND1,SERPINC1,SERPINA10,SERPING1,KNG1
								cellular response to peptide hormone stimulus (GO:0071375)	0.057935	0.260507	2.26518	6.45222	CEACAM1,PKLR,IRS1,ENPP1,GPLD1,PCK2
								positive regulation of secretion (GO:0051047)	0.0594054	0.265281	5.58979	15.782	CYP4F2,GPLD1
								glucose 6-phosphate metabolic process (GO:0051156)	0.0594054	0.265281	5.58979	15.782	G6PC,RBKS
								heme biosynthetic process (GO:0006783)	0.0594054	0.265281	5.58979	15.782	ALAD,ALAS1

## Sheet: GO_Molecular_Functions
Up-regulated pathway analysis								Down-regulated pathway analysis
Term	P-value	FDR	Z-Score	Combined Score	Genes			Term	P-value	FDR	Z-Score	Combined Score	Genes
transforming growth factor beta receptor binding (GO:0005160)	0.000746815	0.15143	6.22054	44.786	GDF11,TGFB1,TGFB3,BMP8A,GDF1,INHA			oxidoreductase activity, acting on the CH-OH group of donors, NAD or NADP as acceptor (GO:0016616)	5.16323e-12	2.4009e-09	10.3657	269.4	CBR1,CYB5A,HIBADH,DCXR,ADHFE1,SORD,HSD17B4,AKR1C4,ADH5,DHRS3,ADH6,DHRS4,GRHPR,BDH1,EHHADH,GPD1,CRYL1,HADH
cytoskeletal adaptor activity (GO:0008093)	0.00116591	0.15143	19.6117	132.462	ABI2,NCK2,ANK1			oxidoreductase activity, acting on the aldehyde or oxo group of donors, NAD or NADP as acceptor (GO:0016620)	5.08015e-09	1.18113e-06	22.3213	426.29	ALDH3A2,ALDH1L1,ALDH6A1,ALDH5A1,ALDH2,ALDH1A1,AKR1C4,ALDH7A1,ALDH9A1
sodium ion transmembrane transporter activity (GO:0015081)	0.00195769	0.15143	4.31199	26.8895	SLC34A2,SLC9A5,SLC24A3,SLC4A11,SLC4A3,NALCN,SLC9A1			aldehyde dehydrogenase (NAD) activity (GO:0004029)	1.72563e-08	2.67472e-06	39.5396	706.773	ALDH3A2,ALDH1L1,ALDH2,ALDH1A1,ALDH7A1,ADH5,ALDH9A1
bicarbonate transmembrane transporter activity (GO:0015106)	0.00197375	0.15143	8.72849	54.3595	SLC4A11,SLC26A9,SLC4A3,CFTR			oxidoreductase activity, acting on paired donors, with incorporation or reduction of molecular oxygen, NAD(P)H as one donor, and incorporation of one atom of oxygen (GO:0016709)	4.87431e-08	5.66639e-06	12.817	215.796	POR,CYP4F2,CYP4F3,AKR1C4,FMO3,FMO4,CYP4F11,FMO5,CYP8B1,CYP4F12
Wnt-activated receptor activity (GO:0042813)	0.00197375	0.15143	8.72849	54.3595	FZD1,FZD2,FZD7,SFRP5			CoA hydrolase activity (GO:0016289)	9.16091e-08	8.51965e-06	27.6734	448.468	NUDT7,ACOT12,ACOT1,BAAT,ACOT6,HIBCH,ACOT4
sequence-specific double-stranded DNA binding (GO:1990837)	0.00200366	0.15143	3.4519	21.4459	TFAP2A,DDX11,NFE2L3,BEND3,HMGA2,FOXJ1,HR,SOX11,SOX4			fatty acid ligase activity (GO:0015645)	1.46683e-07	1.13679e-05	25.1564	395.835	ACSL1,ACSM1,ACSM2A,ACSM5,SLC27A2,ACSM2B,SLC27A5
UDP-galactosyltransferase activity (GO:0035250)	0.0027562	0.15143	7.85484	46.2956	B3GALNT1,UGT8,B3GNT8,B4GALT5			C-acyltransferase activity (GO:0016408)	1.9266e-07	1.27981e-05	39.4615	610.168	ACSM1,ACSM2A,ACSM5,ACAA1,ACSM2B,ACAT1
phosphatidylinositol phospholipase C activity (GO:0004435)	0.0027562	0.15143	7.85484	46.2956	PLCB3,EDNRA,PLCB4,PLCD3			protein homodimerization activity (GO:0042803)	2.94991e-07	1.71463e-05	2.63043	39.5521	PON3,CALCOCO2,SHMT1,PEX11A,QPRT,SPPL2A,HSD17B4,ABAT,PYGL,ADRB2,DPP4,HMGCL,HNF4A,ANXA6,PNPO,ENPP1,NUDT16,APOE,UGT1A9,IL6R,PDK2,CADM1,AMBP,EPHX2,BNIP3,TMEM192,SOD1,GNPTG,GRHPR,CEACAM1,ALDH5A1,CFHR2,ACOX2,CFHR1,APOC2,CAT,CFHR5,CRYL1,MASP1,AGXT
BMP receptor binding (GO:0070700)	0.00288743	0.15143	13.0724	76.4396	TGFB1,TGFB3,BMP8A			acyl-CoA ligase activity (GO:0003996)	5.03738e-07	2.60265e-05	65.6465	951.953	ACSM1,ACSM2A,ACSM5,ACSM2B,ACSF2
phospholipase C activity (GO:0004629)	0.00429112	0.191404	6.82924	37.2276	EDNRA,PLCB3,PLCB4,PLCD3			NAD binding (GO:0051287)	7.20656e-07	3.35105e-05	18.4442	260.859	GRHPR,ALDH5A1,ALDH2,ALDH1A1,SORD,CRYL1,NUDT6
transmembrane receptor protein kinase activity (GO:0019199)	0.00446069	0.191404	4.21718	22.8253	DDR1,TYRO3,BMPR1B,IGF1R,EPHB3,FGFR1			acid-thiol ligase activity (GO:0016878)	1.53316e-06	5.94099e-05	23.6721	316.926	ACSM1,ACSM2A,ACSM5,SLC27A2,ACSM2B,ACSF2
potassium ion antiporter activity (GO:0022821)	0.0068238	0.247756	9.04829	45.1269	SLC24A3,SLC9A5,SLC9A1			bile acid transmembrane transporter activity (GO:0015125)	1.53316e-06	5.94099e-05	23.6721	316.926	SLCO1B1,CEACAM1,SLC10A1,SLCO2B1,AKR1C4,ABCB11
transmembrane receptor protein serine/threonine kinase binding (GO:0070696)	0.0068238	0.247756	9.04829	45.1269	TGFB1,TGFB3,BMP8A			cholesterol transporter activity (GO:0017127)	2.31947e-06	8.29657e-05	21.519	279.191	ABCG8,ABCG5,STARD5,APOE,APOB,APOA5
DNA binding, bending (GO:0008301)	0.00813412	0.26522	8.40155	40.4256	HMGA2,FOXL1,TRERF1			CoA-ligase activity (GO:0016405)	3.90456e-06	0.000129687	32.8182	408.697	ACSM1,ACSM2A,ACSM5,ACSM2B,ACSF2
intracellular chloride channel activity (GO:0061778)	0.0111708	0.26522	7.3506	33.0369	TTYH1,ANO9,ANO4			sterol transporter activity (GO:0015248)	4.39287e-06	0.000136179	13.1704	162.464	ABCG8,ABCG5,STARD5,SCP2,APOE,APOB,APOA5
intracellular calcium activated chloride channel activity (GO:0005229)	0.0111708	0.26522	7.3506	33.0369	TTYH1,ANO9,ANO4			hydrolase activity, acting on acid anhydrides, catalyzing transmembrane movement of substances (GO:0016820)	8.06105e-06	0.000234274	9.30942	109.185	ABCG8,ABCG5,ABCC2,ABCA5,ABCA6,ABCB4,ABCC6,ABCB11
cadherin binding involved in cell-cell adhesion (GO:0098641)	0.0111708	0.26522	7.3506	33.0369	EPCAM,PKP3,S100A11			oxidoreductase activity, acting on single donors with incorporation of molecular oxygen, incorporation of two atoms of oxygen (GO:0016702)	9.33983e-06	0.000255472	15.7773	182.721	HGD,ADI1,HAAO,PIR,CDO1,HPD
type II transforming growth factor beta receptor binding (GO:0005114)	0.0120517	0.26522	15.6586	69.1885	TGFB1,TGFB3			fatty-acyl-CoA synthase activity (GO:0004321)	1.27237e-05	0.000320494	52.4113	590.782	ACSM1,ACSM2A,ACSM5,ACSM2B
phosphatidylinositol 3-kinase regulatory subunit binding (GO:0036312)	0.0120517	0.26522	15.6586	69.1885	FBXL2,PTPN13			ATPase activity, coupled to transmembrane movement of substances (GO:0042626)	1.37847e-05	0.000320494	8.55328	95.728	ABCG8,ABCG5,ABCC2,ABCA5,ABCA6,ABCB4,ABCC6,ABCB11
N-acetylglucosamine 6-O-sulfotransferase activity (GO:0001517)	0.0120517	0.26522	15.6586	69.1885	CHST4,CHST3			P-P-bond-hydrolysis-driven transmembrane transporter activity (GO:0015405)	1.37847e-05	0.000320494	8.55328	95.728	ABCG8,ABCG5,ABCC2,ABCA5,ABCA6,ABCB4,ABCC6,ABCB11
calcium ion binding (GO:0005509)	0.0125568	0.26522	2.05167	8.98116	SLC24A3,TPM4,CADPS,ITPR3,SYT13,COMP,CDH6,PCLO,PITPNM3,SLIT1,ANXA8,FKBP9,AGRN,SNCA			acyl-CoA hydrolase activity (GO:0047617)	4.61783e-05	0.00102252	16.404	163.762	ACOT12,ACOT1,BAAT,ACOT6,ACOT4
3',5'-cyclic-nucleotide phosphodiesterase activity (GO:0004114)	0.0129021	0.26522	6.91786	30.0952	PDE5A,PDE7A,PDE9A			ATPase activity, coupled to movement of substances (GO:0043492)	7.14136e-05	0.00145368	6.58943	62.9094	ABCG8,ABCG5,ABCC2,ABCA5,ABCA6,ABCB4,ABCC6,ABCB11
frizzled binding (GO:0005109)	0.0132786	0.26522	4.75733	20.5593	FZD1,WNT10A,FZD7,WNT7B			lipase inhibitor activity (GO:0055102)	7.19025e-05	0.00145368	26.2016	249.969	APOC2,APOC1,ANGPTL3,APOC3
transcription regulatory region DNA binding (GO:0044212)	0.0134858	0.26522	1.88731	8.12699	TEAD4,TFAP2A,NOTCH1,BCL11A,TWIST1,HMGA2,FOXJ1,SOX11,HR,GLI1,TRERF1,RAI1,NFE2L3,TCF3,RCOR2,SOX4,SNCA			RNA polymerase II transcription factor activity, sequence-specific transcription regulatory region DNA binding (GO:0001133)	8.32567e-05	0.0016131	14.0592	132.066	THRB,NR1I3,NR1H4,RORC,PPARA
protein binding involved in cell-cell adhesion (GO:0098632)	0.014778	0.267042	6.5332	27.5349	EPCAM,PKP3,S100A11			sodium:amino acid symporter activity (GO:0005283)	0.000162861	0.00302921	19.6492	171.392	SLC1A2,SLC6A13,SLC6A12,SLC6A1
type I transforming growth factor beta receptor binding (GO:0034713)	0.0158049	0.267042	13.0482	54.1165	TGFB1,TGFB3			flavin adenine dinucleotide binding (GO:0050660)	0.000177379	0.00305487	6.73888	58.2052	POR,ACOX2,ACOX1,CRY2,ETFDH,ETFA,ACAD11
protein-arginine omega-N asymmetric methyltransferase activity (GO:0035242)	0.0158049	0.267042	13.0482	54.1165	PRMT2,PRMT1			sterol binding (GO:0032934)	0.000177379	0.00305487	6.73888	58.2052	STARD5,SCP2,RORC,ANXA6,APOC3,APOE,APOA5
Rho guanyl-nucleotide exchange factor activity (GO:0005089)	0.0158415	0.267042	3.63749	15.0778	ABR,PLEKHG2,ARHGEF17,EPS8L1,ECT2			carbohydrate kinase activity (GO:0019200)	0.000230606	0.00382971	17.4651	146.266	FGGY,RBKS,XYLB,KHK
transmembrane receptor protein tyrosine kinase activity (GO:0004714)	0.0180823	0.276763	3.50722	14.0738	DDR1,TYRO3,IGF1R,EPHB3,FGFR1			acyl-CoA oxidase activity (GO:0003997)	0.000293634	0.00455132	39.2294	319.059	ACOX2,ACOX1,ACAA1
PDZ domain binding (GO:0030165)	0.0192771	0.276763	3.44551	13.6057	FZD1,FZD2,FZD7,CCDC88C,CFTR			phosphatidylcholine-sterol O-acyltransferase activator activity (GO:0060228)	0.000293634	0.00455132	39.2294	319.059	APOC1,APOE,APOA5
anion transmembrane transporter activity (GO:0008509)	0.0192771	0.276763	3.44551	13.6057	SLC4A11,SLC26A9,SLC4A3,CFTR,MFSD10			lipoprotein particle receptor binding (GO:0070325)	0.000336097	0.00504146	9.83838	78.6885	LRP1,APOC3,APOE,APOB,APOA5
chloride channel inhibitor activity (GO:0019869)	0.0199875	0.276763	11.1836	43.7575	STX1A,CFTR			acyl-CoA dehydrogenase activity (GO:0003995)	0.000423084	0.00575043	14.2881	110.989	ACOX2,ACOX1,IVD,ACAD11
histone-arginine N-methyltransferase activity (GO:0008469)	0.0199875	0.276763	11.1836	43.7575	PRMT2,PRMT1			oxidoreductase activity, acting on NAD(P)H, quinone or similar compound as acceptor (GO:0016655)	0.000423084	0.00575043	14.2881	110.989	CBR1,DCXR,AKR1C4,DHRS4
2-acylglycerol-3-phosphate O-acyltransferase activity (GO:0047144)	0.0199875	0.276763	11.1836	43.7575	LPCAT4,MBOAT2			heme binding (GO:0020037)	0.000424626	0.00575043	4.93801	38.3402	CYP2J2,PGRMC1,AMBP,CYP2D6,CAT,CYP4F11,SUOX,CYP8B1
UDP-glycosyltransferase activity (GO:0008194)	0.0205227	0.276763	3.38593	13.1585	UGT8,B3GALNT1,B3GNT8,HAS2,B4GALNT4			serine-type endopeptidase activity (GO:0004252)	0.000432828	0.00575043	3.05761	23.6817	C1S,F12,F11,PLG,PCSK6,F2,C2,DPP4,F7,PROC,MASP2,MASP1,KLKB1,CFB
anion:cation symporter activity (GO:0015296)	0.0220833	0.289537	4.02419	15.344	SLC34A2,SLC6A6,SLC6A8,SLC4A3			lipase activator activity (GO:0060229)	0.000504318	0.00651411	29.4205	223.37	APOC2,APOH,APOA5
mitogen-activated protein kinase kinase binding (GO:0031434)	0.0231688	0.289993	3.27273	12.3216	DDR1,TYRO3,IGF1R,EPHB3,FGFR1			anion:cation symporter activity (GO:0015296)	0.000658698	0.00806038	6.38899	46.8009	SLC10A1,SLC1A2,SLC6A13,SLC6A12,SLC6A1,SLC17A3
ion gated channel activity (GO:0022839)	0.023748	0.289993	5.34425	19.9889	TTYH1,ANO9,ANO4			cholesterol binding (GO:0015485)	0.000658698	0.00806038	6.38899	46.8009	STARD5,SCP2,ANXA6,APOC3,APOE,APOA5
arginine N-methyltransferase activity (GO:0016273)	0.0245757	0.289993	9.78514	36.2637	PRMT2,PRMT1			oxidoreductase activity, acting on the CH-CH group of donors, NAD or NADP as acceptor (GO:0016628)	0.000708972	0.00836941	12.0887	87.6636	PECR,BLVRB,DECR2,DECR1
cyclic-nucleotide phosphodiesterase activity (GO:0004112)	0.0245757	0.289993	9.78514	36.2637	PDE5A,PDE9A			bile acid binding (GO:0032052)	0.000791945	0.00836941	23.5352	168.065	NR1H4,PYGL,AKR1C4
enhancer binding (GO:0035326)	0.0263593	0.303454	5.11163	18.5855	RAI1,SOX11,TCF3			3-chloroallyl aldehyde dehydrogenase activity (GO:0004028)	0.000791945	0.00836941	23.5352	168.065	ALDH3A2,ALDH1A1,ALDH9A1
calcium-dependent phospholipid binding (GO:0005544)	0.0295432	0.316955	3.6491	12.8518	PCLO,ANXA3,ANXA8,SYT13			3-hydroxyacyl-CoA dehydrogenase activity (GO:0003857)	0.000791945	0.00836941	23.5352	168.065	EHHADH,HSD17B4,HADH
potassium:proton antiporter activity (GO:0015386)	0.0295467	0.316955	8.69746	30.6306	SLC9A5,SLC9A1			enoyl-CoA hydratase activity (GO:0004300)	0.000791945	0.00836941	23.5352	168.065	ECHS1,EHHADH,ECHDC2
3',5'-cyclic-GMP phosphodiesterase activity (GO:0047555)	0.0295467	0.316955	8.69746	30.6306	PDE5A,PDE9A			alcohol dehydrogenase (NAD) activity (GO:0004022)	0.000791945	0.00836941	23.5352	168.065	ADH1B,ADHFE1,ADH6
acetylgalactosaminyltransferase activity (GO:0008376)	0.0316138	0.324385	3.56598	12.3175	B3GALNT1,GALNT6,B3GNT8,B4GALNT4			hydro-lyase activity (GO:0016836)	0.00084377	0.00871895	6.06073	42.8956	ALAD,FH,ECHS1,EHHADH,HSD17B4,ECHDC2
inorganic anion transmembrane transporter activity (GO:0015103)	0.0316138	0.324385	3.56598	12.3175	SLC4A11,SLC26A9,SLC4A3,CFTR			oxidoreductase activity, acting on the CH-NH group of donors, NAD or NADP as acceptor (GO:0016646)	0.000893643	0.00903356	11.2247	78.7994	QDPR,ALDH1L1,MTHFD1,BLVRB
protein-arginine N-methyltransferase activity (GO:0016274)	0.0348785	0.329253	7.82731	26.2675	PRMT2,PRMT1			serine-type peptidase activity (GO:0008236)	0.00133865	0.013244	2.69803	17.8504	C1S,F12,F11,PLG,PCSK6,F2,C2,DPP4,F7,PROC,MASP2,MASP1,KLKB1,CFB
sodium ion binding (GO:0031402)	0.0348785	0.329253	7.82731	26.2675	SLC34A2,SLC24A3			long-chain fatty acid-CoA ligase activity (GO:0004467)	0.00163478	0.0158369	16.8091	107.852	ACSL1,SLC27A2,SLC27A5
UDP-galactose:beta-N-acetylglucosamine beta-1,3-galactosyltransferase activity (GO:0008499)	0.0348785	0.329253	7.82731	26.2675	B3GALNT1,B3GNT8			organic anion transmembrane transporter activity (GO:0008514)	0.00180271	0.0170144	4.38066	27.6791	SLC22A3,SLCO1B1,SLC22A25,ABCC2,SLCO2B1,SLC25A42,SLC17A3
high voltage-gated calcium channel activity (GO:0008331)	0.0348785	0.329253	7.82731	26.2675	CACNB1,CACNB3			endopeptidase inhibitor activity (GO:0004866)	0.0018833	0.0170144	3.48592	21.8732	ITIH4,ITIH3,AMBP,SERPIND1,SERPINC1,PROS1,SERPINA10,SERPING1,KNG1
voltage-gated cation channel activity (GO:0022843)	0.0395068	0.343293	2.50745	8.10228	KCNG1,KCNH2,CACNB1,KCNH3,CACNB3,NALCN			peptidase inhibitor activity (GO:0030414)	0.00190268	0.0170144	6.34376	39.7404	ITIH4,ITIH3,SERPIND1,PROS1,KNG1
transferase activity, transferring hexosyl groups (GO:0016758)	0.0395068	0.343293	2.50745	8.10228	UGT8,B3GALNT1,B3GNT8,HAS2,B4GALNT4,B4GALT5			endopeptidase regulator activity (GO:0061135)	0.00190268	0.0170144	6.34376	39.7404	ITIH4,ITIH3,SERPIND1,PROS1,KNG1
insulin-like growth factor I binding (GO:0031994)	0.0405502	0.343293	7.11537	22.8063	ITGB4,IGF1R			monocarboxylic acid binding (GO:0033293)	0.00197375	0.0173169	8.72849	54.3595	NR1H4,PYGL,AKR1C4,UGT1A9
organic acid:sodium symporter activity (GO:0005343)	0.0405502	0.343293	7.11537	22.8063	SLC6A6,SLC6A8			ATPase-coupled anion transmembrane transporter activity (GO:0043225)	0.00288743	0.024864	13.0724	76.4396	ABCC2,ABCC6,ABCB11
sodium:proton antiporter activity (GO:0015385)	0.0405502	0.343293	7.11537	22.8063	SLC9A5,SLC9A1			anion transmembrane transporter activity (GO:0008509)	0.00446069	0.0375511	4.21718	22.8253	SLC22A3,SLC22A25,ABCC2,SLCO2B1,ABCC6,SLC17A3
collagen binding (GO:0005518)	0.0407297	0.343293	3.26815	10.4607	DDR1,COMP,MRC2,SERPINH1			lipoprotein transporter activity (GO:0042954)	0.00460303	0.0375511	10.6945	57.5477	LRP1,CTAGE5,MIA3
MAP kinase kinase kinase activity (GO:0004709)	0.0456947	0.360124	2.68811	8.29491	DDR1,TYRO3,IGF1R,EPHB3,FGFR1			transaminase activity (GO:0008483)	0.00460303	0.0375511	10.6945	57.5477	AGXT2,ABAT,AGXT
insulin-like growth factor binding (GO:0005520)	0.0465414	0.360124	6.52209	20.0059	ITGB4,IGF1R			monocarboxylic acid transmembrane transporter activity (GO:0008028)	0.0079712	0.056526	5.60829	27.0988	SLCO1B1,CEACAM1,SLCO2B1,AKR1C4
monovalent cation:proton antiporter activity (GO:0005451)	0.0465414	0.360124	6.52209	20.0059	SLC9A5,SLC9A1			organic acid transmembrane transporter activity (GO:0005342)	0.00813412	0.056526	8.40155	40.4256	SLC22A25,SLC10A1,SLC17A3
beta-1,3-galactosyltransferase activity (GO:0048531)	0.0465414	0.360124	6.52209	20.0059	B3GALNT1,B3GNT8			antiporter activity (GO:0015297)	0.00813412	0.056526	8.40155	40.4256	SLC25A15,SLC7A9,SLC25A20
heparan sulfate sulfotransferase activity (GO:0034483)	0.0465414	0.360124	6.52209	20.0059	HS3ST1,HS6ST2			arachidonic acid monooxygenase activity (GO:0008391)	0.00813412	0.056526	8.40155	40.4256	CYP2J2,CYP4F2,CYP4F12
chloride transmembrane transporter activity (GO:0015108)	0.0511842	0.383647	3.01613	8.96491	CLIC6,TTYH1,SLC26A9,CFTR			arachidonic acid epoxygenase activity (GO:0008392)	0.00813412	0.056526	8.40155	40.4256	CYP2J2,CYP4F2,CYP4F12
cadherin binding (GO:0045296)	0.0520104	0.383647	1.70842	5.05062	OLFM4,SEPT2,FAM129B,CDH6,PLCB3,EPCAM,FSCN1,EPS8L1,PKP3,PROM1,MAPRE1,S100A11,DBN1			endopeptidase activity (GO:0004175)	0.00813857	0.056526	2.00141	9.62905	C1S,F12,F11,PLG,PCSK6,F2,C2,DPP4,F7,CTSO,PROC,SENP8,MASP2,MASP1,USP30,KLKB1,CFB
FK506 binding (GO:0005528)	0.0528327	0.383647	6.02008	17.7028	FKBP10,FKBP9			alcohol dehydrogenase activity, zinc-dependent (GO:0004024)	0.00875241	0.056526	19.5743	92.7514	ADH1B,ADH6
myosin V binding (GO:0031489)	0.0528327	0.383647	6.02008	17.7028	RAB25,RAB6B			carnitine transmembrane transporter activity (GO:0015226)	0.00875241	0.056526	19.5743	92.7514	SLC25A15,SLC25A20
hormone activity (GO:0005179)	0.0569227	0.407083	2.51515	7.20858	GAL,NTS,INHA,PTHLH,GUCA2A			solute:proton antiporter activity (GO:0015299)	0.00875241	0.056526	19.5743	92.7514	SLC47A1,SLC22A18
alkali metal ion binding (GO:0031420)	0.0594054	0.418498	5.58979	15.782	SLC34A2,SLC24A3			amino-acid betaine transmembrane transporter activity (GO:0015199)	0.00875241	0.056526	19.5743	92.7514	SLC25A15,SLC25A20
								L-ornithine transmembrane transporter activity (GO:0000064)	0.00875241	0.056526	19.5743	92.7514	SLC25A15,SLC25A20
								ubiquinone binding (GO:0048039)	0.00875241	0.056526	19.5743	92.7514	ETFDH,SDHB
								hydrolase activity, acting on carbon-nitrogen (but not peptide) bonds, in cyclic amides (GO:0016812)	0.00875241	0.056526	19.5743	92.7514	AMDHD1,DPYS
								acetyl-CoA C-acyltransferase activity (GO:0003988)	0.00875241	0.056526	19.5743	92.7514	ACAA1,ACAT1
								very long-chain fatty acid-CoA ligase activity (GO:0031957)	0.00875241	0.056526	19.5743	92.7514	SLC27A2,SLC27A5
								sodium-independent organic anion transmembrane transporter activity (GO:0015347)	0.00889498	0.0566598	5.41463	25.5693	SLC22A3,SLCO1B1,SLC22A25,SLCO2B1
								zinc ion binding (GO:0008270)	0.00936539	0.0588501	2.07044	9.67048	ENPEP,ADH1B,DPYS,BHMT2,SORD,MYRIP,ADH5,KNG1,ADH6,SOD1,ALAD,BHMT,DHX58,RGN,ENPP1
								steroid hydroxylase activity (GO:0008395)	0.0109457	0.0678635	5.06478	22.8665	CYP2J2,CYP27A1,CYP2D6,CYP8B1
								transition metal ion binding (GO:0046914)	0.0120479	0.070937	1.87398	8.28089	ENPEP,ADH1B,DPYS,BHMT2,SORD,MYRIP,ADH5,KNG1,ADH6,SOD1,ALAD,HMGCL,BHMT,DHX58,RGN,ENPP1,NUDT16,PCK2
								quaternary ammonium group transmembrane transporter activity (GO:0015651)	0.0120517	0.070937	15.6586	69.1885	SLC22A3,SLC25A20
								retinal dehydrogenase activity (GO:0001758)	0.0120517	0.070937	15.6586	69.1885	ALDH1A1,AKR1C4
								oxidoreductase activity, acting on paired donors, with incorporation or reduction of molecular oxygen, reduced iron-sulfur protein as one donor, and incorporation of one atom of oxygen (GO:0016713)	0.0120517	0.070937	15.6586	69.1885	CYP4F2,CYP4F12
								serine-type endopeptidase inhibitor activity (GO:0004867)	0.0128403	0.0731646	3.85205	16.7763	AMBP,SERPIND1,SERPINC1,SERPINA10,SERPING1
								low-density lipoprotein particle receptor binding (GO:0050750)	0.0129021	0.0731646	6.91786	30.0952	APOE,APOB,APOA5
								alcohol dehydrogenase (NADP+) activity (GO:0008106)	0.0129021	0.0731646	6.91786	30.0952	AKR1C4,DHRS3,DHRS4
								carboxylic ester hydrolase activity (GO:0052689)	0.0148155	0.0830023	2.86993	12.0884	PON3,AADAC,RGN,ABHD6,BPHL,CES2,CES1
								ether hydrolase activity (GO:0016803)	0.0158049	0.0831032	13.0482	54.1165	EPHX2,EPHX1
								phospholipase inhibitor activity (GO:0004859)	0.0158049	0.0831032	13.0482	54.1165	APOC1,ANGPTL3
								tau protein binding (GO:0048156)	0.0158049	0.0831032	13.0482	54.1165	APOE,HDAC6
								phosphatidylcholine transporter activity (GO:0008525)	0.0158049	0.0831032	13.0482	54.1165	ABCB4,PCTP
								NADP-retinol dehydrogenase activity (GO:0052650)	0.0158049	0.0831032	13.0482	54.1165	DHRS3,DHRS4
								amino acid binding (GO:0016597)	0.0159058	0.0831032	4.48502	18.5728	GCLC,SHMT1,NAGS,AGXT
								nucleoside-triphosphate diphosphatase activity (GO:0047429)	0.0199875	0.0999375	11.1836	43.7575	ENPP1,NUDT16
								salt transmembrane transporter activity (GO:1901702)	0.0199875	0.0999375	11.1836	43.7575	SLC22A25,SLC17A3
								sterol esterase activity (GO:0004771)	0.0199875	0.0999375	11.1836	43.7575	CES2,CES1
								urate transmembrane transporter activity (GO:0015143)	0.0199875	0.0999375	11.1836	43.7575	SLC22A25,SLC17A3
								lipase activity (GO:0016298)	0.0220833	0.109242	4.02419	15.344	AADAC,ABHD6,CES2,CES1
								ligand-dependent nuclear receptor transcription coactivator activity (GO:0030374)	0.0231688	0.113405	3.27273	12.3216	THRB,NR1I3,RORC,NR1H4,PPARA
								N-acyltransferase activity (GO:0016410)	0.023748	0.113844	5.34425	19.9889	GLYATL1,GLYAT,BAAT
								triglyceride lipase activity (GO:0004806)	0.023748	0.113844	5.34425	19.9889	AADAC,CES2,CES1
								secondary active transmembrane transporter activity (GO:0015291)	0.0245707	0.115431	3.21891	11.9299	SLC22A3,SLCO1B1,SLC22A25,SLC7A9,SLCO2B1
								NADPH binding (GO:0070402)	0.0245757	0.115431	9.78514	36.2637	GRHPR,DECR1
								carboxy-lyase activity (GO:0016831)	0.0263593	0.122571	5.11163	18.5855	GGCX,MLYCD,PCK2
								4 iron, 4 sulfur cluster binding (GO:0051539)	0.0295467	0.134698	8.69746	30.6306	ETFDH,SDHB
								nucleotide diphosphatase activity (GO:0004551)	0.0295467	0.134698	8.69746	30.6306	ENPP1,NUDT6
								metal ion binding (GO:0046872)	0.0300245	0.135547	1.68015	5.89016	LRP1,EPHX2,ITPR2,PDXP,ITIH1,CLYBL,HMGCL,PINK1,GCLC,STIM1,PITPNM2,RGN,PIR,ENPP1,CDHR5,NUDT16,APOE,MASP1
								L-amino acid transmembrane transporter activity (GO:0015179)	0.0337674	0.150979	3.48656	11.8134	SLC25A15,SLC7A9,SLC1A2,SLC25A20
								NADP binding (GO:0050661)	0.0382688	0.169476	4.35345	14.2058	GRHPR,CAT,DECR1
								hydrolase activity, acting on carbon-nitrogen (but not peptide) bonds, in linear amides (GO:0016811)	0.0396512	0.172989	2.80375	9.04949	ACY3,BTD,ACY1,UPB1,HDAC6
								magnesium ion binding (GO:0000287)	0.0404776	0.172989	2.2931	7.354	HMGCL,GCLC,PINK1,EPHX2,PDXP,NUDT16,CLYBL
								nucleoside-diphosphatase activity (GO:0017110)	0.0405502	0.172989	7.11537	22.8063	SLC25A42,NUDT16
								thiolester hydrolase activity (GO:0016790)	0.0405502	0.172989	7.11537	22.8063	NUDT7,HAGH
								metalloexopeptidase activity (GO:0008235)	0.0457898	0.193566	3.1371	9.67384	ENPEP,CPB2,NUDT16,CPN2
								phosphoric diester hydrolase activity (GO:0008081)	0.0487056	0.204037	3.91751	11.8385	ENPP1,GPLD1,ENPP7
								amino acid transmembrane transporter activity (GO:0015171)	0.0511842	0.210625	3.01613	8.96491	SLC7A9,SLC1A2,SLC6A12,SLC38A4
								transferase activity, transferring acyl groups other than amino-acyl groups (GO:0016747)	0.0511842	0.210625	3.01613	8.96491	SCP2,DBT,GLYAT,BAAT
								manganese ion binding (GO:0030145)	0.0563546	0.229867	3.67228	10.5618	HMGCL,NUDT16,PCK2

## Sheet: Reactome signaling pathways
Up-regulated pathway analysis								Down-regulated pathway analysis
Term	P-value	FDR	Z-Score	Combined Score	Genes			Term	P-value	FDR	Z-Score	Combined Score	Genes
Extracellular matrix organization Homo sapiens R-HSA-1474244	1.28486e-08	9.17393e-06	4.10709	74.626	DDR1,FBN2,LAMA5,PTPRS,COL16A1,ITGB4,LAMA1,COL11A1,COL11A2,LAMC2,COMP,SERPINH1,COL10A1,ITGB8,TGFB1,MMP7,TGFB3,ITGA3,LAMB1,MMP10,MMP11,VCAN,MFAP2,COL8A2,COL9A2,AGRN			Metabolism Homo sapiens R-HSA-1430728	1.18724e-73	6.68417e-71	6.75966	1135.06	DMGDH,PI4K2B,ACSM1,ACSM5,SCP2,CYP2D6,MLYCD,ACAD11,XYLB,PDK2,SULT2A1,MCCC2,STARD5,ACSL1,SLC6A12,CMBL,UPB1,CYP27A1,RBP4,POR,BTD,MTHFD1,ACOT1,SUCLG2,ACOT6,HPD,ALDH7A1,ACOT4,CES2,CES1,SLC22A3,SLC35D1,SAR1B,SHMT1,PEX11A,SDC2,ABCB4,MTTP,MGST1,MTMR4,ADH5,ADH6,PNPO,HAO1,ASL,APOE,DECR2,APOB,DECR1,PCK2,GLYATL1,SLC10A1,CYP4F2,ADHFE1,CYP4F3,BHMT,ALDH6A1,ADI1,PAH,SDC1,NDUFAF1,MOCS2,ACY3,HIBADH,ACY1,MOGAT2,DPY…
ECM proteoglycans Homo sapiens R-HSA-3000178	9.29366e-07	0.000331784	8.82313	122.542	COMP,LAMA5,VCAN,PTPRS,TGFB1,LAMA1,TGFB3,LAMB1,COL9A2,AGRN			Metabolism of lipids and lipoproteins Homo sapiens R-HSA-556833	5.01851e-31	1.41271e-28	6.01872	419.908	DMGDH,PI4K2B,PECR,ALAS1,MOGAT2,PRKAG2,MCEE,SCP2,CPT2,MLYCD,HMGCS2,ACAD11,HADH,ACAA1,SULT2A1,ENPP7,CBR1,ABCG8,PHYH,ABCG5,STARD5,PCYT2,ACSL1,ACOT12,BAAT,APOA5,CYP27A1,ALDH3A2,BDH1,ACOX2,ACOX1,EHHADH,PCCB,GPD1,ACOT1,ACOT6,PPARA,SLC27A2,ALDH7A1,ACOT4,SLC27A5,ECHS1,SAR1B,INSIG1,PEX11A,ABCB4,MTTP,HSD17B4,MTMR4,ABCB11,ACAT1,SLCO1B1,HMGCL,HACL1,SLC25A20,APOE,UGT1A9,DECR2,APOB,DECR1,CYP2J2,SLC10A1,CYP4F2,…
Non-integrin membrane-ECM interactions Homo sapiens R-HSA-3000171	8.06105e-06	0.00191853	9.30942	109.185	DDR1,LAMA5,TGFB1,ITGB4,LAMA1,LAMC2,LAMB1,AGRN			Biological oxidations Homo sapiens R-HSA-211859	7.55226e-25	1.41731e-22	10.5775	587.505	ACY3,SLC35D1,ACY1,TPMT,ADH1B,ACSM1,MGST1,ACSM2A,ACSM5,GLYAT,BPHL,ADH5,PAPSS2,ACSM2B,ADH6,ALDH2,CYP2D6,UGT1A9,SULT2A1,CYP2J2,GLYATL1,CYP4F2,CYP4F3,EPHX1,NR1H4,CMBL,FMO3,MAT1A,CYP4F11,CYP8B1,CYP4F12,CYP27A1,POR,GCLC,AADAC,GSTA1,ALDH1A1,UGT2B4,CES2,CES1
Laminin interactions Homo sapiens R-HSA-3000157	1.66515e-05	0.00297229	13.9197	153.159	LAMA5,ITGB4,ITGA3,LAMA1,LAMC2,LAMB1			Metabolism of amino acids and derivatives Homo sapiens R-HSA-71291	7.4332e-23	1.04622e-20	7.10912	362.235	HIBADH,SHMT1,HAAO,TAT,GPT,HNMT,PAPSS2,DDO,ACAT1,DHTKD1,IYD,AMDHD1,DBT,ASL,HAO1,HIBCH,MCCC2,HGD,AGXT2,BHMT2,GPT2,DIO1,SLC6A12,PIPOX,MAT1A,FAH,SUOX,AGMAT,QDPR,SEPSECS,GRHPR,SLC25A15,ALDH6A1,BHMT,GCLC,DAO,TST,ADI1,PAH,IVD,CTH,NAGS,AGXT,CDO1,ALDH7A1,HPD,OTC,ALDH9A1
Collagen formation Homo sapiens R-HSA-1474290	5.09128e-05	0.00727034	5.28571	52.2514	COL16A1,MMP7,ITGB4,COL11A1,COL11A2,COL8A2,SERPINH1,COL10A1,LAMC2,COL9A2			Peroxisomal lipid metabolism Homo sapiens R-HSA-390918	4.63276e-16	5.21649e-14	43.1811	1524.65	PECR,PHYH,HSD17B4,ALDH3A2,NUDT7,SCP2,ACOX2,ACOX1,EHHADH,HACL1,MLYCD,ACAA1,CRAT,SLC27A2
Assembly of collagen fibrils and other multimeric structures Homo sapiens R-HSA-2022090	0.000375043	0.0446301	5.87679	46.3588	MMP7,ITGB4,COL11A1,COL11A2,COL8A2,COL10A1,LAMC2			Phase 1 - Functionalization of compounds Homo sapiens R-HSA-211945	6.57021e-16	6.16505e-14	12.7753	446.608	CYP2J2,ADH1B,CYP4F2,EPHX1,CYP4F3,NR1H4,CMBL,FMO3,CYP4F11,BPHL,CYP8B1,CYP4F12,ADH5,ADH6,CYP27A1,POR,ALDH2,AADAC,CYP2D6,ALDH1A1,CES2,CES1
Collagen biosynthesis and modifying enzymes Homo sapiens R-HSA-1650814	0.000966168	0.0985491	4.93002	34.2251	COL16A1,COL11A1,COL11A2,COL8A2,SERPINH1,COL10A1,COL9A2			Fatty acid, triacylglycerol, and ketone body metabolism Homo sapiens R-HSA-535734	4.05549e-15	3.26177e-13	6.86354	227.449	ECHS1,ALAS1,MOGAT2,PEX11A,ABCB4,PRKAG2,ACAT1,HMGCL,MCEE,CPT2,HMGCS2,SLC25A20,ACAD11,DECR2,HADH,UGT1A9,SULT2A1,DECR1,ACSL1,NR1H4,ACOT12,APOA5,ACSF2,BDH1,ACOX1,GPD1,PCCB,ACOT1,ACOT6,PPARA,ACOT4
Class B/2 (Secretin family receptors) Homo sapiens R-HSA-373080	0.00119218	0.106402	4.15576	27.9764	FZD1,WNT10A,FZD2,GIPR,FZD7,WNT7B,SCTR,PTHLH			Formation of Fibrin Clot (Clotting Cascade) Homo sapiens R-HSA-140877	1.09571e-14	7.71109e-13	25.0979	806.768	FGA,SERPIND1,SERPINC1,PROS1,F12,FGG,F11,F2,KNG1,F5,F7,PROC,SERPING1,F13B,KLKB1
Neurotoxicity of clostridium toxins Homo sapiens R-HSA-168799	0.00163478	0.121038	16.8091	107.852	SNAP25,SV2A,STX1A			Bile acid and bile salt metabolism Homo sapiens R-HSA-194068	1.14061e-12	7.13512e-11	23.6339	649.921	SLC10A1,NR1H4,HSD17B4,AKR1C4,ABCB11,BAAT,CYP8B1,CYP27A1,SLCO1B1,SCP2,ACOX2,SLC27A2,SLC27A5
Cell-Cell communication Homo sapiens R-HSA-1500931	0.00169521	0.121038	3.26851	20.8529	CDH6,CLDN10,FBLIM1,ITGB4,NCK2,CLDN18,LAMC2,CDH17,DSCAML1,MAPK13			Metabolism of vitamins and cofactors Homo sapiens R-HSA-196854	2.50164e-12	1.40843e-10	7.47379	199.655	MCCC2,CYB5A,ALDH1L1,MOCS2,LRP1,SDC2,SHMT1,QPRT,APOC3,AKR1C4,CYP8B1,RBP4,BTD,PC,MTHFD1,APOC2,PCCB,PNPO,ENPP1,SDC1,APOE,APOB,MOCS1
Collagen degradation Homo sapiens R-HSA-1442490	0.00273302	0.174166	5.78313	34.134	MMP11,COL16A1,MMP7,COL9A2,MMP10			Synthesis of bile acids and bile salts via 7alpha-hydroxycholesterol Homo sapiens R-HSA-193368	3.97733e-12	2.03567e-10	33.7198	885.16	CYP27A1,ACOX2,SCP2,NR1H4,HSD17B4,AKR1C4,BAAT,ABCB11,CYP8B1,SLC27A2,SLC27A5
Glycosaminoglycan metabolism Homo sapiens R-HSA-1630316	0.00338596	0.174166	3.17304	18.0486	VCAN,GPC2,HAS2,AGRN,HS6ST2,HS3ST1,SLC9A1,CHST3,B4GALT5			Synthesis of bile acids and bile salts Homo sapiens R-HSA-192105	1.94109e-11	9.10696e-10	27.3931	675.657	CYP27A1,SCP2,ACOX2,NR1H4,HSD17B4,AKR1C4,ABCB11,BAAT,CYP8B1,SLC27A2,SLC27A5
Transport of inorganic cations/anions and amino acids/oligopeptides Homo sapiens R-HSA-425393	0.0033865	0.174166	3.46806	19.7262	SLC34A2,SLC6A6,SLC6A19,SLC9A5,SLC24A3,SLC26A9,SLC4A3,SLC9A1			Common Pathway of Fibrin Clot Formation Homo sapiens R-HSA-140875	1.32242e-09	5.31804e-08	27.4766	561.726	FGA,PROC,SERPIND1,SERPINC1,PROS1,FGG,F13B,F2,F5
Elastic fibre formation Homo sapiens R-HSA-1566948	0.00341501	0.174166	5.46128	31.0177	FBN2,TGFB1,TGFB3,MFAP2,ITGB8			Intrinsic Pathway of Fibrin Clot Formation Homo sapiens R-HSA-140837	1.32242e-09	5.31804e-08	27.4766	561.726	PROC,SERPIND1,SERPINC1,F12,F11,SERPING1,F2,KLKB1,KNG1
Degradation of the extracellular matrix Homo sapiens R-HSA-1474228	0.00513173	0.232957	3.21918	16.9725	MMP11,LAMA5,COL16A1,MMP7,LAMC2,LAMB1,COL9A2,MMP10			Branched-chain amino acid catabolism Homo sapiens R-HSA-70895	2.12467e-09	7.97459e-08	25.5127	509.479	MCCC2,ALDH6A1,HIBADH,SHMT1,IVD,DBT,HIBCH,ACAT1,ALDH9A1
Cell junction organization Homo sapiens R-HSA-446728	0.00575092	0.232957	3.49056	18.0057	CDH6,CLDN10,ITGB4,FBLIM1,CLDN18,LAMC2,CDH17			Chylomicron-mediated lipid transport Homo sapiens R-HSA-174800	2.87753e-09	1.01253e-07	35.2141	692.532	SAR1B,APOC2,MTTP,APOC3,SDC1,APOE,APOB,APOA5
Signaling by MST1 Homo sapiens R-HSA-8852405	0.00593281	0.232957	26.1004	133.823	SPINT1,SPINT2			Histidine, lysine, phenylalanine, tyrosine, proline and tryptophan catabolism Homo sapiens R-HSA-6788656	3.42751e-09	1.11863e-07	14.5992	284.559	QDPR,HGD,AMDHD1,TAT,HAAO,PAH,PIPOX,HNMT,FAH,ALDH7A1,HPD
O-linked glycosylation of mucins Homo sapiens R-HSA-913709	0.00606589	0.232957	3.93522	20.0896	GALNT6,MUC1,B3GNT8,CHST4,B4GALT5,MUC6			Phase II conjugation Homo sapiens R-HSA-156580	3.57645e-09	1.11863e-07	7.64109	148.611	GLYATL1,TPMT,SLC35D1,ACSM1,MGST1,ACSM2A,ACSM5,MAT1A,GLYAT,ACSM2B,PAPSS2,GCLC,GSTA1,UGT2B4,UGT1A9,SULT2A1
Molecules associated with elastic fibres Homo sapiens R-HSA-2129379	0.00631751	0.232957	6.04032	30.5908	TGFB1,TGFB3,MFAP2,ITGB8			Sulfur amino acid metabolism Homo sapiens R-HSA-1614635	5.08015e-09	1.50533e-07	22.3213	426.29	GCLC,BHMT,TST,ADI1,BHMT2,CTH,MAT1A,SUOX,CDO1
Integrin cell surface interactions Homo sapiens R-HSA-216083	0.0065254	0.232957	3.87051	19.4766	COMP,COL16A1,ITGA3,ITGB8,COL9A2,AGRN			Conjugation of carboxylic acids Homo sapiens R-HSA-159424	1.86735e-08	5.00627e-07	78.9352	1404.74	GLYATL1,ACSM1,ACSM2A,ACSM5,GLYAT,ACSM2B
HS-GAG biosynthesis Homo sapiens R-HSA-2022928	0.00711269	0.241831	5.81631	28.7667	GPC2,AGRN,HS6ST2,HS3ST1			Amino Acid conjugation Homo sapiens R-HSA-156587	1.86735e-08	5.00627e-07	78.9352	1404.74	GLYATL1,ACSM1,ACSM2A,ACSM5,GLYAT,ACSM2B
Heparan sulfate/heparin (HS-GAG) metabolism Homo sapiens R-HSA-1638091	0.0110688	0.29672	4.00969	18.0581	VCAN,GPC2,AGRN,HS6ST2,HS3ST1			Phenylalanine and tyrosine catabolism Homo sapiens R-HSA-71182	9.84088e-08	2.51837e-06	47.3563	764.053	QDPR,HGD,TAT,PAH,FAH,HPD
Defective B3GALT6 causes EDSP2 and SEMDJL1 Homo sapiens R-HSA-4420332	0.0111708	0.29672	7.3506	33.0369	VCAN,GPC2,AGRN			Glyoxylate metabolism and glycine degradation Homo sapiens R-HSA-389661	1.07326e-07	2.62715e-06	18.6351	299.045	GRHPR,DAO,AGXT2,DBT,HAO1,AGXT,DDO,DHTKD1
Defective B4GALT7 causes EDS, progeroid type Homo sapiens R-HSA-3560783	0.0111708	0.29672	7.3506	33.0369	VCAN,GPC2,AGRN			Metabolism of water-soluble vitamins and cofactors Homo sapiens R-HSA-196849	1.48486e-07	3.48324e-06	6.65844	104.689	MCCC2,CYB5A,ALDH1L1,MOCS2,SHMT1,QPRT,CYP8B1,BTD,PC,MTHFD1,PCCB,PNPO,ENPP1,MOCS1
Defective B3GAT3 causes JDSSDHD Homo sapiens R-HSA-3560801	0.0111708	0.29672	7.3506	33.0369	VCAN,GPC2,AGRN			Conjugation of salicylate with glycine Homo sapiens R-HSA-177128	5.03738e-07	1.13442e-05	65.6465	951.953	GLYATL1,ACSM2A,ACSM5,GLYAT,ACSM2B
Signaling by Rho GTPases Homo sapiens R-HSA-194315	0.0113681	0.29672	1.92576	8.62153	PLEKHG2,RCC2,ARHGEF17,H2AFX,LIMK1,ARHGAP39,CYBA,ABR,DEPDC1B,KLC3,ABI2,TRIP10,RHOV,MAPRE1,ECT2,CFTR,MAD2L1			Retinoid metabolism and transport Homo sapiens R-HSA-975634	7.59658e-07	1.64495e-05	10.813	152.359	RBP4,LRP1,SDC2,APOC2,APOC3,SDC1,APOE,AKR1C4,APOB
Rho GTPase cycle Homo sapiens R-HSA-194840	0.0116316	0.29672	2.76508	12.3158	ABR,DEPDC1B,PLEKHG2,ARHGEF17,TRIP10,ARHGAP39,RHOV,ECT2			Recycling of bile acids and salts Homo sapiens R-HSA-159418	9.78872e-07	1.96823e-05	26.3036	363.96	SLCO1B1,SLC10A1,NR1H4,BAAT,ABCB11,SLC27A5
Signaling by NOTCH1 t(7,9)(NOTCH1:M1580 K2555) Translocation Mutant Homo sapiens R-HSA-2660825	0.0120517	0.29672	15.6586	69.1885	NOTCH1,JAG1			Fatty acids Homo sapiens R-HSA-211935	9.78872e-07	1.96823e-05	26.3036	363.96	CYP2J2,CYP2D6,CYP4F2,CYP4F3,CYP4F11,CYP4F12
Constitutive Signaling by NOTCH1 t(7,9)(NOTCH1:M1580 K2555) Translocation Mutant Homo sapiens R-HSA-2660826	0.0120517	0.29672	15.6586	69.1885	NOTCH1,JAG1			Lipoprotein metabolism Homo sapiens R-HSA-174824	1.47805e-06	2.86945e-05	12.1789	163.499	SAR1B,APOC2,MTTP,APOC3,SDC1,APOE,APOB,APOA5
NCAM1 interactions Homo sapiens R-HSA-419037	0.0132786	0.316031	4.75733	20.5593	CACNB1,CACNB3,COL9A2,AGRN			Catabolism of glucuronate to xylulose-5-phosphate Homo sapiens R-HSA-5661270	1.89189e-06	3.43591e-05	157.25	2072.23	DCXR,SORD,CRYL1,XYLB
Post-chaperonin tubulin folding pathway Homo sapiens R-HSA-389977	0.0167997	0.378083	6.18903	25.2908	TUBB2B,TUBA1A,TUBB3			Alpha-oxidation of phytanate Homo sapiens R-HSA-389599	1.89189e-06	3.43591e-05	157.25	2072.23	ALDH3A2,PHYH,HACL1,SLC27A2
Signaling by Wnt Homo sapiens R-HSA-195721	0.0169449	0.378083	1.97023	8.03417	FZD1,WNT10A,FZD2,CTBP2,FZD7,WNT7B,H2AFX,ITPR3,CSNK1E,KREMEN2,PLCB3,VANGL2,CCDC88C,SOX4			Gamma-carboxylation of protein precursors Homo sapiens R-HSA-159740	2.17448e-06	3.73774e-05	39.3838	513.515	F7,PROC,GGCX,PROS1,F2
Axon guidance Homo sapiens R-HSA-422475	0.0199715	0.400437	1.68674	6.60096	DUSP4,MYO10,LAMA1,LIMK1,RASAL1,ARHGAP39,LAMB1,L1CAM,IL17RD,EFNA5,ANK1,CACNB1,CACNB3,NRG3,NCK2,SLIT1,PLXNA1,COL9A2,AGRN,EPHB3,FGFR1			Platelet degranulation Homo sapiens R-HSA-114608	2.19086e-06	3.73774e-05	5.63128	73.3825	FGA,ITIH4,ITIH3,PROS1,RARRES2,FGG,PLG,SEPP1,KNG1,F5,SOD1,APOH,SERPING1
Type I hemidesmosome assembly Homo sapiens R-HSA-446107	0.0199875	0.400437	11.1836	43.7575	ITGB4,LAMC2			Mitochondrial Fatty Acid Beta-Oxidation Homo sapiens R-HSA-77289	2.31947e-06	3.84077e-05	21.519	279.191	MCEE,ECHS1,PCCB,HADH,ACAD11,DECR1
Sodium/Proton exchangers Homo sapiens R-HSA-425986	0.0199875	0.400437	11.1836	43.7575	SLC9A5,SLC9A1			Regulation of Complement cascade Homo sapiens R-HSA-977606	2.54859e-06	4.09959e-05	14.5582	187.51	C8G,PROS1,C4BPA,C4BPB,C8A,CFB,C2
Signal Transduction Homo sapiens R-HSA-162582	0.0226126	0.400437	1.30442	4.94277	OXTR,ARHGAP39,SPINT2,GLI1,IGF1R,IFT52,EDNRA,CYP26B1,NCK2,PMEPA1,SOX4,IER3,DUSP4,PLEKHG2,SPHK1,ARHGEF17,H2AFX,CYBA,KREMEN2,CSNK1E,IL17RD,MMP10,DEPDC1B,PLCB3,PLCB4,GAL,SPINT1,NRG3,ADORA2B,GPR161,ESRP1,ADAM12,RHOV,MAPRE1,CFTR,ATP6V1B1,NOTCH1,CRABP2,CTBP2,GIPR,LPAR2,RASAL1,ITPR3,NTS,PTHLH,HDAC7,ABR,KLC3,GPC2,E2F5,ECT2,STRA6,FZD1,LINGO1,WNT10A,GABBR1,FZD2,JAG1,TGFB1,FZD7,WNT7B,RCC2,LIMK1,SCTR,MAPK13,V…			Cytochrome P450 - arranged by substrate type Homo sapiens R-HSA-211897	2.92142e-06	4.56878e-05	7.63265	97.2663	CYP27A1,CYP2J2,POR,CYP2D6,CYP4F2,CYP4F3,NR1H4,CYP4F11,CYP8B1,CYP4F12
Diseases of glycosylation Homo sapiens R-HSA-3781865	0.022959	0.400437	2.87617	10.8548	VCAN,MUC1,NOTCH1,GPC2,AGRN,MUC6			Response to elevated platelet cytosolic Ca2+ Homo sapiens R-HSA-76005	3.71453e-06	5.6521e-05	5.33963	66.7628	FGA,ITIH4,ITIH3,PROS1,RARRES2,FGG,PLG,SEPP1,KNG1,F5,SOD1,APOH,SERPING1
Basigin interactions Homo sapiens R-HSA-210991	0.023748	0.400437	5.34425	19.9889	ITGA3,L1CAM,SLC16A3			Gamma-carboxylation, transport, and amino-terminal cleavage of proteins Homo sapiens R-HSA-159854	3.90456e-06	5.78491e-05	32.8182	408.697	F7,PROC,GGCX,PROS1,F2
Formation of tubulin folding intermediates by CCT/TriC Homo sapiens R-HSA-389960	0.023748	0.400437	5.34425	19.9889	TUBB2B,TUBA1A,TUBB3			Metabolism of fat-soluble vitamins Homo sapiens R-HSA-6806667	4.24503e-06	6.12808e-05	8.492	105.044	RBP4,LRP1,SDC2,APOC2,APOC3,SDC1,APOE,AKR1C4,APOB
Synthesis of IP3 and IP4 in the cytosol Homo sapiens R-HSA-1855204	0.023748	0.400437	5.34425	19.9889	PLCB3,PLCB4,PLCD3			Fructose metabolism Homo sapiens R-HSA-5652084	5.5632e-06	7.28391e-05	78.621	951.262	GLYCTK,ALDH1A1,SORD,KHK
Kinesins Homo sapiens R-HSA-983189	0.0238261	0.400437	3.92339	14.6616	KLC3,KIF26B,KIF11,KIF3C			Choline catabolism Homo sapiens R-HSA-6798163	5.5632e-06	7.28391e-05	78.621	951.262	DMGDH,BHMT,SARDH,ALDH7A1
Inositol phosphate metabolism Homo sapiens R-HSA-1483249	0.0238261	0.400437	3.92339	14.6616	ISYNA1,PLCB3,PLCB4,PLCD3			Beta-oxidation of very long chain fatty acids Homo sapiens R-HSA-390247	5.5632e-06	7.28391e-05	78.621	951.262	ACOX1,HSD17B4,ACAA1,CRAT
NRAGE signals death through JNK Homo sapiens R-HSA-193648	0.0256499	0.400437	3.8275	14.0209	ABR,PLEKHG2,ARHGEF17,ECT2			Conjugation of benzoate with glycine Homo sapiens R-HSA-177135	5.5632e-06	7.28391e-05	78.621	951.262	GLYATL1,ACSM1,GLYAT,ACSM2B
RMTs methylate histone arginines Homo sapiens R-HSA-3214858	0.0256499	0.400437	3.8275	14.0209	SMARCD1,PRMT1,CDK4,H2AFX			Ethanol oxidation Homo sapiens R-HSA-71384	6.55595e-06	8.20222e-05	28.1284	335.717	ALDH2,ADH1B,ALDH1A1,ADH5,ADH6
Metabolism of carbohydrates Homo sapiens R-HSA-71387	0.0257339	0.400437	1.90838	6.98456	PFKFB3,SLC5A1,ENO2,HS6ST2,HS3ST1,SLC9A1,NUP93,VCAN,GPC2,HAS2,AGRN,CHST3,B4GALT5			Eicosanoids Homo sapiens R-HSA-211979	6.55595e-06	8.20222e-05	28.1284	335.717	CYP4F2,CYP4F3,CYP4F11,CYP8B1,CYP4F12
Diseases associated with glycosaminoglycan metabolism Homo sapiens R-HSA-3560782	0.0263593	0.400437	5.11163	18.5855	VCAN,GPC2,AGRN			Lipid digestion, mobilization, and transport Homo sapiens R-HSA-73923	1.02622e-05	0.000122389	6.50351	74.7061	ABCG8,ABCG5,SAR1B,APOC2,MTTP,APOC3,SDC1,APOE,APOB,APOA5
A tetrasaccharide linker sequence is required for GAG synthesis Homo sapiens R-HSA-1971475	0.0263593	0.400437	5.11163	18.5855	VCAN,GPC2,AGRN			alpha-linolenic (omega3) and linoleic (omega6) acid metabolism Homo sapiens R-HSA-2046104	1.04346e-05	0.000122389	24.6111	282.299	SCP2,ACSL1,ACOX1,HSD17B4,ACAA1
Uptake and actions of bacterial toxins Homo sapiens R-HSA-5339562	0.0291179	0.421927	4.89839	17.3227	SNAP25,SV2A,STX1A			alpha-linolenic acid (ALA) metabolism Homo sapiens R-HSA-2046106	1.04346e-05	0.000122389	24.6111	282.299	SCP2,ACSL1,ACOX1,HSD17B4,ACAA1
Prefoldin mediated transfer of substrate to CCT/TriC Homo sapiens R-HSA-389957	0.0291179	0.421927	4.89839	17.3227	TUBB2B,TUBA1A,TUBB3			Synthesis of Ketone Bodies Homo sapiens R-HSA-77111	1.27237e-05	0.000146193	52.4113	590.782	HMGCL,BDH1,HMGCS2,ACAT1
DSCAM interactions Homo sapiens R-HSA-376172	0.0295467	0.421927	8.69746	30.6306	DSCAML1,MAPK13			Synthesis of bile acids and bile salts via 24-hydroxycholesterol Homo sapiens R-HSA-193775	1.58983e-05	0.000179014	21.8754	241.708	CYP27A1,AKR1C4,CYP8B1,SLC27A2,SLC27A5
Anchoring of the basal body to the plasma membrane Homo sapiens R-HSA-5620912	0.0348169	0.463751	2.59051	8.69805	CEP135,TUBA1A,TCTN2,CSNK1E,MAPRE1,SEPT2			Ketone body metabolism Homo sapiens R-HSA-74182	2.49439e-05	0.000275361	39.3065	416.604	HMGCL,BDH1,HMGCS2,ACAT1
Defective EXT2 causes exostoses 2 Homo sapiens R-HSA-3656237	0.0348785	0.463751	7.82731	26.2675	GPC2,AGRN			PPARA activates gene expression Homo sapiens R-HSA-1989781	2.62001e-05	0.000283666	4.72302	49.8266	ALAS1,CPT2,ACSL1,ACOX1,PEX11A,ABCB4,NR1H4,HMGCS2,PPARA,UGT1A9,APOA5,SULT2A1
Defective EXT1 causes exostoses 1, TRPS2 and CHDS Homo sapiens R-HSA-3656253	0.0348785	0.463751	7.82731	26.2675	GPC2,AGRN			Complement cascade Homo sapiens R-HSA-166658	2.99426e-05	0.000318069	5.66472	59.0051	C8G,C1S,PROS1,C4BPA,MASP2,C4BPB,MASP1,C8A,CFB,C2
Surfactant metabolism Homo sapiens R-HSA-5683826	0.0350736	0.463751	4.52113	15.1472	SLC34A2,DMBT1,ADORA2B			Visual phototransduction Homo sapiens R-HSA-2187338	3.06006e-05	0.00031904	5.07809	52.7842	RBP4,LRP1,SDC2,APOC2,SDC1,APOC3,APOE,HSD17B6,AKR1C4,APOB,DHRS3
Chondroitin sulfate/dermatan sulfate metabolism Homo sapiens R-HSA-1793185	0.0360045	0.467404	3.41059	11.3372	VCAN,GPC2,AGRN,CHST3			Regulation of lipid metabolism by Peroxisome proliferator-activated receptor alpha (PPARalpha) Homo sapiens R-HSA-400206	3.40837e-05	0.000348893	4.58607	47.1754	ALAS1,CPT2,ACSL1,ACOX1,PEX11A,ABCB4,NR1H4,HMGCS2,PPARA,UGT1A9,APOA5,SULT2A1
SLC-mediated transmembrane transport Homo sapiens R-HSA-425407	0.037844	0.482511	1.84849	6.05248	NUP93,SLC34A2,SLC6A6,SLC6A19,SLC9A5,SLC24A3,SLC5A1,SLC26A9,SLC4A3,SLC16A3,SLC29A2,SLC9A1			Nuclear Receptor transcription pathway Homo sapiens R-HSA-383280	3.57091e-05	0.000359004	7.35753	75.3419	AR,THRB,HNF4A,NR1I3,RORC,NR1H4,NR3C1,PPARA
Developmental Biology Homo sapiens R-HSA-1266738	0.0388931	0.487188	1.46677	4.76252	NOTCH1,LAMA1,RASAL1,ARHGAP39,EFNA5,NCK2,SLIT1,PLXNA1,EPHB3,DUSP4,TGFB1,MYO10,LIMK1,H2AFX,GDF1,LAMB1,L1CAM,IL17RD,ANK1,CACNB1,CACNB3,NRG3,CDK4,COL9A2,TCF3,AGRN,STX1A,FGFR1			Transport of gamma-carboxylated protein precursors from the endoplasmic reticulum to the Golgi apparatus Homo sapiens R-HSA-159763	4.40111e-05	0.000427212	31.4435	315.412	F7,PROC,PROS1,F2
Depolarization of the Presynaptic Terminal Triggers the Opening of Calcium Channels Homo sapiens R-HSA-112308	0.0405502	0.499187	7.11537	22.8063	CACNB1,CACNB3			Degradation of cysteine and homocysteine Homo sapiens R-HSA-1614558	4.40111e-05	0.000427212	31.4435	315.412	TST,CTH,SUOX,CDO1
Cooperation of Prefoldin and TriC/CCT in actin and tubulin folding Homo sapiens R-HSA-389958	0.0450865	0.536529	4.0528	12.5603	TUBB2B,TUBA1A,TUBB3			Removal of aminoterminal propeptides from gamma-carboxylated proteins Homo sapiens R-HSA-159782	7.19025e-05	0.000663625	26.2016	249.969	F7,PROC,PROS1,F2
Activation of Matrix Metalloproteinases Homo sapiens R-HSA-1592389	0.0450865	0.536529	4.0528	12.5603	MMP11,MMP7,MMP10			Beta-oxidation of pristanoyl-CoA Homo sapiens R-HSA-389887	7.19025e-05	0.000663625	26.2016	249.969	ACOX2,SCP2,HSD17B4,CRAT
Receptor-ligand binding initiates the second proteolytic cleavage of Notch receptor Homo sapiens R-HSA-156988	0.0465414	0.544763	6.52209	20.0059	NOTCH1,JAG1			Urea cycle Homo sapiens R-HSA-70635	7.19025e-05	0.000663625	26.2016	249.969	SLC25A15,ASL,NAGS,OTC
Sphingolipid de novo biosynthesis Homo sapiens R-HSA-1660661	0.0487056	0.5609	3.91751	11.8385	FA2H,SPHK1,SGPP2			GABA synthesis, release, reuptake and degradation Homo sapiens R-HSA-888590	8.32567e-05	0.000756025	14.0592	132.066	ALDH5A1,SLC6A13,SLC6A12,ABAT,SLC6A1
Regulation of insulin secretion Homo sapiens R-HSA-422356	0.0500122	0.566805	2.61616	7.83668	SNAP25,CACNB3,PLCB3,ITPR3,STX1A			Biotin transport and metabolism Homo sapiens R-HSA-196780	0.000110759	0.000989797	22.4574	204.545	MCCC2,BTD,PC,PCCB
Constitutive Signaling by NOTCH1 HD Domain Mutants Homo sapiens R-HSA-2691232	0.0528327	0.574836	6.02008	17.7028	NOTCH1,JAG1			ABC-family proteins mediated transport Homo sapiens R-HSA-382556	0.000116616	0.00102586	7.27202	65.8599	ABCG8,ABCG5,PEX19,ABCC2,ABCA6,ABCB4,ABCC6
Signaling by NOTCH1 HD Domain Mutants in Cancer Homo sapiens R-HSA-2691230	0.0528327	0.574836	6.02008	17.7028	NOTCH1,JAG1			Hemostasis Homo sapiens R-HSA-109582	0.000150758	0.0013058	2.2341	19.6597	ITIH4,ITIH3,SERPINC1,PROS1,ITPR2,ABHD6,PLG,KNG1,KLC4,APOH,APOB,FGA,SERPIND1,F12,RARRES2,F11,FGG,F2,SEPP1,F5,SOD1,F7,CEACAM1,PROC,STIM1,SLC7A9,SERPING1,F13B,KLKB1
Cardiac conduction Homo sapiens R-HSA-5576891	0.0531361	0.574836	2.1489	6.3068	KCNH2,CACNB1,CACNB3,DMPK,FXYD2,ITPR3,FGF11			Miscellaneous substrates Homo sapiens R-HSA-211958	0.000162861	0.00138925	19.6492	171.392	CYP2D6,CYP4F2,CYP4F3,CYP4F11
p75 NTR receptor-mediated signalling Homo sapiens R-HSA-193704	0.0569227	0.606609	2.51515	7.20858	ABR,LINGO1,PLEKHG2,ARHGEF17,ECT2			Triglyceride Biosynthesis Homo sapiens R-HSA-75109	0.000232175	0.00195096	5.45052	45.61	MOGAT2,ACSL1,GPD1,ACOT12,ACOT1,ACOT6,ACOT4,ACSF2
O-linked glycosylation Homo sapiens R-HSA-5173105	0.057935	0.608318	2.26518	6.45222	GALNT6,MUC1,B3GNT8,CHST4,B4GALT5,MUC6			Metabolism of carbohydrates Homo sapiens R-HSA-71387	0.000282259	0.00233694	2.72105	22.2383	PFKFB1,GCKR,G6PC,PKLR,SDC2,GLYCTK,DCXR,SORD,SLC2A2,PYGL,PAPSS2,KHK,PC,ALDH1A1,SDC1,CRYL1,XYLB,PCK2
Sema3A PAK dependent Axon repulsion Homo sapiens R-HSA-399954	0.0594054	0.614717	5.58979	15.782	LIMK1,PLXNA1			Arachidonic acid metabolism Homo sapiens R-HSA-2142753	0.000333509	0.00272124	6.00485	48.0739	CYP2J2,CBR1,CYP4F2,EPHX2,CYP4F3,CYP4F11,CYP8B1
								Synthesis of bile acids and bile salts via 27-hydroxycholesterol Homo sapiens R-HSA-193807	0.000423084	0.00340281	14.2881	110.989	CYP27A1,NR1H4,AKR1C4,CYP8B1
								Defective HLCS causes multiple carboxylase deficiency Homo sapiens R-HSA-3371599	0.000504318	0.00394349	29.4205	223.37	MCCC2,PC,PCCB
								Defects in biotin (Btn) metabolism Homo sapiens R-HSA-3323169	0.000504318	0.00394349	29.4205	223.37	MCCC2,PC,PCCB
								Binding and Uptake of Ligands by Scavenger Receptors Homo sapiens R-HSA-2173782	0.000511956	0.00394837	4.78788	36.2791	HPX,LRP1,AMBP,MASP1,HPR,APOE,APOL1,APOB
								Fatty Acyl-CoA Biosynthesis Homo sapiens R-HSA-75105	0.000578849	0.00440395	6.5668	48.952	ACSL1,ACOT12,ACOT1,ACOT6,ACSF2,ACOT4
								Platelet activation, signaling and aggregation Homo sapiens R-HSA-76002	0.000668423	0.00501763	2.68689	19.6428	FGA,ITIH4,ITIH3,PROS1,RARRES2,FGG,ITPR2,ABHD6,PLG,F2,SEPP1,KNG1,F5,SOD1,APOH,SERPING1
								ABC transporters in lipid homeostasis Homo sapiens R-HSA-1369062	0.000708972	0.00525199	12.0887	87.6636	ABCG8,ABCG5,PEX19,ABCA6
								Metabolism of ingested SeMet, Sec, MeSec into H2Se Homo sapiens R-HSA-2408508	0.000791945	0.00579045	23.5352	168.065	CTH,MAT1A,HNMT
								Pyruvate metabolism and Citric Acid (TCA) cycle Homo sapiens R-HSA-71406	0.00119356	0.00861503	5.62695	37.874	FH,ADHFE1,SUCLG2,HAGH,SDHB,PDK2
								SLC-mediated transmembrane transport Homo sapiens R-HSA-425407	0.001229	0.0087586	2.52499	16.9214	SLC22A3,GCKR,G6PC,SLC47A1,SLC35D1,SLC6A13,SLC1A2,SLC6A12,SLC2A2,SLC6A1,SLCO1B1,SLC7A9,SLC22A18,SLCO2B1,SLC39A8,SLC38A4
								Neurotransmitter Release Cycle Homo sapiens R-HSA-112310	0.00164476	0.011575	5.25101	33.6598	ALDH5A1,SLC6A13,SLC1A2,SLC6A12,ABAT,SLC6A1
								Transmembrane transport of small molecules Homo sapiens R-HSA-382551	0.00218816	0.0151481	1.90607	11.6741	SLC22A3,SLC47A1,SLC35D1,ABCB4,AQP9,SLC1A2,SLC2A2,SLC6A1,SLCO1B1,SLCO2B1,SLC22A18,SLC39A8,SLC17A3,SLC38A4,ABCG8,ABCG5,GCKR,PEX19,G6PC,ABCC2,ABCA6,ABCC6,SLC6A13,SLC6A12,AZGP1,SLC7A9,AQP11
								Import of palmitoyl-CoA into the mitochondrial matrix Homo sapiens R-HSA-200425	0.00220629	0.0151481	14.7072	89.956	CPT2,PRKAG2,SLC25A20
								Gamma carboxylation, hypusine formation and arylsulfatase activation Homo sapiens R-HSA-163841	0.00273302	0.0185385	5.78313	34.134	F7,PROC,GGCX,PROS1,F2
								Pyrimidine catabolism Homo sapiens R-HSA-73621	0.00288743	0.0193527	13.0724	76.4396	AGXT2,DPYS,UPB1
								Transport of glucose and other sugars, bile salts and organic acids, metal ions and amine compounds Homo sapiens R-HSA-425366	0.00382916	0.0253626	3.39313	18.8831	SLC22A3,SLC47A1,SLC22A18,SLC6A13,SLC6A12,SLC2A2,SLC39A8,SLC6A1
								Metabolism of polyamines Homo sapiens R-HSA-351202	0.00505761	0.0331097	3.5816	18.9354	SLC25A15,ADI1,SLC6A12,ASL,NAGS,AGMAT,OTC
								The citric acid (TCA) cycle and respiratory electron transport Homo sapiens R-HSA-1428517	0.00520162	0.033661	2.76252	14.5275	FH,TACO1,ADHFE1,ETFDH,SUCLG2,ETFA,NDUFAF1,HAGH,SDHB,PDK2
								Scavenging of heme from plasma Homo sapiens R-HSA-2168880	0.00564203	0.0347935	4.79404	24.8212	HPX,LRP1,AMBP,HPR,APOL1
								Ficolins bind to repetitive carbohydrate structures on the target cell surface Homo sapiens R-HSA-2855086	0.00593281	0.0347935	26.1004	133.823	MASP2,MASP1
								PKA-mediated phosphorylation of key metabolic factors Homo sapiens R-HSA-163358	0.00593281	0.0347935	26.1004	133.823	MLXIPL,PFKFB1
								Beta oxidation of hexanoyl-CoA to butanoyl-CoA Homo sapiens R-HSA-77350	0.00593281	0.0347935	26.1004	133.823	ECHS1,HADH
								Beta oxidation of lauroyl-CoA to decanoyl-CoA-CoA Homo sapiens R-HSA-77310	0.00593281	0.0347935	26.1004	133.823	ECHS1,HADH
								Beta oxidation of octanoyl-CoA to hexanoyl-CoA Homo sapiens R-HSA-77348	0.00593281	0.0347935	26.1004	133.823	ECHS1,HADH
								Beta oxidation of decanoyl-CoA to octanoyl-CoA-CoA Homo sapiens R-HSA-77346	0.00593281	0.0347935	26.1004	133.823	ECHS1,HADH
								Propionyl-CoA catabolism Homo sapiens R-HSA-71032	0.00593281	0.0347935	26.1004	133.823	MCEE,PCCB
								Sulfide oxidation to sulfate Homo sapiens R-HSA-1614517	0.00593281	0.0347935	26.1004	133.823	TST,SUOX
								Metabolism of folate and pterines Homo sapiens R-HSA-196757	0.0068238	0.0396062	9.04829	45.1269	ALDH1L1,MTHFD1,SHMT1
								Metabolism of porphyrins Homo sapiens R-HSA-189445	0.00813412	0.0467297	8.40155	40.4256	ALAD,ALAS1,BLVRB
								Lectin pathway of complement activation Homo sapiens R-HSA-166662	0.00875241	0.0487882	19.5743	92.7514	MASP2,MASP1
								Activation of C3 and C5 Homo sapiens R-HSA-174577	0.00875241	0.0487882	19.5743	92.7514	CFB,C2
								Molybdenum cofactor biosynthesis Homo sapiens R-HSA-947581	0.00875241	0.0487882	19.5743	92.7514	MOCS2,MOCS1
								Cargo concentration in the ER Homo sapiens R-HSA-5694530	0.00889498	0.0490968	5.41463	25.5693	CTAGE5,SAR1B,MIA3,F5
								Defects in vitamin and cofactor metabolism Homo sapiens R-HSA-3296482	0.00958222	0.0523766	7.84105	36.444	MCCC2,PC,PCCB
								Na+/Cl- dependent neurotransmitter transporters Homo sapiens R-HSA-442660	0.0111708	0.0587773	7.3506	33.0369	SLC6A13,SLC6A12,SLC6A1
								Scavenging by Class A Receptors Homo sapiens R-HSA-3000480	0.0111708	0.0587773	7.3506	33.0369	MASP1,APOE,APOB
								HDL-mediated lipid transport Homo sapiens R-HSA-194223	0.0111708	0.0587773	7.3506	33.0369	APOC2,APOC3,APOE
								Citric acid cycle (TCA cycle) Homo sapiens R-HSA-71403	0.0111708	0.0587773	7.3506	33.0369	FH,SUCLG2,SDHB
								Histidine catabolism Homo sapiens R-HSA-70921	0.0120517	0.0622485	15.6586	69.1885	AMDHD1,HNMT
								PP2A-mediated dephosphorylation of key metabolic factors Homo sapiens R-HSA-163767	0.0120517	0.0622485	15.6586	69.1885	MLXIPL,PFKFB1
								Regulation of gene expression in beta cells Homo sapiens R-HSA-210745	0.0129021	0.0654406	6.91786	30.0952	PKLR,HNF4A,SLC2A2
								Glucuronidation Homo sapiens R-HSA-156588	0.0129021	0.0654406	6.91786	30.0952	SLC35D1,UGT2B4,UGT1A9
								Glycerophospholipid biosynthesis Homo sapiens R-HSA-1483206	0.0141019	0.070887	2.90029	12.3594	DMGDH,BHMT,PCYT2,GPD1,SARDH,CHPT1,ALDH7A1
								Regulation of Insulin-like Growth Factor (IGF) transport and uptake by Insulin-like Growth Factor Binding Proteins (IGFBPs) Homo sapiens R-HSA-381426	0.014778	0.0718017	6.5332	27.5349	IGFBP4,PLG,F2
								Synthesis of Leukotrienes (LT) and Eoxins (EX) Homo sapiens R-HSA-2142691	0.014778	0.0718017	6.5332	27.5349	CYP4F2,CYP4F3,CYP4F11
								Aflatoxin activation and detoxification Homo sapiens R-HSA-5423646	0.014778	0.0718017	6.5332	27.5349	ACY3,ACY1,MGST1
								Initial triggering of complement Homo sapiens R-HSA-166663	0.014794	0.0718017	3.70631	15.6167	C1S,MASP2,MASP1,CFB,C2
								Terminal pathway of complement Homo sapiens R-HSA-166665	0.0158049	0.0735386	13.0482	54.1165	C8G,C8A
								AMPK inhibits chREBP transcriptional activation activity Homo sapiens R-HSA-163680	0.0158049	0.0735386	13.0482	54.1165	MLXIPL,PRKAG2
								mitochondrial fatty acid beta-oxidation of saturated fatty acids Homo sapiens R-HSA-77286	0.0158049	0.0735386	13.0482	54.1165	ECHS1,HADH
								ChREBP activates metabolic gene expression Homo sapiens R-HSA-163765	0.0158049	0.0735386	13.0482	54.1165	MLXIPL,PKLR
								Synthesis of epoxy (EET) and dihydroxyeicosatrienoic acids (DHET) Homo sapiens R-HSA-2142670	0.0158049	0.0735386	13.0482	54.1165	CYP2J2,EPHX2
								RA biosynthesis pathway Homo sapiens R-HSA-5365859	0.0167997	0.0775265	6.18903	25.2908	ALDH1A1,DHRS3,DHRS4
								Organic cation transport Homo sapiens R-HSA-549127	0.0199875	0.0912454	11.1836	43.7575	SLC22A3,SLC22A18
								Phospholipid metabolism Homo sapiens R-HSA-1483257	0.0201369	0.0912454	2.33321	9.11165	DMGDH,PI4K2B,BHMT,PCYT2,GPD1,SARDH,CHPT1,MTMR4,ALDH7A1
								Signaling by Retinoic Acid Homo sapiens R-HSA-5362517	0.0204208	0.0912454	4.13031	16.0718	ALDH1A1,PDK2,DHRS3,DHRS4
								BMAL1:CLOCK,NPAS2 activates circadian gene expression Homo sapiens R-HSA-1368108	0.0204208	0.0912454	4.13031	16.0718	F7,CRY2,NR3C1,PPARA
								Endogenous sterols Homo sapiens R-HSA-211976	0.0212843	0.0936177	5.59902	21.555	CYP27A1,NR1H4,CYP8B1
								Pyrimidine metabolism Homo sapiens R-HSA-73848	0.0212843	0.0936177	5.59902	21.555	AGXT2,DPYS,UPB1
								Metabolism of nucleotides Homo sapiens R-HSA-15869	0.0218376	0.0953069	2.91183	11.1352	AGXT2,DPYS,CAT,GLRX,NUDT16,UPB1
								ER Quality Control Compartment (ERQC) Homo sapiens R-HSA-901032	0.0245757	0.105619	9.78514	36.2637	EDEM1,SYVN1
								Thyroxine biosynthesis Homo sapiens R-HSA-209968	0.0245757	0.105619	9.78514	36.2637	IYD,DIO1
								Transport of organic anions Homo sapiens R-HSA-879518	0.0295467	0.125074	8.69746	30.6306	SLCO1B1,SLCO2B1
								Heme biosynthesis Homo sapiens R-HSA-189451	0.0295467	0.125074	8.69746	30.6306	ALAD,ALAS1
								Amino acid and oligopeptide SLC transporters Homo sapiens R-HSA-425374	0.0337674	0.141874	3.48656	11.8134	SLC7A9,SLC1A2,SLC6A12,SLC38A4
								Passive transport by Aquaporins Homo sapiens R-HSA-432047	0.0348785	0.142294	7.82731	26.2675	AQP9,AQP11
								Defective EXT2 causes exostoses 2 Homo sapiens R-HSA-3656237	0.0348785	0.142294	7.82731	26.2675	SDC2,SDC1
								Defective EXT1 causes exostoses 1, TRPS2 and CHDS Homo sapiens R-HSA-3656253	0.0348785	0.142294	7.82731	26.2675	SDC2,SDC1
								Lysine catabolism Homo sapiens R-HSA-71064	0.0348785	0.142294	7.82731	26.2675	PIPOX,ALDH7A1
								Amine compound SLC transporters Homo sapiens R-HSA-425428	0.0382688	0.155002	4.35345	14.2058	SLC6A13,SLC6A12,SLC6A1
								Cell surface interactions at the vascular wall Homo sapiens R-HSA-202733	0.0411548	0.165501	2.48093	7.91519	CEACAM1,PROC,SLC7A9,PROS1,APOB,F2
								Amino acid transport across the plasma membrane Homo sapiens R-HSA-352230	0.0416069	0.166133	4.19776	13.3467	SLC7A9,SLC6A12,SLC38A4
								Regulation of beta-cell development Homo sapiens R-HSA-186712	0.0450865	0.177046	4.0528	12.5603	PKLR,HNF4A,SLC2A2
								Gluconeogenesis Homo sapiens R-HSA-70263	0.0450865	0.177046	4.0528	12.5603	PFKFB1,PC,PCK2
								Organic cation/anion/zwitterion transport Homo sapiens R-HSA-549132	0.0465414	0.177046	6.52209	20.0059	SLC22A3,SLC22A18
								Synthesis of PIPs at the early endosome membrane Homo sapiens R-HSA-1660516	0.0465414	0.177046	6.52209	20.0059	PI4K2B,MTMR4
								Methylation Homo sapiens R-HSA-156581	0.0465414	0.177046	6.52209	20.0059	TPMT,MAT1A
								Nicotinate metabolism Homo sapiens R-HSA-196807	0.0465414	0.177046	6.52209	20.0059	QPRT,CYP8B1
								Synthesis of Prostaglandins (PG) and Thromboxanes (TX) Homo sapiens R-HSA-2162123	0.0465414	0.177046	6.52209	20.0059	CBR1,CYP8B1
								Glucose metabolism Homo sapiens R-HSA-70326	0.0478245	0.180706	2.65165	8.0616	PFKFB1,PC,PKLR,PYGL,PCK2
								Detoxification of Reactive Oxygen Species Homo sapiens R-HSA-3299685	0.0487056	0.182808	3.91751	11.8385	GPX3,CAT,SOD1
								Transport to the Golgi and subsequent modification Homo sapiens R-HSA-948021	0.0511385	0.190669	2.04266	6.07326	SEC16B,ST6GAL1,CTAGE5,SAR1B,FUCA1,DCTN4,MIA3,F5
								GRB2:SOS provides linkage to MAPK signaling for Integrins Homo sapiens R-HSA-354194	0.0528327	0.191902	6.02008	17.7028	FGA,FGG
								p130Cas linkage to MAPK signaling for integrins Homo sapiens R-HSA-372708	0.0528327	0.191902	6.02008	17.7028	FGA,FGG
								Elevation of cytosolic Ca2+ levels Homo sapiens R-HSA-139853	0.0528327	0.191902	6.02008	17.7028	STIM1,ITPR2
								Calnexin/calreticulin cycle Homo sapiens R-HSA-901042	0.0528327	0.191902	6.02008	17.7028	EDEM1,SYVN1
								Integration of energy metabolism Homo sapiens R-HSA-163685	0.057935	0.209086	2.26518	6.45222	PFKFB1,MLXIPL,PKLR,ITPR2,SLC2A2,PRKAG2
								Metabolism of Angiotensinogen to Angiotensins Homo sapiens R-HSA-2022377	0.0594054	0.213027	5.58979	15.782	ENPEP,CPB2

## Sheet: KEGG signaling pathways
Up-regulated pathway analysis								Down-regulated pathway analysis
Term	P-value	FDR	Z-Score	Combined Score	Genes			Term	P-value	FDR	Z-Score	Combined Score	Genes
ECM-receptor interaction	6.0312e-06	0.00126052	6.15568	73.9824	COMP,LAMA5,ITGB4,ITGA3,LAMA1,SV2A,ITGB8,LAMC2,LAMB1,COL9A2,AGRN			Peroxisome	1.53942e-28	3.35594e-26	24.7207	1583.14	PECR,PEX11A,HSD17B4,DDO,HMGCL,SCP2,DHRS4L1,HAO1,HACL1,MLYCD,ACAA1,DECR2,PHYH,PEX19,ACSL1,EPHX2,PIPOX,BAAT,DHRS4,SOD1,NUDT7,DAO,ACOX2,ACOX1,EHHADH,CAT,PXMP2,PEX11G,AGXT,SLC27A2,CRAT
Pathways in cancer	0.000409481	0.0247598	2.15586	16.817	LAMA5,NOTCH1,CTBP2,LAMA1,GSTP1,LPAR2,TGFA,LAMC2,GLI1,IGF1R,EDNRA,PMAIP1,FZD1,WNT10A,EGLN3,FZD2,JAG1,TGFB1,ITGA3,TGFB3,FZD7,WNT7B,LAMB1,PLCB3,PLCB4,CDK4,FGFR1			Complement and coagulation cascades	1.77232e-22	1.93183e-20	20.1267	1008.04	CPB2,C1S,SERPINC1,PROS1,C4BPA,PLG,C4BPB,C8A,KNG1,C2,C8G,FGA,SERPIND1,F12,FGG,F11,F2,F5,F7,PROC,SERPING1,MASP2,F13B,MASP1,KLKB1,CFB
Proteoglycans in cancer	0.000556816	0.0247598	2.97509	22.2932	FZD1,WNT10A,FZD2,TGFB1,FZD7,WNT7B,PLAUR,TWIST1,ITPR3,ANK1,IGF1R,SLC9A1,MAPK13,FGFR1			Valine, leucine and isoleucine degradation	1.79058e-21	1.30115e-19	31.6193	1510.51	MCCC2,ECHS1,HIBADH,AGXT2,ABAT,ACAT1,ALDH3A2,HMGCL,MCEE,ALDH6A1,ALDH2,IVD,EHHADH,DBT,PCCB,HMGCS2,HADH,ACAA1,ALDH7A1,HIBCH,ALDH9A1
Wnt signaling pathway	0.000635681	0.0247598	3.25971	23.9941	FZD1,WNT10A,PLCB3,FZD2,VANGL2,MMP7,PLCB4,CTBP2,SFRP5,FZD7,WNT7B,CSNK1E			Butanoate metabolism	3.39427e-14	1.84987e-12	34.6756	1075.43	ECHS1,ACSM1,ACSM2A,ACSM5,ABAT,ACSM2B,ACAT1,HMGCL,ALDH5A1,BDH1,EHHADH,HMGCS2,HADH
Human papillomavirus infection	0.000692776	0.0247598	2.43725	17.7305	FZD1,LAMA5,WNT10A,FZD2,JAG1,NOTCH1,ITGB4,ITGA3,LAMA1,FZD7,WNT7B,LAMC2,LAMB1,COMP,CDK4,ITGB8,COL9A2,ATP6V1B1,HES4			Fatty acid degradation	8.93291e-14	3.89475e-12	20.7654	623.926	ECHS1,ADH1B,ACSL1,ADH5,ACAT1,ADH6,ALDH3A2,CPT2,ALDH2,ACOX1,EHHADH,HADH,ACAA1,ALDH7A1,ALDH9A1
Hippo signaling pathway	0.000710809	0.0247598	3.21533	23.3083	FZD1,TEAD4,WNT10A,TGFB1,FZD2,TGFB3,FZD7,WNT7B,BMP8A,CSNK1E,BMPR1B,WTIP			beta-Alanine metabolism	4.79136e-12	1.74086e-10	25.2127	657.149	ALDH3A2,ALDH6A1,ECHS1,ALDH2,DPYS,EHHADH,ABAT,MLYCD,UPB1,ALDH7A1,HIBCH,ALDH9A1
Hepatocellular carcinoma	0.0010898	0.0325384	3.04918	20.8008	FZD1,SMARCD1,WNT10A,TGFB1,FZD2,TGFB3,CDK4,FZD7,GSTP1,WNT7B,TGFA,IGF1R			Pyruvate metabolism	5.72755e-12	1.78372e-10	19.9938	517.555	FH,PKLR,ACOT12,ACAT1,ALDH3A2,GRHPR,PC,ALDH2,LDHD,HAGH,ALDH7A1,PCK2,ALDH9A1
Hypertrophic cardiomyopathy (HCM)	0.00128787	0.0336455	4.10157	27.295	CACNB1,CACNB3,TGFB1,TPM4,ITGB4,ITGA3,TGFB3,ITGB8			Glycine, serine and threonine metabolism	8.29374e-12	2.26004e-10	19.2523	491.233	DMGDH,ALAS1,AGXT2,SHMT1,GLYCTK,PIPOX,GRHPR,BHMT,DAO,CTH,SARDH,AGXT,ALDH7A1
Dilated cardiomyopathy (DCM)	0.00199767	0.0463903	3.8039	23.6442	CACNB1,CACNB3,TGFB1,TPM4,ITGB4,ITGA3,TGFB3,ITGB8			PPAR signaling pathway	3.24913e-11	7.87011e-10	11.0812	267.612	ACSL1,APOC3,APOA5,CYP8B1,CYP27A1,CPT2,SCP2,ACOX2,ACOX1,EHHADH,HMGCS2,ACAA1,PPARA,SLC27A2,SLC27A5,PCK2
Signaling pathways regulating pluripotency of stem cells	0.00262577	0.0531641	3.06455	18.2107	FZD1,WNT10A,FZD2,FZD7,WNT7B,TCF3,BMPR1B,IGF1R,FGFR1,MAPK13			Propanoate metabolism	1.71549e-10	3.73978e-09	20.8656	469.187	MCEE,ALDH6A1,ECHS1,EHHADH,DBT,PCCB,SUCLG2,ABAT,MLYCD,HIBCH,ACAT1
Amoebiasis	0.00279811	0.0531641	3.58684	21.0864	LAMA5,PLCB3,PLCB4,TGFB1,LAMA1,TGFB3,LAMC2,LAMB1			Bile secretion	2.46304e-09	4.82539e-08	9.65617	191.403	ABCG8,ABCG5,ABCC2,SLC10A1,ABCB4,AQP9,EPHX1,NR1H4,BAAT,ABCB11,SLCO1B1,UGT2B4,SLC27A5,SULT2A1
AGE-RAGE signaling pathway in diabetic complications	0.00360257	0.0627448	3.43019	19.2986	PLCB3,TGFB1,PLCB4,TGFB3,CDK4,PLCD3,F3,MAPK13			Cholesterol metabolism	2.67653e-09	4.82539e-08	12.594	248.591	CYP27A1,ABCG8,ABCG5,LRP1,APOH,APOC2,APOC1,ANGPTL3,APOC3,APOE,ABCB11,APOB
Breast cancer	0.00392678	0.0631305	2.8844	15.9794	FZD1,WNT10A,NOTCH1,FZD2,JAG1,CDK4,FZD7,WNT7B,IGF1R,FGFR1			Primary bile acid biosynthesis	2.87753e-09	4.82539e-08	35.2141	692.532	CYP27A1,ACOX2,SCP2,HSD17B4,AKR1C4,BAAT,CYP8B1,SLC27A5
Basal cell carcinoma	0.00482854	0.0720832	4.14298	22.0954	FZD1,WNT10A,FZD2,FZD7,WNT7B,GLI1			Tryptophan metabolism	4.53999e-09	7.06941e-08	14.1275	271.394	ALDH3A2,ECHS1,ALDH2,HAAO,EHHADH,CAT,HADH,ALDH7A1,DHTKD1,ACAT1,ALDH9A1
Insulin secretion	0.00575092	0.0801295	3.49056	18.0057	SNAP25,PLCB3,PCLO,PLCB4,FXYD2,ITPR3,STX1A			Drug metabolism	1.12556e-08	1.63582e-07	6.97377	127.637	TPMT,ADH1B,DPYS,MGST1,FMO3,FMO4,UPB1,FMO5,ADH5,ADH6,CYP2D6,GSTA1,UGT2B4,UGT1A9,CES2,CES1
Estrogen signaling pathway	0.00758701	0.0991053	2.77412	13.5414	PLCB3,GABBR1,KRT19,PLCB4,KRT17,KRT15,TGFA,ITPR3,TFF1			Glyoxylate and dicarboxylate metabolism	3.1828e-08	4.33656e-07	17.0023	293.51	GRHPR,MCEE,SHMT1,GLYCTK,CAT,PCCB,HAO1,AGXT,ACAT1
Mineral absorption	0.00873613	0.107403	4.27185	20.2498	SLC34A2,SLC6A19,FXYD2,SLC5A1,SLC26A9			Cysteine and methionine metabolism	1.96803e-07	2.52371e-06	10.7352	165.764	GCLC,BHMT,TST,AGXT2,ADI1,TAT,BHMT2,CTH,MAT1A,CDO1
Glycosaminoglycan biosynthesis	0.010249	0.119003	4.09343	18.7503	FUT8,CHST4,HS6ST2,HS3ST1,CHST3			Glycolysis / Gluconeogenesis	9.04639e-07	1.09562e-05	7.67312	106.777	ALDH3A2,G6PC,ALDH2,PKLR,ADH1B,GALM,ALDH7A1,ADH5,ALDH9A1,ADH6,PCK2
Gastric acid secretion	0.011153	0.120091	3.42035	15.3781	PLCB3,PLCB4,KCNJ16,ITPR3,CFTR,SLC9A1			Lysine degradation	1.82551e-06	2.04304e-05	8.10121	107.047	ALDH3A2,ECHS1,ALDH2,EHHADH,PIPOX,HADH,ALDH7A1,DHTKD1,ALDH9A1,ACAT1
Pancreatic secretion	0.011492	0.120091	3.0284	13.5251	PLCB3,PLCB4,FXYD2,SCTR,ITPR3,CFTR,SLC9A1			Alanine, aspartate and glutamate metabolism	1.87435e-06	2.04304e-05	11.7272	154.649	ALDH5A1,AGXT2,GPT2,GPT,ABAT,ASL,AGXT,DDO
Melanogenesis	0.0134132	0.133493	2.93129	12.6383	FZD1,WNT10A,PLCB3,FZD2,PLCB4,FZD7,WNT7B			Metabolism of xenobiotics by cytochrome P450	2.15499e-06	2.23708e-05	6.94021	90.5539	CBR1,CYP2D6,ADH1B,EPHX1,GSTA1,MGST1,UGT2B4,UGT1A9,ADH5,SULT2A1,ADH6
Axon guidance	0.0159022	0.146577	2.30684	9.55331	SEMA3C,SEMA4C,LIMK1,NCK2,SLIT1,PLXNA1,EFNA5,L1CAM,BMPR1B,EPHB3			Ascorbate and aldarate metabolism	3.36683e-06	3.19117e-05	13.8296	174.274	ALDH3A2,ALDH2,RGN,UGT2B4,UGT1A9,ALDH7A1,ALDH9A1
Cushing syndrome	0.0161304	0.146577	2.42985	10.0281	FZD1,WNT10A,PLCB3,FZD2,PLCB4,CDK4,FZD7,WNT7B,ITPR3			Biosynthesis of unsaturated fatty acids	3.36683e-06	3.19117e-05	13.8296	174.274	SCP2,ACOX1,HSD17B4,ACOT1,ACAA1,BAAT,ACOT4
Gap junction	0.022959	0.195774	2.87617	10.8548	TUBB2B,PLCB3,TUBA1A,PLCB4,TUBB3,ITPR3			Retinol metabolism	6.02634e-06	5.47392e-05	6.96133	83.6708	ADH1B,ALDH1A1,UGT2B4,DHRS4L1,HSD17B6,UGT1A9,ADH5,DHRS3,ADH6,DHRS4
Toxoplasmosis	0.0234179	0.195774	2.59784	9.75296	LAMA5,TGFB1,TGFB3,LAMA1,LAMC2,LAMB1,MAPK13			Arginine biosynthesis	9.33983e-06	8.14433e-05	15.7773	182.721	ACY1,GPT2,GPT,ASL,NAGS,OTC
Protein digestion and absorption	0.0253162	0.195966	2.8074	10.3209	SLC6A19,COL11A1,FXYD2,COL11A2,COL10A1,COL9A2			ABC transporters	1.37847e-05	0.000115579	8.55328	95.728	ABCG8,ABCG5,ABCC2,ABCA5,ABCA6,ABCB4,ABCC6,ABCB11
Salivary secretion	0.0253162	0.195966	2.8074	10.3209	PLCB3,PLCB4,DMBT1,FXYD2,ITPR3,SLC9A1			Histidine metabolism	1.66515e-05	0.000134446	13.9197	153.159	ALDH3A2,ALDH2,AMDHD1,HNMT,ALDH7A1,ALDH9A1
Focal adhesion	0.0284504	0.198097	2.0852	7.42245	COMP,LAMA5,ITGB4,ITGA3,LAMA1,ITGB8,LAMC2,LAMB1,COL9A2,IGF1R			Tyrosine metabolism	2.60482e-05	0.000202804	9.53326	100.629	HGD,ADH1B,TAT,FAH,HPD,ADH5,ADH6
Small cell lung cancer	0.0291457	0.198097	2.71018	9.58169	LAMA5,ITGA3,LAMA1,CDK4,LAMC2,LAMB1			Chemical carcinogenesis	3.72099e-05	0.000279716	5.5068	56.1635	CBR1,ADH1B,EPHX1,GSTA1,MGST1,UGT2B4,UGT1A9,ADH5,SULT2A1,ADH6
Adrenergic signaling in cardiomyocytes	0.0295076	0.198097	2.29814	8.0966	CACNB1,CACNB3,PLCB3,PLCB4,TPM4,FXYD2,SLC9A1,MAPK13			Synthesis and degradation of ketone bodies	7.19025e-05	0.000522492	26.2016	249.969	HMGCL,BDH1,HMGCS2,ACAT1
Cell adhesion molecules (CAMs)	0.0295076	0.198097	2.29814	8.0966	NLGN3,CLDN10,VCAN,ITGB8,CLDN18,VTCN1,L1CAM,MPZL1			Pentose and glucuronate interconversions	0.000175702	0.00123558	8.4465	73.0345	DCXR,SORD,CRYL1,UGT2B4,UGT1A9,XYLB
Notch signaling pathway	0.0316138	0.198097	3.56598	12.3175	NOTCH1,JAG1,CTBP2,DTX3			Insulin resistance	0.000378175	0.00257632	4.0404	31.839	MLXIPL,G6PC,IRS1,SLC2A2,PRKAG2,PYGL,PPARA,SLC27A2,SLC27A5,PCK2
PI3K-Akt signaling pathway	0.0335709	0.198097	1.74811	5.93324	LAMA5,ITGB4,ITGA3,LAMA1,LPAR2,TGFA,LAMC2,LAMB1,EFNA5,IGF1R,COMP,CDK4,ITGB8,COL9A2,FGFR1			Folate biosynthesis	0.000407637	0.00269287	9.36941	73.1295	QDPR,CBR1,MOCS2,PAH,MOCS1
Gastric cancer	0.0338939	0.198097	2.23249	7.55589	FZD1,WNT10A,TGFB1,FZD2,TGFB3,FZD7,WNT7B,CDH17			Phenylalanine metabolism	0.000708972	0.00441588	12.0887	87.6636	TAT,PAH,GLYAT,HPD
Arrhythmogenic right ventricular cardiomyopathy (ARVC)	0.034122	0.198097	2.92975	9.89613	CACNB1,CACNB3,ITGB4,ITGA3,ITGB8			Selenocompound metabolism	0.000708972	0.00441588	12.0887	87.6636	SEPSECS,CTH,SEPHS2,PAPSS2
Bile secretion	0.034122	0.198097	2.92975	9.89613	FXYD2,SCTR,SLC5A1,CFTR,SLC9A1			Citrate cycle (TCA cycle)	0.000813366	0.00492538	7.86869	55.9804	FH,PC,SUCLG2,SDHB,PCK2
Inositol phosphate metabolism	0.0377513	0.207632	2.84453	9.32078	PLCB3,MTMR2,ISYNA1,PLCB4,PLCD3			Sulfur metabolism	0.00116591	0.00686944	19.6117	132.462	TST,SUOX,PAPSS2
Leishmaniasis	0.0377513	0.207632	2.84453	9.32078	MARCKSL1,TGFB1,TGFB3,CYBA,MAPK13			Arginine and proline metabolism	0.00133184	0.00764055	5.49581	36.3888	ALDH3A2,DAO,ALDH2,ALDH7A1,ALDH9A1,AGMAT
Cardiac muscle contraction	0.0456947	0.241073	2.68811	8.29491	CACNB1,CACNB3,TPM4,FXYD2,SLC9A1			Staphylococcus aureus infection	0.0015214	0.00850422	4.52476	29.3572	C1S,FGG,MASP2,PLG,MASP1,CFB,C2
Calcium signaling pathway	0.0472028	0.241073	1.97851	6.04098	OXTR,EDNRA,PLCB3,PLCB4,ADORA2B,SPHK1,ORAI2,ITPR3,PLCD3			Ubiquinone and other terpenoid-quinone biosynthesis	0.00220629	0.0120243	14.7072	89.956	GGCX,TAT,HPD
FoxO signaling pathway	0.0481307	0.241073	2.20081	6.6769	TGFB1,TGFB3,PRMT1,HOMER3,CSNK1E,IGF1R,MAPK13			Pertussis	0.00289318	0.0153832	3.9985	23.3728	C1S,CFL2,SERPING1,C4BPA,C4BPB,CD14,C2
Pathogenic Escherichia coli infection	0.0484453	0.241073	3.07543	9.3103	TUBB2B,TUBA1A,TUBB3,NCK2			Fat digestion and absorption	0.00341501	0.0177256	5.46128	31.0177	ABCG8,ABCG5,MOGAT2,MTTP,APOB
Parathyroid hormone synthesis, secretion and action	0.0500409	0.243222	2.35628	7.05684	SLC34A2,PLCB3,PLCB4,ITPR3,PTHLH,FGFR1			Porphyrin and chlorophyll metabolism	0.00379828	0.0192564	5.3134	29.6127	ALAD,ALAS1,UGT2B4,BLVRB,UGT1A9
								Glycerolipid metabolism	0.00411392	0.0203826	4.29407	23.589	ALDH3A2,ALDH2,MOGAT2,GLYCTK,ALDH7A1,ALDH9A1
								Fatty acid elongation	0.00429112	0.0204505	6.82924	37.2276	ECHS1,ACOT1,HADH,ACOT4
								Glucagon signaling pathway	0.00431524	0.0204505	3.32135	18.0868	PFKFB1,G6PC,ITPR2,SLC2A2,PRKAG2,PYGL,PPARA,PCK2
								Arachidonic acid metabolism	0.00482854	0.0223962	4.14298	22.0954	CYP2J2,CBR1,GPX3,CYP4F2,EPHX2,CYP4F3
								Phenylalanine, tyrosine and tryptophan biosynthesis	0.00593281	0.0269449	26.1004	133.823	TAT,PAH
								Pentose phosphate pathway	0.00631751	0.0281065	6.04032	30.5908	H6PD,GLYCTK,RGN,RBKS
								Adipocytokine signaling pathway	0.0075194	0.0327846	3.74725	18.3251	G6PC,IRS1,ACSL1,PRKAG2,PPARA,PCK2
								Phosphonate and phosphinate metabolism	0.00875241	0.0366928	19.5743	92.7514	PCYT2,CHPT1
								Vitamin B6 metabolism	0.00875241	0.0366928	19.5743	92.7514	PNPO,PDXP
								Pantothenate and CoA biosynthesis	0.0111708	0.0459479	7.3506	33.0369	DPYS,ENPP1,UPB1
								One carbon pool by folate	0.0129021	0.0520864	6.91786	30.0952	ALDH1L1,MTHFD1,SHMT1
								Riboflavin metabolism	0.0158049	0.0615263	13.0482	54.1165	ENPP1,BLVRB
								Sulfur relay system	0.0158049	0.0615263	13.0482	54.1165	MOCS2,TST
								Maturity onset diabetes of the young	0.0263593	0.100813	5.11163	18.5855	PKLR,HNF4A,SLC2A2
								Taurine and hypotaurine metabolism	0.0295467	0.111055	8.69746	30.6306	CDO1,BAAT
								AMPK signaling pathway	0.0311688	0.115166	2.43603	8.44899	PFKFB1,G6PC,IRS1,HNF4A,PRKAG2,MLYCD,PCK2
								Nicotinate and nicotinamide metabolism	0.0382688	0.139043	4.35345	14.2058	QPRT,ASPDH,ENPP1
								Circadian rhythm	0.0416069	0.148694	4.19776	13.3467	CRY2,RORC,PRKAG2
								Fructose and mannose metabolism	0.0487056	0.171255	3.91751	11.8385	PFKFB1,SORD,KHK
								Glutathione metabolism	0.0511842	0.177114	3.01613	8.96491	GCLC,GPX3,GSTA1,MGST1
								Prion diseases	0.0563546	0.191958	3.67228	10.5618	C8G,C8A,SOD1
