# Supplementary material for: Key Members of the CmPn as Biomarkers Distinguish Histological and Immune Subtypes of Hepatic Cancers
Source: Diagnostics (Basel). 2023 Mar 7;13(6):1012. doi: 10.3390/diagnostics13061012 (PMC10047786; doi:10.3390/diagnostics13061012)
Supplement: Supplementary file 1 [file diagnostics-13-01012-s001.zip › diagnostics-2213936-Suppl tables-revised/Suppl. Table S4D Immune subtypes HCC C2 v C3 .xlsx]

## Sheet: DEG_RNAseq_RAW data
Symbol	logFC	AveExpr	t	P.Value	adj.P.Val
LAG3	2.85887	1.53183	12.7427	5.4931e-27	8.51211e-23
TUBA1B	1.07025	8.5025	11.4021	4.6135e-23	3.38649e-19
IFNG	3.19428	-2.88359	11.3496	6.55619e-23	3.38649e-19
CD8B	2.93548	0.361244	11.1816	2.01516e-22	7.80671e-19
PSMB9	1.87241	4.93274	10.9662	8.46706e-22	2.26644e-18
CDC20	2.42005	3.11079	10.9497	9.44621e-22	2.26644e-18
THOC4	1.0714	4.94661	10.9376	1.02382e-21	2.26644e-18
RAD54L	2.33216	0.595357	10.8585	1.73184e-21	3.35458e-18
NKG7	2.35049	2.5581	10.8083	2.41744e-21	4.16229e-18
RAD51	1.96835	0.926306	10.7897	2.7347e-21	4.23769e-18
FAM54A	2.1512	-0.280303	10.7718	3.07831e-21	4.3365e-18
CENPH	1.43152	1.5685	10.7194	4.35755e-21	5.62704e-18
RHEBL1	1.63038	-1.21299	10.677	5.76781e-21	6.87523e-18
CENPW	1.71024	1.94674	10.6177	8.53549e-21	9.44756e-18
KIF2C	2.3737	2.22913	10.5683	1.18314e-20	1.22226e-17
HAUS1	1.00321	2.82912	10.5528	1.31059e-20	1.2693e-17
AURKB	2.28233	2.00084	10.5249	1.57507e-20	1.36915e-17
SLAMF7	2.44295	2.50312	10.5235	1.59039e-20	1.36915e-17
POLA2	1.01179	3.3188	10.5127	1.70772e-20	1.39278e-17
ORC1L	1.98092	1.01935	10.4719	2.23464e-20	1.64106e-17
WARS	1.23628	6.0602	10.4663	2.31819e-20	1.64106e-17
C1orf135	1.60461	-0.929661	10.4613	2.39633e-20	1.64106e-17
MCM7	1.07803	5.99358	10.4588	2.43576e-20	1.64106e-17
TACC3	1.56295	4.22528	10.4053	3.46273e-20	2.23577e-17
CD27	2.68646	1.43846	10.3178	6.15578e-20	3.8156e-17
IL4I1	2.08483	1.77259	10.279	7.94307e-20	4.73407e-17
TAP1	1.51648	6.2965	10.2535	9.3832e-20	5.38526e-17
STMN1	1.34089	5.77007	10.2477	9.75253e-20	5.39733e-17
HCST	1.81151	2.54424	10.1907	1.41611e-19	7.56692e-17
RNASEH2A	1.35858	3.87754	10.1691	1.63111e-19	8.42525e-17
FAM26F	2.22368	1.78286	10.1465	1.89109e-19	9.2033e-17
CDCA5	1.76448	2.94198	10.1443	1.9179e-19	9.2033e-17
GZMB	2.3937	0.455213	10.141	1.95992e-19	9.2033e-17
ZBP1	2.49258	-0.779009	10.1088	2.41854e-19	1.08055e-16
TIGIT	2.54197	0.421323	10.1075	2.44057e-19	1.08055e-16
PTTG1	2.22777	3.11131	10.0653	3.21461e-19	1.38371e-16
PDCD1	2.70112	0.359702	10.0333	3.95826e-19	1.65776e-16
CD8A	2.50417	2.31318	10.0231	4.23268e-19	1.72604e-16
FCER1G	1.70582	3.85877	9.99757	4.99728e-19	1.98559e-16
CCL5	2.13589	4.31038	9.98056	5.58273e-19	2.16275e-16
MYBL2	2.51139	3.19408	9.90972	8.84928e-19	3.3446e-16
TRAIP	1.70003	1.04084	9.88205	1.05908e-18	3.90751e-16
CD72	1.95708	1.59207	9.84111	1.38127e-18	4.97773e-16
PTPRCAP	1.99588	2.8171	9.80946	1.6957e-18	5.97195e-16
BIRC5	2.29019	2.29094	9.77209	2.15981e-18	7.43744e-16
CDCA3	1.95676	1.91762	9.76179	2.30865e-18	7.62611e-16
CRTAM	2.16991	-1.16496	9.7615	2.31303e-18	7.62611e-16
CDT1	1.99249	2.72501	9.73587	2.72989e-18	8.813e-16
CENPM	2.11393	1.80096	9.70973	3.23232e-18	1.0222e-15
RFC4	1.1336	3.50458	9.69402	3.57728e-18	1.10867e-15
SIRPG	2.53457	0.0591801	9.68893	3.6967e-18	1.12322e-15
SP140	2.00119	1.00247	9.68336	3.83205e-18	1.14195e-15
CD3D	2.32735	1.77384	9.67739	3.98249e-18	1.16439e-15
NASP	0.883266	5.704	9.65889	4.4873e-18	1.28682e-15
GBP5	2.60377	2.90465	9.65615	4.56733e-18	1.28682e-15
H2AFZ	1.03379	6.40235	9.6495	4.76741e-18	1.31921e-15
E2F2	1.84265	0.702397	9.61523	5.94515e-18	1.61625e-15
SPC25	2.03435	0.827649	9.6121	6.06626e-18	1.62074e-15
MCM10	2.04982	0.827678	9.59559	6.74645e-18	1.77192e-15
AIM2	2.81916	-1.69662	9.57887	7.51262e-18	1.94026e-15
CTLA4	2.51596	-0.253537	9.57157	7.87386e-18	2.00022e-15
NUP37	0.754382	3.15194	9.55681	8.65727e-18	2.16376e-15
FANCI	1.43187	3.37429	9.55253	8.89869e-18	2.18879e-15
KPNA2	1.09538	5.58202	9.54718	9.21005e-18	2.22998e-15
CST7	1.99097	1.80704	9.5392	9.69449e-18	2.31117e-15
CDC45	2.09782	1.60964	9.53651	9.86385e-18	2.31591e-15
ZBED2	3.0191	-2.26006	9.52335	1.07336e-17	2.4825e-15
NUDT1	1.31663	2.65216	9.52006	1.09625e-17	2.49816e-15
C16orf59	1.83037	1.38937	9.51659	1.12094e-17	2.5174e-15
CD70	2.28067	-2.43952	9.50878	1.17858e-17	2.60904e-15
CKS2	1.24354	3.67072	9.47893	1.4273e-17	3.11514e-15
DOK2	1.57861	2.64868	9.47108	1.50088e-17	3.23022e-15
CDC25B	1.18479	5.44076	9.37586	2.7603e-17	5.8594e-15
MCM2	1.51841	4.41774	9.35947	3.06496e-17	6.4182e-15
PKMYT1	1.74014	1.99576	9.35472	3.15934e-17	6.52761e-15
AIF1	1.51535	3.9272	9.35019	3.2521e-17	6.63086e-15
CDC25A	1.8038	1.26643	9.33083	3.6795e-17	7.40487e-15
C17orf53	1.51376	0.860643	9.30139	4.43925e-17	8.81931e-15
GINS2	1.58615	2.34727	9.2919	4.71591e-17	9.25034e-15
CCNF	1.41556	2.5213	9.27963	5.09907e-17	9.76768e-15
MCM5	1.09356	5.49526	9.27943	5.10572e-17	9.76768e-15
FEN1	1.1119	4.66085	9.24509	6.35229e-17	1.20043e-14
FCGR1B	2.06144	0.629376	9.24258	6.45465e-17	1.20508e-14
APOBEC3A	2.04638	-1.8575	9.21421	7.72983e-17	1.42597e-14
FAM72B	1.57883	1.21883	9.18625	9.2307e-17	1.67476e-14
ZBTB32	2.01793	-2.48504	9.18485	9.31308e-17	1.67476e-14
RAN	0.727863	6.72272	9.183	9.42331e-17	1.67476e-14
KLRK1	1.98012	0.863641	9.18154	9.5108e-17	1.67476e-14
C1QB	1.82835	6.64624	9.17739	9.76448e-17	1.70012e-14
MIR155HG	1.80541	-1.19909	9.15472	1.12736e-16	1.94105e-14
UBE2S	1.3498	3.54332	9.14987	1.16256e-16	1.97968e-14
OIP5	1.81345	0.737798	9.14657	1.1871e-16	1.9995e-14
VRK1	0.870786	2.5277	9.10593	1.5354e-16	2.55835e-14
PRF1	1.68716	2.68732	9.10158	1.57828e-16	2.60181e-14
DTYMK	0.974088	4.31026	9.08942	1.70438e-16	2.78011e-14
KIAA0101	1.65776	2.25799	9.08193	1.78705e-16	2.8846e-14
GZMA	1.92672	2.03291	9.07585	1.85702e-16	2.93747e-14
NCF1	1.9532	1.352	9.07579	1.85772e-16	2.93747e-14
ZWINT	1.47231	3.36882	9.06276	2.01712e-16	3.14487e-14
CCNB1	1.67432	3.77861	9.06179	2.02947e-16	3.14487e-14
C1QA	1.76768	6.71432	9.05659	2.09715e-16	3.21757e-14
LOC96610	2.98394	7.00967	9.0536	2.1371e-16	3.24671e-14
ASCL2	1.88001	-1.29759	9.04772	2.21797e-16	3.33685e-14
TRIP13	1.85358	1.49291	9.0429	2.28645e-16	3.4068e-14
FANCG	1.06034	2.90309	9.03909	2.34212e-16	3.45652e-14
FANCD2	1.53571	2.09421	9.02603	2.54321e-16	3.71789e-14
ASF1B	1.64631	2.50284	9.02283	2.59495e-16	3.72349e-14
CCNB2	1.99522	2.533	9.02283	2.5951e-16	3.72349e-14
HN1	1.14847	5.10143	9.02106	2.62418e-16	3.73067e-14
EME1	1.57642	0.49	9.01949	2.65023e-16	3.73345e-14
C16orf75	1.66721	2.08447	9.00747	2.85877e-16	3.95633e-14
PTPN7	1.77771	2.07651	9.00743	2.8595e-16	3.95633e-14
TK1	1.55045	4.38737	9.00115	2.97496e-16	4.07964e-14
TYROBP	1.46275	4.86171	8.99539	3.08481e-16	4.19317e-14
CXCR2P1	2.56547	0.54104	8.98367	3.32109e-16	4.4751e-14
CORO1A	1.62855	4.74415	8.95798	3.90376e-16	5.21489e-14
SNRPD1	0.811769	4.5597	8.93196	4.59744e-16	6.08906e-14
CARD16	1.43313	2.23897	8.90567	5.4224e-16	7.12081e-14
XCL2	2.03624	-0.984757	8.89238	5.89398e-16	7.67505e-14
TTK	2.14011	1.17823	8.88973	5.99243e-16	7.73823e-14
PHF19	1.09743	3.27802	8.87806	6.44731e-16	8.25682e-14
SHCBP1	1.8416	1.08838	8.87375	6.62388e-16	8.41341e-14
ORC6L	1.55558	0.866173	8.8616	7.14802e-16	9.00534e-14
IL2RG	1.91527	4.00346	8.85349	7.52041e-16	9.39808e-14
ICOS	2.19429	-0.801085	8.8339	8.50097e-16	1.05385e-13
MELK	1.94577	1.83068	8.83194	8.60618e-16	1.05842e-13
MEI1	2.22247	-0.321962	8.82428	9.0287e-16	1.10164e-13
WDR62	1.7208	1.86646	8.82192	9.16281e-16	1.10927e-13
KIF4A	2.05448	2.53256	8.80777	1.00101e-15	1.20246e-13
C15orf42	1.86818	0.513106	8.8016	1.04038e-15	1.24007e-13
SKA3	1.77753	1.26261	8.80038	1.04833e-15	1.24007e-13
FCGR1A	2.37304	0.410007	8.79904	1.0571e-15	1.24097e-13
ETV7	2.2029	1.20346	8.77302	1.24355e-15	1.44888e-13
SKA1	2.05032	1.39994	8.75318	1.40743e-15	1.62757e-13
CXCL9	2.50679	4.35753	8.74011	1.52687e-15	1.75262e-13
CD86	1.48517	2.20993	8.73534	1.57286e-15	1.79213e-13
PLA2G2D	3.36824	0.0807725	8.7241	1.68701e-15	1.90817e-13
UCP2	1.4393	4.7375	8.71714	1.76167e-15	1.97818e-13
CLECL1	2.07765	-2.25797	8.71553	1.77937e-15	1.98297e-13
SIT1	2.01674	0.219077	8.7136	1.80093e-15	1.98297e-13
SH2D1A	1.96957	0.31659	8.71329	1.80433e-15	1.98297e-13
NCAPG	1.75937	2.89634	8.7105	1.83598e-15	2.00354e-13
PIF1	1.72371	0.48946	8.69545	2.01621e-15	2.18483e-13
HMGB2	1.06478	5.207	8.69283	2.04924e-15	2.20521e-13
TRAFD1	0.710006	4.4738	8.68973	2.08915e-15	2.23265e-13
HLA-DOB	2.27456	0.471211	8.66169	2.48675e-15	2.61147e-13
SH2D2A	1.89808	1.02897	8.66023	2.50939e-15	2.61147e-13
NDC80	1.75256	2.13071	8.66013	2.51103e-15	2.61147e-13
MCOLN2	2.08169	-0.841441	8.63973	2.84982e-15	2.93237e-13
PILRA	1.33615	1.70164	8.63925	2.85829e-15	2.93237e-13
CXCR3	1.88856	0.835184	8.63824	2.87636e-15	2.93237e-13
PCNA	0.92408	5.84564	8.63373	2.95781e-15	2.9957e-13
NAGK	0.684859	4.93603	8.62937	3.03888e-15	3.05783e-13
C1QC	1.63371	6.30426	8.61593	3.30288e-15	3.30203e-13
UBE2T	1.48819	2.48791	8.61392	3.34444e-15	3.30992e-13
PPIH	0.887039	3.04262	8.61348	3.35349e-15	3.30992e-13
CCL4	1.87282	1.90272	8.60967	3.43362e-15	3.36755e-13
IL21R	2.19855	0.00329866	8.60182	3.60468e-15	3.496e-13
KIF11	1.44479	2.44705	8.60159	3.60971e-15	3.496e-13
FASLG	1.94434	-1.05752	8.59629	3.73011e-15	3.56801e-13
PSTPIP1	1.93097	1.12738	8.58607	3.9738e-15	3.77779e-13
MAD2L1	1.25646	2.35368	8.57052	4.37492e-15	4.11945e-13
TROAP	2.10898	2.09395	8.56981	4.39432e-15	4.11945e-13
CENPA	1.99181	0.67288	8.56912	4.41294e-15	4.11945e-13
RRM2	1.68318	4.22762	8.56671	4.47922e-15	4.14284e-13
CHAF1B	1.82553	1.47217	8.56627	4.49146e-15	4.14284e-13
HAPLN3	1.81189	1.63072	8.56091	4.64272e-15	4.25702e-13
TIFAB	2.2054	-1.94373	8.55718	4.75108e-15	4.33075e-13
SNRNP40	0.614596	3.9479	8.55622	4.7792e-15	4.33091e-13
DUSP2	1.84425	1.65334	8.55283	4.88044e-15	4.35477e-13
C12orf48	1.40462	1.16404	8.55281	4.88093e-15	4.35477e-13
PLEKHO1	1.28428	4.54074	8.55252	4.88984e-15	4.35477e-13
LSP1	1.49596	4.52284	8.54706	5.0575e-15	4.47834e-13
CDCA4	0.989536	2.56008	8.53784	5.35388e-15	4.71385e-13
APOBEC3G	1.4878	2.35471	8.50826	6.42579e-15	5.62565e-13
RAC2	1.59148	4.00349	8.50315	6.63142e-15	5.77306e-13
WAS	1.25205	2.83257	8.49211	7.09792e-15	6.14466e-13
HLA-DRB1	1.7927	6.92418	8.48755	7.30036e-15	6.2848e-13
TPX2	1.55349	4.21563	8.48188	7.55959e-15	6.47201e-13
MGC29506	3.50448	0.975384	8.4803	7.63382e-15	6.49965e-13
PLK1	1.8708	2.67096	8.46851	8.20802e-15	6.95035e-13
GINS1	1.59739	2.36062	8.45586	8.87257e-15	7.43186e-13
HLA-DQB1	1.91079	5.49055	8.45256	9.05429e-15	7.5433e-13
PNOC	2.43913	-3.16412	8.44936	9.23438e-15	7.65219e-13
KIFC1	1.8344	3.05007	8.44346	9.57529e-15	7.89249e-13
EAF2	1.25222	0.474508	8.43899	9.84173e-15	8.06918e-13
CDCA8	1.59536	2.36587	8.43244	1.02463e-14	8.3567e-13
PLEK	1.70254	3.35887	8.41883	1.1139e-14	9.03715e-13
CEP55	1.78657	1.11454	8.39479	1.29093e-14	1.03115e-12
ACD	0.740079	3.32102	8.38857	1.34108e-14	1.06028e-12
MCM6	1.09497	4.56978	8.38365	1.38215e-14	1.0872e-12
LCK	1.80236	2.22807	8.37331	1.47257e-14	1.15247e-12
2022-09-01	1.44222	2.33076	8.36474	1.55193e-14	1.20848e-12
LILRB4	1.83923	2.2939	8.36204	1.57777e-14	1.22245e-12
CDK1	1.60858	3.19674	8.35974	1.60015e-14	1.23363e-12
ARHGAP9	1.62171	2.19233	8.35777	1.61952e-14	1.24238e-12
CHAF1A	0.898855	3.79259	8.34852	1.71384e-14	1.30185e-12
STAT1	1.29053	7.58636	8.34427	1.75899e-14	1.32963e-12
NCF4	1.39394	2.35679	8.32008	2.03921e-14	1.53396e-12
G6PD	1.57018	4.45045	8.31643	2.08528e-14	1.56104e-12
GPSM3	1.22835	3.56331	8.31243	2.1368e-14	1.5866e-12
GZMH	1.87437	0.694484	8.31219	2.1399e-14	1.5866e-12
FERMT3	1.27311	3.84852	8.31043	2.16309e-14	1.59616e-12
JAKMIP1	2.22466	-1.59219	8.30468	2.24035e-14	1.64533e-12
CDKN2D	0.866346	1.87876	8.30171	2.28137e-14	1.66755e-12
FCN1	1.8978	1.02142	8.29464	2.38195e-14	1.7329e-12
FCGR1C	1.98249	-0.973115	8.28247	2.56532e-14	1.84894e-12
FANCB	1.45189	-1.97948	8.25744	2.988e-14	2.14362e-12
IFI35	1.10975	5.10318	8.24493	3.22446e-14	2.30259e-12
HJURP	1.7686	2.15324	8.23796	3.36411e-14	2.38038e-12
EBI3	1.51029	1.07978	8.23109	3.50775e-14	2.46942e-12
KIF18A	1.87336	0.403842	8.23043	3.52182e-14	2.46942e-12
VAV1	1.62191	1.99745	8.22888	3.55503e-14	2.48147e-12
PIM2	1.18085	3.83517	8.22745	3.58621e-14	2.49201e-12
TNFRSF17	2.67694	-2.59175	8.21471	3.87481e-14	2.65682e-12
TYMS	1.44059	4.14831	8.2053	4.10285e-14	2.80078e-12
CD300LF	1.48626	0.439338	8.19646	4.32885e-14	2.9421e-12
CD2	1.84317	2.71574	8.1743	4.95176e-14	3.35077e-12
JSRP1	2.62679	-2.06937	8.14587	5.88227e-14	3.96312e-12
HLA-DQA1	1.84851	4.9351	8.14452	5.93066e-14	3.97842e-12
MAP4K1	1.7274	1.76035	8.13769	6.18084e-14	4.12837e-12
CDC6	1.63806	2.94262	8.13032	6.46291e-14	4.29825e-12
HLA-DMB	1.53575	4.50405	8.09088	8.20197e-14	5.40842e-12
CD3E	1.76576	3.01341	8.08575	8.45974e-14	5.55475e-12
BATF2	1.30981	2.26774	8.07987	8.76482e-14	5.73079e-12
CTRL	1.55038	-2.06583	8.0774	8.89645e-14	5.79241e-12
HLA-DPB1	1.48701	6.60703	8.07464	9.0459e-14	5.86507e-12
CDC25C	2.10012	1.10336	8.07365	9.10006e-14	5.87561e-12
RHOH	1.55796	0.998695	8.07216	9.18249e-14	5.90423e-12
KIF18B	1.87657	1.6446	8.0568	1.00729e-13	6.42341e-12
SASH3	1.44202	2.9398	8.0504	1.04688e-13	6.64855e-12
FCGR3A	1.63973	4.76838	8.04823	1.06061e-13	6.70827e-12
IL18BP	1.11464	3.82365	8.04352	1.09116e-13	6.87345e-12
XCL1	2.13143	-1.3368	8.03313	1.16151e-13	7.28692e-12
PTPN6	0.712412	5.08366	8.03153	1.17275e-13	7.32777e-12
NCAPH	1.61717	1.75649	8.028	1.19792e-13	7.45499e-12
ERCC6L	1.62203	-0.0546353	8.02323	1.2328e-13	7.64138e-12
CCL13	2.27571	-1.90614	8.0224	1.23896e-13	7.64898e-12
LOC606724	1.74231	0.173235	8.00745	1.35543e-13	8.32233e-12
NUF2	1.99069	1.64232	8.00704	1.35877e-13	8.32233e-12
SELPLG	1.30026	3.45193	7.98464	1.55435e-13	9.48279e-12
SNRPB	0.900263	6.96269	7.9827	1.57257e-13	9.5563e-12
SGOL1	1.81097	0.0796616	7.9474	1.94306e-13	1.17143e-11
LAT	1.36634	1.97481	7.94613	1.95792e-13	1.17143e-11
CCL8	1.89802	-0.302564	7.94343	1.98972e-13	1.18588e-11
IL12RB1	1.6806	0.570225	7.94052	2.02469e-13	1.20209e-11
CYTH4	1.25063	3.09462	7.92654	2.20136e-13	1.30199e-11
H2AFX	1.11303	4.46257	7.90207	2.54803e-13	1.49562e-11
CHEK1	1.15421	1.96075	7.90103	2.56384e-13	1.49922e-11
SLAMF8	1.64665	2.9461	7.89087	2.72414e-13	1.58563e-11
POU2AF1	2.40301	0.717269	7.89038	2.73209e-13	1.58563e-11
LMNB1	1.28892	4.0872	7.88168	2.87759e-13	1.66385e-11
CD7	2.00296	2.49702	7.87476	2.99892e-13	1.72116e-11
NUP93	0.628875	4.03105	7.87202	3.04824e-13	1.74301e-11
SEMA4A	1.60232	1.62684	7.87102	3.06653e-13	1.74702e-11
CD38	2.42635	0.230103	7.87023	3.08099e-13	1.74883e-11
FAM113B	1.326	2.17461	7.86409	3.19585e-13	1.80741e-11
CD52	1.67411	3.27058	7.86184	3.2389e-13	1.82509e-11
TNFAIP8L2	1.3637	1.45585	7.85099	3.45505e-13	1.93983e-11
MND1	1.62598	0.417777	7.84355	3.61163e-13	2.02043e-11
LAPTM5	1.23798	6.42169	7.83247	3.85754e-13	2.12728e-11
CD48	1.48894	2.79638	7.82809	3.95935e-13	2.16799e-11
EPSTI1	1.79038	2.29458	7.81679	4.23449e-13	2.31048e-11
SLA2	1.55422	0.474439	7.81222	4.35094e-13	2.36569e-11
CASP1	1.18057	2.94258	7.80557	4.52636e-13	2.44301e-11
SYTL3	1.56343	0.0480171	7.80504	4.54045e-13	2.44301e-11
LILRB2	1.35923	2.19539	7.80053	4.66377e-13	2.50068e-11
DRAM1	0.99788	3.74629	7.79753	4.74756e-13	2.53372e-11
SPI1	1.28124	3.55874	7.79684	4.76711e-13	2.53372e-11
ARPC3	0.670568	7.04316	7.79658	4.77442e-13	2.53372e-11
HLA-DOA	1.58819	3.41442	7.79547	4.80608e-13	2.54181e-11
EPR1	1.95124	2.6994	7.79142	4.92289e-13	2.59473e-11
ITGB2	1.42314	5.35901	7.7815	5.22097e-13	2.73325e-11
SIGLEC1	1.41158	3.20587	7.77959	5.28046e-13	2.75509e-11
AZI1	0.918296	3.39926	7.77676	5.36993e-13	2.79236e-11
SLAMF6	1.7104	1.07545	7.77325	5.48271e-13	2.84147e-11
IFI30	1.29444	7.22952	7.77003	5.58845e-13	2.88662e-11
PYHIN1	1.79466	-0.252647	7.76928	5.61319e-13	2.88976e-11
EXO1	1.75509	1.33054	7.76535	5.7455e-13	2.94809e-11
UBE2C	1.80894	2.93116	7.7605	5.91304e-13	3.02404e-11
LOC400759	1.91734	-1.84495	7.75669	6.04796e-13	3.08287e-11
HAUS8	0.779049	2.11098	7.75166	6.23073e-13	3.16562e-11
CD6	1.6704	2.14196	7.74746	6.38719e-13	3.21818e-11
MYO1G	1.51468	1.90773	7.74722	6.39648e-13	3.21818e-11
TRAF3IP3	1.39341	1.59948	7.74528	6.47014e-13	3.23514e-11
POC1A	1.07825	2.9011	7.74496	6.48269e-13	3.23514e-11
RANBP1	0.674978	5.18379	7.74469	6.49282e-13	3.23514e-11
LST1	1.42836	2.36167	7.74366	6.53276e-13	3.24461e-11
CXCL10	2.21222	4.06083	7.74279	6.56622e-13	3.25081e-11
UHRF1	1.70911	1.80212	7.73754	6.77355e-13	3.33216e-11
KCNJ10	2.47595	-0.848724	7.72892	7.12755e-13	3.4952e-11
BUB1	1.8019	2.0197	7.72013	7.50731e-13	3.65828e-11
HLA-DRA	1.51514	8.22595	7.71587	7.6986e-13	3.73973e-11
LTA	1.71371	-1.50804	7.71475	7.74984e-13	3.75286e-11
WDR76	1.42613	1.7313	7.71109	7.91911e-13	3.82288e-11
DLGAP5	1.95743	1.62495	7.70898	8.01834e-13	3.84902e-11
NCF1C	1.84055	-0.327614	7.70856	8.03814e-13	3.84902e-11
SP110	0.747831	3.73926	7.67664	9.70284e-13	4.62632e-11
RGS10	1.28569	2.69165	7.66888	1.01566e-12	4.8278e-11
TCF19	1.34721	3.58643	7.66393	1.04568e-12	4.9553e-11
CDKN3	1.78486	2.25338	7.66019	1.06899e-12	5.05032e-11
DBF4	0.818333	2.22046	7.65258	1.1179e-12	5.26535e-11
ADAM6	2.85462	7.35072	7.64257	1.18569e-12	5.56771e-11
CKLF	0.811084	3.56309	7.64203	1.18949e-12	5.56869e-11
C7orf23	1.21973	1.89758	7.6378	1.21941e-12	5.69155e-11
COTL1	1.27846	5.43586	7.6303	1.27432e-12	5.93e-11
FTSJ1	0.55446	4.14748	7.62439	1.31935e-12	6.12116e-11
CDCA2	1.71834	0.308014	7.60921	1.44225e-12	6.63178e-11
DEPDC1	1.71235	1.43797	7.60769	1.45517e-12	6.67141e-11
CDK4	0.764048	6.08384	7.60223	1.50254e-12	6.86826e-11
ITGB3BP	0.868833	2.27384	7.58929	1.6209e-12	7.36584e-11
GMFG	1.07618	3.61626	7.58439	1.66808e-12	7.55804e-11
NCKAP1L	1.43988	3.14632	7.5793	1.71854e-12	7.76399e-11
SAMSN1	1.49797	1.54067	7.57877	1.72389e-12	7.76554e-11
DGKZ	0.616979	4.41676	7.57741	1.73769e-12	7.805e-11
P2RY6	1.65349	0.786003	7.5746	1.76649e-12	7.91143e-11
FCRL3	2.27285	-1.73272	7.5674	1.84255e-12	8.2283e-11
TIPIN	0.849382	1.23108	7.55957	1.92886e-12	8.58897e-11
ANKRD58	1.47695	-1.00326	7.55124	2.02513e-12	8.9918e-11
EZH2	1.17552	2.9349	7.54961	2.04453e-12	9.05201e-11
CD247	1.36565	1.66906	7.54875	2.0548e-12	9.07157e-11
HCK	1.35844	3.04433	7.54314	2.12332e-12	9.31811e-11
ISG15	1.34025	5.26064	7.54279	2.12761e-12	9.31811e-11
CXCR6	1.72373	1.44842	7.5427	2.12869e-12	9.31811e-11
SLC15A3	1.11993	4.28763	7.53692	2.20182e-12	9.61111e-11
GNGT2	1.22997	-0.431623	7.52603	2.34631e-12	1.0165e-10
KIAA1524	1.48737	0.779447	7.52588	2.34839e-12	1.0165e-10
DEF6	1.25872	2.60186	7.52492	2.3615e-12	1.01932e-10
LCP1	1.22699	6.15166	7.52259	2.39386e-12	1.02757e-10
JAK3	1.54543	2.85247	7.51659	2.47918e-12	1.05615e-10
E2F1	1.64707	3.46637	7.51488	2.50401e-12	1.06017e-10
SFPQ	0.427008	6.6925	7.5087	2.59584e-12	1.09605e-10
HELLS	1.62732	0.840054	7.50383	2.67054e-12	1.12453e-10
XRCC3	0.910947	2.74884	7.50254	2.69058e-12	1.1299e-10
CD79A	2.74367	0.585149	7.50131	2.70998e-12	1.13497e-10
TBX21	1.49365	-0.193076	7.49771	2.76741e-12	1.1559e-10
PDCD1LG2	1.61971	0.0899789	7.49098	2.87798e-12	1.19885e-10
C11orf82	1.13027	0.726106	7.48337	3.00827e-12	1.24465e-10
CD244	1.59038	-0.421121	7.48316	3.01203e-12	1.24465e-10
HLA-DPA1	1.39877	6.95806	7.48153	3.04065e-12	1.25314e-10
FCRL5	2.77617	-1.333	7.4799	3.0696e-12	1.26171e-10
NCAPD2	0.8986	4.49021	7.47934	3.07976e-12	1.26254e-10
TNFRSF18	1.88399	0.0101189	7.46747	3.29976e-12	1.34776e-10
NCF1B	1.61248	-0.495169	7.46719	3.30503e-12	1.34776e-10
SH3BP1	1.4207	2.63167	7.46519	3.34383e-12	1.36e-10
HMGN2	0.736043	7.22518	7.46285	3.38953e-12	1.37498e-10
POLD1	0.859197	4.29701	7.46025	3.44116e-12	1.39228e-10
GPR84	2.04969	-2.22497	7.45743	3.49787e-12	1.41154e-10
DIAPH3	1.67099	0.546671	7.45031	3.64559e-12	1.46732e-10
PRIM1	1.14364	2.45835	7.43844	3.90565e-12	1.56793e-10
RHOG	0.635153	5.26749	7.43764	3.92364e-12	1.56988e-10
PLK4	1.25681	0.726717	7.43733	3.93078e-12	1.56988e-10
LIMD2	1.32911	3.9438	7.43277	4.0362e-12	1.60372e-10
SLC38A5	2.00738	-0.328189	7.40889	4.63491e-12	1.8369e-10
S1PR4	1.35438	0.768018	7.40701	4.68574e-12	1.8523e-10
RDM1	2.18751	-1.87457	7.40494	4.74213e-12	1.86982e-10
CLIC1	0.989358	7.29861	7.40387	4.77156e-12	1.87454e-10
PIK3CD	1.29423	2.80731	7.4032	4.79022e-12	1.87454e-10
PSRC1	1.24463	1.668	7.40319	4.79039e-12	1.87454e-10
C9orf100	1.18762	2.0344	7.40241	4.81227e-12	1.87836e-10
KIF23	1.68696	1.72431	7.39909	4.90541e-12	1.90991e-10
FAM72D	1.63021	0.117434	7.39615	4.98948e-12	1.93777e-10
ACAP1	1.71034	2.00732	7.39521	5.0169e-12	1.94355e-10
CD74	1.45274	10.2114	7.38453	5.33628e-12	2.06212e-10
BLM	1.58214	0.951842	7.37829	5.53214e-12	2.13109e-10
UBASH3A	1.77993	-0.53285	7.37257	5.71809e-12	2.19326e-10
RNFT2	1.74053	-0.197674	7.3619	6.08119e-12	2.32677e-10
FGD3	1.28421	2.10026	7.34861	6.5659e-12	2.49376e-10
CD53	1.33591	3.96924	7.34789	6.5932e-12	2.498e-10
EFTUD2	0.480715	6.08075	7.34071	6.87175e-12	2.59719e-10
MRTO4	0.69105	4.65878	7.31401	8.0134e-12	2.99218e-10
CXCL11	2.04901	0.858484	7.31252	8.08246e-12	3.01072e-10
KIF15	1.87504	0.562476	7.30332	8.52116e-12	3.15894e-10
RAB33A	1.41605	-1.42801	7.29662	8.85583e-12	3.27518e-10
NAP1L1	0.742347	7.22378	7.29536	8.92019e-12	3.29113e-10
IRF1	1.05077	5.6797	7.29327	9.02801e-12	3.323e-10
GSG2	1.39434	-0.704159	7.28756	9.32847e-12	3.41024e-10
HAVCR2	1.41676	2.56304	7.28726	9.34467e-12	3.41024e-10
LGALS9	1.22743	4.82384	7.28711	9.35307e-12	3.41024e-10
MMP25	1.33404	0.570476	7.28104	9.68449e-12	3.52279e-10
BUB1B	1.6974	1.78026	7.27976	9.75596e-12	3.54048e-10
C5orf34	1.09982	-0.258245	7.27692	9.91617e-12	3.59021e-10
ASB2	1.52292	0.1031	7.27088	1.02654e-11	3.70797e-10
RAD51AP1	1.38747	1.24404	7.26901	1.03763e-11	3.73934e-10
GCNT1	1.37692	0.898379	7.26806	1.04328e-11	3.75096e-10
C1orf162	1.24067	2.49766	7.26653	1.05248e-11	3.7753e-10
ACOT7	0.760902	4.56529	7.25453	1.12742e-11	4.03475e-10
POU2F2	1.35247	0.0394513	7.25332	1.13526e-11	4.04414e-10
CKS1B	0.910708	4.92774	7.25135	1.14809e-11	4.08047e-10
CYBB	1.51899	3.85729	7.24944	1.16075e-11	4.11601e-10
LILRB1	1.44973	1.48089	7.24341	1.20149e-11	4.25076e-10
MCM3	0.898358	5.78938	7.23609	1.25286e-11	4.41234e-10
FOXM1	1.59137	3.6711	7.23569	1.25575e-11	4.41251e-10
NUP85	0.54134	4.70162	7.22339	1.34722e-11	4.70507e-10
TMEM149	1.1677	3.73476	7.22328	1.34812e-11	4.70507e-10
PPP2R2B	1.99595	-1.04661	7.21456	1.41695e-11	4.93415e-10
RAB42	1.67547	-1.30244	7.21339	1.42641e-11	4.95597e-10
SNRPA	0.636014	5.27239	7.20728	1.47709e-11	5.12059e-10
C1orf54	1.11248	1.88779	7.20616	1.48652e-11	5.14175e-10
LEPRE1	0.692079	5.17148	7.20284	1.51494e-11	5.22841e-10
BTLA	1.81006	-1.7391	7.19886	1.54975e-11	5.33664e-10
NUSAP1	1.20404	3.92933	7.19805	1.55696e-11	5.34958e-10
RAD51C	0.65511	3.04652	7.19251	1.60689e-11	5.50822e-10
RACGAP1	1.05818	3.43246	7.19215	1.61024e-11	5.50822e-10
CCDC99	0.859341	2.30722	7.18903	1.63912e-11	5.59468e-10
ARHGAP30	1.16437	3.54921	7.17066	1.81993e-11	6.18458e-10
STIL	1.11664	1.54341	7.16801	1.84763e-11	6.26496e-10
LY9	1.60701	0.174518	7.16617	1.8671e-11	6.31715e-10
BRCA1	1.02704	2.40121	7.1653	1.87631e-11	6.33448e-10
NOP56	0.801747	5.85182	7.15586	1.97982e-11	6.65495e-10
CLEC2D	0.751574	3.52046	7.15257	2.01717e-11	6.75611e-10
HLA-DMA	1.50925	5.49428	7.15237	2.01956e-11	6.75611e-10
LOC374443	1.15611	0.61011	7.15207	2.023e-11	6.75611e-10
NMI	0.728242	4.05288	7.15045	2.04164e-11	6.80372e-10
DOK3	1.09814	1.81842	7.14966	2.05086e-11	6.81978e-10
CIITA	1.4087	2.56512	7.1382	2.18886e-11	7.23575e-10
ZNF883	2.06984	-1.58941	7.1304	2.28791e-11	7.5433e-10
ZAP70	1.50036	1.91453	7.12915	2.30431e-11	7.58124e-10
REEP4	0.74853	3.52949	7.11766	2.4594e-11	8.07432e-10
SNRPF	0.792771	4.91304	7.11668	2.47311e-11	8.10218e-10
CCR5	1.44343	1.78211	7.11516	2.49455e-11	8.15519e-10
KHDRBS1	0.354527	6.41756	7.11074	2.55778e-11	8.3443e-10
RPA2	0.540217	4.51703	7.10549	2.63511e-11	8.5426e-10
CTSW	1.82577	1.48755	7.10282	2.67519e-11	8.65443e-10
LGALS2	2.33991	0.389567	7.10219	2.68476e-11	8.6673e-10
SGOL2	1.19534	1.53414	7.09644	2.77372e-11	8.89888e-10
CARD9	1.32104	0.174503	7.09503	2.7959e-11	8.90338e-10
GMIP	0.894423	3.08871	7.09497	2.79688e-11	8.90338e-10
PDE6G	1.40929	-0.298278	7.09273	2.8326e-11	8.99467e-10
C12orf32	0.679814	3.42553	7.09197	2.84471e-11	9.01465e-10
ARPC2	0.480276	6.81157	7.09091	2.86186e-11	9.03206e-10
IFI27L2	1.49117	2.03486	7.09004	2.87598e-11	9.05817e-10
PSMB10	1.12942	5.62082	7.08559	2.94937e-11	9.2517e-10
RECQL4	1.43089	3.37113	7.0783	3.07345e-11	9.62146e-10
GZMK	1.87953	1.44638	7.07615	3.11113e-11	9.71978e-10
POLQ	1.58057	0.463109	7.07483	3.13439e-11	9.77275e-10
OBFC2B	0.625913	4.52986	7.07387	3.15144e-11	9.80618e-10
CDC7	1.18083	1.51007	7.06874	3.24416e-11	1.00744e-09
CCDC137	0.667061	4.20232	7.06791	3.25942e-11	1.00814e-09
LSM2	0.782723	4.51897	7.06608	3.29316e-11	1.01453e-09
C17orf87	1.37733	-0.687069	7.06566	3.30098e-11	1.01492e-09
UTP18	0.506573	4.46955	7.06427	3.32713e-11	1.02003e-09
RILPL2	0.726351	3.23731	7.06407	3.33077e-11	1.02003e-09
ADA	0.940432	2.59959	7.06308	3.34951e-11	1.02375e-09
SIGLEC7	1.35438	0.604228	7.06165	3.37661e-11	1.03e-09
IL18	1.46156	1.94065	7.05532	3.49956e-11	1.06541e-09
ARHGAP11A	1.24141	2.48214	7.05117	3.58241e-11	1.08636e-09
GINS3	0.868155	1.67535	7.04849	3.63696e-11	1.10075e-09
CFL1	0.536734	8.91653	7.04489	3.71168e-11	1.11902e-09
IDO1	2.14803	0.936319	7.04471	3.71545e-11	1.11902e-09
CHI3L2	2.40964	-1.84269	7.03222	3.9863e-11	1.19713e-09
TUBA1C	0.911201	6.40434	7.02496	4.15271e-11	1.24049e-09
C17orf60	1.39623	-1.00793	7.02488	4.15471e-11	1.24049e-09
DTL	1.42968	2.70199	7.02303	4.19807e-11	1.25102e-09
GPR19	1.43076	-1.75464	7.01173	4.47385e-11	1.32556e-09
FAM159A	2.05749	-2.01071	6.99273	4.97819e-11	1.46937e-09
IL2RA	1.93277	-0.806152	6.98713	5.1372e-11	1.51342e-09
RNASE6	1.18519	2.59915	6.98525	5.19173e-11	1.52557e-09
LOC100233209	1.54559	-1.36071	6.98276	5.26477e-11	1.54221e-09
EMR1	1.87182	-1.38849	6.98042	5.33442e-11	1.55512e-09
GPR18	1.57352	-1.61038	6.97495	5.50066e-11	1.59922e-09
CCDC88B	1.19798	3.18102	6.96731	5.74147e-11	1.66299e-09
NEIL3	1.832	-0.389466	6.96459	5.82968e-11	1.68225e-09
CD33	1.12192	1.01407	6.95777	6.05655e-11	1.74123e-09
HNRNPM	0.38853	7.06767	6.95645	6.10163e-11	1.74771e-09
MMP9	2.39634	3.24971	6.95268	6.23173e-11	1.78168e-09
SH3BGRL3	0.901352	6.47569	6.95107	6.28834e-11	1.79455e-09
MED8	0.530461	5.06857	6.94849	6.37986e-11	1.81399e-09
FBXO5	0.891609	1.54165	6.94063	6.6668e-11	1.88864e-09
HLA-DPB2	1.78224	-2.99149	6.93838	6.75106e-11	1.90902e-09
LRRC25	1.10857	2.33418	6.93534	6.8667e-11	1.93819e-09
MKI67	1.41558	4.34116	6.93082	7.04253e-11	1.9842e-09
CPVL	1.46005	4.0782	6.92446	7.2973e-11	2.04853e-09
TUBG1	0.660944	5.05759	6.92365	7.33044e-11	2.05411e-09
TAP2	0.932076	5.68771	6.92116	7.43327e-11	2.07731e-09
HSPB11	0.688518	3.9622	6.921	7.44003e-11	2.07731e-09
HK3	1.7455	1.20561	6.91189	7.82801e-11	2.17616e-09
PARVG	1.17889	2.76132	6.91171	7.8362e-11	2.17616e-09
SAE1	0.560766	5.96893	6.90981	7.91947e-11	2.19527e-09
CD300A	1.16736	2.26077	6.90871	7.96836e-11	2.20103e-09
TBC1D10C	1.4552	2.24191	6.9077	8.01323e-11	2.20949e-09
ATP13A2	0.785225	4.04055	6.90604	8.08781e-11	2.22609e-09
TNFRSF13B	1.99026	-2.93731	6.90259	8.24515e-11	2.26537e-09
BTK	1.33291	1.30833	6.89946	8.39036e-11	2.29712e-09
MIIP	0.815407	4.13835	6.89821	8.44871e-11	2.30902e-09
NECAP2	0.488445	5.3332	6.89752	8.48155e-11	2.31391e-09
BCL2A1	1.67926	0.41797	6.89512	8.59554e-11	2.34089e-09
APOBEC3D	1.32537	0.808028	6.88314	9.18898e-11	2.48503e-09
TRPV2	1.04539	3.01882	6.88012	9.34516e-11	2.51411e-09
UBE2I	0.519973	5.49016	6.87936	9.3848e-11	2.5204e-09
WDR54	1.19558	1.18233	6.8768	9.51926e-11	2.55208e-09
RASAL3	1.09136	2.65128	6.87578	9.57343e-11	2.56217e-09
C1orf38	1.19197	3.2688	6.87347	9.69722e-11	2.58668e-09
CD80	1.64594	-1.5201	6.87182	9.78701e-11	2.60583e-09
YBX1	0.561256	7.77324	6.86685	1.0061e-10	2.6742e-09
CCL4L2	1.73575	1.20456	6.86376	1.02355e-10	2.71126e-09
LGMN	0.71871	6.65086	6.85632	1.06679e-10	2.81618e-09
FANCA	1.02101	3.03675	6.85546	1.07191e-10	2.82488e-09
FOLR2	1.43872	3.65461	6.85375	1.08212e-10	2.84696e-09
PRC1	1.2426	3.71713	6.84895	1.11136e-10	2.91891e-09
CD180	1.29342	0.886025	6.84409	1.14174e-10	2.98354e-09
TNFRSF8	1.3086	-1.28976	6.84126	1.15987e-10	3.02581e-09
E2F6	0.557995	3.21085	6.83649	1.19096e-10	3.09132e-09
STAC3	1.11133	1.01826	6.83216	1.21988e-10	3.1558e-09
PPT1	0.788916	5.71402	6.83012	1.23376e-10	3.18108e-09
EXOSC3	0.550843	3.34572	6.81919	1.31085e-10	3.37423e-09
TBCB	0.668203	5.05013	6.81096	1.37196e-10	3.51986e-09
RARRES3	1.43805	5.07668	6.80798	1.39481e-10	3.56666e-09
S100A4	1.40226	4.06785	6.80309	1.43308e-10	3.65105e-09
CTSC	1.20312	6.00781	6.80286	1.43488e-10	3.65105e-09
ARHGDIB	0.837341	6.06191	6.7982	1.47235e-10	3.73605e-09
FLJ40330	2.18468	-2.43874	6.79811	1.47311e-10	3.73605e-09
CAPZB	0.481814	6.96187	6.79444	1.50329e-10	3.80638e-09
UBE2L6	1.0604	6.01927	6.78596	1.57549e-10	3.96971e-09
PSMC3IP	1.51291	0.617709	6.77531	1.67088e-10	4.19642e-09
FAM78A	0.947298	2.3063	6.77256	1.6965e-10	4.24701e-09
BIN2	1.17029	2.17427	6.76808	1.73891e-10	4.34615e-09
PPM1G	0.472051	6.43456	6.76677	1.7515e-10	4.36355e-09
TRPM2	1.30798	1.65831	6.76583	1.76065e-10	4.37929e-09
HMGA1	1.12386	5.65648	6.75414	1.87788e-10	4.64851e-09
ASPHD2	1.31166	-0.0760472	6.748	1.94252e-10	4.80084e-09
C14orf80	1.0785	2.22633	6.74512	1.97352e-10	4.86969e-09
NEK2	1.62666	2.1799	6.74163	2.01184e-10	4.95636e-09
PFKFB4	1.31089	1.18368	6.73752	2.05782e-10	5.04556e-09
DSCC1	1.02984	1.4608	6.73592	2.07611e-10	5.08237e-09
PSME2	0.889455	7.08498	6.73035	2.14068e-10	5.22394e-09
TMSB10	1.27994	8.4762	6.72959	2.14961e-10	5.23748e-09
SPAG5	1.12244	4.45294	6.72343	2.22365e-10	5.40938e-09
CCNA2	1.5266	2.93139	6.71876	2.28144e-10	5.54125e-09
LAIR1	1.2903	3.16355	6.71615	2.3145e-10	5.61275e-09
REC8	1.32965	0.742089	6.7103	2.39001e-10	5.7598e-09
IGSF6	1.24566	1.87748	6.70951	2.40045e-10	5.77599e-09
TLR8	1.64076	0.132969	6.70762	2.42545e-10	5.81808e-09
TMEM229B	1.08631	1.61231	6.7048	2.46326e-10	5.89963e-09
SFRS9	0.448054	6.17655	6.69637	2.57987e-10	6.1599e-09
GBP1	1.24603	5.33214	6.6958	2.588e-10	6.16471e-09
RLTPR	1.73375	0.035617	6.69528	2.59542e-10	6.16851e-09
BATF	1.7864	1.53851	6.68061	2.81271e-10	6.65433e-09
MYO1F	1.00903	3.63264	6.67437	2.91035e-10	6.87482e-09
DNAJC8	0.44684	5.82018	6.66695	3.031e-10	7.11643e-09
UTP6	0.416489	4.6948	6.66251	3.1056e-10	7.28054e-09
WRAP53	0.715401	2.62915	6.6616	3.12101e-10	7.30562e-09
RUNX3	1.20789	2.38873	6.66008	3.14713e-10	7.35564e-09
C20orf27	0.812894	4.67601	6.65778	3.18688e-10	7.42614e-09
HCLS1	1.01854	4.63826	6.65718	3.1974e-10	7.43947e-09
SNRPG	0.599853	4.84059	6.65204	3.28854e-10	7.62863e-09
RELT	0.968962	1.70584	6.64924	3.33917e-10	7.72579e-09
SEMA4D	1.22336	2.78309	6.64677	3.38448e-10	7.81608e-09
DCUN1D5	0.590032	3.29776	6.64534	3.41115e-10	7.86594e-09
HPSE	1.61337	-0.459636	6.62775	3.75474e-10	8.61976e-09
SSRP1	0.426101	6.4185	6.62256	3.86251e-10	8.85406e-09
SLAMF1	1.51523	-0.268823	6.62155	3.88368e-10	8.88944e-09
C18orf54	1.03686	0.00765353	6.61211	4.0888e-10	9.34515e-09
ARHGAP25	0.907866	3.01082	6.60241	4.31036e-10	9.82255e-09
KATNA1	0.534211	2.71068	6.59731	4.43161e-10	1.00693e-08
MARCKS	0.914532	6.219	6.59652	4.45068e-10	1.00978e-08
TOP2A	1.55361	4.56859	6.58999	4.61159e-10	1.04323e-08
SLC25A19	0.702376	2.84371	6.58815	4.65796e-10	1.05046e-08
RPA3	0.802345	3.94745	6.58792	4.66378e-10	1.05046e-08
CYTIP	1.41519	2.03002	6.58791	4.66391e-10	1.05046e-08
CCL3	1.5374	1.88362	6.58412	4.76107e-10	1.0678e-08
KDM1A	0.482651	4.97858	6.5841	4.76154e-10	1.0678e-08
SNRPA1	0.705726	4.06064	6.57887	4.89881e-10	1.09541e-08
HLA-A	1.04082	10.0909	6.57794	4.92352e-10	1.09935e-08
C3orf26	0.612754	3.44707	6.57719	4.94359e-10	1.10066e-08
FAM24B	1.49668	-1.50233	6.57677	4.95504e-10	1.10163e-08
HVCN1	1.00071	1.62639	6.57256	5.06951e-10	1.12385e-08
FANCE	1.07546	1.40278	6.5711	5.10966e-10	1.12952e-08
IRF4	1.95806	0.0216086	6.5654	5.27008e-10	1.16332e-08
LY86	1.1238	1.61833	6.5648	5.28738e-10	1.16548e-08
CD37	1.1917	3.03694	6.56427	5.30256e-10	1.16654e-08
RAB39B	1.25402	-1.69728	6.56183	5.37318e-10	1.17769e-08
CENPE	1.33106	1.56425	6.55979	5.43289e-10	1.1891e-08
MYB	1.54219	-1.64684	6.55873	5.46435e-10	1.1943e-08
LILRB3	1.19782	1.06293	6.5568	5.52172e-10	1.20513e-08
TNFRSF9	2.05553	-2.22906	6.5565	5.53066e-10	1.20539e-08
CD3G	1.80693	-1.0303	6.54584	5.85942e-10	1.27346e-08
RCC2	0.652338	5.52431	6.54174	5.99086e-10	1.3002e-08
SF3A3	0.45877	5.5354	6.53214	6.31039e-10	1.36572e-08
RUFY4	1.68843	-2.34308	6.52999	6.38425e-10	1.37786e-08
CMKLR1	1.1129	2.9529	6.52837	6.44009e-10	1.38798e-08
ARPC4	0.48963	6.71683	6.51778	6.81953e-10	1.46162e-08
PAFAH1B3	1.23778	3.55414	6.51652	6.86594e-10	1.46954e-08
FAM64A	1.78793	-0.531078	6.51168	7.04773e-10	1.50637e-08
NAALADL1	1.73065	0.926196	6.51132	7.06145e-10	1.50722e-08
ANKRD22	2.44589	-0.00363696	6.51073	7.08399e-10	1.50995e-08
EIF4A3	0.440129	5.66295	6.50965	7.12548e-10	1.51671e-08
CPSF3	0.448496	4.70258	6.50668	7.24062e-10	1.53699e-08
CENPK	1.41629	0.31912	6.50401	7.34574e-10	1.55718e-08
C19orf38	1.16232	-0.125509	6.4993	7.53475e-10	1.59071e-08
CHTF18	0.886786	2.88688	6.49225	7.82636e-10	1.65003e-08
RGL4	1.40816	-1.53482	6.49059	7.89683e-10	1.66263e-08
PSMB8	1.08585	6.30692	6.49032	7.90837e-10	1.6628e-08
SRRT	0.381415	5.95883	6.48175	8.28165e-10	1.73422e-08
C5orf20	1.64948	-1.00571	6.46556	9.03555e-10	1.86936e-08
C16orf93	1.2302	-1.38626	6.46465	9.07944e-10	1.87593e-08
POLR2G	0.534307	4.99841	6.45233	9.70104e-10	1.99638e-08
LIN28B	3.6165	-3.43777	6.45159	9.73936e-10	2.00161e-08
GRN	0.568263	8.35244	6.45123	9.75832e-10	2.00285e-08
CDKN2C	1.07061	3.56648	6.4483	9.91322e-10	2.03195e-08
SECTM1	1.29531	3.56075	6.44593	1.00397e-09	2.05515e-08
SLA	1.22828	3.13016	6.44436	1.01251e-09	2.0699e-08
PRKCB	1.30134	1.75385	6.44346	1.01738e-09	2.07711e-08
PPIL5	0.630103	2.23215	6.43586	1.05969e-09	2.15782e-08
CD300C	1.37062	-0.706566	6.43295	1.07634e-09	2.18885e-08
DDOST	0.51871	7.5735	6.43023	1.09215e-09	2.21808e-08
RALY	0.563453	6.5553	6.42756	1.10791e-09	2.24421e-08
GINS4	1.01309	1.44034	6.42722	1.10994e-09	2.24533e-08
ISG20	1.14371	3.81013	6.42419	1.12811e-09	2.2762e-08
CECR1	1.08879	5.00195	6.42309	1.13473e-09	2.2836e-08
SFT2D1	0.61903	2.5664	6.41907	1.15942e-09	2.32724e-08
GRK6	0.599094	4.58678	6.41808	1.16557e-09	2.33657e-08
CLEC4E	1.86161	-0.7012	6.41783	1.16716e-09	2.33673e-08
MX1	1.03898	5.21981	6.40806	1.22977e-09	2.44943e-08
AOAH	1.38287	1.84563	6.40735	1.23449e-09	2.45566e-08
LMNB2	0.768825	4.48979	6.4036	1.25944e-09	2.50209e-08
KIAA0125	2.19124	-2.04756	6.3932	1.33145e-09	2.63165e-08
SLC1A5	1.34742	4.11127	6.39082	1.34842e-09	2.65841e-08
PPM1M	0.738092	3.47137	6.3888	1.36309e-09	2.68051e-08
TSPAN32	1.2769	-1.05521	6.38364	1.40113e-09	2.74834e-08
DSN1	0.653687	3.82924	6.37791	1.44463e-09	2.82294e-08
CCDC28B	1.42371	1.52002	6.37654	1.45522e-09	2.84007e-08
IL10	1.51832	-2.46185	6.3754	1.46404e-09	2.85367e-08
SELL	1.24719	2.14383	6.36766	1.52572e-09	2.95901e-08
RPIA	0.511662	3.26235	6.35526	1.62984e-09	3.14521e-08
GBP4	1.09288	4.62199	6.34657	1.70693e-09	3.27359e-08
TIMM17B	0.652455	5.18722	6.34507	1.72063e-09	3.29579e-08
CCDC109B	1.39796	1.1842	6.34439	1.72686e-09	3.30151e-08
SAC3D1	0.852992	3.59777	6.34047	1.76322e-09	3.35662e-08
NPC2	0.717441	6.68125	6.33934	1.77387e-09	3.37274e-08
CORO7	0.655647	4.39529	6.33456	1.81941e-09	3.45087e-08
BATF3	1.12133	-0.254585	6.33046	1.85947e-09	3.52253e-08
DOK1	0.881116	2.06145	6.33019	1.86214e-09	3.5233e-08
GZMM	1.42801	0.347754	6.32861	1.87785e-09	3.54868e-08
GNA15	1.10428	1.32429	6.32721	1.89188e-09	3.57083e-08
SHKBP1	0.613252	5.1264	6.31696	1.99759e-09	3.75663e-08
KLRD1	1.43167	-0.466999	6.31303	2.03958e-09	3.82632e-08
HNRNPD	0.405193	6.60854	6.30671	2.10908e-09	3.95192e-08
CLEC12A	1.43882	-0.928943	6.30615	2.11532e-09	3.95881e-08
KNTC1	1.045	2.80133	6.30433	2.13578e-09	3.99229e-08
IKBKE	1.45043	2.30531	6.3041	2.1384e-09	3.99237e-08
LOC100188949	1.29168	-1.90674	6.29131	2.28824e-09	4.25163e-08
ZNF296	1.36254	-0.332243	6.28632	2.34934e-09	4.35472e-08
IL2RB	1.2856	2.78334	6.28473	2.36916e-09	4.38096e-08
FAM110A	0.801803	2.44991	6.27926	2.43872e-09	4.50423e-08
FYB	1.27719	2.86479	6.27506	2.49346e-09	4.58891e-08
HNRNPL	0.32021	7.3227	6.2685	2.58126e-09	4.74486e-08
MFSD2B	1.28605	-0.106187	6.2662	2.61282e-09	4.79719e-08
CSAG3	3.54817	-2.521	6.25703	2.74228e-09	5.01113e-08
AKAP5	1.10747	0.362166	6.25298	2.80149e-09	5.11329e-08
C3AR1	1.08342	2.56674	6.24771	2.88035e-09	5.24488e-08
CENPP	1.00114	1.02065	6.24683	2.89369e-09	5.26299e-08
MS4A6A	1.09293	4.22301	6.23993	3.00078e-09	5.44497e-08
SIGLEC9	1.19948	0.301083	6.23966	3.00501e-09	5.44627e-08
FCGR2A	1.16705	3.79982	6.23861	3.02164e-09	5.47002e-08
CD19	2.39964	-2.23165	6.23551	3.07133e-09	5.54701e-08
ZNF831	1.47431	-0.464727	6.23329	3.1075e-09	5.59186e-08
LCP2	1.00475	3.26912	6.2314	3.13852e-09	5.63552e-08
KCNN4	1.5453	0.0793636	6.23056	3.15238e-09	5.65253e-08
CCNE1	1.57523	1.25001	6.23038	3.15529e-09	5.65253e-08
DAZAP1	0.438559	6.05608	6.2296	3.16827e-09	5.66923e-08
SNRPD2	0.787091	6.44159	6.22152	3.30579e-09	5.90847e-08
C15orf23	0.659386	3.22513	6.21046	3.50341e-09	6.23293e-08
LILRA5	1.35999	-0.237537	6.20939	3.52325e-09	6.26104e-08
DNAJC5B	1.62027	-1.91468	6.20286	3.64608e-09	6.4571e-08
HLA-H	1.0061	6.64909	6.19857	3.72886e-09	6.59616e-08
CLEC2B	1.0316	2.38672	6.18171	4.07332e-09	7.15649e-08
SRM	0.687203	5.59567	6.17916	4.12788e-09	7.23082e-08
CMTM7	0.943564	3.05606	6.17908	4.12963e-09	7.23082e-08
LOC339535	2.72864	-3.28282	6.17854	4.14134e-09	7.24314e-08
GTSE1	1.40174	1.50672	6.17452	4.22944e-09	7.38875e-08
PBK	1.38034	1.80888	6.16939	4.34435e-09	7.56405e-08
NFAM1	1.16181	2.11484	6.16916	4.34957e-09	7.56465e-08
GPR65	1.03863	0.664401	6.16629	4.41541e-09	7.65337e-08
KTI12	0.417015	2.83675	6.16536	4.43686e-09	7.68196e-08
AGTRAP	0.720137	4.13856	6.16489	4.44764e-09	7.69203e-08
DYNLT1	0.642939	4.91327	6.16259	4.50161e-09	7.77669e-08
MLF1IP	1.06139	2.98279	6.16232	4.50786e-09	7.77881e-08
KIF20A	1.47848	2.46747	6.16198	4.51579e-09	7.78383e-08
FUT7	1.38084	-1.71688	6.1593	4.57949e-09	7.88486e-08
SYK	1.17182	2.85296	6.15676	4.64064e-09	7.98129e-08
ABI3	0.863046	2.99818	6.14878	4.83792e-09	8.31135e-08
SUV39H2	0.545809	2.44367	6.1374	5.13368e-09	8.79081e-08
HNRNPA3	0.408729	7.21307	6.13739	5.13402e-09	8.79081e-08
CD79B	1.11694	1.6651	6.13587	5.1749e-09	8.84126e-08
DAPP1	1.40095	0.105668	6.12841	5.37981e-09	9.16105e-08
TUBB	0.679169	9.04131	6.12799	5.39154e-09	9.17095e-08
ADAP2	0.873258	2.72893	6.12734	5.41002e-09	9.19229e-08
TPRKB	0.579267	3.47948	6.12661	5.43047e-09	9.21692e-08
GYG1	0.587474	4.10308	6.12618	5.44276e-09	9.22768e-08
PRPF38A	0.429045	4.27077	6.12453	5.48964e-09	9.29699e-08
TCOF1	0.556452	5.06856	6.12046	5.607e-09	9.48538e-08
IL16	0.855897	3.30993	6.11916	5.64504e-09	9.53932e-08
CERKL	1.04339	0.942602	6.11626	5.73082e-09	9.66319e-08
GPR132	1.17785	0.591174	6.11589	5.74189e-09	9.67135e-08
TXNL4A	0.619091	5.24008	6.11486	5.77291e-09	9.71303e-08
FBL	0.795607	6.42519	6.11291	5.8316e-09	9.79051e-08
DDX39	0.72993	5.40746	6.10969	5.9301e-09	9.91516e-08
RNPS1	0.412908	5.89186	6.10722	6.00667e-09	1.00193e-07
CD5	1.40352	1.43873	6.10582	6.05042e-09	1.00814e-07
STAT5A	0.60831	4.18445	6.10462	6.08837e-09	1.01338e-07
FAIM3	1.25081	1.65858	6.09836	6.28933e-09	1.04235e-07
INPP5D	0.83738	3.63219	6.0896	6.58171e-09	1.08889e-07
PLBD1	1.59133	2.01533	6.0884	6.62307e-09	1.09344e-07
EMP3	1.04101	3.3742	6.08601	6.70545e-09	1.1054e-07
MX2	1.2945	2.35735	6.08472	6.75061e-09	1.11166e-07
MRPS23	0.521091	4.77366	6.08434	6.76397e-09	1.11268e-07
IGJ	2.33335	3.20851	6.07736	7.01286e-09	1.14996e-07
RUVBL1	0.488697	4.68127	6.07617	7.05629e-09	1.15464e-07
NRM	1.0093	3.31096	6.07577	7.07086e-09	1.1558e-07
DOCK2	1.29874	2.71538	6.07406	7.1337e-09	1.16485e-07
C6orf167	0.956751	1.37805	6.07264	7.18637e-09	1.17098e-07
HSH2D	1.4955	1.40732	6.06426	7.50474e-09	1.21392e-07
CSTF2	0.629783	2.88001	6.06342	7.5375e-09	1.21795e-07
GNLY	1.40495	0.867027	6.06225	7.58336e-09	1.22408e-07
ARL11	0.975157	-0.206864	6.06165	7.60688e-09	1.2266e-07
ALOX5AP	1.38779	1.59092	6.05894	7.71418e-09	1.24132e-07
RTKN2	1.66937	-0.205735	6.05762	7.76721e-09	1.24855e-07
BFSP2	1.84589	-3.12312	6.05695	7.79423e-09	1.25095e-07
LASS5	0.48093	4.11732	6.03537	8.71256e-09	1.38899e-07
HMMR	1.32398	2.25802	6.03246	8.84448e-09	1.40713e-07
SRGN	0.987981	4.98448	6.02931	8.98922e-09	1.42722e-07
IL10RA	1.0174	3.89712	6.02859	9.02277e-09	1.42962e-07
NXT1	0.615111	3.30823	6.02572	9.15704e-09	1.44941e-07
LAMP3	1.4661	0.991413	6.01959	9.45096e-09	1.49289e-07
MXD3	0.802129	3.44054	6.01678	9.58834e-09	1.51304e-07
NFKBIE	0.869079	4.2498	6.01618	9.61815e-09	1.5162e-07
UNC13D	1.2028	2.63651	6.01498	9.67797e-09	1.52408e-07
OSCAR	1.17035	0.453285	6.01384	9.73464e-09	1.5299e-07
AATF	0.502477	5.53112	6.01158	9.84861e-09	1.54624e-07
EVI2B	1.0823	2.70318	6.00972	9.94329e-09	1.55953e-07
POLA1	0.667645	2.81153	6.00929	9.96521e-09	1.56138e-07
C16orf54	1.21139	0.514179	6.00666	1.01012e-08	1.58109e-07
LILRA6	1.28737	0.439295	6.00377	1.02522e-08	1.60311e-07
FABP5	1.31792	0.813834	5.99942	1.04838e-08	1.63438e-07
GPR171	1.41089	-0.41328	5.99917	1.04976e-08	1.63489e-07
ISL2	1.99517	-2.92996	5.996	1.06699e-08	1.65672e-07
C13orf18	1.25698	0.140871	5.99297	1.08371e-08	1.681e-07
IPCEF1	1.1488	0.318518	5.99214	1.08833e-08	1.68647e-07
CCT5	0.506224	7.01449	5.99151	1.09189e-08	1.69031e-07
CCDC77	0.583337	1.99018	5.98408	1.13432e-08	1.74552e-07
EOMES	1.49445	-0.743271	5.98269	1.14244e-08	1.75628e-07
DEPDC1B	1.70474	1.3668	5.97707	1.17585e-08	1.80406e-07
ZCCHC17	0.477259	3.89501	5.9758	1.1835e-08	1.81399e-07
E2F7	1.49612	-0.308823	5.97353	1.19735e-08	1.82979e-07
WIPF1	0.903314	4.27686	5.97232	1.20481e-08	1.83939e-07
PTPN22	1.32664	0.0670446	5.9715	1.20988e-08	1.84531e-07
TSEN54	0.649819	4.34409	5.96801	1.23173e-08	1.87679e-07
RAB32	0.864613	4.29823	5.96651	1.24123e-08	1.8894e-07
PRKCQ	1.33627	-0.270397	5.96187	1.27106e-08	1.93291e-07
P2RY10	1.51008	-1.41274	5.95755	1.29948e-08	1.9742e-07
SMS	0.502994	5.21947	5.94273	1.40176e-08	2.11918e-07
NFE2L3	1.11059	2.57462	5.94227	1.40504e-08	2.12208e-07
MRPL17	0.563161	4.92791	5.94084	1.41532e-08	2.13345e-07
RGS1	1.60367	3.70818	5.9396	1.42428e-08	2.14486e-07
BCAS4	0.815002	3.85185	5.93633	1.44827e-08	2.17676e-07
CD96	1.29888	1.50025	5.92904	1.50317e-08	2.25708e-07
C4orf46	0.618407	1.73381	5.92366	1.545e-08	2.31541e-07
POLE2	1.17146	1.15749	5.91923	1.58027e-08	2.35914e-07
HDAC2	0.498256	5.13398	5.91208	1.63889e-08	2.44429e-07
FPR1	1.53584	0.798606	5.89232	1.81214e-08	2.67437e-07
PLA2G7	1.35845	2.16445	5.88992	1.83436e-08	2.69945e-07
U2AF1	0.560656	5.63798	5.88589	1.87236e-08	2.75179e-07
CDKN2A	1.80128	2.44549	5.88577	1.87348e-08	2.75179e-07
P2RY11	0.7222	2.05892	5.88202	1.90948e-08	2.80201e-07
EVI2A	1.01822	1.91963	5.87667	1.96204e-08	2.8737e-07
SFRS13B	1.39554	-0.757639	5.87346	1.99424e-08	2.90986e-07
RNF166	0.486992	3.35045	5.8713	2.01616e-08	2.93908e-07
LIG1	0.644301	4.65925	5.86933	2.03645e-08	2.96586e-07
RNASET2	0.811627	5.31684	5.86533	2.07808e-08	3.01799e-07
LY96	1.46872	1.96105	5.86215	2.11184e-08	3.06129e-07
NOD2	1.10828	0.49247	5.86089	2.12536e-08	3.078e-07
POLE4	0.709189	4.17438	5.85047	2.24051e-08	3.22667e-07
ACYP1	0.752615	0.505629	5.84984	2.2476e-08	3.23367e-07
CENPJ	0.6697	1.86831	5.84817	2.26664e-08	3.25522e-07
PSME1	0.603421	7.4307	5.84728	2.27684e-08	3.26685e-07
WNT10A	1.58806	-1.8347	5.84591	2.29268e-08	3.28653e-07
MIAT	1.42609	0.824883	5.84031	2.35858e-08	3.37786e-07
STIP1	0.502158	6.65476	5.83611	2.40906e-08	3.44698e-07
SAP30	0.786355	1.96114	5.83506	2.42189e-08	3.46214e-07
GTSF1	3.28144	-2.41096	5.833	2.44724e-08	3.49515e-07
HLA-DRB5	1.63118	5.13251	5.83135	2.46774e-08	3.51795e-07
CSF1R	0.994754	4.68829	5.82716	2.52043e-08	3.57661e-07
MYL6B	0.824426	4.11168	5.8215	2.5935e-08	3.67021e-07
SARNP	0.500006	4.62316	5.82109	2.59885e-08	3.67443e-07
WDHD1	1.05894	1.16038	5.8205	2.60656e-08	3.68198e-07
CWC27	0.397808	3.35123	5.81707	2.65202e-08	3.73598e-07
NFKBIL2	1.00127	3.10902	5.81564	2.67113e-08	3.75948e-07
DNMT1	0.726907	5.00175	5.81155	2.72683e-08	3.82503e-07
EFHD2	0.681858	5.70451	5.81088	2.73606e-08	3.83302e-07
PPP1CC	0.430045	6.25985	5.80815	2.77391e-08	3.87947e-07
TMSL3	0.814575	9.30892	5.80442	2.82646e-08	3.94229e-07
ANLN	1.30909	2.67531	5.80368	2.83705e-08	3.9535e-07
FER1L4	2.08873	-0.566478	5.80198	2.86144e-08	3.98035e-07
MICAL1	0.985893	3.50863	5.80125	2.87185e-08	3.99123e-07
CD101	1.01789	-0.370519	5.79927	2.90064e-08	4.02402e-07
WDR34	0.805477	4.88702	5.79547	2.95658e-08	4.09796e-07
ANP32B	0.589337	6.40448	5.7917	3.01327e-08	4.16536e-07
AFP	3.91688	3.87269	5.78228	3.15926e-08	4.34006e-07
RRP9	0.600421	3.9821	5.77308	3.30847e-08	4.53699e-07
UBXN11	0.752277	3.26109	5.77263	3.31598e-08	4.54328e-07
CKAP2L	1.40971	0.780727	5.77148	3.33517e-08	4.56553e-07
PSMA4	0.458358	6.53869	5.76975	3.36416e-08	4.59304e-07
ARHGAP15	1.00783	1.41884	5.76953	3.36789e-08	4.59409e-07
RCC1	0.661226	4.01386	5.76928	3.37216e-08	4.59587e-07
C11orf48	0.68015	4.74954	5.76819	3.39062e-08	4.61697e-07
ST6GALNAC5	1.92685	-2.9281	5.76482	3.44829e-08	4.68726e-07
CXCL13	2.77228	0.218953	5.76456	3.45277e-08	4.68923e-07
MDK	1.67363	6.42637	5.76299	3.48008e-08	4.70982e-07
MTA2	0.32642	5.60561	5.76246	3.48944e-08	4.71424e-07
AMICA1	1.13601	3.42491	5.76163	3.50397e-08	4.72312e-07
TSSC1	0.493499	3.94712	5.76087	3.51733e-08	4.73541e-07
SET	0.428703	7.05272	5.75766	3.57419e-08	4.80361e-07
PRKCD	0.763422	4.15238	5.75711	3.58414e-08	4.81281e-07
ENO1	0.793279	9.36231	5.75262	3.66566e-08	4.90952e-07
SYTL1	1.31389	1.21165	5.75101	3.6953e-08	4.94067e-07
TNFSF13B	1.24036	0.0649671	5.75082	3.69873e-08	4.94099e-07
CENPI	1.426	-1.112	5.74665	3.77668e-08	5.03643e-07
HDAC1	0.480852	6.1028	5.73959	3.91236e-08	5.20394e-07
LOC92659	1.29165	0.257923	5.73246	4.0543e-08	5.3697e-07
PGP	0.736671	4.22714	5.72926	4.11954e-08	5.44679e-07
HLA-B	1.09516	10.1705	5.72775	4.15073e-08	5.48335e-07
IKZF1	1.05256	2.47332	5.72696	4.16704e-08	5.50021e-07
SNHG3	1.09411	0.343212	5.72326	4.24464e-08	5.59311e-07
PVRIG	0.835468	1.26679	5.72263	4.25813e-08	5.60612e-07
PRR19	1.48815	-0.714496	5.71694	4.38065e-08	5.75764e-07
E2F4	0.407387	4.90692	5.7119	4.4919e-08	5.89885e-07
HMHA1	0.789826	4.54142	5.71145	4.50207e-08	5.90721e-07
PRIM2	0.623106	2.06611	5.71126	4.50633e-08	5.90779e-07
MAGOH	0.462216	4.37925	5.71068	4.51942e-08	5.91994e-07
BLVRA	1.05938	3.96693	5.70853	4.56803e-08	5.97856e-07
BCL2L12	0.675643	3.90196	5.70433	4.66447e-08	6.09449e-07
ADPRHL2	0.520515	4.43505	5.70139	4.73324e-08	6.17914e-07
CLTA	0.591013	6.69171	5.70011	4.76362e-08	6.20833e-07
LCMT1	0.544381	3.63627	5.69279	4.94023e-08	6.42769e-07
MICB	1.05236	1.63596	5.68984	5.01298e-08	6.51687e-07
CCT7	0.411654	7.30847	5.68916	5.03003e-08	6.53356e-07
OAS2	0.887805	4.43947	5.68796	5.06015e-08	6.56169e-07
PIGU	0.572956	4.62258	5.68524	5.12896e-08	6.63426e-07
HLA-DQB2	1.703	0.667856	5.68086	5.24166e-08	6.75185e-07
PA2G4	0.454715	6.73484	5.67881	5.29543e-08	6.8098e-07
ICAM4	1.51648	-1.28631	5.67704	5.34197e-08	6.86395e-07
DNTTIP1	0.437885	4.1804	5.67459	5.40731e-08	6.9364e-07
IL15	1.2578	0.534423	5.67091	5.5069e-08	7.05247e-07
PTMA	0.440917	8.68424	5.6645	5.68481e-08	7.27431e-07
CD68	0.894474	6.68388	5.66234	5.74593e-08	7.34645e-07
RNASEH2B	0.608008	3.32683	5.65911	5.83844e-08	7.45858e-07
PSMG3	0.675357	4.32701	5.65798	5.87124e-08	7.48813e-07
FGL2	0.988751	4.12598	5.65369	5.99748e-08	7.62403e-07
MOBKL2A	0.468491	4.45174	5.64606	6.22791e-08	7.87176e-07
GIMAP5	0.779785	4.23536	5.64508	6.25831e-08	7.90156e-07
CD209	1.23374	1.91319	5.64439	6.27958e-08	7.91769e-07
DDX12	0.697119	1.11852	5.63605	6.54389e-08	8.21086e-07
ECT2	1.04517	3.08066	5.63571	6.5549e-08	8.21802e-07
BRIX1	0.466516	4.2211	5.63438	6.59802e-08	8.25871e-07
MS4A4A	1.12128	2.76056	5.63411	6.60691e-08	8.26317e-07
KIF24	0.84269	0.659332	5.62782	6.81532e-08	8.51009e-07
DENND2D	1.01833	3.22602	5.62626	6.86783e-08	8.56875e-07
PKM2	1.13265	6.8211	5.62402	6.94414e-08	8.65003e-07
ATAD3B	0.782747	3.46353	5.62172	7.02332e-08	8.73461e-07
C9orf109	1.37289	-2.68522	5.62035	7.07099e-08	8.78686e-07
HNRNPA3P1	0.465335	1.50152	5.61674	7.19793e-08	8.91387e-07
HRAS	0.683014	4.25309	5.61664	7.20158e-08	8.91387e-07
C21orf45	0.642654	2.58182	5.6128	7.33905e-08	9.06905e-07
KIAA0748	1.30169	-0.893318	5.60825	7.50515e-08	9.23747e-07
HLA-DQA2	1.69071	2.63417	5.60741	7.53643e-08	9.26861e-07
CNOT10	0.426502	4.25932	5.60596	7.59031e-08	9.32747e-07
NUP210	0.737903	5.60453	5.60534	7.6134e-08	9.34844e-07
NLRC5	0.890795	4.09593	5.60493	7.62871e-08	9.35982e-07
ADAMDEC1	2.1677	-0.545474	5.60319	7.69429e-08	9.43281e-07
SUB1	0.522142	7.04077	5.60258	7.71756e-08	9.45267e-07
CLEC4A	0.827313	0.121719	5.60245	7.72269e-08	9.45267e-07
MRPL47	0.52254	4.55115	5.60176	7.74872e-08	9.47705e-07
RFC2	0.505159	4.49305	5.59442	8.03364e-08	9.81777e-07
NME6	0.474033	2.93684	5.58356	8.4737e-08	1.03311e-06
VOPP1	0.591789	4.90003	5.57947	8.64559e-08	1.05076e-06
IFI6	1.12209	5.83023	5.57913	8.66015e-08	1.05163e-06
CCT4	0.396339	6.81529	5.56843	9.12665e-08	1.10403e-06
FGD2	0.992793	1.92348	5.56219	9.4098e-08	1.13562e-06
SIP1	0.530779	1.76958	5.56021	9.50135e-08	1.14489e-06
CBX1	0.481359	4.86304	5.55866	9.5736e-08	1.1518e-06
CKAP4	0.693285	6.7327	5.54448	1.0261e-07	1.22311e-06
FMNL1	0.980626	3.45373	5.5436	1.03054e-07	1.22658e-06
CD97	0.984267	4.9533	5.53434	1.07822e-07	1.28031e-06
PIK3R6	0.977749	0.0845247	5.53218	1.08965e-07	1.29191e-06
MAMSTR	1.20896	-0.704197	5.52946	1.10417e-07	1.30812e-06
SNRPC	0.601887	6.03761	5.52725	1.11614e-07	1.32129e-06
PFN1	0.546328	8.75219	5.5257	1.12464e-07	1.32911e-06
FPR2	1.52197	-2.67255	5.51943	1.1595e-07	1.36636e-06
ADSL	0.458464	5.2535	5.51825	1.16622e-07	1.37219e-06
HDDC2	0.605274	3.62025	5.51644	1.1765e-07	1.38114e-06
TRIM59	1.04368	0.691438	5.51596	1.17928e-07	1.38335e-06
SDC3	0.764968	5.56093	5.51545	1.18222e-07	1.38471e-06
RPL23A	0.762288	7.05414	5.51327	1.19484e-07	1.39738e-06
CIT	0.970577	2.14077	5.50283	1.25711e-07	1.46669e-06
GM2A	0.550818	6.10641	5.50004	1.27423e-07	1.48239e-06
SIGLEC16	1.17135	-1.78121	5.49988	1.27523e-07	1.48244e-06
C19orf40	0.712617	-0.0888954	5.49667	1.2953e-07	1.50352e-06
S100PBP	0.467906	3.19631	5.49291	1.31917e-07	1.52779e-06
CR1	1.58894	0.0212778	5.4907	1.33338e-07	1.53965e-06
ASPM	1.29259	3.57663	5.48696	1.35781e-07	1.56502e-06
EBNA1BP2	0.582939	5.28687	5.48688	1.35838e-07	1.56502e-06
AURKA	1.05366	3.69543	5.47717	1.42386e-07	1.62595e-06
BOLA2	0.738515	5.48915	5.46885	1.48239e-07	1.6841e-06
C5orf56	0.699428	1.42076	5.46224	1.53063e-07	1.73636e-06
NCAPG2	0.745763	3.16409	5.44925	1.62981e-07	1.84078e-06
NANS	0.607592	5.14363	5.44704	1.64731e-07	1.85919e-06
SEC13	0.441893	6.57819	5.44593	1.65614e-07	1.86651e-06
RNF34	0.407078	3.98724	5.44593	1.6562e-07	1.86651e-06
ST8SIA1	1.37765	-1.36602	5.4445	1.66765e-07	1.87805e-06
ANKRD13D	0.624992	3.58679	5.43926	1.71039e-07	1.92338e-06
ITK	1.25005	1.05536	5.439	1.71247e-07	1.92433e-06
SIGLEC10	1.21245	1.12222	5.43848	1.71684e-07	1.92783e-06
FBXO43	1.23844	-0.541908	5.43618	1.73599e-07	1.94793e-06
DGUOK	0.526543	4.61969	5.4296	1.79189e-07	2.00195e-06
MITD1	0.410453	2.92849	5.42779	1.80759e-07	2.01804e-06
MED27	0.55343	2.84514	5.42712	1.81344e-07	2.02311e-06
PSMD13	0.458946	6.52274	5.42406	1.84036e-07	2.05019e-06
ZWILCH	0.549659	2.7797	5.42104	1.86738e-07	2.07433e-06
JMJD6	0.517327	4.32422	5.41955	1.88082e-07	2.08627e-06
UQCRH	0.607471	6.10673	5.41853	1.89006e-07	2.09502e-06
ISY1	0.315916	4.02388	5.41807	1.89423e-07	2.09814e-06
ILKAP	0.426981	4.0313	5.41724	1.90182e-07	2.10505e-06
DCTPP1	0.525979	4.49281	5.41643	1.90923e-07	2.11174e-06
CCDC59	0.427074	3.75279	5.41431	1.92882e-07	2.13189e-06
FCHO1	1.51055	0.153867	5.41196	1.95073e-07	2.15303e-06
ZBTB8OS	0.57581	3.03862	5.41128	1.95712e-07	2.15854e-06
GFI1	1.23908	0.0867631	5.40823	1.98605e-07	2.18658e-06
C13orf37	0.591246	2.89514	5.40815	1.98677e-07	2.18658e-06
SLC7A7	1.02514	3.07877	5.40434	2.02349e-07	2.2254e-06
NLRC4	0.761119	0.0753604	5.40304	2.03622e-07	2.23485e-06
TMC8	1.00774	2.94509	5.40196	2.04676e-07	2.24463e-06
S100B	1.497	-1.03038	5.40157	2.05062e-07	2.24727e-06
NLRP2	1.9157	-1.87815	5.40115	2.05475e-07	2.25021e-06
C1orf91	0.558765	2.27555	5.39914	2.07469e-07	2.27044e-06
NCAPH2	0.552239	5.1243	5.39876	2.07848e-07	2.27298e-06
TRNAU1AP	0.547023	3.112	5.39729	2.0932e-07	2.28746e-06
APOL4	1.12252	1.81904	5.39378	2.12872e-07	2.32137e-06
FUS	0.427863	6.92603	5.39308	2.13593e-07	2.32759e-06
SPHK1	1.89357	2.64312	5.39238	2.14308e-07	2.33374e-06
PDK3	0.964958	1.39891	5.39043	2.16321e-07	2.35236e-06
SAAL1	0.536942	2.86396	5.38956	2.17233e-07	2.36062e-06
IMPDH1	0.969583	3.35741	5.38845	2.18391e-07	2.37064e-06
RPLP2	0.757397	8.57484	5.38838	2.18461e-07	2.37064e-06
PES1	0.487869	6.02584	5.38648	2.20462e-07	2.38734e-06
HAT1	0.397758	4.48111	5.38586	2.21122e-07	2.39281e-06
PSMG1	0.53387	4.10921	5.38564	2.21346e-07	2.39356e-06
ZNF681	1.41703	-0.15163	5.38029	2.27098e-07	2.44723e-06
C11orf84	0.690999	2.80844	5.37694	2.30766e-07	2.4833e-06
FKBP1A	0.476588	7.05155	5.37353	2.34564e-07	2.52242e-06
BAX	0.558796	5.29994	5.36369	2.45872e-07	2.63248e-06
PLTP	1.24483	4.62164	5.36109	2.48945e-07	2.65986e-06
E2F8	1.39536	0.754755	5.36063	2.49501e-07	2.66089e-06
TBXAS1	0.917937	2.45428	5.3563	2.54711e-07	2.70527e-06
TRAF2	0.577145	4.37874	5.35595	2.55137e-07	2.70794e-06
CSF3R	1.24383	1.90118	5.35443	2.56991e-07	2.72576e-06
SLC16A3	1.21626	3.69393	5.35306	2.58682e-07	2.74182e-06
TNFRSF4	1.02172	1.59058	5.35163	2.60453e-07	2.75493e-06
TOE1	0.448509	2.88652	5.34992	2.62592e-07	2.77199e-06
PYCARD	1.24388	3.58701	5.34991	2.62602e-07	2.77199e-06
INO80C	0.576503	3.26691	5.34566	2.67977e-07	2.82104e-06
SPIB	1.90649	-1.3624	5.34508	2.68726e-07	2.82701e-06
DRAP1	0.571395	6.0305	5.34346	2.70811e-07	2.84701e-06
DENR	0.353419	5.2957	5.33878	2.76911e-07	2.9013e-06
ZNF826	1.56059	-1.43833	5.33628	2.80238e-07	2.93021e-06
VCX3A	2.33237	-3.30437	5.33467	2.82396e-07	2.94879e-06
C18orf21	0.475096	3.18569	5.33251	2.85311e-07	2.97722e-06
HLA-E	0.668151	8.41027	5.33033	2.8829e-07	3.00426e-06
FAM133A	3.0192	-2.29187	5.32894	2.90208e-07	3.02183e-06
TFEC	1.07382	0.905667	5.32882	2.90365e-07	3.02183e-06
WDR4	0.638374	2.64797	5.32314	2.98321e-07	3.09423e-06
XAGE1D	4.36096	-1.71927	5.32129	3.00951e-07	3.11733e-06
C17orf49	0.631681	5.41743	5.32004	3.02746e-07	3.13384e-06
RSAD2	0.933593	1.63959	5.31962	3.03356e-07	3.13805e-06
C13orf34	0.728846	1.40287	5.31927	3.03864e-07	3.14018e-06
NME1	0.694433	6.11489	5.3192	3.03967e-07	3.14018e-06
SSX2	2.92214	-3.65781	5.31393	3.11671e-07	3.20829e-06
CENPO	0.893697	1.16054	5.31384	3.11802e-07	3.20829e-06
CXXC1	0.400526	4.84617	5.30357	3.2738e-07	3.35104e-06
EMG1	0.59961	4.27191	5.30023	3.3262e-07	3.39827e-06
EIF2S2	0.430599	6.10637	5.30019	3.32678e-07	3.39827e-06
EXOSC9	0.466947	3.91827	5.29633	3.38812e-07	3.45865e-06
C21orf58	0.943968	0.942027	5.29194	3.45944e-07	3.52218e-06
SPC24	1.28199	-0.541847	5.28718	3.5383e-07	3.59537e-06
CEP78	0.551705	2.44866	5.2808	3.64674e-07	3.69346e-06
CLIC3	1.44312	-1.44391	5.28019	3.65724e-07	3.70167e-06
MPEG1	0.828226	4.7039	5.27762	3.70195e-07	3.74204e-06
UQCRHL	0.637975	4.11984	5.27666	3.71893e-07	3.75675e-06
BRMS1	0.573902	5.27748	5.27491	3.74971e-07	3.78538e-06
APOBEC3H	1.15546	-1.68533	5.27461	3.75517e-07	3.78842e-06
SLC9A9	0.89664	1.76298	5.27403	3.7654e-07	3.7938e-06
ANAPC7	0.422414	4.96601	5.27381	3.76928e-07	3.79525e-06
MSH2	0.515805	3.8126	5.27249	3.7929e-07	3.81655e-06
SEC61G	0.645519	5.57477	5.26962	3.84477e-07	3.86372e-06
PTPRO	1.17519	-0.546847	5.2672	3.88896e-07	3.90054e-06
DCLRE1C	0.676083	2.16046	5.26471	3.93479e-07	3.94395e-06
DCTN3	0.527916	4.9795	5.26197	3.98602e-07	3.98857e-06
IRF9	0.561805	5.32366	5.26029	4.01784e-07	4.00647e-06
EMR2	1.0783	1.19091	5.25739	4.07317e-07	4.04601e-06
IFI44L	1.19026	2.20531	5.2513	4.19182e-07	4.15057e-06
THAP11	0.382796	4.17318	5.24931	4.2314e-07	4.18709e-06
RPL27	0.747643	8.32999	5.24712	4.27523e-07	4.22776e-06
OAS3	0.811797	4.46585	5.246	4.2978e-07	4.24737e-06
TRIM28	0.504282	7.30908	5.24577	4.30246e-07	4.24926e-06
GGTA1	0.807608	2.78093	5.2447	4.32414e-07	4.26795e-06
CHST12	0.487576	3.06489	5.24398	4.33891e-07	4.2798e-06
TPI1	0.530845	8.21127	5.24087	4.40291e-07	4.33658e-06
THEMIS	1.28732	-0.744904	5.23948	4.43171e-07	4.35747e-06
PSMA6	0.444136	6.50351	5.23696	4.48463e-07	4.40113e-06
HAUS7	0.739429	3.43938	5.23223	4.58555e-07	4.49164e-06
RFXANK	0.653306	4.6985	5.22361	4.77514e-07	4.66261e-06
STK10	0.577827	4.41245	5.22231	4.80426e-07	4.68219e-06
CENPF	1.1865	3.86254	5.22078	4.83886e-07	4.70999e-06
RPS8	0.678403	8.96908	5.21946	4.86905e-07	4.73046e-06
C6orf129	0.774644	4.40016	5.21856	4.88959e-07	4.74446e-06
ZNF683	1.50418	-1.15404	5.21753	4.91334e-07	4.76453e-06
C1orf159	0.500107	2.40287	5.21698	4.9261e-07	4.77391e-06
ATG7	0.389224	4.57298	5.2167	4.93249e-07	4.77712e-06
CCHCR1	0.686567	4.48456	5.21445	4.98479e-07	4.81573e-06
GNG5	0.475254	6.26117	5.21143	5.05588e-07	4.8662e-06
RASGRP1	1.2266	0.526224	5.21073	5.07241e-07	4.87858e-06
EMILIN2	1.06012	2.49348	5.21062	5.07503e-07	4.87858e-06
FAM49B	0.609861	4.76297	5.2091	5.11148e-07	4.91011e-06
SART1	0.424492	5.96944	5.20835	5.12939e-07	4.91863e-06
PSMB2	0.504211	6.50323	5.20759	5.14764e-07	4.93308e-06
BANF1	0.530933	6.61992	5.20705	5.16071e-07	4.94255e-06
NARF	0.588356	5.07259	5.20647	5.17482e-07	4.95299e-06
EIF2B5	0.317226	5.23846	5.20584	5.19006e-07	4.96452e-06
PPP1CA	0.4553	7.14623	5.20455	5.22148e-07	4.98841e-06
RPSAP58	0.67317	7.8529	5.20394	5.23656e-07	4.99666e-06
AKNA	0.687109	4.29642	5.20149	5.29689e-07	5.05112e-06
DYNC1LI1	0.340421	4.3776	5.19952	5.34611e-07	5.09491e-06
NCRNA00152	1.10219	3.14161	5.18641	5.6841e-07	5.38824e-06
CD83	0.807629	2.59398	5.18582	5.69993e-07	5.3989e-06
LSM12	0.320363	5.00772	5.18225	5.79554e-07	5.48021e-06
PFDN4	0.626946	3.33482	5.18058	5.84107e-07	5.51909e-06
TOMM40	0.546771	5.7274	5.17917	5.87961e-07	5.54199e-06
SNRPB2	0.435486	5.03371	5.17795	5.91315e-07	5.57023e-06
NCR3	1.17222	-1.23951	5.17564	5.97721e-07	5.62714e-06
MUTYH	0.594491	2.67593	5.17377	6.02958e-07	5.67301e-06
TNFSF12-TNFSF13	1.64292	1.43566	5.16797	6.19512e-07	5.80238e-06
ZNF101	0.439334	1.44414	5.16049	6.41478e-07	5.98816e-06
NELL2	1.50211	-0.425561	5.15708	6.51743e-07	6.07666e-06
UTP11L	0.344214	4.11374	5.15614	6.54602e-07	6.09965e-06
SPSB2	0.726926	2.82119	5.15561	6.56226e-07	6.10743e-06
APOBEC3C	1.098	1.17396	5.15416	6.60651e-07	6.13756e-06
SIGLEC11	1.32359	-1.05615	5.15201	6.67318e-07	6.18837e-06
LRRC59	0.379442	7.0121	5.14905	6.76564e-07	6.26287e-06
ZBTB17	0.38261	4.00656	5.14808	6.79628e-07	6.28204e-06
CDCA7L	1.00097	2.69971	5.14766	6.80934e-07	6.28283e-06
ACTB	0.437172	11.2787	5.14759	6.81151e-07	6.28283e-06
C5orf39	0.823114	0.972663	5.14759	6.81153e-07	6.28283e-06
C12orf4	0.372926	3.01301	5.14517	6.88867e-07	6.34265e-06
RIBC2	1.47019	-1.55637	5.14365	6.93756e-07	6.38009e-06
MCM8	0.787853	2.1181	5.14344	6.94436e-07	6.38255e-06
ARHGAP4	0.92774	4.55433	5.14196	6.9921e-07	6.41882e-06
MRPL11	0.535699	5.11591	5.14181	6.99725e-07	6.41974e-06
CENPL	0.665194	1.9247	5.14112	7.01972e-07	6.43655e-06
PLEKHO2	0.63401	4.61449	5.13581	7.19485e-07	6.58933e-06
MCRS1	0.379466	5.1957	5.13492	7.22467e-07	6.61273e-06
ST6GALNAC4	0.896226	2.60719	5.13443	7.24112e-07	6.62387e-06
C6orf153	0.426988	4.77912	5.12958	7.40589e-07	6.76661e-06
SPOCK2	0.885955	4.1043	5.12622	7.52233e-07	6.86894e-06
IKBIP	0.532488	3.67885	5.126	7.52976e-07	6.87168e-06
S100A11	1.04478	5.5906	5.12093	7.70904e-07	7.0023e-06
ILF2	0.436612	6.8404	5.1179	7.81784e-07	7.09696e-06
DNAJC9	0.547138	4.31691	5.11748	7.83307e-07	7.10663e-06
PBX4	1.08194	-2.17602	5.10954	8.12611e-07	7.3424e-06
PRMT1	0.48864	5.80743	5.10725	8.2127e-07	7.412e-06
ATAD3A	0.565833	4.65458	5.10583	8.26683e-07	7.44783e-06
GTF3C6	0.631035	4.83263	5.10555	8.27773e-07	7.44899e-06
ATP1B3	0.834481	4.63838	5.10482	8.3058e-07	7.46559e-06
NDUFAF2	0.695733	2.86186	5.10312	8.37125e-07	7.52005e-06
LOC100128191	0.835164	1.5682	5.0995	8.51247e-07	7.63364e-06
BIRC7	1.65252	-3.30521	5.0993	8.52034e-07	7.63527e-06
UTS2	1.83349	-3.61413	5.09913	8.52694e-07	7.63527e-06
LLPH	0.365948	4.2224	5.09908	8.52907e-07	7.63527e-06
MAPKAPK5	0.312382	4.04418	5.09858	8.54874e-07	7.64846e-06
STOML2	0.512283	6.26512	5.09718	8.60396e-07	7.6919e-06
GATA3	1.12459	0.162165	5.0968	8.61934e-07	7.69828e-06
TPM3	0.369697	7.79596	5.09181	8.81991e-07	7.86383e-06
TNFRSF1B	0.742584	5.53846	5.0882	8.96802e-07	7.98211e-06
NOL12	0.497096	3.42266	5.08747	8.99835e-07	7.99991e-06
WDFY4	1.14667	1.6553	5.08626	9.04893e-07	8.03566e-06
PDCL3	0.420827	3.47868	5.08529	9.08943e-07	8.067e-06
SAMD3	1.11288	-0.679345	5.08407	9.14073e-07	8.10788e-06
FAF1	0.420445	4.93989	5.0839	9.14791e-07	8.10961e-06
MAD2L2	0.652555	4.62858	5.07972	9.32595e-07	8.25799e-06
FATE1	1.57373	-2.36286	5.07947	9.33655e-07	8.26266e-06
GLDN	2.02857	0.265374	5.07851	9.37766e-07	8.28957e-06
HLA-F	1.03867	6.36652	5.07825	9.38922e-07	8.29506e-06
KLHDC7B	1.22645	0.597868	5.07247	9.64227e-07	8.49924e-06
MPHOSPH6	0.488548	2.70711	5.07119	9.69946e-07	8.54478e-06
NUTF2	0.510889	5.77492	5.06916	9.79054e-07	8.62012e-06
PSMB1	0.625261	6.99892	5.06438	1.00079e-06	8.7813e-06
LOC100133469	3.1381	-2.91973	5.06427	1.00133e-06	8.7813e-06
CDCA7	1.76238	0.293577	5.06048	1.01891e-06	8.92542e-06
SPN	0.944503	1.95423	5.06025	1.01998e-06	8.92814e-06
TREM2	1.41454	1.69343	5.05671	1.0367e-06	9.06589e-06
RBCK1	0.607896	6.6882	5.05588	1.04065e-06	9.08677e-06
PSMA5	0.502378	6.41949	5.05584	1.04085e-06	9.08677e-06
IRF3	0.547618	5.70578	5.05298	1.05462e-06	9.1914e-06
DPEP2	0.845615	0.430033	5.05021	1.06812e-06	9.30391e-06
WDR77	0.44639	4.52136	5.04708	1.08355e-06	9.42768e-06
CTSS	0.851749	6.55249	5.04658	1.08606e-06	9.43889e-06
UXT	0.517582	5.34891	5.04415	1.0982e-06	9.52836e-06
SPATA24	0.741126	0.943316	5.04376	1.10019e-06	9.54031e-06
NUDC	0.567463	6.68398	5.04334	1.10231e-06	9.55336e-06
ATP1A3	1.48817	-2.48802	5.04259	1.10609e-06	9.57544e-06
SF3B2	0.27743	7.21608	5.04121	1.1131e-06	9.63072e-06
ECE2	0.658483	3.70551	5.04004	1.11912e-06	9.66662e-06
ZDHHC18	0.43151	4.79145	5.03948	1.12196e-06	9.68031e-06
PLAUR	1.10324	2.37114	5.03891	1.12489e-06	9.6988e-06
CLEC7A	1.05846	1.2256	5.03654	1.13718e-06	9.78438e-06
FIBP	0.437904	5.13199	5.03448	1.14799e-06	9.87193e-06
C5orf58	1.64412	-2.72051	5.03291	1.15627e-06	9.92667e-06
EXOSC8	0.556935	3.23159	5.03207	1.16071e-06	9.95373e-06
TMEM107	0.638149	1.34279	5.02824	1.18126e-06	1.01187e-05
RNF8	0.498041	3.71221	5.02627	1.19192e-06	1.01931e-05
BCL11B	1.10106	0.7968	5.02383	1.20531e-06	1.02963e-05
GIMAP4	0.698362	4.30703	5.02233	1.2136e-06	1.03614e-05
RANGRF	0.771019	3.34083	5.02133	1.21917e-06	1.03922e-05
LOC81691	0.858525	1.63063	5.01915	1.23135e-06	1.04841e-05
HAUS5	0.473489	3.50386	5.0173	1.24183e-06	1.05617e-05
SIGLEC5	1.0818	-0.897755	5.01566	1.25114e-06	1.06242e-05
HNRNPA1	0.50309	7.32136	5.01191	1.27278e-06	1.07717e-05
EIF3B	0.469783	7.36903	5.00315	1.3247e-06	1.11867e-05
COPE	0.523088	7.08772	4.999	1.34994e-06	1.13739e-05
DTNBP1	0.685117	3.0894	4.99891	1.35054e-06	1.13739e-05
CSK	0.328333	5.82323	4.99729	1.36054e-06	1.14519e-05
TRAT1	1.34816	-0.99681	4.99256	1.39018e-06	1.16586e-05
GLMN	0.494176	1.44858	4.99253	1.39037e-06	1.16586e-05
PPP2R3B	0.567768	2.6802	4.99186	1.39457e-06	1.16875e-05
FAM50A	0.721829	6.0174	4.99103	1.39989e-06	1.17195e-05
FAM105A	0.967558	1.49037	4.9897	1.40836e-06	1.17776e-05
PSMD2	0.341133	7.09695	4.98917	1.41178e-06	1.17999e-05
TAGAP	1.06934	1.11389	4.98811	1.41862e-06	1.18507e-05
ERI3	0.470316	5.09646	4.98695	1.42609e-06	1.19002e-05
CASP4	0.619215	4.92949	4.98166	1.4608e-06	1.21702e-05
RAVER1	0.480326	4.47497	4.98025	1.47023e-06	1.22159e-05
COX7B2	3.19049	-2.61929	4.97834	1.48304e-06	1.22967e-05
ITGAL	0.864035	4.83168	4.97833	1.48312e-06	1.22967e-05
PLCB2	0.804905	2.8866	4.97786	1.4863e-06	1.23141e-05
MNDA	1.10648	1.28541	4.97778	1.48681e-06	1.23141e-05
TCL1A	1.75214	-2.48522	4.97508	1.50519e-06	1.2433e-05
OGFRL1	0.70283	1.59827	4.97485	1.50675e-06	1.24393e-05
FAM195B	0.76355	6.00183	4.97453	1.50892e-06	1.24439e-05
P2RX5	1.07323	0.364238	4.97343	1.5165e-06	1.24999e-05
CCDC43	0.386799	3.11708	4.97249	1.52299e-06	1.254e-05
LAX1	1.17887	-0.783217	4.96815	1.55326e-06	1.27553e-05
BCAT1	0.968748	2.28201	4.96595	1.56882e-06	1.28627e-05
TMEM199	0.369826	4.18147	4.95987	1.61268e-06	1.31874e-05
CD28	0.949804	0.746816	4.95926	1.61717e-06	1.32102e-05
CEACAM21	1.06259	-0.901313	4.9566	1.63674e-06	1.33419e-05
CTAG1B	2.48863	-3.54291	4.95579	1.64278e-06	1.3384e-05
CSAG1	2.6647	-3.12487	4.95402	1.65602e-06	1.34707e-05
IMMP1L	0.556386	1.46885	4.95127	1.67678e-06	1.36253e-05
CCR1	0.927133	2.09328	4.95078	1.68047e-06	1.36481e-05
MAGEB2	2.65267	-3.78779	4.94603	1.71698e-06	1.38937e-05
TRMT6	0.441025	3.55857	4.93937	1.76949e-06	1.42644e-05
RNF220	0.334621	5.31721	4.93849	1.77651e-06	1.43081e-05
CSAG2	2.46332	-4.07083	4.93087	1.83874e-06	1.47863e-05
CPSF4	0.467439	4.26918	4.92598	1.87975e-06	1.50847e-05
SF3B5	0.636731	6.00869	4.92436	1.89354e-06	1.51797e-05
FAM72A	1.24575	-1.54204	4.92405	1.89616e-06	1.51928e-05
MCART6	0.991045	-2.2919	4.92375	1.89872e-06	1.52025e-05
APOL3	0.971092	5.48134	4.92338	1.90191e-06	1.52102e-05
ADD2	1.16376	-2.2899	4.92087	1.92354e-06	1.53487e-05
TDP1	0.434697	3.10779	4.92067	1.92528e-06	1.53547e-05
FCRLA	1.8407	-1.36478	4.91846	1.94457e-06	1.55005e-05
TNFAIP8	0.805243	2.62006	4.91485	1.97645e-06	1.57142e-05
RFC5	0.481621	3.31427	4.91423	1.98203e-06	1.57505e-05
NUP107	0.400163	4.26107	4.91219	2.0003e-06	1.58713e-05
CSE1L	0.383276	5.92604	4.91168	2.00489e-06	1.58996e-05
UBE2Z	0.350095	6.09292	4.91054	2.01515e-06	1.59565e-05
PSMA1	0.295991	6.38611	4.91016	2.01863e-06	1.59758e-05
CD2BP2	0.433722	5.45741	4.90528	2.06342e-06	1.62887e-05
MTHFD1L	0.762924	3.13158	4.90437	2.07195e-06	1.63394e-05
LSM7	0.643575	4.52078	4.90308	2.08395e-06	1.64173e-05
CSF2RB	0.878277	2.06344	4.90258	2.08868e-06	1.64462e-05
UBD	1.62258	8.3345	4.89992	2.11382e-06	1.66189e-05
PPP4C	0.466007	6.21283	4.8951	2.16008e-06	1.6931e-05
GALNT6	0.820066	0.820748	4.89339	2.17671e-06	1.70441e-05
SFRS3	0.29423	7.00099	4.89276	2.18287e-06	1.70837e-05
DPH2	0.437158	4.12854	4.89259	2.18457e-06	1.70884e-05
RDBP	0.610006	5.77712	4.89241	2.18626e-06	1.7093e-05
HLA-DRB6	1.6245	2.92411	4.89154	2.19484e-06	1.71514e-05
PRDX1	0.671309	8.46883	4.89133	2.19691e-06	1.7159e-05
TOMM5	0.548188	5.18304	4.8862	2.24809e-06	1.74998e-05
UBE2CBP	0.680008	0.28763	4.88389	2.27146e-06	1.76541e-05
ESCO2	1.04325	0.297543	4.87845	2.32757e-06	1.7989e-05
PWP2	0.39617	4.22393	4.87436	2.37059e-06	1.8276e-05
CCRL2	0.759905	0.965429	4.87325	2.38243e-06	1.83581e-05
XRCC6	0.339283	7.68257	4.86854	2.43315e-06	1.86932e-05
DLEU2	0.835036	0.105539	4.86753	2.44423e-06	1.87529e-05
PRDM1	0.773981	2.32438	4.86694	2.45063e-06	1.87901e-05
HCG26	0.882146	0.799666	4.86536	2.46802e-06	1.88954e-05
DEM1	0.462462	2.31354	4.86489	2.47324e-06	1.89261e-05
EWSR1	0.256835	7.11729	4.85738	2.55767e-06	1.95144e-05
FCRL6	1.03531	-0.982663	4.85686	2.56354e-06	1.95495e-05
FKBPL	0.571998	2.60393	4.85452	2.59046e-06	1.97451e-05
EID2B	0.575829	-0.150619	4.85209	2.61871e-06	1.99506e-05
ITGAE	0.865767	2.59449	4.85091	2.63259e-06	2.00396e-05
LYAR	0.4862	3.31962	4.85088	2.63297e-06	2.00396e-05
RPSA	0.672025	7.5027	4.84818	2.6649e-06	2.02527e-05
ANO9	1.60715	0.383327	4.84549	2.69697e-06	2.04864e-05
CXorf26	0.475278	3.85731	4.84265	2.73143e-06	2.0738e-05
SMC4	0.58506	4.85825	4.83848	2.78255e-06	2.10951e-05
PATL2	1.13466	-1.33795	4.83687	2.8026e-06	2.12264e-05
CXCR5	1.46369	-1.92952	4.83573	2.81693e-06	2.1314e-05
SCNM1	0.649318	4.36056	4.83333	2.84722e-06	2.15012e-05
CCR2	1.11332	0.698609	4.83229	2.8603e-06	2.15806e-05
H2AFY	0.380909	6.51785	4.83073	2.88033e-06	2.1709e-05
KCNK9	2.15226	-2.94428	4.82392	2.96888e-06	2.23112e-05
RFC3	0.539873	2.74414	4.8186	3.03984e-06	2.28113e-05
CAPG	1.23339	4.49154	4.81662	3.06678e-06	2.29801e-05
MAGOHB	0.459913	3.27674	4.8156	3.08071e-06	2.3027e-05
DHDH	1.42031	-2.92844	4.81554	3.0815e-06	2.3027e-05
OAS1	0.656393	4.64817	4.81299	3.11661e-06	2.32188e-05
PPIL1	0.502938	4.52115	4.81241	3.12458e-06	2.32666e-05
SNX8	0.511589	3.85779	4.81155	3.13651e-06	2.33333e-05
PKIA	1.50683	-2.25216	4.81	3.15815e-06	2.34728e-05
C17orf62	0.431585	5.77748	4.80941	3.16651e-06	2.35113e-05
C11orf49	0.738959	2.63482	4.8079	3.18775e-06	2.36465e-05
ANAPC5	0.31113	6.37672	4.80576	3.21815e-06	2.38263e-05
ATIC	0.482947	5.94686	4.80323	3.25438e-06	2.40716e-05
FUT8	0.820141	1.67558	4.80217	3.2697e-06	2.41733e-05
SMPDL3B	1.78626	-0.761044	4.80127	3.28282e-06	2.42587e-05
SMEK3P	2.65285	-3.44839	4.80074	3.29055e-06	2.43043e-05
FCER2	1.38969	-2.53452	4.79657	3.35183e-06	2.47224e-05
DULLARD	0.430425	5.41456	4.79656	3.35195e-06	2.47224e-05
PLB1	0.905678	-0.360337	4.79574	3.36419e-06	2.48009e-05
KARS	0.4109	6.43489	4.79558	3.36664e-06	2.48071e-05
ITM2A	0.92269	2.74997	4.79499	3.37533e-06	2.48593e-05
GPSM2	0.703933	2.10316	4.79489	3.37692e-06	2.48593e-05
PIK3R5	0.823915	1.98913	4.78752	3.48877e-06	2.56583e-05
RBM17	0.296696	5.42453	4.78294	3.56019e-06	2.61092e-05
RPL35A	0.606956	7.97881	4.78238	3.56901e-06	2.61615e-05
MED19	0.376334	2.9118	4.77637	3.66501e-06	2.67891e-05
UBE2J2	0.390413	4.85039	4.77209	3.73491e-06	2.72486e-05
CCDC34	0.767459	3.0123	4.76907	3.78496e-06	2.75749e-05
LPXN	0.517193	3.15474	4.76713	3.81742e-06	2.77722e-05
CD163	1.08686	4.47434	4.76651	3.8279e-06	2.78223e-05
TMEM206	0.518548	1.99377	4.76015	3.93665e-06	2.85057e-05
NR2C2AP	0.510311	3.85033	4.75947	3.94843e-06	2.85777e-05
SYNC	1.96248	0.81019	4.75928	3.95185e-06	2.85831e-05
PQBP1	0.539915	5.68682	4.75922	3.95286e-06	2.85831e-05
FARSB	0.376706	4.84133	4.75378	4.04857e-06	2.92206e-05
LOC550643	0.718009	2.19886	4.75292	4.06391e-06	2.9304e-05
DDX23	0.237722	6.15011	4.75277	4.06663e-06	2.931e-05
EXOSC2	0.385318	3.67857	4.75194	4.08145e-06	2.94031e-05
GNPDA1	0.499491	4.48401	4.7468	4.17488e-06	2.99786e-05
UCK2	0.638536	3.78633	4.74598	4.18987e-06	3.00723e-05
PTPRC	1.08714	3.87614	4.73893	4.32162e-06	3.08892e-05
RPP21	0.618042	3.98634	4.73828	4.33407e-06	3.09639e-05
SNX20	0.977844	-0.212978	4.73807	4.33802e-06	3.09778e-05
UBE2E1	0.374144	4.98963	4.7365	4.36788e-06	3.11768e-05
FUNDC1	0.445684	2.8352	4.7362	4.37367e-06	3.11957e-05
FAM179A	1.12068	-1.87248	4.73281	4.4393e-06	3.16282e-05
SAMD9L	0.842325	2.91624	4.73091	4.47646e-06	3.18637e-05
CD4	0.769654	5.54692	4.72987	4.49691e-06	3.19803e-05
CDKN2AIPNL	0.489248	3.99137	4.72926	4.50886e-06	3.20354e-05
CLSPN	1.36788	-0.705141	4.72778	4.53829e-06	3.2215e-05
LAS1L	0.41021	5.26623	4.72667	4.56034e-06	3.23567e-05
LSM10	0.478561	4.32333	4.72533	4.58719e-06	3.25026e-05
EIF3M	0.380583	6.46178	4.7245	4.60401e-06	3.26068e-05
NOL7	0.421697	4.97229	4.71436	4.81287e-06	3.39001e-05
ARFIP2	0.374489	5.17207	4.70969	4.91216e-06	3.4568e-05
GLIPR2	0.795717	2.93064	4.70863	4.93492e-06	3.47021e-05
CCT2	0.36183	6.32209	4.70751	4.95913e-06	3.48511e-05
PDE6B	1.11568	-0.99334	4.70545	5.00403e-06	3.51029e-05
C18orf10	0.608284	4.63193	4.70024	5.11924e-06	3.58787e-05
SAP30BP	0.377662	5.34699	4.70012	5.12182e-06	3.58806e-05
PTGER4	0.830382	1.73903	4.69932	5.13967e-06	3.59893e-05
NMB	0.846255	1.51796	4.69623	5.20959e-06	3.64125e-05
PSIP1	0.527353	4.67876	4.69613	5.21185e-06	3.64125e-05
PDZD11	0.431229	4.64712	4.69554	5.22522e-06	3.64894e-05
PAQR4	0.837053	3.33219	4.69462	5.24617e-06	3.66192e-05
GCET2	1.14256	-1.67468	4.69424	5.25486e-06	3.66469e-05
LOC100286793	0.814171	2.24699	4.6926	5.29272e-06	3.68943e-05
HCP5	1.00287	4.22519	4.69061	5.3387e-06	3.71646e-05
DNAJC7	0.393814	5.8663	4.69033	5.34517e-06	3.7193e-05
SH2B2	0.848927	-0.233906	4.68889	5.37894e-06	3.73776e-05
BCL7C	0.606916	4.53463	4.68712	5.42058e-06	3.76501e-05
RRP1	0.504177	4.6899	4.68523	5.46538e-06	3.79103e-05
CARD11	1.07211	1.45732	4.68316	5.51493e-06	3.82197e-05
LOC401052	0.751228	-0.276444	4.68193	5.54434e-06	3.83893e-05
DOCK11	1.01029	1.94003	4.68156	5.55335e-06	3.84344e-05
APOB48R	0.659369	2.64342	4.68018	5.58693e-06	3.85992e-05
CNPY3	0.595499	5.91744	4.67655	5.6758e-06	3.9142e-05
DDX11	0.717255	3.14058	4.67402	5.73853e-06	3.9557e-05
GPATCH3	0.462571	3.79903	4.67155	5.80038e-06	3.99301e-05
SPNS1	0.435797	5.69167	4.67069	5.82224e-06	4.00451e-05
DONSON	0.584854	3.37618	4.66742	5.90559e-06	4.05463e-05
CDCP1	1.55976	0.700516	4.66574	5.94874e-06	4.08245e-05
PDE7A	0.638659	3.09176	4.66559	5.9526e-06	4.08329e-05
LSM3	0.441995	5.02737	4.66176	6.05226e-06	4.14065e-05
TARP	1.23365	-1.45586	4.66097	6.0731e-06	4.15125e-05
REEP2	1.23186	-1.07681	4.65847	6.13933e-06	4.18601e-05
CSNK2B	0.471206	7.08744	4.65844	6.14016e-06	4.18601e-05
IGF2BP3	1.72858	1.39238	4.65822	6.14611e-06	4.18822e-05
IQCC	0.586803	0.675692	4.65587	6.20898e-06	4.22363e-05
RAB35	0.26891	4.91561	4.65518	6.22758e-06	4.23072e-05
TOX	1.46695	0.288211	4.65387	6.26307e-06	4.2511e-05
SUMO2	0.368008	6.50929	4.65357	6.27118e-06	4.25474e-05
FAM115C	1.03477	2.04361	4.6518	6.31938e-06	4.28315e-05
ZNF85	0.930953	-0.115399	4.6517	6.32215e-06	4.28315e-05
THOC6	0.462466	4.04497	4.65163	6.32412e-06	4.28315e-05
ITPRIPL1	0.888207	-1.35163	4.6507	6.34956e-06	4.29851e-05
ARL4C	0.808482	4.31951	4.64925	6.38963e-06	4.32186e-05
RGS19	0.582355	2.97208	4.64876	6.40331e-06	4.32922e-05
POLR3K	0.481041	3.19437	4.64836	6.41432e-06	4.33477e-05
ADAM8	0.79004	2.32305	4.64319	6.55945e-06	4.42705e-05
PRR3	0.457365	2.98287	4.64232	6.58435e-06	4.44193e-05
ACSS1	0.938419	3.7587	4.64004	6.64959e-06	4.47987e-05
RPSAP9	0.556258	0.024887	4.63995	6.65216e-06	4.47987e-05
GPR68	1.0069	0.480648	4.63785	6.71269e-06	4.51475e-05
C1orf127	0.87431	-2.32279	4.63567	6.77624e-06	4.55354e-05
STK11IP	0.455703	3.30087	4.63541	6.78402e-06	4.55679e-05
MEFV	0.892884	-1.82271	4.6352	6.79001e-06	4.55884e-05
CCDC22	0.365102	4.38521	4.63352	6.83965e-06	4.58621e-05
ANAPC11	0.628621	6.4053	4.63321	6.84863e-06	4.59024e-05
SLC2A1	1.08775	2.36277	4.63185	6.88904e-06	4.61134e-05
NAPSB	1.25074	1.61553	4.63094	6.9163e-06	4.62759e-05
DDX27	0.346683	5.23872	4.62994	6.94623e-06	4.64361e-05
CCDC136	1.07641	-2.48229	4.62966	6.95466e-06	4.64724e-05
RENBP	1.1578	2.75517	4.62521	7.08944e-06	4.73118e-05
RPS29	0.66699	7.5162	4.62317	7.15209e-06	4.76683e-05
IFNGR2	0.523101	5.49962	4.62129	7.21026e-06	4.79557e-05
SKA2	0.48563	4.10562	4.62128	7.21069e-06	4.79557e-05
TWF2	0.648901	5.56295	4.62012	7.24663e-06	4.81741e-05
CREB3	0.415354	5.00052	4.6195	7.26623e-06	4.82837e-05
TFPT	0.521668	3.44889	4.61225	7.49659e-06	4.96017e-05
TMEM106C	0.645084	5.6152	4.61029	7.5604e-06	4.99599e-05
GPR85	0.952183	-1.30098	4.60992	7.57245e-06	4.99969e-05
C15orf48	1.77569	0.900085	4.60625	7.69274e-06	5.07262e-05
COLEC12	1.53764	0.0920963	4.60222	7.82734e-06	5.14605e-05
FAM136A	0.446613	5.11191	4.60191	7.83783e-06	5.15063e-05
ATP6V1F	0.441495	5.82477	4.6002	7.89559e-06	5.18241e-05
LOC100130932	0.579975	0.662216	4.59937	7.92391e-06	5.1983e-05
LPCAT1	0.832666	4.83046	4.59907	7.93415e-06	5.19863e-05
ZGLP1	0.812317	-0.261794	4.59844	7.95553e-06	5.21044e-05
ZNF589	0.497262	2.07813	4.59803	7.96957e-06	5.21737e-05
C12orf47	0.422144	3.00624	4.59685	8.01018e-06	5.23737e-05
GSTP1	0.973085	4.53876	4.59362	8.12209e-06	5.30369e-05
PDCD2	0.422868	4.26312	4.592	8.17866e-06	5.33178e-05
KRI1	0.340839	4.53606	4.59106	8.2119e-06	5.3512e-05
CENPQ	0.638904	1.73915	4.59058	8.2288e-06	5.35321e-05
RPUSD1	0.465353	3.93746	4.59045	8.23336e-06	5.35332e-05
SETD8	0.339054	4.09443	4.59034	8.23733e-06	5.35332e-05
PRPF19	0.306864	6.55948	4.58664	8.36886e-06	5.42931e-05
ZNF257	1.37672	-1.85574	4.58106	8.57153e-06	5.54822e-05
RBMX	0.279108	6.21918	4.58064	8.58715e-06	5.55369e-05
MFSD5	0.398307	4.62256	4.58049	8.59248e-06	5.55482e-05
VPS29	0.334747	5.60271	4.57965	8.62348e-06	5.57021e-05
FAM111B	0.960423	2.14401	4.57656	8.73831e-06	5.63499e-05
NPFFR2	2.30635	-3.18197	4.57644	8.74298e-06	5.63566e-05
NUDT2	0.624276	3.84688	4.5758	8.767e-06	5.6441e-05
EIF3I	0.462854	6.9607	4.57287	8.87746e-06	5.69156e-05
SLFN13	1.43287	1.48931	4.57015	8.98168e-06	5.75138e-05
CNO	0.437177	3.48	4.56858	9.04187e-06	5.78023e-05
CD320	0.607773	4.49762	4.56842	9.04812e-06	5.78184e-05
ICAM1	0.970696	6.35172	4.56748	9.08464e-06	5.79801e-05
RPS21	0.71931	7.85479	4.56633	9.12933e-06	5.81942e-05
MAPK3	0.382476	4.91352	4.56632	9.12975e-06	5.81942e-05
UBXN1	0.450274	6.1387	4.5642	9.21282e-06	5.86291e-05
CXCR4	0.833046	4.80718	4.56304	9.25878e-06	5.8827e-05
CDKN2BAS	1.23311	-2.14684	4.56255	9.27798e-06	5.89173e-05
CABP4	1.0058	-2.29527	4.55583	9.54814e-06	6.05145e-05
SNHG12	0.647613	2.17308	4.55482	9.58954e-06	6.0752e-05
RPL27A	0.639671	8.78035	4.55411	9.61875e-06	6.08873e-05
C19orf61	0.461633	4.22372	4.54535	9.98492e-06	6.31021e-05
FCHSD1	0.808721	1.7422	4.54503	9.9982e-06	6.31603e-05
DBF4B	0.62187	1.50837	4.54434	1.00277e-05	6.32874e-05
SF3A2	0.515774	5.44956	4.5412	1.01627e-05	6.40427e-05
ERP29	0.422135	7.55961	4.53615	1.03839e-05	6.53037e-05
POLR2H	0.465233	5.00151	4.53585	1.03968e-05	6.53322e-05
CMPK2	0.760471	2.12474	4.53567	1.04051e-05	6.53575e-05
DUSP9	1.82202	2.52117	4.53526	1.0423e-05	6.54173e-05
VBP1	0.354827	4.7203	4.53478	1.04446e-05	6.55262e-05
CFD	1.02053	2.05955	4.53345	1.05038e-05	6.58178e-05
REXO4	0.444601	4.62793	4.52913	1.06985e-05	6.69565e-05
ERH	0.342641	5.80167	4.52797	1.07513e-05	6.72595e-05
CCDC23	0.564429	3.01122	4.52734	1.078e-05	6.73917e-05
ITGB1BP1	0.437869	4.52868	4.52732	1.07811e-05	6.73917e-05
DPM2	0.568621	5.06685	4.52702	1.07948e-05	6.74409e-05
MARS	0.368148	6.03412	4.52696	1.07977e-05	6.74409e-05
DHRS13	0.881846	3.10133	4.52622	1.08316e-05	6.762e-05
BTF3L4	0.342762	4.13974	4.52614	1.08351e-05	6.762e-05
PSMB3	0.588889	6.94663	4.52495	1.08901e-05	6.78932e-05
RIPK2	0.678105	3.75613	4.52354	1.09553e-05	6.82606e-05
ALDOA	0.709297	8.27971	4.52342	1.09611e-05	6.82692e-05
ZNF215	1.30637	-1.95347	4.52233	1.10121e-05	6.84996e-05
C10orf78	0.40995	1.35562	4.52225	1.10158e-05	6.84996e-05
LAT2	0.717043	2.36385	4.51843	1.11956e-05	6.94783e-05
PLIN3	0.487591	5.29914	4.51683	1.1272e-05	6.9897e-05
CDC123	0.333798	5.21388	4.51477	1.13711e-05	7.04199e-05
UBE2M	0.433169	5.53623	4.51469	1.13746e-05	7.04199e-05
RAD1	0.342583	3.80897	4.5144	1.13886e-05	7.04785e-05
LAGE3	0.738137	4.25555	4.5137	1.14227e-05	7.06346e-05
PKN1	0.554223	6.57289	4.51183	1.15138e-05	7.11679e-05
KIF22	0.570861	5.28385	4.50867	1.16689e-05	7.20116e-05
C15orf21	0.670882	-0.337949	4.50757	1.17232e-05	7.22602e-05
HSF2	0.481223	2.50343	4.50744	1.17299e-05	7.22729e-05
C9orf40	0.580589	1.98353	4.50578	1.18123e-05	7.26364e-05
ITGAX	0.81155	3.39637	4.50483	1.186e-05	7.28716e-05
RFPL4B	2.28516	-3.59708	4.50249	1.19783e-05	7.35112e-05
PLEKHB1	1.74199	0.351503	4.50186	1.20101e-05	7.3634e-05
DRG1	0.367427	5.4258	4.50143	1.20323e-05	7.37017e-05
GPR55	0.988819	-2.07748	4.50017	1.20963e-05	7.40299e-05
CHMP4B	0.353504	6.56075	4.49773	1.22216e-05	7.47677e-05
MS4A1	1.77242	-0.603048	4.49532	1.23469e-05	7.54745e-05
RBBP7	0.344405	6.16232	4.49397	1.24178e-05	7.57776e-05
ITPA	0.514988	5.02779	4.49392	1.24203e-05	7.57776e-05
RNASEH2C	0.56047	4.79379	4.4897	1.26436e-05	7.69238e-05
LRRC42	0.420034	4.61325	4.48699	1.27895e-05	7.77808e-05
CD40	0.92874	3.78034	4.48492	1.29018e-05	7.83715e-05
GNL1	0.401968	5.57419	4.48302	1.30053e-05	7.89383e-05
SIRT6	0.473035	3.69285	4.48188	1.30683e-05	7.91966e-05
PLA2G15	0.492721	4.15752	4.47715	1.33317e-05	8.07298e-05
DKC1	0.416739	5.13315	4.4761	1.33905e-05	8.10225e-05
C14orf143	0.497904	0.653856	4.47185	1.36324e-05	8.24219e-05
SIRT7	0.462444	3.86576	4.47012	1.37323e-05	8.289e-05
SELM	1.26356	4.42405	4.47	1.37392e-05	8.289e-05
RPS15A	0.545654	8.1162	4.46995	1.37419e-05	8.289e-05
YARS	0.477039	6.00871	4.46874	1.38122e-05	8.32493e-05
UNC93B1	0.500244	4.69528	4.46642	1.39475e-05	8.39668e-05
ZNF385A	0.628863	3.54017	4.46619	1.39614e-05	8.39939e-05
LRP8	1.07953	-0.933776	4.46405	1.40875e-05	8.4678e-05
GPNMB	1.04738	5.39606	4.4639	1.40965e-05	8.46994e-05
EIF4A1	0.48435	8.20049	4.46266	1.41703e-05	8.51098e-05
C19orf48	0.680292	5.34506	4.45957	1.43555e-05	8.60794e-05
SNX11	0.307774	4.19332	4.4579	1.44568e-05	8.66032e-05
TRAPPC1	0.528771	5.54365	4.45697	1.4513e-05	8.68984e-05
ABCD2	1.10476	-2.18467	4.45145	1.48537e-05	8.87668e-05
PRAF2	0.508107	3.61261	4.45112	1.48741e-05	8.88549e-05
LPAR5	0.880894	0.300934	4.45101	1.4881e-05	8.88618e-05
EIF3F	0.368696	6.46112	4.44799	1.50707e-05	8.98212e-05
EIF2B1	0.286778	5.25885	4.44491	1.52671e-05	9.08869e-05
CCDC104	0.435925	3.40532	4.44416	1.53148e-05	9.11362e-05
SNAI3	0.744043	-0.545764	4.44347	1.5359e-05	9.13641e-05
HES6	0.673043	2.44353	4.44316	1.5379e-05	9.14475e-05
EIF2B3	0.448609	4.1808	4.44299	1.53901e-05	9.14788e-05
RWDD1	0.439901	4.85103	4.44246	1.54242e-05	9.16465e-05
COMMD8	0.483131	2.94195	4.44068	1.55396e-05	9.22612e-05
THOC3	0.431508	4.7469	4.43449	1.5948e-05	9.44688e-05
CNTNAP4	2.34893	-3.26485	4.43185	1.61255e-05	9.5447e-05
STK17B	0.758577	3.17936	4.43095	1.61858e-05	9.57677e-05
MMP12	2.25112	-1.7575	4.43027	1.62324e-05	9.60063e-05
CECR7	1.66601	-3.65813	4.42732	1.64337e-05	9.6975e-05
GMPS	0.386549	5.01559	4.42581	1.65379e-05	9.75157e-05
GBP2	0.782088	6.2981	4.42295	1.6737e-05	9.86521e-05
SMPD2	0.488154	2.6967	4.42195	1.68068e-05	9.90257e-05
ESPL1	1.06455	2.56595	4.42116	1.68621e-05	9.92764e-05
MSR1	0.857411	3.20403	4.41524	1.72841e-05	0.000101419
RPS12	0.664199	8.78824	4.4139	1.7381e-05	0.000101905
FBXW9	0.452531	2.44009	4.41339	1.74182e-05	0.000102046
AP2S1	0.483294	6.15031	4.41275	1.74647e-05	0.000102241
SNX7	0.979497	3.06563	4.40917	1.77274e-05	0.000103545
FTSJ3	0.328895	5.53857	4.40765	1.78403e-05	0.000104165
ARL2	0.576372	4.51074	4.40702	1.78872e-05	0.000104399
WDR70	0.349907	3.91501	4.40549	1.80014e-05	0.000104987
CTAG2	2.66536	-3.16557	4.40355	1.81474e-05	0.000105719
RPL39L	1.52827	1.29739	4.4017	1.82877e-05	0.000106393
C3orf10	0.334546	6.49713	4.39788	1.85811e-05	0.000107925
CIB2	1.13925	0.546054	4.39787	1.85818e-05	0.000107925
LOC645166	1.1291	0.0068166	4.39728	1.86279e-05	0.000108152
RPS6KA1	0.686426	4.22569	4.39628	1.87056e-05	0.000108522
LOC145783	0.663847	0.425097	4.39593	1.87321e-05	0.000108595
PPP2R3C	0.333508	3.47152	4.39557	1.87604e-05	0.000108718
VPS72	0.467161	5.14042	4.39427	1.88621e-05	0.000109184
ZNF775	0.509236	1.21298	4.39047	1.91627e-05	0.000110759
GSDMA	1.2581	-2.51567	4.38943	1.92453e-05	0.000111195
LTB	1.20614	3.02444	4.38746	1.94037e-05	0.000112027
NCF2	0.959065	2.97396	4.38556	1.95576e-05	0.000112873
SMAP1	0.380306	4.52152	4.38372	1.97074e-05	0.000113569
APOBEC3B	1.56746	1.04584	4.38037	1.99835e-05	0.000115031
UGT3A2	1.86723	-1.48073	4.3779	2.01894e-05	0.000116044
MARCKSL1	0.714368	5.80863	4.37582	2.0364e-05	0.000116918
HLA-C	0.719877	9.74666	4.3756	2.03831e-05	0.000116984
WDR46	0.414678	5.42184	4.37494	2.04386e-05	0.000117259
MAPRE1	0.431387	5.49608	4.3748	2.04503e-05	0.000117269
CD69	0.975255	1.16486	4.37266	2.06324e-05	0.000118196
TIMELESS	0.517531	4.85643	4.37159	2.07244e-05	0.000118679
ASNS	1.24654	2.22072	4.36868	2.09757e-05	0.000119897
TMEM201	0.482387	3.12502	4.36624	2.11888e-05	0.000120936
LPCAT4	0.712209	2.35711	4.36516	2.12834e-05	0.000121297
HPS3	0.389862	5.05177	4.36316	2.14606e-05	0.000122263
RPL17	0.481879	7.43765	4.36183	2.15792e-05	0.000122757
RAB3IL1	0.880358	2.85684	4.35816	2.19091e-05	0.000124269
TERT	2.04361	-1.67805	4.35679	2.20334e-05	0.000124837
RNASE2	1.32036	-2.58135	4.35617	2.20895e-05	0.000125064
MAP7D1	0.457496	5.05958	4.35562	2.21405e-05	0.000125306
MORN2	0.51609	2.66424	4.352	2.24735e-05	0.000126959
LOC341056	0.597334	-1.26615	4.34982	2.26772e-05	0.000128017
RPS27A	0.560653	8.14921	4.34638	2.30014e-05	0.000129564
FLT3LG	0.67758	1.99312	4.34453	2.31776e-05	0.000130367
RIBC1	0.69062	-1.46992	4.34361	2.32654e-05	0.000130813
IFI27	1.51854	5.85828	4.34068	2.35485e-05	0.000132261
HNRNPC	0.227416	8.15772	4.33654	2.39537e-05	0.000134293
NT5C	0.520858	3.94108	4.3327	2.43347e-05	0.000136134
TBPL1	0.444344	2.9173	4.32986	2.46212e-05	0.000137637
IQCB1	0.396765	2.89684	4.32825	2.47847e-05	0.000138451
S1PR2	0.81733	3.59678	4.32737	2.48744e-05	0.000138902
CYBA	1.0101	5.40639	4.32697	2.49153e-05	0.00013908
EPB41L3	0.947011	2.16973	4.32629	2.49859e-05	0.000139424
EXOSC7	0.396417	4.28198	4.32551	2.50654e-05	0.000139817
COMMD9	0.344016	4.99854	4.32436	2.5185e-05	0.000140384
GEMIN7	0.469078	3.76034	4.32041	2.55972e-05	0.000142527
SMC2	0.491288	3.3868	4.31978	2.56628e-05	0.00014279
C14orf109	0.42959	3.11531	4.31482	2.61904e-05	0.000145407
VASP	0.417474	5.77152	4.31475	2.61988e-05	0.000145407
MRPL9	0.436614	5.42406	4.3126	2.64308e-05	0.000146537
STRA13	0.712185	5.03165	4.30787	2.69484e-05	0.000149087
ST8SIA4	0.714213	2.19971	4.30757	2.69811e-05	0.000149215
ARL3	0.434851	3.70249	4.30655	2.70944e-05	0.000149788
NME7	0.48253	2.52023	4.30573	2.71854e-05	0.00015013
AP1S2	0.514544	2.75101	4.30187	2.76194e-05	0.000152202
C12orf44	0.402668	5.08879	4.29684	2.81931e-05	0.000155197
ZBTB24	0.344373	2.68143	4.29675	2.82045e-05	0.000155205
LY75	0.895424	1.50513	4.29422	2.84975e-05	0.000156539
RAB38	1.06183	-1.10665	4.29313	2.86251e-05	0.000157073
GPR89C	0.740742	1.84507	4.2907	2.891e-05	0.000158573
CPNE1	0.516643	6.12079	4.28949	2.90539e-05	0.000159257
DTNB	0.405474	2.91761	4.28618	2.94496e-05	0.000161255
ACTL6A	0.414625	4.32703	4.28432	2.9674e-05	0.000162254
OAZ1	0.454847	8.54073	4.2839	2.97251e-05	0.000162414
YIF1B	0.519457	5.34561	4.28354	2.97682e-05	0.00016254
TLR7	0.956025	0.0877457	4.28264	2.98784e-05	0.000163084
LGALS3BP	1.13001	8.09137	4.28193	2.99645e-05	0.000163439
HLA-G	1.11404	1.78169	4.2814	3.00296e-05	0.000163679
RRM1	0.4133	5.12469	4.2778	3.04744e-05	0.00016587
SPAG4	1.14403	1.21166	4.27497	3.08277e-05	0.000167567
HM13	0.443171	7.60417	4.27423	3.09206e-05	0.000167944
GAPDH	0.56042	10.9368	4.27404	3.09443e-05	0.000168014
STXBP2	0.458793	5.35784	4.27347	3.10163e-05	0.000168287
PSMD14	0.358755	5.53245	4.27176	3.1234e-05	0.000169172
TMEM164	0.644297	3.33825	4.26977	3.14873e-05	0.000170425
NTNG2	1.05981	-1.92095	4.26764	3.17626e-05	0.000171795
GPR114	1.0454	-0.360353	4.26662	3.18939e-05	0.000172445
IFI16	0.718126	4.62089	4.26645	3.19163e-05	0.000172446
GPR172A	0.612699	4.63944	4.26402	3.2234e-05	0.00017398
SSR4	0.625421	7.22916	4.2625	3.24329e-05	0.000174932
RNF19B	0.499405	3.69976	4.26132	3.25898e-05	0.000175656
TRIM31	1.89359	1.69408	4.2581	3.30192e-05	0.000177785
FAM176B	0.676926	2.66616	4.25631	3.32595e-05	0.000178893
NUP188	0.341322	4.61694	4.25539	3.3385e-05	0.000179505
WDR53	0.30894	2.30201	4.25259	3.37667e-05	0.000181243
RPL11	0.504694	8.81241	4.25242	3.379e-05	0.000181305
IL18RAP	0.876482	-0.466375	4.2514	3.39296e-05	0.000181739
ZMYND19	0.454573	3.54405	4.24604	3.46757e-05	0.000184969
TCP1	0.401766	6.9043	4.24144	3.53291e-05	0.000187963
CCDC123	0.403322	2.80265	4.24139	3.53356e-05	0.000187963
CENPN	0.528793	3.67758	4.2413	3.53488e-05	0.000187963
TATDN2	0.320399	5.07763	4.24093	3.54019e-05	0.000188066
NAA38	0.405199	3.70346	4.24004	3.55302e-05	0.000188618
GAR1	0.382142	3.36171	4.23809	3.58117e-05	0.000190047
ZFPL1	0.396905	4.74358	4.23732	3.59236e-05	0.00019041
SV2A	0.984564	0.127996	4.2373	3.5927e-05	0.00019041
DHX37	0.366448	4.16831	4.23728	3.59293e-05	0.00019041
TSSC4	0.421768	4.82502	4.23637	3.60615e-05	0.000191031
FAM104A	0.268801	4.33585	4.23631	3.6071e-05	0.000191031
OTUB1	0.303984	5.84713	4.236	3.61168e-05	0.000191143
TRAF5	0.69624	2.58362	4.23324	3.65218e-05	0.000192956
CDK16	0.400924	5.42739	4.23271	3.66007e-05	0.000193307
TRAF3	0.426431	2.58591	4.22776	3.73401e-05	0.00019681
MAGED1	0.650626	7.26988	4.22722	3.7423e-05	0.00019718
DHRS9	0.963585	0.0762682	4.22656	3.75229e-05	0.000197639
KLHL6	0.849601	1.63857	4.22578	3.76415e-05	0.000198129
FBXO41	1.01882	0.478962	4.2244	3.78516e-05	0.0001991
LOC643387	0.37537	0.525626	4.22154	3.82914e-05	0.00020114
RP9P	0.51219	2.17005	4.22136	3.83185e-05	0.000201215
EHD1	0.349858	5.39072	4.21947	3.86123e-05	0.000202551
RCSD1	0.665284	2.79143	4.21892	3.86981e-05	0.000202869
SUV39H1	0.50678	3.82065	4.21892	3.86991e-05	0.000202869
THOC7	0.380482	4.8993	4.21719	3.89694e-05	0.00020401
DBNL	0.339937	6.11965	4.21665	3.90545e-05	0.000204386
BANK1	1.45829	-1.82972	4.21625	3.91176e-05	0.000204648
CCDC58	0.438435	3.51855	4.21577	3.91945e-05	0.000204898
SLC25A35	0.508218	1.388	4.21014	4.00936e-05	0.000209118
TMED3	1.13524	4.43395	4.20918	4.02491e-05	0.000209859
STX11	0.845029	1.61057	4.20873	4.03218e-05	0.000210069
FGR	0.749331	2.13822	4.20861	4.03415e-05	0.000210069
NDUFB11	0.552301	6.60374	4.20516	4.09056e-05	0.000212707
DUS2L	0.455781	3.00997	4.20438	4.10349e-05	0.000213239
MBD2	0.309924	5.13244	4.20426	4.10552e-05	0.000213272
SPATS2	0.474203	3.773	4.19762	4.21672e-05	0.000218602
MRPL18	0.414391	5.19778	4.19697	4.22774e-05	0.00021895
ZNF668	0.349237	2.97451	4.19516	4.25865e-05	0.000220414
CBR3	0.99676	0.297096	4.19419	4.27525e-05	0.000221199
EID3	0.70598	-1.11898	4.19323	4.29173e-05	0.00022183
PDCD2L	0.471709	2.51103	4.19217	4.31003e-05	0.000222613
GNG2	0.564952	2.75808	4.19211	4.31119e-05	0.000222613
MMD	0.637492	3.836	4.18954	4.35591e-05	0.000224772
CIZ1	0.351935	5.17962	4.18848	4.37442e-05	0.000225578
LYL1	0.629244	1.53158	4.18649	4.40954e-05	0.000227161
MLC1	0.915665	-1.92614	4.1847	4.44128e-05	0.000228569
SMARCD1	0.305195	5.028	4.18433	4.44789e-05	0.000228757
C20orf103	1.43874	-1.54408	4.18376	4.45819e-05	0.000229211
SHISA5	0.341256	7.24352	4.1829	4.47364e-05	0.000229777
C1orf86	0.53977	4.2424	4.18072	4.51278e-05	0.000231633
THOC5	0.372642	4.26697	4.18008	4.5244e-05	0.000232076
VNN2	1.44419	2.60377	4.17954	4.53421e-05	0.000232348
TRAPPC3	0.343586	5.19191	4.1786	4.55142e-05	0.000233153
SNF8	0.44645	5.64637	4.17846	4.55399e-05	0.000233208
EHMT2	0.462696	5.5162	4.17546	4.60909e-05	0.00023564
METTL1	0.489367	3.58671	4.17491	4.61909e-05	0.000236073
RBM19	0.314446	4.52438	4.17446	4.62757e-05	0.000236351
SNHG6	0.7578	5.05979	4.17388	4.63836e-05	0.000236746
NKAP	0.395726	4.07404	4.17093	4.69341e-05	0.000239398
RBX1	0.38369	5.0406	4.16954	4.71958e-05	0.000240653
ADORA3	0.895018	0.965463	4.1658	4.79077e-05	0.000243801
PTPLAD2	0.747102	0.64306	4.16468	4.81228e-05	0.000244496
TRMT112	0.427179	6.49234	4.16439	4.81792e-05	0.000244622
CELF2	0.79537	2.53429	4.16388	4.82764e-05	0.000245035
KIF14	0.919367	1.40726	4.16358	4.83345e-05	0.000245169
P2RX4	0.581852	4.56804	4.16297	4.8453e-05	0.00024569
ITGB7	0.763614	2.82269	4.1623	4.85825e-05	0.000246185
GLA	0.597173	4.21524	4.16163	4.87135e-05	0.000246688
GPKOW	0.33544	4.51876	4.16103	4.88289e-05	0.00024712
SC65	0.740457	3.25774	4.16093	4.88498e-05	0.000247136
LRRC33	0.620922	2.03603	4.15903	4.92224e-05	0.000248696
TUBD1	0.397216	2.22841	4.15824	4.93778e-05	0.000249318
PARL	0.311366	5.02434	4.15324	5.03733e-05	0.000253766
PJA1	0.433323	3.56857	4.15093	5.08393e-05	0.000255864
POLR2D	0.316425	4.31999	4.15063	5.09011e-05	0.000256092
NCL	0.280309	8.39984	4.15016	5.0995e-05	0.000256398
CACNB1	0.69729	0.017755	4.14438	5.21851e-05	0.000261959
SYNGR3	1.29538	-1.52228	4.14396	5.2272e-05	0.000262223
RARS	0.301913	5.53485	4.14345	5.23784e-05	0.000262672
PWP1	0.250705	4.89816	4.14065	5.29657e-05	0.000265274
PANK2	0.295218	3.94377	4.13996	5.31116e-05	0.000265919
PIP4K2A	0.442484	4.27733	4.13732	5.36719e-05	0.000268183
ATP5G2	0.425433	7.66695	4.13726	5.3685e-05	0.000268183
C11orf10	0.446404	5.9268	4.13422	5.43387e-05	0.000271186
C4orf27	0.378245	3.59943	4.12993	5.52734e-05	0.000275584
DDX49	0.413383	5.41695	4.12712	5.58944e-05	0.000278323
CKAP2	0.571393	3.2698	4.1255	5.62547e-05	0.000280027
EXOG	0.415943	1.84927	4.12155	5.7143e-05	0.000284266
TBC1D10B	0.298278	4.65476	4.12119	5.72259e-05	0.000284587
AP2M1	0.30505	7.59962	4.11769	5.80258e-05	0.00028801
CCNE2	0.883878	1.43583	4.11737	5.80993e-05	0.000288233
SEMA3E	1.94323	-3.29194	4.11508	5.86284e-05	0.00029035
CACYBP	0.449818	5.61213	4.11486	5.8681e-05	0.000290518
PDCD5	0.456844	5.18816	4.10712	6.05075e-05	0.000299083
SLC25A14	0.48057	1.68623	4.10436	6.1173e-05	0.000301795
WDR8	0.338307	3.46934	4.10391	6.12813e-05	0.000302233
TXLNB	1.03821	-1.04988	4.10209	6.17235e-05	0.00030422
FAM55C	0.726714	1.69902	4.10051	6.21109e-05	0.000306032
EXOSC1	0.396635	3.901	4.09784	6.27701e-05	0.000308887
DUSP12	0.395476	3.16794	4.09747	6.28605e-05	0.000309234
TTC27	0.299576	3.68237	4.09533	6.33947e-05	0.000311565
COPZ1	0.29878	6.97321	4.09472	6.35474e-05	0.000312216
ARPC1B	0.518247	6.82377	4.09322	6.39249e-05	0.000313872
DQX1	2.23767	-2.72812	4.09051	6.46138e-05	0.000316753
ZNF580	0.522138	2.95832	4.09015	6.47048e-05	0.000317098
MAGEA6	3.06267	-2.08626	4.08986	6.47783e-05	0.00031726
FIG4	0.387266	3.13027	4.08986	6.47787e-05	0.00031726
PRELID2	0.907945	0.00959954	4.08957	6.48531e-05	0.000317424
ROBO3	0.9647	1.22079	4.08782	6.53038e-05	0.000319529
ATG3	0.259065	4.85574	4.08587	6.58063e-05	0.000321886
LIMK1	0.652313	3.8698	4.08424	6.62302e-05	0.000323621
IFI27L1	0.658033	2.31744	4.08258	6.66652e-05	0.000325513
RPF1	0.31143	4.23501	4.08255	6.66739e-05	0.000325513
CA11	0.878965	0.672205	4.08073	6.71545e-05	0.000327653
PRMT6	0.995935	2.58601	4.07989	6.73763e-05	0.000328218
GPN2	0.336284	3.26331	4.07851	6.77424e-05	0.000329722
TCEB1	0.529076	5.09886	4.07589	6.84458e-05	0.00033301
GAS7	0.855409	2.58283	4.0754	6.85781e-05	0.000333549
GPN3	0.352449	4.13868	4.07459	6.87981e-05	0.000334304
PGD	0.558925	6.42396	4.07373	6.90287e-05	0.00033532
LOC728554	0.618952	3.01013	4.07196	6.95125e-05	0.000337352
TMEM39B	0.31682	3.21413	4.0713	6.96941e-05	0.000338022
ZNF738	0.597776	0.87634	4.06905	7.03121e-05	0.000340913
ENO2	1.0428	1.49567	4.06761	7.07115e-05	0.000342634
WDR67	0.508671	2.19655	4.06664	7.09813e-05	0.000343834
QRSL1	0.334061	3.84912	4.06635	7.10625e-05	0.00034412
RPLP1	0.535252	9.75622	4.06583	7.12072e-05	0.000344605
RASSF1	0.334694	4.25196	4.0657	7.12434e-05	0.000344618
CCR10	0.962864	-1.63203	4.06487	7.14773e-05	0.000345571
IFI44	0.761853	3.3026	4.05974	7.29312e-05	0.00035196
SNRPD3	0.391603	6.25106	4.05724	7.36496e-05	0.000354984
LOC100271831	1.04056	0.46367	4.05693	7.37397e-05	0.000355215
SLC15A2	0.700572	-1.06421	4.05692	7.37433e-05	0.000355215
EIF3D	0.337887	7.08155	4.05557	7.41332e-05	0.000356871
UBE2F	0.321959	4.72331	4.05493	7.43198e-05	0.000357658
NPM1	0.435634	7.93175	4.05159	7.52997e-05	0.0003617
HIST2H2AC	0.905761	-0.886479	4.05064	7.55804e-05	0.000362824
AGAP2	0.548512	1.69101	4.04702	7.66609e-05	0.000367441
FOXJ1	1.7816	-1.81487	4.04599	7.69684e-05	0.000368687
KEL	1.6827	-2.20148	4.04585	7.70133e-05	0.000368788
MGC12982	0.89766	1.18765	4.04568	7.70647e-05	0.00036892
WDR85	0.438645	3.33935	4.04419	7.75129e-05	0.000370869
RHOF	1.35364	1.98308	4.03877	7.91737e-05	0.000377966
HNRNPA2B1	0.210654	8.78153	4.03805	7.93974e-05	0.000378917
TDRKH	0.64507	3.0448	4.03785	7.94596e-05	0.000379097
MAL	1.1343	-1.65811	4.03668	7.98257e-05	0.000380609
RASGEF1A	1.55624	-0.966106	4.03503	8.03421e-05	0.000382836
ARID3A	1.08726	1.96179	4.03375	8.07439e-05	0.000384337
MATK	0.801691	1.02814	4.03371	8.07564e-05	0.000384337
RPF2	0.529651	4.0054	4.03308	8.09538e-05	0.000384909
SLC38A6	0.515439	2.70612	4.03297	8.09892e-05	0.000384909
NRBP1	0.297667	6.47807	4.03294	8.10007e-05	0.000384909
P2RX1	0.940985	-0.820386	4.03268	8.10809e-05	0.000385172
TTLL4	0.778663	4.07557	4.03239	8.11747e-05	0.000385437
KCTD17	0.956494	2.68975	4.03145	8.14724e-05	0.000386558
TLCD1	0.729673	3.11245	4.03129	8.15231e-05	0.000386679
CEP250	0.391086	4.37527	4.02978	8.20061e-05	0.000388495
TMEM147	0.477868	5.67653	4.02914	8.22097e-05	0.000389222
FXYD5	0.643027	4.73086	4.02598	8.3229e-05	0.000393206
RBM10	0.275771	5.67858	4.02501	8.35439e-05	0.000394574
ARMC9	0.834348	0.668586	4.02374	8.39594e-05	0.000396162
RPN2	0.313806	8.53135	4.02361	8.40039e-05	0.000396162
GIT1	0.353544	4.84415	4.02142	8.47242e-05	0.000399296
PSENEN	0.442061	5.33535	4.02114	8.4814e-05	0.000399598
C6orf223	2.16946	-1.71914	4.02025	8.511e-05	0.000400627
SS18L2	0.446595	3.78874	4.01557	8.66767e-05	0.00040763
NOC2L	0.392974	5.98138	4.01452	8.70311e-05	0.000408783
TRA2B	0.200548	6.02758	4.01421	8.71347e-05	0.00040904
CCND3	0.448349	4.75993	4.01336	8.74235e-05	0.00041007
C11orf17	0.305269	3.75847	4.01333	8.74336e-05	0.00041007
GMPPA	0.40919	5.69651	4.01243	8.77414e-05	0.000411389
PNCK	2.1692	-3.31054	4.01218	8.7826e-05	0.000411661
H1FX	0.498988	6.11422	4.00694	8.96344e-05	0.000419757
MRPL51	0.445736	6.19765	4.00533	9.01967e-05	0.000422135
ASRGL1	0.937634	2.2844	4.00492	9.03397e-05	0.000422676
EEF1E1	0.412065	3.16784	4.00474	9.04054e-05	0.000422856
B2M	0.517814	10.9413	4.0044	9.0525e-05	0.00042316
LPAR2	0.918758	1.34276	4.00331	9.09084e-05	0.000424568
CELSR3	1.00832	1.54215	4.00018	9.20205e-05	0.000428723
LSM4	0.471959	6.34535	4.0001	9.20472e-05	0.000428723
C1orf96	0.522836	2.87253	3.99975	9.21727e-05	0.00042905
RPS19	0.62802	9.15759	3.99924	9.23551e-05	0.000429641
COPS6	0.365238	6.28274	3.99834	9.26775e-05	0.000431012
C11orf74	0.416499	2.7347	3.99585	9.35791e-05	0.000434683
GGCT	0.366221	4.89051	3.99549	9.37099e-05	0.00043516
TMPRSS13	1.17615	-2.2392	3.9949	9.3923e-05	0.000436019
PTPMT1	0.276486	4.69313	3.99441	9.41013e-05	0.000436585
HSBP1	0.32297	5.71908	3.99393	9.42764e-05	0.000437267
AMZ2	0.325127	4.75682	3.99338	9.44796e-05	0.000438078
COX4NB	0.320454	3.97746	3.99239	9.48412e-05	0.000439491
CHST2	0.623402	2.06244	3.9922	9.49105e-05	0.000439681
SLBP	0.312085	4.95378	3.98996	9.57394e-05	0.000442859
PTGES3	0.265721	7.85136	3.98754	9.66419e-05	0.0004465
ATRIP	0.394663	2.84342	3.98577	9.73045e-05	0.000449026
ATAD5	0.741067	0.371786	3.9854	9.74456e-05	0.000449543
EMB	0.8852	2.31076	3.98402	9.79659e-05	0.000451576
BUD13	0.255605	3.62114	3.984	9.79736e-05	0.000451576
MRPL20	0.461444	5.7549	3.98321	9.82747e-05	0.000452829
MLKL	0.530374	2.53544	3.98148	9.8936e-05	0.000455335
DIABLO	0.340631	5.1803	3.98103	9.91057e-05	0.00045598
MYEOV2	0.530948	4.47668	3.97977	9.9592e-05	0.000458082
SLC4A5	0.638363	0.357299	3.97876	9.99813e-05	0.000459463
SNRPE	0.516818	5.37912	3.97644	0.000100881	0.000463462
NHP2	0.463864	5.8356	3.97618	0.000100982	0.000463649
VPS25	0.341289	5.57958	3.97556	0.000101227	0.000464501
APOBEC3F	0.692132	2.40897	3.97305	0.000102212	0.000468602
PCMT1	0.365205	5.22314	3.9727	0.000102351	0.000469027
FAM118B	0.323941	2.72407	3.97086	0.000103078	0.000471924
OGFR	0.426342	6.34903	3.97033	0.000103293	0.000472578
COL9A2	1.2709	0.414291	3.96841	0.000104059	0.000475944
LILRA4	1.00786	-2.29469	3.96699	0.000104631	0.000477998
SYCE2	0.83349	-1.79238	3.96599	0.000105038	0.000479571
RPS13	0.420193	7.90286	3.9647	0.000105559	0.000481808
MYCBP	0.363809	3.71352	3.96407	0.000105816	0.000482838
C9orf140	0.910009	0.925563	3.96322	0.000106164	0.000484286
KIF19	1.02787	-2.42529	3.96292	0.000106285	0.000484696
XRCC2	0.924324	-0.721097	3.96273	0.000106364	0.000484913
TPD52L2	0.340135	6.14215	3.96249	0.000106463	0.000485222
C21orf56	1.13894	1.73633	3.96112	0.000107025	0.000487497
CCDC72	0.491269	5.7261	3.9608	0.00010716	0.000487682
ORAI1	0.434005	4.21448	3.95997	0.000107501	0.000488946
CENPB	0.341863	6.34587	3.95968	0.000107623	0.00048907
CBX2	0.826156	1.4468	3.95778	0.000108411	0.000492074
FLYWCH2	0.591988	3.40796	3.95579	0.000109245	0.00049528
MMP1	1.64613	-1.37917	3.95557	0.00010934	0.000495565
PEG10	2.61776	3.64581	3.95299	0.000110431	0.000499924
SLC25A22	0.576935	4.8375	3.95274	0.000110538	0.000500263
C1orf52	0.304961	2.97557	3.95028	0.000111587	0.000504568
BUD31	0.415477	5.47403	3.94966	0.000111852	0.000505472
CHEK2	0.684918	2.85842	3.94536	0.000113718	0.000513152
MRPL52	0.513884	4.92899	3.94512	0.000113823	0.000513329
SRP19	0.305044	4.76873	3.9435	0.000114532	0.000516078
VRK2	0.372662	3.0179	3.94247	0.000114986	0.000517824
DNAJB11	0.361307	6.61642	3.94238	0.000115026	0.00051785
DDX54	0.287025	6.18256	3.94194	0.00011522	0.000518275
UBASH3B	0.842018	1.37218	3.94079	0.000115729	0.000520141
BLMH	0.765044	4.18102	3.94078	0.000115736	0.000520141
DGKA	0.636241	2.45351	3.9401	0.000116037	0.000521341
SCLT1	0.486458	1.46782	3.94	0.000116084	0.000521402
HSPA14	0.267686	3.64709	3.93732	0.000117285	0.000526491
VPS16	0.310443	5.20465	3.93689	0.000117476	0.000527197
XPO6	0.291694	5.69741	3.93622	0.000117781	0.000528104
G6PC3	0.386576	4.35137	3.93539	0.000118153	0.000529161
RBMX2	0.396929	3.72359	3.93346	0.000119033	0.000532643
ZRSR2	0.363481	2.5187	3.93333	0.000119092	0.000532749
RPS10	0.60099	7.80295	3.93149	0.000119934	0.000535901
C16orf53	0.368659	5.14338	3.93025	0.000120506	0.000538144
C14orf145	0.646174	0.304881	3.92884	0.000121158	0.000540745
TMEM69	0.336612	3.98234	3.92657	0.000122217	0.000544821
HLA-L	0.89782	0.205895	3.92642	0.000122285	0.000544835
GLTP	0.304011	4.47177	3.92428	0.000123293	0.00054885
TALDO1	0.537246	7.42586	3.92326	0.000123774	0.000550779
TSEN34	0.346946	5.1301	3.92321	0.000123797	0.000550779
TMEM101	0.427745	4.97727	3.92247	0.00012415	0.000551874
NOP10	0.414104	5.75252	3.92141	0.000124656	0.000553645
POP5	0.454501	4.12471	3.92027	0.000125197	0.00055573
SHOX2	1.22723	-2.77713	3.91986	0.000125393	0.000556282
RPP30	0.322754	3.85531	3.91965	0.000125496	0.000556579
RBM14	0.201805	5.01535	3.91839	0.000126101	0.000558865
POLE3	0.287018	5.23672	3.91835	0.00012612	0.000558865
GPAT2	1.15292	0.279307	3.916	0.000127256	0.00056358
PSMA3	0.340242	6.01356	3.914	0.000128235	0.000567591
KCNMB3	0.605571	0.507016	3.91316	0.000128647	0.000568925
ELF4	0.732738	2.3029	3.91253	0.000128957	0.000570134
POMP	0.438764	6.17453	3.9109	0.00012976	0.000573519
PSMC1	0.437684	4.53668	3.91059	0.000129913	0.000574032
NEURL3	1.40193	1.04088	3.90882	0.000130796	0.000577441
LOC100144603	0.647625	-1.20076	3.90771	0.000131351	0.000579228
LRMP	0.67256	1.06445	3.90735	0.000131533	0.000579869
RIPK3	0.799107	0.508816	3.90666	0.000131877	0.000580888
ZNF90	0.642022	1.59714	3.89849	0.000136048	0.000596717
ARHGEF1	0.312098	5.91114	3.89773	0.000136445	0.00059829
DOM3Z	0.396337	4.09955	3.89612	0.000137282	0.000601789
PASK	0.519599	2.04172	3.89588	0.000137408	0.00060217
NAA10	0.511855	5.44176	3.89573	0.000137485	0.000602339
MTMR14	0.282431	5.28608	3.89275	0.000139054	0.000608159
TMEM216	0.40087	1.80283	3.89169	0.000139616	0.000610123
FANCL	0.393876	3.02153	3.89108	0.000139939	0.000611362
SMYD3	0.697867	3.24638	3.88942	0.000140825	0.000614886
ANKLE1	0.812139	-2.12054	3.88833	0.000141411	0.000617095
SSX1	2.77872	-2.28008	3.88794	0.000141623	0.000617686
POLD3	0.382113	3.11018	3.88771	0.000141746	0.000618035
SSB	0.323047	5.78682	3.88754	0.000141837	0.000618257
RPL38	0.591033	7.86707	3.88727	0.000141983	0.000618718
MLLT3	0.943501	0.893859	3.88473	0.00014336	0.000624195
UBL7	0.33815	4.93949	3.88451	0.000143478	0.000624531
RPS3	0.503507	9.00353	3.88417	0.000143662	0.000625156
CDC26	0.462262	2.10761	3.8836	0.000143973	0.000626335
MYEF2	1.39809	-0.544561	3.88279	0.000144421	0.000628107
PARP12	0.447857	5.27797	3.8794	0.00014629	0.000635343
MAGEA3	2.83499	-2.26632	3.87827	0.000146919	0.000637721
ARHGEF2	0.563937	4.70208	3.8717	0.000150626	0.000652163
IFIT3	0.562026	4.51691	3.86757	0.000152995	0.000661499
ABHD12	0.398283	5.97665	3.86725	0.000153183	0.000661942
SLC2A6	0.923187	2.79378	3.86686	0.000153407	0.000662727
CD274	0.935233	-1.3937	3.86607	0.000153866	0.000664338
GLRX3	0.334287	4.95076	3.86323	0.000155529	0.000670769
TUBB2C	0.45174	7.3208	3.86268	0.000155855	0.0006718
LYRM2	0.323437	4.48122	3.85816	0.000158542	0.000682433
GPS2	0.381485	5.1441	3.85779	0.000158761	0.000683187
AP4B1	0.301155	3.29928	3.85683	0.000159337	0.000685287
DTD1	0.628379	3.50803	3.85481	0.000160559	0.000689969
EFNA4	0.573779	3.05242	3.85464	0.000160661	0.000690216
XPNPEP1	0.261658	4.85023	3.85452	0.000160737	0.000690349
FAM58A	0.489614	3.69529	3.85411	0.000160986	0.000691229
ALG3	0.380642	6.14726	3.85391	0.00016111	0.000691376
DCAF4L2	2.74059	-2.444	3.85336	0.000161444	0.000692237
SLCO4C1	1.86286	-0.542289	3.85262	0.000161897	0.000693792
EXOSC10	0.256883	5.04068	3.85204	0.000162247	0.000694907
CSF2RA	0.965028	1.20628	3.85142	0.000162626	0.000696187
AMIGO3	0.528048	2.33963	3.85134	0.00016268	0.000696187
BFSP1	0.759992	-0.329114	3.8504	0.000163255	0.000698455
CHST11	0.887133	1.4744	3.84996	0.000163525	0.000699223
KIAA0020	0.417485	3.85027	3.84779	0.000164872	0.000704399
CD47	0.504226	5.29884	3.84554	0.000166275	0.000710197
PTP4A2	0.340071	5.69073	3.84508	0.000166565	0.000711242
PRELID1	0.425497	6.64937	3.8449	0.000166676	0.000711518
SKAP1	1.01129	1.93453	3.84397	0.000167261	0.000713461
CHCHD6	0.46406	2.18773	3.84396	0.000167269	0.000713461
HMGN4	0.394646	4.82415	3.84146	0.000168854	0.000718638
SASS6	0.508661	1.43034	3.8405	0.000169461	0.000721024
RUVBL2	0.408932	6.03517	3.83887	0.000170506	0.000725073
RIMBP3	0.762227	-0.858372	3.83771	0.000171256	0.000727463
HAUS6	0.39324	3.26631	3.83732	0.000171503	0.00072831
FAM100B	0.524393	4.95181	3.83601	0.000172352	0.000731315
USP1	0.376909	4.3028	3.83452	0.000173323	0.000734832
HNRNPR	0.265307	6.00584	3.83384	0.000173764	0.000736297
FAM192A	0.27628	5.1763	3.83373	0.000173839	0.000736414
TMC6	0.76375	3.88887	3.83207	0.000174924	0.000740607
FAM21B	0.416618	4.48135	3.83056	0.000175919	0.000744443
SERGEF	0.452512	3.39016	3.82843	0.000177338	0.0007496
CSMD1	2.16351	-2.50844	3.82738	0.000178036	0.000752083
CAPN10	0.353	3.28885	3.82732	0.000178077	0.000752083
MAP2K2	0.409416	6.74983	3.82725	0.00017812	0.000752083
PKIB	1.30914	1.23127	3.82697	0.00017831	0.00075268
C8orf59	0.589132	4.72795	3.82637	0.000178715	0.000754186
C17orf95	0.368478	4.37924	3.82591	0.00017902	0.000755268
LSM5	0.443066	4.2113	3.82527	0.000179454	0.000756272
FAM111A	0.411782	4.24297	3.81998	0.00018305	0.000769962
ATP6V0B	0.432132	6.78194	3.81727	0.000184918	0.000776766
OLA1	0.347587	5.48476	3.81431	0.000186982	0.000784159
TCF3	0.380146	4.91856	3.81415	0.000187096	0.000784427
CDK2	0.427867	3.99397	3.81407	0.000187153	0.000784453
FCGBP	1.06778	2.2561	3.81338	0.000187638	0.000786274
ARFGAP1	0.34561	5.87491	3.81244	0.000188299	0.000788402
DMAP1	0.41021	4.65994	3.81235	0.000188365	0.000788466
UBA52	0.470614	8.53823	3.81172	0.000188807	0.000789889
HMGN1	0.407475	6.08111	3.80684	0.00019229	0.000802946
AURKAPS1	0.661806	-1.78296	3.8046	0.000193907	0.000808897
FOXK2	0.309821	5.0873	3.80391	0.000194409	0.000810699
SYNGR2	0.368394	6.86468	3.80187	0.000195896	0.000816682
APITD1	0.447182	2.56481	3.79905	0.000197966	0.000824646
ZNF93	1.00354	-1.03227	3.79743	0.000199171	0.000829442
PDRG1	0.384455	4.15488	3.79569	0.000200472	0.000833293
RPL18A	0.525036	6.03076	3.7951	0.000200914	0.000834904
BZW2	0.417395	4.6765	3.79328	0.000202283	0.000840347
PSMA7	0.375129	7.14217	3.79321	0.000202332	0.000840347
CXorf42	0.448537	-0.693937	3.7917	0.000203474	0.000844459
C7orf59	0.503036	5.69059	3.79002	0.000204753	0.000849492
XPO5	0.377074	4.99128	3.78933	0.000205286	0.000851213
BAK1	0.534553	3.78631	3.78797	0.00020633	0.000854126
RPL41	0.472102	8.90614	3.78792	0.000206366	0.000854126
OSM	0.97408	-0.910352	3.78706	0.000207024	0.000856619
FAM83D	0.794602	3.11553	3.78643	0.000207511	0.000858178
C11orf59	0.321169	6.07802	3.78482	0.000208764	0.00086244
C1orf112	0.58615	2.52061	3.78464	0.000208902	0.000862778
P2RY13	0.727405	0.868477	3.78212	0.000210875	0.00087023
CSTB	0.489993	6.90223	3.77953	0.000212914	0.000877709
ZMYND10	0.858448	-1.88924	3.77842	0.000213793	0.000881102
CBX3	0.285628	6.40683	3.77613	0.000215628	0.000887482
KRBA1	0.786699	1.48885	3.77574	0.00021594	0.000888128
RGS2	0.978416	3.52004	3.77572	0.000215957	0.000888128
IFT52	0.348969	3.36436	3.77489	0.000216624	0.000890162
RTN4IP1	0.400743	2.91284	3.77192	0.000219029	0.000899091
CUZD1	0.91206	-2.52869	3.77088	0.000219874	0.000902322
TCTEX1D2	0.711327	0.276625	3.7686	0.000221742	0.000909504
GTF2A2	0.281144	4.64715	3.76793	0.000222298	0.000911065
CCR7	0.92012	0.564457	3.76504	0.000224694	0.000919422
CHKA	0.615601	5.29868	3.76409	0.000225484	0.000921926
C1orf59	0.916223	0.557612	3.76354	0.000225944	0.000923564
LOC100129066	1.07547	-2.61839	3.76271	0.000226643	0.000925443
SLFN12L	0.965598	-2.70516	3.76191	0.00022732	0.000927475
RAB4B	0.352121	4.2783	3.76093	0.000228144	0.000930345
OAZ3	0.746712	-0.456505	3.75937	0.000229467	0.000935091
GAB3	0.53931	1.13869	3.75935	0.000229488	0.000935091
MRPL33	0.387837	4.20806	3.75918	0.000229629	0.000935418
NFYC	0.261311	5.28247	3.75889	0.00022988	0.000936194
STK19	0.390963	3.93173	3.7584	0.000230293	0.000937148
NLRC3	0.58829	1.4302	3.75714	0.000231368	0.000941266
DNTTIP2	0.247656	5.21972	3.75674	0.000231719	0.000942446
SF3B14	0.291682	5.49022	3.75663	0.000231806	0.000942553
C11orf21	0.789882	-1.4463	3.75569	0.000232619	0.000945363
MEA1	0.398443	5.86278	3.75439	0.000233743	0.000949682
ARRB2	0.438354	5.18914	3.75224	0.000235608	0.000955754
CRIP1	0.782662	3.40177	3.75205	0.000235777	0.000956188
TBP	0.292843	2.86193	3.75074	0.000236924	0.000960085
FAM158A	0.506856	3.0829	3.74942	0.000238083	0.000964533
RHOA	0.217115	8.16883	3.74932	0.000238168	0.000964626
C17orf79	0.416354	5.30395	3.74885	0.000238585	0.000966059
DYNLL1	0.357586	6.97226	3.74848	0.000238911	0.000967128
DTX2	0.330774	3.88633	3.747	0.000240224	0.000971935
GNL2	0.275436	5.28291	3.74677	0.000240428	0.000972508
ERMN	0.903624	-2.68587	3.74549	0.000241564	0.000976188
SLC35F2	0.901918	0.170035	3.74531	0.000241728	0.000976489
KIF20B	0.580396	2.07441	3.74353	0.000243321	0.000982156
PUS1	0.444402	4.42356	3.74124	0.000245386	0.000988947
RAD54B	0.561623	1.17536	3.73947	0.000246999	0.00099467
MAX	0.250433	4.91699	3.73739	0.000248902	0.00100129
EHBP1L1	0.374608	4.84772	3.73599	0.000250193	0.00100596
CHMP4A	0.629784	4.74187	3.73225	0.000253659	0.00101831
MAGEC2	2.53018	-2.33571	3.72747	0.000258166	0.00103507
PHGDH	1.27105	5.14669	3.72238	0.000263055	0.00105249
KIAA1949	0.520133	5.29707	3.72054	0.000264839	0.00105881
PSMC3	0.335329	6.89858	3.71973	0.00026563	0.0010617
POP7	0.375715	4.7567	3.71878	0.000266556	0.00106485
C14orf119	0.289684	4.76373	3.71656	0.000268739	0.00107274
SLC1A4	0.558584	4.7888	3.71512	0.000270173	0.00107763
M6PR	0.327206	6.024	3.71382	0.000271465	0.00108167
COMMD4	0.451897	6.08462	3.71344	0.000271839	0.00108288
COL24A1	1.35903	-2.58676	3.71272	0.000272559	0.00108547
CA9	2.25321	-1.37545	3.71103	0.000274254	0.00109138
CCDC12	0.447582	4.62823	3.70984	0.000275458	0.00109561
RNF113A	0.417658	3.82759	3.70962	0.000275678	0.0010962
C10orf54	0.505735	4.65877	3.70932	0.000275987	0.00109687
NOL10	0.232733	4.56755	3.70685	0.000278497	0.00110543
TAPBP	0.407197	8.23816	3.70622	0.000279142	0.00110714
SENP3	0.305404	4.64152	3.70497	0.00028042	0.00111135
WASH5P	0.487877	2.82476	3.70354	0.000281894	0.00111621
SLC26A6	0.627234	3.81919	3.70192	0.000283574	0.00112156
C3orf34	0.523458	-0.191351	3.70183	0.000283669	0.00112165
TUSC2	0.357383	4.58702	3.70082	0.000284716	0.00112521
BCL2L14	1.29747	-1.16794	3.69978	0.000285807	0.00112866
ARL16	0.429096	4.0944	3.69775	0.000287934	0.0011359
CCDC86	0.349515	4.38179	3.69468	0.000291187	0.00114698
GBGT1	0.622439	0.942931	3.6933	0.000292668	0.00115179
SUPT3H	0.622104	1.06405	3.69237	0.000293662	0.00115527
TXNDC12	0.262988	5.86802	3.69206	0.000293993	0.00115616
FPR3	0.754579	2.83236	3.69183	0.000294241	0.00115666
PRPF3	0.35831	4.71599	3.69024	0.000295954	0.00116251
ITGAD	1.12605	-1.05513	3.6877	0.000298722	0.0011719
GPR183	0.836873	1.76131	3.68745	0.000298986	0.00117227
TNNI2	1.12915	-1.38516	3.68745	0.000298987	0.00117227
PSMC5	0.36601	6.85357	3.68636	0.000300189	0.00117527
POLR2I	0.458362	4.52147	3.68184	0.000305174	0.00119298
LOC80154	0.645687	3.01547	3.68176	0.000305263	0.00119303
XRCC4	0.429382	1.66503	3.67968	0.000307592	0.00120039
GPD2	0.465129	3.37183	3.67966	0.000307611	0.00120039
CCL3L1	1.12336	-0.298507	3.67913	0.000308213	0.00120243
[truncated: 13,497 more rows]

## Sheet: GO_Biological_Process
Up-regulated pathway analysis								Down-regulated pathway analysis
Term	P-value	FDR	Z-Score	Combined Score	Genes			Term	P-value	FDR	Z-Score	Combined Score	Genes
DNA metabolic process (GO:0006259)	4.16793e-24	8.73598e-21	7.67875	413.383	PIF1,FEN1,BLM,PCNA,RNASEH2A,MCM7,UHRF1,PRIM1,NUDT1,HMGB2,MCM10,BRCA1,TYMS,RECQL4,RAD51AP1,CDC45,EXO1,POLD1,CHEK1,RAD54L,TK1,KPNA2,HELLS,TIPIN,ACD,RFC4,XRCC3,FANCA,RPA2,CDC7,NAP1L1,CDC6,CDC25C,CDC25A,FANCG,POLA2,RAD51C,DBF4,RAD51,NASP,FANCD2,UBE2T,CDK1,MCM3,MCM5,MCM6,RAN,MCM2			cytoskeleton organization (GO:0007010)	1.04437e-07	0.000232998	5.8272	93.6704	SUN2,ZRANB1,MAST4,DST,MICAL3,MICAL2,CDC42BPB,LARP4,KLHL20,FGD4,FGD5,RHOJ,RHOU,BRWD1,PDZD8,SH3D19
mitotic cell cycle phase transition (GO:0044772)	3.91962e-21	4.10776e-18	8.68221	407.962	KHDRBS1,MCM7,PRIM1,MCM10,PKMYT1,FOXM1,CCNB2,CCNB1,CDC45,HAUS8,PIM2,PLK4,CDKN2D,CDT1,RANBP1,UBE2C,PLK1,RPA2,CDC7,CDC6,TUBG1,CDC25C,CDC25A,CDC25B,HAUS1,POLA2,MELK,DBF4,NASP,UBE2S,CDK4,TACC3,CDK1,MCM3,MCM5,MCM6,CDKN3,MCM2			regulation of fatty acid oxidation (GO:0046320)	1.04346e-05	0.00846421	24.6111	282.299	PDK4,PRKAG2,LONP2,PPARA,PPARGC1A
DNA replication (GO:0006260)	1.3773e-19	9.62274e-17	12.5144	543.486	PIF1,BLM,FEN1,RNASEH2A,MCM7,MCM10,BRCA1,RECQL4,CDC45,EXO1,POLD1,CHEK1,TIPIN,RFC4,RPA2,CDC7,NAP1L1,CDC6,CDC25C,CDC25A,POLA2,DBF4,NASP,CDK1,MCM3,MCM5,MCM6,MCM2			regulation of small GTPase mediated signal transduction (GO:0051056)	1.13817e-05	0.00846421	4.42936	50.4216	ARHGEF12,ARHGAP29,ARHGAP5,ARHGAP6,ARHGAP21,ARHGAP32,AKAP13,FGD4,MCF2L,DLC1,RHOJ,RHOU,ARHGEF7,SOS2
G1/S transition of mitotic cell cycle (GO:0000082)	5.61117e-19	2.94025e-16	13.4846	566.684	PCNA,MCM7,PRIM1,MCM10,TYMS,CDC45,E2F1,PIM2,FBXO5,CDKN2D,CDT1,RANBP1,RRM2,RPA2,CDC7,CDC6,CDC25A,POLA2,DBF4,NASP,CDK4,MCM3,MCM5,MCM6,MCM2,CDKN3			positive regulation of cell migration (GO:0030335)	4.36682e-05	0.0211015	3.32919	33.4214	DOCK5,SUN2,BMPR2,INSR,SEMA3G,MIA3,EGFR,MYLK,APC,KDR,NUMB,RAPGEF2,DRD1,ARHGEF7,RREB1,DOCK1,CLASP1
cytokine-mediated signaling pathway (GO:0019221)	4.26204e-17	1.78665e-14	4.22729	159.344	CD86,CIITA,CXCL9,TNFRSF13B,CD80,ITGB2,PIK3CD,FASLG,IFI35,IFI30,IL18BP,LMNB1,CFL1,CASP1,CCR5,JAK3,HLA-DPA1,TNFRSF18,IL18,MMP9,VAV1,HCK,AIM2,IFNG,IRF1,XCL2,LTA,BIRC5,XCL1,LCP1,HLA-DQB1,CCL13,EBI3,IL2RG,PSMB10,CCL8,CCL5,CCL4,IL21R,TNFRSF17,IL12RB1,CD300LF,FCGR1A,FCGR1B,HLA-DQA1,STAT1,CD70,ISG15,PSMB9,CXCL10,CXCL11,IL2RA,HLA-DPB1,HLA-DRA,CD27,PTPN6,HLA-DRB1			cellular response to growth factor stimulus (GO:0071363)	4.72917e-05	0.0211015	4.10453	40.8777	STAT5B,BMPR2,PDPK1,KIDINS220,FLT4,PDE2A,NR3C1,EGFR,ERN1,TMEM100,KDR,RAPGEF2,PDE8A
positive regulation of lymphocyte proliferation (GO:0050671)	4.32291e-16	1.51014e-13	15.8897	562.137	CD86,SASH3,CD74,CD80,FCRL3,IL18,CLECL1,PDCD1LG2,LILRB2,CD3E,AIF1,CCDC88B,HLA-DMB,CD6,CCL5,HLA-DPB1,CD38,NCKAP1L,JAK3,HLA-DPA1			positive regulation of epithelial cell migration (GO:0010634)	9.27547e-05	0.0344893	5.48065	50.8909	DOCK5,BMPR2,FLT4,KDR,PROX1,TEK,DOCK1,RREB1,CLASP1
cellular response to interferon-gamma (GO:0071346)	1.07372e-15	3.21502e-13	10.6365	366.614	CCL13,CIITA,STAT1,IFI30,AIF1,HCK,CCL8,IFNG,IRF1,CCL5,CCL4,CASP1,XCL2,HLA-DPB1,HLA-DRA,XCL1,LGALS9,IL12RB1,FCGR1A,FCGR1B,HLA-DQA1,HLA-DRB1,HLA-DPA1,HLA-DQB1			regulation of anatomical structure morphogenesis (GO:0022603)	0.000206211	0.0643103	4.87802	41.3979	EGLN1,AKAP13,ZRANB1,FLT4,RC3H1,LARP4,PDZD8,CLASP1,SH3D19
antigen processing and presentation of exogenous peptide antigen via MHC class II (GO:0019886)	2.1852e-15	5.0891e-13	11.9205	402.401	CD74,LAG3,FCER1G,KIF23,KIF11,IFI30,KIF15,KIF18A,HLA-DMA,HLA-DMB,RACGAP1,KIF4A,HLA-DPB1,HLA-DRA,KIF2C,HLA-DOA,HLA-DOB,HLA-DQA1,HLA-DRB1,LGMN,HLA-DPA1,HLA-DQB1			cardiocyte differentiation (GO:0035051)	0.000230606	0.0643103	17.4651	146.266	AKAP13,MYOCD,GATA6,PROX1
antigen processing and presentation of exogenous peptide antigen (GO:0002478)	2.1852e-15	5.0891e-13	11.9205	402.401	CD74,LAG3,FCER1G,KIF23,KIF11,IFI30,KIF15,KIF18A,HLA-DMA,HLA-DMB,RACGAP1,KIF4A,HLA-DPB1,HLA-DRA,KIF2C,HLA-DOA,HLA-DOB,HLA-DQA1,HLA-DRB1,LGMN,HLA-DPA1,HLA-DQB1			negative regulation of cytoplasmic translation (GO:2000766)	0.000293634	0.0709457	39.2294	319.059	CPEB3,CPEB2,CPEB4
antigen processing and presentation of peptide antigen via MHC class II (GO:0002495)	2.7533e-15	5.33383e-13	11.763	394.368	CD74,LAG3,FCER1G,KIF23,KIF11,IFI30,KIF15,KIF18A,HLA-DMA,HLA-DMB,RACGAP1,KIF4A,HLA-DPB1,HLA-DRA,KIF2C,HLA-DOA,HLA-DOB,HLA-DQA1,HLA-DRB1,LGMN,HLA-DPA1,HLA-DQB1			fatty acid metabolic process (GO:0006631)	0.000325173	0.0709457	4.125	33.1285	GHR,STAT5B,CPT1A,ACBD5,ALDH5A1,ACOX1,ACADM,PPARA,PPARGC1A,CBR4
positive regulation of T cell activation (GO:0050870)	2.79924e-15	5.33383e-13	15.6803	525.438	CD86,CD80,SIRPG,CLECL1,PDCD1LG2,LILRB2,CD3E,AIF1,CCDC88B,ZAP70,HLA-DMB,CD6,LCK,CCL5,HLA-DPB1,NCKAP1L,LGALS9,JAK3,HLA-DPA1			regulation of Notch signaling pathway (GO:0008593)	0.0003498	0.0709457	5.09782	40.5692	GALNT11,KAT2B,NOTCH3,POFUT1,EP300,PEAR1,CD46,EGFR
positive regulation of T cell proliferation (GO:0042102)	5.22436e-15	9.12521e-13	16.8979	555.695	CD86,CD80,EBI3,IL18,CLECL1,PDCD1LG2,LILRB2,CD3E,AIF1,CCDC88B,HLA-DMB,CD6,CCL5,HLA-DPB1,NCKAP1L,IL12RB1,JAK3,HLA-DPA1			Notch signaling pathway (GO:0007219)	0.000420613	0.0737988	5.75406	44.7309	GALNT11,KAT2B,NOTCH3,POFUT1,NOTCH4,EP300,ZNF423
cell cycle G1/S phase transition (GO:0044843)	8.30036e-15	1.33827e-12	11.9971	388.975	CDKN2D,CDT1,RANBP1,MCM7,PRIM1,RPA2,MCM10,CDC7,CDC6,CDC25A,POLA2,DBF4,CDC45,NASP,CDK4,MCM3,MCM5,PIM2,MCM6,MCM2,CDKN3			regulation of intracellular signal transduction (GO:1902531)	0.000430024	0.0737988	2.3083	17.8932	ARHGEF12,PDPK1,ENTPD5,PRKAG2,ARHGAP29,ARHGAP5,ARHGAP6,EGFR,PJA2,HIPK2,GDF7,FGD4,AKAP13,ARHGAP21,ARHGAP32,DLC1,MCF2L,RHOJ,EP300,RHOU,TEK,ARHGEF7,SOS2
mitotic sister chromatid segregation (GO:0000070)	9.23449e-15	1.38254e-12	13.0632	422.147	CDCA5,PLK1,NCAPG,CDCA8,KIF23,TUBG1,NCAPH,ZWINT,NDC80,CCNB1,KIF18A,PSRC1,KIF18B,KIFC1,PRC1,NUSAP1,KIF2C,NCAPD2,DLGAP5,RAN			positive regulation of substrate adhesion-dependent cell spreading (GO:1900026)	0.000490088	0.0780991	8.94307	68.1544	DOCK5,ARHGEF7,RREB1,CRK,DOCK1
mitotic spindle organization (GO:0007052)	1.55719e-14	2.17592e-12	13.9654	444.007	STIL,KIF23,TTK,KIF11,WDR62,TUBG1,AURKB,NDC80,TPX2,CCNB1,KIFC1,PRC1,KIF4A,NUF2,STMN1,BIRC5,MYBL2,RAN,SPC25			positive regulation of protein localization to plasma membrane (GO:1903078)	0.000658698	0.0883172	6.38899	46.8009	CNST,PDPK1,PIK3R1,SORBS1,EGFR,SPTBN1
microtubule cytoskeleton organization involved in mitosis (GO:1902850)	8.93291e-14	1.17021e-11	20.7654	623.926	STIL,TTK,KIF11,WDR62,TUBG1,AURKB,NDC80,CCNB1,KIF4A,NUF2,STMN1,NUSAP1,TACC3,RAN,SPC25			positive regulation of transcription of Notch receptor target (GO:0007221)	0.000708972	0.0883172	12.0887	87.6636	NOTCH3,KAT2B,NOTCH4,EP300
regulation of T cell proliferation (GO:0042129)	1.74024e-12	2.04285e-10	13.9806	378.553	CD86,CD80,CLECL1,LILRB1,PDCD1LG2,LILRB2,CD3E,AIF1,CCDC88B,HLA-DMB,CD6,CCL5,HLA-DPB1,NCKAP1L,JAK3,HLA-DPA1			regulation of focal adhesion assembly (GO:0051893)	0.000746815	0.0883172	6.22054	44.786	SLK,DLC1,KDR,TEK,ARHGAP6,CLASP1
DNA repair (GO:0006281)	1.75436e-12	2.04285e-10	5.13996	139.133	FEN1,BLM,PCNA,RNASEH2A,CDCA5,NUDT1,HMGB2,BRCA1,RECQL4,RAD51AP1,EME1,EXO1,POLD1,CHEK1,RAD54L,CDKN2D,FANCI,RFC4,XRCC3,H2AFX,FANCA,RPA2,MND1,FANCB,FANCG,NEIL3,RAD51C,RAD51,FANCD2,UBE2T,CDK1,TRIP13			positive regulation of transcription from RNA polymerase II promoter (GO:0045944)	0.000766983	0.0883172	1.84156	13.2096	NOTCH3,CCNT2,BMPR2,EPAS1,NOTCH4,LRP5,RORA,PIK3R1,LDB2,NR3C1,EGFR,LRP6,EP300,RPRD1B,PPARGC1A,TEAD1,RREB1,KLF10,MEF2A,MKL2,STAT5B,NCOA2,TCF7L2,MYOCD,AUTS2,MICAL2,ERLIN2,PROX1,HIPK2,KAT2B,NFIA,TAL1,NFIC,ERG,IRF6,PPARA,NFE2L1
mitotic nuclear division (GO:0140014)	3.24913e-11	3.42273e-09	11.0812	267.612	UBE2C,PLK1,CDCA8,KIF11,TUBG1,ZWINT,NDC80,TPX2,KIF18A,KIF18B,KIFC1,UBE2S,NUSAP1,BIRC5,MYBL2,RAN			positive regulation of vasculogenesis (GO:2001214)	0.000791945	0.0883172	23.5352	168.065	TMEM100,KDR,RAPGEF2
regulation of T cell activation (GO:0050863)	3.26597e-11	3.42273e-09	16.7647	404.782	SIRPG,CCDC88B,CD2,SIT1,LCK,CCL5,TBX21,HLA-DPB1,TNFAIP8L2,TIGIT,JAK3,LAT,HLA-DPA1			succinate metabolic process (GO:0006105)	0.000791945	0.0883172	23.5352	168.065	GHR,STAT5B,ALDH5A1
cellular macromolecule biosynthetic process (GO:0034645)	5.69471e-11	5.68387e-09	4.19955	99.0628	PIF1,FEN1,BLM,RNASEH2A,MCM7,GCNT1,MCM10,BRCA1,TYMS,ASCL2,RECQL4,EFTUD2,CDC45,EXO1,POLD1,CHEK1,E2F1,TIPIN,WARS,RFC4,RPA2,CDC7,NAP1L1,CDC6,CDC25C,CDC25A,POLA2,DBF4,NASP,CDK1,MCM3,MCM5,MCM6,MCM2			mRNA destabilization (GO:0061157)	0.000893643	0.0883172	11.2247	78.7994	METTL14,YTHDF3,RC3H1,CPEB3
DNA synthesis involved in DNA repair (GO:0000731)	5.90016e-10	5.62125e-08	10.9855	233.451	CDKN2D,BLM,RFC4,PCNA,XRCC3,RPA2,ISG15,BRCA1,RAD51AP1,RAD51C,RAD51,EXO1,POLD1,DTL			regulation of lipid metabolic process (GO:0019216)	0.000901696	0.0883172	3.90951	27.4105	NCOA2,CPT1A,NCOR1,CHD9,ACOX1,PRKAG2,RORA,ACADM,PPARA
inflammatory response (GO:0006954)	1.10936e-09	1.01096e-07	4.67798	96.4576	CCL13,CXCL9,ITGB2,PIK3CD,AIF1,MMP25,CCL8,CCL5,CCL4,LGALS9,JAK3,PLA2G2D,TNFRSF18,IL18,CYBB,NMI,CXCL10,CXCL11,CD6,IL2RA,XCL2,CD27,XCL1,SIGLEC1,FOLR2,LAT			positive regulation of nucleic acid-templated transcription (GO:1903508)	0.000915318	0.0883172	2.09897	14.6849	RNF14,NOTCH4,GATA6,LRP5,RORA,EGFR,LRP6,EP300,PCBD2,ZNF423,PPARGC1A,TEAD1,RREB1,MYOCD,FZD4,ZNF281,PROX1,HIPK2,GDF7,PPM1A,REST,TAL1,IRF6,PPARA,NFE2L1
interferon-gamma-mediated signaling pathway (GO:0060333)	1.66742e-09	1.45622e-07	10.0021	202.161	CIITA,STAT1,IFI30,HCK,IFNG,IRF1,HLA-DPB1,HLA-DRA,FCGR1A,FCGR1B,HLA-DQA1,HLA-DRB1,HLA-DPA1,HLA-DQB1			regulation of glucose import (GO:0046324)	0.000950073	0.0883172	7.56566	52.6492	INSR,GRB10,PRKAG2,PIK3R1,SORBS1
positive regulation of mitotic cell cycle phase transition (GO:1901992)	2.56524e-09	2.1507e-07	15.1034	298.763	CCNB1,CDC45,RAD51C,UBE2C,CDK4,CDCA5,CDK1,CDC7,AIF1,DTL,DLGAP5			positive regulation of gene expression (GO:0010628)	0.00103936	0.0911522	1.8575	12.7594	RNF14,NOTCH4,GATA6,LRP5,RORA,PIK3R1,EGFR,LRP6,EP300,DRD1,PCBD2,ZNF423,PPARGC1A,TEAD1,RREB1,SEC16B,MYOCD,YTHDF3,FZD4,ZNF281,PROX1,LARP4,HIPK2,GDF7,ERN1,KAT2B,PPM1A,REST,TAL1,IRF6,CPEB3,PPARA,CD46,NFE2L1
sister chromatid segregation (GO:0000819)	3.4326e-09	2.76721e-07	18.0686	352.157	KIF18A,KIF18B,KIFC1,PLK1,NUSAP1,CDCA8,TUBG1,ZWINT,NDC80,RAN			negative regulation of transcription from RNA polymerase II promoter (GO:0000122)	0.00107101	0.0911522	2.01189	13.7596	WWC2,GATA6,LDB2,NR3C1,CUX1,MXI1,EP300,FNIP1,RREB1,KLF10,MEF2A,TCF7L2,ZHX3,ZNF281,PDE2A,PROX1,HCFC2,ZHX1,PPM1A,REST,NCOR1,NFIA,NFIC,NEDD4,CRY2,CPEB3,PPARA
T cell activation (GO:0042110)	4.49153e-09	3.48676e-07	8.23062	158.201	PIK3CD,RHOH,CD3E,SLA2,CD3D,CD2,ZAP70,CD8B,LCK,CD8A,CD7,LCP1,GPR18,ADA,LAT			dendrite morphogenesis (GO:0048813)	0.00110314	0.0911522	7.28507	49.6084	MEF2A,TMEM106B,WASL,SHANK3,SHANK2
regulation of immune response (GO:0050776)	4.80782e-09	3.599e-07	4.48859	85.97	ITGB2,SLA2,CD3E,CD3D,FCGR3A,KLRK1,SLAMF7,SLAMF6,CD300LF,FCGR1A,CD33,CD300A,SH2D1A,CRTAM,LILRB1,PILRA,LILRB2,TYROBP,CD8B,CD8A,IRF1,CD247,HCST,SIGLEC7,CLEC2D			regulation of transcription from RNA polymerase II promoter (GO:0006357)	0.00121123	0.0965087	1.60345	10.769	CCNT2,BMPR2,RNF14,WWC2,RORA,LDB2,PCSK6,NR3C1,TMEM100,EP300,TEAD1,KLF10,MEF2A,MKL2,NCOA2,MYOCD,ZHX3,ZNF281,PROX1,HCFC2,ZHX1,KAT2B,PPM1A,NCOR1,TAL1,CRY2,ERG,IRF6,PPARA,ZMYND11,CRK,EPAS1,TSHZ1,GATA6,LRP5,PIK3R1,EGFR,LRP6,CUX1,MXI1,RPRD1B,FNIP1,PPARGC1A,RREB1,STAT5B,TCF7L2,AUTS2,PDE2A,HIPK2,GDF7,REST,NFIA,NFIC,CPEB3,BRWD1,NFE2L1
regulation of interferon-gamma production (GO:0032649)	5.96435e-09	4.31079e-07	13.6853	259.165	IL18,HLA-DPB1,XCL1,SLAMF6,LILRB1,ISG15,LGALS9,PDCD1LG2,IL12RB1,HLA-DPA1,HAVCR2			heart development (GO:0007507)	0.00133073	0.101139	3.15613	20.9	MEF2A,CDH5,AKAP13,KAT2B,MYOCD,BMPR2,INSR,DLC1,GATA6,MICAL2,TEK
lymphocyte chemotaxis (GO:0048247)	7.77487e-09	5.43204e-07	13.2699	247.781	CCL13,CXCL10,CXCL9,CXCL11,CCL8,CCL5,CCL4,XCL2,PIK3CD,XCL1,CKLF			negative regulation of actin filament bundle assembly (GO:0032232)	0.00136	0.101139	9.82056	64.8184	DLC1,ARHGAP6,SHANK3,CLASP1
DNA-dependent DNA replication (GO:0006261)	1.07434e-08	7.26394e-07	10.8733	199.514	GINS1,GINS2,POLA2,RFC4,CDC45,RAD51,PRIM1,POLD1,GINS3,MCM10,CDC7,MCM2			fatty acid oxidation (GO:0019395)	0.00148202	0.106658	5.37063	34.9861	ACOX1,CYP4V2,HSD17B4,ACADM,PPARGC1A,PEX13
response to interferon-gamma (GO:0034341)	1.14168e-08	7.47803e-07	9.43756	172.596	CCL13,CIITA,STAT1,AIF1,CCL8,CCL5,CCL4,CASP1,XCL2,XCL1,LGALS9,IL12RB1,HLA-DPA1			regulation of cytoplasmic translation (GO:2000765)	0.00163478	0.10727	16.8091	107.852	CPEB3,CPEB2,CPEB4
cellular response to cytokine stimulus (GO:0071345)	1.60112e-08	1.01695e-06	3.29848	59.2076	CD86,CCL13,SELPLG,CD80,ITGB2,PIK3CD,FASLG,BRCA1,IL2RG,AIF1,IL18BP,CCL8,CCL5,CCL4,CASP1,LGALS9,IL12RB1,CCR5,JAK3,HLA-DPA1,STAT1,PYHIN1,IL18,MMP9,VAV1,CXCL10,HCK,IL2RA,IRF1,XCL2,BIRC5,XCL1,PTPN6,PTPN7			cardiovascular system development (GO:0072358)	0.00163478	0.10727	16.8091	107.852	NOTCH4,FLT4,HSPG2
interstrand cross-link repair (GO:0036297)	2.09281e-08	1.29015e-06	11.8329	209.232	RAD51AP1,FANCI,RAD51,EME1,FANCD2,UBE2T,XRCC3,FANCA,RPA2,FANCB,FANCG			smooth muscle cell differentiation (GO:0051145)	0.00163478	0.10727	16.8091	107.852	MKL2,MYOCD,GATA6
negative regulation of lymphocyte proliferation (GO:0050672)	2.27811e-08	1.36426e-06	17.8534	314.172	CD86,TNFRSF13B,CD300A,CD80,LST1,CTLA4,LILRB1,LILRB2,PDCD1LG2			actin polymerization or depolymerization (GO:0008154)	0.00190268	0.121283	6.34376	39.7404	COBLL1,MICAL3,MICAL2,WASL,ARHGAP6
DNA biosynthetic process (GO:0071897)	2.8909e-08	1.68315e-06	13.7023	237.86	RAD51AP1,CDKN2D,BLM,RAD51C,RAD51,EXO1,POLD1,XRCC3,BRCA1,TYMS			branched-chain amino acid metabolic process (GO:0009081)	0.00197375	0.122318	8.72849	54.3595	ACAD8,MCCC2,GHR,STAT5B
double-strand break repair via homologous recombination (GO:0000724)	4.63281e-08	2.62443e-06	8.23575	139.081	GINS2,FEN1,BLM,XRCC3,RPA2,CDC7,BRCA1,RAD51AP1,RECQL4,SFPQ,RAD51C,CDC45,RAD51			regulation of signal transduction (GO:0009966)	0.0022868	0.13511	2.53616	15.4214	GALNT11,INSR,FLT4,TIE1,RORA,EGFR,RGS5,KIF26A,POFUT1,KDR,SIK2,TEK,CD46,CRK
cellular response to lipopolysaccharide (GO:0071222)	5.70371e-08	3.14605e-06	7.26637	121.2	CD86,CD80,HMGB2,IL18,LILRB1,PDCD1LG2,LILRB2,HCK,CXCL10,CD6,CCL5,CASP1,CARD16,CCR5			cellular amino acid catabolic process (GO:0009063)	0.00234258	0.13511	8.26868	50.0793	ACAD8,MCCC2,ALDH5A1,ABAT
chromatin remodeling at centromere (GO:0031055)	5.96815e-08	3.2075e-06	15.5223	258.201	HELLS,CENPW,NASP,CENPH,HJURP,CENPM,OIP5,CENPA,ITGB3BP			positive regulation of transferase activity (GO:0051347)	0.00236185	0.13511	3.11313	18.8292	INSR,FLT4,TIE1,KDR,DCUN1D1,SERINC1,TEK,SORL1,SERINC5,EGFR
neutrophil chemotaxis (GO:0030593)	6.30672e-08	3.30472e-06	10.4216	172.78	CCL13,FCER1G,CCL8,CCL5,ITGB2,CCL4,XCL2,PIK3CD,XCL1,NCKAP1L,CKLF			dendritic spine organization (GO:0097061)	0.0027562	0.148874	7.85484	46.2956	INSR,WASL,SHANK3,SHANK2
mitotic metaphase plate congression (GO:0007080)	7.97063e-08	4.07474e-06	12.039	196.776	CDT1,CCNB1,KIF18A,PSRC1,KIFC1,CDCA5,NUF2,CDCA8,KIF2C,NDC80			regulation of vasculogenesis (GO:2001212)	0.00288743	0.148874	13.0724	76.4396	TMEM100,KDR,RAPGEF2
negative regulation of T cell activation (GO:0050868)	1.06748e-07	5.32722e-06	14.279	229.218	CD86,CD80,LILRB1,TNFAIP8L2,LILRB2,PDCD1LG2,TIGIT,JAK3,HAVCR2			protein import into peroxisome matrix (GO:0016558)	0.00288743	0.148874	13.0724	76.4396	PEX1,PEX13,PEX26
granulocyte chemotaxis (GO:0071621)	1.15141e-07	5.61246e-06	9.72529	155.382	CCL13,FCER1G,CCL8,CCL5,ITGB2,CCL4,XCL2,PIK3CD,XCL1,NCKAP1L,CKLF			cargo loading into COPII-coated vesicle (GO:0090110)	0.00288743	0.148874	13.0724	76.4396	SEC24B,SEC24A,MIA3
regulation of transcription involved in G1/S transition of mitotic cell cycle (GO:0000083)	1.5165e-07	7.22406e-06	17.5989	276.333	CDT1,PCNA,CDC45,RRM2,E2F1,FBXO5,CDC6,TYMS			protein complex assembly (GO:0006461)	0.00293611	0.148874	2.6845	15.6524	ANKRD28,SEC16B,TCF7L2,TLE2,SEC24B,SEC24A,AHNAK,APC,EP300,ANO6,TEK,CRK
neutrophil migration (GO:1990266)	1.68304e-07	7.83924e-06	9.31049	145.22	CCL13,FCER1G,CCL8,CCL5,ITGB2,CCL4,XCL2,PIK3CD,XCL1,NCKAP1L,CKLF			positive regulation of cell morphogenesis involved in differentiation (GO:0010770)	0.00319269	0.156033	4.54251	26.1053	DOCK5,CUX1,ARHGEF7,DOCK1,CRK,RREB1
centromere complex assembly (GO:0034508)	1.83264e-07	8.35046e-06	13.22	205.072	HELLS,CENPW,NASP,CENPH,HJURP,CENPM,OIP5,CENPA,ITGB3BP			cellular response to epidermal growth factor stimulus (GO:0071364)	0.00321718	0.156033	7.48041	42.932	STAT5B,PDPK1,PDE8A,EGFR
kinetochore organization (GO:0051383)	1.9266e-07	8.59181e-06	39.4615	610.168	CDT1,CENPW,CENPH,NUF2,CENPA,NDC80			negative regulation of cell communication (GO:0010648)	0.0033507	0.158727	3.88547	22.1417	KIF26A,FLT4,INSR,TIE1,KDR,TEK,EGFR
cellular response to DNA damage stimulus (GO:0006974)	2.63491e-07	1.15058e-05	3.47525	52.6474	FEN1,BLM,MCM7,BCL2A1,NUDT1,MCM10,BRCA1,RECQL4,RAD51AP1,EXO1,POLD1,CHEK1,E2F1,CTLA4,RAD54L,RFC4,XRCC3,H2AFX,FANCA,FANCG,RAD51C,RAD51,FANCD2,UBE2T,CDK1,DTL			regulation of substrate adhesion-dependent cell spreading (GO:1900024)	0.00341501	0.158727	5.46128	31.0177	DOCK5,ARHGEF7,RREB1,CRK,DOCK1
regulation of regulatory T cell differentiation (GO:0045589)	3.4211e-07	1.46339e-05	21.284	316.879	IFNG,TNFRSF18,IRF1,IL2RA,CTLA4,LILRB2,LILRB4			positive regulation of transcription, DNA-templated (GO:0045893)	0.00352182	0.160351	1.60952	9.09183	CCNT2,BMPR2,RNF14,EPAS1,NOTCH4,GATA6,LRP5,RORA,PIK3R1,LDB2,NR3C1,EGFR,LRP6,EP300,RPRD1B,PCBD2,ZNF423,PPARGC1A,TEAD1,RREB1,KLF10,MEF2A,MKL2,STAT5B,NCOA2,TCF7L2,MYOCD,AUTS2,FZD4,ZNF281,PROX1,HIPK2,GDF7,KAT2B,PPM1A,REST,NFIA,TAL1,NFIC,ERG,IRF6,PPARA,NFE2L1
DNA replication-independent nucleosome assembly (GO:0006336)	3.85915e-07	1.61775e-05	11.8961	175.678	CENPW,NASP,CENPH,HJURP,CENPM,OIP5,CENPA,ITGB3BP,ASF1B			protein localization to endoplasmic reticulum (GO:0070972)	0.00368449	0.164402	11.7646	65.9243	SEC16B,CTAGE5,TAPT1
regulation of cell cycle (GO:0051726)	5.06835e-07	2.05752e-05	4.125	59.7922	MAP4K1,PLK1,LILRB1,CDC25C,PKMYT1,FOXM1,CDC25A,CKS1B,CCNB2,CCNB1,CDK4,IRF1,CHEK1,CKS2,CDK1,BIRC5,MYBL2,FBXO5,PIM2,DTL			regulation of kinase activity (GO:0043549)	0.00382916	0.167507	3.39313	18.8831	KIDINS220,INSR,FLT4,TIE1,KDR,LDB2,TEK,EGFR
CENP-A containing nucleosome assembly (GO:0034080)	5.20269e-07	2.05752e-05	14.3962	208.297	CENPW,NASP,CENPH,HJURP,CENPM,OIP5,CENPA,ITGB3BP			cargo loading into vesicle (GO:0035459)	0.00429112	0.184106	6.82924	37.2276	SEC24B,SEC24A,CTAGE5,MIA3
CENP-A containing chromatin organization (GO:0061641)	5.20269e-07	2.05752e-05	14.3962	208.297	CENPW,NASP,CENPH,HJURP,CENPM,OIP5,CENPA,ITGB3BP			positive regulation of vasculature development (GO:1904018)	0.00457541	0.185305	3.28659	17.705	TMEM100,CDH5,PDPK1,KDR,GATA6,RAPGEF2,TEK,HIPK2
antigen receptor-mediated signaling pathway (GO:0050851)	5.76076e-07	2.22964e-05	3.77308	54.2079	WAS,PIK3CD,SLA2,CD3E,CD3D,PSMB10,PSMB9,CD79A,ZAP70,LCK,BTK,HLA-DPB1,CTLA4,CD38,HLA-DRA,NCKAP1L,CD247,HLA-DQA1,HLA-DRB1,LAT,HLA-DPA1,HLA-DQB1			regulation of fatty acid metabolic process (GO:0019217)	0.00460303	0.185305	10.6945	57.5477	PDK4,PRKAG2,PPARA
anaphase-promoting complex-dependent catabolic process (GO:0031145)	5.85069e-07	2.22964e-05	7.13225	102.359	CDC20,CCNB1,PTTG1,UBE2C,UBE2S,PLK1,CDK1,BUB1B,PSMB10,AURKB,PSMB9,MAD2L1			sprouting angiogenesis (GO:0002040)	0.00465556	0.185305	5.0404	27.0654	EFNB2,CDH5,FLT4,KDR,TEK
adaptive immune response based on somatic recombination of immune receptors built from immunoglobulin superfamily domains (GO:0002460)	5.99984e-07	2.24412e-05	29.5931	423.962	CD8A,EBI3,IL18,SLA2,IL18BP,MYO1G			negative regulation of signaling (GO:0023057)	0.00473549	0.185305	3.62891	19.4244	KIF26A,FLT4,INSR,TIE1,KDR,TEK,EGFR
G2/M transition of mitotic cell cycle (GO:0000086)	6.1028e-07	2.24412e-05	5.40234	77.304	PLK4,KHDRBS1,PLK1,CDC25C,PKMYT1,FOXM1,TUBG1,CDC25A,CDC25B,HAUS1,CCNB2,CCNB1,MELK,HAUS8,CDK1			negative regulation of cell proliferation (GO:0008285)	0.00476791	0.185305	2.07343	11.0842	KLF10,COL18A1,MORC3,MYOCD,BMPR2,ITGA1,PROX1,MTSS1,KAT2B,REST,APC,TMEM127,RPS6KA2,DLC1,MXI1,RAPGEF2,SH3BP4,IRF6
cell cycle G2/M phase transition (GO:0044839)	6.76374e-07	2.44428e-05	5.35383	76.0593	PLK4,KHDRBS1,PLK1,CDC25C,PKMYT1,FOXM1,TUBG1,CDC25A,CDC25B,HAUS1,CCNB2,CCNB1,MELK,HAUS8,CDK1			regulation of cell morphogenesis (GO:0022604)	0.0049089	0.185305	6.54435	34.7944	ZRANB1,LARP4,PDZD8,SH3D19
T cell receptor signaling pathway (GO:0050852)	7.39259e-07	2.62625e-05	4.66573	65.869	WAS,PIK3CD,CD3E,CD3D,PSMB10,PSMB9,ZAP70,LCK,BTK,HLA-DPB1,HLA-DRA,CD247,HLA-DQA1,HLA-DRB1,LAT,HLA-DPA1,HLA-DQB1			cellular response to decreased oxygen levels (GO:0036294)	0.0052182	0.185305	4.07134	21.3973	EPAS1,GATA6,RORA,CPEB2,HIPK2,CPEB4
regulation of cyclin-dependent protein serine/threonine kinase activity (GO:0000079)	7.75564e-07	2.7093e-05	7.81055	109.892	CDKN2D,BLM,PSRC1,PLK1,CKS2,CDC6,CDC25C,PKMYT1,CDC25A,CKS1B,CDKN3			transmembrane receptor protein tyrosine kinase signaling pathway (GO:0007169)	0.00538091	0.185305	2.00366	10.4689	BMPR2,FLT4,INSR,PIK3R1,WASL,SORBS1,MTSS1,EFNB2,GHR,SPRED2,EFNA2,APC,KDR,PDK4,RAPGEF2,TEK,ARHGEF7,CRK,DOCK1
regulation of mitotic cell cycle (GO:0007346)	8.78228e-07	3.01765e-05	4.6022	64.1794	MAP4K1,PLK1,MKI67,CDC25C,PKMYT1,CDC25B,CKS1B,TPX2,CCNB1,PSRC1,CDK1,CKS2,TACC3,BIRC5,PIM2,FBXO5,MAD2L1			negative regulation of epithelial cell apoptotic process (GO:1904036)	0.00558362	0.185305	6.28226	32.5918	TCF7L2,PDPK1,KDR,TEK
regulation of mitotic cell cycle phase transition (GO:1901990)	9.03843e-07	3.05557e-05	4.3495	60.5303	PLK4,UBE2C,PLK1,BUB1B,CDC6,TUBG1,PSMB10,HAUS1,PSMB9,CDC20,TPX2,CCNB1,HAUS8,CDK1,E2F1,PTPN6,FBXO5,MAD2L1			fatty acid catabolic process (GO:0009062)	0.0056304	0.185305	4.00213	20.7293	ACBD5,MMAA,ABHD2,HSD17B4,ACADM,PEX13
positive regulation of interferon-gamma production (GO:0032729)	9.39647e-07	3.12619e-05	10.4944	145.639	CD2,EBI3,IL18,HLA-DPB1,SLAMF6,LGALS9,IL12RB1,CD244,HLA-DPA1			positive regulation of protein localization to cell periphery (GO:1904377)	0.00564203	0.185305	4.79404	24.8212	PDPK1,PIK3R1,SORBS1,EGFR,SPTBN1
T cell migration (GO:0072678)	1.53316e-06	4.94385e-05	23.6721	316.926	CXCL10,ZAP70,CXCL9,CXCL11,PIK3CD,MYO1G			intracellular lipid transport (GO:0032365)	0.00564802	0.185305	9.80282	50.7438	CPT1A,COL4A3BP,PRKAG2
positive regulation of G2/M transition of mitotic cell cycle (GO:0010971)	1.53316e-06	4.94385e-05	23.6721	316.926	CCNB1,RAD51C,CDK4,CDK1,CDC7,DTL			cardiac muscle cell differentiation (GO:0055007)	0.00564802	0.185305	9.80282	50.7438	AKAP13,MYOCD,PROX1
mitotic spindle assembly (GO:0090307)	1.71751e-06	5.45439e-05	9.64204	127.995	TPX2,RACGAP1,KIFC1,KIF4A,BIRC5,MYBL2,KIF23,KIF11,AURKB			fatty acid beta-oxidation using acyl-CoA dehydrogenase (GO:0033539)	0.00564802	0.185305	9.80282	50.7438	ACOX1,ETFDH,ACADM
response to lipopolysaccharide (GO:0032496)	1.7917e-06	5.60507e-05	4.60455	60.9291	CD86,CXCL9,CD80,TNFRSF18,HMGB2,LILRB1,PDCD1LG2,LILRB2,CXCL10,CXCL11,CD6,CASP1,CD27,LGALS9,CARD16,CCR5			vasculature development (GO:0001944)	0.00564802	0.185305	9.80282	50.7438	BMPR2,NOTCH4,FLT4
positive regulation of cell cycle G2/M phase transition (GO:1902751)	2.31947e-06	7.05909e-05	21.519	279.191	CCNB1,RAD51C,CDK4,CDK1,CDC7,DTL			protein targeting to peroxisome (GO:0006625)	0.00564802	0.185305	9.80282	50.7438	LONP2,PEX1,PEX26
histone exchange (GO:0043486)	2.35752e-06	7.05909e-05	11.3078	146.525	CENPW,NASP,CENPH,HJURP,CENPM,OIP5,CENPA,ITGB3BP			circulatory system development (GO:0072359)	0.00606138	0.191438	3.12308	15.9459	MEF2A,CDH5,AKAP13,KAT2B,GATA6,MICAL2,TEK,HSPG2
regulation of ubiquitin protein ligase activity (GO:1904666)	2.35752e-06	7.05909e-05	11.3078	146.525	CDC20,CCNB1,UBE2C,UBE2S,PLK1,CDK1,FBXO5,MAD2L1			hippo signaling (GO:0035329)	0.00631751	0.191438	6.04032	30.5908	TJP1,FAT4,TEAD1,SAV1
strand displacement (GO:0000732)	2.54859e-06	7.49945e-05	14.5582	187.51	RAD51AP1,BLM,RAD51C,RAD51,EXO1,XRCC3,BRCA1			cellular response to insulin stimulus (GO:0032869)	0.00639806	0.191438	3.0923	15.6216	KAT2B,APC,PDPK1,INSR,PDK4,PIK3R1,SORBS1,CPEB2
double-strand break repair (GO:0006302)	2.57615e-06	7.49945e-05	4.75552	61.1998	BLM,FEN1,CDCA5,XRCC3,H2AFX,RPA2,MND1,BRCA1,RAD51AP1,RECQL4,SFPQ,RAD51C,RAD51,EME1,TRIP13			regulation of transcription, DNA-templated (GO:0006355)	0.00640466	0.191438	1.46885	7.41879	RNF14,JMJD1C,RORA,LDB2,NR3C1,POFUT1,EP300,TEAD1,KLF10,MKL2,NCOA2,USP47,TLE2,MYOCD,ZHX3,ZNF281,PROX1,HCFC2,ZHX1,PPM1A,TAL1,CRY2,ERG,IRF6,PPARA,ZMYND11,CRK,EPAS1,NOTCH4,TSHZ1,GATA6,LRP5,BAZ2B,EGFR,LRP6,CUX1,PCBD2,ZNF423,PPARGC1A,RREB1,ZKSCAN1,RUNX1T1,STAT5B,TCF7L2,FZD4,INSR,ZNF181,HIPK2,GDF7,ZNF33A,REST,NFIA,ZNF776,RBAK,BRWD1,NFE2L1
positive regulation of cell cycle process (GO:0090068)	2.71634e-06	7.79924e-05	5.5109	70.6289	FEN1,XRCC3,CDC7,KIF23,CDC6,BRCA1,NDC80,AURKB,CDC25B,CCNB1,RACGAP1,NUSAP1,MAD2L1			negative regulation of protein serine/threonine kinase activity (GO:0071901)	0.0065254	0.191438	3.87051	19.4766	MYOCD,APC,LRP5,SPRY1,SORL1,LRP6
positive regulation of cytokine production (GO:0001819)	2.96782e-06	8.40614e-05	3.79269	48.2722	ZBP1,GBP5,CRTAM,IL18,BRCA1,LILRB2,LY9,CCDC88B,IFNG,CD6,IRF1,HLA-DPB1,XCL1,SLAMF6,LGALS9,IL12RB1,TIGIT,HAVCR2,HLA-DPA1			positive regulation of endothelial cell proliferation (GO:0001938)	0.0065254	0.191438	3.87051	19.4766	BMPR2,PDPK1,FLT4,KDR,PROX1,TEK
T cell differentiation (GO:0030217)	3.64628e-06	0.000101901	10.5528	132.141	ZAP70,FCER1G,LCK,CD8A,PIK3CD,RHOH,CD3D,GPR18			regulation of protein localization to plasma membrane (GO:1903076)	0.0065254	0.191438	3.87051	19.4766	PDPK1,NUMB,PIK3R1,SORBS1,EGFR,SPTBN1
mitotic spindle elongation (GO:0000022)	3.90456e-06	0.000107684	32.8182	408.697	RACGAP1,PRC1,KIF4A,KIF23,AURKB			regulation of epithelial cell migration (GO:0010632)	0.00676733	0.191438	4.57059	22.8331	DOCK5,BMPR2,RREB1,DOCK1,CLASP1
negative regulation of lymphocyte activation (GO:0051250)	4.87295e-06	0.000132645	18.2065	222.698	LST1,TNFAIP8L2,SLA2,TIGIT,SAMSN1,JAK3			Notch receptor processing (GO:0007220)	0.0068238	0.191438	9.04829	45.1269	NOTCH3,GALNT11,NOTCH4
chemokine-mediated signaling pathway (GO:0070098)	5.02101e-06	0.000134924	8.29408	101.203	CCL13,CXCL10,CXCL9,CXCL11,CCL8,CCL5,CCL4,XCL2,XCL1			dendritic spine morphogenesis (GO:0060997)	0.0068238	0.191438	9.04829	45.1269	WASL,SHANK3,SHANK2
negative regulation of cell cycle process (GO:0010948)	5.34078e-06	0.0001417	6.24394	75.8023	CDT1,RRM2,RAD51,CDK4,CHEK1,E2F1,CDC7,BRCA1,FBXO5,AURKB,EZH2			myoblast differentiation (GO:0045445)	0.0068238	0.191438	9.04829	45.1269	TCF7L2,REST,EPAS1
positive regulation of ubiquitin protein ligase activity (GO:1904668)	6.0312e-06	0.000158017	6.15568	73.9824	CDC20,CCNB1,UBE2C,UBE2S,PLK1,CDK1,BUB1B,FBXO5,PSMB10,PSMB9,MAD2L1			negative regulation of intracellular signal transduction (GO:1902532)	0.00738132	0.191438	2.61508	12.8369	PPM1A,PLEKHA1,TMEM127,WWC2,PDE2A,SH3BP4,RORA,UBR2,ZMYND11,FNIP1
positive regulation of immune response (GO:0050778)	6.94311e-06	0.000179664	7.92464	94.127	SASH3,GBP5,HLA-DMB,IFNG,CCL5,ITGB2,LILRB1,LGALS9,IL12RB1			positive regulation of kinase activity (GO:0033674)	0.00749343	0.191438	3.00348	14.6982	INSR,FLT4,TIE1,KDR,PRKAG2,RAPGEF2,TEK,EGFR
cellular response to tumor necrosis factor (GO:0071356)	8.07671e-06	0.000205047	3.8424	45.0581	CCL13,TNFRSF13B,STAT1,CD70,TNFRSF18,BRCA1,PSMB10,PSMB9,AIM2,CCL8,CCL5,CCL4,XCL2,LTA,CD27,TNFRSF17,XCL1			regulation of endothelial cell migration (GO:0010594)	0.0075194	0.191438	3.74725	18.3251	BMPR2,FLT4,KDR,PTPRM,PROX1,TEK
DNA recombination (GO:0006310)	8.11972e-06	0.000205047	7.75197	90.8625	RAD51AP1,RECQL4,BLM,RAD51C,RAD51,EXO1,XRCC3,RAD54L,BRCA1			lipid transport (GO:0006869)	0.00779345	0.191438	3.28195	15.9321	NCOA2,SLC10A1,OSBP,SLCO2A1,ABCA9,ABCA8,PPARA
cytoskeleton-dependent cytokinesis (GO:0061640)	9.01573e-06	0.000224964	6.61224	76.8114	RACGAP1,KIF4A,STMN1,PLK1,NUSAP1,SEPT1,KIF23,CENPA,CEP55,AURKB			negative regulation of transcription, DNA-templated (GO:0045892)	0.00789184	0.191438	1.63884	7.93513	WWC2,GATA6,LDB2,NR3C1,CUX1,MXI1,EP300,ZNF423,FNIP1,RREB1,RUNX1T1,KLF10,MEF2A,USP47,TCF7L2,TLE2,ZHX3,ZNF281,PDE2A,PROX1,HCFC2,ZHX1,PPM1A,REST,NCOR1,NFIA,NFIC,CRY2,ZNF776,CPEB3,PPARA,RBAK
regulation of B cell proliferation (GO:0030888)	9.68882e-06	0.000238915	9.04297	104.397	SASH3,CD74,TNFRSF13B,CD300A,FCRL3,CTLA4,CD38,NCKAP1L			cellular response to amino acid stimulus (GO:0071230)	0.0079712	0.191438	5.60829	27.0988	SH3BP4,UBR2,CPEB3,CPEB4
recombinational repair (GO:0000725)	1.02622e-05	0.000248532	6.50351	74.7061	RAD51AP1,RECQL4,FEN1,SFPQ,BLM,RAD51C,RAD51,XRCC3,RPA2,BRCA1			positive regulation of dendrite development (GO:1900006)	0.0079712	0.191438	5.60829	27.0988	CUX1,CPEB3,SHANK3,SHANK2
regulation of lymphocyte activation (GO:0051249)	1.04346e-05	0.000248532	24.6111	282.299	LCK,SIT1,FCRL3,CCL5,LAT			positive regulation of endothelial cell migration (GO:0010595)	0.00805534	0.191438	3.68851	17.7839	BMPR2,PDPK1,FLT4,KDR,PROX1,TEK
positive regulation of alpha-beta T cell proliferation (GO:0046641)	1.04346e-05	0.000248532	24.6111	282.299	EBI3,IL18,XCL1,LGALS9,RASAL3			vascular endothelial growth factor receptor signaling pathway (GO:0048010)	0.00805534	0.191438	3.68851	17.7839	BMPR2,FLT4,KDR,PIK3R1,DOCK1,CRK
positive regulation of protein ubiquitination involved in ubiquitin-dependent protein catabolic process (GO:2000060)	1.07815e-05	0.00025391	5.74922	65.7577	CDC20,CCNB1,UBE2C,PYHIN1,PLK1,CDK1,BUB1B,FBXO5,PSMB10,PSMB9,MAD2L1			positive regulation of striated muscle cell differentiation (GO:0051155)	0.00813412	0.191438	8.40155	40.4256	EFNB2,MYOCD,PROX1
mitotic nuclear envelope disassembly (GO:0007077)	1.15852e-05	0.00026552	8.79133	99.9203	NUP93,CCNB2,CCNB1,NUP85,PLK1,CDK1,VRK1,NUP37			negative regulation of stress fiber assembly (GO:0051497)	0.00813412	0.191438	8.40155	40.4256	DLC1,ARHGAP6,CLASP1
metaphase plate congression (GO:0051310)	1.15852e-05	0.00026552	8.79133	99.9203	CCNB1,KIF18A,PSRC1,KIFC1,CDCA5,CDCA8,KIF2C,NDC80			response to insulin (GO:0032868)	0.0086182	0.191438	3.63158	17.2641	KAT2B,PDPK1,INSR,PIK3R1,SORBS1,CPEB2
regulation of ubiquitin-protein ligase activity involved in mitotic cell cycle (GO:0051439)	1.16545e-05	0.00026552	6.39829	72.6834	CDC20,CCNB1,UBE2C,PLK1,CDK1,BUB1B,FBXO5,PSMB10,PSMB9,MAD2L1			peptidyl-tyrosine modification (GO:0018212)	0.00873613	0.191438	4.27185	20.2498	FLT4,INSR,KDR,TEK,EGFR
regulation of natural killer cell chemotaxis (GO:2000501)	1.27237e-05	0.000286763	52.4113	590.782	KLRK1,CCL5,CCL4,XCL1			smooth muscle tissue development (GO:0048745)	0.00875241	0.191438	19.5743	92.7514	PROX1,MYLK
regulation of T cell differentiation (GO:0045580)	1.42237e-05	0.000317159	10.6349	118.692	CD2,ZAP70,IFNG,TBX21,TNFRSF18,IL2RA,CTLA4			ventricular cardiac muscle cell development (GO:0055015)	0.00875241	0.191438	19.5743	92.7514	MEF2A,PROX1
mitotic cytokinesis (GO:0000281)	1.46869e-05	0.000324039	7.13035	79.3505	RACGAP1,KIF4A,STMN1,PLK1,NUSAP1,SEPT1,KIF23,CENPA,CEP55			establishment of endothelial intestinal barrier (GO:0090557)	0.00875241	0.191438	19.5743	92.7514	TJP1,RAPGEF2
regulation of mitotic cell cycle spindle assembly checkpoint (GO:0090266)	1.58983e-05	0.000347112	21.8754	241.708	CDT1,CCNB1,XRCC3,NDC80,MAD2L1			positive regulation of cardiac muscle tissue development (GO:0055025)	0.00875241	0.191438	19.5743	92.7514	EFNB2,MYOCD
nuclear envelope disassembly (GO:0051081)	1.63252e-05	0.000352758	8.32777	91.7954	NUP93,CCNB2,CCNB1,NUP85,PLK1,CDK1,VRK1,NUP37			protein localization to endoplasmic reticulum exit site (GO:0070973)	0.00875241	0.191438	19.5743	92.7514	SEC16B,CTAGE5
positive regulation of ubiquitin-protein ligase activity involved in regulation of mitotic cell cycle transition (GO:0051437)	1.89765e-05	0.000405865	6.00928	65.3347	CDC20,CCNB1,UBE2C,PLK1,CDK1,BUB1B,FBXO5,PSMB10,PSMB9,MAD2L1			regulation of wound healing, spreading of epidermal cells (GO:1903689)	0.00875241	0.191438	19.5743	92.7514	RREB1,CLASP1
positive regulation of leukocyte chemotaxis (GO:0002690)	1.93921e-05	0.000410565	6.8554	74.3855	CXCL10,CXCL9,CXCL11,CCL5,CCL4,XCL2,XCL1,LGALS9,AIF1			citrate metabolic process (GO:0006101)	0.00875241	0.191438	19.5743	92.7514	GHR,STAT5B
regulation of cyclin-dependent protein kinase activity (GO:1904029)	2.14417e-05	0.000438049	9.87424	106.15	CDKN2D,BLM,CDC6,PKMYT1,CDC25C,CDC25A,CDKN3			gastrulation with mouth forming second (GO:0001702)	0.00875241	0.191438	19.5743	92.7514	LRP5,LRP6
eosinophil chemotaxis (GO:0048245)	2.17353e-05	0.000438049	13.1457	141.14	CCL13,CCL8,CCL5,CCL4,XCL2,XCL1			long term synaptic depression (GO:0060292)	0.00875241	0.191438	19.5743	92.7514	SLC24A1,SHANK2
eosinophil migration (GO:0072677)	2.17353e-05	0.000438049	13.1457	141.14	CCL13,CCL8,CCL5,CCL4,XCL2,XCL1			regulation of sarcomere organization (GO:0060297)	0.00875241	0.191438	19.5743	92.7514	AKAP13,PROX1
DNA replication initiation (GO:0006270)	2.17353e-05	0.000438049	13.1457	141.14	POLA2,CDC45,PRIM1,CDC7,MCM10,MCM2			neuron projection development (GO:0031175)	0.00943447	0.198829	2.51436	11.7254	CDNF,NEDD4,TBC1D24,PTPRM,RAPGEF2,WASL,FRY,SHANK3,SHANK2,UHMK1
negative regulation of T cell proliferation (GO:0042130)	2.17353e-05	0.000438049	13.1457	141.14	CD86,CD80,LILRB1,LILRB2,PDCD1LG2,LGALS9			positive regulation of cell-substrate adhesion (GO:0010811)	0.00947181	0.198829	4.18074	19.4799	DOCK5,ARHGEF7,DOCK1,CRK,RREB1
apoptotic process (GO:0006915)	2.20615e-05	0.000440389	3.38151	36.2554	GZMA,ITGB2,PRF1,GZMB,FASLG,BRCA1,TRAIP,GZMH,CD2,MELK,IFNG,IRF1,IL2RA,CHEK1,CASP1,LTA,PTPN6,MCM2			positive regulation of synaptic transmission, glutamatergic (GO:0051968)	0.00958222	0.198829	7.84105	36.444	DRD1,SHANK3,SHANK2
regulation of G2/M transition of mitotic cell cycle (GO:0010389)	2.31427e-05	0.000453319	4.13214	44.1058	PLK4,PLK1,CDC7,TUBG1,PSMB10,HAUS1,PSMB9,TPX2,CCNB1,RAD51C,HAUS8,CDK4,CDK1,DTL			cell-substrate adherens junction assembly (GO:0007045)	0.00958222	0.198829	7.84105	36.444	DLC1,SORBS1,ARHGEF7
mitotic chromosome condensation (GO:0007076)	2.3358e-05	0.000453319	19.6869	209.952	CDCA5,NUSAP1,NCAPG,NCAPD2,NCAPH			focal adhesion assembly (GO:0048041)	0.00958222	0.198829	7.84105	36.444	DLC1,SORBS1,ARHGEF7
regulation of mitotic sister chromatid separation (GO:0010965)	2.3358e-05	0.000453319	19.6869	209.952	PTTG1,UBE2C,PLK1,TACC3,CDC6			plasma membrane bounded cell projection organization (GO:0120036)	0.00962506	0.198829	2.86622	13.309	PLEKHA1,CDNF,NEDD4,TBC1D24,PTPRM,RAPGEF2,FRY,UHMK1
antigen processing and presentation of exogenous peptide antigen via MHC class I (GO:0042590)	2.39257e-05	0.000460076	5.83193	62.055	FCER1G,NCF1,NCF4,TAP1,CYBB,IFI30,FCGR1A,FCGR1B,PSMB10,PSMB9			glucose homeostasis (GO:0042593)	0.0104754	0.210483	3.47083	15.8226	TCF7L2,INSR,CRY2,PDK4,PIK3R1,PPARGC1A
cellular response to interleukin-21 (GO:0098757)	2.49439e-05	0.000462676	39.3065	416.604	STAT1,IL21R,IL2RG,JAK3			actin filament organization (GO:0007015)	0.0105932	0.210483	2.81475	12.8002	MYO1B,COBLL1,RHOJ,RHOU,WASL,PROX1,FRY,SHROOM4
interleukin-21-mediated signaling pathway (GO:0038114)	2.49439e-05	0.000462676	39.3065	416.604	STAT1,IL21R,IL2RG,JAK3			regulation of endothelial cell apoptotic process (GO:2000351)	0.0109457	0.210483	5.06478	22.8665	PDPK1,KDR,ANO6,TEK
B cell mediated immunity (GO:0019724)	2.49439e-05	0.000462676	39.3065	416.604	CD74,FCER1G,CD27,SLA2			regulation of ion transmembrane transport (GO:0034765)	0.0109457	0.210483	5.06478	22.8665	NEDD4,AKAP9,CASQ2,ANO6
immunoglobulin mediated immune response (GO:0016064)	2.49439e-05	0.000462676	39.3065	416.604	CD74,FCER1G,CD27,HLA-DQB1			striated muscle cell differentiation (GO:0051146)	0.0111708	0.210483	7.3506	33.0369	AKAP13,MYOCD,PROX1
negative regulation of G0 to G1 transition (GO:0070317)	3.14396e-05	0.000578047	9.21501	95.5361	RRM2,RAD51,CHEK1,E2F1,CDC7,BRCA1,EZH2			regulation of RNA splicing (GO:0043484)	0.0119322	0.210483	3.92929	17.4009	ERN1,MBNL2,AHNAK,PIK3R1,CLK4
DNA strand elongation involved in DNA replication (GO:0006271)	3.32785e-05	0.000606537	17.8962	184.521	GINS1,GINS2,PCNA,RFC4,GINS3			venous blood vessel development (GO:0060841)	0.0120517	0.210483	15.6586	69.1885	BMPR2,PROX1
telomere maintenance (GO:0000723)	3.57091e-05	0.000645227	7.35753	75.3419	RECQL4,ACD,SNRNP40,PCNA,RAD51,POLD1,XRCC3,RPA2			bleb assembly (GO:0032060)	0.0120517	0.210483	15.6586	69.1885	ANO6,MYLK
regulation of DNA binding (GO:0051101)	4.12888e-05	0.000739669	7.18995	72.5819	CDT1,CDCA5,PYHIN1,GZMA,HJURP,HMGB2,E2F1,MMP9			positive regulation of lamellipodium morphogenesis (GO:2000394)	0.0120517	0.210483	15.6586	69.1885	ARHGEF7,RREB1
regulation of G0 to G1 transition (GO:0070316)	4.49842e-05	0.000780562	8.63818	86.4613	RRM2,RAD51,CHEK1,E2F1,CDC7,BRCA1,EZH2			postsynaptic density assembly (GO:0097107)	0.0120517	0.210483	15.6586	69.1885	SHANK3,SHANK2
cellular response to molecule of bacterial origin (GO:0071219)	4.59337e-05	0.000780562	5.35742	53.5116	CD86,CXCL10,CD80,HMGB2,CASP1,LILRB1,PDCD1LG2,CARD16,LILRB2,CCR5			oxaloacetate metabolic process (GO:0006107)	0.0120517	0.210483	15.6586	69.1885	GHR,STAT5B
positive regulation of lymphocyte migration (GO:2000403)	4.61783e-05	0.000780562	16.404	163.762	CXCL10,CCL5,CCL4,XCL1,AIF1			translational readthrough (GO:0006451)	0.0120517	0.210483	15.6586	69.1885	SEPSECS,SECISBP2L
negative regulation of B cell activation (GO:0050869)	4.61783e-05	0.000780562	16.404	163.762	TNFRSF13B,CD300A,CTLA4,SLA2,SAMSN1			valine metabolic process (GO:0006573)	0.0120517	0.210483	15.6586	69.1885	GHR,STAT5B
spindle assembly checkpoint (GO:0071173)	4.61783e-05	0.000780562	16.404	163.762	PLK1,BUB1B,TTK,TRIP13,BUB1			lymphatic endothelial cell differentiation (GO:0060836)	0.0120517	0.210483	15.6586	69.1885	BMPR2,PROX1
mitotic spindle assembly checkpoint (GO:0007094)	4.61783e-05	0.000780562	16.404	163.762	PLK1,BUB1B,TTK,TRIP13,BUB1			establishment of protein localization to peroxisome (GO:0072663)	0.0120517	0.210483	15.6586	69.1885	LONP2,PEX1
mitotic spindle checkpoint (GO:0071174)	4.61783e-05	0.000780562	16.404	163.762	PLK1,BUB1B,TTK,TRIP13,BUB1			forebrain neuron differentiation (GO:0021879)	0.0120517	0.210483	15.6586	69.1885	RAPGEF2,SHANK3
protein sumoylation (GO:0016925)	4.721e-05	0.000791618	6.03987	60.1626	NUP93,PCNA,UBE2I,NUP85,BIRC5,CDCA8,SAE1,AURKB,NUP37			regulation of transcription involved in cell fate commitment (GO:0060850)	0.0120517	0.210483	15.6586	69.1885	RORA,PROX1
negative regulation of ubiquitin-protein ligase activity involved in mitotic cell cycle (GO:0051436)	6.67751e-05	0.0011108	5.74673	55.2501	CDC20,CCNB1,UBE2C,CDK1,BUB1B,FBXO5,PSMB10,PSMB9,MAD2L1			selenocysteine incorporation (GO:0001514)	0.0120517	0.210483	15.6586	69.1885	SEPSECS,SECISBP2L
regulation of chromosome segregation (GO:0051983)	6.89872e-05	0.00111635	10.2853	98.5499	RACGAP1,KIF2C,CDC6,MKI67,BUB1,AURKB			muscle cell differentiation (GO:0042692)	0.0120761	0.210483	4.90625	21.6686	MKL2,MYOCD,GATA6,RORA
cellular defense response (GO:0006968)	7.14136e-05	0.00111635	6.58943	62.9094	CXCL9,TYROBP,NCF1,SH2D1A,PRF1,LSP1,LILRB2,CCR5			Wnt signaling pathway, calcium modulating pathway (GO:0007223)	0.0120761	0.210483	4.90625	21.6686	TCF7L2,FZD4,TNRC6A,TNRC6B
mitotic spindle midzone assembly (GO:0051256)	7.19025e-05	0.00111635	26.2016	249.969	RACGAP1,KIF4A,KIF23,AURKB			negative regulation of signal transduction (GO:0009968)	0.0122066	0.211108	2.0594	9.07327	NOTCH3,INSR,FLT4,TIE1,PEAR1,EGFR,KIF26A,KCTD21,NEDD4,MMRN2,KDR,GRB10,SPRY1,TEK
T cell chemotaxis (GO:0010818)	7.19025e-05	0.00111635	26.2016	249.969	CXCL10,CXCL11,CXCL9,PIK3CD			protein autophosphorylation (GO:0046777)	0.0128184	0.216426	2.39147	10.4193	ERN1,SLK,PDPK1,INSR,FLT4,KDR,SIK2,TEK,EGFR,UHMK1
positive regulation of T cell apoptotic process (GO:0070234)	7.19025e-05	0.00111635	26.2016	249.969	CCL5,LGALS9,PDCD1,IDO1			regulation of BMP signaling pathway (GO:0030510)	0.0128403	0.216426	3.85205	16.7763	BMPR2,GATA6,PCSK6,ZNF423,HIPK2
DNA replication-dependent nucleosome assembly (GO:0006335)	7.19025e-05	0.00111635	26.2016	249.969	CHAF1B,CHAF1A,NASP,ASF1B			positive regulation of dendritic spine development (GO:0060999)	0.0129021	0.216426	6.91786	30.0952	CPEB3,SHANK3,SHANK2
DNA replication-dependent nucleosome organization (GO:0034723)	7.19025e-05	0.00111635	26.2016	249.969	CHAF1B,CHAF1A,NASP,ASF1B			growth hormone receptor signaling pathway (GO:0060396)	0.0129021	0.216426	6.91786	30.0952	GHR,STAT5B,PIK3R1
regulation of T cell apoptotic process (GO:0070232)	7.19025e-05	0.00111635	26.2016	249.969	CCL5,PDCD1,JAK3,IDO1			peptidyl-tyrosine phosphorylation (GO:0018108)	0.0141739	0.23408	3.23227	13.7577	GHR,FLT4,INSR,KDR,TEK,EGFR
regulation of T cell chemotaxis (GO:0010819)	7.19025e-05	0.00111635	26.2016	249.969	CXCL10,CCL5,XCL2,XCL1			regulation of endothelial cell proliferation (GO:0001936)	0.0141739	0.23408	3.23227	13.7577	BMPR2,FLT4,KDR,PTPRM,PROX1,TEK
regulation of cell cycle process (GO:0010564)	8.3284e-05	0.00128355	4.95408	46.5349	TIPIN,RACGAP1,PRC1,PLK1,FBXO5,MKI67,FOXM1,CDC25C,PKMYT1,AURKB			negative regulation of response to stimulus (GO:0048585)	0.0145537	0.23408	2.64822	11.2017	NCOR1,KIF26A,INSR,FLT4,TIE1,KDR,TEK,EGFR
negative regulation of cytokine production (GO:0001818)	9.80475e-05	0.00150005	4.40832	40.689	IFNG,TBX21,XCL1,NCKAP1L,ISG15,LILRB1,LGALS9,PDCD1LG2,TIGIT,JAK3,HAVCR2			positive regulation of lamellipodium organization (GO:1902745)	0.014778	0.23408	6.5332	27.5349	AUTS2,ARHGEF7,RREB1
cell projection assembly (GO:0030031)	0.000108738	0.00162796	13.1212	119.752	PARVG,RHOG,RAC2,RHOH,NCKAP1L			establishment of endothelial barrier (GO:0061028)	0.014778	0.23408	6.5332	27.5349	TJP1,PDE2A,RAPGEF2
positive regulation of T cell migration (GO:2000406)	0.000108738	0.00162796	13.1212	119.752	CXCL10,CCL5,XCL2,XCL1,AIF1			positive regulation of BMP signaling pathway (GO:0030513)	0.014778	0.23408	6.5332	27.5349	BMPR2,GATA6,ZNF423
negative regulation of interferon-gamma production (GO:0032689)	0.000108738	0.00162796	13.1212	119.752	XCL1,LILRB1,PDCD1LG2,LGALS9,HAVCR2			long-term synaptic potentiation (GO:0060291)	0.014778	0.23408	6.5332	27.5349	SLC24A1,SHANK3,SHANK2
attachment of mitotic spindle microtubules to kinetochore (GO:0051315)	0.000110759	0.00164646	22.4574	204.545	CDT1,NUF2,KIF2C,NDC80			post-Golgi vesicle-mediated transport (GO:0006892)	0.014794	0.23408	3.70631	15.6167	TGOLN2,ARFGEF2,MYO1B,SORL1,KLHL20
regulation of cell proliferation (GO:0042127)	0.000117568	0.00173536	2.07146	18.7436	CD86,CXCL9,SIRPG,HMGB2,TTK,BRCA1,SLA2,FOXM1,PIM2,JAK3,CD33,CDKN2D,TIPIN,WARS,TNFRSF18,RHOG,CDC7,NAP1L1,CDC6,SHCBP1,CDC25B,CXCL10,HCK,ZAP70,CXCL11,IFNG,CDK4,PRC1,LCK,IRF1,BTK,BIRC5,CD27,PTPN6,FOLR2,CDKN3			mRNA cleavage (GO:0006379)	0.0158049	0.241512	13.0482	54.1165	ERN1,RNASE4
G2 DNA damage checkpoint (GO:0031572)	0.000123504	0.00181024	9.09717	81.8676	FANCI,BLM,CHEK1,PLK1,BRCA1,DTL			regulation of protein deacetylation (GO:0090311)	0.0158049	0.241512	13.0482	54.1165	SPRED2,EP300
negative regulation of ubiquitin protein ligase activity (GO:1904667)	0.000126725	0.00184456	5.23805	47.0036	CDC20,CCNB1,UBE2C,CDK1,BUB1B,FBXO5,PSMB10,PSMB9,MAD2L1			excitatory synapse assembly (GO:1904861)	0.0158049	0.241512	13.0482	54.1165	SHANK3,SHANK2
regulation of interleukin-17 production (GO:0032660)	0.0001398	0.00199333	12.3005	109.171	IFNG,IL18,NCKAP1L,SLAMF6,LY9			peroxisomal transport (GO:0043574)	0.0158049	0.241512	13.0482	54.1165	LONP2,PEX1
positive regulation of leukocyte cell-cell adhesion (GO:1903039)	0.0001398	0.00199333	12.3005	109.171	CCDC88B,LCK,SIRPG,HLA-DPB1,HLA-DPA1			peptidyl-lysine acetylation (GO:0018394)	0.0158049	0.241512	13.0482	54.1165	KAT2B,EP300
positive regulation of defense response to virus by host (GO:0002230)	0.0001398	0.00199333	12.3005	109.171	AIM2,APOBEC3G,STAT1,LILRB1,IL12RB1			positive regulation of cell cycle (GO:0045787)	0.0167839	0.251545	3.1042	12.6879	ANKRD17,CCNT2,TAL1,CCPG1,PROX1,LRP6
regulation of DNA recombination (GO:0000018)	0.000147789	0.00209301	8.75978	77.2589	RAD51AP1,BLM,RAD51,CHEK1,RPA2,KPNA2			regulation of vascular endothelial growth factor receptor signaling pathway (GO:0030947)	0.0167997	0.251545	6.18903	25.2908	NEDD4,MMRN2,GRB10
postreplication repair (GO:0006301)	0.000154807	0.00217769	6.90771	60.6036	PCNA,RFC4,POLD1,RPA2,ISG15,BRCA1,DTL			beta-catenin destruction complex disassembly (GO:1904886)	0.0167997	0.251545	6.18903	25.2908	APC,LRP5,LRP6
signal transduction involved in G2 DNA damage checkpoint (GO:0072425)	0.000162861	0.00227571	19.6492	171.392	PLK1,CHEK1,BRCA1,DTL			negative regulation of TOR signaling (GO:0032007)	0.0173331	0.256093	4.36022	17.6813	TMEM127,SH3BP4,UBR2,FNIP1
regulation of protein serine/threonine kinase activity (GO:0071900)	0.000170522	0.00236699	5.01595	43.5216	CDKN2D,BLM,IFNG,CDC6,CDC25C,PKMYT1,CDC25A,CDKN3,EZH2			negative regulation of epidermal growth factor receptor signaling pathway (GO:0042059)	0.0173331	0.256093	4.36022	17.6813	ITGA1,SPRY1,ARHGEF7,EGFR
transmembrane receptor protein tyrosine kinase signaling pathway (GO:0007169)	0.000173958	0.00239878	2.47256	21.4042	NCF1,SH2D2A,NCF4,CYBB,PILRA,SLA2,CD3E,MMP9,SHCBP1,VAV1,HNRNPM,HCK,ZAP70,ARPC2,CD8B,ARPC3,LCK,CD8A,STMN1,CD7,BTK,NCKAP1L,JAK3			cellular response to starvation (GO:0009267)	0.017928	0.26142	2.75456	11.0772	KLF10,GABARAPL1,BMPR2,PDK4,PIK3R4,FNIP1,CPEB4
regulation of natural killer cell mediated cytotoxicity (GO:0042269)	0.00017722	0.00242779	11.5764	99.9979	KLRK1,CRTAM,LILRB1,SLAMF6,LGALS9			positive regulation of epithelial cell proliferation (GO:0050679)	0.017928	0.26142	2.75456	11.0772	BMPR2,FLT4,KDR,PROX1,TEK,RREB1,EGFR
DNA-dependent DNA replication maintenance of fidelity (GO:0045005)	0.000207618	0.00282576	8.15482	69.1514	BLM,TIPIN,PCNA,RAD51,EME1,POLD1			positive regulation of mRNA catabolic process (GO:0061014)	0.0189683	0.263859	5.87928	23.3112	RC3H1,CPEB3,TNRC6B
regulation of small GTPase mediated signal transduction (GO:0051056)	0.000210576	0.00284753	3.72157	31.5055	ARHGAP9,ARHGAP11A,FGD3,ARHGAP30,RACGAP1,SH3BP1,RAC2,RHOG,RHOH,FOXM1,GMIP,VAV1			peroxisome organization (GO:0007031)	0.0189683	0.263859	5.87928	23.3112	SEC16B,LONP2,PEX1
enzyme linked receptor protein signaling pathway (GO:0007167)	0.000213494	0.00286848	4.00182	33.823	HCK,ZAP70,CD8B,CD8A,LCK,CD7,BTK,PILRA,SLA2,CD3E,JAK3			positive regulation of ATP metabolic process (GO:1903580)	0.0189683	0.263859	5.87928	23.3112	INSR,ENTPD5,PPARGC1A
chromosome condensation (GO:0030261)	0.000221822	0.0029614	10.9327	91.9834	CDCA5,NUSAP1,NCAPG,NCAPD2,NCAPH			protein localization to Golgi apparatus (GO:0034067)	0.0189683	0.263859	5.87928	23.3112	ARL5B,SORL1,RAB33B
DNA strand elongation (GO:0022616)	0.000230606	0.00303994	17.4651	146.266	GINS1,GINS2,RFC4,GINS3			regulation of monooxygenase activity (GO:0032768)	0.0189683	0.263859	5.87928	23.3112	WASL,EGFR,CYGB
signal transduction involved in DNA damage checkpoint (GO:0072422)	0.000230606	0.00303994	17.4651	146.266	PLK1,CHEK1,BRCA1,DTL			negative regulation of protein kinase activity (GO:0006469)	0.0196452	0.263859	2.70027	10.6119	PDPK1,GNAQ,LRP5,LRRC3,PRKAG2,SORL1,LRP6
natural killer cell activation (GO:0030101)	0.000243932	0.00319551	7.88259	65.5723	CD2,KLRK1,IL21R,PIK3CD,SLAMF7,CD244			regulation of cell cycle (GO:0051726)	0.0197742	0.263859	2.12775	8.34798	ANKRD17,SLK,CCPG1,RPS6KA2,STRADB,EP300,RPRD1B,PROX1,HIPK2,TTC28,LRP6
positive regulation of immune effector process (GO:0002699)	0.000274477	0.00357332	10.3567	84.9318	HLA-DMB,IFNG,LILRB1,LGALS9,IL12RB1			RNA destabilization (GO:0050779)	0.0199875	0.263859	11.1836	43.7575	METTL14,YTHDF3
regulation of GTPase activity (GO:0043087)	0.000283422	0.00366699	3.19952	26.1355	CCL13,GMIP,VAV1,FGD3,KLRK1,CCL8,RACGAP1,SH3BP1,CCL5,CCL4,XCL2,RGS10,XCL1,EZH2			short-chain fatty acid metabolic process (GO:0046459)	0.0199875	0.263859	11.1836	43.7575	ALDH5A1,MMAA
positive regulation of interferon-gamma secretion (GO:1902715)	0.000293634	0.00377581	39.2294	319.059	CD2,LGALS9,CD244			regulation of endothelial cell differentiation (GO:0045601)	0.0199875	0.263859	11.1836	43.7575	TMEM100,NOTCH4
regulation of lymphocyte differentiation (GO:0045619)	0.00031649	0.00402038	15.7177	126.657	CD2,FCRL3,TBX21,NCKAP1L			Cdc42 protein signal transduction (GO:0032488)	0.0199875	0.263859	11.1836	43.7575	RHOJ,RHOU
positive regulation of interleukin-8 secretion (GO:2000484)	0.00031649	0.00402038	15.7177	126.657	FCN1,CD2,LGALS9,CD244			regulation of endoplasmic reticulum unfolded protein response (GO:1900101)	0.0199875	0.263859	11.1836	43.7575	ERN1,PIK3R1
positive regulation of leukocyte mediated cytotoxicity (GO:0001912)	0.000336097	0.00421832	9.83838	78.6885	KLRK1,CRTAM,XCL1,SLAMF6,IL12RB1			heterochromatin organization (GO:0070828)	0.0199875	0.263859	11.1836	43.7575	SETD7,BAHCC1
protein depolymerization (GO:0051261)	0.000336097	0.00421832	9.83838	78.6885	KIF18A,KIF18B,STMN1,CFL1,KIF2C			negative regulation of vascular endothelial growth factor receptor signaling pathway (GO:0030948)	0.0199875	0.263859	11.1836	43.7575	NEDD4,MMRN2
regulation of B cell differentiation (GO:0045577)	0.000423084	0.00518587	14.2881	110.989	FCRL3,BTK,CD27,NCKAP1L			postsynaptic density organization (GO:0097106)	0.0199875	0.263859	11.1836	43.7575	SHANK3,SHANK2
regulation of mitotic metaphase/anaphase transition (GO:0030071)	0.000423084	0.00518587	14.2881	110.989	UBE2C,PLK1,CDC6,DLGAP5			regulation of leukocyte activation (GO:0002694)	0.0199875	0.263859	11.1836	43.7575	SHPK,MYO18A
protein localization to chromosome, centromeric region (GO:0071459)	0.000423084	0.00518587	14.2881	110.989	CDK1,BUB1B,CENPA,AURKB			regulation of GTPase activity (GO:0043087)	0.0201599	0.264569	2.21532	8.64873	ARHGAP21,FGD4,FGD5,DNMBP,SNX13,RAPGEF2,SH3BP4,ARHGEF7,CPEB2,CRK
microtubule depolymerization (GO:0007019)	0.000423084	0.00518587	14.2881	110.989	KIF18A,KIF18B,STMN1,KIF2C			positive regulation of immune effector process (GO:0002699)	0.0212843	0.274481	5.59902	21.555	ANKRD17,MYO18A,CD46
protein-DNA complex assembly (GO:0065004)	0.000452549	0.00551478	4.34062	33.4254	CHAF1B,CHAF1A,RAD51C,RAD51,H2AFX,XRCC3,HMGB2,RPA2,CENPA			negative regulation of endothelial cell apoptotic process (GO:2000352)	0.0212843	0.274481	5.59902	21.555	PDPK1,KDR,TEK
lymphocyte differentiation (GO:0030098)	0.000466637	0.00565359	4.86179	37.2897	ZAP70,CD79A,LCK,PIK3CD,RHOH,CD3D,JAK3,GPR18			positive regulation of vascular endothelial growth factor production (GO:0010575)	0.0212843	0.274481	5.59902	21.555	FLT4,RORA,IL6ST
strand invasion (GO:0042148)	0.000504318	0.00583565	29.4205	223.37	RAD51C,RAD51,XRCC3			negative regulation of ERBB signaling pathway (GO:1901185)	0.0220833	0.276911	4.02419	15.344	ITGA1,SPRY1,ARHGEF7,EGFR
positive regulation of B cell differentiation (GO:0045579)	0.000504318	0.00583565	29.4205	223.37	BTK,CD27,NCKAP1L			negative regulation of translation (GO:0017148)	0.022959	0.276911	2.87617	10.8548	METTL14,YTHDF3,CPEB3,CPEB2,TNRC6A,CPEB4
positive regulation of lymphocyte apoptotic process (GO:0070230)	0.000504318	0.00583565	29.4205	223.37	CCL5,PDCD1,IDO1			positive regulation of developmental process (GO:0051094)	0.0234179	0.276911	2.59784	9.75296	BMPR2,INSR,KDR,ARHGEF7,RREB1,TAPT1,LRP6
regulation of dendritic cell differentiation (GO:2001198)	0.000504318	0.00583565	29.4205	223.37	LILRB1,LILRB2,LGALS9			monocarboxylic acid catabolic process (GO:0072329)	0.023748	0.276911	5.34425	19.9889	ACBD5,ALDH5A1,ABAT
positive regulation of mitotic cell cycle spindle assembly checkpoint (GO:0090267)	0.000504318	0.00583565	29.4205	223.37	XRCC3,NDC80,MAD2L1			positive regulation of glucose transport (GO:0010828)	0.023748	0.276911	5.34425	19.9889	INSR,PIK3R1,SORBS1
regulation of cell-cell adhesion mediated by integrin (GO:0033632)	0.000504318	0.00583565	29.4205	223.37	CCL5,ADA,FERMT3			cellular response to vascular endothelial growth factor stimulus (GO:0035924)	0.023748	0.276911	5.34425	19.9889	ERN1,FLT4,KDR
T-helper 1 type immune response (GO:0042088)	0.000504318	0.00583565	29.4205	223.37	EBI3,IL18,IL18BP			regulation of potassium ion transmembrane transporter activity (GO:1901016)	0.023748	0.276911	5.34425	19.9889	NEDD4,AKAP9,CASQ2
positive regulation of CD4-positive, alpha-beta T cell activation (GO:2000516)	0.000504318	0.00583565	29.4205	223.37	XCL1,NCKAP1L,LGALS9			regulation of dendrite morphogenesis (GO:0048814)	0.0238261	0.276911	3.92339	14.6616	CUX1,NEDD4,RAPGEF2,SHANK3
monocyte chemotaxis (GO:0002548)	0.000506722	0.00583565	6.75477	51.2522	CCL13,CCL8,CCL5,CCL4,XCL2,XCL1			dorsal/ventral axis specification (GO:0009950)	0.0245757	0.276911	9.78514	36.2637	LRP5,LRP6
lipopolysaccharide-mediated signaling pathway (GO:0031663)	0.00055302	0.00623656	13.0968	98.2273	HCK,CD6,CCL5,IL18			cellular response to growth hormone stimulus (GO:0071378)	0.0245757	0.276911	9.78514	36.2637	GHR,PIK3R1
positive regulation of lymphocyte differentiation (GO:0045621)	0.00055302	0.00623656	13.0968	98.2273	ZAP70,BTK,CD27,NCKAP1L			3'-UTR-mediated mRNA destabilization (GO:0061158)	0.0245757	0.276911	9.78514	36.2637	RC3H1,CPEB3
positive regulation of immune system process (GO:0002684)	0.00055302	0.00623656	13.0968	98.2273	TNFRSF18,PIK3CD,LILRB2,LGALS9			mitotic spindle midzone assembly (GO:0051256)	0.0245757	0.276911	9.78514	36.2637	CDC14C,CDC14B
Fc-gamma receptor signaling pathway (GO:0038094)	0.000553435	0.00623656	3.54377	26.576	HCK,FCGR3A,FCER1G,ARPC2,ARPC3,WAS,NCKAP1L,CD247,FCGR1A,VAV1,MYO1G			regulation of cytoplasmic translational elongation (GO:1900247)	0.0245757	0.276911	9.78514	36.2637	CPEB3,CPEB2
antigen processing and presentation of exogenous peptide antigen via MHC class I, TAP-dependent (GO:0002479)	0.000560774	0.00628547	4.71618	35.3062	NCF1,NCF4,TAP1,CYBB,FCGR1A,FCGR1B,PSMB10,PSMB9			nerve growth factor signaling pathway (GO:0038180)	0.0245757	0.276911	9.78514	36.2637	KIDINS220,RAPGEF2
translesion synthesis (GO:0019985)	0.000578849	0.00645356	6.5668	48.952	PCNA,RFC4,POLD1,RPA2,ISG15,DTL			positive regulation of glucose import in response to insulin stimulus (GO:2001275)	0.0245757	0.276911	9.78514	36.2637	PIK3R1,SORBS1
Fc receptor mediated stimulatory signaling pathway (GO:0002431)	0.00058927	0.00653497	3.51501	26.1398	HCK,FCGR3A,FCER1G,ARPC2,ARPC3,WAS,NCKAP1L,CD247,FCGR1A,VAV1,MYO1G			regulation of protein exit from endoplasmic reticulum (GO:0070861)	0.0245757	0.276911	9.78514	36.2637	SEC16B,SORL1
response to ionizing radiation (GO:0010212)	0.000669701	0.00738786	4.579	33.4665	RAD51AP1,BLM,RAD51C,RAD51,FANCD2,H2AFX,XRCC3,BRCA1			positive regulation of cardiac muscle cell differentiation (GO:2000727)	0.0245757	0.276911	9.78514	36.2637	EFNB2,MYOCD
negative regulation of antigen receptor-mediated signaling pathway (GO:0050858)	0.000708972	0.00773961	12.0887	87.6636	CD300A,FCRL3,UBASH3A,LILRB4			peptidyl-lysine dimethylation (GO:0018027)	0.0245757	0.276911	9.78514	36.2637	SETD7,ASH1L
DNA replication checkpoint (GO:0000076)	0.000708972	0.00773961	12.0887	87.6636	CDT1,TIPIN,CDC45,CDC6			creatine metabolic process (GO:0006600)	0.0245757	0.276911	9.78514	36.2637	GHR,STAT5B
nucleosome assembly (GO:0006334)	0.000719146	0.00781	5.20988	37.7062	CHAF1B,CHAF1A,NASP,H2AFX,HMGB2,CENPA,ASF1B			actin filament depolymerization (GO:0030042)	0.0245757	0.276911	9.78514	36.2637	MICAL3,MICAL2
phosphorylation (GO:0016310)	0.00077103	0.0082174	2.29837	16.4742	PLK4,MAP4K1,GMFG,PLK1,PIK3CD,VRK1,DGKZ,AURKB,CDC25B,HCK,ZAP70,MELK,CDK4,LCK,CHEK1,CDK1,BTK,BIRC5,PIM2,JAK3,HCST			regulation of fatty acid beta-oxidation (GO:0031998)	0.0245757	0.276911	9.78514	36.2637	LONP2,PPARA
DNA recombinase assembly (GO:0000730)	0.000791945	0.0082174	23.5352	168.065	RAD51C,RAD51,XRCC3			insulin-like growth factor receptor signaling pathway (GO:0048009)	0.0245757	0.276911	9.78514	36.2637	GHR,PIK3R1
DNA repair complex assembly (GO:0090735)	0.000791945	0.0082174	23.5352	168.065	RAD51C,RAD51,XRCC3			positive regulation of protein exit from endoplasmic reticulum (GO:0070863)	0.0245757	0.276911	9.78514	36.2637	SEC16B,SORL1
protein K6-linked ubiquitination (GO:0085020)	0.000791945	0.0082174	23.5352	168.065	UBE2S,UBE2T,BRCA1			actin filament-based transport (GO:0099515)	0.0245757	0.276911	9.78514	36.2637	SUN2,WASL
positive regulation of cAMP-mediated signaling (GO:0043950)	0.000791945	0.0082174	23.5352	168.065	CXCL10,CXCL11,CXCL9			medium-chain fatty acid metabolic process (GO:0051791)	0.0245757	0.276911	9.78514	36.2637	ABHD2,ACADM
positive regulation of spindle checkpoint (GO:0090232)	0.000791945	0.0082174	23.5352	168.065	XRCC3,NDC80,MAD2L1			cell-matrix adhesion (GO:0007160)	0.0253162	0.283822	2.8074	10.3209	MKLN1,ECM2,DLC1,ITGA1,SORBS1,ARHGEF7
regulation of metaphase/anaphase transition of cell cycle (GO:1902099)	0.000791945	0.0082174	23.5352	168.065	UBE2C,PLK1,CDC6			regulation of synaptic transmission, glutamatergic (GO:0051966)	0.0256499	0.286125	3.8275	14.0209	ATAD1,DRD1,SHANK3,SHANK2
double-strand break repair via synthesis-dependent strand annealing (GO:0045003)	0.000791945	0.0082174	23.5352	168.065	RAD51C,RAD51,XRCC3			insulin receptor signaling pathway (GO:0008286)	0.026026	0.288875	3.16683	11.5547	APC,INSR,PDK4,PIK3R1,SORBS1
DNA cytosine deamination (GO:0070383)	0.000791945	0.0082174	23.5352	168.065	APOBEC3D,APOBEC3G,APOBEC3A			positive regulation of glucose import (GO:0046326)	0.0263593	0.291127	5.11163	18.5855	INSR,PIK3R1,SORBS1
regulation of defense response to virus by host (GO:0050691)	0.000813366	0.00835694	7.86869	55.9804	AIM2,APOBEC3G,STAT1,LILRB1,IL12RB1			cellular response to acid chemical (GO:0071229)	0.0265531	0.291823	2.77423	10.0666	FZD4,KDR,PDK4,SH3BP4,CPEB3,CPEB4
positive regulation of B cell proliferation (GO:0030890)	0.000813366	0.00835694	7.86869	55.9804	SASH3,CD74,FCRL3,CD38,NCKAP1L			COPII-coated vesicle budding (GO:0090114)	0.0275352	0.292972	3.1164	11.195	ANKRD28,SEC16B,SEC24B,SEC24A,MIA3
peptidyl-tyrosine autophosphorylation (GO:0038083)	0.00084377	0.00862703	6.06073	42.8956	HCK,ZAP70,LCK,BTK,SLA2,JAK3			protein complex disassembly (GO:0043241)	0.0275554	0.292972	3.73618	13.4187	GABARAPL1,APC,LRP5,LRP6
spindle assembly (GO:0051225)	0.000864465	0.00879572	4.38753	30.947	TPX2,HAUS8,KIFC1,BIRC5,MYBL2,KIF11,TUBG1,HAUS1			positive regulation of ion transport (GO:0043270)	0.0275554	0.292972	3.73618	13.4187	ANO6,DRD1,SCN4B,MYLK
mitotic recombination (GO:0006312)	0.000893643	0.00904867	11.2247	78.7994	SNRNP40,RAD51C,RAD51,XRCC3			protein phosphorylation (GO:0006468)	0.0280708	0.292972	1.66842	5.96129	MORC3,MAST4,PDPK1,FLT4,INSR,PIK3R4,CDC42BPB,EGFR,HIPK2,UHMK1,GDF7,ERN1,SNRK,SLK,RPS6KA2,KDR,ERG,SIK2,TEK
positive regulation of nucleic acid-templated transcription (GO:1903508)	0.000915318	0.00922359	2.09897	14.6849	CD86,BLM,CIITA,SPI1,NCF1,CD80,HMGB2,BRCA1,FOXM1,CKS1B,NUP85,TBX21,E2F1,CD38,MYBL2,PIM2,CD74,STAT1,PYHIN1,RHOG,PSRC1,IRF1,CKS2,RAN,PHF19			regulation of cell migration (GO:0030334)	0.0284543	0.292972	1.83122	6.51815	SUN2,INSR,SEMA3G,MIA3,LDB2,SORL1,EGFR,MYLK,SLK,APC,DLC1,KDR,NUMB,DRD1
positive regulation of ubiquitin-protein transferase activity (GO:0051443)	0.000950073	0.00952801	7.56566	52.6492	CDC20,UBE2C,UBE2S,PLK1,FBXO5			negative regulation of synaptic transmission (GO:0050805)	0.0291179	0.292972	4.89839	17.3227	ATAD1,SLC24A1,SHANK2
tumor necrosis factor-mediated signaling pathway (GO:0033209)	0.00105175	0.0104975	3.50135	24.0098	AIM2,TNFRSF13B,CD70,STAT1,TNFRSF18,LTA,TNFRSF17,CD27,PSMB10,PSMB9			phosphatidylserine metabolic process (GO:0006658)	0.0291179	0.292972	4.89839	17.3227	PLA2G12A,SERINC1,SERINC5
positive regulation of intracellular signal transduction (GO:1902533)	0.00105961	0.0105258	2.11044	14.4562	CD86,CD74,CXCL9,NCF1,FCRL3,CD80,CARD9,IL18,PIK3CD,FASLG,VAV1,CXCL10,CXCL11,LCK,CCL5,CCL4,CASP1,CD27,PTPN6,PIM2,LGALS9,CARD16,ICOS,HCST			protein targeting to vacuole (GO:0006623)	0.0291179	0.292972	4.89839	17.3227	NEDD4,PIK3R4,SORL1
positive regulation of cell proliferation (GO:0008284)	0.00108315	0.0107089	2.18654	14.9294	CD86,CD74,TIPIN,STAT1,SIRPG,RHOG,IL18,CDC7,TTK,NAP1L1,FOXM1,AIF1,CDC25B,HCK,IFNG,CDK4,PRC1,CCL5,E2F1,BIRC5,PTPN6,FOLR2			regulation of vascular endothelial growth factor production (GO:0010574)	0.0291179	0.292972	4.89839	17.3227	FLT4,RORA,IL6ST
positive regulation of T cell differentiation (GO:0045582)	0.00110314	0.0108046	7.28507	49.6084	ZAP70,NCKAP1L,LILRB2,IL12RB1,LILRB4			carnitine metabolic process (GO:0009437)	0.0295467	0.292972	8.69746	30.6306	CPT1A,ACADM
mismatch repair (GO:0006298)	0.00110314	0.0108046	7.28507	49.6084	RNASEH2A,PCNA,EXO1,POLD1,RPA2			regulation of lamellipodium morphogenesis (GO:2000392)	0.0295467	0.292972	8.69746	30.6306	ARHGEF7,RREB1
Rac protein signal transduction (GO:0016601)	0.00110975	0.0108187	10.4758	71.2734	RHOG,RAC2,RHOH,AIF1			positive regulation of nuclear-transcribed mRNA poly(A) tail shortening (GO:0060213)	0.0295467	0.292972	8.69746	30.6306	CPEB3,TNRC6B
positive regulation of production of molecular mediator of immune response (GO:0002702)	0.00116591	0.011108	19.6117	132.462	SASH3,XCL1,CD244			carnitine shuttle (GO:0006853)	0.0295467	0.292972	8.69746	30.6306	CPT1A,PRKAG2
regulation of interferon-gamma secretion (GO:1902713)	0.00116591	0.011108	19.6117	132.462	CD2,LGALS9,CD244			cellular response to sterol (GO:0036315)	0.0295467	0.292972	8.69746	30.6306	RORA,LRP6
positive regulation of T cell chemotaxis (GO:0010820)	0.00116591	0.011108	19.6117	132.462	CCL5,XCL2,XCL1			brain morphogenesis (GO:0048854)	0.0295467	0.292972	8.69746	30.6306	SHANK3,SHANK2
podosome assembly (GO:0071800)	0.00116591	0.011108	19.6117	132.462	NCF1,NCF1B,NCF1C			internal protein amino acid acetylation (GO:0006475)	0.0295467	0.292972	8.69746	30.6306	KAT2B,EP300
engulfment of apoptotic cell (GO:0043652)	0.00116591	0.011108	19.6117	132.462	RAC2,RHOG,RHOH			regulation of nuclear-transcribed mRNA poly(A) tail shortening (GO:0060211)	0.0295467	0.292972	8.69746	30.6306	CPEB3,TNRC6B
regulation of mitotic nuclear division (GO:0007088)	0.00119218	0.0113069	4.15576	27.9764	CHEK1,PLK1,NUSAP1,KIF11,FBXO5,MKI67,CDC25C,PKMYT1			fatty acid transmembrane transport (GO:1902001)	0.0295467	0.292972	8.69746	30.6306	CPT1A,PRKAG2
regulation of double-strand break repair (GO:2000779)	0.00146306	0.0136901	6.78196	44.2674	RAD51AP1,RAD51,CHEK1,RPA2,FOXM1			mitotic spindle elongation (GO:0000022)	0.0295467	0.292972	8.69746	30.6306	CDC14C,CDC14B
positive regulation of leukocyte migration (GO:0002687)	0.00146306	0.0136901	6.78196	44.2674	CXCL10,CXCL9,CXCL11,TNFRSF18,XCL1			positive regulation of fatty acid oxidation (GO:0046321)	0.0295467	0.292972	8.69746	30.6306	PPARA,PPARGC1A
positive regulation of cytokinesis (GO:0032467)	0.00146306	0.0136901	6.78196	44.2674	RACGAP1,KIF23,CDC6,AURKB,CDC25B			regulation of cardiac muscle cell differentiation (GO:2000725)	0.0295467	0.292972	8.69746	30.6306	EFNB2,MYOCD
protein autophosphorylation (GO:0046777)	0.0015467	0.0144084	2.91718	18.8789	MAP4K1,HCK,ZAP70,MELK,LCK,BTK,VRK1,ATP13A2,PIM2,SLA2,JAK3,AURKB			embryonic hemopoiesis (GO:0035162)	0.0295467	0.292972	8.69746	30.6306	TAL1,KDR
positive regulation of protein complex assembly (GO:0031334)	0.00161205	0.0147536	3.94715	25.3812	GBP5,CDT1,WARS,AIM2,IFNG,PLEK,RPA2,LCP1			positive regulation of sprouting angiogenesis (GO:1903672)	0.0320229	0.313347	4.70221	16.1817	PDPK1,RHOJ,KDR
negative regulation of B cell proliferation (GO:0030889)	0.00163478	0.0147536	16.8091	107.852	TNFRSF13B,CD300A,CTLA4			regulation of lipid biosynthetic process (GO:0046890)	0.0320229	0.313347	4.70221	16.1817	PDK4,PRKAG2,SORBS1
telomere maintenance via recombination (GO:0000722)	0.00163478	0.0147536	16.8091	107.852	SNRNP40,RAD51,XRCC3			regulation of fatty acid biosynthetic process (GO:0042304)	0.0320229	0.313347	4.70221	16.1817	PDK4,PRKAG2,ERLIN2
telomeric loop disassembly (GO:0090657)	0.00163478	0.0147536	16.8091	107.852	RECQL4,BLM,XRCC3			regulation of cell proliferation (GO:0042127)	0.0327368	0.318934	1.50408	5.14283	COL18A1,BMPR2,FLT4,LRP5,EGFR,EFNB2,TMEM127,RPS6KA2,MXI1,KDR,SH3BP4,RPRD1B,KLF10,TCF7L2,MYOCD,INSR,ITGA1,PROX1,TNFRSF10D,KAT2B,REST,APC,CCPG1,DLC1,RAPGEF2,IRF6,IL6ST
positive regulation of type 2 immune response (GO:0002830)	0.00163478	0.0147536	16.8091	107.852	CD86,IL18,XCL1			regulation of megakaryocyte differentiation (GO:0045652)	0.0337674	0.320694	3.48656	11.8134	KAT2B,EP300,TNRC6A,TNRC6B
peptidyl-tyrosine modification (GO:0018212)	0.00164476	0.0147536	5.25101	33.6598	HCK,ZAP70,LCK,BTK,PTPN6,JAK3			Rho protein signal transduction (GO:0007266)	0.034122	0.320694	2.92975	9.89613	RHOJ,ARHGAP29,RHOU,ARHGAP5,ARHGAP6
positive regulation of actin filament polymerization (GO:0030838)	0.00164476	0.0147536	5.25101	33.6598	HCK,RAC2,RHOG,WAS,RHOH,NCKAP1L			regulation of angiogenesis (GO:0045765)	0.0342514	0.320694	2.10925	7.11667	EGLN1,CDH5,PDPK1,KDR,GATA6,PTPRM,TEK,HSPG2,HIPK2
negative regulation of G-protein coupled receptor protein signaling pathway (GO:0045744)	0.00164711	0.0147536	9.24241	59.2321	CCL5,PLEK,STMN1,ADA			cellular response to organonitrogen compound (GO:0071417)	0.0348169	0.320694	2.59051	8.69805	AKAP9,PDE2A,RAPGEF2,SH3BP4,CPEB3,CPEB4
regulation of nuclear division (GO:0051783)	0.00164711	0.0147536	9.24241	59.2321	FBXO5,MKI67,PKMYT1,CDC25C			positive regulation of signal transduction (GO:0009967)	0.0348451	0.320694	2.01	6.74724	ERN1,KAT2B,PPM1A,ZRANB1,GRB10,EP300,PIK3R1,TEK,SHANK3,SHANK2
anatomical structure homeostasis (GO:0060249)	0.0016723	0.0149155	6.55556	41.9133	RECQL4,ACD,PCNA,POLD1,RPA2			negative regulation of protein oligomerization (GO:0032460)	0.0348785	0.320694	7.82731	26.2675	EP300,SORL1
cellular response to lipid (GO:0071396)	0.00178581	0.0158604	2.86401	18.1231	CD86,MAP4K1,CXCL10,H2AFZ,CD80,HMGB2,CASP1,LILRB1,CARD16,PDCD1LG2,LILRB2,CCR5			vesicle budding from membrane (GO:0006900)	0.0348785	0.320694	7.82731	26.2675	MYO18A,WASL
protein phosphorylation (GO:0006468)	0.00181213	0.0160263	2.05525	12.9753	PLK4,MAP4K1,GMFG,PLK1,PIK3CD,CDC7,VRK1,AURKB,CDC25B,HCK,ZAP70,MELK,CDK4,LCK,CHEK1,CDK1,BTK,BIRC5,PTPN6,ATP13A2,PIM2,JAK3,HCST			negative regulation of oxidoreductase activity (GO:0051354)	0.0348785	0.320694	7.82731	26.2675	AOC3,DLC1
positive regulation of mitotic cell cycle (GO:0045931)	0.00182072	0.0160346	5.1366	32.4043	CCNB1,XRCC3,NUSAP1,NDC80,CDC25B,MAD2L1			protein insertion into membrane (GO:0051205)	0.0348785	0.320694	7.82731	26.2675	COX18,EGFR
Fc-gamma receptor signaling pathway involved in phagocytosis (GO:0038096)	0.00189787	0.0166441	3.21503	20.1487	HCK,FCGR3A,ARPC2,ARPC3,WAS,NCKAP1L,CD247,FCGR1A,VAV1,MYO1G			positive regulation of cardiocyte differentiation (GO:1905209)	0.0348785	0.320694	7.82731	26.2675	EFNB2,MYOCD
nuclear import (GO:0051170)	0.00195769	0.0170972	4.31199	26.8895	NUP93,RANBP1,SNRPD1,NUP85,SNRPF,RAN,SNRPB			cellular glucan metabolic process (GO:0006073)	0.0348785	0.320694	7.82731	26.2675	UGP2,PRKAG2
positive regulation of smooth muscle cell proliferation (GO:0048661)	0.00215544	0.0182062	6.1452	37.7301	STAT1,CCL5,IL18,AIF1,MMP9			positive regulation of endoplasmic reticulum unfolded protein response (GO:1900103)	0.0348785	0.320694	7.82731	26.2675	ERN1,PIK3R1
formation of extrachromosomal circular DNA (GO:0001325)	0.00220629	0.0182062	14.7072	89.956	BLM,EXO1,XRCC3			prostanoid metabolic process (GO:0006692)	0.0348785	0.320694	7.82731	26.2675	ACOX1,CES2
negative regulation of leukocyte activation (GO:0002695)	0.00220629	0.0182062	14.7072	89.956	CD300A,CD300LF,HAVCR2			vacuolar transport (GO:0007034)	0.0350736	0.320694	4.52113	15.1472	NEDD4,PIK3R4,TMEM106B
regulation of leukocyte cell-cell adhesion (GO:1903037)	0.00220629	0.0182062	14.7072	89.956	SIT1,CCL5,LAT			negative regulation of Notch signaling pathway (GO:0045746)	0.0350736	0.320694	4.52113	15.1472	NOTCH3,PEAR1,EGFR
interleukin-2-mediated signaling pathway (GO:0038110)	0.00220629	0.0182062	14.7072	89.956	IL2RA,IL2RG,JAK3			canonical Wnt signaling pathway (GO:0060070)	0.0359083	0.326529	2.88651	9.60281	TCF7L2,APC,FZD4,LRP5,LRP6
negative regulation of leukocyte cell-cell adhesion (GO:1903038)	0.00220629	0.0182062	14.7072	89.956	TNFAIP8L2,TIGIT,JAK3			fatty acid beta-oxidation (GO:0006635)	0.0360045	0.326529	3.41059	11.3372	ACOX1,ETFDH,HSD17B4,ACADM
regulation of mitotic centrosome separation (GO:0046602)	0.00220629	0.0182062	14.7072	89.956	RANBP1,CHEK1,KIF11			positive regulation of cell motility (GO:2000147)	0.0363991	0.328771	2.08422	6.90547	SUN2,APC,INSR,KDR,NUMB,SEMA3G,DRD1,EGFR,MYLK
lymphocyte mediated immunity (GO:0002449)	0.00220629	0.0182062	14.7072	89.956	CD8A,SLA2,MYO1G			transcription from RNA polymerase II promoter (GO:0006366)	0.0368198	0.33123	1.61344	5.32713	NOTCH3,CCNT2,BMPR2,EPAS1,NOTCH4,GATA6,RORA,ASH1L,NR3C1,AFF4,KAT2B,NCOR1,NFIC,RPRD1B,PPARA,PPARGC1A,RREB1,TEAD1,NFE2L1
positive regulation of chromosome segregation (GO:0051984)	0.00220629	0.0182062	14.7072	89.956	FEN1,CCNB1,CDC6			regulation of cell migration involved in sprouting angiogenesis (GO:0090049)	0.0382688	0.334814	4.35345	14.2058	MMRN2,RHOJ,KDR
cytidine to uridine editing (GO:0016554)	0.00220629	0.0182062	14.7072	89.956	APOBEC3D,APOBEC3G,APOBEC3A			beta-catenin-TCF complex assembly (GO:1904837)	0.0382688	0.334814	4.35345	14.2058	TCF7L2,TLE2,EP300
cellular response to interleukin-2 (GO:0071352)	0.00220629	0.0182062	14.7072	89.956	IL2RA,IL2RG,JAK3			positive regulation of cyclin-dependent protein serine/threonine kinase activity (GO:0045737)	0.0382688	0.334814	4.35345	14.2058	CCNT2,PROX1,EGFR
t-circle formation (GO:0090656)	0.00220629	0.0182062	14.7072	89.956	BLM,EXO1,XRCC3			cellular response to cAMP (GO:0071320)	0.0382688	0.334814	4.35345	14.2058	PDE2A,AKAP9,RAPGEF2
telomere maintenance via telomere trimming (GO:0090737)	0.00220629	0.0182062	14.7072	89.956	BLM,EXO1,XRCC3			protein localization to lysosome (GO:0061462)	0.0382688	0.334814	4.35345	14.2058	NEDD4,SH3BP4,SORL1
positive regulation of T-helper cell differentiation (GO:0045624)	0.00220629	0.0182062	14.7072	89.956	CD86,CD80,IL18			regulation of developmental growth (GO:0048638)	0.0382688	0.334814	4.35345	14.2058	GHR,STAT5B,INSR
nucleotide-excision repair, DNA gap filling (GO:0006297)	0.00234258	0.0191052	8.26868	50.0793	PCNA,RFC4,POLD1,RPA2			response to estradiol (GO:0032355)	0.0382688	0.334814	4.35345	14.2058	STAT5B,EGFR,STRN3
microtubule polymerization or depolymerization (GO:0031109)	0.00234258	0.0191052	8.26868	50.0793	KIF18A,KIF18B,STMN1,KIF2C			cAMP-mediated signaling (GO:0019933)	0.0396512	0.337799	2.80375	9.04949	CALCRL,GNAQ,PDE2A,RAPGEF2,DRD1
regulation of interleukin-8 secretion (GO:2000482)	0.00234258	0.0191052	8.26868	50.0793	FCN1,CD2,LGALS9,CD244			regulation of glucose import in response to insulin stimulus (GO:2001273)	0.0405502	0.337799	7.11537	22.8063	SORBS1,PIK3R1
peptidyl-lysine modification (GO:0018205)	0.00240194	0.0195134	3.35369	20.2277	NUP93,UBE2I,PCNA,NUP85,CDCA8,BIRC5,SAE1,AURKB,NUP37			positive regulation of glycogen biosynthetic process (GO:0045725)	0.0405502	0.337799	7.11537	22.8063	INSR,SORBS1
response to cytokine (GO:0034097)	0.00249101	0.0201589	3.08865	18.5167	CIITA,STAT1,CASP1,TRAFD1,ISG15,PTPN6,LGALS9,PTPN7,JAK3,IL18BP			tricarboxylic acid metabolic process (GO:0072350)	0.0405502	0.337799	7.11537	22.8063	GHR,STAT5B
chromosome organization (GO:0051276)	0.00267045	0.021528	4.7247	27.9962	CDT1,CENPW,CENPH,NUF2,CDCA8,NDC80			regulation of production of miRNAs involved in gene silencing by miRNA (GO:1903798)	0.0405502	0.337799	7.11537	22.8063	NCOR1,EGFR
mitotic DNA damage checkpoint (GO:0044773)	0.00273302	0.021948	5.78313	34.134	FANCI,BLM,TIPIN,EME1,RPA2			positive regulation of protein complex disassembly (GO:0043243)	0.0405502	0.337799	7.11537	22.8063	FYCO1,INSR
positive regulation of neutrophil chemotaxis (GO:0090023)	0.0027562	0.0219658	7.85484	46.2956	CD74,RAC2,XCL1,NCKAP1L			alpha-linolenic acid metabolic process (GO:0036109)	0.0405502	0.337799	7.11537	22.8063	ACOX1,HSD17B4
DNA geometric change (GO:0032392)	0.0027562	0.0219658	7.85484	46.2956	RECQL4,PIF1,BLM,HMGB2			phospholipase C-activating dopamine receptor signaling pathway (GO:0060158)	0.0405502	0.337799	7.11537	22.8063	GNAQ,DRD1
regulation of DNA-dependent DNA replication (GO:0090329)	0.00288743	0.0224596	13.0724	76.4396	CDT1,BLM,TIPIN			mRNA modification (GO:0016556)	0.0405502	0.337799	7.11537	22.8063	TRUB1,METTL14
protein localization to kinetochore (GO:0034501)	0.00288743	0.0224596	13.0724	76.4396	CDK1,BUB1B,AURKB			endothelial cell differentiation (GO:0045446)	0.0405502	0.337799	7.11537	22.8063	BMPR2,PROX1
positive regulation of T-helper 1 type immune response (GO:0002827)	0.00288743	0.0224596	13.0724	76.4396	CD80,XCL1,IL12RB1			regulation of cellular carbohydrate metabolic process (GO:0010675)	0.0405502	0.337799	7.11537	22.8063	PDK4,RORA
negative regulation of interleukin-12 production (GO:0032695)	0.00288743	0.0224596	13.0724	76.4396	LILRB1,TIGIT,JAK3			plasma membrane bounded cell projection assembly (GO:0120031)	0.0405794	0.337799	1.88468	6.03945	FGD4,GALNT11,FGD5,ABLIM1,RAPGEF2,ANO6,ARHGEF7,CDC14C,MTSS1,MYLK,CDC14B
regulation of sister chromatid cohesion (GO:0007063)	0.00288743	0.0224596	13.0724	76.4396	FEN1,CDCA5,BUB1			Golgi vesicle transport (GO:0048193)	0.0406267	0.337799	1.82679	5.85182	SEC24B,MYO1B,SEC24A,CTAGE5,CUX1,KIF26A,COG3,MYO18A,MIA3,SORL1,SPTBN1,RAB33B
DNA deamination (GO:0045006)	0.00288743	0.0224596	13.0724	76.4396	APOBEC3D,APOBEC3G,APOBEC3A			positive regulation of ossification (GO:0045778)	0.0407297	0.337799	3.26815	10.4607	BMPR2,ZHX3,ANO6,IL6ST
response to interleukin-1 (GO:0070555)	0.00289318	0.0224596	3.9985	23.3728	CCL13,CCL8,CCL5,CCL4,XCL2,XCL1,LGALS9			regulation of dendritic spine development (GO:0060998)	0.0416069	0.342539	4.19776	13.3467	CPEB3,SHANK3,SHANK2
regulation of cytokinesis (GO:0032465)	0.00311552	0.0240965	3.94118	22.7459	RACGAP1,PRC1,PLK1,KIF23,CDC6,AURKB,CDC25B			hemopoiesis (GO:0030097)	0.0416082	0.342539	2.76412	8.7884	SNRK,TAL1,NOTCH4,KDR,TEK
response to molecule of bacterial origin (GO:0002237)	0.00318062	0.0245095	3.50678	20.1663	CXCL10,CXCL11,CXCL9,CD6,TNFRSF18,HMGB2,CD27,LGALS9			protein modification by small protein conjugation (GO:0032446)	0.0432084	0.353184	1.65445	5.19782	UBE2H,RNF14,EPAS1,KLHL28,DCUN1D1,UBR3,UBR2,KLHL24,KBTBD11,PJA2,KLHL20,HERC4,RNF103,HECTD1,NEDD4,KLHL8
regulation of interleukin-10 production (GO:0032653)	0.00321718	0.0245207	7.48041	42.932	XCL1,PDCD1LG2,TIGIT,JAK3			monocarboxylic acid transport (GO:0015718)	0.0432179	0.353184	3.20128	10.0568	NCOA2,SLC10A1,SLC6A1,PPARA
positive regulation of neutrophil migration (GO:1902624)	0.00321718	0.0245207	7.48041	42.932	CD74,RAC2,XCL1,NCKAP1L			cellular response to oxygen-containing compound (GO:1901701)	0.0435498	0.354597	1.80559	5.65846	FZD4,SHPK,AKAP9,PDE2A,PDK4,RAPGEF2,SH3BP4,RORA,DRD1,CPEB3,EGFR,CPEB4
positive regulation of calcium ion transmembrane transport (GO:1904427)	0.00321718	0.0245207	7.48041	42.932	CXCL10,CXCL9,CXCL11,XCL1			positive regulation of angiogenesis (GO:0045766)	0.0445795	0.359287	2.42953	7.557	CDH5,PDPK1,KDR,GATA6,TEK,HIPK2
positive regulation of cell division (GO:0051781)	0.00341501	0.0258407	5.46128	31.0177	RACGAP1,KIF23,CDC6,AURKB,CDC25B			DNA-templated transcription, initiation (GO:0006352)	0.0446375	0.359287	2.00107	6.22169	NOTCH3,KAT2B,RRN3,NOTCH4,RORA,NR3C1,PPARA,PPARGC1A,TEAD1
telomere organization (GO:0032200)	0.00341501	0.0258407	5.46128	31.0177	RECQL4,ACD,PCNA,POLD1,RPA2			purine ribonucleoside triphosphate metabolic process (GO:0009205)	0.0450865	0.359287	4.0528	12.5603	ENTPD5,NDUFS1,CLPX
peptidyl-tyrosine phosphorylation (GO:0018108)	0.00359916	0.0271361	3.8313	21.559	HCK,ZAP70,LCK,BTK,PTPN6,SLA2,JAK3			cellular response to nutrient levels (GO:0031669)	0.0457898	0.359287	3.1371	9.67384	KLF10,BMPR2,PDK4,FNIP1
regulation of cAMP metabolic process (GO:0030814)	0.00368449	0.0274829	11.7646	65.9243	CXCL10,CXCL9,CXCL11			mitotic cell cycle arrest (GO:0071850)	0.0465414	0.359287	6.52209	20.0059	CDC14C,CDC14B
positive regulation of interleukin-17 production (GO:0032740)	0.00368449	0.0274829	11.7646	65.9243	IL18,SLAMF6,LY9			regulation of Golgi organization (GO:1903358)	0.0465414	0.359287	6.52209	20.0059	AKAP9,RAB33B
negative regulation of interleukin-10 production (GO:0032693)	0.00368449	0.0274829	11.7646	65.9243	LILRB1,PDCD1LG2,JAK3			regulation of nuclear-transcribed mRNA catabolic process, deadenylation-dependent decay (GO:1900151)	0.0465414	0.359287	6.52209	20.0059	CPEB3,TNRC6B
apoptotic cell clearance (GO:0043277)	0.003728	0.0275137	7.14003	39.9262	FCN1,RAC2,RHOG,RHOH			regulation of nucleocytoplasmic transport (GO:0046822)	0.0465414	0.359287	6.52209	20.0059	NEDD4,UHMK1
positive regulation of granulocyte chemotaxis (GO:0071624)	0.003728	0.0275137	7.14003	39.9262	CD74,RAC2,XCL1,NCKAP1L			negative regulation of focal adhesion assembly (GO:0051895)	0.0465414	0.359287	6.52209	20.0059	DLC1,ARHGAP6
regulation of T cell receptor signaling pathway (GO:0050856)	0.003728	0.0275137	7.14003	39.9262	CD300A,LCK,UBASH3A,LILRB4			pancreas development (GO:0031016)	0.0465414	0.359287	6.52209	20.0059	TCF7L2,PROX1
retrograde vesicle-mediated transport, Golgi to ER (GO:0006890)	0.00386139	0.0283982	3.77863	20.9968	KIF18A,RACGAP1,KIF4A,KIF23,KIF2C,KIF11,KIF15			positive regulation of glycogen metabolic process (GO:0070875)	0.0465414	0.359287	6.52209	20.0059	INSR,SORBS1
leukocyte cell-cell adhesion (GO:0007159)	0.00429112	0.0311218	6.82924	37.2276	CCL5,ITGB2,CLECL1,FERMT3			cell migration involved in sprouting angiogenesis (GO:0002042)	0.0465414	0.359287	6.52209	20.0059	EFNB2,KDR
regulation of double-strand break repair via homologous recombination (GO:0010569)	0.00429112	0.0311218	6.82924	37.2276	RAD51AP1,RAD51,CHEK1,RPA2			regulation of ventricular cardiac muscle cell membrane repolarization (GO:0060307)	0.0465414	0.359287	6.52209	20.0059	AKAP9,SCN4B
regulation of protein localization to nucleus (GO:1900180)	0.00429112	0.0311218	6.82924	37.2276	PYHIN1,PLK1,CDK1,LILRB4			fatty acid transport (GO:0015908)	0.0465414	0.359287	6.52209	20.0059	SLCO2A1,PPARA
protein localization to chromosome (GO:0034502)	0.00429112	0.0311218	6.82924	37.2276	ACD,PLK1,RPA2,CENPA			positive regulation of muscle hypertrophy (GO:0014742)	0.0465414	0.359287	6.52209	20.0059	MEF2A,IL6ST
DNA damage response, signal transduction by p53 class mediator (GO:0030330)	0.00442907	0.0319015	3.67748	19.9304	CCNB1,PCNA,E2F1,CDK1,BRCA1,FOXM1,CDC25C			cellular response to hypoxia (GO:0071456)	0.0481307	0.364922	2.20081	6.6769	EGLN1,EPAS1,GATA6,EP300,RORA,CPEB2,HIPK2
positive regulation of cell cycle (GO:0045787)	0.00442907	0.0319015	3.67748	19.9304	CCNB1,PSRC1,CDK4,CHEK1,CKS2,CKS1B,CDC25B			transcription initiation from RNA polymerase II promoter (GO:0006367)	0.0481775	0.364922	2.06975	6.27726	NOTCH3,KAT2B,NOTCH4,RORA,NR3C1,PPARA,PPARGC1A,TEAD1
positive regulation of purine nucleotide metabolic process (GO:1900544)	0.00460303	0.0329282	10.6945	57.5477	CXCL10,CXCL9,CXCL11			negative regulation of cellular process (GO:0048523)	0.0483511	0.364922	1.53907	4.66226	KLF10,COL18A1,MYOCD,BMPR2,NOTCH4,ITGA1,UBR2,MIA3,PROX1,KAT2B,REST,APC,TMEM127,DLC1,RPS6KA2,MXI1,RAPGEF2,SH3BP4,IRF6,PDE8A
regulation of adaptive immune response (GO:0002819)	0.00460303	0.0329282	10.6945	57.5477	SASH3,IRF1,SAMSN1			negative regulation of cellular response to growth factor stimulus (GO:0090288)	0.0484453	0.364922	3.07543	9.3103	NEDD4,MMRN2,SPRY1,HIPK2
regulation of smooth muscle cell proliferation (GO:0048660)	0.00465556	0.0330782	5.0404	27.0654	IFNG,STAT1,CCL5,IL18,AIF1			glycogen metabolic process (GO:0005977)	0.0487056	0.364922	3.91751	11.8385	UGP2,STBD1,PRKAG2
negative regulation of immune response (GO:0050777)	0.00465556	0.0330782	5.0404	27.0654	CD300A,TRAFD1,LILRB1,SAMSN1,HAVCR2			regulation of phosphatidylinositol 3-kinase activity (GO:0043551)	0.0487056	0.364922	3.91751	11.8385	PIK3R4,PIK3R1,TEK
positive regulation of phosphate metabolic process (GO:0045937)	0.0049089	0.0346433	6.54435	34.7944	IFNG,CCL5,NCKAP1L,CD244			cellular glucose homeostasis (GO:0001678)	0.0487056	0.364922	3.91751	11.8385	ERN1,PIK3R1,PPARGC1A
regulation of defense response to virus by virus (GO:0050690)	0.0049089	0.0346433	6.54435	34.7944	HCK,CD8B,LCK,CD247			regulation of phosphatidylinositol 3-kinase signaling (GO:0014066)	0.0500122	0.364922	2.61616	7.83668	ENTPD5,NEDD4,KDR,TEK,EGFR
positive regulation of supramolecular fiber organization (GO:1902905)	0.00505761	0.035454	3.5816	18.9354	HCK,PSRC1,PLEK,RAC2,RHOG,RHOH,NCKAP1L			cellular response to hormone stimulus (GO:0032870)	0.0500122	0.364922	2.61616	7.83668	GHR,NCOA2,STAT5B,SIK2,NR3C1
regulation of cell cycle G2/M phase transition (GO:1902749)	0.00505761	0.035454	3.5816	18.9354	PLK4,TPX2,HAUS8,PLK1,CDK1,TUBG1,HAUS1			positive regulation of cellular catabolic process (GO:0031331)	0.0500409	0.364922	2.35628	7.05684	ENTPD5,INSR,RC3H1,SH3BP4,PPARA,SH3D19
positive regulation of protein polymerization (GO:0032273)	0.0052182	0.0364578	4.07134	21.3973	HCK,PSRC1,RAC2,RHOG,RHOH,NCKAP1L			ATP metabolic process (GO:0046034)	0.0511842	0.364922	3.01613	8.96491	ENTPD5,PRKAG2,NDUFS1,CLPX
superoxide metabolic process (GO:0006801)	0.00558362	0.0380651	6.28226	32.5918	NCF1,NCF1B,NCF1C,CYBB			negative regulation of response to external stimulus (GO:0032102)	0.0519486	0.364922	2.33283	6.89933	CDH5,RORA,DRD1,TEK,PPARA,CRK
regulation of neutrophil chemotaxis (GO:0090022)	0.00558362	0.0380651	6.28226	32.5918	CD74,RAC2,XCL1,NCKAP1L			response to amino acid (GO:0043200)	0.0524624	0.364922	3.79094	11.1744	SH3BP4,CPEB3,CPEB4
regulation of activated T cell proliferation (GO:0046006)	0.00558362	0.0380651	6.28226	32.5918	IL18,LGALS9,PDCD1LG2,IL12RB1			bone development (GO:0060348)	0.0524624	0.364922	3.79094	11.1744	AKAP13,LRP5,SBDS
interleukin-12-mediated signaling pathway (GO:0035722)	0.00564203	0.0380651	4.79404	24.8212	IFNG,CFL1,LCP1,IL12RB1,LMNB1			anterior/posterior pattern specification (GO:0009952)	0.0524624	0.364922	3.79094	11.1744	BMPR2,LRP5,LRP6
cellular response to interleukin-12 (GO:0071349)	0.00564203	0.0380651	4.79404	24.8212	IFNG,CFL1,LCP1,IL12RB1,LMNB1			macromolecule catabolic process (GO:0009057)	0.0524624	0.364922	3.79094	11.1744	NEDD4,PIK3R4,CLPX
regulation of centriole replication (GO:0046599)	0.00564802	0.0380651	9.80282	50.7438	PLK4,STIL,BRCA1			positive regulation of protein modification process (GO:0031401)	0.0526621	0.364922	2.02937	5.97419	INSR,FLT4,DLC1,KDR,TEK,FNIP1,PDE8A,EGFR
negative regulation of interleukin-2 production (GO:0032703)	0.00564802	0.0380651	9.80282	50.7438	TBX21,XCL1,HAVCR2			pseudouridine synthesis (GO:0001522)	0.0528327	0.364922	6.02008	17.7028	TRUB1,PUS10
negative regulation of cytokine production involved in immune response (GO:0002719)	0.00564802	0.0380651	9.80282	50.7438	XCL1,LILRB1,JAK3			fatty acid beta-oxidation using acyl-CoA oxidase (GO:0033540)	0.0528327	0.364922	6.02008	17.7028	ACOX1,HSD17B4
positive regulation of interleukin-4 production (GO:0032753)	0.00564802	0.0380651	9.80282	50.7438	CD86,LGALS9,HAVCR2			maintenance of protein location in nucleus (GO:0051457)	0.0528327	0.364922	6.02008	17.7028	SUN2,MORC3
regulation of T cell mediated cytotoxicity (GO:0001914)	0.00564802	0.0380651	9.80282	50.7438	XCL1,LILRB1,IL12RB1			negative regulation of adherens junction organization (GO:1903392)	0.0528327	0.364922	6.02008	17.7028	DLC1,ARHGAP6
base conversion or substitution editing (GO:0016553)	0.00564802	0.0380651	9.80282	50.7438	APOBEC3D,APOBEC3G,APOBEC3A			positive regulation of glycolytic process (GO:0045821)	0.0528327	0.364922	6.02008	17.7028	INSR,ENTPD5
replication fork processing (GO:0031297)	0.00631751	0.0423051	6.04032	30.5908	BLM,PCNA,RAD51,EME1			positive regulation of coenzyme metabolic process (GO:0051197)	0.0528327	0.364922	6.02008	17.7028	INSR,ENTPD5
regulation of leukocyte chemotaxis (GO:0002688)	0.00631751	0.0423051	6.04032	30.5908	CXCL10,CXCL9,CXCL11,XCL1			positive regulation of potassium ion transmembrane transport (GO:1901381)	0.0528327	0.364922	6.02008	17.7028	AKAP9,ANO6
cellular response to UV (GO:0034644)	0.0065254	0.0435581	3.87051	19.4766	PCNA,POLD1,CHEK1,CARD16,CDC25A,AURKB			regulation of cell-substrate junction assembly (GO:0090109)	0.0528327	0.364922	6.02008	17.7028	SLK,CLASP1
positive regulation of gene expression (GO:0010628)	0.00661508	0.0440166	1.67568	8.40922	CD86,BLM,CIITA,SPI1,NCF1,CD80,HMGB2,PIK3CD,BRCA1,FOXM1,CD3E,CKS1B,NUP85,TBX21,E2F1,CD38,MYBL2,PIM2,LGALS9,CD74,WARS,STAT1,PYHIN1,RHOG,LILRB1,PSRC1,IFNG,IRF1,CKS2,RAN,PHF19			neural crest cell differentiation (GO:0014033)	0.0528327	0.364922	6.02008	17.7028	TAPT1,LRP6
positive regulation of chemotaxis (GO:0050921)	0.00676733	0.044836	4.57059	22.8331	CXCL10,CXCL9,CXCL11,XCL1,AIF1			N-terminal protein amino acid acetylation (GO:0006474)	0.0528327	0.364922	6.02008	17.7028	KAT2B,EP300
negative regulation of immune effector process (GO:0002698)	0.0068238	0.044836	9.04829	45.1269	CD300A,LILRB1,HAVCR2			regulation of exit from mitosis (GO:0007096)	0.0528327	0.364922	6.02008	17.7028	CDC14C,CDC14B
positive regulation of cyclic nucleotide metabolic process (GO:0030801)	0.0068238	0.044836	9.04829	45.1269	CXCL10,CXCL9,CXCL11			positive regulation of cellular response to insulin stimulus (GO:1900078)	0.0528327	0.364922	6.02008	17.7028	SORBS1,PIK3R1
positive regulation of G1/S transition of mitotic cell cycle (GO:1900087)	0.0068238	0.044836	9.04829	45.1269	CDC45,CDC6,AIF1			filopodium assembly (GO:0046847)	0.0528327	0.364922	6.02008	17.7028	FGD4,FGD5
positive regulation of release of sequestered calcium ion into cytosol (GO:0051281)	0.00711269	0.0465881	5.81631	28.7667	CXCL10,CXCL9,CXCL11,XCL1			JAK-STAT cascade involved in growth hormone signaling pathway (GO:0060397)	0.0528327	0.364922	6.02008	17.7028	GHR,STAT5B
regulation of release of sequestered calcium ion into cytosol (GO:0051279)	0.007385	0.0482211	4.46648	21.9229	CXCL10,CXCL9,CXCL11,JSRP1,XCL1			regulation of cell junction assembly (GO:1901888)	0.0528327	0.364922	6.02008	17.7028	TJP1,RAPGEF2
regulation of innate immune response (GO:0045088)	0.0075194	0.0487946	3.74725	18.3251	GBP5,STAT1,IRF1,CCL5,TRAFD1,PTPN6			regulation of cartilage development (GO:0061035)	0.0528327	0.364922	6.02008	17.7028	BMPR2,TAPT1
negative regulation of cell cycle G2/M phase transition (GO:1902750)	0.0075194	0.0487946	3.74725	18.3251	CHEK1,PLK1,BRCA1,DTL,PSMB10,PSMB9			cellular response to corticosteroid stimulus (GO:0071384)	0.0528327	0.364922	6.02008	17.7028	REST,NR3C1
positive regulation of calcium ion transport into cytosol (GO:0010524)	0.0079712	0.0513528	5.60829	27.0988	CXCL10,CXCL9,CXCL11,XCL1			cellular response to organic cyclic compound (GO:0071407)	0.0531361	0.365885	2.1489	6.3068	AKAP9,PDE2A,RAPGEF2,RORA,DRD1,NR3C1,EGFR
regulation of erythrocyte differentiation (GO:0045646)	0.0079712	0.0513528	5.60829	27.0988	SPI1,STAT1,HMGB2,NCKAP1L			negative regulation of hydrolase activity (GO:0051346)	0.0539002	0.36734	2.30984	6.74616	EGLN1,CNST,SH3BP4,PPP1R12B,CPEB2,ELFN1
negative regulation of viral genome replication (GO:0045071)	0.00804089	0.0513528	4.367	21.063	APOBEC3D,APOBEC3G,CCL5,ISG15,APOBEC3A			regulation of glycolytic process (GO:0006110)	0.0540061	0.36734	2.95907	8.63651	ENTPD5,INSR,PRKAG2,PPARA
vascular endothelial growth factor receptor signaling pathway (GO:0048010)	0.00805534	0.0513528	3.68851	17.7839	NCF1,SH2D2A,NCF4,CYBB,NCKAP1L,VAV1			epidermal growth factor receptor signaling pathway (GO:0007173)	0.0540061	0.36734	2.95907	8.63651	PDPK1,REPS2,PIK3R1,EGFR
regulation of transposition (GO:0010528)	0.00813412	0.0513528	8.40155	40.4256	APOBEC3D,APOBEC3G,APOBEC3A			cellular respiration (GO:0045333)	0.0540061	0.36734	2.95907	8.63651	ALDH5A1,ETFDH,NDUFS1,PPARGC1A
positive regulation of monocyte chemotaxis (GO:0090026)	0.00813412	0.0513528	8.40155	40.4256	CXCL10,CCL5,AIF1			positive regulation of transmembrane receptor protein serine/threonine kinase signaling pathway (GO:0090100)	0.0545612	0.368867	2.54795	7.41053	BMPR2,GATA6,ZNF423,HIPK2,GDF7
positive regulation of natural killer cell mediated cytotoxicity (GO:0045954)	0.00813412	0.0513528	8.40155	40.4256	KLRK1,CRTAM,SLAMF6			ephrin receptor signaling pathway (GO:0048013)	0.0545612	0.368867	2.54795	7.41053	EFNB2,EFNA2,WASL,ARHGEF7,CRK
regulation of T cell migration (GO:2000404)	0.00813412	0.0513528	8.40155	40.4256	CXCL10,CCL5,AIF1			negative regulation of nucleic acid-templated transcription (GO:1903507)	0.0552428	0.372347	1.57215	4.55296	KLF10,USP47,TCF7L2,TLE2,ZHX3,ZNF281,GATA6,PROX1,LDB2,ZHX1,REST,CRY2,ZNF776,PPARA,ZNF423,RBAK,RUNX1T1
positive regulation of natural killer cell mediated immunity (GO:0002717)	0.00813412	0.0513528	8.40155	40.4256	KLRK1,CRTAM,SLAMF6			Wnt signaling pathway (GO:0016055)	0.0558956	0.374188	2.28729	6.59717	PPM1A,TCF7L2,APC,FZD4,LRP5,LRP6
regulation of apoptotic process (GO:0042981)	0.00816519	0.0513941	1.63448	7.85836	BCL2A1,FASLG,BRCA1,CD3E,FGD3,CFL1,E2F1,CASP1,CTLA4,CD38,NCKAP1L,PIM2,JAK3,MAP4K1,CD74,STIL,STAT1,TNFRSF18,GZMA,PLK1,LILRB1,MMP9,VAV1,GZMK,HCK,MELK,LCK,CDK1,BIRC5,CD27,ITGB3BP,MAD2L1			regulation of Wnt signaling pathway (GO:0030111)	0.0558956	0.374188	2.28729	6.59717	PPM1A,ZRANB1,DAAM2,GRB10,LRP5,LRP6
response to lipid (GO:0033993)	0.00869154	0.0518222	2.71017	12.8609	CDKN2D,CXCL10,CXCL11,CXCL9,CD6,TNFRSF18,HMGB2,CD27,LGALS9			positive regulation of RNA metabolic process (GO:0051254)	0.0563546	0.374188	3.67228	10.5618	ERN1,PIK3R1,EGFR
proteolysis involved in cellular protein catabolic process (GO:0051603)	0.00874455	0.0518222	3.20529	15.1909	GZMA,CTSW,ISG15,CPVL,PSMB10,PSMB9,LGMN			negative regulation of protein complex assembly (GO:0031333)	0.0563546	0.374188	3.67228	10.5618	PPM1A,EP300,SORL1
granzyme-mediated apoptotic signaling pathway (GO:0008626)	0.00875241	0.0518222	19.5743	92.7514	GZMB,GZMH			positive regulation of osteoblast differentiation (GO:0045669)	0.0563546	0.374188	3.67228	10.5618	BMPR2,ZHX3,IL6ST
immunological synapse formation (GO:0001771)	0.00875241	0.0518222	19.5743	92.7514	CD6,PRF1			receptor metabolic process (GO:0043112)	0.0569107	0.374536	2.90412	8.324	ARFGEF2,CALCRL,NEDD4,PIK3R4
histone-serine phosphorylation (GO:0035404)	0.00875241	0.0518222	19.5743	92.7514	VRK1,AURKB			ubiquitin-dependent ERAD pathway (GO:0030433)	0.0569107	0.374536	2.90412	8.324	RNF103,SEL1L,DNAJB9,ERLIN2
regulation of lymphocyte apoptotic process (GO:0070228)	0.00875241	0.0518222	19.5743	92.7514	BTK,JAK3			regulation of epidermal growth factor receptor signaling pathway (GO:0042058)	0.0569107	0.374536	2.90412	8.324	ITGA1,SPRY1,ARHGEF7,EGFR
T-helper 17 cell lineage commitment (GO:0072540)	0.00875241	0.0518222	19.5743	92.7514	SLAMF6,LY9			negative regulation of cellular macromolecule biosynthetic process (GO:2000113)	0.0573707	0.376278	1.52291	4.35282	KLF10,USP47,TCF7L2,TLE2,BMPR2,ZHX3,ZNF281,GATA6,PROX1,LDB2,ZHX1,REST,CRY2,ZNF776,CPEB3,PPARA,ZNF423,RBAK,RUNX1T1
regulation of phagocytosis, engulfment (GO:0060099)	0.00875241	0.0518222	19.5743	92.7514	CD300A,NCKAP1L			cellular response to peptide hormone stimulus (GO:0071375)	0.057935	0.376278	2.26518	6.45222	KAT2B,PDPK1,INSR,PIK3R1,SORBS1,CPEB2
regulation of nuclear cell cycle DNA replication (GO:0033262)	0.00875241	0.0518222	19.5743	92.7514	TIPIN,CDC7			regulation of mitotic nuclear division (GO:0007088)	0.059342	0.376278	2.48319	7.01361	TOM1L2,INSR,LRP5,CDC14C,CDC14B
regulation of T cell tolerance induction (GO:0002664)	0.00875241	0.0518222	19.5743	92.7514	IL2RA,LILRB2			positive regulation of nuclear-transcribed mRNA catabolic process, deadenylation-dependent decay (GO:1900153)	0.0594054	0.376278	5.58979	15.782	CPEB3,TNRC6B
centromeric sister chromatid cohesion (GO:0070601)	0.00875241	0.0518222	19.5743	92.7514	BUB1B,BUB1			regulation of RIG-I signaling pathway (GO:0039535)	0.0594054	0.376278	5.58979	15.782	ANKRD17,RNF125
immune response-inhibiting cell surface receptor signaling pathway (GO:0002767)	0.00875241	0.0518222	19.5743	92.7514	LILRB1,LILRB2			negative regulation of steroid biosynthetic process (GO:0010894)	0.0594054	0.376278	5.58979	15.782	PROX1,ERLIN2
positive regulation of T-helper 2 cell differentiation (GO:0045630)	0.00875241	0.0518222	19.5743	92.7514	CD86,IL18			heme biosynthetic process (GO:0006783)	0.0594054	0.376278	5.58979	15.782	ALAD,NFE2L1
negative regulation of leukocyte degranulation (GO:0043301)	0.00875241	0.0518222	19.5743	92.7514	CD300A,LGALS9			positive regulation of cardiac muscle hypertrophy (GO:0010613)	0.0594054	0.376278	5.58979	15.782	MEF2A,IL6ST
pyrimidine deoxyribonucleotide biosynthetic process (GO:0009221)	0.00875241	0.0518222	19.5743	92.7514	DTYMK,TYMS			bone morphogenesis (GO:0060349)	0.0594054	0.376278	5.58979	15.782	BMPR2,LRP5
regulation of interleukin-12 secretion (GO:2001182)	0.00875241	0.0518222	19.5743	92.7514	LILRB1,LGALS9			positive regulation of cell migration involved in sprouting angiogenesis (GO:0090050)	0.0594054	0.376278	5.58979	15.782	RHOJ,KDR
Golgi disassembly (GO:0090166)	0.00875241	0.0518222	19.5743	92.7514	CDK1,VRK1			aorta morphogenesis (GO:0035909)	0.0594054	0.376278	5.58979	15.782	PROX1,MYLK
regulation of cell cycle checkpoint (GO:1901976)	0.00875241	0.0518222	19.5743	92.7514	RPA2,WDR76			regulation of membrane repolarization (GO:0060306)	0.0594054	0.376278	5.58979	15.782	AKAP9,CASQ2
regulation of interleukin-10 secretion (GO:2001179)	0.00875241	0.0518222	19.5743	92.7514	LILRB1,LGALS9			positive regulation of response to endoplasmic reticulum stress (GO:1905898)	0.0594054	0.376278	5.58979	15.782	ERN1,PIK3R1
regulation of T-helper 17 cell lineage commitment (GO:2000328)	0.00875241	0.0518222	19.5743	92.7514	TBX21,IL12RB1
regulation of inositol phosphate biosynthetic process (GO:0010919)	0.00875241	0.0518222	19.5743	92.7514	PLEK,CD244
positive regulation of cytokine-mediated signaling pathway (GO:0001961)	0.00889498	0.0522238	5.41463	25.5693	ZBP1,CD74,CASP1,CD300LF
tRNA-containing ribonucleoprotein complex export from nucleus (GO:0071431)	0.00889498	0.0522238	5.41463	25.5693	NUP93,NUP85,RAN,NUP37
tRNA export from nucleus (GO:0006409)	0.00889498	0.0522238	5.41463	25.5693	NUP93,NUP85,RAN,NUP37
positive regulation of GTPase activity (GO:0043547)	0.0091311	0.0534603	2.40099	11.2752	CCL13,CCL8,SH3BP1,CCL5,CCL4,TBC1D10C,RHOG,XCL2,RGS10,XCL1,EZH2
cellular response to oxygen-containing compound (GO:1901701)	0.0093857	0.0547978	2.13169	9.95193	MAP4K1,CD86,NCF1,H2AFZ,CD80,HMGB2,LILRB1,PDCD1LG2,LILRB2,MMP9,CXCL10,CASP1,CARD16,CCR5
regulation of calcium ion transport (GO:0051924)	0.00947181	0.0548753	4.18074	19.4799	FCRL3,CCL5,CCL4,LILRB1,LILRB2
neutrophil degranulation (GO:0043312)	0.00956667	0.0548753	1.82277	8.4749	ARHGAP9,CD53,FCN1,FCER1G,CD300A,GMFG,ITGB2,RHOG,CYBB,GPR84,LILRB2,MMP9,HK3,MMP25,TYROBP,DOK3,TBC1D10C,COTL1,NCKAP1L,PTPN6,CD33
regulation of spindle organization (GO:0090224)	0.00958222	0.0548753	7.84105	36.444	TPX2,PSRC1,TACC3
establishment of mitotic spindle localization (GO:0040001)	0.00958222	0.0548753	7.84105	36.444	NUSAP1,CENPA,NDC80
regulation of cAMP-mediated signaling (GO:0043949)	0.00958222	0.0548753	7.84105	36.444	CXCL10,CXCL9,CXCL11
regulation of microtubule polymerization or depolymerization (GO:0031110)	0.00958222	0.0548753	7.84105	36.444	STMN1,SKA3,SKA1
DNA ligation (GO:0006266)	0.00958222	0.0548753	7.84105	36.444	PCNA,POLD1,HMGB2
positive regulation of cytokine secretion (GO:0050715)	0.00982752	0.0559741	3.52281	16.2844	FCN1,CD2,CRTAM,LGALS9,CD244,HAVCR2
nucleic acid phosphodiester bond hydrolysis (GO:0090305)	0.00982752	0.0559741	3.52281	16.2844	FEN1,RFC4,PCNA,POLD1,RNASE6,RPA2
regulation of interleukin-1 beta secretion (GO:0050706)	0.00988591	0.0561541	5.23387	24.1629	AIM2,CASP1,LGALS9,CARD16
positive regulation of phosphatidylinositol 3-kinase signaling (GO:0014068)	0.010249	0.0580593	4.09343	18.7503	NCF1,CCL5,IL18,PTPN6,HCST
neutrophil activation involved in immune response (GO:0002283)	0.0104405	0.0589849	1.8066	8.24184	ARHGAP9,CD53,FCN1,FCER1G,CD300A,GMFG,ITGB2,RHOG,CYBB,GPR84,LILRB2,MMP9,HK3,MMP25,TYROBP,DOK3,TBC1D10C,COTL1,NCKAP1L,PTPN6,CD33
response to tumor necrosis factor (GO:0034612)	0.0108983	0.0613429	3.0622	13.8386	CCL13,CCL8,CCL5,CCL4,XCL2,XCL1,BRCA1
regulation of mitotic spindle organization (GO:0060236)	0.0109457	0.0613429	5.06478	22.8665	TPX2,PSRC1,PLK1,TACC3
tRNA transport (GO:0051031)	0.0109457	0.0613429	5.06478	22.8665	NUP93,NUP85,RAN,NUP37
intracellular transport of virus (GO:0075733)	0.0110688	0.0617028	4.00969	18.0581	NUP93,NUP85,KPNA2,RAN,NUP37
transport of virus (GO:0046794)	0.0110688	0.0617028	4.00969	18.0581	NUP93,NUP85,KPNA2,RAN,NUP37
error-free translesion synthesis (GO:0070987)	0.0111708	0.0617785	7.3506	33.0369	PCNA,RFC4,RPA2
negative regulation of transposition (GO:0010529)	0.0111708	0.0617785	7.3506	33.0369	APOBEC3D,APOBEC3G,APOBEC3A
positive regulation of mononuclear cell migration (GO:0071677)	0.0111708	0.0617785	7.3506	33.0369	CXCL10,CCL5,AIF1
neutrophil mediated immunity (GO:0002446)	0.0113776	0.0627562	1.79072	8.01547	ARHGAP9,CD53,FCN1,FCER1G,CD300A,GMFG,ITGB2,RHOG,CYBB,GPR84,LILRB2,MMP9,HK3,MMP25,TYROBP,DOK3,TBC1D10C,COTL1,NCKAP1L,PTPN6,CD33
positive regulation of hydrolase activity (GO:0051345)	0.0114569	0.0630278	2.43613	10.8875	CCL13,CCL8,SH3BP1,CCL5,CCL4,HMGB2,XCL2,RGS10,XCL1,EZH2
response to UV (GO:0009411)	0.011492	0.0630554	3.0284	13.5251	CDKN2D,FEN1,PCNA,POLD1,DTL,CDC25A,AURKB
protein modification by small protein conjugation (GO:0032446)	0.0117669	0.0634681	1.87901	8.34744	PCNA,UBE2I,UHRF1,UBE2C,PLK1,CCNF,CDCA8,ISG15,BRCA1,AURKB,NUP93,NUP85,UBE2S,UBE2T,BIRC5,SAE1,ASB2,NUP37
replication fork protection (GO:0048478)	0.0120517	0.0634681	15.6586	69.1885	BLM,TIPIN
interleukin-18-mediated signaling pathway (GO:0035655)	0.0120517	0.0634681	15.6586	69.1885	IL18,IL18BP
erythrocyte development (GO:0048821)	0.0120517	0.0634681	15.6586	69.1885	G6PD,NCKAP1L
cellular response to interleukin-18 (GO:0071351)	0.0120517	0.0634681	15.6586	69.1885	IL18,IL18BP
release of sequestered calcium ion into cytosol by endoplasmic reticulum (GO:1903514)	0.0120517	0.0634681	15.6586	69.1885	FASLG,CCR5
regulation of T-helper 1 cell differentiation (GO:0045625)	0.0120517	0.0634681	15.6586	69.1885	CD80,JAK3
positive regulation of killing of cells of other organism (GO:0051712)	0.0120517	0.0634681	15.6586	69.1885	IFNG,PRF1
regulation of histone H3-K9 acetylation (GO:2000615)	0.0120517	0.0634681	15.6586	69.1885	CHEK1,BRCA1
positive regulation of NK T cell activation (GO:0051135)	0.0120517	0.0634681	15.6586	69.1885	IL18,RASAL3
negative regulation of T cell mediated immunity (GO:0002710)	0.0120517	0.0634681	15.6586	69.1885	XCL1,LILRB1
negative regulation of alpha-beta T cell activation (GO:0046636)	0.0120517	0.0634681	15.6586	69.1885	CD300A,LILRB1
G-quadruplex DNA unwinding (GO:0044806)	0.0120517	0.0634681	15.6586	69.1885	PIF1,BLM
regulation of activation of Janus kinase activity (GO:0010533)	0.0120517	0.0634681	15.6586	69.1885	CD300A,CCL5
negative regulation of T cell cytokine production (GO:0002725)	0.0120517	0.0634681	15.6586	69.1885	TBX21,XCL1
negative regulation of cyclin-dependent protein serine/threonine kinase activity involved in G1/S transition of mitotic cell cycle (GO:0031658)	0.0120517	0.0634681	15.6586	69.1885	CDKN2D,CDK4
positive regulation of cytoskeleton organization (GO:0051495)	0.0126	0.0661895	3.32366	14.5379	HCK,PLEK,RAC2,RHOG,RHOH,NCKAP1L
error-prone translesion synthesis (GO:0042276)	0.0129021	0.0676072	6.91786	30.0952	PCNA,RFC4,RPA2
base-excision repair (GO:0006284)	0.0132786	0.0692338	4.75733	20.5593	RECQL4,NEIL3,POLD1,RPA2
nucleotide-excision repair, DNA incision, 5'-to lesion (GO:0006296)	0.0132786	0.0692338	4.75733	20.5593	PCNA,RFC4,POLD1,RPA2
nucleosome organization (GO:0034728)	0.0141739	0.0737185	3.23227	13.7577	CHAF1B,CHAF1A,NASP,H2AFX,HMGB2,CENPA
positive regulation of DNA repair (GO:0045739)	0.0145547	0.0755117	4.61717	19.5299	PCNA,H2AFX,BRCA1,FOXM1
cortical actin cytoskeleton organization (GO:0030866)	0.014778	0.0761108	6.5332	27.5349	PLEK,WAS,NCKAP1L
regulation of interleukin-2 production (GO:0032663)	0.014778	0.0761108	6.5332	27.5349	TBX21,XCL1,HAVCR2
integrin-mediated signaling pathway (GO:0007229)	0.014794	0.0761108	3.70631	15.6167	HCK,ITGB2,PLEK,LAT,FERMT3
protein import into nucleus (GO:0006606)	0.0148155	0.0761108	2.86993	12.0884	NUP93,RANBP1,IFNG,NUP85,KPNA2,JAK3,RAN
proteasome-mediated ubiquitin-dependent protein catabolic process (GO:0043161)	0.0152315	0.0773998	1.99909	8.36499	UBE2C,CCNF,PLK1,BUB1B,PSMB10,AURKB,PSMB9,CDC20,CCNB1,PTTG1,UBE2S,TBX21,CDK1,MAD2L1
B cell receptor signaling pathway (GO:0050853)	0.0155544	0.0773998	2.8402	11.8249	CD79A,LCK,BTK,PIK3CD,CTLA4,CD38,NCKAP1L
phagocytosis, engulfment (GO:0006911)	0.0155544	0.0773998	2.8402	11.8249	SH3BP1,ITGB2,RAC2,RHOG,RHOH,FCGR1A,AIF1
negative regulation of leukocyte mediated cytotoxicity (GO:0001911)	0.0158049	0.0773998	13.0482	54.1165	LILRB1,LGALS9
T-helper 17 cell differentiation (GO:0072539)	0.0158049	0.0773998	13.0482	54.1165	SLAMF6,LY9
positive regulation of transforming growth factor beta production (GO:0071636)	0.0158049	0.0773998	13.0482	54.1165	XCL1,LGALS9
positive regulation of mitotic metaphase/anaphase transition (GO:0045842)	0.0158049	0.0773998	13.0482	54.1165	CDT1,DLGAP5
negative regulation of activated T cell proliferation (GO:0046007)	0.0158049	0.0773998	13.0482	54.1165	PDCD1LG2,LGALS9
negative regulation of T-helper cell differentiation (GO:0045623)	0.0158049	0.0773998	13.0482	54.1165	TBX21,JAK3
T-helper cell lineage commitment (GO:0002295)	0.0158049	0.0773998	13.0482	54.1165	SLAMF6,LY9
kinetochore assembly (GO:0051382)	0.0158049	0.0773998	13.0482	54.1165	CENPW,CENPA
positive regulation of regulatory T cell differentiation (GO:0045591)	0.0158049	0.0773998	13.0482	54.1165	LILRB2,LILRB4
regulation of protein ADP-ribosylation (GO:0010835)	0.0158049	0.0773998	13.0482	54.1165	WARS,IFNG
positive regulation of interleukin-2 biosynthetic process (GO:0045086)	0.0158049	0.0773998	13.0482	54.1165	CD86,CD80
regulation of T-helper 2 cell differentiation (GO:0045628)	0.0158049	0.0773998	13.0482	54.1165	CD86,IL18
positive regulation of viral entry into host cell (GO:0046598)	0.0158049	0.0773998	13.0482	54.1165	CD74,LGALS9
negative regulation of single stranded viral RNA replication via double stranded DNA intermediate (GO:0045869)	0.0158049	0.0773998	13.0482	54.1165	APOBEC3D,APOBEC3G
interleukin-1 beta secretion (GO:0050702)	0.0158049	0.0773998	13.0482	54.1165	GBP5,AIM2
telomeric D-loop disassembly (GO:0061820)	0.0158049	0.0773998	13.0482	54.1165	RECQL4,BLM
regulation of T-helper 2 cell cytokine production (GO:2000551)	0.0158049	0.0773998	13.0482	54.1165	TBX21,XCL1
positive regulation of binding (GO:0051099)	0.0158799	0.0775314	3.14575	13.0319	CDT1,PYHIN1,STMN1,HMGB2,MMP9,RAN
positive regulation of phagocytosis (GO:0050766)	0.0159058	0.0775314	4.48502	18.5728	FCER1G,SIRPG,NCKAP1L,CD300LF
positive regulation of cell cycle arrest (GO:0071158)	0.0167839	0.0809476	3.1042	12.6879	CCNB1,PCNA,E2F1,CDK1,BRCA1,CDC25C
positive regulation of interleukin-10 production (GO:0032733)	0.0167997	0.0809476	6.18903	25.2908	XCL1,LGALS9,TIGIT
positive regulation of erythrocyte differentiation (GO:0045648)	0.0167997	0.0809476	6.18903	25.2908	STAT1,HMGB2,NCKAP1L
regulation of monocyte chemotaxis (GO:0090025)	0.0167997	0.0809476	6.18903	25.2908	CXCL10,CCL5,AIF1
positive regulation of phosphatase activity (GO:0010922)	0.0167997	0.0809476	6.18903	25.2908	IFNG,CD300A,PLEK
RNA splicing (GO:0008380)	0.0171103	0.0822549	2.78253	11.3196	EFTUD2,SFPQ,SNRNP40,SNRPD1,SNRPF,WDR62,SNRPB
nucleotide-excision repair, DNA incision (GO:0033683)	0.0173331	0.0829454	4.36022	17.6813	PCNA,RFC4,POLD1,RPA2
positive regulation of mitotic nuclear division (GO:0045840)	0.0173331	0.0829454	4.36022	17.6813	RANBP1,UBE2C,CDCA5,NUSAP1
actin cytoskeleton reorganization (GO:0031532)	0.0180823	0.0861373	3.50722	14.0738	PARVG,PLEK,RAC2,RHOG,RHOH
negative regulation of viral life cycle (GO:1903901)	0.0180823	0.0861373	3.50722	14.0738	FCN1,APOBEC3G,CCL5,ISG15,APOBEC3A
regulation of calcium-mediated signaling (GO:0050848)	0.0188377	0.08933	4.24215	16.8494	JSRP1,PLEK,CCL4,SLA2
DNA duplex unwinding (GO:0032508)	0.0188377	0.08933	4.24215	16.8494	RECQL4,PIF1,BLM,RAD51
regulation of microtubule cytoskeleton organization (GO:0070507)	0.0189683	0.0897461	5.87928	23.3112	STMN1,SKA3,SKA1
DNA damage response, signal transduction by p53 class mediator resulting in cell cycle arrest (GO:0006977)	0.0192771	0.0908759	3.44551	13.6057	CCNB1,PCNA,E2F1,CDK1,CDC25C
negative regulation of interleukin-17 production (GO:0032700)	0.0199875	0.0908759	11.1836	43.7575	IFNG,NCKAP1L
negative regulation of phagocytosis (GO:0050765)	0.0199875	0.0908759	11.1836	43.7575	CD300A,CD300LF
cellular response to interleukin-4 (GO:0071353)	0.0199875	0.0908759	11.1836	43.7575	XCL1,JAK3
negative regulation of T cell apoptotic process (GO:0070233)	0.0199875	0.0908759	11.1836	43.7575	CCL5,JAK3
regulation of T-helper 1 type immune response (GO:0002825)	0.0199875	0.0908759	11.1836	43.7575	XCL1,IL12RB1
regulation of cysteine-type endopeptidase activity involved in apoptotic signaling pathway (GO:2001267)	0.0199875	0.0908759	11.1836	43.7575	LGALS9,MMP9
negative regulation of natural killer cell mediated cytotoxicity (GO:0045953)	0.0199875	0.0908759	11.1836	43.7575	LILRB1,LGALS9
interleukin-1 beta production (GO:0032611)	0.0199875	0.0908759	11.1836	43.7575	GBP5,AIM2
positive regulation of leukocyte apoptotic process (GO:2000108)	0.0199875	0.0908759	11.1836	43.7575	PIK3CD,LGALS9
interleukin-1 secretion (GO:0050701)	0.0199875	0.0908759	11.1836	43.7575	GBP5,AIM2
negative regulation of lymphocyte apoptotic process (GO:0070229)	0.0199875	0.0908759	11.1836	43.7575	CCL5,AURKB
regulation of leukocyte activation (GO:0002694)	0.0199875	0.0908759	11.1836	43.7575	CD74,LCK
response to interleukin-4 (GO:0070670)	0.0199875	0.0908759	11.1836	43.7575	XCL1,JAK3
positive regulation of cytokine production involved in inflammatory response (GO:1900017)	0.0199875	0.0908759	11.1836	43.7575	GBP5,CD6
B cell homeostasis (GO:0001782)	0.0199875	0.0908759	11.1836	43.7575	TNFRSF13B,NCKAP1L
T cell mediated immunity (GO:0002456)	0.0199875	0.0908759	11.1836	43.7575	CD8A,MYO1G
Golgi inheritance (GO:0048313)	0.0199875	0.0908759	11.1836	43.7575	CDK1,VRK1
regulation of intracellular signal transduction (GO:1902531)	0.0201042	0.0912087	1.76517	6.89621	ARHGAP9,ARHGAP11A,BLM,RFC4,RHOG,RHOH,RPA2,BRCA1,GMIP,VAV1,AURKB,FGD3,TPX2,ARHGAP30,RACGAP1,EXO1,CHEK1,RAC2
regulation of viral genome replication (GO:0045069)	0.0205227	0.092706	3.38593	13.1585	APOBEC3G,CCL5,PPIH,ISG15,APOBEC3A
signal transduction involved in mitotic G1 DNA damage checkpoint (GO:0072431)	0.0205227	0.092706	3.38593	13.1585	CCNB1,PCNA,E2F1,CDK1,CDC25C
regulation of chromosome organization (GO:0033044)	0.0212843	0.0957337	5.59902	21.555	CDT1,PIF1,MKI67
negative regulation of cyclin-dependent protein serine/threonine kinase activity (GO:0045736)	0.0212843	0.0957337	5.59902	21.555	CDKN2D,CDK4,PLK1
protein homooligomerization (GO:0051260)	0.0215164	0.0965704	2.19048	8.40911	GBP5,CD79A,BLM,FCER1G,RAD51,PRF1,TK1,CD247,CD3E,CD3D
regulation of multicellular organismal development (GO:2000026)	0.0220833	0.0989031	4.02419	15.344	CXCL10,TIFAB,RACGAP1,CDK1
regulation of signal transduction by p53 class mediator (GO:1901796)	0.0228021	0.101905	2.42276	9.16023	TPX2,BLM,RFC4,EXO1,CHEK1,RPA2,BRCA1,AURKB
chromatin assembly (GO:0031497)	0.0231688	0.103104	3.27273	12.3216	CHAF1B,CHAF1A,H2AFX,HMGB2,CENPA
regulation of cell division (GO:0051302)	0.0231688	0.103104	3.27273	12.3216	BLM,KIF18B,PRC1,PLK1,AURKB
heterotypic cell-cell adhesion (GO:0034113)	0.023748	0.103643	5.34425	19.9889	CD2,ITGB2,LILRB2
regulation of centrosome duplication (GO:0010824)	0.023748	0.103643	5.34425	19.9889	STIL,CCNF,XRCC3
negative regulation of gene expression, epigenetic (GO:0045814)	0.023748	0.103643	5.34425	19.9889	SPI1,PHF19,EZH2
regulation of lamellipodium assembly (GO:0010591)	0.023748	0.103643	5.34425	19.9889	ARPC2,WAS,RAC2
positive regulation of interleukin-1 beta secretion (GO:0050718)	0.023748	0.103643	5.34425	19.9889	AIM2,CASP1,LGALS9
positive regulation of viral life cycle (GO:1903902)	0.0238261	0.103643	3.92339	14.6616	CD74,CCL5,PPIH,LGALS9
positive regulation of interleukin-8 production (GO:0032757)	0.0238261	0.103643	3.92339	14.6616	FCN1,CD2,LGALS9,CD244
cellular response to light stimulus (GO:0071482)	0.0245707	0.103643	3.21891	11.9299	PCNA,PDE6G,POLD1,CDC25A,AURKB
positive regulation of cellular protein localization (GO:1903829)	0.0245707	0.103643	3.21891	11.9299	CDT1,PYHIN1,PLK1,CDK1,NDC80
regulation of B cell apoptotic process (GO:0002902)	0.0245757	0.103643	9.78514	36.2637	BTK,AURKB
superoxide anion generation (GO:0042554)	0.0245757	0.103643	9.78514	36.2637	NCF1,CYBB
macrophage chemotaxis (GO:0048246)	0.0245757	0.103643	9.78514	36.2637	CCL5,CKLF
regulation of attachment of spindle microtubules to kinetochore (GO:0051988)	0.0245757	0.103643	9.78514	36.2637	CCNB1,RACGAP1
mitotic nuclear envelope reassembly (GO:0007084)	0.0245757	0.103643	9.78514	36.2637	REEP4,VRK1
positive regulation of alcohol biosynthetic process (GO:1902932)	0.0245757	0.103643	9.78514	36.2637	IFNG,CD244
regulation of single stranded viral RNA replication via double stranded DNA intermediate (GO:0045091)	0.0245757	0.103643	9.78514	36.2637	APOBEC3D,APOBEC3G
regulation of transforming growth factor beta production (GO:0071634)	0.0245757	0.103643	9.78514	36.2637	XCL1,LGALS9
macrophage migration (GO:1905517)	0.0245757	0.103643	9.78514	36.2637	CCL5,CKLF
regulation of DNA damage checkpoint (GO:2000001)	0.0245757	0.103643	9.78514	36.2637	RPA2,WDR76
positive regulation of smooth muscle cell migration (GO:0014911)	0.0245757	0.103643	9.78514	36.2637	CCL5,AIF1
negative regulation of centrosome duplication (GO:0010826)	0.0245757	0.103643	9.78514	36.2637	CCNF,BRCA1
regulation of podosome assembly (GO:0071801)	0.0245757	0.103643	9.78514	36.2637	HCK,LCP1
regulation of immunoglobulin production (GO:0002637)	0.0245757	0.103643	9.78514	36.2637	SASH3,FCRL3
T cell homeostasis (GO:0043029)	0.0245757	0.103643	9.78514	36.2637	NCKAP1L,JAK3
regulation of dendritic cell apoptotic process (GO:2000668)	0.0245757	0.103643	9.78514	36.2637	LILRB1,LGALS9
positive regulation of nuclease activity (GO:0032075)	0.0245757	0.103643	9.78514	36.2637	PCNA,HMGB2
protein tetramerization (GO:0051262)	0.0253162	0.106552	2.8074	10.3209	GBP5,CD79A,CD74,CCL5,TK1,CD247
protein complex subunit organization (GO:0071822)	0.0256499	0.10774	3.8275	14.0209	CDT1,CENPH,NUF2,NDC80
extrinsic apoptotic signaling pathway (GO:0097191)	0.026026	0.109101	3.16683	11.5547	IFNG,BCL2A1,CD70,CD27,FASLG
positive regulation of cyclin-dependent protein kinase activity (GO:1904031)	0.0263593	0.109188	5.11163	18.5855	PSRC1,CKS2,CKS1B
cytoskeleton-dependent intracellular transport (GO:0030705)	0.0263593	0.109188	5.11163	18.5855	CCDC88B,TUBA1C,TUBA1B
regulation of centrosome cycle (GO:0046605)	0.0263593	0.109188	5.11163	18.5855	CHEK1,XRCC3,KIF11
positive regulation of cAMP metabolic process (GO:0030816)	0.0263593	0.109188	5.11163	18.5855	CXCL10,CXCL9,CXCL11
regulation of viral entry into host cell (GO:0046596)	0.0263593	0.109188	5.11163	18.5855	FCN1,CD74,LGALS9
T cell activation involved in immune response (GO:0002286)	0.0263593	0.109188	5.11163	18.5855	FCER1G,LILRB1,LCP1
regulation of actin filament polymerization (GO:0030833)	0.0275352	0.11347	3.1164	11.195	HCK,RAC2,RHOG,RHOH,NCKAP1L
regulation of G1/S transition of mitotic cell cycle (GO:2000045)	0.0275554	0.11347	3.73618	13.4187	CDC45,E2F1,PTPN6,AIF1
regulation of fibroblast proliferation (GO:0048145)	0.0275554	0.11347	3.73618	13.4187	CD74,CD300A,CDK4,E2F1
negative regulation of peptidyl-tyrosine phosphorylation (GO:0050732)	0.0291179	0.11864	4.89839	17.3227	CD300A,PTPN6,SAMSN1
release of sequestered calcium ion into cytosol (GO:0051209)	0.0291179	0.11864	4.89839	17.3227	LCK,XCL1,FASLG
interleukin-27-mediated signaling pathway (GO:0070106)	0.0295467	0.11864	8.69746	30.6306	STAT1,EBI3
negative regulation of nuclear division (GO:0051784)	0.0295467	0.11864	8.69746	30.6306	CHEK1,FBXO5
immune response-regulating cell surface receptor signaling pathway (GO:0002768)	0.0295467	0.11864	8.69746	30.6306	LILRB1,LILRB2
positive regulation of tumor necrosis factor secretion (GO:1904469)	0.0295467	0.11864	8.69746	30.6306	LGALS9,HAVCR2
regulation of actin filament depolymerization (GO:0030834)	0.0295467	0.11864	8.69746	30.6306	SH3BP1,PLEK
negative regulation of histone acetylation (GO:0035067)	0.0295467	0.11864	8.69746	30.6306	SPI1,BRCA1
negative regulation of cell division (GO:0051782)	0.0295467	0.11864	8.69746	30.6306	BLM,AURKB
cellular response to interferon-beta (GO:0035458)	0.0295467	0.11864	8.69746	30.6306	STAT1,IRF1
negative regulation of T cell differentiation (GO:0045581)	0.0295467	0.11864	8.69746	30.6306	IRF1,CTLA4
interleukin-35-mediated signaling pathway (GO:0070757)	0.0295467	0.11864	8.69746	30.6306	STAT1,EBI3
regulation of chromatin silencing (GO:0031935)	0.0295467	0.11864	8.69746	30.6306	CDC45,UHRF1
positive regulation of B cell activation (GO:0050871)	0.0299685	0.119874	2.45791	8.62139	SASH3,CD74,FCRL3,BTK,CD27,CD38,NCKAP1L
regulation of phosphorylation (GO:0042325)	0.0299685	0.119874	2.45791	8.62139	NUP93,CDKN2D,MCM7,NUP85,CCL5,NCKAP1L,NUP37
cellular response to alcohol (GO:0097306)	0.0320229	0.127121	4.70221	16.1817	BLM,RAD51,BRCA1
protein K11-linked ubiquitination (GO:0070979)	0.0320229	0.127121	4.70221	16.1817	UBE2C,UBE2S,UBE2T
antigen processing and presentation of peptide antigen via MHC class I (GO:0002474)	0.0320229	0.127121	4.70221	16.1817	FCER1G,TAP1,IFI30
positive regulation of fibroblast proliferation (GO:0048146)	0.0320229	0.127121	4.70221	16.1817	CD74,CDK4,E2F1
ciliary basal body-plasma membrane docking (GO:0097711)	0.0333374	0.132089	2.61943	8.90889	PLK4,HAUS8,PLK1,CDK1,TUBG1,HAUS1
Rho protein signal transduction (GO:0007266)	0.034122	0.134943	2.92975	9.89613	CFL1,RAC2,RHOG,WAS,RHOH
regulation of protein glycosylation (GO:0060049)	0.0348785	0.135385	7.82731	26.2675	WARS,IFNG
negative regulation of metabolic process (GO:0009892)	0.0348785	0.135385	7.82731	26.2675	GZMK,GZMA
negative regulation of oxidoreductase activity (GO:0051354)	0.0348785	0.135385	7.82731	26.2675	GZMK,GZMA
regulation of interleukin-2 biosynthetic process (GO:0045076)	0.0348785	0.135385	7.82731	26.2675	CD86,CD80
alternative mRNA splicing, via spliceosome (GO:0000380)	0.0348785	0.135385	7.82731	26.2675	HNRNPM,SFPQ
exit from mitosis (GO:0010458)	0.0348785	0.135385	7.82731	26.2675	UBE2C,UBE2S
negative regulation by host of viral transcription (GO:0043922)	0.0348785	0.135385	7.82731	26.2675	CCL5,CCL4
positive regulation of DNA-dependent DNA replication (GO:2000105)	0.0348785	0.135385	7.82731	26.2675	CDT1,CDC7
positive regulation of granulocyte macrophage colony-stimulating factor production (GO:0032725)	0.0348785	0.135385	7.82731	26.2675	CD80,IL18
cellular response to interleukin-1 (GO:0071347)	0.0350561	0.135385	2.21665	7.42756	CCL13,CCL8,CCL5,CCL4,XCL2,XCL1,PSMB10,PSMB9
positive regulation of myeloid cell differentiation (GO:0045639)	0.0350736	0.135385	4.52113	15.1472	STAT1,HMGB2,NCKAP1L
positive regulation of interleukin-1 secretion (GO:0050716)	0.0350736	0.135385	4.52113	15.1472	AIM2,CASP1,LGALS9
carbohydrate derivative biosynthetic process (GO:1901137)	0.0350736	0.135385	4.52113	15.1472	G6PD,RRM2,GCNT1
RNA splicing, via transesterification reactions with bulged adenosine as nucleophile (GO:0000377)	0.0357316	0.137672	1.92706	6.42043	EFTUD2,HNRNPM,SFPQ,SNRNP40,SNRPD1,PPIH,SNRPF,YBX1,SNRPA,SNRPB,LSM2
B cell activation (GO:0042113)	0.0359083	0.137846	2.88651	9.60281	ZAP70,CD79A,BTK,PIK3CD,JAK3
regulation of protein complex assembly (GO:0043254)	0.0359083	0.137846	2.88651	9.60281	HCK,CDT1,WARS,IFNG,HJURP
positive regulation of cyclin-dependent protein serine/threonine kinase activity (GO:0045737)	0.0382688	0.146104	4.35345	14.2058	PSRC1,CKS2,CKS1B
regulation of cell adhesion mediated by integrin (GO:0033628)	0.0382688	0.146104	4.35345	14.2058	NCKAP1L,ADA,FERMT3
nuclear envelope organization (GO:0006998)	0.0382688	0.146104	4.35345	14.2058	NUP93,REEP4,PLK1
positive regulation of protein kinase B signaling (GO:0051897)	0.0404776	0.151503	2.2931	7.354	CD86,LCK,CD80,IL18,PIK3CD,ICOS,VAV1
DNA replication-independent nucleosome organization (GO:0034724)	0.0405502	0.151503	7.11537	22.8063	NASP,ASF1B
chromatin assembly or disassembly (GO:0006333)	0.0405502	0.151503	7.11537	22.8063	CHAF1B,CHAF1A
positive regulation of T cell mediated cytotoxicity (GO:0001916)	0.0405502	0.151503	7.11537	22.8063	XCL1,IL12RB1
DNA damage response, signal transduction by p53 class mediator resulting in transcription of p21 class mediator (GO:0006978)	0.0405502	0.151503	7.11537	22.8063	BRCA1,FOXM1
cellular response to interleukin-15 (GO:0071350)	0.0405502	0.151503	7.11537	22.8063	IL2RG,JAK3
establishment of chromosome localization (GO:0051303)	0.0405502	0.151503	7.11537	22.8063	KIF2C,NDC80
cellular response to low-density lipoprotein particle stimulus (GO:0071404)	0.0405502	0.151503	7.11537	22.8063	FCER1G,ITGB2
positive regulation of lamellipodium assembly (GO:0010592)	0.0405502	0.151503	7.11537	22.8063	ARPC2,RAC2
regulation of oxidoreductase activity (GO:0051341)	0.0405502	0.151503	7.11537	22.8063	GZMK,GZMA
interleukin-15-mediated signaling pathway (GO:0035723)	0.0405502	0.151503	7.11537	22.8063	IL2RG,JAK3
regulation of leukocyte migration (GO:0002685)	0.0405502	0.151503	7.11537	22.8063	TNFRSF18,RAC2
plasma membrane bounded cell projection morphogenesis (GO:0120039)	0.0407297	0.151903	3.26815	10.4607	RAC2,RHOG,RHOH,NCKAP1L
positive regulation of protein dephosphorylation (GO:0035307)	0.0416069	0.154351	4.19776	13.3467	CDCA2,CD300A,LILRB2
positive regulation of interleukin-1 beta production (GO:0032731)	0.0416069	0.154351	4.19776	13.3467	AIM2,CASP1,LGALS9
nucleobase-containing small molecule interconversion (GO:0015949)	0.0416069	0.154351	4.19776	13.3467	DTYMK,RRM2,TYMS
positive regulation of tyrosine phosphorylation of STAT protein (GO:0042531)	0.0432179	0.160044	3.20128	10.0568	IFNG,TNFRSF18,CCL5,IL18
regulation of cell-cell adhesion (GO:0022407)	0.0450865	0.166669	4.0528	12.5603	SIRPG,ADA,FERMT3
positive regulation of lymphocyte activation (GO:0051251)	0.0463565	0.169065	2.40461	7.38551	CCDC88B,LCK,SIRPG,HLA-DPB1,NCKAP1L,HLA-DPA1
positive regulation of cell adhesion mediated by integrin (GO:0033630)	0.0465414	0.169065	6.52209	20.0059	CCL5,NCKAP1L
establishment of mitotic spindle orientation (GO:0000132)	0.0465414	0.169065	6.52209	20.0059	CENPA,NDC80
negative regulation of secretion (GO:0051048)	0.0465414	0.169065	6.52209	20.0059	CD74,TIFAB
regulation of cyclin-dependent protein serine/threonine kinase activity involved in G1/S transition of mitotic cell cycle (GO:0031657)	0.0465414	0.169065	6.52209	20.0059	CDKN2D,CDK4
neutrophil activation (GO:0042119)	0.0465414	0.169065	6.52209	20.0059	FCER1G,CCL5
DNA damage response, signal transduction resulting in transcription (GO:0042772)	0.0465414	0.169065	6.52209	20.0059	BRCA1,FOXM1
regulation of interferon-gamma biosynthetic process (GO:0045072)	0.0465414	0.169065	6.52209	20.0059	EBI3,LILRB1
regulation of response to interferon-gamma (GO:0060330)	0.0465414	0.169065	6.52209	20.0059	IFNG,STAT1
negative regulation of T cell receptor signaling pathway (GO:0050860)	0.0465414	0.169065	6.52209	20.0059	UBASH3A,LILRB4
MAPK cascade (GO:0000165)	0.04767	0.172866	1.77807	5.41148	MAP4K1,CCL5,IL2RA,IL18,LGALS9,CCR5,RASAL3,IL2RG,JAK3,LAT,PSMB10,PSMB9
regulation of gene silencing by RNA (GO:0060966)	0.0484453	0.175071	3.07543	9.3103	NUP93,NUP85,RAN,NUP37
regulation of posttranscriptional gene silencing (GO:0060147)	0.0484453	0.175071	3.07543	9.3103	NUP93,NUP85,RAN,NUP37
platelet aggregation (GO:0070527)	0.0487056	0.175407	3.91751	11.8385	PLEK,CLIC1,FERMT3
regulation of interleukin-12 production (GO:0032655)	0.0487056	0.175407	3.91751	11.8385	IFNG,TIGIT,JAK3
regulation of phosphatidylinositol 3-kinase signaling (GO:0014066)	0.0500122	0.179496	2.61616	7.83668	NCF1,CCL5,IL18,PTPN6,HCST
nucleic acid metabolic process (GO:0090304)	0.0500122	0.179496	2.61616	7.83668	HNRNPM,FEN1,TK1,KPNA2,RAN
viral process (GO:0016032)	0.050505	0.180955	1.87464	5.59707	NUP93,HCK,RANBP1,CD8B,NUP85,LCK,CXCR6,CD247,RAN,NUP37
protein import (GO:0017038)	0.0511842	0.183075	3.01613	8.96491	NUP93,RANBP1,NUP85,RAN
positive regulation of transcription, DNA-templated (GO:0045893)	0.0513755	0.183446	1.35897	4.03424	CD86,BLM,CIITA,SPI1,NCF1,UHRF1,CD80,HMGB2,BRCA1,YBX1,FOXM1,CD3D,CKS1B,NUP85,TBX21,CHEK1,E2F1,E2F2,CD38,MYBL2,PIM2,CD74,STAT1,H2AFZ,PYHIN1,EAF2,RHOG,IL18,LILRB1,CXCL10,SFPQ,PSRC1,POU2AF1,IRF1,CKS2,RAN,PHF19
viral life cycle (GO:0019058)	0.0519486	0.184562	2.33283	6.89933	NUP93,NUP85,CXCR6,KPNA2,RAN,NUP37
positive regulation of DNA binding (GO:0043388)	0.0524624	0.184562	3.79094	11.1744	PYHIN1,HMGB2,MMP9
regulation of mast cell degranulation (GO:0043304)	0.0528327	0.184562	6.02008	17.7028	CD300A,LGALS9
vitamin D metabolic process (GO:0042359)	0.0528327	0.184562	6.02008	17.7028	UBE2I,LGMN
regulation of interleukin-4 production (GO:0032673)	0.0528327	0.184562	6.02008	17.7028	LGALS9,HAVCR2
regulation of tumor necrosis factor secretion (GO:1904467)	0.0528327	0.184562	6.02008	17.7028	LGALS9,HAVCR2
intra-S DNA damage checkpoint (GO:0031573)	0.0528327	0.184562	6.02008	17.7028	TIPIN,EME1
regulation of exit from mitosis (GO:0007096)	0.0528327	0.184562	6.02008	17.7028	UBE2C,CDCA5
amide transport (GO:0042886)	0.0528327	0.184562	6.02008	17.7028	TAP1,FOLR2
negative regulation of DNA-dependent DNA replication (GO:2000104)	0.0528327	0.184562	6.02008	17.7028	BLM,TIPIN
positive regulation of exosomal secretion (GO:1903543)	0.0528327	0.184562	6.02008	17.7028	IFNG,ATP13A2
positive regulation of cysteine-type endopeptidase activity involved in apoptotic signaling pathway (GO:2001269)	0.0528327	0.184562	6.02008	17.7028	FASLG,LGALS9
inhibition of cysteine-type endopeptidase activity (GO:0097340)	0.0528327	0.184562	6.02008	17.7028	BIRC5,CARD16
protein homotetramerization (GO:0051289)	0.0540061	0.188347	2.95907	8.63651	GBP5,CD79A,TK1,CD247
positive regulation of DNA metabolic process (GO:0051054)	0.0545612	0.189967	2.54795	7.41053	DBF4,PCNA,RAD51,H2AFX,BRCA1
negative regulation of nucleic acid-templated transcription (GO:1903507)	0.0552428	0.192022	1.57215	4.55296	KHDRBS1,CIITA,SPI1,UBE2I,HMGB2,BRCA1,FOXM1,SFPQ,IFNG,IRF1,TBX21,E2F1,DEPDC1,BIRC5,XCL1,CD38,EZH2
positive regulation of DNA replication (GO:0045740)	0.0563546	0.195238	3.67228	10.5618	CDT1,PCNA,DBF4
negative regulation of tumor necrosis factor production (GO:0032720)	0.0563546	0.195238	3.67228	10.5618	LILRB1,LGALS9,HAVCR2
receptor metabolic process (GO:0043112)	0.0569107	0.196557	2.90412	8.324	FCER1G,ITGB2,LILRB1,LGMN
positive regulation of homeostatic process (GO:0032846)	0.0569227	0.196557	2.51515	7.20858	STAT1,HMGB2,PIK3CD,NCKAP1L,LGALS9
negative regulation of cellular macromolecule biosynthetic process (GO:2000113)	0.0573707	0.197778	1.52291	4.35282	KHDRBS1,CIITA,SPI1,UBE2I,HMGB2,CDC6,BRCA1,FOXM1,TYMS,SFPQ,IFNG,TBX21,IRF1,E2F1,DEPDC1,BIRC5,XCL1,CD38,EZH2
regulation of transcription, DNA-templated (GO:0006355)	0.0587786	0.201805	1.28854	3.6517	CD86,CIITA,SPI1,NCF1,CD80,HMGB2,BRCA1,YBX1,FOXM1,CKS1B,CD38,MYBL2,PIM2,FBXO5,ZNF883,TCF19,BATF2,SP110,MED8,RHOG,RHOH,ETV7,SFPQ,PSRC1,IFNG,IRF1,CKS2,DEPDC1,BIRC5,XCL1,KHDRBS1,BLM,PCNA,SP140,TYMS,ASCL2,CDC45,NUP85,TBX21,E2F1,CDT1,CD74,UBE2I,RRM2,STAT1,PYHIN1,CDC6,RAN,EZH2,PHF19
positive regulation of programmed cell death (GO:0043068)	0.0591059	0.201805	1.76064	4.97983	FGD3,GZMK,MELK,BCL2A1,GZMA,E2F1,CTLA4,LILRB1,FASLG,VAV1,ITGB3BP
regulation of actin nucleation (GO:0051125)	0.0594054	0.201805	5.58979	15.782	WAS,CORO1A
dendritic cell chemotaxis (GO:0002407)	0.0594054	0.201805	5.58979	15.782	CCL5,CCR5
leukocyte tethering or rolling (GO:0050901)	0.0594054	0.201805	5.58979	15.782	SELPLG,GCNT1
regulation of exosomal secretion (GO:1903541)	0.0594054	0.201805	5.58979	15.782	IFNG,ATP13A2
leukocyte adhesion to vascular endothelial cell (GO:0061756)	0.0594054	0.201805	5.58979	15.782	SELPLG,GCNT1
ruffle organization (GO:0031529)	0.0594054	0.201805	5.58979	15.782	PLEK,AIF1
regulation of interferon-alpha production (GO:0032647)	0.0594054	0.201805	5.58979	15.782	STAT1,HAVCR2
cell morphogenesis (GO:0000902)	0.0598976	0.203148	2.85117	8.02639	RAC2,RHOG,RHOH,NCKAP1L

## Sheet: GO_Molecular_Functions
Up-regulated pathway analysis								Down-regulated pathway analysis
Term	P-value	FDR	Z-Score	Combined Score	Genes			Term	P-value	FDR	Z-Score	Combined Score	Genes
kinase binding (GO:0019900)	2.30413e-08	5.47969e-06	3.38586	59.5436	ITGB2,WAS,KIF11,FOXM1,CD3E,AURKB,CKS1B,CCNB1,RACGAP1,SIT1,RAC2,CASP1,FBXO5,CDKN2D,WARS,FCRL3,PLK1,RHOG,RHOH,VRK1,CDC6,CDC25C,CDC25A,CDC25B,TPX2,DBF4,LCK,PRC1,CKS2,PTPN6,CARD16,LAT			Rho guanyl-nucleotide exchange factor activity (GO:0005089)	0.000104414	0.0465685	6.20086	56.8442	AKAP13,FGD4,ARHGEF12,DNMBP,MCF2L,ARHGEF7,SOS2,DOCK1
MHC protein binding (GO:0042287)	3.1828e-08	5.47969e-06	17.0023	293.51	CD74,LAG3,CD8B,CD8A,TAP1,LILRB1,PILRA,LILRB2,CD244			transcription regulatory region sequence-specific DNA binding (GO:0000976)	0.000428831	0.0645319	2.62038	20.3196	MEF2A,KLF10,MYOCD,GATA6,JMJD1C,RORA,PROX1,REST,CUX1,TAL1,CRY2,MXI1,PPARA,ZMYND11,RREB1,TEAD1,BAHCC1,NFE2L1
MHC class II receptor activity (GO:0032395)	4.56969e-08	5.47969e-06	59.1984	1000.53	HLA-DRA,HLA-DOA,HLA-DOB,HLA-DQA1,HLA-DPA1,HLA-DQB1			core promoter sequence-specific DNA binding (GO:0001046)	0.000466637	0.0645319	4.86179	37.2897	KLF10,MYOCD,REST,RRN3,RORA,PROX1,RREB1,NFE2L1
MHC class II protein complex binding (GO:0023026)	5.50722e-08	5.47969e-06	30.7498	513.972	CD74,HLA-DMA,HLA-DMB,HLA-DRA,HLA-DOA,HLA-DOB,HLA-DRB1			ligand-dependent nuclear receptor binding (GO:0016922)	0.000708972	0.0645319	12.0887	87.6636	NCOA2,NCOR1,PROX1,PPARGC1A
chemokine activity (GO:0008009)	1.5844e-07	1.12131e-05	11.034	172.769	CCL13,CXCL10,CXCL9,CXCL11,CCL8,CCL5,CCL4,XCL2,XCL1,CKLF			core promoter binding (GO:0001047)	0.000723452	0.0645319	4.04342	29.2399	KLF10,MYOCD,REST,ZNF281,EP300,RORA,PROX1,NR3C1,NFE2L1
double-stranded DNA binding (GO:0003690)	1.69041e-07	1.12131e-05	6.57976	102.599	ZBP1,FEN1,UHRF1,STAT1,XRCC3,HMGB2,MCM10,MND1,YBX1,RAD51AP1,NEIL3,RAD51C,AIM2,RAD51			RNA polymerase II transcription factor binding (GO:0001085)	0.000927061	0.0689115	3.56481	24.8948	MEF2A,TCF7L2,NCOR1,TAL1,GATA6,EP300,LDB2,PPARA,TEAD1,HIPK2
MHC protein complex binding (GO:0023023)	2.27255e-07	1.29211e-05	23.0588	352.735	CD74,HLA-DMA,HLA-DMB,HLA-DRA,HLA-DOA,HLA-DOB,HLA-DRB1			RNA polymerase binding (GO:0070063)	0.00110975	0.0707067	10.4758	71.2734	CCNT2,YTHDC2,NEDD4,ARHGAP5
chemokine receptor binding (GO:0042379)	2.98652e-07	1.48579e-05	10.1837	152.999	CCL13,CXCL10,CXCL9,CXCL11,CCL8,CCL5,CCL4,XCL2,XCL1,CKLF			cadherin binding (GO:0045296)	0.00240885	0.107316	2.2835	13.7663	MKL2,NOTCH3,AHNAK,CTNND1,PTPRM,CLINT1,EGFR,TJP1,CDH5,MYO1B,SLK,CALD1,COBLL1,NUMB,DHX29,CD46,SPTBN1
MHC class I protein binding (GO:0042288)	5.99984e-07	2.65326e-05	29.5931	423.962	CD8B,CD8A,LILRB1,PILRA,LILRB2,CD244			ribosome binding (GO:0043022)	0.0024318	0.107316	5.95868	35.866	YTHDF3,SBDS,CPEB3,CPEB2,CPEB4
DNA secondary structure binding (GO:0000217)	1.40039e-06	5.57356e-05	16.2726	219.335	RECQL4,BLM,NEIL3,RAD51C,RAD51,XRCC3,HMGB2			protein kinase activity (GO:0004672)	0.00261721	0.107316	1.9602	11.6547	STAT5B,CCNT2,MAST4,PDPK1,TIE1,FLT4,INSR,STRADB,PIK3R4,ERLIN2,CDC42BPB,CLK4,EGFR,HIPK2,UHMK1,ERN1,SNRK,SLK,CUX1,RPS6KA2,KDR,PDK4,TEK,SIK2
microtubule binding (GO:0008017)	8.64767e-06	0.000312888	3.82062	44.5416	PLK1,KIF23,KIF11,SKA1,KIF15,CCDC88B,KIF18A,KIF18B,PSRC1,RACGAP1,HAUS8,KIFC1,REEP4,KIF4A,NUSAP1,BIRC5,KIF2C			microtubule plus-end binding (GO:0051010)	0.00288743	0.107316	13.0724	76.4396	DST,APC,CLASP1
3'-5' DNA helicase activity (GO:0043138)	1.04346e-05	0.00033008	24.6111	282.299	GINS1,RECQL4,GINS2,BLM,CDC45			cAMP binding (GO:0030552)	0.00288743	0.107316	13.0724	76.4396	PDE2A,RAPGEF2,RAPGEF4
single-stranded DNA binding (GO:0003697)	1.07815e-05	0.00033008	5.74922	65.7577	RAD51AP1,NEIL3,BLM,RAD51C,CDC45,RAD51,PRIM1,XRCC3,HMGB2,RPA2,MCM10			GTPase regulator activity (GO:0030695)	0.00406656	0.109441	2.28866	12.599	RALGAPA1,RALGAPA2,ARHGAP29,WASL,IQGAP2,ARHGAP5,ARHGAP6,RGS5,ARHGAP21,ARHGAP32,DLC1,GNAQ,RAPGEF2,SH3BP4,CPEB2
tubulin binding (GO:0015631)	2.45564e-05	0.000698104	3.22436	34.225	PLK1,KIF23,KIF11,BRCA1,SKA1,KIF15,CCDC88B,KIF18A,KIF18B,PSRC1,RACGAP1,HAUS8,KIFC1,REEP4,KIF4A,STMN1,NUSAP1,BIRC5,KIF2C			transmembrane receptor protein tyrosine kinase activity (GO:0004714)	0.00411392	0.109441	4.29407	23.589	FLT4,INSR,TIE1,KDR,TEK,EGFR
DNA binding (GO:0003677)	3.25162e-05	0.000779109	2.06449	21.3339	KHDRBS1,BLM,FEN1,PCNA,MCM7,PRIM1,HMGB2,MCM10,BRCA1,YBX1,KIF15,RAD51AP1,RECQL4,CDC45,EXO1,TBX21,POLD1,E2F1,E2F2,MYBL2,ZBP1,CDT1,TIPIN,RFC4,STAT1,H2AFZ,XRCC3,H2AFX,ZBTB32,RPA2,MND1,POU2F2,WDR76,FANCG,NEIL3,SFPQ,RAD51,RAD51C,AIM2,IRF1,EZH2,PHF19,MCM2			transmembrane receptor protein kinase activity (GO:0019199)	0.00446069	0.109441	4.21718	22.8253	FLT4,INSR,TIE1,KDR,TEK,EGFR
DNA polymerase binding (GO:0070182)	3.32785e-05	0.000779109	17.8962	184.521	FANCI,ACD,PCNA,RAD51,FANCD2			PDZ domain binding (GO:0030165)	0.00446069	0.109441	4.21718	22.8253	PLEKHA1,ACOX1,FZD4,KIDINS220,RAPGEF2,ARHGAP29
four-way junction DNA binding (GO:0000400)	3.32785e-05	0.000779109	17.8962	184.521	BLM,RAD51C,RAD51,XRCC3,HMGB2			transcription coactivator binding (GO:0001223)	0.00460303	0.109441	10.6945	57.5477	CCNT2,RORA,TEAD1
superoxide-generating NADPH oxidase activator activity (GO:0016176)	4.40111e-05	0.000973135	31.4435	315.412	NCF1,NCF4,NCF1B,NCF1C			adenyl ribonucleotide binding (GO:0032559)	0.00464202	0.109441	2.25351	12.1072	INSR,PDE2A,PRKAG2,PEX1,CDC42BPB,CLPX,UHMK1,ERN1,MYO1B,SNRK,PDK4,MYO18A,RAPGEF2,SIK2,RAPGEF4
DNA helicase activity (GO:0003678)	5.33623e-05	0.00111619	8.37599	82.4064	RECQL4,GINS1,GINS2,BLM,CDC45,MCM7,MCM6			actin filament binding (GO:0051015)	0.00466229	0.109441	3.01077	16.1626	SVIL,ABLIM1,MYO1B,MYO18A,WASL,IQGAP2,SHROOM4,EGFR,SSFA2
protein kinase binding (GO:0019901)	5.609e-05	0.00111619	2.41772	23.666	ITGB2,PLEK,WAS,KIF11,FOXM1,CD3E,CKS1B,CCNB1,RACGAP1,RAC2,FBXO5,CDKN2D,WARS,PLK1,RHOG,RHOH,VRK1,CDC25C,CDC25A,CDC25B,TPX2,DBF4,LCK,PRC1,CKS2,PTPN6,CD247,LAT			actin binding (GO:0003779)	0.00494276	0.109523	2.31173	12.2749	SVIL,MICAL3,MICAL2,WASL,SORBS1,IQGAP2,MTSS1,EGFR,SHROOM4,SSFA2,ABLIM1,MYO1B,COBLL1,MYO18A
non-membrane spanning protein tyrosine kinase activity (GO:0004715)	8.64553e-05	0.00163853	7.67681	71.8233	HCK,ZAP70,MELK,LCK,BTK,SLA2,JAK3			ubiquitin conjugating enzyme binding (GO:0031624)	0.00558362	0.109523	6.28226	32.5918	RNF125,RNF14,DCUN1D1,PPARA
microtubule motor activity (GO:0003777)	0.000117877	0.00213251	6.0813	55.0106	KIF18A,KIF18B,KIFC1,KIF4A,KIF23,KIF2C,KIF11,KIF15			mitogen-activated protein kinase kinase binding (GO:0031434)	0.0056304	0.109523	4.00213	20.7293	FLT4,INSR,TIE1,KDR,TEK,EGFR
endodeoxyribonuclease activity (GO:0004520)	0.000207618	0.00359269	8.15482	69.1514	FEN1,RAD51C,RAD51,EME1,EXO1,XRCC3			acyl-CoA dehydrogenase activity (GO:0003995)	0.00564802	0.109523	9.80282	50.7438	ACAD8,ACOX1,ACADM
phosphatidylinositol-3,4-bisphosphate binding (GO:0043325)	0.000274477	0.00455175	10.3567	84.9318	NCF1,PLEK,NCF1B,NCF1C,MYO1G			RNA polymerase II activating transcription factor binding (GO:0001102)	0.00618673	0.114929	4.67965	23.7977	MEF2A,NCOR1,EP300,LDB2,HIPK2
CCR chemokine receptor binding (GO:0048020)	0.000331437	0.00527648	7.38917	59.2026	CCL13,CCL8,CCL5,CCL4,XCL2,XCL1			transcription regulatory region DNA binding (GO:0044212)	0.00644219	0.114929	2.00821	10.1312	MEF2A,TCF7L2,ZNF281,GATA6,JMJD1C,RORA,PROX1,NR3C1,REST,NCOR1,TAL1,CRY2,EP300,PPARA,RREB1,TEAD1,BAHCC1,NFE2L1
DNA-dependent ATPase activity (GO:0008094)	0.000424626	0.00647479	4.93801	38.3402	ERCC6L,BLM,RFC4,RAD51C,RAD51,MCM7,XRCC3,MCM6			flavin adenine dinucleotide binding (GO:0050660)	0.00676733	0.116086	4.57059	22.8331	ACOX1,CRY2,ETFDH,MICAL3,MICAL2
cytokine receptor activity (GO:0004896)	0.000466637	0.00647479	4.86179	37.2897	CD74,CXCR3,IL2RA,EBI3,IL21R,CCR5,IL2RG,IL12RB1			ubiquinone binding (GO:0048039)	0.00875241	0.14043	19.5743	92.7514	ETFDH,SDHD
cyclin-dependent protein serine/threonine kinase regulator activity (GO:0016538)	0.000490088	0.00647479	8.94307	68.1544	CDKN2D,CCNB1,CDK4,CKS2,CKS1B			ubiquitin-protein transferase activity (GO:0004842)	0.00912214	0.14043	1.89585	8.90491	UBE2H,RNF14,KLHL28,RC3H1,UBR3,UBR2,MARCH8,KLHL24,KBTBD11,PJA2,KLHL20,HERC4,RNF125,RNF103,HECTD1,RMND5A,NEDD4,KLHL8,FBXO3
annealing helicase activity (GO:0036310)	0.000504318	0.00647479	29.4205	223.37	RECQL4,BLM,RAD54L			ubiquitin protein ligase activity (GO:0061630)	0.0091311	0.14043	2.40099	11.2752	HERC4,UBE2H,RNF125,RNF103,HECTD1,RNF14,NEDD4,RC3H1,UBR3,UBR2,PJA2
histone serine kinase activity (GO:0035174)	0.000504318	0.00647479	29.4205	223.37	MELK,VRK1,AURKB			protein kinase A regulatory subunit binding (GO:0034237)	0.00958222	0.141448	7.84105	36.444	ARFGEF2,AKAP9,PJA2
bubble DNA binding (GO:0000405)	0.000504318	0.00647479	29.4205	223.37	RECQL4,BLM,NEIL3			ubiquitin-like protein conjugating enzyme binding (GO:0044390)	0.0109457	0.141448	5.06478	22.8665	RNF125,RNF14,DCUN1D1,PPARA
cytokine activity (GO:0005125)	0.000535538	0.00666076	3.32861	25.0719	CXCL10,CCL13,CXCL11,CXCL9,CCL8,IFNG,CCL5,CCL4,IL18,XCL2,XCL1,CKLF			ephrin receptor binding (GO:0046875)	0.0111708	0.141448	7.3506	33.0369	EFNB2,EFNA2,CRK
ATP-dependent DNA helicase activity (GO:0004003)	0.000584481	0.00704919	8.5538	63.6812	RECQL4,PIF1,BLM,MCM7,MCM6			insulin receptor binding (GO:0005158)	0.0111708	0.141448	7.3506	33.0369	GRB10,SORBS1,PIK3R1
crossover junction endodeoxyribonuclease activity (GO:0008821)	0.000791945	0.00927041	23.5352	168.065	RAD51C,EME1,XRCC3			FAD binding (GO:0071949)	0.0111708	0.141448	7.3506	33.0369	CRY2,MICAL3,MICAL2
damaged DNA binding (GO:0003684)	0.000950143	0.0108045	5.90891	41.1195	FEN1,PCNA,POLD1,HMGB2,RPA2,FANCG			transcription factor activity, RNA polymerase II core promoter proximal region sequence-specific binding (GO:0000982)	0.0112014	0.141448	2.08295	9.35604	MEF2A,KLF10,MYOCD,ZNF281,TSHZ1,PROX1,NR3C1,REST,NFIA,NFIC,ERG,PPARA,TEAD1,NFE2L1
purine ribonucleoside triphosphate binding (GO:0035639)	0.00106418	0.0117651	2.23591	15.306	MAP4K1,PIF1,BLM,PLK1,RHOG,TAP1,RHOH,TUBG1,RECQL4,TUBA1C,TPX2,ZAP70,TUBA1B,RAD51,KIFC1,BTK,RAC2,MCM6,TRIP13,RHEBL1,RAN			protein tyrosine kinase activity (GO:0004713)	0.01174	0.141448	2.57177	11.4309	STAT5B,CUX1,INSR,FLT4,TIE1,KDR,ERLIN2,TEK,EGFR
histone kinase activity (GO:0035173)	0.00116591	0.0125414	19.6117	132.462	MELK,CDK1,AURKB			N6-methyladenosine-containing RNA binding (GO:1990247)	0.0120517	0.141448	15.6586	69.1885	YTHDF3,YTHDC2
motor activity (GO:0003774)	0.00128787	0.0134887	4.10157	27.295	KIF18A,KIF18B,KIFC1,KIF4A,KIF23,KIF2C,KIF11,KIF15			vascular endothelial growth factor-activated receptor activity (GO:0005021)	0.0120517	0.141448	15.6586	69.1885	FLT4,KDR
exodeoxyribonuclease activity, producing 5'-phosphomonoesters (GO:0016895)	0.00163478	0.0163887	16.8091	107.852	FEN1,EXO1,POLD1			nuclear hormone receptor binding (GO:0035257)	0.0128403	0.142878	3.85205	16.7763	NCOA2,TCF7L2,NCOR1,JMJD1C,EP300
ubiquitin-like protein conjugating enzyme activity (GO:0061650)	0.00164711	0.0163887	9.24241	59.2321	UBE2I,UBE2C,UBE2S,UBE2T			glutamate receptor binding (GO:0035254)	0.0129021	0.142878	6.91786	30.0952	HOMER2,SHANK3,SHANK2
endodeoxyribonuclease activity, producing 3'-phosphomonoesters (GO:0016889)	0.00220629	0.0214171	14.7072	89.956	RAD51C,EME1,XRCC3			MAP kinase kinase kinase activity (GO:0004709)	0.0133708	0.142878	3.27733	14.1406	FLT4,INSR,TIE1,KDR,TEK,EGFR
annealing activity (GO:0097617)	0.00288743	0.0267256	13.0724	76.4396	RECQL4,BLM,RAD54L			transcription corepressor activity (GO:0003714)	0.0134549	0.142878	2.26214	9.74624	TLE2,ZHX3,NCOR1,ZNF281,MXI1,PROX1,ZMYND11,TOB2,ZHX1,RUNX1T1,HIPK2
single-stranded DNA-dependent ATPase activity (GO:0043142)	0.00288743	0.0267256	13.0724	76.4396	PIF1,RFC4,RAD51			phosphatase binding (GO:0019902)	0.0141019	0.146266	2.90029	12.3594	CNST,FLT4,ITGA1,CRY2,PIK3R1,PPP1R12B,EGFR
CARD domain binding (GO:0050700)	0.00460303	0.0416365	10.6945	57.5477	CARD9,CASP1,CARD16			cyclic nucleotide binding (GO:0030551)	0.014778	0.149795	6.5332	27.5349	PDE2A,RAPGEF2,RAPGEF4
phosphotransferase activity, alcohol group as acceptor (GO:0016773)	0.00494276	0.043716	2.31173	12.2749	MAP4K1,PLK1,BUB1B,PIK3CD,CDC7,VRK1,PKMYT1,DGKZ,HK3,CCL8,CCL5,CHEK1,CDK1,BUB1			coreceptor activity involved in Wnt signaling pathway (GO:0071936)	0.0158049	0.154217	13.0482	54.1165	LRP5,LRP6
nucleoside-triphosphatase activity (GO:0017111)	0.00524968	0.0454211	1.96947	10.3389	BLM,NUDT1,RHOG,RHOH,SEPT1,KIF23,KIF11,RAB33A,KIF15,RECQL4,KIF18A,GNGT2,KIF18B,KIFC1,KIF4A,RAC2,RAD54L,KIF2C,ATP13A2,RAN			RNA polymerase II transcription coactivator activity (GO:0001105)	0.0159058	0.154217	4.48502	18.5728	MEF2A,MKL2,MYOCD,HIPK2
phosphotyrosine residue binding (GO:0001784)	0.00558362	0.0472826	6.28226	32.5918	HCK,LCK,SAMSN1,VAV1			Wnt-activated receptor activity (GO:0042813)	0.0167997	0.159419	6.18903	25.2908	FZD4,LRP5,LRP6
deoxyribonuclease activity (GO:0004536)	0.00631751	0.0523827	6.04032	30.5908	RAD51C,RAD51,EME1,XRCC3			hormone receptor binding (GO:0051427)	0.0173331	0.161053	4.36022	17.6813	NCOA2,TCF7L2,NCOR1,EP300
phosphatidylinositol-4,5-bisphosphate 3-kinase activity (GO:0046934)	0.00700966	0.0554425	3.80789	18.8889	CD86,LCK,CD80,PIK3CD,ICOS,VAV1			RNA polymerase II transcription cofactor activity (GO:0001104)	0.0186969	0.16588	3.02429	12.0349	MKL2,MEF2A,MYOCD,ARHGAP5,PPARGC1A,HIPK2
protein serine/threonine kinase activator activity (GO:0043539)	0.00711269	0.0554425	5.81631	28.7667	CCNB1,DBF4,CKS2,CKS1B			ubiquitin-like protein ligase activity (GO:0061659)	0.018867	0.16588	2.24072	8.89644	HERC4,UBE2H,RNF125,HECTD1,RNF14,NEDD4,RC3H1,UBR3,UBR2,PJA2
ATP-dependent microtubule motor activity, plus-end-directed (GO:0008574)	0.00711269	0.0554425	5.81631	28.7667	KIF18A,KIF18B,KIF4A,KIF11			ADP binding (GO:0043531)	0.0189683	0.16588	5.87928	23.3112	ERN1,MYO18A,PRKAG2
phosphoprotein phosphatase activity (GO:0004721)	0.00724375	0.0554425	2.79611	13.7782	DUSP2,LCK,PPP2R2B,PTPN6,CDC25C,CDC25A,DLGAP5,CDC25B,CDKN3			GABA receptor binding (GO:0050811)	0.0199875	0.16642	11.1836	43.7575	ARFGEF2,GABARAPL1
phosphatidylinositol-3,4,5-trisphosphate binding (GO:0005547)	0.0079712	0.0561848	5.60829	27.0988	ARHGAP9,RACGAP1,BTK,MYO1G			armadillo repeat domain binding (GO:0070016)	0.0199875	0.16642	11.1836	43.7575	TCF7L2,STRN3
CXCR chemokine receptor binding (GO:0045236)	0.00813412	0.0561848	8.40155	40.4256	CXCL10,CXCL9,CXCL11			small GTPase binding (GO:0031267)	0.0205227	0.16642	3.38593	13.1585	FGD4,FGD5,SH3BP4,SORL1,RAPGEF4
phosphatidylinositol bisphosphate kinase activity (GO:0052813)	0.0086182	0.0561848	3.63158	17.2641	CD86,LCK,CD80,PIK3CD,ICOS,VAV1			mRNA 3'-UTR binding (GO:0003730)	0.0205227	0.16642	3.38593	13.1585	SECISBP2L,RC3H1,CPEB3,CPEB2,CPEB4
SH3/SH2 adaptor activity (GO:0005070)	0.00873613	0.0561848	4.27185	20.2498	KHDRBS1,SH2D2A,SH2D1A,SLA2,LAT			sequence-specific double-stranded DNA binding (GO:1990837)	0.0224314	0.17865	2.62272	9.95923	MEF2A,CRY2,JMJD1C,RORA,PPARA,BAHCC1,NFE2L1
cysteine-type endopeptidase inhibitor activity (GO:0004869)	0.00873613	0.0561848	4.27185	20.2498	PTTG1,BIRC5,CD27,CARD16,CST7			transcription cofactor binding (GO:0001221)	0.023748	0.185818	5.34425	19.9889	CCNT2,RORA,TEAD1
MHC class II protein binding (GO:0042289)	0.00875241	0.0561848	19.5743	92.7514	CD74,LAG3			cyclic-nucleotide phosphodiesterase activity (GO:0004112)	0.0245757	0.187522	9.78514	36.2637	PDE2A,PDE8A
CD4 receptor binding (GO:0042609)	0.00875241	0.0561848	19.5743	92.7514	CD74,LCK			protein kinase binding (GO:0019901)	0.0248067	0.187522	1.66886	6.16917	TCF7L2,FLT4,TIE1,INSR,GATA6,PRKAG2,NR3C1,EGFR,PJA2,GHR,KAT2B,TOM1L2,SPRED2,APC,RHOJ,KDR,RHOU,TEK,ARHGEF7,CRK
MHC class I receptor activity (GO:0032393)	0.00875241	0.0561848	19.5743	92.7514	LILRB1,LILRB2			SH2 domain binding (GO:0042169)	0.0263593	0.194932	5.11163	18.5855	DLC1,ARHGAP5,CRK
T cell receptor binding (GO:0042608)	0.00875241	0.0561848	19.5743	92.7514	LCK,CD3E			transcriptional activator activity, RNA polymerase II transcription regulatory region sequence-specific binding (GO:0001228)	0.0270485	0.194932	1.8941	6.83792	MEF2A,KLF10,MYOCD,GATA6,RORA,NR3C1,NFIA,NFIC,ERG,IRF6,PPARA,RREB1,NFE2L1
phospholipase activator activity (GO:0016004)	0.00875241	0.0561848	19.5743	92.7514	CCL8,CCL5			ATP binding (GO:0005524)	0.0273313	0.194932	1.94869	7.01476	ERN1,MYO1B,SNRK,INSR,PDK4,MYO18A,PRKAG2,SIK2,PEX1,CDC42BPB,CLPX,UHMK1
cyclin-dependent protein serine/threonine kinase activity (GO:0004693)	0.00889498	0.0561937	5.41463	25.5693	CCNB2,CCNB1,CDK4,CDK1			activating transcription factor binding (GO:0033613)	0.0275352	0.194932	3.1164	11.195	MEF2A,NCOR1,EP300,LDB2,HIPK2
GTPase regulator activity (GO:0030695)	0.00967102	0.0587253	2.12341	9.84969	ARHGAP9,ARHGAP11A,RANBP1,WAS,RHOH,GMIP,RASAL3,ACAP1,ARHGAP30,RACGAP1,SH3BP1,TBC1D10C,RGS10,NCKAP1L			mRNA 3'-UTR AU-rich region binding (GO:0035925)	0.0295467	0.205903	8.69746	30.6306	CPEB3,CPEB2
endonuclease activity (GO:0004519)	0.00982752	0.0587253	3.52281	16.2844	FEN1,RAD51C,RAD51,EME1,XRCC3,RNASE6			transcription coactivator activity (GO:0003713)	0.0320388	0.217545	1.84573	6.3508	MEF2A,MKL2,PHF2,NCOA2,MYOCD,RNF14,RORA,HCFC2,HIPK2,KAT2B,EP300,PPARA,PPARGC1A
cyclin-dependent protein kinase activity (GO:0097472)	0.00988591	0.0587253	5.23387	24.1629	CCNB2,CCNB1,CDK4,CDK1			transcriptional activator activity, RNA polymerase II core promoter proximal region sequence-specific binding (GO:0001077)	0.0321928	0.217545	2.13489	7.33549	MEF2A,KLF10,MYOCD,NFIA,NFIC,ERG,NR3C1,PPARA,NFE2L1
protein phosphorylated amino acid binding (GO:0045309)	0.00988591	0.0587253	5.23387	24.1629	HCK,LCK,SAMSN1,VAV1			pseudouridine synthase activity (GO:0009982)	0.0348785	0.228762	7.82731	26.2675	TRUB1,PUS10
kinase activity (GO:0016301)	0.0112014	0.0631127	2.08295	9.35604	MAP4K1,PLK1,BUB1B,PIK3CD,CDC7,VRK1,PKMYT1,DGKZ,CCL8,LCK,CCL5,CHEK1,CDK1,BUB1			voltage-gated chloride channel activity (GO:0005247)	0.0348785	0.228762	7.82731	26.2675	ANO1,ANO6
GTP binding (GO:0005525)	0.01174	0.0631127	2.57177	11.4309	TPX2,TUBA1C,TUBA1B,RAC2,RHOG,RHOH,TUBG1,RHEBL1,RAN			transcriptional activator activity, RNA polymerase II transcription factor binding (GO:0001190)	0.0360045	0.232725	3.41059	11.3372	MKL2,MEF2A,MYOCD,HIPK2
phosphatidylinositol 3-kinase activity (GO:0035004)	0.011861	0.0631127	3.37131	14.9501	CD86,LCK,CD80,PIK3CD,ICOS,VAV1			Hsp90 protein binding (GO:0051879)	0.0382688	0.237966	4.35345	14.2058	ERN1,KDR,NR3C1
GTPase binding (GO:0051020)	0.011861	0.0631127	3.37131	14.9501	FGD3,ACAP1,RILPL2,WAS,YBX1,LCP1			protein serine/threonine kinase inhibitor activity (GO:0030291)	0.0382688	0.237966	4.35345	14.2058	SPRED2,KAT2B,PRKAG2
superoxide-generating NADPH oxidase activity (GO:0016175)	0.0120517	0.0631127	15.6586	69.1885	NCF1,CYBB			ionotropic glutamate receptor binding (GO:0035255)	0.0405502	0.237966	7.11537	22.8063	SHANK3,SHANK2
lipase activator activity (GO:0060229)	0.0120517	0.0631127	15.6586	69.1885	CCL8,CCL5			histone demethylase activity (H3-K9 specific) (GO:0032454)	0.0405502	0.237966	7.11537	22.8063	PHF2,JMJD1C
flap endonuclease activity (GO:0048256)	0.0120517	0.0631127	15.6586	69.1885	FEN1,EXO1			GTPase inhibitor activity (GO:0005095)	0.0405502	0.237966	7.11537	22.8063	IQGAP2,CPEB2
ATP-dependent 3'-5' DNA helicase activity (GO:0043140)	0.0120517	0.0631127	15.6586	69.1885	RECQL4,BLM			low-density lipoprotein receptor activity (GO:0005041)	0.0405502	0.237966	7.11537	22.8063	SORL1,LRP6
histone threonine kinase activity (GO:0035184)	0.0120517	0.0631127	15.6586	69.1885	CHEK1,VRK1			RNA stem-loop binding (GO:0035613)	0.0405502	0.237966	7.11537	22.8063	RC3H1,CPEB3
ATP binding (GO:0005524)	0.0122551	0.0633448	2.12427	9.35064	MAP4K1,PIF1,BLM,PLK1,TAP1,RECQL4,TPX2,ZAP70,RAD51,KIFC1,BTK,TRIP13,MCM6			protein serine/threonine kinase activity (GO:0004674)	0.0445677	0.258146	1.67755	5.21843	CCNT2,MAST4,PDPK1,STRADB,PIK3R4,CDC42BPB,CLK4,MYLK,UHMK1,HIPK2,ERN1,SNRK,SLK,RPS6KA2,SIK2
ubiquitin conjugating enzyme activity (GO:0061631)	0.0129021	0.065834	6.91786	30.0952	UBE2C,UBE2S,UBE2T			lipoprotein transporter activity (GO:0042954)	0.0465414	0.262753	6.52209	20.0059	CTAGE5,MIA3
purine ribonucleoside binding (GO:0032550)	0.0187292	0.0943575	2.36456	9.40545	TPX2,TUBA1C,TUBA1B,RAC2,RHOG,RHOH,TUBG1,RHEBL1,RAN			ribosomal small subunit binding (GO:0043024)	0.0465414	0.262753	6.52209	20.0059	DHX29,CPEB2
endoribonuclease activity, producing 5'-phosphomonoesters (GO:0016891)	0.0212843	0.105889	5.59902	21.555	FEN1,RNASEH2A,EXO1			GTPase activator activity (GO:0005096)	0.0492538	0.264757	1.82057	5.48133	RGS5,ARHGAP21,ARHGAP32,RALGAPA1,DLC1,RALGAPA2,GNAQ,RAPGEF2,ARHGAP29,ARHGAP5,ARHGAP6
phosphatidylinositol bisphosphate binding (GO:1902936)	0.0218376	0.107301	2.91183	11.1352	NCF1,PLEK,NCF1B,NCF1C,ATP13A2,MYO1G			protein transporter activity (GO:0008565)	0.0500122	0.264757	2.61616	7.83668	CALCRL,CTAGE5,COX18,COG3,MIA3
GTPase activator activity (GO:0005096)	0.0232746	0.112967	1.99865	7.51571	ARHGAP9,ARHGAP11A,RANBP1,ACAP1,ARHGAP30,RACGAP1,SH3BP1,TBC1D10C,RGS10,NCKAP1L,GMIP,RASAL3			protein phosphorylated amino acid binding (GO:0045309)	0.0524624	0.264757	3.79094	11.1744	NEDD4,PIK3R1,CRK
adenyl ribonucleotide binding (GO:0032559)	0.023851	0.11437	1.9302	7.21109	MAP4K1,PIF1,BLM,PLK1,TAP1,RECQL4,TPX2,ZAP70,RAD51,KIFC1,BTK,TRIP13,MCM6			3',5'-cyclic-AMP phosphodiesterase activity (GO:0004115)	0.0528327	0.264757	6.02008	17.7028	PDE2A,PDE8A
oxidized purine DNA binding (GO:0032357)	0.0245757	0.116442	9.78514	36.2637	RECQL4,BLM			lipoprotein particle receptor activity (GO:0030228)	0.0528327	0.264757	6.02008	17.7028	SORL1,LRP6
SH2 domain binding (GO:0042169)	0.0263593	0.123203	5.11163	18.5855	SIT1,LCK,LILRB1			adrenergic receptor binding (GO:0031690)	0.0528327	0.264757	6.02008	17.7028	NEDD4,RAPGEF2
actin binding (GO:0003779)	0.0266218	0.123203	1.95685	7.09558	KIF18A,PARVG,ARPC2,ARPC3,CFL1,WAS,COTL1,LSP1,LCP1,CCR5,AIF1,CORO1A			transmembrane receptor protein tyrosine phosphatase activity (GO:0005001)	0.0528327	0.264757	6.02008	17.7028	PTPRB,PTPRM
guanyl ribonucleotide binding (GO:0032561)	0.0274255	0.125464	2.20176	7.91814	TPX2,TUBA1C,TUBA1B,RAC2,RHOG,RHOH,TUBG1,RHEBL1,RAN			transmembrane receptor protein phosphatase activity (GO:0019198)	0.0528327	0.264757	6.02008	17.7028	PTPRB,PTPRM
protein homodimerization activity (GO:0042803)	0.0282803	0.127904	1.5535	5.53913	BLM,BCL2A1,PLEK,CD3E,CORO1A,CD3D,CD79A,CCL5,TIGIT,G6PD,ACOT7,WARS,FCER1G,APOBEC3G,STAT1,GZMA,CARD9,CRTAM,TAP1,LILRB1,LILRB2,SFPQ,XCL1,CD247,MAD2L1			insulin-like growth factor receptor binding (GO:0005159)	0.0528327	0.264757	6.02008	17.7028	INSR,PIK3R1
RNA polymerase II core promoter sequence-specific DNA binding (GO:0000979)	0.0291179	0.130212	4.89839	17.3227	STAT1,H2AFZ,POU2AF1			peptide N-acetyltransferase activity (GO:0034212)	0.0528327	0.264757	6.02008	17.7028	KAT2B,EP300
protein phosphatase 1 binding (GO:0008157)	0.0295467	0.130662	8.69746	30.6306	LILRB1,LILRB2			regulatory region DNA binding (GO:0000975)	0.0557229	0.276138	1.83921	5.31048	MEF2A,TCF7L2,REST,NCOR1,TAL1,ZNF281,GATA6,PROX1,RREB1,TEAD1
ATP-dependent microtubule motor activity (GO:1990939)	0.0316138	0.138267	3.56598	12.3175	KIF18A,KIF18B,KIF4A,KIF11
ATPase activity (GO:0016887)	0.0319926	0.138403	2.04156	7.02755	BLM,KIF18A,KIF18B,KIFC1,KIF4A,KIF23,KIF2C,ATP13A2,KIF11,KIF15
protein kinase activity (GO:0004672)	0.0342404	0.14311	1.60641	5.42057	PLK4,MAP4K1,PLK1,BUB1B,CDC7,VRK1,PKMYT1,AURKB,HCK,ZAP70,MELK,CCL8,LCK,CCL5,CHEK1,CDK1,BTK,PIM2,JAK3,BUB1
core promoter binding (GO:0001047)	0.0348169	0.14311	2.59051	8.69805	SFPQ,SPI1,STAT1,E2F1,E2F2,EZH2
microtubule plus-end binding (GO:0051010)	0.0348785	0.14311	7.82731	26.2675	KIF18A,KIF2C
DNA replication origin binding (GO:0003688)	0.0348785	0.14311	7.82731	26.2675	CDC45,MCM10
oxidoreductase activity, acting on NAD(P)H, oxygen as acceptor (GO:0050664)	0.0348785	0.14311	7.82731	26.2675	NCF1,CYBB
actin filament binding (GO:0051015)	0.0404776	0.16302	2.2931	7.354	ARPC2,ARPC3,CFL1,WAS,LCP1,CORO1A,AIF1
carbohydrate kinase activity (GO:0019200)	0.0405502	0.16302	7.11537	22.8063	HK3,NAGK
telomeric DNA binding (GO:0042162)	0.0450865	0.179444	4.0528	12.5603	PIF1,BLM,ACD
hydrolase activity, hydrolyzing N-glycosyl compounds (GO:0016799)	0.0465414	0.183401	6.52209	20.0059	NEIL3,CD38
serine-type peptidase activity (GO:0008236)	0.050505	0.197069	1.87464	5.59707	C1QB,FCN1,GZMK,C1QA,CTRL,GZMA,GZMB,MMP9,C1QC,GZMH
phosphatidylinositol phosphate binding (GO:1901981)	0.0522577	0.200261	2.58161	7.61978	ARHGAP9,RACGAP1,NCF4,BTK,MYO1G
G-protein coupled chemoattractant receptor activity (GO:0001637)	0.0528327	0.200261	6.02008	17.7028	CXCR3,CCR5
5'-3' exonuclease activity (GO:0008409)	0.0528327	0.200261	6.02008	17.7028	FEN1,EXO1
nuclease activity (GO:0004518)	0.0598976	0.224591	2.85117	8.02639	FEN1,RNASEH2A,EXO1,RNASE6

## Sheet: Reactome signaling pathways
Up-regulated pathway analysis								Down-regulated pathway analysis
Term	P-value	FDR	Z-Score	Combined Score	Genes			Term	P-value	FDR	Z-Score	Combined Score	Genes
Cell Cycle Homo sapiens R-HSA-1640170	2.26689e-49	1.56189e-46	9.19174	1029.55	FEN1,ERCC6L,MCM7,HJURP,BUB1B,MCM10,BRCA1,FOXM1,LMNB1,CKS1B,CDC20,SGOL2,SGOL1,PTTG1,EXO1,NUF2,CHEK1,MYBL2,OIP5,FBXO5,RFC4,H2AFZ,H2AFX,VRK1,KIF23,CDC25C,TUBG1,CDC25A,CDC25B,HAUS1,NUP93,DBF4,RAD51C,MCM3,BIRC5,MCM5,KIF2C,MCM6,ITGB3BP,MCM2,BLM,PCNA,CDCA5,PRIM1,NCAPG,CDCA8,PKMYT1,TYMS,CENPA,NCAPH,SKA1,PSMB10,AURKB,CCNB2,CCNB1,CDC45,HAUS8,NUP85,POLD1,E2F1,E2F2,BUB1,PLK4,CDKN2D,GINS1,CDT1,GINS2,ACD,CENPW…			RORA activates gene expression Homo sapiens R-HSA-1368082	2.1081e-07	0.000143351	16.6718	256.284	NCOA2,CPT1A,NCOR1,CHD9,EP300,RORA,PPARA,PPARGC1A
Cell Cycle, Mitotic Homo sapiens R-HSA-69278	4.46765e-45	1.53911e-42	9.70088	990.649	FEN1,ERCC6L,MCM7,BUB1B,MCM10,FOXM1,CKS1B,LMNB1,CDC20,SGOL2,SGOL1,PTTG1,NUF2,MYBL2,FBXO5,RFC4,H2AFZ,H2AFX,VRK1,KIF23,CDC25C,TUBG1,CDC25A,CDC25B,HAUS1,NUP93,DBF4,MCM3,BIRC5,MCM5,KIF2C,MCM6,ITGB3BP,MCM2,PCNA,CDCA5,PRIM1,NCAPG,CDCA8,PKMYT1,TYMS,CENPA,NCAPH,SKA1,PSMB10,AURKB,CCNB2,CCNB1,CDC45,HAUS8,NUP85,POLD1,E2F1,E2F2,BUB1,PLK4,CDKN2D,GINS1,CDT1,GINS2,RRM2,UBE2C,GINS3,PLK1,RPA2,CDC7,CDC6,NDC80,ZWINT…			BMAL1:CLOCK,NPAS2 activates circadian gene expression Homo sapiens R-HSA-1368108	7.59658e-07	0.000258284	10.813	152.359	NCOA2,NCOR1,CHD9,CRY2,EP300,RORA,NR3C1,PPARA,PPARGC1A
Immune System Homo sapiens R-HSA-168256	1.21135e-27	2.78207e-25	3.81436	236.406	FCN1,CD86,NCF1,CD80,NCF4,IFI35,IFI30,CDC20,CFL1,LGALS9,KPNA2,HLA-DOA,HLA-DOB,ZBP1,GBP5,CD300A,TAP2,TAP1,CYBB,TRAIP,NUP93,TYROBP,CD8B,CD8A,BTK,EBI3,RASAL3,CD79A,KLRK1,RACGAP1,NUP85,BTLA,TNFRSF17,SLAMF7,NCKAP1L,SLAMF6,ICOS,CD300LF,HLA-DQA1,UBE2C,SH2D1A,CRTAM,ISG15,KIF18A,ARPC2,ARPC3,UBE2S,KIF4A,HLA-DRA,CD27,HLA-DRB1,LAT,LGMN,CIITA,TNFRSF13B,ITGB2,PIK3CD,KIF11,CD3E,CD3D,IL18BP,KIF15,FCGR3A,PSTPIP1,C…			Circadian Clock Homo sapiens R-HSA-400253	3.39591e-06	0.000769739	7.48826	94.2992	NCOA2,CPT1A,NCOR1,CHD9,CRY2,EP300,RORA,NR3C1,PPARA,PPARGC1A
Mitotic Prometaphase Homo sapiens R-HSA-68877	1.17788e-24	2.02889e-22	16.8933	930.791	ERCC6L,CDCA5,BUB1B,NCAPG,CDCA8,CENPA,NCAPH,SKA1,AURKB,CDC20,CCNB2,CCNB1,SGOL2,SGOL1,NUP85,NUF2,BUB1,PLK1,NDC80,ZWINT,KIF18A,CENPH,CDK1,BIRC5,CENPM,KIF2C,NCAPD2,ITGB3BP,MAD2L1,SPC25,NUP37			Rho GTPase cycle Homo sapiens R-HSA-194840	1.17224e-05	0.00199281	4.74885	53.9184	ARHGEF12,ARHGAP29,ARHGAP5,ARHGAP6,ARHGAP32,AKAP13,FGD4,MCF2L,DLC1,RHOJ,RHOU,ARHGEF7,SOS2
Adaptive Immune System Homo sapiens R-HSA-1280218	2.47887e-23	3.41588e-21	4.66754	242.953	CD86,NCF1,CD80,NCF4,ITGB2,PIK3CD,KIF11,IFI30,CD3E,CD3D,KIF15,CDC20,FCGR3A,CTLA4,HLA-DOA,HLA-DOB,CD33,HLA-DPA1,CD300A,TAP2,TAP1,CYBB,KIF23,PDCD1LG2,VAV1,TRAIP,ZAP70,TYROBP,CD8B,LCK,CD8A,BTK,KIF2C,HCST,HLA-DQB1,WAS,PSMB10,CD79A,HLA-DMA,KLRK1,HLA-DMB,RACGAP1,BTLA,SLAMF7,SLAMF6,ICOS,CD300LF,FCGR1A,FCGR1B,HLA-DQA1,CD74,UBE2C,SH2D1A,CRTAM,LILRB1,LILRB2,LILRB4,PSMB9,KIF18A,UBE2S,KIF4A,HLA-DPB1,HLA-DRA,P…			YAP1- and WWTR1 (TAZ)-stimulated gene expression Homo sapiens R-HSA-2032785	6.89872e-05	0.00921157	10.2853	98.5499	NCOA2,KAT2B,CHD9,PPARA,TEAD1,HIPK2
Resolution of Sister Chromatid Cohesion Homo sapiens R-HSA-2500257	4.56531e-22	5.2425e-20	16.2333	797.681	ERCC6L,CDCA5,BUB1B,CDCA8,CENPA,SKA1,AURKB,CDC20,CCNB2,CCNB1,SGOL2,SGOL1,NUP85,NUF2,BUB1,PLK1,NDC80,ZWINT,KIF18A,CENPH,CDK1,BIRC5,CENPM,KIF2C,ITGB3BP,MAD2L1,SPC25,NUP37			Pre-NOTCH Expression and Processing Homo sapiens R-HSA-1912422	8.12786e-05	0.00921157	6.45462	60.7872	KAT2B,NOTCH3,POFUT1,NOTCH4,SEL1L,EP300,TNRC6A,TNRC6B
M Phase Homo sapiens R-HSA-68886	1.2268e-21	1.20752e-19	7.82073	376.567	ERCC6L,CDCA5,NCAPG,CDCA8,BUB1B,CENPA,NCAPH,SKA1,PSMB10,AURKB,LMNB1,CDC20,CCNB2,CCNB1,SGOL2,SGOL1,PTTG1,NUP85,NUF2,FBXO5,BUB1,UBE2C,H2AFZ,PLK1,H2AFX,KIF23,VRK1,ZWINT,NDC80,PSMB9,NUP93,KIF18A,CENPH,CDK1,CENPM,BIRC5,KIF2C,NCAPD2,ITGB3BP,SPC25,MAD2L1,NUP37			PPARA activates gene expression Homo sapiens R-HSA-1989781	0.00012503	0.0119447	4.278	38.4462	NCOA2,CPT1A,NCOR1,CHD9,ACOX1,EP300,RORA,ACADM,PPARA,PPARGC1A,TEAD1
Signaling by Rho GTPases Homo sapiens R-HSA-194315	2.52828e-20	2.17748e-18	6.21868	280.613	ARHGAP9,ARHGAP11A,ERCC6L,NCF1,NCF4,WAS,CDCA8,BUB1B,CENPA,SKA1,AURKB,CDC20,FGD3,SGOL2,SGOL1,RACGAP1,NUP85,NUF2,RAC2,NCKAP1L,BUB1,H2AFZ,PLK1,H2AFX,RHOG,RHOH,CYBB,GMIP,CDC25C,ZWINT,VAV1,NDC80,KIF18A,ARHGAP30,DIAPH3,CENPH,ARPC2,ARPC3,PRC1,BTK,CENPM,BIRC5,KIF2C,ITGB3BP,SPC25,MAD2L1,NUP37			Signaling by Rho GTPases Homo sapiens R-HSA-194315	0.000153415	0.0119447	2.55539	22.4424	NCOA2,ARHGEF12,PDPK1,PIK3R4,ARHGAP29,WASL,IQGAP2,ARHGAP5,ARHGAP6,MYLK,AR,AKAP13,FGD4,ARHGAP32,DLC1,MCF2L,RHOJ,RHOU,ARHGEF7,PPP1R12B,SOS2,CLASP1
Mitotic G1-G1/S phases Homo sapiens R-HSA-453279	3.80396e-20	2.91214e-18	11.6784	522.209	PCNA,MCM7,PRIM1,MCM10,PKMYT1,TYMS,PSMB10,CKS1B,CCNB1,CDC45,E2F1,E2F2,MYBL2,FBXO5,CDKN2D,CDT1,RRM2,RPA2,CDC7,CDC6,CDC25A,PSMB9,POLA2,DBF4,CDK4,CDK1,MCM3,MCM5,MCM6,MCM2			Regulation of lipid metabolism by Peroxisome proliferator-activated receptor alpha (PPARalpha) Homo sapiens R-HSA-400206	0.000158092	0.0119447	4.15513	36.3671	NCOA2,CPT1A,NCOR1,CHD9,ACOX1,EP300,RORA,ACADM,PPARA,PPARGC1A,TEAD1
RHO GTPase Effectors Homo sapiens R-HSA-195258	8.81108e-20	6.07083e-18	7.55278	331.384	ERCC6L,NCF1,NCF4,WAS,CDCA8,BUB1B,CENPA,SKA1,AURKB,CDC20,SGOL2,SGOL1,NUP85,NUF2,RAC2,NCKAP1L,BUB1,H2AFZ,PLK1,H2AFX,RHOG,CYBB,CDC25C,ZWINT,NDC80,KIF18A,DIAPH3,CENPH,ARPC2,ARPC3,PRC1,BTK,CENPM,BIRC5,KIF2C,ITGB3BP,SPC25,MAD2L1,NUP37			Signaling by NOTCH Homo sapiens R-HSA-157118	0.000246851	0.0167859	3.92931	32.6397	NOTCH3,KAT2B,TLE2,NCOR1,POFUT1,NOTCH4,SEL1L,NUMB,EP300,TNRC6A,TNRC6B
G1/S Transition Homo sapiens R-HSA-69206	2.49169e-19	1.56071e-17	13.0383	558.511	PCNA,MCM7,PRIM1,MCM10,PKMYT1,TYMS,PSMB10,CKS1B,CCNB1,CDC45,E2F1,FBXO5,CDT1,RRM2,RPA2,CDC7,CDC6,CDC25A,PSMB9,POLA2,DBF4,CDK4,CDK1,MCM3,MCM5,MCM6,MCM2			Pre-NOTCH Processing in the Endoplasmic Reticulum Homo sapiens R-HSA-1912399	0.000293634	0.0181519	39.2294	319.059	NOTCH3,POFUT1,NOTCH4
Mitotic Metaphase and Anaphase Homo sapiens R-HSA-2555396	6.93547e-19	3.98211e-17	9.3213	389.746	ERCC6L,CDCA5,BUB1B,CDCA8,CENPA,SKA1,PSMB10,AURKB,LMNB1,CDC20,SGOL2,SGOL1,PTTG1,NUP85,NUF2,FBXO5,BUB1,UBE2C,PLK1,VRK1,NDC80,ZWINT,PSMB9,KIF18A,CENPH,BIRC5,CENPM,KIF2C,ITGB3BP,MAD2L1,SPC25,NUP37			Pre-NOTCH Transcription and Translation Homo sapiens R-HSA-1912408	0.000506722	0.0287142	6.75477	51.2522	NOTCH3,KAT2B,NOTCH4,EP300,TNRC6A,TNRC6B
Mitotic Anaphase Homo sapiens R-HSA-68882	5.41332e-18	2.86906e-16	9.01075	358.246	ERCC6L,CDCA5,BUB1B,CDCA8,CENPA,SKA1,PSMB10,AURKB,LMNB1,CDC20,SGOL2,SGOL1,PTTG1,NUP85,NUF2,BUB1,UBE2C,PLK1,VRK1,NDC80,ZWINT,PSMB9,KIF18A,CENPH,BIRC5,CENPM,KIF2C,ITGB3BP,MAD2L1,SPC25,NUP37			RNF mutants show enhanced WNT signaling and proliferation Homo sapiens R-HSA-5340588	0.000791945	0.0379798	23.5352	168.065	FZD4,LRP5,LRP6
DNA Replication Homo sapiens R-HSA-69306	7.48761e-18	3.5065e-16	12.7763	503.812	FEN1,PCNA,MCM7,PRIM1,MCM10,PSMB10,CDC45,POLD1,E2F1,E2F2,GINS1,CDT1,GINS2,RFC4,GINS3,RPA2,CDC7,CDC6,PSMB9,POLA2,DBF4,MCM3,MCM5,MCM6,MCM2			Signal Transduction Homo sapiens R-HSA-162582	0.000810801	0.0379798	1.49497	10.6404	CCNT2,BMPR2,FLT4,CTNND1,PRKAG2,WASL,ARHGAP5,PCSK6,NR3C1,ARHGAP6,MYLK,CDC14B,GHR,CDH5,AKAP13,RGS5,SPRED2,POFUT1,CYP4V2,MCF2L,RPS6KA2,GRB10,KDR,PDK4,EP300,PDE8A,MEF2A,NCOA2,TLE2,CPT1A,ARHGEF12,PDPK1,STRADB,HSPG2,ERBB2IP,AR,KAT2B,PPM1A,NCOR1,AKAP9,RHOJ,NUMB,RAPGEF2,RHOU,IL6ST,PPP1R12B,ARHGEF7,SOS2,CRK,DOCK1,RAPGEF4,NOTCH3,SLC24A1,CALCRL,EPAS1,NOTCH4,SEL1L,LRP5,PIK3R4,PIK3R1,IQGAP2,EGFR,SAV1,LRP6,FGD…
DNA strand elongation Homo sapiens R-HSA-69190	7.63389e-18	3.5065e-16	40.2562	1586.66	GINS1,GINS2,FEN1,PCNA,RFC4,MCM7,PRIM1,GINS3,RPA2,POLA2,CDC45,POLD1,MCM3,MCM5,MCM6,MCM2			NRAGE signals death through JNK Homo sapiens R-HSA-193648	0.00084377	0.0379798	6.06073	42.8956	AKAP13,FGD4,ARHGEF12,MCF2L,ARHGEF7,SOS2
RHO GTPases Activate Formins Homo sapiens R-HSA-5663220	6.19977e-17	2.66978e-15	11.479	428.39	ERCC6L,BUB1B,CDCA8,CENPA,SKA1,AURKB,CDC20,SGOL2,SGOL1,NUP85,NUF2,BUB1,PLK1,NDC80,ZWINT,KIF18A,DIAPH3,CENPH,BIRC5,CENPM,KIF2C,ITGB3BP,MAD2L1,SPC25,NUP37			Signaling by cytosolic FGFR1 fusion mutants Homo sapiens R-HSA-1839117	0.000893643	0.0379798	11.2247	78.7994	STAT5B,CUX1,MYO18A,PIK3R1
Separation of Sister Chromatids Homo sapiens R-HSA-2467813	6.70181e-17	2.7162e-15	8.96577	333.9	ERCC6L,CDCA5,BUB1B,CDCA8,CENPA,SKA1,PSMB10,AURKB,CDC20,SGOL2,SGOL1,PTTG1,NUP85,NUF2,BUB1,UBE2C,PLK1,NDC80,ZWINT,PSMB9,KIF18A,CENPH,BIRC5,CENPM,KIF2C,ITGB3BP,MAD2L1,SPC25,NUP37			FGFR1 mutant receptor activation Homo sapiens R-HSA-1839124	0.000950073	0.0380029	7.56566	52.6492	STAT5B,CUX1,MYO18A,PIK3R1,ERLIN2
S Phase Homo sapiens R-HSA-69242	5.15189e-16	1.97203e-14	10.3142	363.08	FEN1,PCNA,MCM7,CDCA5,PRIM1,PSMB10,CKS1B,CDC45,POLD1,GINS1,CDT1,GINS2,RFC4,GINS3,RPA2,CDC6,CDC25A,CDC25B,PSMB9,POLA2,CDK4,MCM3,MCM5,MCM6,MCM2			Mitochondrial biogenesis Homo sapiens R-HSA-1592230	0.00133184	0.0503139	5.49581	36.3888	NCOA2,NCOR1,CHD9,PRKAG2,PPARA,PPARGC1A
Cell Cycle Checkpoints Homo sapiens R-HSA-69620	1.68374e-15	6.10579e-14	7.78573	264.853	BLM,MCM7,BUB1B,MCM10,BRCA1,PKMYT1,PSMB10,CDC20,CCNB2,CCNB1,CDC45,EXO1,CHEK1,RFC4,UBE2C,H2AFX,RPA2,CDC7,CDC6,CDC25C,CDC25A,PSMB9,DBF4,CDK1,MCM3,MCM5,MCM6,MCM2,MAD2L1			Signaling by WNT in cancer Homo sapiens R-HSA-4791275	0.00146306	0.0523621	6.78196	44.2674	TCF7L2,APC,FZD4,LRP5,LRP6
Activation of the pre-replicative complex Homo sapiens R-HSA-68962	3.13559e-15	1.08021e-13	35.0792	1171.5	CDT1,MCM7,PRIM1,RPA2,MCM10,CDC7,CDC6,POLA2,CDC45,DBF4,MCM3,MCM5,MCM6,MCM2			Signalling by NGF Homo sapiens R-HSA-166520	0.00228395	0.0776542	2.05091	12.4733	MEF2A,ARHGEF12,KIDINS220,PDPK1,INSR,PIK3R1,PCSK6,EGFR,FGD4,AKAP13,SPRED2,RPS6KA2,MCF2L,AKAP9,RAPGEF2,TEK,ARHGEF7,SOS2,CRK,TNRC6A,SPTBN1,TNRC6B
Activation of ATR in response to replication stress Homo sapiens R-HSA-176187	4.27311e-15	1.40199e-13	27.3824	905.985	RFC4,MCM7,RPA2,MCM10,CDC7,CDC6,CDC25C,CDC25A,CDC45,DBF4,CHEK1,MCM3,MCM5,MCM6,MCM2			Signaling by FGFR1 in disease Homo sapiens R-HSA-5655302	0.0024318	0.0787441	5.95868	35.866	STAT5B,CUX1,MYO18A,PIK3R1,ERLIN2
Costimulation by the CD28 family Homo sapiens R-HSA-388841	8.96635e-15	2.8081e-13	14.4939	468.81	CD86,CD80,PDCD1LG2,CD3E,CD3D,VAV1,LCK,BTLA,HLA-DPB1,CTLA4,HLA-DRA,PTPN6,CD247,PDCD1,ICOS,HLA-DQA1,HLA-DRB1,HLA-DPA1,HLA-DQB1			Diseases of signal transduction Homo sapiens R-HSA-5663202	0.00255347	0.0789254	2.3369	13.952	STAT5B,TCF7L2,FZD4,PDPK1,SEL1L,LRP5,PIK3R1,ERLIN2,EGFR,LRP6,KAT2B,NCOR1,CUX1,APC,MYO18A,EP300
PD-1 signaling Homo sapiens R-HSA-389948	9.86927e-15	2.95649e-13	40.0144	1290.44	PDCD1LG2,CD3E,CD3D,LCK,HLA-DPB1,HLA-DRA,PTPN6,CD247,PDCD1,HLA-DQA1,HLA-DRB1,HLA-DPA1,HLA-DQB1			G alpha (12/13) signalling events Homo sapiens R-HSA-416482	0.00268319	0.0792797	4.05751	24.0235	AKAP13,FGD4,ARHGEF12,MCF2L,PIK3R1,ARHGEF7,SOS2
G2/M Checkpoints Homo sapiens R-HSA-69481	5.30657e-14	1.52343e-12	8.15789	249.364	BLM,MCM7,MCM10,BRCA1,PKMYT1,PSMB10,CCNB2,CCNB1,CDC45,EXO1,CHEK1,RFC4,H2AFX,RPA2,CDC7,CDC6,CDC25C,CDC25A,PSMB9,DBF4,CDK1,MCM3,MCM5,MCM6,MCM2			L1CAM interactions Homo sapiens R-HSA-373760	0.00279811	0.0792797	3.58684	21.0864	NFASC,RPS6KA2,ITGA1,NUMB,SCN4A,SCN4B,EGFR,SPTBN1
Synthesis of DNA Homo sapiens R-HSA-69239	2.86333e-13	7.89135e-12	10.5103	303.554	GINS1,CDT1,GINS2,FEN1,RFC4,PCNA,MCM7,PRIM1,GINS3,RPA2,CDC6,PSMB10,PSMB9,POLA2,CDC45,POLD1,MCM3,MCM5,MCM6,MCM2			Transcriptional activation of mitochondrial biogenesis Homo sapiens R-HSA-2151201	0.00306034	0.0832414	5.6176	32.5216	NCOA2,NCOR1,CHD9,PPARA,PPARGC1A
E2F mediated regulation of DNA replication Homo sapiens R-HSA-113510	4.63518e-13	1.22832e-11	26	738.398	CDT1,PCNA,RRM2,PRIM1,CDC6,TYMS,CDC25A,CCNB1,POLA2,CDC45,E2F1,CDK1,FBXO5			Fatty acid, triacylglycerol, and ketone body metabolism Homo sapiens R-HSA-535734	0.00331424	0.08668	2.52494	14.4162	NCOA2,CPT1A,MMAA,CHD9,PRKAG2,RORA,NCOR1,ACOX1,EP300,ACADM,PPARA,PPARGC1A,TEAD1
Translocation of ZAP-70 to Immunological synapse Homo sapiens R-HSA-202430	6.01503e-13	1.53495e-11	43.8425	1233.7	ZAP70,LCK,HLA-DPB1,HLA-DRA,CD247,CD3E,CD3D,HLA-DQA1,HLA-DRB1,HLA-DPA1,HLA-DQB1			NICD traffics to nucleus Homo sapiens R-HSA-157052	0.00368449	0.0894804	11.7646	65.9243	NOTCH3,KAT2B,NOTCH4
Unwinding of DNA Homo sapiens R-HSA-176974	7.31032e-13	1.79886e-11	119.126	3328.9	GINS1,GINS2,CDC45,MCM7,GINS3,MCM3,MCM5,MCM6,MCM2			Notch-HLH transcription pathway Homo sapiens R-HSA-350054	0.00368449	0.0894804	11.7646	65.9243	NOTCH3,KAT2B,NOTCH4
MHC class II antigen presentation Homo sapiens R-HSA-2132295	9.4418e-13	2.24324e-11	9.74749	269.893	CD74,KIF23,KIF11,IFI30,KIF15,KIF18A,HLA-DMA,HLA-DMB,RACGAP1,KIF4A,HLA-DPB1,HLA-DRA,KIF2C,HLA-DOA,HLA-DOB,HLA-DQA1,HLA-DRB1,LGMN,HLA-DPA1,HLA-DQB1			Cell death signalling via NRAGE, NRIF and NADE Homo sapiens R-HSA-204998	0.00411392	0.0964644	4.29407	23.589	AKAP13,FGD4,ARHGEF12,MCF2L,ARHGEF7,SOS2
Generation of second messenger molecules Homo sapiens R-HSA-202433	1.14061e-12	2.61959e-11	23.6339	649.921	WAS,CD3E,CD3D,ZAP70,LCK,HLA-DPB1,HLA-DRA,CD247,HLA-DQA1,LAT,HLA-DRB1,HLA-DPA1,HLA-DQB1			DCC mediated attractive signaling Homo sapiens R-HSA-418885	0.00460303	0.103828	10.6945	57.5477	ABLIM1,WASL,DOCK1
Immunoregulatory interactions between a Lymphoid and a non-Lymphoid cell Homo sapiens R-HSA-198933	1.20141e-12	2.67023e-11	7.34201	201.52	CD300A,CRTAM,SH2D1A,ITGB2,LILRB1,LILRB2,CD3E,CD3D,LILRB4,FCGR3A,TYROBP,KLRK1,CD8B,CD8A,SLAMF7,SLAMF6,SIGLEC1,CD247,CD300LF,FCGR1A,HCST,SIGLEC7,CLEC2D,CD33			Membrane Trafficking Homo sapiens R-HSA-199991	0.00473622	0.103828	1.98958	10.6493	ANKRD28,SEC16B,SEC24B,SEC24A,EXOC8,RALGAPA2,COG3,PRKAG2,MIA3,CLINT1,RAB33B,TGOLN2,TJP1,CTAGE5,CUX1,MAN2A2,KIF26A,VPS36,SPTBN1,SH3D19
DNA Replication Pre-Initiation Homo sapiens R-HSA-69002	1.43471e-12	2.93779e-11	11.341	309.27	CDT1,MCM7,PRIM1,RPA2,MCM10,CDC7,CDC6,PSMB10,PSMB9,POLA2,DBF4,CDC45,MCM3,E2F1,E2F2,MCM5,MCM6,MCM2			Developmental Biology Homo sapiens R-HSA-1266738	0.00488603	0.103828	1.69997	9.04618	EPAS1,CHD9,GATA6,WASL,PCSK6,EGFR,EFNB2,SPRED2,ABLIM1,RPS6KA2,KDR,EP300,PPARGC1A,SPTBN1,CLASP1,MEF2A,NCOA2,ARHGEF12,ITGA1,NFASC,NCOR1,EFNA2,AKAP9,NUMB,RAPGEF2,SCN4A,TEK,PPARA,ARHGEF7,SOS2,SCN4B,DOCK1
M/G1 Transition Homo sapiens R-HSA-68874	1.43471e-12	2.93779e-11	11.341	309.27	CDT1,MCM7,PRIM1,RPA2,MCM10,CDC7,CDC6,PSMB10,PSMB9,POLA2,DBF4,CDC45,MCM3,E2F1,E2F2,MCM5,MCM6,MCM2			Interaction between L1 and Ankyrins Homo sapiens R-HSA-445095	0.00558362	0.115056	6.28226	32.5918	NFASC,SCN4A,SCN4B,SPTBN1
G1/S-Specific Transcription Homo sapiens R-HSA-69205	1.44971e-12	2.93779e-11	56.8309	1549.19	CDT1,PCNA,RRM2,CDC45,E2F1,CDK1,CDC6,FBXO5,TYMS,CDC25A			IRS activation Homo sapiens R-HSA-74713	0.00593281	0.115266	26.1004	133.823	INSR,GRB10
Chromosome Maintenance Homo sapiens R-HSA-73886	3.60568e-11	7.09804e-10	9.91169	238.336	FEN1,ACD,RFC4,PCNA,CENPW,H2AFZ,PRIM1,H2AFX,HJURP,RPA2,CENPA,POLA2,CENPH,POLD1,CENPM,OIP5,ITGB3BP			PTK6 Expression Homo sapiens R-HSA-8849473	0.00593281	0.115266	26.1004	133.823	EPAS1,NR3C1
Cytokine Signaling in Immune system Homo sapiens R-HSA-1280215	4.92654e-11	9.42885e-10	3.34079	79.2896	CIITA,TNFRSF13B,EBI3,PIK3CD,IFI35,RASAL3,IL2RG,IFI30,PSMB10,IL18BP,NUP85,CASP1,TNFRSF17,LGALS9,IL12RB1,KPNA2,FCGR1A,JAK3,FCGR1B,HLA-DQA1,HAVCR2,HLA-DPA1,GBP5,DUSP2,STAT1,CD70,TNFRSF18,IL18,ISG15,VAV1,PSMB9,NUP93,HCK,IFNG,LCK,IL2RA,IRF1,HLA-DPB1,LTA,HLA-DRA,CD27,PTPN6,HLA-DRB1,LAT,HLA-DQB1,NUP37			Signaling by PTK6 Homo sapiens R-HSA-8848021	0.0065254	0.123258	3.87051	19.4766	SPRED2,EPAS1,NR3C1,DOCK1,CRK,EGFR
Phosphorylation of CD3 and TCR zeta chains Homo sapiens R-HSA-202427	1.24904e-10	2.32592e-09	28.4052	647.738	LCK,HLA-DPB1,HLA-DRA,CD247,CD3E,CD3D,HLA-DQA1,HLA-DRB1,HLA-DPA1,HLA-DQB1			Metabolism of lipids and lipoproteins Homo sapiens R-HSA-556833	0.00860528	0.147527	1.70416	8.10395	CERK,CHD9,PIK3R4,PRKAG2,HSD17B4,RORA,PIK3R1,NEU3,COL4A3BP,OSBP,EP300,ACADM,PPARGC1A,TEAD1,NCOA2,SEC24B,PLA2G12A,CPT1A,SEC24A,MMAA,PNPLA7,SLC10A1,HSPG2,CYP2C8,NCOR1,ACOX1,PPARA
DNA Repair Homo sapiens R-HSA-73894	1.67044e-10	3.02878e-09	4.62842	104.198	FEN1,BLM,PCNA,BRCA1,RAD51AP1,EME1,EXO1,POLD1,CHEK1,KPNA2,FANCI,POLQ,TIPIN,UBE2I,RFC4,XRCC3,H2AFX,ZBTB32,FANCA,RPA2,ISG15,FANCB,FANCG,RAD51C,RAD51,KIAA0101,FANCD2,UBE2T,DTL			RSK activation Homo sapiens R-HSA-444257	0.00875241	0.147527	19.5743	92.7514	PDPK1,RPS6KA2
Homology Directed Repair Homo sapiens R-HSA-5693538	8.37858e-10	1.48022e-08	7.24481	151.418	POLQ,TIPIN,BLM,FEN1,UBE2I,RFC4,PCNA,XRCC3,H2AFX,RPA2,BRCA1,RAD51AP1,RAD51C,RAD51,EME1,EXO1,POLD1,CHEK1			Beta-oxidation of very long chain fatty acids Homo sapiens R-HSA-390247	0.00875241	0.147527	19.5743	92.7514	ACOX1,HSD17B4
Cyclin A/B1 associated events during G2/M transition Homo sapiens R-HSA-69273	1.32242e-09	2.27788e-08	27.4766	561.726	CCNB2,CCNB1,PLK1,CDK1,PKMYT1,FOXM1,CDC25C,CDC25A,CDC25B			Smooth Muscle Contraction Homo sapiens R-HSA-445355	0.00889498	0.147527	5.41463	25.5693	CALD1,ITGA1,SORBS1,MYLK
Polo-like kinase mediated events Homo sapiens R-HSA-156711	1.55738e-09	2.61716e-08	39.6179	803.461	CCNB2,CCNB1,PLK1,MYBL2,PKMYT1,FOXM1,CDC25C,CDC25A			Cargo concentration in the ER Homo sapiens R-HSA-5694530	0.00889498	0.147527	5.41463	25.5693	SEC24B,SEC24A,CTAGE5,MIA3
DNA Double-Strand Break Repair Homo sapiens R-HSA-5693532	3.93492e-09	6.45515e-08	6.07376	117.548	POLQ,TIPIN,BLM,FEN1,UBE2I,RFC4,PCNA,XRCC3,H2AFX,RPA2,BRCA1,RAD51AP1,RAD51C,RAD51,EME1,EXO1,POLD1,CHEK1,KPNA2			Pre-NOTCH Processing in Golgi Homo sapiens R-HSA-1912420	0.00958222	0.155141	7.84105	36.444	NOTCH3,NOTCH4,SEL1L
HDR through Homologous Recombination (HRR) Homo sapiens R-HSA-5685942	5.23743e-09	8.39207e-08	10.1799	194.104	BLM,RFC4,PCNA,XRCC3,RPA2,BRCA1,RAD51AP1,RAD51C,RAD51,EME1,EXO1,POLD1,CHEK1			Axon guidance Homo sapiens R-HSA-422475	0.0107668	0.168803	1.77444	8.0405	ARHGEF12,ITGA1,WASL,EGFR,EFNB2,SPRED2,ABLIM1,NFASC,EFNA2,RPS6KA2,AKAP9,NUMB,KDR,RAPGEF2,SCN4A,TEK,ARHGEF7,SOS2,SCN4B,DOCK1,SPTBN1,CLASP1
Cyclin B2 mediated events Homo sapiens R-HSA-157881	9.57491e-09	1.49934e-07	97500	1.80025e+06	CCNB2,CDK1,CDC25C,CDC25A,CDC25B			GABA synthesis, release, reuptake and degradation Homo sapiens R-HSA-888590	0.0111708	0.168803	7.3506	33.0369	ALDH5A1,ABAT,SLC6A1
Interferon gamma signaling Homo sapiens R-HSA-877300	9.86013e-09	1.5097e-07	7.70103	141.967	GBP5,CIITA,STAT1,IFI30,IFNG,IRF1,HLA-DPB1,HLA-DRA,PTPN6,FCGR1A,FCGR1B,HLA-DQA1,HLA-DRB1,HLA-DPA1,HLA-DQB1			Citric acid cycle (TCA cycle) Homo sapiens R-HSA-71403	0.0111708	0.168803	7.3506	33.0369	NNT,SUCLG2,SDHD
HDR through Homologous Recombination (HR) or Single Strand Annealing (SSA) Homo sapiens R-HSA-5693567	1.91973e-08	2.87542e-07	6.68182	118.726	TIPIN,BLM,UBE2I,RFC4,PCNA,XRCC3,H2AFX,RPA2,BRCA1,RAD51AP1,RAD51C,RAD51,EME1,EXO1,POLD1,CHEK1			Biological oxidations Homo sapiens R-HSA-211859	0.0117334	0.170732	2.31075	10.272	AOC3,NCOA2,CYP2C8,AKR7A3,UGP2,SLC35D1,TPMT,CYP4V2,AKR7L,OPLAH,CES2
Interferon Signaling Homo sapiens R-HSA-913531	2.31444e-08	3.39287e-07	4.84134	85.118	GBP5,CIITA,STAT1,ISG15,IFI35,IFI30,NUP93,IFNG,NUP85,IRF1,HLA-DPB1,HLA-DRA,PTPN6,KPNA2,FCGR1A,FCGR1B,HLA-DQA1,HLA-DRB1,HLA-DPA1,HLA-DQB1,NUP37			Regulation of cholesterol biosynthesis by SREBP (SREBF) Homo sapiens R-HSA-1655829	0.0119322	0.170732	3.92929	17.4009	NCOA2,SEC24B,SEC24A,CHD9,PPARA
Phosphorylation of Emi1 Homo sapiens R-HSA-176417	5.62659e-08	8.0765e-07	196.96	3287.88	CDC20,CCNB1,PLK1,CDK1,FBXO5			Post-transcriptional silencing by small RNAs Homo sapiens R-HSA-426496	0.0120517	0.170732	15.6586	69.1885	TNRC6A,TNRC6B
Homologous DNA Pairing and Strand Exchange Homo sapiens R-HSA-5693579	6.25568e-08	8.69066e-07	12.4158	205.944	RAD51AP1,BLM,RFC4,RAD51C,RAD51,EXO1,CHEK1,XRCC3,RPA2,BRCA1			Vesicle-mediated transport Homo sapiens R-HSA-5653656	0.0126424	0.175445	1.77125	7.74159	ANKRD28,SEC16B,SEC24B,SEC24A,EXOC8,RALGAPA2,COG3,PRKAG2,MIA3,CLINT1,RAB33B,TGOLN2,TJP1,CTAGE5,CUX1,MAN2A2,KIF26A,MASP1,VPS36,SPTBN1,SH3D19
GPVI-mediated activation cascade Homo sapiens R-HSA-114604	6.30672e-08	8.69066e-07	10.4216	172.78	FCER1G,LCK,IL2RA,RAC2,RHOG,PIK3CD,PTPN6,IL2RG,JAK3,VAV1,LAT			Insulin receptor signalling cascade Homo sapiens R-HSA-74751	0.0136544	0.185351	2.02881	8.71108	PDPK1,INSR,STRADB,PIK3R4,PRKAG2,PIK3R1,EGFR,SPRED2,PPM1A,AKAP9,GRB10,RAPGEF2,TEK,SPTBN1
Condensation of Prometaphase Chromosomes Homo sapiens R-HSA-2514853	9.84088e-08	1.32948e-06	47.3563	764.053	CCNB2,CCNB1,CDK1,NCAPG,NCAPD2,NCAPH			PI3K Cascade Homo sapiens R-HSA-109704	0.0141739	0.185351	3.23227	13.7577	PPM1A,PDPK1,STRADB,PIK3R4,PRKAG2,PIK3R1
Fanconi Anemia Pathway Homo sapiens R-HSA-6783310	1.40538e-07	1.86213e-06	13.7291	216.615	FANCI,EME1,FANCD2,UBE2T,ZBTB32,FANCA,RPA2,FANCB,FANCG			Transcriptional regulation of white adipocyte differentiation Homo sapiens R-HSA-381340	0.0141739	0.185351	3.23227	13.7577	NCOA2,NCOR1,CHD9,EP300,PPARA,PPARGC1A
TCR signaling Homo sapiens R-HSA-202403	2.57618e-07	3.34903e-06	5.82434	88.3657	WAS,CD3E,CD3D,PSMB10,PSMB9,ZAP70,LCK,HLA-DPB1,HLA-DRA,CD247,HLA-DQA1,HLA-DRB1,LAT,HLA-DPA1,HLA-DQB1			Regulation of FZD by ubiquitination Homo sapiens R-HSA-4641263	0.014778	0.189604	6.5332	27.5349	FZD4,LRP5,LRP6
Regulation of DNA replication Homo sapiens R-HSA-69304	3.2675e-07	4.16909e-06	7.58665	113.3	CDT1,MCM7,MCM3,E2F1,E2F2,MCM10,MCM5,MCM6,CDC6,PSMB10,MCM2,PSMB9			VEGF ligand-receptor interactions Homo sapiens R-HSA-194313	0.0158049	0.191917	13.0482	54.1165	FLT4,KDR
Lagging Strand Synthesis Homo sapiens R-HSA-69186	3.4211e-07	4.2857e-06	21.284	316.879	FEN1,POLA2,PCNA,RFC4,PRIM1,POLD1,RPA2			VEGF binds to VEGFR leading to receptor dimerization Homo sapiens R-HSA-195399	0.0158049	0.191917	13.0482	54.1165	FLT4,KDR
Mitotic G2-G2/M phases Homo sapiens R-HSA-453274	4.30594e-07	5.29784e-06	4.60097	67.4415	PLK4,PLK1,CDC25C,PKMYT1,FOXM1,TUBG1,CDC25A,PSMB10,CDC25B,HAUS1,PSMB9,CCNB2,TPX2,CCNB1,HAUS8,CDK1,E2F1,MYBL2			NR1D1 (REV-ERBA) represses gene expression Homo sapiens R-HSA-1368071	0.0158049	0.191917	13.0482	54.1165	NCOR1,PPARGC1A
Hemostasis Homo sapiens R-HSA-109582	5.12767e-07	6.19818e-06	2.76369	40.0278	SELPLG,ITGB2,SIRPG,PLEK,PIK3CD,CTSW,KIF11,IL2RG,KIF15,GNGT2,RACGAP1,CFL1,RAC2,JAK3,CD74,FCER1G,RHOG,KIF23,DGKZ,VAV1,CD2,DOK2,KIF18A,RAD51C,KIF18B,KIFC1,LCK,IL2RA,KIF4A,IRF1,PTPN6,CD48,KIF2C,LAT,CD244			Nephrin interactions Homo sapiens R-HSA-373753	0.0167997	0.200418	6.18903	25.2908	WASL,PIK3R1,SPTBN1
Removal of the Flap Intermediate Homo sapiens R-HSA-69166	5.99984e-07	7.12739e-06	29.5931	423.962	FEN1,POLA2,PCNA,PRIM1,POLD1,RPA2			ER to Golgi Anterograde Transport Homo sapiens R-HSA-199977	0.0172497	0.202237	2.56157	10.3999	ANKRD28,SEC16B,SEC24B,SEC24A,CTAGE5,COG3,MIA3,SPTBN1
Telomere C-strand (Lagging Strand) Synthesis Homo sapiens R-HSA-174417	7.20656e-07	8.4158e-06	18.4442	260.859	FEN1,POLA2,PCNA,RFC4,PRIM1,POLD1,RPA2			p75 NTR receptor-mediated signalling Homo sapiens R-HSA-193704	0.0177227	0.204262	3.06373	12.3557	AKAP13,FGD4,ARHGEF12,MCF2L,ARHGEF7,SOS2
Assembly of the pre-replicative complex Homo sapiens R-HSA-68867	7.75564e-07	8.90606e-06	7.81055	109.892	CDT1,MCM7,MCM3,E2F1,E2F2,MCM5,MCM6,CDC6,PSMB10,MCM2,PSMB9			Laminin interactions Homo sapiens R-HSA-3000157	0.0189683	0.214198	5.87928	23.3112	COL18A1,ITGA1,HSPG2
Resolution of D-loop Structures through Holliday Junction Intermediates Homo sapiens R-HSA-5693568	8.94745e-07	1.01062e-05	13.1951	183.765	RAD51AP1,BLM,RAD51C,RAD51,EME1,EXO1,XRCC3,BRCA1			Diseases associated with O-glycosylation of proteins Homo sapiens R-HSA-3906995	0.0192771	0.214198	3.44551	13.6057	NOTCH3,ADAMTSL3,NOTCH4,THSD1,THSD4
Processive synthesis on the lagging strand Homo sapiens R-HSA-69183	9.78872e-07	1.08781e-05	26.3036	363.96	FEN1,POLA2,PCNA,PRIM1,POLD1,RPA2			Signaling by ERBB4 Homo sapiens R-HSA-1236394	0.0195298	0.214198	1.88365	7.4137	STAT5B,PDPK1,INSR,PIK3R1,EGFR,GHR,SPRED2,NCOR1,NEDD4,AKAP9,RAPGEF2,TEK,SPTBN1,TNRC6A,TNRC6B
Chemokine receptors bind chemokines Homo sapiens R-HSA-380108	1.10637e-06	1.20999e-05	8.63088	118.368	CXCL10,CXCL9,CXCL11,CXCR3,CCL5,CCL4,XCL2,XCL1,CXCR6,CCR5			A third proteolytic cleavage releases NICD Homo sapiens R-HSA-157212	0.0199875	0.215738	11.1836	43.7575	NOTCH3,NOTCH4
Kinesins Homo sapiens R-HSA-983189	1.15534e-06	1.22471e-05	10.1941	139.364	KIF18A,KIF18B,RACGAP1,KIFC1,KIF4A,KIF23,KIF2C,KIF11,KIF15			Signaling by FGFR in disease Homo sapiens R-HSA-1226099	0.0205227	0.218054	3.38593	13.1585	STAT5B,CUX1,MYO18A,PIK3R1,ERLIN2
Resolution of D-Loop Structures Homo sapiens R-HSA-5693537	1.15538e-06	1.22471e-05	12.6667	173.167	RAD51AP1,BLM,RAD51C,RAD51,EME1,EXO1,XRCC3,BRCA1			Transport to the Golgi and subsequent modification Homo sapiens R-HSA-948021	0.0208686	0.218318	2.31784	8.9689	ANKRD28,SEC16B,SEC24B,SEC24A,CTAGE5,MAN2A2,COG3,MIA3,SPTBN1
Meiosis Homo sapiens R-HSA-1500620	1.31236e-06	1.32973e-05	6.54402	88.63	BLM,ACD,RAD51C,UBE2I,RAD51,H2AFZ,CDK4,H2AFX,RPA2,MND1,BRCA1,LMNB1			Diseases of glycosylation Homo sapiens R-HSA-3781865	0.022959	0.236547	2.87617	10.8548	NOTCH3,ADAMTSL3,NOTCH4,HSPG2,THSD1,THSD4
APC/C-mediated degradation of cell cycle proteins Homo sapiens R-HSA-174143	1.31236e-06	1.32973e-05	6.54402	88.63	CDC20,CCNB1,PTTG1,UBE2C,PLK1,CDK1,BUB1B,FBXO5,PSMB10,AURKB,PSMB9,MAD2L1			Intra-Golgi traffic Homo sapiens R-HSA-6811438	0.0238261	0.238735	3.92339	14.6616	CUX1,MAN2A2,COG3,RAB33B
Regulation of mitotic cell cycle Homo sapiens R-HSA-453276	1.31236e-06	1.32973e-05	6.54402	88.63	CDC20,CCNB1,PTTG1,UBE2C,PLK1,CDK1,BUB1B,FBXO5,PSMB10,AURKB,PSMB9,MAD2L1			Activation of PPARGC1A (PGC-1alpha) by phosphorylation Homo sapiens R-HSA-2151209	0.0245757	0.238735	9.78514	36.2637	PRKAG2,PPARGC1A
G2/M Transition Homo sapiens R-HSA-69275	1.70275e-06	1.70028e-05	4.36439	57.9733	PLK4,PLK1,CDC25C,PKMYT1,FOXM1,TUBG1,CDC25A,PSMB10,CDC25B,HAUS1,PSMB9,CCNB2,TPX2,CCNB1,HAUS8,CDK1,MYBL2			Signal attenuation Homo sapiens R-HSA-74749	0.0245757	0.238735	9.78514	36.2637	INSR,GRB10
Telomere Maintenance Homo sapiens R-HSA-157579	1.82551e-06	1.79683e-05	8.10121	107.047	FEN1,ACD,POLA2,RFC4,PCNA,H2AFZ,PRIM1,POLD1,H2AFX,RPA2			Regulation of gene expression by Hypoxia-inducible Factor Homo sapiens R-HSA-1234158	0.0245757	0.238735	9.78514	36.2637	EPAS1,EP300
G2/M DNA replication checkpoint Homo sapiens R-HSA-69478	1.89189e-06	1.83593e-05	157.25	2072.23	CCNB2,CCNB1,CDK1,PKMYT1			Signaling by Insulin receptor Homo sapiens R-HSA-74752	0.0253023	0.242221	1.86253	6.84828	PDPK1,INSR,STRADB,PIK3R4,PRKAG2,PIK3R1,EGFR,SPRED2,PPM1A,AKAP9,GRB10,RAPGEF2,TEK,SPTBN1
Resolution of D-loop Structures through Synthesis-Dependent Strand Annealing (SDSA) Homo sapiens R-HSA-5693554	2.54859e-06	2.43886e-05	14.5582	187.51	RAD51AP1,BLM,RAD51C,RAD51,EXO1,XRCC3,BRCA1			Regulation of Hypoxia-inducible Factor (HIF) by oxygen Homo sapiens R-HSA-1234174	0.0263593	0.242221	5.11163	18.5855	EGLN1,EPAS1,EP300
Nuclear Envelope Breakdown Homo sapiens R-HSA-2980766	4.24503e-06	4.00661e-05	8.492	105.044	NUP93,CCNB2,CCNB1,NUP85,PLK1,CDK1,VRK1,LMNB1,NUP37			Cellular response to hypoxia Homo sapiens R-HSA-2262749	0.0263593	0.242221	5.11163	18.5855	EGLN1,EPAS1,EP300
Extension of Telomeres Homo sapiens R-HSA-180786	4.39287e-06	4.09012e-05	13.1704	162.464	FEN1,POLA2,PCNA,RFC4,PRIM1,POLD1,RPA2			PTK6 Regulates RHO GTPases, RAS GTPase and MAP kinases Homo sapiens R-HSA-8849471	0.0263593	0.242221	5.11163	18.5855	SPRED2,CRK,DOCK1
Presynaptic phase of homologous DNA pairing and strand exchange Homo sapiens R-HSA-5693616	4.48768e-06	4.12268e-05	10.2119	125.751	BLM,RFC4,RAD51C,RAD51,EXO1,CHEK1,RPA2,BRCA1			Integrin alphaIIb beta3 signaling Homo sapiens R-HSA-354192	0.0291179	0.248046	4.89839	17.3227	PDPK1,CRK,RAPGEF4
Deposition of new CENPA-containing nucleosomes at the centromere Homo sapiens R-HSA-606279	5.02101e-06	4.49283e-05	8.29408	101.203	CENPW,CENPH,H2AFZ,H2AFX,HJURP,CENPM,OIP5,CENPA,ITGB3BP			CREB phosphorylation through the activation of Ras Homo sapiens R-HSA-442742	0.0291179	0.248046	4.89839	17.3227	PDPK1,RPS6KA2,AKAP9
Nucleosome assembly Homo sapiens R-HSA-774815	5.02101e-06	4.49283e-05	8.29408	101.203	CENPW,CENPH,H2AFZ,H2AFX,HJURP,CENPM,OIP5,CENPA,ITGB3BP			EGFR downregulation Homo sapiens R-HSA-182971	0.0291179	0.248046	4.89839	17.3227	SPRY1,ARHGEF7,EGFR
Downstream TCR signaling Homo sapiens R-HSA-202424	6.72023e-06	5.9362e-05	5.487	65.3523	LCK,HLA-DPB1,HLA-DRA,CD247,CD3E,CD3D,HLA-DQA1,HLA-DRB1,PSMB10,HLA-DPA1,HLA-DQB1,PSMB9			VEGFR2 mediated vascular permeability Homo sapiens R-HSA-5218920	0.0291179	0.248046	4.89839	17.3227	CDH5,PDPK1,CTNND1
Meiotic recombination Homo sapiens R-HSA-912446	6.94311e-06	6.05544e-05	7.92464	94.127	BLM,RAD51C,RAD51,H2AFZ,CDK4,H2AFX,RPA2,MND1,BRCA1			NOTCH1 Intracellular Domain Regulates Transcription Homo sapiens R-HSA-2122947	0.0295432	0.248046	3.6491	12.8518	KAT2B,TLE2,NCOR1,EP300
SUMOylation of DNA replication proteins Homo sapiens R-HSA-4615885	1.15852e-05	9.91354e-05	8.79133	99.9203	NUP93,PCNA,UBE2I,NUP85,CDCA8,BIRC5,AURKB,NUP37			Interleukin-7 signaling Homo sapiens R-HSA-1266695	0.0295467	0.248046	8.69746	30.6306	STAT5B,PIK3R1
Removal of licensing factors from origins Homo sapiens R-HSA-69300	1.16545e-05	9.91354e-05	6.39829	72.6834	CDT1,MCM7,MCM3,MCM10,MCM5,MCM6,CDC6,PSMB10,MCM2,PSMB9			Import of palmitoyl-CoA into the mitochondrial matrix Homo sapiens R-HSA-200425	0.0295467	0.248046	8.69746	30.6306	CPT1A,PRKAG2
Activation of NIMA Kinases NEK9, NEK6, NEK7 Homo sapiens R-HSA-2980767	1.27237e-05	0.00010691	52.4113	590.782	CCNB2,CCNB1,PLK1,CDK1			Pyruvate metabolism and Citric Acid (TCA) cycle Homo sapiens R-HSA-71406	0.0316138	0.262163	3.56598	12.3175	NNT,PDK4,SUCLG2,SDHD
Polymerase switching on the C-strand of the telomere Homo sapiens R-HSA-174411	1.58983e-05	0.000128869	21.8754	241.708	POLA2,PCNA,RFC4,PRIM1,POLD1			Energy dependent regulation of mTOR by LKB1-AMPK Homo sapiens R-HSA-380972	0.0320229	0.262357	4.70221	16.1817	PPM1A,STRADB,PRKAG2
Polymerase switching Homo sapiens R-HSA-69091	1.58983e-05	0.000128869	21.8754	241.708	POLA2,PCNA,RFC4,PRIM1,POLD1			Signaling by NOTCH1 Homo sapiens R-HSA-1980143	0.034122	0.276225	2.92975	9.89613	KAT2B,TLE2,NCOR1,NUMB,EP300
Leading Strand Synthesis Homo sapiens R-HSA-69109	1.58983e-05	0.000128869	21.8754	241.708	POLA2,PCNA,RFC4,PRIM1,POLD1			Physiological factors Homo sapiens R-HSA-5578768	0.0348785	0.279028	7.82731	26.2675	KAT2B,HIPK2
DNA Damage Bypass Homo sapiens R-HSA-73893	1.63252e-05	0.000130791	8.32777	91.7954	PCNA,RFC4,KIAA0101,POLD1,ZBTB32,RPA2,ISG15,DTL			Metabolism of water-soluble vitamins and cofactors Homo sapiens R-HSA-196849	0.0363381	0.287325	2.56222	8.49349	MCCC2,SLC23A2,CARKD,DHFRL1,MMAA,PANK1
Activation of APC/C and APC/C:Cdc20 mediated degradation of mitotic proteins Homo sapiens R-HSA-176814	1.6851e-05	0.000133452	6.10204	67.0681	CDC20,CCNB1,PTTG1,UBE2C,PLK1,CDK1,BUB1B,PSMB10,PSMB9,MAD2L1			Signaling by VEGF Homo sapiens R-HSA-194138	0.0371838	0.290632	1.76014	5.79416	PDPK1,FLT4,CTNND1,PIK3R1,EGFR,CDH5,SPRED2,AKAP9,KDR,RAPGEF2,TEK,DOCK1,CRK,SPTBN1
TNFs bind their physiological receptors Homo sapiens R-HSA-5669034	2.17353e-05	0.000170177	13.1457	141.14	TNFRSF13B,CD70,TNFRSF18,LTA,TNFRSF17,CD27			Nuclear Receptor transcription pathway Homo sapiens R-HSA-383280	0.0383252	0.29615	3.33785	10.8869	AR,RORA,NR3C1,PPARA
G2/M DNA damage checkpoint Homo sapiens R-HSA-69473	2.39257e-05	0.000185223	5.83193	62.055	BLM,CCNB1,RFC4,EXO1,CHEK1,H2AFX,CDK1,RPA2,BRCA1,CDC25C			alpha-linolenic (omega3) and linoleic (omega6) acid metabolism Homo sapiens R-HSA-2046104	0.0405502	0.306379	7.11537	22.8063	ACOX1,HSD17B4
Regulation of APC/C activators between G1/S and early anaphase Homo sapiens R-HSA-176408	2.67898e-05	0.000205091	5.74712	60.5027	CDC20,CCNB1,UBE2C,PLK1,CDK1,BUB1B,FBXO5,PSMB10,PSMB9,MAD2L1			alpha-linolenic acid (ALA) metabolism Homo sapiens R-HSA-2046106	0.0405502	0.306379	7.11537	22.8063	ACOX1,HSD17B4
G0 and Early G1 Homo sapiens R-HSA-1538133	2.7998e-05	0.000211985	12.4532	130.552	PCNA,E2F1,CDK1,MYBL2,CDC6,CDC25A			Disassembly of the destruction complex and recruitment of AXIN to the membrane Homo sapiens R-HSA-4641262	0.0416069	0.310909	4.19776	13.3467	APC,LRP5,LRP6
Cell surface interactions at the vascular wall Homo sapiens R-HSA-202733	4.4706e-05	0.000331209	4.8514	48.5887	CD2,CD74,DOK2,FCER1G,SELPLG,LCK,SIRPG,ITGB2,CD48,PTPN6,CD244			Cell-Cell communication Homo sapiens R-HSA-1500931	0.0465316	0.336682	2.21867	6.80606	CDH5,DST,CTNND1,PIK3R1,WASL,SPTBN1,LIMS2
SUMOylation Homo sapiens R-HSA-2990846	4.4706e-05	0.000331209	4.8514	48.5887	NUP93,BLM,UBE2I,PCNA,NUP85,CDCA8,BIRC5,BRCA1,SAE1,AURKB,NUP37			Repression of WNT target genes Homo sapiens R-HSA-4641265	0.0465414	0.336682	6.52209	20.0059	TCF7L2,TLE2
Recognition of DNA damage by PCNA-containing replication complex Homo sapiens R-HSA-110314	5.58863e-05	0.000409635	10.7534	105.299	PCNA,RFC4,POLD1,ZBTB32,RPA2,DTL			Receptor-ligand binding initiates the second proteolytic cleavage of Notch receptor Homo sapiens R-HSA-156988	0.0465414	0.336682	6.52209	20.0059	NOTCH3,NOTCH4
Switching of origins to a post-replicative state Homo sapiens R-HSA-69052	5.96114e-05	0.000427836	5.84124	56.8216	CDT1,MCM7,MCM3,MCM5,MCM6,CDC6,PSMB10,MCM2,PSMB9			NGF signalling via TRKA from the plasma membrane Homo sapiens R-HSA-187037	0.0499848	0.357786	1.649	4.94045	MEF2A,KIDINS220,PDPK1,INSR,PIK3R1,EGFR,SPRED2,RPS6KA2,AKAP9,RAPGEF2,TEK,CRK,SPTBN1,TNRC6A,TNRC6B
Orc1 removal from chromatin Homo sapiens R-HSA-68949	5.96114e-05	0.000427836	5.84124	56.8216	CDT1,MCM7,MCM3,MCM5,MCM6,CDC6,PSMB10,MCM2,PSMB9			Negative regulation of TCF-dependent signaling by WNT ligand antagonists Homo sapiens R-HSA-3772470	0.0528327	0.359262	6.02008	17.7028	LRP5,LRP6
Innate Immune System Homo sapiens R-HSA-168249	7.05331e-05	0.000501003	2.06342	19.7251	C1QB,FCN1,CD86,C1QA,CD80,ITGB2,WAS,PIK3CD,RASAL3,IL2RG,PSMB10,FCGR3A,PSTPIP1,KLRK1,CFL1,CASP1,NCKAP1L,FCGR1A,JAK3,ZBP1,DUSP2,FCER1G,CARD9,ISG15,VAV1,PSMB9,HCK,TYROBP,AIM2,ARPC2,ARPC3,LCK,IL2RA,IRF1,BTK,CD247,LAT,LGMN,C1QC			Recycling of bile acids and salts Homo sapiens R-HSA-159418	0.0528327	0.359262	6.02008	17.7028	NCOA2,SLC10A1
Removal of the Flap Intermediate from the C-strand Homo sapiens R-HSA-174437	7.19025e-05	0.000505519	26.2016	249.969	FEN1,PCNA,POLD1,RPA2			Prolactin receptor signaling Homo sapiens R-HSA-1170546	0.0528327	0.359262	6.02008	17.7028	GHR,STAT5B
Mitotic Prophase Homo sapiens R-HSA-68875	7.62013e-05	0.00053033	4.54678	43.1132	NUP93,CCNB2,CCNB1,NUP85,H2AFZ,PLK1,H2AFX,CDK1,VRK1,LMNB1,NUP37			Signaling by EGFRvIII in Cancer Homo sapiens R-HSA-5637812	0.0528327	0.359262	6.02008	17.7028	PIK3R1,EGFR
Signal Transduction Homo sapiens R-HSA-162582	7.96074e-05	0.000548495	1.60507	15.1493	ARHGAP9,ARHGAP11A,CD86,CXCL9,ERCC6L,NCF1,CD80,NCF4,PIK3CD,BUB1B,FASLG,CDC20,SGOL2,GNGT2,SGOL1,NUF2,CHEK1,RAC2,CCR5,JAK3,DUSP2,H2AFZ,H2AFX,RHOG,RHOH,CYBB,GMIP,CDC25C,DGKZ,MMP9,VAV1,SFPQ,LCK,XCL2,BTK,BIRC5,XCL1,KIF2C,ITGB3BP,KHDRBS1,SH2D2A,WAS,CDCA8,GPR84,CXCR6,RASAL3,IL2RG,CENPA,SKA1,PSMB10,AURKB,FGD3,P2RY6,RACGAP1,NUP85,CCL5,CXCR3,CCL4,E2F1,NCKAP1L,S1PR4,BUB1,STAT1,PDE6G,PLK1,GZMB,NDC80,ZWINT,PSM…			Constitutive Signaling by EGFRvIII Homo sapiens R-HSA-5637810	0.0528327	0.359262	6.02008	17.7028	PIK3R1,EGFR
PCNA-Dependent Long Patch Base Excision Repair Homo sapiens R-HSA-5651801	8.32567e-05	0.000567959	14.0592	132.066	FEN1,PCNA,RFC4,POLD1,RPA2			IRS-mediated signalling Homo sapiens R-HSA-112399	0.0543403	0.365855	1.73831	5.0628	SPRED2,PPM1A,PDPK1,STRADB,AKAP9,PIK3R4,PRKAG2,RAPGEF2,PIK3R1,TEK,SPTBN1,EGFR
Termination of translesion DNA synthesis Homo sapiens R-HSA-5656169	8.44259e-05	0.000570289	9.85628	92.4483	PCNA,RFC4,KIAA0101,POLD1,RPA2,ISG15			Post NMDA receptor activation events Homo sapiens R-HSA-438064	0.0563546	0.37205	3.67228	10.5618	PDPK1,RPS6KA2,AKAP9
APC/C:Cdc20 mediated degradation of mitotic proteins Homo sapiens R-HSA-176409	9.27547e-05	0.000620466	5.48065	50.8909	CDC20,CCNB1,PTTG1,UBE2C,CDK1,BUB1B,PSMB10,PSMB9,MAD2L1			Bile acid and bile salt metabolism Homo sapiens R-HSA-194068	0.0563546	0.37205	3.67228	10.5618	NCOA2,SLC10A1,HSD17B4
Host Interactions of HIV factors Homo sapiens R-HSA-162909	9.67605e-05	0.000641039	4.07377	37.655	NUP93,HCK,RANBP1,CD8B,APOBEC3G,NUP85,LCK,CD247,PSMB10,RAN,PSMB9,NUP37			Muscle contraction Homo sapiens R-HSA-397014	0.0584347	0.373322	1.89308	5.37606	KAT2B,CALD1,AKAP9,ITGA1,SCN4A,SORBS1,SCN4B,MYLK,HIPK2
Processive synthesis on the C-strand of the telomere Homo sapiens R-HSA-174414	0.000110759	0.000726789	22.4574	204.545	FEN1,PCNA,POLD1,RPA2			IGF1R signaling cascade Homo sapiens R-HSA-2428924	0.0591215	0.373322	1.71276	4.84396	SPRED2,PPM1A,PDPK1,STRADB,AKAP9,PIK3R4,PRKAG2,RAPGEF2,PIK3R1,TEK,SPTBN1,EGFR
SUMO E3 ligases SUMOylate target proteins Homo sapiens R-HSA-3108232	0.000143731	0.000934253	4.60702	40.7609	NUP93,BLM,PCNA,UBE2I,NUP85,BIRC5,CDCA8,BRCA1,AURKB,NUP37			Signaling by Type 1 Insulin-like Growth Factor 1 Receptor (IGF1R) Homo sapiens R-HSA-2404192	0.0591215	0.373322	1.71276	4.84396	SPRED2,PPM1A,PDPK1,STRADB,AKAP9,PIK3R4,PRKAG2,RAPGEF2,PIK3R1,TEK,SPTBN1,EGFR
Regulation of actin dynamics for phagocytic cup formation Homo sapiens R-HSA-2029482	0.000156735	0.00100925	4.55384	39.8959	FCGR3A,ARPC2,ARPC3,CFL1,BTK,WAS,NCKAP1L,CD247,FCGR1A,VAV1			IRS-related events triggered by IGF1R Homo sapiens R-HSA-2428928	0.0591215	0.373322	1.71276	4.84396	SPRED2,PPM1A,PDPK1,STRADB,AKAP9,PIK3R4,PRKAG2,RAPGEF2,PIK3R1,TEK,SPTBN1,EGFR
Chk1/Chk2(Cds1) mediated inactivation of Cyclin B:Cdk1 complex Homo sapiens R-HSA-75035	0.000162861	0.00102946	19.6492	171.392	CCNB1,CHEK1,CDK1,CDC25C			PI3K events in ERBB2 signaling Homo sapiens R-HSA-1963642	0.0594054	0.373322	5.58979	15.782	PIK3R1,EGFR
CD28 dependent Vav1 pathway Homo sapiens R-HSA-389359	0.000162861	0.00102946	19.6492	171.392	CD86,LCK,CD80,VAV1			VEGFA-VEGFR2 Pathway Homo sapiens R-HSA-4420097	0.0598414	0.373322	1.66886	4.69959	PDPK1,CTNND1,PIK3R1,EGFR,CDH5,SPRED2,AKAP9,KDR,RAPGEF2,TEK,DOCK1,CRK,SPTBN1
Nuclear Pore Complex (NPC) Disassembly Homo sapiens R-HSA-3301854	0.000175702	0.00110004	8.4465	73.0345	NUP93,CCNB2,CCNB1,NUP85,CDK1,NUP37
Resolution of AP sites via the multiple-nucleotide patch replacement pathway Homo sapiens R-HSA-110373	0.00017722	0.00110004	11.5764	99.9979	FEN1,PCNA,RFC4,POLD1,RPA2
Processing of DNA double-strand break ends Homo sapiens R-HSA-5693607	0.000187662	0.00115446	4.94603	42.4412	TIPIN,BLM,RFC4,UBE2I,EXO1,CHEK1,H2AFX,RPA2,BRCA1
Antigen processing-Cross presentation Homo sapiens R-HSA-1236975	0.000206211	0.00125734	4.87802	41.3979	NCF1,NCF4,TAP2,TAP1,CYBB,FCGR1A,FCGR1B,PSMB10,PSMB9
Fcgamma receptor (FCGR) dependent phagocytosis Homo sapiens R-HSA-2029480	0.000213494	0.00129033	4.00182	33.823	HCK,FCGR3A,ARPC2,ARPC3,CFL1,BTK,WAS,NCKAP1L,CD247,FCGR1A,VAV1
RHO GTPases Activate NADPH Oxidases Homo sapiens R-HSA-5668599	0.000230606	0.00138163	17.4651	146.266	NCF1,NCF4,RAC2,CYBB
HDR through Single Strand Annealing (SSA) Homo sapiens R-HSA-5685938	0.00028506	0.00167869	7.62792	62.2653	BLM,RFC4,RAD51,EXO1,RPA2,BRCA1
Translesion synthesis by Y family DNA polymerases bypasses lesions on DNA template Homo sapiens R-HSA-110313	0.00028506	0.00167869	7.62792	62.2653	PCNA,RFC4,KIAA0101,POLD1,RPA2,ISG15
mRNA Splicing - Minor Pathway Homo sapiens R-HSA-72165	0.000295745	0.00172685	6.13861	49.8824	EFTUD2,SNRNP40,SNRPD1,YBX1,SNRPF,SNRPB,LSM2
Mismatch repair (MMR) directed by MSH2:MSH3 (MutSbeta) Homo sapiens R-HSA-5358606	0.00031649	0.00180216	15.7177	126.657	PCNA,EXO1,POLD1,RPA2
Mismatch repair (MMR) directed by MSH2:MSH6 (MutSalpha) Homo sapiens R-HSA-5358565	0.00031649	0.00180216	15.7177	126.657	PCNA,EXO1,POLD1,RPA2
Golgi Cisternae Pericentriolar Stack Reorganization Homo sapiens R-HSA-162658	0.00031649	0.00180216	15.7177	126.657	CCNB2,CCNB1,PLK1,CDK1
Mismatch Repair Homo sapiens R-HSA-5358508	0.000423084	0.00236996	14.2881	110.989	PCNA,EXO1,POLD1,RPA2
Association of licensing factors with the pre-replicative complex Homo sapiens R-HSA-69298	0.000423084	0.00236996	14.2881	110.989	CDT1,E2F1,E2F2,CDC6
Platelet activation, signaling and aggregation Homo sapiens R-HSA-76002	0.000668423	0.00371406	2.68689	19.6428	FCER1G,PLEK,RHOG,PIK3CD,CTSW,IL2RG,DGKZ,VAV1,GNGT2,LCK,IL2RA,CFL1,RAC2,PTPN6,JAK3,LAT
Cross-presentation of particulate exogenous antigens (phagosomes) Homo sapiens R-HSA-1236973	0.000791945	0.00433055	23.5352	168.065	NCF1,NCF4,CYBB
Nef and signal transduction Homo sapiens R-HSA-164944	0.000791945	0.00433055	23.5352	168.065	HCK,LCK,CD247
Factors involved in megakaryocyte development and platelet production Homo sapiens R-HSA-983231	0.000847309	0.00459682	3.35174	23.7083	KIF18A,KIF18B,RAD51C,RACGAP1,KIFC1,KIF4A,IRF1,KIF23,KIF2C,KIF11,KIF15
TP53 Regulates Transcription of Genes Involved in G2 Cell Cycle Arrest Homo sapiens R-HSA-6804114	0.000893643	0.00481031	11.2247	78.7994	CCNB1,PCNA,CDK1,CDC25C
Signaling by Interleukins Homo sapiens R-HSA-449147	0.000937094	0.00497477	2.26049	15.7618	DUSP2,STAT1,EBI3,IL18,PIK3CD,RASAL3,IL2RG,VAV1,PSMB10,IL18BP,PSMB9,HCK,LCK,IL2RA,CASP1,PTPN6,LGALS9,IL12RB1,JAK3,LAT,HAVCR2
COPI-dependent Golgi-to-ER retrograde traffic Homo sapiens R-HSA-6811434	0.000938636	0.00497477	4.32721	30.1653	KIF18A,KIF18B,RACGAP1,KIF4A,KIF23,KIF2C,KIF11,KIF15
Rho GTPase cycle Homo sapiens R-HSA-194840	0.000987794	0.00519535	3.5328	24.4471	ARHGAP9,ARHGAP11A,FGD3,ARHGAP30,RACGAP1,RAC2,RHOG,RHOH,GMIP,VAV1
Phosphorylation of the APC/C Homo sapiens R-HSA-176412	0.00110975	0.00579254	10.4758	71.2734	CCNB1,UBE2C,PLK1,CDK1
Processing of Capped Intron-Containing Pre-mRNA Homo sapiens R-HSA-72203	0.00117945	0.0061101	2.86516	19.3189	YBX1,LSM2,NUP93,EFTUD2,HNRNPM,SNRNP40,SNRPD1,NUP85,PPIH,SNRPF,SNRPA,SNRPB,NUP37
Rev-mediated nuclear export of HIV RNA Homo sapiens R-HSA-165054	0.00127374	0.00654931	7.02453	46.8241	NUP93,RANBP1,NUP85,RAN,NUP37
Inhibition of the proteolytic activity of APC/C required for the onset of anaphase by mitotic spindle checkpoint components Homo sapiens R-HSA-141405	0.00136	0.00689	9.82056	64.8184	CDC20,UBE2C,BUB1B,MAD2L1
Inactivation of APC/C via direct inhibition of the APC/C complex Homo sapiens R-HSA-141430	0.00136	0.00689	9.82056	64.8184	CDC20,UBE2C,BUB1B,MAD2L1
HIV Infection Homo sapiens R-HSA-162906	0.00145825	0.00733381	2.67181	17.4483	RANBP1,FEN1,APOBEC3G,PSMB10,PSMB9,NUP93,HCK,CD8B,NUP85,LCK,CD247,CCR5,RAN,NUP37
Metabolism of non-coding RNA Homo sapiens R-HSA-194441	0.00148202	0.00734614	5.37063	34.9861	NUP93,SNRPD1,NUP85,SNRPF,SNRPB,NUP37
snRNP Assembly Homo sapiens R-HSA-191859	0.00148202	0.00734614	5.37063	34.9861	NUP93,SNRPD1,NUP85,SNRPF,SNRPB,NUP37
Regulation of PLK1 Activity at G2/M Transition Homo sapiens R-HSA-2565942	0.00149753	0.00737	3.99732	25.9983	PLK4,CCNB2,CCNB1,HAUS8,PLK1,CDK1,TUBG1,HAUS1
E2F-enabled inhibition of pre-replication complex formation Homo sapiens R-HSA-113507	0.00163478	0.00794631	16.8091	107.852	CCNB1,CDK1,CDC25A
Mitotic Spindle Checkpoint Homo sapiens R-HSA-69618	0.00164711	0.00794631	9.24241	59.2321	CDC20,UBE2C,BUB1B,MAD2L1
Interactions of Rev with host cellular proteins Homo sapiens R-HSA-177243	0.0016723	0.00794631	6.55556	41.9133	NUP93,RANBP1,NUP85,RAN,NUP37
Base Excision Repair Homo sapiens R-HSA-73884	0.0016723	0.00794631	6.55556	41.9133	FEN1,PCNA,RFC4,POLD1,RPA2
Resolution of Abasic Sites (AP sites) Homo sapiens R-HSA-73933	0.0016723	0.00794631	6.55556	41.9133	FEN1,PCNA,RFC4,POLD1,RPA2
Regulation of TP53 Activity through Phosphorylation Homo sapiens R-HSA-6804756	0.00173339	0.00818018	3.89822	24.7836	TPX2,BLM,RFC4,EXO1,CHEK1,RPA2,BRCA1,AURKB
RHO GTPases Activate WASPs and WAVEs Homo sapiens R-HSA-5663213	0.00190268	0.00891802	6.34376	39.7404	ARPC2,ARPC3,WAS,BTK,NCKAP1L
APC/C:Cdh1 mediated degradation of Cdc20 and other APC/C:Cdh1 targeted proteins in late mitosis/early G1 Homo sapiens R-HSA-174178	0.00195769	0.00905268	4.31199	26.8895	CDC20,PTTG1,UBE2C,PLK1,PSMB10,AURKB,PSMB9
Cdc20:Phospho-APC/C mediated degradation of Cyclin A Homo sapiens R-HSA-174184	0.00195769	0.00905268	4.31199	26.8895	CDC20,UBE2C,CDK1,BUB1B,PSMB10,PSMB9,MAD2L1
CTLA4 inhibitory signaling Homo sapiens R-HSA-389513	0.00197375	0.0090661	8.72849	54.3595	CD86,LCK,CD80,CTLA4
mRNA Splicing - Major Pathway Homo sapiens R-HSA-72163	0.00200629	0.00915453	3.18894	19.808	EFTUD2,HNRNPM,SNRNP40,SNRPD1,PPIH,SNRPF,YBX1,SNRPA,SNRPB,LSM2
APC:Cdc20 mediated degradation of cell cycle proteins prior to satisfation of the cell cycle checkpoint Homo sapiens R-HSA-179419	0.00212279	0.0095595	4.24544	26.1308	CDC20,UBE2C,CDK1,BUB1B,PSMB10,PSMB9,MAD2L1
AURKA Activation by TPX2 Homo sapiens R-HSA-8854518	0.00212279	0.0095595	4.24544	26.1308	PLK4,TPX2,HAUS8,PLK1,CDK1,TUBG1,HAUS1
CDC6 association with the ORC:origin complex Homo sapiens R-HSA-68689	0.00220629	0.00980731	14.7072	89.956	E2F1,E2F2,CDC6
Recruitment of NuMA to mitotic centrosomes Homo sapiens R-HSA-380320	0.00220629	0.00980731	14.7072	89.956	CCNB1,CDK1,TUBG1
Gap-filling DNA repair synthesis and ligation in GG-NER Homo sapiens R-HSA-5696397	0.00234258	0.0102805	8.26868	50.0793	PCNA,RFC4,POLD1,RPA2
APC/C:Cdc20 mediated degradation of Cyclin B Homo sapiens R-HSA-174048	0.00234258	0.0102805	8.26868	50.0793	CDC20,CCNB1,UBE2C,CDK1
G1 Phase Homo sapiens R-HSA-69236	0.0024318	0.0105378	5.95868	35.866	CDKN2D,CDK4,E2F1,E2F2,CKS1B
Cyclin D associated events in G1 Homo sapiens R-HSA-69231	0.0024318	0.0105378	5.95868	35.866	CDKN2D,CDK4,E2F1,E2F2,CKS1B
TNFR2 non-canonical NF-kB pathway Homo sapiens R-HSA-5668541	0.00262084	0.011286	3.62826	21.5673	TNFRSF13B,CD70,TNFRSF18,LTA,TNFRSF17,CD27,PSMB10,PSMB9
NS1 Mediated Effects on Host Pathways Homo sapiens R-HSA-168276	0.00273302	0.011696	5.78313	34.134	NUP93,NUP85,ISG15,KPNA2,NUP37
Inhibition of replication initiation of damaged DNA by RB1/E2F1 Homo sapiens R-HSA-113501	0.00288743	0.0122805	13.0724	76.4396	POLA2,PRIM1,E2F1
Meiotic synapsis Homo sapiens R-HSA-1221632	0.00292286	0.0123549	4.63182	27.0275	ACD,UBE2I,H2AFZ,H2AFX,BRCA1,LMNB1
Transcriptional Regulation by TP53 Homo sapiens R-HSA-3700989	0.00307662	0.0129256	2.16937	12.5475	FANCI,G6PD,BLM,PCNA,RFC4,RPA2,BRCA1,CDC25C,AURKB,TPX2,CCNB1,FANCD2,EXO1,CHEK1,CDK1,CASP1,E2F1,BIRC5
APC-Cdc20 mediated degradation of Nek2A Homo sapiens R-HSA-179409	0.00321718	0.0134341	7.48041	42.932	CDC20,UBE2C,BUB1B,MAD2L1
mRNA Splicing Homo sapiens R-HSA-72172	0.00338975	0.0140056	2.94944	16.7734	EFTUD2,HNRNPM,SNRNP40,SNRPD1,PPIH,SNRPF,YBX1,SNRPA,SNRPB,LSM2
Host Interactions with Influenza Factors Homo sapiens R-HSA-168253	0.00341501	0.0140056	5.46128	31.0177	NUP93,NUP85,ISG15,KPNA2,NUP37
Condensation of Prophase Chromosomes Homo sapiens R-HSA-2299718	0.00341501	0.0140056	5.46128	31.0177	CCNB1,H2AFZ,PLK1,H2AFX,CDK1
The role of GTSE1 in G2/M progression after G2 checkpoint Homo sapiens R-HSA-8852276	0.00348065	0.0141903	4.45657	25.2266	CCNB2,CCNB1,PLK1,CDK1,PSMB10,PSMB9
Signaling by SCF-KIT Homo sapiens R-HSA-1433557	0.00353774	0.0143382	2.19317	12.3788	CD86,DUSP2,STAT1,CD80,PIK3CD,RASAL3,IL2RG,MMP9,VAV1,PSMB10,PSMB9,LCK,IL2RA,CHEK1,PTPN6,JAK3,LAT
Centrosome maturation Homo sapiens R-HSA-380287	0.00359916	0.0144176	3.8313	21.559	PLK4,CCNB1,HAUS8,PLK1,CDK1,TUBG1,HAUS1
Recruitment of mitotic centrosome proteins and complexes Homo sapiens R-HSA-380270	0.00359916	0.0144176	3.8313	21.559	PLK4,CCNB1,HAUS8,PLK1,CDK1,TUBG1,HAUS1
Signal regulatory protein (SIRP) family interactions Homo sapiens R-HSA-391160	0.00368449	0.014674	11.7646	65.9243	TYROBP,SIRPG,PTPN6
Regulation of IFNG signaling Homo sapiens R-HSA-877312	0.00460303	0.018227	10.6945	57.5477	IFNG,STAT1,PTPN6
The role of Nef in HIV-1 replication and disease pathogenesis Homo sapiens R-HSA-164952	0.0049089	0.019327	6.54435	34.7944	HCK,CD8B,LCK,CD247
Depolymerisation of the Nuclear Lamina Homo sapiens R-HSA-4419969	0.00564802	0.0221107	9.80282	50.7438	CCNB1,CDK1,LMNB1
PTK6 Regulates Proteins Involved in RNA Processing Homo sapiens R-HSA-8849468	0.00593281	0.0230944	26.1004	133.823	KHDRBS1,SFPQ
Antigen activates B Cell Receptor (BCR) leading to generation of second messengers Homo sapiens R-HSA-983695	0.00618673	0.0239475	4.67965	23.7977	CD79A,BTK,PIK3CD,PTPN6,VAV1
NEP/NS2 Interacts with the Cellular Export Machinery Homo sapiens R-HSA-168333	0.00631751	0.0243171	6.04032	30.5908	NUP93,NUP85,RAN,NUP37
Golgi-to-ER retrograde transport Homo sapiens R-HSA-8856688	0.00639806	0.0244903	3.0923	15.6216	KIF18A,KIF18B,RACGAP1,KIF4A,KIF23,KIF2C,KIF11,KIF15
Semaphorin interactions Homo sapiens R-HSA-373755	0.0065254	0.0248398	3.87051	19.4766	SEMA4A,TYROBP,CD72,CFL1,RAC2,RHOG
G beta:gamma signalling through PI3Kgamma Homo sapiens R-HSA-392451	0.00676733	0.0254792	4.57059	22.8331	GNGT2,IL2RA,PIK3CD,IL2RG,JAK3
TP53 Regulates Transcription of Cell Cycle Genes Homo sapiens R-HSA-6791312	0.00676733	0.0254792	4.57059	22.8331	CCNB1,PCNA,E2F1,CDK1,CDC25C
Translesion synthesis by REV1 Homo sapiens R-HSA-110312	0.0068238	0.0255522	9.04829	45.1269	PCNA,RFC4,RPA2
Cyclin E associated events during G1/S transition Homo sapiens R-HSA-69202	0.00700966	0.0261062	3.80789	18.8889	CDK4,PKMYT1,CDC25A,PSMB10,CKS1B,PSMB9
Export of Viral Ribonucleoproteins from Nucleus Homo sapiens R-HSA-168274	0.00711269	0.0263475	5.81631	28.7667	NUP93,NUP85,RAN,NUP37
Cellular Senescence Homo sapiens R-HSA-2559583	0.00738132	0.0271964	2.61508	12.8369	CDKN2D,ACD,UBE2C,CDK4,H2AFZ,H2AFX,E2F1,E2F2,EZH2,LMNB1
Cyclin A:Cdk2-associated events at S phase entry Homo sapiens R-HSA-69656	0.0075194	0.0272677	3.74725	18.3251	CDK4,CDC25A,PSMB10,CKS1B,CDC25B,PSMB9
Loss of Nlp from mitotic centrosomes Homo sapiens R-HSA-380259	0.0075194	0.0272677	3.74725	18.3251	PLK4,HAUS8,PLK1,CDK1,TUBG1,HAUS1
Loss of proteins required for interphase microtubule organization?from the centrosome Homo sapiens R-HSA-380284	0.0075194	0.0272677	3.74725	18.3251	PLK4,HAUS8,PLK1,CDK1,TUBG1,HAUS1
Oxidative Stress Induced Senescence Homo sapiens R-HSA-2559580	0.00779345	0.0281135	3.28195	15.9321	CDKN2D,H2AFZ,CDK4,H2AFX,E2F1,E2F2,EZH2
Nuclear import of Rev protein Homo sapiens R-HSA-180746	0.0079712	0.0284568	5.60829	27.0988	NUP93,NUP85,RAN,NUP37
Oncogene Induced Senescence Homo sapiens R-HSA-2559585	0.0079712	0.0284568	5.60829	27.0988	CDKN2D,CDK4,E2F1,E2F2
Inflammasomes Homo sapiens R-HSA-622312	0.00813412	0.0285939	8.40155	40.4256	PSTPIP1,AIM2,CASP1
Translesion synthesis by POLK Homo sapiens R-HSA-5655862	0.00813412	0.0285939	8.40155	40.4256	PCNA,RFC4,RPA2
Translesion synthesis by POLI Homo sapiens R-HSA-5656121	0.00813412	0.0285939	8.40155	40.4256	PCNA,RFC4,RPA2
G-protein beta:gamma signalling Homo sapiens R-HSA-397795	0.00873613	0.0301521	4.27185	20.2498	GNGT2,IL2RA,PIK3CD,IL2RG,JAK3
SUMO is transferred from E1 to E2 (UBE2I, UBC9) Homo sapiens R-HSA-3065678	0.00875241	0.0301521	19.5743	92.7514	UBE2I,SAE1
DNA replication initiation Homo sapiens R-HSA-68952	0.00875241	0.0301521	19.5743	92.7514	POLA2,PRIM1
Telomere C-strand synthesis initiation Homo sapiens R-HSA-174430	0.00875241	0.0301521	19.5743	92.7514	POLA2,PRIM1
CD28 co-stimulation Homo sapiens R-HSA-389356	0.00889498	0.0304908	5.41463	25.5693	CD86,LCK,CD80,VAV1
Transcriptional regulation by small RNAs Homo sapiens R-HSA-5578749	0.00920869	0.0311019	3.57637	16.7646	NUP93,H2AFZ,NUP85,H2AFX,RAN,NUP37
ISG15 antiviral mechanism Homo sapiens R-HSA-1169408	0.00920869	0.0311019	3.57637	16.7646	NUP93,NUP85,STAT1,ISG15,KPNA2,NUP37
Antiviral mechanism by IFN-stimulated genes Homo sapiens R-HSA-1169410	0.00920869	0.0311019	3.57637	16.7646	NUP93,NUP85,STAT1,ISG15,KPNA2,NUP37
Peptide ligand-binding receptors Homo sapiens R-HSA-375276	0.00947265	0.0318373	2.38767	11.125	CXCL10,CXCL11,CXCL9,CXCR3,CCL5,PNOC,CCL4,XCL2,XCL1,CXCR6,CCR5
Regulation of signaling by CBL Homo sapiens R-HSA-912631	0.00958222	0.0320493	7.84105	36.444	HCK,PIK3CD,VAV1
SUMOylation of DNA damage response and repair proteins Homo sapiens R-HSA-3108214	0.011153	0.0367078	3.42035	15.3781	NUP93,BLM,UBE2I,NUP85,BRCA1,NUP37
Other semaphorin interactions Homo sapiens R-HSA-416700	0.0111708	0.0367078	7.3506	33.0369	SEMA4A,CD72,TYROBP
Translesion Synthesis by POLH Homo sapiens R-HSA-110320	0.0111708	0.0367078	7.3506	33.0369	PCNA,RFC4,RPA2
Interleukin-2 signaling Homo sapiens R-HSA-451927	0.0111881	0.0367078	2.15127	9.66545	DUSP2,PIK3CD,RASAL3,IL2RG,PSMB10,PSMB9,LCK,IL2RA,PTPN6,LGALS9,JAK3,LAT,HAVCR2
Interleukin-1 processing Homo sapiens R-HSA-448706	0.0120517	0.0393535	15.6586	69.1885	CASP1,IL18
DAP12 signaling Homo sapiens R-HSA-2424491	0.0133241	0.0433034	1.93227	8.3439	CD86,DUSP2,CD80,PIK3CD,RASAL3,IL2RG,VAV1,PSMB10,PSMB9,KLRK1,TYROBP,LCK,IL2RA,BTK,JAK3,LAT
Regulation of TP53 Activity Homo sapiens R-HSA-5633007	0.0138064	0.0446601	2.49881	10.7015	TPX2,BLM,RFC4,EXO1,CHEK1,CDK1,RPA2,BRCA1,AURKB
Infectious disease Homo sapiens R-HSA-5663205	0.0147172	0.047384	1.90859	8.05185	RANBP1,FEN1,APOBEC3G,ISG15,PSMB10,PSMB9,NUP93,HCK,CD8B,NUP85,LCK,CD247,CCR5,KPNA2,RAN,NUP37
Dual Incision in GG-NER Homo sapiens R-HSA-5696400	0.0159058	0.0509725	4.48502	18.5728	PCNA,RFC4,POLD1,RPA2
CD28 dependent PI3K/Akt signaling Homo sapiens R-HSA-389357	0.0167997	0.053588	6.18903	25.2908	CD86,LCK,CD80
PRC2 methylates histones and DNA Homo sapiens R-HSA-212300	0.0173331	0.0550344	4.36022	17.6813	H2AFZ,H2AFX,PHF19,EZH2
G alpha (i) signalling events Homo sapiens R-HSA-418594	0.0180466	0.0568889	2.07852	8.34482	CXCL10,CXCL11,CXCL9,GNGT2,CXCR3,CCL5,PNOC,RGS10,CXCR6,CCR5,S1PR4,GPR18
Constitutive Signaling by Aberrant PI3K in Cancer Homo sapiens R-HSA-2219530	0.0180823	0.0568889	3.50722	14.0738	CD86,LCK,CD80,PIK3CD,VAV1
DAP12 interactions Homo sapiens R-HSA-2172127	0.0191357	0.0599295	1.84632	7.30443	CD86,DUSP2,CD80,PIK3CD,RASAL3,IL2RG,VAV1,PSMB10,PSMB9,KLRK1,TYROBP,LCK,IL2RA,BTK,JAK3,LAT
Processing and activation of SUMO Homo sapiens R-HSA-3215018	0.0199875	0.062314	11.1836	43.7575	UBE2I,SAE1
Glucose transport Homo sapiens R-HSA-70153	0.0204208	0.0633781	4.13031	16.0718	NUP93,HK3,NUP85,NUP37
Metabolism of nucleotides Homo sapiens R-HSA-15869	0.0218376	0.0672733	2.91183	11.1352	DTYMK,RRM2,NUDT1,TK1,TYMS,ADA
Class I MHC mediated antigen processing & presentation Homo sapiens R-HSA-983169	0.0218711	0.0672733	1.90153	7.26877	NCF1,UBE2C,NCF4,TAP2,TAP1,CYBB,PSMB10,PSMB9,TRAIP,CDC20,UBE2S,FCGR1A,ASB2,FCGR1B
APC/C:Cdc20 mediated degradation of Securin Homo sapiens R-HSA-174154	0.0245707	0.074266	3.21891	11.9299	CDC20,PTTG1,UBE2C,PSMB10,PSMB9
SLBP independent Processing of Histone Pre-mRNAs Homo sapiens R-HSA-111367	0.0245757	0.074266	9.78514	36.2637	SNRPF,SNRPB
HDR through MMEJ (alt-NHEJ) Homo sapiens R-HSA-5685939	0.0245757	0.074266	9.78514	36.2637	POLQ,FEN1
MASTL Facilitates Mitotic Progression Homo sapiens R-HSA-2465910	0.0245757	0.074266	9.78514	36.2637	CCNB1,CDK1
SUMOylation of RNA binding proteins Homo sapiens R-HSA-4570464	0.0256499	0.0771738	3.8275	14.0209	NUP93,UBE2I,NUP85,NUP37
Interferon alpha/beta signaling Homo sapiens R-HSA-909733	0.0275352	0.0824859	3.1164	11.195	STAT1,IRF1,ISG15,PTPN6,IFI35
Nucleotide-binding domain, leucine rich repeat containing receptor (NLR) signaling pathways Homo sapiens R-HSA-168643	0.0295432	0.0873719	3.6491	12.8518	PSTPIP1,AIM2,CARD9,CASP1
Interleukin-7 signaling Homo sapiens R-HSA-1266695	0.0295467	0.0873719	8.69746	30.6306	IL2RG,JAK3
SLBP Dependent Processing of Replication-Dependent Histone Pre-mRNAs Homo sapiens R-HSA-77588	0.0295467	0.0873719	8.69746	30.6306	SNRPF,SNRPB
VEGFA-VEGFR2 Pathway Homo sapiens R-HSA-4420097	0.0311768	0.0917982	1.80691	6.2665	DUSP2,NCF1,SH2D2A,NCF4,CYBB,RASAL3,IL2RG,VAV1,PSMB10,PSMB9,IL2RA,NCKAP1L,JAK3,LAT
Hexose transport Homo sapiens R-HSA-189200	0.0316138	0.0926888	3.56598	12.3175	NUP93,HK3,NUP85,NUP37
Interleukin-3, 5 and GM-CSF signaling Homo sapiens R-HSA-512988	0.0318795	0.0930719	1.90115	6.55095	HCK,DUSP2,IL2RA,PIK3CD,PTPN6,RASAL3,IL2RG,JAK3,VAV1,LAT,PSMB10,PSMB9
Class A/1 (Rhodopsin-like receptors) Homo sapiens R-HSA-373076	0.0333399	0.0969249	1.78908	6.08468	CXCL9,CXCR6,CXCL10,CXCL11,P2RY6,CXCR3,CCL5,PNOC,CCL4,XCL2,XCL1,CCR5,S1PR4,GPR18
FCGR activation Homo sapiens R-HSA-2029481	0.0337674	0.0969406	3.48656	11.8134	HCK,FCGR3A,CD247,FCGR1A
Creation of C4 and C2 activators Homo sapiens R-HSA-166786	0.0337674	0.0969406	3.48656	11.8134	FCN1,C1QB,C1QA,C1QC
Cross-presentation of soluble exogenous antigens (endosomes) Homo sapiens R-HSA-1236978	0.0337674	0.0969406	3.48656	11.8134	FCGR1A,FCGR1B,PSMB10,PSMB9
Anchoring of the basal body to the plasma membrane Homo sapiens R-HSA-5620912	0.0348169	0.0988943	2.59051	8.69805	PLK4,HAUS8,PLK1,CDK1,TUBG1,HAUS1
PECAM1 interactions Homo sapiens R-HSA-210990	0.0348785	0.0988943	7.82731	26.2675	LCK,PTPN6
The NLRP3 inflammasome Homo sapiens R-HSA-844456	0.0348785	0.0988943	7.82731	26.2675	PSTPIP1,CASP1
Intra-Golgi and retrograde Golgi-to-ER traffic Homo sapiens R-HSA-6811442	0.0363991	0.102783	2.08422	6.90547	KIF18A,KIF18B,CYTH4,RACGAP1,KIF4A,KIF23,KIF2C,KIF11,KIF15
Signaling by VEGF Homo sapiens R-HSA-194138	0.0371838	0.10457	1.76014	5.79416	DUSP2,NCF1,SH2D2A,NCF4,CYBB,RASAL3,IL2RG,VAV1,PSMB10,PSMB9,IL2RA,NCKAP1L,JAK3,LAT
Regulation of Glucokinase by Glucokinase Regulatory Protein Homo sapiens R-HSA-170822	0.0382688	0.10675	4.35345	14.2058	NUP93,NUP85,NUP37
Transport of Ribonucleoproteins into the Host Nucleus Homo sapiens R-HSA-168271	0.0382688	0.10675	4.35345	14.2058	NUP93,NUP85,NUP37
G alpha (12/13) signalling events Homo sapiens R-HSA-416482	0.0396512	0.11016	2.80375	9.04949	FGD3,GNGT2,RAC2,RHOG,VAV1
Mitotic Telophase/Cytokinesis Homo sapiens R-HSA-68884	0.0405502	0.110483	7.11537	22.8063	PLK1,KIF23
Initiation of Nuclear Envelope Reformation Homo sapiens R-HSA-2995383	0.0405502	0.110483	7.11537	22.8063	VRK1,LMNB1
Nuclear Envelope Reassembly Homo sapiens R-HSA-2995410	0.0405502	0.110483	7.11537	22.8063	VRK1,LMNB1
p53-Independent DNA Damage Response Homo sapiens R-HSA-69610	0.0407297	0.110483	3.26815	10.4607	CHEK1,CDC25A,PSMB10,PSMB9
p53-Independent G1/S DNA damage checkpoint Homo sapiens R-HSA-69613	0.0407297	0.110483	3.26815	10.4607	CHEK1,CDC25A,PSMB10,PSMB9
Ubiquitin Mediated Degradation of Phosphorylated Cdc25A Homo sapiens R-HSA-69601	0.0407297	0.110483	3.26815	10.4607	CHEK1,CDC25A,PSMB10,PSMB9
Gene Silencing by RNA Homo sapiens R-HSA-211000	0.0411548	0.111199	2.48093	7.91519	NUP93,NUP85,H2AFZ,H2AFX,RAN,NUP37
Packaging Of Telomere Ends Homo sapiens R-HSA-171306	0.0416069	0.111981	4.19776	13.3467	ACD,H2AFZ,H2AFX
Senescence-Associated Secretory Phenotype (SASP) Homo sapiens R-HSA-2559582	0.0436227	0.116722	2.72559	8.53703	CDKN2D,H2AFZ,UBE2C,CDK4,H2AFX
Cellular responses to stress Homo sapiens R-HSA-2262752	0.0437071	0.116722	1.6824	5.26634	CDKN2D,ACD,UBE2C,H2AFZ,H2AFX,RPA2,CYBB,LMNB1,NUP93,NUP85,CDK4,E2F1,E2F2,EZH2,NUP37
Vpr-mediated nuclear import of PICs Homo sapiens R-HSA-180910	0.0450865	0.119479	4.0528	12.5603	NUP93,NUP85,NUP37
DNA methylation Homo sapiens R-HSA-5334118	0.0450865	0.119479	4.0528	12.5603	UHRF1,H2AFZ,H2AFX
SCF-beta-TrCP mediated degradation of Emi1 Homo sapiens R-HSA-174113	0.0457898	0.120878	3.1371	9.67384	CDC20,FBXO5,PSMB10,PSMB9
Early Phase of HIV Life Cycle Homo sapiens R-HSA-162594	0.0465414	0.122393	6.52209	20.0059	FEN1,CCR5
Downstream signal transduction Homo sapiens R-HSA-186763	0.0486465	0.127114	1.68902	5.1062	CD86,DUSP2,STAT1,CD80,PIK3CD,RASAL3,IL2RG,VAV1,PSMB10,PSMB9,LCK,IL2RA,JAK3,LAT
Transport of the SLBP independent Mature mRNA Homo sapiens R-HSA-159227	0.0487056	0.127114	3.91751	11.8385	NUP93,NUP85,NUP37
ROS, RNS production in response to bacteria Homo sapiens R-HSA-1222556	0.0524624	0.135889	3.79094	11.1744	NCF1,NCF4,CYBB
Transport of the SLBP Dependant Mature mRNA Homo sapiens R-HSA-159230	0.0524624	0.135889	3.79094	11.1744	NUP93,NUP85,NUP37
tRNA processing in the nucleus Homo sapiens R-HSA-6784531	0.0540061	0.139364	2.95907	8.63651	NUP93,NUP85,RAN,NUP37
Global Genome Nucleotide Excision Repair (GG-NER) Homo sapiens R-HSA-5696399	0.0545612	0.140271	2.54795	7.41053	RFC4,PCNA,UBE2I,POLD1,RPA2
Interactions of Vpr with host cellular proteins Homo sapiens R-HSA-176033	0.0563546	0.14419	3.67228	10.5618	NUP93,NUP85,NUP37
Initial triggering of complement Homo sapiens R-HSA-166663	0.0569107	0.14419	2.90412	8.324	FCN1,C1QB,C1QA,C1QC
CDT1 association with the CDC6:ORC:origin complex Homo sapiens R-HSA-68827	0.0569107	0.14419	2.90412	8.324	CDT1,CDC6,PSMB10,PSMB9
PI5P, PP2A and IER3 Regulate PI3K/AKT Signaling Homo sapiens R-HSA-6811558	0.0569227	0.14419	2.51515	7.20858	CD86,LCK,CD80,PIK3CD,VAV1
Regulation of KIT signaling Homo sapiens R-HSA-1433559	0.0594054	0.149527	5.58979	15.782	LCK,PTPN6
DNA Damage/Telomere Stress Induced Senescence Homo sapiens R-HSA-2559586	0.0598976	0.149527	2.85117	8.02639	ACD,H2AFZ,H2AFX,LMNB1
DNA Double Strand Break Response Homo sapiens R-HSA-5693606	0.0598976	0.149527	2.85117	8.02639	UBE2I,H2AFX,BRCA1,KPNA2
SCF(Skp2)-mediated degradation of p27/p21 Homo sapiens R-HSA-187577	0.0598976	0.149527	2.85117	8.02639	CDK4,PSMB10,CKS1B,PSMB9

## Sheet: KEGG signaling pathways
Up-regulated pathway analysis								Down-regulated pathway analysis
Term	P-value	FDR	Z-Score	Combined Score	Genes			Term	P-value	FDR	Z-Score	Combined Score	Genes
Cell cycle	2.84374e-20	5.94342e-18	12.5767	566.035	PCNA,MCM7,BUB1B,TTK,PKMYT1,CDC20,CCNB2,CCNB1,CDC45,PTTG1,CHEK1,E2F1,E2F2,BUB1,CDKN2D,PLK1,CDC7,CDC6,CDC25C,CDC25A,CDC25B,DBF4,CDK4,CDK1,MCM3,MCM5,MCM6,MCM2,MAD2L1			Adherens junction	1.16545e-05	0.00268054	6.39829	72.6834	TJP1,TCF7L2,PTPRB,INSR,CTNND1,PTPRM,EP300,WASL,SORBS1,EGFR
Th1 and Th2 cell differentiation	4.89614e-17	5.11646e-15	13.5786	509.952	STAT1,CD3E,IL2RG,CD3D,ZAP70,HLA-DMA,HLA-DMB,IFNG,LCK,TBX21,IL2RA,HLA-DPB1,HLA-DRA,CD247,HLA-DOA,IL12RB1,HLA-DOB,JAK3,HLA-DQA1,LAT,HLA-DRB1,HLA-DPA1,HLA-DQB1			Breast cancer	0.000330992	0.0380641	3.52732	28.2659	NOTCH3,TCF7L2,APC,FZD4,NOTCH4,FLT4,LRP5,PIK3R1,POLK,SOS2,EGFR,LRP6
Type I diabetes mellitus	1.02801e-16	6.29919e-15	26.3623	970.495	CD86,CD80,PRF1,GZMB,FASLG,HLA-DMA,HLA-DMB,IFNG,LTA,HLA-DPB1,HLA-DRA,HLA-DOA,HLA-DOB,HLA-DQA1,HLA-DRB1,HLA-DPA1,HLA-DQB1			Endometrial cancer	0.000584386	0.0408117	5.41475	40.3125	TCF7L2,APC,PDPK1,POLK,PIK3R1,SOS2,EGFR
Primary immunodeficiency	1.45745e-16	6.29919e-15	30.6635	1118.14	CIITA,TNFRSF13B,TAP2,TAP1,IL2RG,CD3E,CD3D,CD79A,ZAP70,CD8B,LCK,CD8A,BTK,ICOS,JAK3,ADA			Rap1 signaling pathway	0.000709768	0.0408117	2.89686	21.0039	MAGI1,INSR,FLT4,CTNND1,PIK3R1,EGFR,EFNA2,GNAQ,KDR,RAPGEF2,TEK,RAPGEF5,CRK,RAPGEF4
Th17 cell differentiation	1.50698e-16	6.29919e-15	11.7953	429.717	STAT1,CD3E,IL2RG,CD3D,ZAP70,HLA-DMA,HLA-DMB,IFNG,LCK,TBX21,IL2RA,IL21R,HLA-DPB1,HLA-DRA,CD247,HLA-DOA,IL12RB1,HLA-DOB,JAK3,HLA-DQA1,HLA-DRB1,LAT,HLA-DPA1,HLA-DQB1			Insulin resistance	0.00155649	0.0589532	3.59211	23.2242	CPT1A,PPP1R3B,PDPK1,RPS6KA2,INSR,PRKAG2,PIK3R1,PPARA,PPARGC1A
Allograft rejection	2.46012e-16	8.56942e-15	29.2682	1051.93	CD86,CD80,PRF1,GZMB,FASLG,HLA-DMA,HLA-DMB,IFNG,HLA-DPB1,HLA-DRA,HLA-DOA,HLA-DOB,HLA-DQA1,HLA-DRB1,HLA-DPA1,HLA-DQB1			mTOR signaling pathway	0.00156223	0.0589532	3.0885	19.9568	FZD4,PDPK1,RPS6KA2,INSR,STRADB,GRB10,LRP5,PIK3R1,FNIP1,SOS2,LRP6
Graft-versus-host disease	1.06412e-15	3.17715e-14	25.7521	887.844	CD86,CD80,PRF1,GZMB,FASLG,HLA-DMA,HLA-DMB,IFNG,HLA-DPB1,HLA-DRA,HLA-DOA,HLA-DOB,HLA-DQA1,HLA-DRB1,HLA-DPA1,HLA-DQB1			FoxO signaling pathway	0.00179423	0.0589532	3.24155	20.4969	GABARAPL1,HOMER2,PDPK1,INSR,SETD7,EP300,PRKAG2,PIK3R1,SOS2,EGFR
Human T-cell leukemia virus 1 infection	5.25864e-15	1.37382e-13	6.78982	223.242	SPI1,ITGB2,BUB1B,PIK3CD,CD3E,IL2RG,CD3D,CDC20,CCNB2,HLA-DMA,HLA-DMB,PTTG1,CHEK1,E2F1,E2F2,HLA-DOA,JAK3,HLA-DOB,HLA-DQA1,HLA-DPA1,RANBP1,CDK4,LCK,IL2RA,HLA-DPB1,LTA,HLA-DRA,HLA-DRB1,RAN,HLA-DQB1,MAD2L1			Regulation of actin cytoskeleton	0.00294181	0.076273	2.56303	14.9392	ARHGEF12,ITGA1,PIK3R1,WASL,IQGAP2,EGFR,MYLK,APC,ARHGEF7,PPP1R12B,SOS2,DOCK1,CRK
Leishmaniasis	1.55719e-14	3.61615e-13	13.9654	444.007	NCF1,STAT1,ITGB2,NCF4,CYBB,FCGR3A,HLA-DMA,HLA-DMB,IFNG,HLA-DPB1,HLA-DRA,PTPN6,HLA-DOA,FCGR1A,HLA-DOB,HLA-DQA1,HLA-DRB1,HLA-DPA1,HLA-DQB1			Prostate cancer	0.0029846	0.076273	3.54636	20.6196	AR,TCF7L2,PDPK1,EP300,ERG,PIK3R1,SOS2,EGFR
Antigen processing and presentation	3.44438e-14	7.19875e-13	13.241	410.464	CD74,CIITA,TAP2,TAP1,IFI30,HLA-DMA,HLA-DMB,IFNG,CD8B,CD8A,HLA-DPB1,HLA-DRA,HLA-DOA,HLA-DOB,HLA-DQA1,HLA-DRB1,HLA-DPA1,HLA-DQB1,LGMN			Focal adhesion	0.00444558	0.102248	2.53962	13.7542	PDPK1,FLT4,ITGA1,KDR,PIK3R1,ARHGAP5,PPP1R12B,SOS2,DOCK1,CRK,EGFR,MYLK
Autoimmune thyroid disease	1.16258e-13	2.2089e-12	17.3893	517.906	CD86,CD80,PRF1,GZMB,FASLG,HLA-DMA,HLA-DMB,HLA-DPB1,CTLA4,HLA-DRA,HLA-DOA,HLA-DOB,HLA-DQA1,HLA-DRB1,HLA-DPA1,HLA-DQB1			Non-small cell lung cancer	0.00606589	0.124644	3.93522	20.0896	STAT5B,PDPK1,POLK,PIK3R1,SOS2,EGFR
Cell adhesion molecules (CAMs)	1.99974e-13	3.48287e-12	8.07514	236.122	CD86,SELPLG,CD80,ITGB2,PDCD1LG2,CD2,HLA-DMA,HLA-DMB,CD8B,CD6,CD8A,HLA-DPB1,HLA-DRA,CTLA4,PDCD1,SIGLEC1,HLA-DOA,ICOS,TIGIT,HLA-DOB,HLA-DQA1,HLA-DRB1,HLA-DPA1,HLA-DQB1			Notch signaling pathway	0.00676733	0.124644	4.57059	22.8331	NOTCH3,KAT2B,NOTCH4,NUMB,EP300
Inflammatory bowel disease (IBD)	2.74532e-13	4.27455e-12	14.2635	412.552	STAT1,IL18,IL2RG,HLA-DMA,HLA-DMB,IFNG,TBX21,IL21R,HLA-DPB1,HLA-DRA,HLA-DOA,IL12RB1,HLA-DOB,HLA-DQA1,HLA-DRB1,HLA-DPA1,HLA-DQB1			Renal cell carcinoma	0.0075194	0.124644	3.74725	18.3251	EGLN1,EPAS1,EP300,PIK3R1,SOS2,CRK
Hematopoietic cell lineage	2.86333e-13	4.27455e-12	10.5103	303.554	CD3E,CD3D,CD2,HLA-DMA,HLA-DMB,CD8B,CD8A,IL2RA,CD7,HLA-DPB1,HLA-DRA,CD38,HLA-DOA,FCGR1A,HLA-DOB,HLA-DQA1,HLA-DRB1,CD33,HLA-DPA1,HLA-DQB1			Insulin signaling pathway	0.00758701	0.124644	2.77412	13.5414	PPP1R3B,PDPK1,INSR,PRKAG2,PIK3R1,SORBS1,PPARGC1A,SOS2,CRK
Intestinal immune network for IgA production	3.87483e-13	5.39893e-12	18.2446	521.415	CD86,TNFRSF13B,CD80,HLA-DMA,HLA-DMB,HLA-DPB1,TNFRSF17,HLA-DRA,ICOS,HLA-DOA,HLA-DOB,HLA-DQA1,HLA-DRB1,HLA-DPA1,HLA-DQB1			Thyroid hormone signaling pathway	0.00872435	0.133773	2.9196	13.8437	NOTCH3,NCOA2,KAT2B,NCOR1,PDPK1,NOTCH4,EP300,PIK3R1
Staphylococcus aureus infection	6.16526e-13	8.05337e-12	13.4224	377.365	C1QB,C1QA,SELPLG,ITGB2,FCGR3A,HLA-DMA,HLA-DMB,HLA-DPB1,HLA-DRA,HLA-DOA,FCGR1A,HLA-DOB,HLA-DQA1,HLA-DRB1,HLA-DPA1,HLA-DQB1,C1QC			PPAR signaling pathway	0.0104754	0.150584	3.47083	15.8226	CPT1A,PDPK1,ACOX1,ACADM,SORBS1,PPARA
DNA replication	1.74499e-12	2.14531e-11	22.6052	612.02	FEN1,RNASEH2A,PCNA,RFC4,MCM7,PRIM1,RPA2,POLA2,POLD1,MCM3,MCM5,MCM6,MCM2			Gastric cancer	0.0127421	0.172393	2.53477	11.0588	TCF7L2,APC,FZD4,LRP5,PIK3R1,POLK,SOS2,EGFR,LRP6
Systemic lupus erythematosus	2.06658e-12	2.39953e-11	8.03947	216.303	CD86,C1QB,C1QA,H2AFZ,CD80,H2AFX,FCGR3A,HLA-DMA,HLA-DMB,IFNG,SNRPD1,HLA-DPB1,HLA-DRA,HLA-DOA,FCGR1A,HLA-DOB,HLA-DQA1,HLA-DRB1,SNRPB,HLA-DPA1,HLA-DQB1,C1QC			Pathways in cancer	0.0145819	0.179345	1.72069	7.27501	EGLN1,NOTCH3,STAT5B,TCF7L2,ARHGEF12,FZD4,EPAS1,NOTCH4,FLT4,LRP5,PIK3R1,EGFR,LRP6,AR,APC,GNAQ,EP300,POLK,IL6ST,SOS2,CRK,RUNX1T1
Viral myocarditis	1.09838e-11	1.20822e-10	13.6757	345.101	CD86,CD80,ITGB2,PRF1,HLA-DMA,HLA-DMB,RAC2,HLA-DPB1,HLA-DRA,HLA-DOA,HLA-DOB,HLA-DQA1,HLA-DRB1,HLA-DPA1,HLA-DQB1			Glucagon signaling pathway	0.0148155	0.179345	2.86993	12.0884	CPT1A,GNAQ,EP300,PRKAG2,SIK2,PPARA,PPARGC1A
Natural killer cell mediated cytotoxicity	1.22801e-11	1.28327e-10	7.72803	194.152	FCER1G,SH2D1A,ITGB2,PRF1,PIK3CD,GZMB,FASLG,VAV1,ZAP70,FCGR3A,TYROBP,KLRK1,IFNG,LCK,RAC2,CD48,PTPN6,CD247,HCST,LAT,CD244			Colorectal cancer	0.0207539	0.23867	2.94838	11.425	TCF7L2,APC,POLK,PIK3R1,SOS2,EGFR
Rheumatoid arthritis	9.2768e-11	9.23263e-10	9.23961	213.443	CD86,CD80,ITGB2,IL18,HLA-DMA,HLA-DMB,IFNG,CCL5,HLA-DPB1,CTLA4,HLA-DRA,HLA-DOA,HLA-DOB,HLA-DQA1,HLA-DRB1,HLA-DPA1,HLA-DQB1			Apelin signaling pathway	0.0219407	0.240303	2.44167	9.32575	MEF2A,NOTCH3,GABARAPL1,GNAQ,PIK3R4,PRKAG2,PPARGC1A,MYLK
Asthma	1.15155e-10	1.09397e-09	21.91	501.405	HLA-DMA,HLA-DMB,FCER1G,HLA-DPB1,HLA-DRA,HLA-DOA,HLA-DOB,HLA-DQA1,HLA-DRB1,HLA-DPA1,HLA-DQB1			Acute myeloid leukemia	0.0245707	0.256658	3.21891	11.9299	STAT5B,TCF7L2,PIK3R1,SOS2,RUNX1T1
Phagosome	2.19268e-10	1.99248e-09	6.48216	144.168	NCF1,NCF4,ITGB2,TAP2,TAP1,CYBB,CORO1A,TUBA1C,FCGR3A,TUBA1B,HLA-DMA,HLA-DMB,HLA-DPB1,HLA-DRA,HLA-DOA,FCGR1A,HLA-DOB,HLA-DQA1,HLA-DRB1,HLA-DPA1,HLA-DQB1			Hepatocellular carcinoma	0.0256658	0.256658	2.22968	8.16642	TCF7L2,APC,FZD4,LRP5,PIK3R1,POLK,SOS2,EGFR,LRP6
Epstein-Barr virus infection	2.48885e-10	2.16737e-09	5.50434	121.723	STAT1,TAP2,TAP1,PIK3CD,ISG15,CD3E,CD3D,CXCL10,HLA-DMA,HLA-DMB,CDK4,BTK,HLA-DPB1,E2F1,HLA-DRA,E2F2,CD247,HLA-DOA,JAK3,HLA-DOB,HLA-DQA1,HLA-DRB1,HLA-DPA1,HLA-DQB1			AMPK signaling pathway	0.0311688	0.290847	2.43603	8.44899	CPT1A,PDPK1,INSR,STRADB,PRKAG2,PIK3R1,PPARGC1A
Tuberculosis	8.0399e-10	6.72136e-09	5.67047	118.748	CD74,CIITA,FCER1G,STAT1,ITGB2,CARD9,IL18,LSP1,CORO1A,FCGR3A,HLA-DMA,HLA-DMB,IFNG,HLA-DPB1,HLA-DRA,HLA-DOA,FCGR1A,HLA-DOB,HLA-DQA1,HLA-DRB1,HLA-DPA1,HLA-DQB1			Valine, leucine and isoleucine degradation	0.0316138	0.290847	3.56598	12.3175	ACAD8,MCCC2,ABAT,ACADM
Chemokine signaling pathway	2.51055e-09	2.01809e-08	5.29617	104.879	CCL13,CXCL9,NCF1,STAT1,CCL4L2,WAS,PIK3CD,CXCR6,VAV1,CXCL10,HCK,CXCL11,GNGT2,CCL8,CXCR3,CCL5,CCL4,RAC2,XCL2,XCL1,CCR5,JAK3			HIF-1 signaling pathway	0.0395068	0.321541	2.50745	8.10228	EGLN1,INSR,EP300,PIK3R1,TEK,EGFR
T cell receptor signaling pathway	4.15316e-09	3.21485e-08	7.5508	145.726	PIK3CD,CD3E,CD3D,VAV1,ZAP70,CD8B,IFNG,CD8A,CDK4,LCK,CTLA4,PTPN6,PDCD1,CD247,ICOS,LAT			Circadian rhythm	0.0416069	0.321541	4.19776	13.3467	CRY2,PRKAG2,RORA
Fanconi anemia pathway	6.90595e-09	5.1548e-08	11.3923	214.071	FANCI,BLM,RAD51C,RAD51,EME1,FANCD2,UBE2T,FANCA,RPA2,BRCA1,FANCB,FANCG			beta-Alanine metabolism	0.0416069	0.321541	4.19776	13.3467	AOC3,ABAT,ACADM
Influenza A	1.12436e-08	8.10313e-08	5.33913	97.7246	CIITA,STAT1,IL18,PIK3CD,FASLG,CXCL10,HLA-DMA,HLA-DMB,IFNG,CCL5,CASP1,HLA-DPB1,HLA-DRA,KPNA2,HLA-DOA,HLA-DOB,HLA-DQA1,HLA-DRB1,HLA-DPA1,HLA-DQB1			Chronic myeloid leukemia	0.0416082	0.321541	2.76412	8.7884	STAT5B,POLK,PIK3R1,SOS2,CRK
Cytokine-cytokine receptor interaction	2.80957e-08	1.95734e-07	3.93627	68.4424	CCL13,CXCL9,TNFRSF13B,CCL4L2,FASLG,CXCR6,IL2RG,CCL8,CXCR3,CCL5,CCL4,IL21R,TNFRSF17,CCR5,IL12RB1,CD70,TNFRSF18,IL18,CXCL10,CXCL11,IFNG,IL2RA,XCL2,LTA,CD27,XCL1			Autophagy	0.0419401	0.321541	2.27403	7.21213	ERN1,GABARAPL1,PDPK1,PIK3R4,PIK3R1,ATG2B,RAB33B
Homologous recombination	6.10278e-07	4.11445e-06	11.1515	159.57	BLM,RAD51C,RAD51,EME1,POLD1,XRCC3,RAD54L,RPA2,BRCA1			Propanoate metabolism	0.0450865	0.325813	4.0528	12.5603	SUCLG2,ABAT,ACADM
Osteoclast differentiation	6.76374e-07	4.41757e-06	5.35383	76.0593	SPI1,NCF1,STAT1,NCF4,SIRPG,PIK3CD,LILRB1,LILRB2,LILRB4,FCGR3A,TYROBP,IFNG,LCK,BTK,FCGR1A			Wnt signaling pathway	0.0453305	0.325813	2.09756	6.48938	TCF7L2,APC,DAAM2,FZD4,LRP5,EP300,PRICKLE4,LRP6
Toxoplasmosis	8.86487e-07	5.61442e-06	5.64522	78.6717	CIITA,STAT1,HLA-DMA,HLA-DMB,IFNG,HLA-DPB1,HLA-DRA,HLA-DOA,CCR5,HLA-DOB,HLA-DQA1,HLA-DRB1,HLA-DPA1,HLA-DQB1			Vascular smooth muscle contraction	0.0481307	0.325907	2.20081	6.6769	PLA2G12A,CALCRL,ARHGEF12,CALD1,GNAQ,PPP1R12B,MYLK
Human immunodeficiency virus 1 infection	1.71089e-06	1.05169e-05	3.95154	52.4705	APOBEC3D,APOBEC3G,TAP2,TAP1,PIK3CD,FASLG,CD3E,CDC25C,CD3D,CCNB2,CCNB1,GNGT2,CHEK1,CFL1,RAC2,CDK1,CD247,CCR5,APOBEC3A			Hippo signaling pathway	0.0481775	0.325907	2.06975	6.27726	TCF7L2,BMPR2,APC,FZD4,FAT4,TEAD1,SAV1,GDF7
Fc gamma R-mediated phagocytosis	2.74794e-06	1.64091e-05	6.04513	77.4059	HCK,FCGR3A,NCF1,ARPC2,ARPC3,CFL1,RAC2,WAS,PIK3CD,FCGR1A,VAV1,LAT			Parathyroid hormone synthesis, secretion and action	0.0500409	0.32884	2.35628	7.05684	MEF2A,AKAP13,GNAQ,LRP5,EGFR,LRP6
Progesterone-mediated oocyte maturation	3.70792e-05	0.000215265	4.96217	50.6263	CCNB2,CCNB1,PLK1,CDK1,PIK3CD,CDC25C,PKMYT1,BUB1,CDC25A,CDC25B,MAD2L1			Peroxisome	0.0569227	0.363673	2.51515	7.20858	ACOX1,HSD17B4,PEX1,PEX13,PEX26
Chagas disease (American trypanosomiasis)	5.36448e-05	0.000303021	4.74544	46.6625	C1QB,C1QA,IFNG,PPP2R2B,CCL5,PIK3CD,FASLG,CD247,CD3E,CD3D,C1QC
NF-kappa B signaling pathway	0.000131649	0.000724071	4.66146	41.6519	ZAP70,CCL13,UBE2I,BCL2A1,LCK,CCL4L2,CCL4,BTK,LTA,LAT
Cytosolic DNA-sensing pathway	0.000167129	0.000895639	5.74871	49.995	ZBP1,CXCL10,AIM2,CCL4L2,CCL5,CCL4,CASP1,IL18
Mismatch repair	0.000221822	0.00115902	10.9327	91.9834	PCNA,RFC4,EXO1,POLD1,RPA2
Toll-like receptor signaling pathway	0.000278519	0.00141977	4.2132	34.4894	CD86,CXCL10,CXCL11,CXCL9,STAT1,CD80,CCL4L2,CCL5,CCL4,PIK3CD
Salmonella infection	0.000296341	0.00147465	4.62367	37.5627	IFNG,ARPC2,ARPC3,CCL4L2,CCL4,CASP1,RHOG,IL18,WAS
Oocyte meiosis	0.000305081	0.00148284	3.82531	30.9657	CDC20,CCNB2,CCNB1,PTTG1,PLK1,CDK1,FBXO5,CDC25C,PKMYT1,BUB1,MAD2L1
B cell receptor signaling pathway	0.00195769	0.00929903	4.31199	26.8895	CD79A,CD72,RAC2,BTK,PIK3CD,PTPN6,VAV1
Leukocyte transendothelial migration	0.00200366	0.00930589	3.4519	21.4459	NCF1,NCF4,ITGB2,RAC2,CYBB,PIK3CD,RHOH,MMP9,VAV1
Cellular senescence	0.00234448	0.0106521	2.92147	17.6915	CCNB2,CCNB1,CDK4,CHEK1,CDK1,E2F1,PIK3CD,E2F2,MYBL2,FOXM1,CDC25A
Pancreatic cancer	0.00268319	0.0119316	4.05751	24.0235	RAD51,STAT1,CDK4,RAC2,E2F1,PIK3CD,E2F2
Pertussis	0.00289318	0.0125974	3.9985	23.3728	C1QB,C1QA,IRF1,ITGB2,CFL1,CASP1,C1QC
Apoptosis	0.00322434	0.0137528	2.97177	17.0491	TUBA1C,TUBA1B,BCL2A1,PRF1,PIK3CD,BIRC5,GZMB,FASLG,CTSW,LMNB1
Human cytomegalovirus infection	0.00449792	0.0188013	2.42865	13.1248	CCL4L2,TAP2,TAP1,PIK3CD,FASLG,GNGT2,CDK4,CCL5,CCL4,RAC2,E2F1,E2F2,CCR5
NOD-like receptor signaling pathway	0.00527759	0.0216278	2.60415	13.6569	GBP5,PSTPIP1,AIM2,STAT1,CCL5,CARD9,TRPV2,CASP1,IL18,CYBB,CARD16
Herpes simplex virus 1 infection	0.0065149	0.0259987	1.86353	9.38037	CD74,STAT1,CARD9,TAP2,TAP1,PIK3CD,FASLG,PILRA,POU2F2,HLA-DMA,HLA-DMB,IFNG,CCL5,HLA-DPB1,LTA,HLA-DRA,HLA-DOA,HLA-DOB,HLA-DQA1,HLA-DRB1,HLA-DPA1,HLA-DQB1
Spliceosome	0.00659297	0.0259987	2.84114	14.2675	EFTUD2,HNRNPM,SNRNP40,SNRPD1,PPIH,SNRPF,SNRPA,SNRPB,LSM2
Fc epsilon RI signaling pathway	0.00700966	0.02713	3.80789	18.8889	FCER1G,RAC2,BTK,PIK3CD,VAV1,LAT
Measles	0.00794254	0.0301817	2.75247	13.3097	CDK4,STAT1,IL2RA,PIK3CD,FASLG,CD3E,IL2RG,CD3D,JAK3
Base excision repair	0.00889498	0.0331974	5.41463	25.5693	FEN1,NEIL3,PCNA,POLD1
p53 signaling pathway	0.00920869	0.0337652	3.57637	16.7646	CCNB2,CCNB1,RRM2,CDK4,CHEK1,CDK1
Bacterial invasion of epithelial cells	0.0104754	0.0377475	3.47083	15.8226	ARPC2,ARPC3,RHOG,WAS,PIK3CD,SEPT1
Prion diseases	0.0109457	0.0387739	5.06478	22.8665	C1QB,C1QA,CCL5,C1QC
Pathogenic Escherichia coli infection	0.0119322	0.0415639	3.92929	17.4009	TUBA1C,TUBA1B,ARPC2,ARPC3,WAS
African trypanosomiasis	0.0132786	0.0454956	4.75733	20.5593	IFNG,IL18,FASLG,IDO1
C-type lectin receptor signaling pathway	0.0155544	0.0524335	2.8402	11.8249	FCER1G,STAT1,IRF1,CARD9,CASP1,PIK3CD,LSP1
Hepatitis C	0.0161304	0.0535121	2.42985	10.0281	CXCL10,IFNG,CDK4,STAT1,PPP2R2B,E2F1,PIK3CD,E2F2,FASLG
FoxO signaling pathway	0.0179762	0.0587036	2.54078	10.2107	PLK4,CDKN2D,CCNB2,CCNB1,PLK1,PIK3CD,FASLG,S1PR4
Bladder cancer	0.0188377	0.0605705	4.24215	16.8494	CDK4,E2F1,E2F2,MMP9
Regulation of actin cytoskeleton	0.0191766	0.0607258	2.13834	8.45515	FGD3,DIAPH3,ARPC2,ARPC3,CFL1,ITGB2,RAC2,WAS,PIK3CD,NCKAP1L,VAV1
JAK-STAT signaling pathway	0.0208686	0.0641404	2.31784	8.9689	IFNG,STAT1,IL2RA,IL21R,PIK3CD,PTPN6,IL2RG,IL12RB1,JAK3
Necroptosis	0.0208686	0.0641404	2.31784	8.9689	ZBP1,IFNG,H2AFZ,STAT1,H2AFX,CASP1,CYBB,FASLG,JAK3
Hepatitis B	0.0216194	0.0654847	2.30267	8.82882	PCNA,STAT1,E2F1,PIK3CD,BIRC5,E2F2,FASLG,JAK3,MMP9
Acute myeloid leukemia	0.0245707	0.0723278	3.21891	11.9299	SPI1,BCL2A1,PIK3CD,PIM2,FCGR1A
Non-small cell lung cancer	0.0245707	0.0723278	3.21891	11.9299	CDK4,E2F1,PIK3CD,E2F2,JAK3
Small cell lung cancer	0.0291457	0.0845826	2.71018	9.58169	CDK4,CKS2,E2F1,PIK3CD,E2F2,CKS1B
Nucleotide excision repair	0.0295432	0.0845826	3.6491	12.8518	PCNA,RFC4,POLD1,RPA2
Malaria	0.0337674	0.0953702	3.48656	11.8134	KLRK1,IFNG,ITGB2,IL18
Kaposi sarcoma-associated herpesvirus infection	0.0446375	0.12439	2.00107	6.22169	CD86,HCK,GNGT2,CDK4,STAT1,E2F1,PIK3CD,E2F2,CCR5
Pathways in cancer	0.0453859	0.124811	1.55147	4.79801	SPI1,STAT1,PIK3CD,FASLG,IL2RG,MMP9,CKS1B,RAD51,GNGT2,IFNG,CDK4,IL2RA,CKS2,E2F1,RAC2,BIRC5,E2F2,PIM2,IL12RB1,JAK3
Pyrimidine metabolism	0.0540061	0.146588	2.95907	8.63651	DTYMK,RRM2,TK1,TYMS
TNF signaling pathway	0.057935	0.155236	2.26518	6.45222	CXCL10,IRF1,CCL5,LTA,PIK3CD,MMP9
