# Supplementary material for: Key Members of the CmPn as Biomarkers Distinguish Histological and Immune Subtypes of Hepatic Cancers
Source: Diagnostics (Basel). 2023 Mar 7;13(6):1012. doi: 10.3390/diagnostics13061012 (PMC10047786; doi:10.3390/diagnostics13061012)
Supplement: Supplementary file 1 [file diagnostics-13-01012-s001.zip › diagnostics-2213936-Suppl tables-revised/Suppl. Table S4E Immune subtypes HCC C2 v C4 .xlsx]

## Sheet: DEG_RNAseq_RAW data
Symbol	logFC	AveExpr	t	P.Value	adj.P.Val
LOC96610	4.65341	5.5599	18.3094	4.32597e-45	6.67367e-41
SLAMF7	3.59328	1.48881	16.3277	5.28261e-39	3.08002e-35
FCRL5	4.75586	-2.99206	16.3101	5.98953e-39	3.08002e-35
CD27	3.91787	0.358436	16.2405	9.8452e-39	3.79705e-35
PLA2G2D	5.17075	-1.46098	16.0908	2.87219e-38	8.86187e-35
CD8A	3.73713	1.23286	15.5602	1.28984e-36	3.31639e-33
CD79A	4.83658	-1.16793	15.4649	2.55859e-36	5.51464e-33
PTPRCAP	2.90049	2.01536	15.4494	2.85974e-36	5.51464e-33
IFNG	3.6876	-3.41839	15.3043	8.11812e-36	1.39154e-32
MGC29506	5.59201	-0.789317	15.2343	1.34261e-35	2.07124e-32
TIGIT	3.64998	-0.568902	14.9034	1.45394e-34	2.03908e-31
SH2D1A	3.21848	-0.763918	14.8316	2.43904e-34	3.13559e-31
LCK	3.02913	1.17749	14.737	4.82123e-34	5.72131e-31
SLAMF6	2.86582	0.0813863	14.7181	5.52457e-34	6.08768e-31
SIRPG	3.65236	-0.934291	14.6984	6.36712e-34	6.54837e-31
ADAM6	5.61336	5.0502	14.6676	7.95317e-34	7.66835e-31
CXCR3	2.96357	-0.105465	14.4815	3.04233e-33	2.63881e-30
MEI1	3.20607	-1.19255	14.4798	3.07892e-33	2.63881e-30
MAP4K1	2.87468	0.769229	14.3561	7.51005e-33	6.09777e-30
CD8B	4.07724	-0.666465	14.3356	8.71204e-33	6.72003e-30
ZBP1	3.41703	-1.61852	14.3064	1.07482e-32	7.89582e-30
CRTAM	3.18868	-2.075	14.2786	1.31396e-32	9.21384e-30
CCL5	2.99973	3.51899	14.2698	1.39971e-32	9.38838e-30
ZBED2	3.92651	-3.10437	14.2504	1.60958e-32	1.03463e-29
CST7	2.86214	1.0209	14.1695	2.88412e-32	1.77973e-29
HAPLN3	3.07064	0.548729	14.0959	4.90519e-32	2.91048e-29
GBP5	3.60305	1.99878	14.0826	5.39918e-32	3.08493e-29
CD3G	3.21581	-2.22468	14.0627	6.23325e-32	3.4343e-29
SASH3	2.36711	2.13111	13.9718	1.19995e-31	6.38333e-29
IL21R	3.64561	-1.24189	13.9488	1.41624e-31	7.2828e-29
CD3E	3.05843	1.91087	13.9285	1.63952e-31	8.159e-29
GPSM3	1.92516	2.93686	13.9209	1.73224e-31	8.35103e-29
SLA2	2.42607	-0.299598	13.8481	2.92871e-31	1.36913e-28
IGJ	4.99963	1.03083	13.8069	3.94158e-31	1.78844e-28
JAK3	2.68105	1.88095	13.7191	7.41983e-31	3.27045e-28
CORO1A	2.47972	3.97658	13.6876	9.31259e-31	3.99071e-28
S1PR4	2.46045	-0.17707	13.6763	1.01015e-30	4.16107e-28
PYHIN1	3.10658	-1.37623	13.6743	1.02496e-30	4.16107e-28
CD247	2.26826	0.878915	13.6614	1.1245e-30	4.4481e-28
SIT1	3.19645	-0.804515	13.5633	2.27977e-30	8.7925e-28
CD2	3.08655	1.65301	13.5574	2.37864e-30	8.95006e-28
FAM26F	3.0533	1.01848	13.5477	2.55132e-30	9.37124e-28
SELPLG	2.19706	2.66784	13.5258	2.98721e-30	1.07171e-27
TRAF3IP3	2.34742	0.768881	13.5141	3.24896e-30	1.13913e-27
PTPN7	2.76822	1.20448	13.5084	3.38636e-30	1.16092e-27
RAB33A	2.40334	-2.28586	13.5044	3.48456e-30	1.16861e-27
ASB2	2.83232	-1.01046	13.4986	3.63347e-30	1.19263e-27
2022-09-01	1.94311	1.85687	13.4902	3.85948e-30	1.24042e-27
AIM2	3.78715	-2.5867	13.4613	4.75235e-30	1.49622e-27
LAG3	3.1835	1.1393	13.4285	6.01877e-30	1.85703e-27
FCRL3	3.58092	-2.86207	13.3886	8.02045e-30	2.42611e-27
POU2AF1	3.92215	-0.586044	13.3534	1.03297e-29	3.06453e-27
ARHGAP30	1.93489	2.86778	13.3288	1.23372e-29	3.59107e-27
KLRK1	2.96204	-0.0112812	13.3094	1.4183e-29	4.05188e-27
RUNX3	2.31408	1.44641	13.2986	1.53283e-29	4.29945e-27
PDCD1	3.97208	-0.758661	13.2901	1.63013e-29	4.49072e-27
GPR68	2.35893	-0.644144	13.2869	1.66737e-29	4.51272e-27
JAKMIP1	3.25457	-2.51443	13.2218	2.66343e-29	7.08426e-27
CD48	2.58329	1.85427	13.21	2.89982e-29	7.55738e-27
UBASH3A	3.01077	-1.58662	13.2081	2.93928e-29	7.55738e-27
ARHGAP25	1.6037	2.39154	13.1977	3.16822e-29	8.01249e-27
IRF4	3.64238	-1.38605	13.1827	3.5284e-29	8.77946e-27
NCF1	2.99175	0.437242	13.1697	3.87422e-29	9.48692e-27
SLA	2.25504	2.24817	13.137	4.90121e-29	1.18142e-26
COTL1	2.16733	4.6495	13.1338	5.01491e-29	1.19023e-26
PIK3CD	2.22323	1.99737	13.1285	5.20916e-29	1.2176e-26
IKZF1	2.22778	1.48133	13.1158	5.70678e-29	1.31132e-26
CD6	3.01846	1.00351	13.114	5.78013e-29	1.31132e-26
TIFAB	3.04849	-2.71493	13.1085	6.01327e-29	1.34445e-26
RLTPR	3.06401	-1.0978	13.1041	6.20791e-29	1.36813e-26
LY9	2.82911	-0.876296	13.0863	7.05573e-29	1.53308e-26
ZNF831	2.81047	-1.59205	13.0805	7.35493e-29	1.5759e-26
FERMT3	1.98021	3.20738	13.0683	8.03079e-29	1.69714e-26
RAC2	2.44275	3.23864	13.0541	8.8943e-29	1.85422e-26
MIR155HG	2.6246	-1.94467	13.0458	9.4369e-29	1.94111e-26
GZMK	3.33986	0.207547	12.9797	1.51748e-28	3.08029e-26
NKG7	2.86367	2.03333	12.9637	1.70178e-28	3.40954e-26
PRF1	2.37187	2.05467	12.9467	1.92283e-28	3.80302e-26
MYO1G	2.66081	0.922566	12.9038	2.61776e-28	5.11191e-26
DUSP2	2.80227	0.800187	12.8645	3.46879e-28	6.68913e-26
SLAMF8	2.46216	2.21687	12.8598	3.5877e-28	6.83302e-26
GZMB	2.90876	-0.0704359	12.8339	4.32127e-28	8.12979e-26
ACAP1	3.02891	0.886828	12.8205	4.7568e-28	8.68438e-26
CD5	2.89094	0.195007	12.8202	4.76731e-28	8.68438e-26
MCOLN2	3.27212	-1.88408	12.8197	4.78494e-28	8.68438e-26
C16orf54	2.31169	-0.423911	12.7955	5.69287e-28	1.02121e-25
BTLA	3.0163	-2.77902	12.7901	5.91541e-28	1.04893e-25
ZAP70	2.64519	0.933244	12.7854	6.12173e-28	1.07318e-25
KIAA0125	3.89797	-3.47788	12.7836	6.19969e-28	1.07464e-25
RHOH	2.80166	-0.0621224	12.7669	6.98619e-28	1.19751e-25
ICOS	3.31458	-1.78949	12.7473	8.04013e-28	1.36302e-25
DAPP1	2.455	-0.799415	12.7341	8.84209e-28	1.48268e-25
GPR132	2.40258	-0.445627	12.7252	9.42126e-28	1.55858e-25
CD53	2.21899	3.18909	12.7241	9.49675e-28	1.55858e-25
HCLS1	1.84498	3.9119	12.7072	1.07231e-27	1.74132e-25
CD52	2.55159	2.4946	12.6977	1.14796e-27	1.84474e-25
GZMA	2.76924	1.27218	12.6938	1.17988e-27	1.8765e-25
CD37	2.17545	2.18975	12.6805	1.29773e-27	2.04286e-25
ARHGDIB	1.46933	5.49164	12.6747	1.35294e-27	2.10826e-25
FASLG	2.7357	-1.78208	12.6733	1.36674e-27	2.10847e-25
CYTIP	2.67582	0.957017	12.6681	1.41913e-27	2.16761e-25
RASAL3	1.94265	1.91038	12.6562	1.54516e-27	2.33697e-25
WIPF1	1.77378	3.5205	12.6423	1.70653e-27	2.55598e-25
PSTPIP1	2.97735	0.210848	12.6344	1.80616e-27	2.6792e-25
UNC13D	2.00506	1.93322	12.6137	2.09485e-27	3.07783e-25
SEMA4D	2.10876	2.01568	12.6107	2.14064e-27	3.11543e-25
CD70	3.05478	-3.16405	12.602	2.27831e-27	3.28481e-25
ITK	2.70226	-0.160635	12.5948	2.39823e-27	3.4257e-25
LOC100233209	2.71879	-2.36829	12.5884	2.51053e-27	3.55321e-25
ARHGAP9	2.50717	1.40969	12.5818	2.6327e-27	3.69224e-25
CCL4	2.48973	1.31028	12.5733	2.79771e-27	3.88831e-25
SEMA4A	2.44628	0.876516	12.572	2.82364e-27	3.88931e-25
WAS	1.66246	2.43115	12.5569	3.14491e-27	4.29349e-25
IL2RA	3.25195	-1.94141	12.547	3.37733e-27	4.57036e-25
PRKCQ	2.63038	-1.36156	12.5129	4.31126e-27	5.78346e-25
TNFRSF8	2.39018	-2.21851	12.5095	4.41579e-27	5.87262e-25
CD96	2.61042	0.392838	12.4587	6.34892e-27	8.37135e-25
PTPN22	2.54207	-0.967458	12.4552	6.51172e-27	8.51325e-25
IL16	1.59661	2.65917	12.4352	7.51503e-27	9.74239e-25
LCP2	1.95105	2.45134	12.4052	9.30707e-27	1.1965e-24
GPR18	2.45457	-2.38802	12.3748	1.1568e-26	1.47487e-24
TRAT1	2.92196	-2.30653	12.3624	1.26371e-26	1.59797e-24
VAV1	2.54777	1.18058	12.3414	1.46865e-26	1.84203e-24
C1orf38	2.00658	2.5548	12.3398	1.48476e-26	1.84721e-24
WNT10A	2.8308	-2.89458	12.3328	1.56168e-26	1.92736e-24
CCR5	2.63037	0.767934	12.3227	1.67784e-26	2.05428e-24
CD72	2.57525	1.00136	12.3011	1.95756e-26	2.37789e-24
TBX21	2.2816	-0.899737	12.2635	2.56011e-26	3.08554e-24
FAIM3	2.24907	0.800195	12.2591	2.6418e-26	3.15931e-24
HVCN1	1.64835	1.04305	12.2496	2.82754e-26	3.35542e-24
MIAT	2.53125	-0.126869	12.1806	4.62493e-26	5.4421e-24
JSRP1	3.50043	-2.87362	12.1796	4.65649e-26	5.4421e-24
RASGRP1	2.52678	-0.571858	12.1685	5.04204e-26	5.84839e-24
LAT	1.84983	1.50896	12.1603	5.34537e-26	6.15396e-24
CD3D	3.29561	0.907835	12.1445	5.98161e-26	6.83543e-24
HLA-DOA	2.61369	2.51791	12.1356	6.37081e-26	7.22665e-24
FLJ40330	3.13324	-3.28929	12.1241	6.91622e-26	7.78806e-24
BIN2	2.0259	1.42434	12.0983	8.31139e-26	9.29129e-24
IL12RB1	2.50316	-0.170346	12.0926	8.65829e-26	9.60945e-24
ASPHD2	1.87667	-0.602272	12.0855	9.1029e-26	1.00307e-23
CELF2	1.93397	1.57644	12.0817	9.35756e-26	1.02382e-23
DOK2	2.11516	2.1356	12.0804	9.44243e-26	1.02583e-23
LTA	2.55525	-2.25945	12.0548	1.13315e-25	1.21571e-23
ITGB2	2.11053	4.72812	12.0546	1.13478e-25	1.21571e-23
ATP2A3	2.1844	2.42349	12.0054	1.60994e-25	1.71287e-23
NCKAP1L	2.31105	2.37463	12.0036	1.63005e-25	1.71766e-23
LILRB4	2.543	1.64406	12.0031	1.63672e-25	1.71766e-23
UCP2	1.98136	4.21791	11.988	1.82122e-25	1.89837e-23
CLEC4E	2.95546	-1.65031	11.932	2.7125e-25	2.80844e-23
SPN	2.12655	0.960852	11.9297	2.75718e-25	2.83566e-23
WDFY4	2.5704	0.467693	11.9167	3.0228e-25	3.08826e-23
CD38	3.44953	-0.690173	11.9035	3.32027e-25	3.36985e-23
SLAMF1	2.68816	-1.27126	11.8794	3.94078e-25	3.97349e-23
GPR171	2.91132	-1.6717	11.8755	4.05109e-25	4.05819e-23
SYTL3	2.37502	-0.680874	11.8591	4.55166e-25	4.53023e-23
LSP1	2.21074	3.87184	11.8572	4.61406e-25	4.56289e-23
SAMSN1	2.3809	0.753338	11.8479	4.92733e-25	4.84165e-23
CD19	3.68117	-3.3411	11.8337	5.4514e-25	5.32271e-23
CXCR6	2.96765	0.383151	11.8244	5.822e-25	5.6488e-23
DOCK2	2.40912	1.76604	11.8229	5.88568e-25	5.6749e-23
FAM78A	1.54133	1.76947	11.8138	6.27658e-25	6.01421e-23
POU2F2	2.24737	-0.74762	11.7945	7.19579e-25	6.83891e-23
NLRC3	1.52418	0.639004	11.7936	7.24352e-25	6.83891e-23
FGD3	2.21172	1.29534	11.7931	7.27025e-25	6.83891e-23
P2RY10	2.91401	-2.59843	11.7766	8.17113e-25	7.63976e-23
HCK	2.09833	2.3806	11.7408	1.05295e-24	9.78548e-23
SPOCK2	1.88207	3.25987	11.7311	1.12793e-24	1.04195e-22
CTLA4	3.50912	-1.15421	11.7287	1.14748e-24	1.0537e-22
HLA-DQA1	2.79167	4.09163	11.7175	1.24187e-24	1.13363e-22
IL2RG	2.82363	3.17814	11.6882	1.52808e-24	1.38669e-22
IPCEF1	2.15559	-0.551161	11.6868	1.5434e-24	1.3924e-22
TLR8	2.76717	-0.842797	11.6665	1.78215e-24	1.59844e-22
NCF1B	2.56183	-1.33407	11.6498	2.00601e-24	1.78883e-22
CD86	2.14426	1.60307	11.6295	2.31477e-24	2.0523e-22
IL2RB	2.23979	1.94956	11.6213	2.4527e-24	2.16216e-22
DEF6	2.07271	1.88311	11.6198	2.47872e-24	2.17268e-22
SPI1	1.86797	3.01264	11.6088	2.68025e-24	2.33606e-22
RGL4	2.29849	-2.31669	11.5706	3.51138e-24	3.04326e-22
KIAA0748	2.72627	-2.08732	11.5405	4.34061e-24	3.74093e-22
CR1	2.8917	-1.08492	11.5346	4.52567e-24	3.87875e-22
P2RX1	2.29573	-1.9443	11.5256	4.82175e-24	4.10968e-22
KLHL6	1.9173	0.737284	11.5181	5.08447e-24	4.30978e-22
CMKLR1	1.82922	2.31521	11.5153	5.1884e-24	4.37385e-22
EVI2B	2.03419	1.88287	11.5022	5.69148e-24	4.77187e-22
KCNJ10	3.32167	-1.6423	11.4972	5.89215e-24	4.91342e-22
PTPLAD2	1.71967	-0.182391	11.4904	6.18557e-24	5.13036e-22
CD7	2.72757	1.82327	11.4868	6.34207e-24	5.23203e-22
CD300LF	2.17494	-0.18821	11.4829	6.5188e-24	5.34923e-22
CXCL9	3.35647	3.5629	11.4715	7.06509e-24	5.76684e-22
C17orf87	2.17636	-1.4001	11.4626	7.52185e-24	6.10734e-22
TAGAP	2.37936	0.0133385	11.4513	8.14463e-24	6.57838e-22
CLEC12A	2.34513	-1.72464	11.4411	8.75139e-24	7.03165e-22
PRDM1	1.70539	1.52498	11.4345	9.17124e-24	7.33082e-22
SRGN	1.77956	4.28602	11.4084	1.10219e-23	8.76472e-22
INPP5D	1.68516	2.89892	11.4071	1.11263e-23	8.80231e-22
C5orf20	2.76266	-1.96555	11.398	1.18625e-23	9.33687e-22
BCL11B	2.48597	-0.362119	11.3919	1.23771e-23	9.69246e-22
PRKCB	2.40851	0.80587	11.3745	1.39936e-23	1.0903e-21
MYO1F	1.67271	3.04	11.3693	1.452e-23	1.12563e-21
FGL2	1.96517	3.28175	11.3584	1.56778e-23	1.20931e-21
MS4A1	3.6958	-2.19064	11.344	1.73379e-23	1.33071e-21
PLEK	2.34876	2.7475	11.3398	1.78694e-23	1.36471e-21
PARVG	2.02736	2.0172	11.3247	1.98684e-23	1.5099e-21
FYB	2.27912	1.99666	11.3184	2.07679e-23	1.57052e-21
BTK	2.05107	0.660717	11.3171	2.09557e-23	1.577e-21
HCST	2.10985	2.21236	11.3074	2.24328e-23	1.67996e-21
WARS	1.38471	5.85647	11.3007	2.35167e-23	1.75262e-21
SP140	2.28877	0.671751	11.2947	2.45364e-23	1.81982e-21
CTSW	2.83308	0.602182	11.294	2.46577e-23	1.82007e-21
HAVCR2	2.00852	2.01297	11.2552	3.23695e-23	2.37792e-21
LAPTM5	1.86549	5.84322	11.2534	3.27809e-23	2.39673e-21
FCGR1B	2.68002	0.0347057	11.2481	3.40281e-23	2.47619e-21
APOBEC3C	2.29273	0.163649	11.2433	3.52025e-23	2.54962e-21
HLA-DPB1	2.2894	5.88421	11.2358	3.71135e-23	2.67547e-21
LILRB1	2.25016	0.764127	11.2349	3.7345e-23	2.67963e-21
CSF2RB	1.99842	1.11626	11.2072	4.53616e-23	3.23978e-21
NCF1C	2.8883	-1.24805	11.1912	5.07439e-23	3.60069e-21
FCGR1A	3.05285	-0.24271	11.1908	5.08816e-23	3.60069e-21
PLEKHO1	1.7611	4.07708	11.1857	5.27148e-23	3.71339e-21
RCSD1	1.58754	2.00495	11.1751	5.67857e-23	3.98197e-21
PIK3R5	1.7227	1.21815	11.1708	5.85483e-23	4.08699e-21
EOMES	2.79598	-1.85405	11.1553	6.52813e-23	4.53646e-21
GAS7	1.98326	1.63708	11.141	7.21514e-23	4.99139e-21
PDCD1LG2	2.31926	-0.555414	11.1326	7.65027e-23	5.26878e-21
SYK	2.00062	2.12778	11.1218	8.25357e-23	5.65901e-21
NFAM1	1.93883	1.43001	11.1086	9.05415e-23	6.18046e-21
THEMIS	2.50219	-1.7741	11.0788	1.11528e-22	7.57952e-21
PILRA	1.79611	1.25664	11.0692	1.19287e-22	8.07124e-21
DOK3	1.6032	1.3427	11.0438	1.42433e-22	9.59528e-21
TMC8	1.97293	2.12016	11.0283	1.58752e-22	1.06481e-20
ST8SIA1	2.62899	-2.42865	11.0225	1.6526e-22	1.10366e-20
C1orf162	1.92529	1.88124	11.0173	1.71472e-22	1.14021e-20
GPR65	1.97321	-0.145397	11.0042	1.87904e-22	1.24412e-20
FPR1	2.74699	-0.234939	10.9991	1.94675e-22	1.28344e-20
LAX1	2.36022	-1.78418	10.9891	2.08783e-22	1.37059e-20
PTPRC	2.35047	2.80937	10.9835	2.17132e-22	1.41937e-20
CCR7	2.51236	-0.744193	10.9615	2.53039e-22	1.6471e-20
HLA-DPA1	2.24133	6.20769	10.9474	2.79386e-22	1.81096e-20
CARD11	2.28467	0.439267	10.928	3.19865e-22	2.06467e-20
C1QC	2.14276	5.80708	10.9258	3.24715e-22	2.08724e-20
C1QB	2.31627	6.15987	10.8972	3.9645e-22	2.53777e-20
GATA3	2.51061	-0.999882	10.8843	4.33541e-22	2.76373e-20
GZMH	2.45271	0.137781	10.882	4.40594e-22	2.79714e-20
LILRB2	1.93143	1.65939	10.8786	4.51171e-22	2.84721e-20
HLA-DMB	2.12762	3.94575	10.8783	4.52173e-22	2.84721e-20
ABI3	1.49762	2.42961	10.8724	4.71209e-22	2.95502e-20
CLECL1	2.50244	-2.69995	10.8607	5.11242e-22	3.19309e-20
FMNL1	1.95356	2.62338	10.8526	5.40737e-22	3.36369e-20
TSPAN32	2.14417	-1.81775	10.8483	5.57293e-22	3.45276e-20
GLIPR2	1.69397	2.16424	10.7923	8.22449e-22	5.07517e-20
MMP25	1.83441	0.0957079	10.7761	9.20693e-22	5.65878e-20
GZMM	2.40614	-0.506619	10.7494	1.10837e-21	6.78522e-20
APOBEC3G	2.14615	1.74557	10.7455	1.13912e-21	6.94593e-20
CYBB	2.36179	3.10249	10.7388	1.19309e-21	7.24637e-20
PIM2	1.44061	3.55117	10.7369	1.20865e-21	7.31208e-20
LIMD2	2.13324	3.22537	10.7338	1.23524e-21	7.44374e-20
ARHGAP15	1.90115	0.645366	10.7266	1.29878e-21	7.79624e-20
IL4I1	2.3513	1.44804	10.6986	1.57684e-21	9.42864e-20
CXCR2P1	3.09421	-0.00192845	10.6671	1.96145e-21	1.16831e-19
IL10RA	1.79672	3.20885	10.6439	2.3034e-21	1.36672e-19
ADAMDEC1	3.64776	-1.80517	10.6356	2.44042e-21	1.44247e-19
HLA-DQB1	2.75759	4.71809	10.6222	2.67786e-21	1.57677e-19
AOAH	2.50137	0.885225	10.6141	2.83223e-21	1.66133e-19
FCN1	2.69354	0.299992	10.6	3.12277e-21	1.82481e-19
LOC100188949	2.06371	-2.59415	10.568	3.89446e-21	2.26716e-19
DGKA	1.88662	1.4094	10.525	5.24161e-21	3.03994e-19
SAMD3	2.15357	-1.56916	10.5219	5.35792e-21	3.09575e-19
SYTL1	2.29667	0.365561	10.5124	5.7181e-21	3.29153e-19
CD69	2.4455	-0.0603169	10.4944	6.47455e-21	3.71312e-19
GIMAP4	1.37403	3.70729	10.4574	8.35763e-21	4.7753e-19
C1QA	2.21228	6.26332	10.4516	8.6969e-21	4.92822e-19
SH2D2A	2.72521	0.281509	10.4514	8.71072e-21	4.92822e-19
RAB39B	2.17984	-2.50544	10.4512	8.72109e-21	4.92822e-19
PVRIG	1.38771	0.766478	10.4319	9.96281e-21	5.60936e-19
HLA-DRA	2.2649	7.54506	10.4155	1.11517e-20	6.25588e-19
PDE6G	1.92731	-0.792062	10.39	1.32913e-20	7.42916e-19
SIGLEC7	2.03985	-0.0205153	10.3812	1.41222e-20	7.86512e-19
RASSF2	1.40457	2.15987	10.372	1.50442e-20	8.34847e-19
EVI2A	1.87866	1.17152	10.3704	1.52163e-20	8.41367e-19
ALOX5AP	2.55451	0.595627	10.3645	1.58372e-20	8.72574e-19
IL18BP	1.5578	3.39396	10.3464	1.79412e-20	9.84981e-19
FCER1G	1.99163	3.52763	10.3393	1.88294e-20	1.03008e-18
NAPSB	2.83036	0.305222	10.3312	1.9919e-20	1.08583e-18
CYTH4	1.72781	2.63627	10.3171	2.19374e-20	1.19165e-18
FCGR1C	2.63324	-1.589	10.3103	2.29807e-20	1.24394e-18
GAB3	1.41217	0.394881	10.3012	2.44731e-20	1.32009e-18
GMFG	1.55106	3.16354	10.2926	2.59569e-20	1.39525e-18
DOK1	1.50393	1.50423	10.2907	2.62923e-20	1.40837e-18
PLCB2	1.76499	2.06522	10.2701	3.02763e-20	1.61617e-18
SPIB	3.47412	-2.6891	10.2652	3.13252e-20	1.66639e-18
KCNN4	2.57575	-0.818977	10.2363	3.81768e-20	2.02389e-18
CD226	2.23288	-2.36155	10.2353	3.84358e-20	2.03065e-18
CHI3L2	3.25278	-2.62225	10.2185	4.3134e-20	2.27109e-18
CCR2	2.48081	-0.448104	10.2021	4.8234e-20	2.53097e-18
SNX20	2.24919	-1.28385	10.1786	5.66562e-20	2.96283e-18
CIITA	2.01985	1.99808	10.1661	6.17064e-20	3.21603e-18
SIGLEC10	2.23906	0.237174	10.164	6.26084e-20	3.25205e-18
TFEC	2.04526	0.0638272	10.1601	6.43127e-20	3.32937e-18
EMB	2.19772	1.21142	10.1496	6.9067e-20	3.56353e-18
GPR84	2.78272	-2.90456	10.1465	7.05484e-20	3.62783e-18
HLA-DQB2	3.01554	-0.454178	10.1409	7.3282e-20	3.75589e-18
CECR1	1.76905	4.38549	10.0885	1.04787e-19	5.3528e-18
TYROBP	1.80593	4.49804	10.085	1.073e-19	5.46308e-18
TNFAIP8L2	1.79482	1.03109	10.081	1.1033e-19	5.59887e-18
CD80	2.30935	-2.13813	10.0657	1.22413e-19	6.19168e-18
IL18	2.2072	1.26818	10.0617	1.25766e-19	6.34048e-18
FUT7	2.53056	-2.70065	10.0534	1.33074e-19	6.68708e-18
LOC606724	2.2422	-0.316016	10.04	1.45786e-19	7.3021e-18
CXCR4	1.77213	3.99767	10.0039	1.86483e-19	9.31025e-18
MS4A6A	1.87138	3.53069	9.99086	2.03705e-19	1.01373e-17
CERKL	1.72985	0.327954	9.97127	2.3269e-19	1.15425e-17
LTB	2.55984	1.90082	9.9666	2.40192e-19	1.18764e-17
CD180	1.96972	0.269622	9.95124	2.66586e-19	1.31394e-17
GNGT2	1.77881	-0.947283	9.93011	3.07684e-19	1.51167e-17
PTGER2	1.96408	-1.19894	9.9245	3.19609e-19	1.56527e-17
LRRC33	1.26193	1.46882	9.92042	3.28585e-19	1.60414e-17
EBI3	2.14033	0.494403	9.91218	3.47458e-19	1.69093e-17
LY75	1.82121	0.709653	9.91026	3.52006e-19	1.70767e-17
CCL19	4.42934	-0.544765	9.88359	4.21712e-19	2.03942e-17
NCF4	1.86469	1.89892	9.87512	4.46591e-19	2.15299e-17
AIF1	1.91706	3.51571	9.86989	4.62678e-19	2.22359e-17
LST1	1.9964	1.82889	9.86754	4.70108e-19	2.25228e-17
HLA-DRB1	2.43348	6.31968	9.86344	4.83333e-19	2.30848e-17
GMIP	1.19885	2.77816	9.8556	5.09658e-19	2.4267e-17
CCL13	2.91766	-2.52445	9.85393	5.1546e-19	2.44677e-17
EMR2	1.91295	0.462075	9.83354	5.91651e-19	2.79982e-17
GNG2	1.29007	2.12667	9.83213	5.97309e-19	2.81795e-17
EPB41L3	1.89949	1.34658	9.82948	6.08094e-19	2.86008e-17
IGSF6	1.86389	1.3071	9.81729	6.60312e-19	3.09624e-17
RIPK3	1.76785	-0.312621	9.80115	7.36336e-19	3.44226e-17
MAL	2.53451	-2.82382	9.78874	8.00689e-19	3.73179e-17
LCP1	1.85721	5.57204	9.76843	9.18301e-19	4.26705e-17
GCET2	2.09965	-2.49976	9.75952	9.75176e-19	4.51773e-17
FGD2	1.73854	1.26378	9.75011	1.03903e-18	4.79914e-17
DRAM1	1.08929	3.59409	9.73003	1.18954e-18	5.47793e-17
NCR3	2.21256	-2.12868	9.72925	1.19583e-18	5.49048e-17
PLEKHO2	1.17172	4.12484	9.72461	1.23376e-18	5.64783e-17
CLEC4A	1.50147	-0.478125	9.72	1.27265e-18	5.80864e-17
CARD9	2.03834	-0.474058	9.70145	1.44186e-18	6.56152e-17
KLRD1	2.2862	-1.22823	9.6992	1.46388e-18	6.64216e-17
SLC38A5	2.61052	-0.914146	9.66622	1.82722e-18	8.26641e-17
TAP1	1.43134	6.26682	9.66559	1.83497e-18	8.27722e-17
CD300A	1.78578	1.69611	9.64137	2.15917e-18	9.71124e-17
ANKRD58	1.84075	-1.3788	9.62926	2.34199e-18	1.05029e-16
CCND2	1.46381	2.24286	9.62767	2.367e-18	1.05843e-16
EMR1	2.59622	-2.06772	9.60763	2.7076e-18	1.20723e-16
DNAJC5B	2.12134	-2.39443	9.59583	2.9305e-18	1.30285e-16
GSTP1	1.85379	3.7724	9.59521	2.94265e-18	1.30449e-16
HK3	2.23752	0.716461	9.59285	2.98958e-18	1.3215e-16
C13orf18	2.0291	-0.549846	9.58038	3.24997e-18	1.43249e-16
AKNA	1.27288	3.77059	9.57892	3.28198e-18	1.43943e-16
RNASE6	1.81639	2.02672	9.57881	3.28437e-18	1.43943e-16
FAM159A	2.88896	-2.75877	9.5774	3.31543e-18	1.44893e-16
TARP	2.29688	-2.37385	9.56905	3.50607e-18	1.52792e-16
LGALS2	3.32306	-0.490947	9.5507	3.96429e-18	1.72274e-16
XCL2	2.48739	-1.44863	9.53822	4.30927e-18	1.86739e-16
ADAP2	1.37107	2.26278	9.51565	5.01119e-18	2.16548e-16
SELL	2.00586	1.46318	9.5105	5.18636e-18	2.23491e-16
CD244	2.10948	-0.923142	9.50531	5.36946e-18	2.30737e-16
CLEC2B	1.60178	1.85823	9.50314	5.44799e-18	2.33461e-16
CD79B	1.6271	1.18922	9.4979	5.64172e-18	2.41094e-16
LPXN	0.880365	2.80954	9.49159	5.88455e-18	2.50776e-16
LRRK1	1.74691	0.0681182	9.48824	6.01767e-18	2.55743e-16
CSF3R	2.25673	1.02624	9.48085	6.32193e-18	2.67935e-16
BCL2A1	2.45219	-0.289887	9.45963	7.28288e-18	3.07816e-16
GNA15	1.77915	0.716527	9.44764	7.88873e-18	3.32512e-16
CEACAM21	2.03893	-1.74717	9.44469	8.04546e-18	3.38194e-16
TNFSF13B	2.26008	-0.814739	9.42205	9.35449e-18	3.92152e-16
TBC1D10C	2.39005	1.43075	9.40729	1.03199e-17	4.31452e-16
MFNG	1.13838	2.35233	9.40632	1.03865e-17	4.33062e-16
ARL4C	1.73342	3.52186	9.39051	1.15387e-17	4.79806e-16
FAM113B	1.8926	1.64245	9.38054	1.2329e-17	5.11288e-16
SIGLEC1	1.80291	2.80907	9.37673	1.26449e-17	5.22985e-16
PLAUR	1.82829	1.72814	9.37546	1.27524e-17	5.26018e-16
CPNE5	1.90776	-0.199939	9.36044	1.40897e-17	5.79631e-16
NLRC4	1.24416	-0.372014	9.34853	1.52497e-17	6.25682e-16
PLAC8	2.76297	-1.39084	9.33771	1.63843e-17	6.70451e-16
MNDA	2.12653	0.411242	9.33679	1.64849e-17	6.72786e-16
PTPN6	0.806751	4.93776	9.33228	1.69855e-17	6.91388e-16
LAIR1	1.82763	2.6546	9.32993	1.72518e-17	7.00377e-16
S100B	2.42477	-1.83808	9.31766	1.8714e-17	7.57744e-16
MTHFD2	1.66056	1.46545	9.29511	2.1729e-17	8.77522e-16
LGALS9	1.59732	4.44729	9.28996	2.24826e-17	9.05587e-16
CD300C	1.99452	-1.27855	9.28309	2.353e-17	9.45307e-16
OSCAR	1.69226	-0.0318942	9.27867	2.42279e-17	9.70814e-16
GALNT6	1.59257	0.143755	9.2539	2.85407e-17	1.14067e-15
RGS10	1.82559	2.18232	9.23653	3.20117e-17	1.27608e-15
PLTP	2.22211	3.76608	9.21764	3.62646e-17	1.44189e-15
GIMAP5	1.30441	3.75277	9.21198	3.76441e-17	1.49289e-15
EMILIN2	1.77938	1.85957	9.21035	3.80519e-17	1.5052e-15
BASP1	2.21045	1.27626	9.20544	3.93054e-17	1.5508e-15
TRERF1	1.45241	0.204975	9.20178	4.02648e-17	1.58461e-15
CD33	1.80898	0.391812	9.19866	4.11027e-17	1.61346e-15
SIGLEC9	1.91905	-0.347789	9.18165	4.59816e-17	1.8004e-15
SLC7A7	1.79033	2.40878	9.15775	5.38208e-17	2.10201e-15
IL18RAP	1.7898	-1.24888	9.14775	5.74812e-17	2.2393e-15
ST8SIA4	1.47206	1.53702	9.14664	5.79046e-17	2.25011e-15
SLC9A9	1.57472	1.15501	9.14296	5.93216e-17	2.29938e-15
C1orf54	1.56845	1.44944	9.14158	5.98629e-17	2.31455e-15
VILL	1.49477	-0.442169	9.11338	7.20583e-17	2.77911e-15
C3AR1	1.64724	2.04654	9.10975	7.37993e-17	2.83916e-15
ADAM8	1.51271	1.69209	9.10346	7.69098e-17	2.94214e-15
DOCK8	1.90317	2.27288	9.10297	7.71564e-17	2.94214e-15
PTGER4	1.89016	0.832268	9.10294	7.71733e-17	2.94214e-15
TNFRSF18	2.50806	-0.583408	9.10281	7.72391e-17	2.94214e-15
CLEC7A	1.98667	0.421628	9.09998	7.86904e-17	2.99004e-15
GPR55	2.10796	-3.03191	9.08984	8.41046e-17	3.18792e-15
LILRA6	1.8208	-0.063821	9.07209	9.44918e-17	3.57285e-15
PIK3R6	1.63094	-0.505251	9.06674	9.78652e-17	3.69136e-15
S100A4	2.10199	3.42743	9.06108	1.01569e-16	3.82174e-15
MPEG1	1.52716	4.08277	9.05261	1.07364e-16	4.02063e-15
LY86	1.8521	0.970239	9.05259	1.07377e-16	4.02063e-15
SH3BP1	2.01936	2.07069	9.05052	1.08846e-16	4.06577e-15
RELT	1.35733	1.32396	9.04758	1.10963e-16	4.13485e-15
SIGLEC5	2.00976	-1.70024	9.0271	1.26886e-16	4.71679e-15
HOPX	1.76581	0.315513	9.01597	1.36474e-16	5.06102e-15
C20orf103	3.00713	-2.85059	9.01013	1.41789e-16	5.24553e-15
RAB42	2.07553	-1.71821	9.00663	1.45068e-16	5.35397e-15
ELF4	1.70005	1.47558	9.00265	1.48898e-16	5.48222e-15
LILRB3	1.78836	0.518411	9.00098	1.50526e-16	5.52895e-15
RGS1	2.79282	2.67119	8.99647	1.55028e-16	5.68081e-15
GPR114	2.08929	-1.25213	8.97152	1.82471e-16	6.67055e-15
STAT1	1.44163	7.37915	8.96017	1.96506e-16	7.16668e-15
FGR	1.491	1.4895	8.9411	2.22539e-16	8.09697e-15
RAB31	1.35829	2.92324	8.9371	2.28412e-16	8.29109e-15
SYNGR3	2.40472	-2.46516	8.93497	2.316e-16	8.38706e-15
MMP9	3.1906	2.51902	8.87194	3.49067e-16	1.26114e-14
PRKCH	1.16251	2.71584	8.85718	3.84178e-16	1.38475e-14
ITM2A	2.13917	1.72283	8.84601	4.13066e-16	1.4854e-14
CSF1R	1.72225	4.03784	8.8375	4.36536e-16	1.56615e-14
FCGR3A	1.95271	4.42102	8.8333	4.48566e-16	1.60557e-14
FLT3	2.1892	-2.95697	8.83078	4.55979e-16	1.62833e-14
ITGA4	1.72679	1.31978	8.7945	5.76812e-16	2.05508e-14
P2RY13	1.77987	-0.0197373	8.7838	6.18188e-16	2.19742e-14
SDC3	1.35273	5.02711	8.75582	7.40743e-16	2.627e-14
IRF1	1.11068	5.55051	8.74106	8.14853e-16	2.8832e-14
BANK1	2.77812	-2.94674	8.73578	8.43106e-16	2.97634e-14
HLA-DQA2	2.69376	1.75326	8.72181	9.22688e-16	3.24984e-14
IDO1	2.81238	0.308604	8.71657	9.54378e-16	3.3538e-14
FCHO1	2.58222	-0.771192	8.70603	1.02149e-15	3.58147e-14
APOBEC3D	2.06421	0.142119	8.70552	1.02488e-15	3.58521e-14
CXCL13	4.38541	-1.17896	8.6876	1.15028e-15	4.01478e-14
TRAFD1	0.753329	4.36579	8.68661	1.15763e-15	4.03131e-14
HPSE	2.1517	-0.979281	8.68427	1.17522e-15	4.08337e-14
CCL4L2	2.20388	0.730204	8.65454	1.42293e-15	4.93295e-14
ZNF683	2.48524	-2.0104	8.65216	1.44486e-15	4.99771e-14
EMP3	1.7104	2.76604	8.64823	1.48181e-15	5.11407e-14
CD84	1.98892	-0.620684	8.63397	1.62397e-15	5.59219e-14
STK17B	1.523	2.5139	8.60802	1.91832e-15	6.59107e-14
CHST2	1.32094	1.44642	8.60102	2.00631e-15	6.87808e-14
GBGT1	1.29114	0.358218	8.57168	2.42115e-15	8.28183e-14
XCL1	2.34584	-1.62532	8.56976	2.45106e-15	8.3656e-14
CCL8	2.01043	-0.500523	8.54974	2.78596e-15	9.48765e-14
ARPC2	0.556427	6.68615	8.54874	2.80388e-15	9.50738e-14
RYR1	2.21414	-1.8612	8.54873	2.80408e-15	9.50738e-14
NAGK	0.693646	4.85812	8.54286	2.91137e-15	9.84951e-14
APOL4	1.91711	1.11175	8.53573	3.047e-15	1.02858e-13
LBH	1.20062	3.82591	8.52737	3.21419e-15	1.08029e-13
ORAI2	1.25866	2.37158	8.51096	3.56908e-15	1.19436e-13
FAM105A	1.74405	0.807267	8.49464	3.96059e-15	1.32251e-13
LYL1	1.24697	0.986266	8.47912	4.37235e-15	1.45685e-13
MS4A4A	1.63978	2.27493	8.4772	4.4263e-15	1.47165e-13
TRPV2	1.52986	2.56524	8.46943	4.65069e-15	1.53962e-13
CD74	1.82312	9.82827	8.46087	4.91102e-15	1.62232e-13
FZD2	1.81372	-1.0297	8.45534	5.08711e-15	1.6769e-13
SYT11	1.25766	1.50171	8.44554	5.41412e-15	1.78089e-13
GIMAP1	1.18641	1.69408	8.43957	5.62367e-15	1.84588e-13
CD83	1.20971	2.20649	8.4299	5.98002e-15	1.95868e-13
ABR	1.29155	2.89711	8.42042	6.35104e-15	2.07579e-13
HLA-DOB	2.57741	0.117678	8.41387	6.62077e-15	2.15938e-13
CD40LG	2.01066	-1.56064	8.41275	6.6679e-15	2.17016e-13
CXorf21	1.67924	-1.54573	8.40895	6.83101e-15	2.21857e-13
CCL3	1.86846	1.52234	8.40681	6.92415e-15	2.24409e-13
TBXAS1	1.64327	1.81293	8.40612	6.95453e-15	2.24921e-13
GVIN1	1.62015	-0.253099	8.40536	6.98809e-15	2.25534e-13
ARL11	1.57572	-0.755304	8.40344	7.07388e-15	2.27826e-13
DPEP2	1.53327	-0.176156	8.40088	7.18972e-15	2.31075e-13
CYBA	1.98196	4.56271	8.39713	7.36254e-15	2.36137e-13
CD101	1.48397	-0.816793	8.38918	7.74348e-15	2.4784e-13
TRPM2	1.84132	1.15258	8.38052	8.18012e-15	2.61273e-13
KLRB1	2.14942	0.449551	8.34881	9.99848e-15	3.18691e-13
CDCP1	2.40237	-0.0479754	8.3341	1.09729e-14	3.49028e-13
PSMB9	1.52801	5.09491	8.32896	1.13352e-14	3.59813e-13
FUT8	1.69385	0.920352	8.32516	1.16105e-14	3.67794e-13
GCNT1	1.88452	0.402357	8.32281	1.17844e-14	3.72537e-13
BATF3	1.73972	-0.818428	8.31446	1.24218e-14	3.91432e-13
FPR3	1.58736	2.11603	8.31432	1.24329e-14	3.91432e-13
UBASH3B	1.64244	0.681567	8.30971	1.27997e-14	4.02161e-13
CLEC10A	1.77104	1.05967	8.27497	1.59344e-14	4.99633e-13
C17orf60	1.78652	-1.40086	8.25684	1.78607e-14	5.589e-13
ST6GALNAC5	2.55524	-3.52849	8.24052	1.97909e-14	6.18045e-13
LILRA5	1.91548	-0.753062	8.22348	2.20265e-14	6.86469e-13
KCNK6	1.29454	0.518961	8.21981	2.2541e-14	7.01088e-13
GPNMB	1.66692	4.82946	8.21516	2.32087e-14	7.20405e-13
FOLR2	1.73973	3.32543	8.20854	2.4192e-14	7.49418e-13
GGTA1	1.25447	2.35966	8.2017	2.52532e-14	7.80723e-13
AMICA1	1.78876	2.83367	8.19106	2.69959e-14	8.32931e-13
STK10	0.847553	4.13597	8.18845	2.74402e-14	8.4495e-13
LGMN	0.880615	6.45098	8.18102	2.87471e-14	8.8343e-13
TMSL3	1.26377	8.88295	8.17116	3.05785e-14	9.37841e-13
MICAL1	1.5226	3.00715	8.16931	3.09348e-14	9.46887e-13
ITGAX	1.4609	2.81782	8.16789	3.12113e-14	9.53459e-13
BATF	2.4622	0.911767	8.13906	3.7378e-14	1.13958e-12
PDE7A	1.03102	2.71934	8.1226	4.14234e-14	1.26043e-12
CCR1	1.53078	1.54463	8.11999	4.21043e-14	1.27863e-12
SIDT1	1.58677	-0.828011	8.10972	4.48908e-14	1.36057e-12
FCGR2A	1.42494	3.51694	8.1086	4.52064e-14	1.36745e-12
DENND3	1.14639	2.11647	8.1025	4.69581e-14	1.41766e-12
CD28	1.45326	0.280814	8.10214	4.7064e-14	1.41808e-12
TNF	1.70893	-2.63209	8.09769	4.83867e-14	1.45509e-12
HLA-DRB5	2.39369	4.43521	8.08059	5.38246e-14	1.61547e-12
CD4	1.48563	4.91175	8.04625	6.66432e-14	1.99632e-12
CD163	1.82169	3.81647	8.03515	7.1401e-14	2.1347e-12
C11orf21	1.82154	-2.32433	8.02192	7.75082e-14	2.3128e-12
PIK3CG	1.70483	-1.04044	8.01261	8.21187e-14	2.44093e-12
ABCD2	1.90158	-2.88893	7.97529	1.03467e-13	3.06957e-12
AP1S2	0.893073	2.39103	7.96313	1.11547e-13	3.30294e-12
FXYD5	1.37291	4.0936	7.95104	1.202e-13	3.55235e-12
CCL22	2.13422	-2.13119	7.93074	1.36251e-13	4.019e-12
TLR7	1.90582	-0.728959	7.92947	1.3732e-13	4.04281e-12
CARD16	1.50038	2.08739	7.91918	1.46312e-13	4.29933e-12
FCRL6	1.73311	-1.60704	7.91484	1.50281e-13	4.40758e-12
TMEM173	1.20099	2.31273	7.89861	1.66076e-13	4.86158e-12
CD200R1	1.59578	-1.84029	7.87748	1.89132e-13	5.52601e-12
MLC1	1.75113	-2.66186	7.8748	1.92272e-13	5.60715e-12
GPBAR1	1.70998	-0.53951	7.86447	2.04882e-13	5.9636e-12
PLB1	1.61679	-0.992001	7.84239	2.34611e-13	6.81608e-12
TUBA1A	1.01711	4.58232	7.82077	2.67864e-13	7.76756e-12
APOBEC3H	1.73373	-2.21509	7.81473	2.77959e-13	8.04516e-12
NLRP3	1.62937	-0.656644	7.79862	3.06741e-13	8.86159e-12
DPEP1	3.19008	-2.67919	7.79439	3.14787e-13	9.06012e-12
BCAS4	1.18017	3.49117	7.78702	3.29294e-13	9.46e-12
GPR183	1.88457	0.872597	7.78022	3.43264e-13	9.84299e-12
ADAM28	2.48516	-1.72625	7.76451	3.77825e-13	1.08139e-11
CMTM3	1.23488	3.28579	7.76067	3.86787e-13	1.10499e-11
ADCY7	1.20126	2.42881	7.75962	3.89254e-13	1.10999e-11
KCTD12	1.2266	3.599	7.74701	4.20381e-13	1.19654e-11
CTSS	1.38114	6.06256	7.72931	4.68245e-13	1.33032e-11
MS4A7	1.43737	3.03608	7.72875	4.69831e-13	1.33237e-11
MARCO	3.32894	-1.75807	7.72642	4.76534e-13	1.3489e-11
TIMD4	2.68922	-2.99858	7.71854	4.99945e-13	1.41257e-11
NFE2L3	1.63324	2.07435	7.70653	5.37843e-13	1.51411e-11
TNFRSF9	2.75203	-2.89172	7.70182	5.53462e-13	1.55524e-11
ETV7	2.18691	1.10031	7.70079	5.56941e-13	1.56217e-11
ENO2	1.90343	0.744243	7.69273	5.84883e-13	1.63757e-11
APOB48R	1.08815	2.24581	7.67378	6.56148e-13	1.83377e-11
PTAFR	1.71675	-1.08989	7.67065	6.68748e-13	1.8656e-11
STAT5A	0.931035	3.86499	7.66215	7.04114e-13	1.96072e-11
GNB4	1.09956	2.47294	7.65217	7.47979e-13	2.07911e-11
REC8	1.62663	0.425297	7.63921	8.09036e-13	2.24478e-11
AXL	1.27614	2.67819	7.62988	8.55978e-13	2.36652e-11
ANO9	2.59972	-0.482473	7.61264	9.49965e-13	2.61232e-11
BCAT1	1.45363	1.81959	7.60977	9.66618e-13	2.65338e-11
ITGAD	2.1639	-1.94122	7.60727	9.81292e-13	2.68236e-11
DDX26B	1.56654	-0.434932	7.60709	9.82391e-13	2.68236e-11
P2RY6	2.05358	0.368557	7.58663	1.11144e-12	3.02935e-11
DGKZ	0.66848	4.30717	7.5706	1.22416e-12	3.3307e-11
TMCC2	1.4597	-1.2543	7.56499	1.26617e-12	3.43895e-11
ANKRD22	3.12336	-0.658171	7.5635	1.27758e-12	3.46382e-11
CXCL10	2.45495	3.74735	7.55229	1.36676e-12	3.69911e-11
CCDC88B	1.44785	2.90627	7.5424	1.45049e-12	3.91886e-11
GBP4	1.34904	4.33719	7.53765	1.49248e-12	4.02526e-11
COL8A2	2.14565	-0.792228	7.52702	1.59085e-12	4.28307e-11
PTGDS	3.77143	1.79701	7.52381	1.6218e-12	4.3588e-11
PTPRO	1.75573	-1.08716	7.48943	1.993e-12	5.34713e-11
SNAI3	1.31505	-1.05745	7.4808	2.09866e-12	5.61977e-11
PLAU	1.20313	2.40112	7.48031	2.10477e-12	5.61977e-11
TMEM130	2.55814	-3.52837	7.48025	2.10555e-12	5.61977e-11
FBXO41	1.84493	-0.246902	7.46823	2.26251e-12	6.01323e-11
TMEM200A	1.85045	-1.36471	7.46807	2.26466e-12	6.01323e-11
INPP4B	1.54644	-0.789102	7.46669	2.28346e-12	6.05273e-11
LRMP	1.28221	0.518192	7.45854	2.39733e-12	6.34366e-11
TNFRSF4	1.35764	1.25013	7.45529	2.44437e-12	6.45706e-11
S100A11	1.5542	5.11048	7.45496	2.44916e-12	6.45866e-11
CRIP1	1.76394	2.56646	7.45326	2.47422e-12	6.51361e-11
CASP1	1.33676	2.72781	7.44205	2.64536e-12	6.94047e-11
PKM2	1.59788	6.37481	7.44142	2.65531e-12	6.95476e-11
EGR2	1.84675	-0.0496521	7.43687	2.72834e-12	7.1339e-11
ITPRIPL1	1.51205	-1.91313	7.41899	3.03516e-12	7.92275e-11
CCDC109B	2.02189	0.601736	7.41691	3.07316e-12	8.00839e-11
LRRC25	1.42292	2.00807	7.40961	3.20963e-12	8.34991e-11
2022-03-01	1.54373	-0.932512	7.40711	3.25765e-12	8.46056e-11
STX11	1.43156	1.07782	7.39161	3.57225e-12	9.21557e-11
CD22	1.95143	-0.747079	7.39035	3.59925e-12	9.25737e-11
CXCL11	2.44768	0.427785	7.39029	3.60045e-12	9.25737e-11
SLC15A3	1.24085	4.11	7.38466	3.72292e-12	9.55631e-11
CFD	1.63056	1.51027	7.37929	3.84377e-12	9.85014e-11
TNFAIP8	1.23093	2.21575	7.37696	3.89712e-12	9.97029e-11
MRC2	1.89507	2.37231	7.3706	4.04725e-12	1.03202e-10
OSM	1.83397	-1.6597	7.36203	4.25823e-12	1.08402e-10
CD97	1.48772	4.47921	7.35945	4.32389e-12	1.09892e-10
HLA-DMA	1.69158	5.25565	7.35887	4.33878e-12	1.1009e-10
RILPL2	0.815783	3.09711	7.35806	4.35983e-12	1.10442e-10
CD68	1.13298	6.41812	7.35031	4.56467e-12	1.15441e-10
CFP	1.75285	0.929608	7.32436	5.32294e-12	1.34398e-10
LOC374443	1.34593	0.380254	7.31641	5.57905e-12	1.40634e-10
SLFN11	1.33427	2.1811	7.30908	5.82592e-12	1.4638e-10
PLEKHB1	2.90676	-0.656412	7.30908	5.82599e-12	1.4638e-10
PPP2R2B	2.52194	-1.56906	7.30464	5.98074e-12	1.50024e-10
SLC8A1	1.30865	0.596007	7.29896	6.18478e-12	1.5464e-10
DOCK11	1.69832	1.32365	7.28924	6.54997e-12	1.63506e-10
TM6SF1	1.33055	-0.456981	7.28572	6.68743e-12	1.66667e-10
LDHB	1.26973	4.15211	7.28537	6.70093e-12	1.66734e-10
MOBKL2A	0.692311	4.21437	7.28343	6.77809e-12	1.68383e-10
FCRLA	2.7096	-2.14047	7.27955	6.93497e-12	1.72003e-10
GPR85	1.58381	-1.87316	7.27358	7.18343e-12	1.77879e-10
GFI1	1.84115	-0.477396	7.27125	7.28264e-12	1.80047e-10
IKBKE	1.8994	1.86477	7.2612	7.72676e-12	1.90721e-10
FLI1	0.921855	2.65048	7.25915	7.82064e-12	1.9273e-10
CCRL2	1.21749	0.534758	7.25866	7.84313e-12	1.92976e-10
ASCL2	2.18044	-1.64125	7.25164	8.17372e-12	2.0047e-10
LPAR5	1.53046	-0.281944	7.24157	8.6723e-12	2.1228e-10
AGAP2	1.11407	1.18475	7.24137	8.68273e-12	2.1228e-10
TMEM71	1.25248	-1.6937	7.23377	9.07934e-12	2.21625e-10
PRAM1	1.54049	-1.46074	7.21926	9.8861e-12	2.40556e-10
IL12A	1.79197	-3.06022	7.20819	1.05492e-11	2.56288e-10
DUSP4	1.90703	-0.30273	7.20588	1.06931e-11	2.59376e-10
TGFB1	1.48468	4.13148	7.19869	1.11538e-11	2.70125e-10
FAM55C	1.47427	1.04239	7.19368	1.14853e-11	2.77718e-10
C10orf54	1.04459	4.1746	7.19314	1.15222e-11	2.78174e-10
IQGAP1	0.941312	4.56752	7.18513	1.20749e-11	2.91061e-10
PDE6B	1.7961	-1.60366	7.18364	1.21805e-11	2.93149e-10
TLR2	1.72426	1.59777	7.18197	1.23005e-11	2.95576e-10
GRAP2	2.03955	-0.929802	7.17622	1.27214e-11	3.05216e-10
BFSP2	2.12304	-3.44894	7.171	1.31153e-11	3.14176e-10
LAYN	1.12019	-0.137738	7.16386	1.3674e-11	3.27053e-10
ENTPD1	0.609878	4.11143	7.15984	1.39994e-11	3.34318e-10
TMEM51	1.46877	1.6661	7.15618	1.43014e-11	3.41001e-10
AMPD3	1.37005	0.794733	7.14519	1.52491e-11	3.62476e-10
IL7R	2.48516	-2.03629	7.14181	1.55526e-11	3.69123e-10
TMEM229B	1.4059	1.2793	7.13671	1.60214e-11	3.77924e-10
CMTM7	1.25501	2.73492	7.12676	1.69779e-11	3.99875e-10
ZNF385A	1.06518	3.12476	7.11503	1.81781e-11	4.2684e-10
SLC35F2	1.71003	-0.537253	7.11473	1.82097e-11	4.26931e-10
CSF2RA	1.81803	0.46436	7.10852	1.88801e-11	4.41979e-10
HLA-DRB6	2.1835	2.39288	7.10107	1.97156e-11	4.6014e-10
ITGAE	1.14449	2.30061	7.0829	2.19103e-11	5.1059e-10
PLD4	2.13777	-1.38285	7.07828	2.25053e-11	5.23664e-10
GNLY	1.79984	0.462653	7.06756	2.39485e-11	5.55166e-10
CCL2	1.55471	2.47928	7.06743	2.39671e-11	5.55166e-10
YPEL4	1.19018	-2.28155	7.05871	2.521e-11	5.82209e-10
ANK2	1.77604	0.105499	7.0542	2.5876e-11	5.95804e-10
FMNL3	0.843306	3.13381	7.05369	2.59526e-11	5.96677e-10
LOC400759	1.96234	-1.99153	7.0507	2.64071e-11	6.06223e-10
CCL18	2.28117	0.393289	7.04752	2.68966e-11	6.15628e-10
RUFY4	1.89826	-2.61089	7.04327	2.75669e-11	6.30036e-10
PPP1R16B	1.20849	1.5321	7.03866	2.83114e-11	6.45141e-10
IFI30	1.1664	7.2396	7.03375	2.91261e-11	6.62725e-10
GIMAP6	1.00516	2.79735	7.02985	2.97917e-11	6.76873e-10
RUNX2	1.78646	-1.03702	7.02844	3.00355e-11	6.81408e-10
ATP13A2	0.869631	3.89812	7.02215	3.11467e-11	7.04545e-10
CAPG	1.79751	3.96131	7.01733	3.20245e-11	7.2334e-10
NTNG2	1.75969	-2.54176	7.01674	3.21352e-11	7.2478e-10
PLEKHA2	1.09533	3.03309	6.99735	3.59384e-11	8.08194e-10
STRA6	2.56949	-3.30535	6.98002	3.9709e-11	8.90394e-10
TNFSF8	1.69198	-1.931	6.97973	3.97753e-11	8.90585e-10
NCF2	1.58319	2.41192	6.97784	4.02116e-11	8.99049e-10
MAP7D1	0.637871	4.85501	6.97612	4.06104e-11	9.06651e-10
MSR1	1.33329	2.75887	6.95939	4.47124e-11	9.93917e-10
LYPD5	1.5708	-1.65095	6.95581	4.56417e-11	1.01312e-09
CHST12	0.645175	2.87718	6.94635	4.81889e-11	1.06812e-09
IL1B	1.84181	-1.10253	6.93231	5.22288e-11	1.15435e-09
IMPDH1	1.49762	2.86092	6.91624	5.72669e-11	1.26389e-09
BATF2	1.24271	2.23466	6.90938	5.95604e-11	1.31263e-09
GAPT	1.74176	-2.61536	6.89544	6.44996e-11	1.41739e-09
LOC283663	1.251	-1.02296	6.89203	6.57697e-11	1.44107e-09
SPHK1	2.63063	1.97245	6.8918	6.58555e-11	1.44107e-09
STAC3	1.25853	0.818378	6.86214	7.80006e-11	1.702e-09
NLRC5	1.16556	3.80461	6.85313	8.21086e-11	1.78658e-09
KIAA1949	1.01593	4.84327	6.84255	8.72062e-11	1.88951e-09
SLC37A2	1.23411	1.78989	6.83937	8.8795e-11	1.92124e-09
TMSB10	1.60351	8.13385	6.83839	8.92933e-11	1.92931e-09
SIGLEC8	1.92061	-1.97726	6.83082	9.32167e-11	2.01126e-09
IFI16	1.3355	4.06442	6.82371	9.70591e-11	2.09124e-09
HK1	1.1155	3.43667	6.82327	9.73024e-11	2.09224e-09
AURKB	1.61501	2.38797	6.81964	9.93303e-11	2.12829e-09
HOXB4	1.11774	-0.92805	6.81174	1.03884e-10	2.22276e-09
C7orf23	1.34095	1.70696	6.8021	1.09724e-10	2.34448e-09
COL9A2	2.09222	-0.317378	6.80159	1.10043e-10	2.34803e-09
TLR10	2.23622	-2.73402	6.78426	1.21389e-10	2.58656e-09
LOC400043	1.94177	-0.663409	6.7829	1.22328e-10	2.60298e-09
PREX1	1.01822	4.05279	6.77409	1.28579e-10	2.73222e-09
LPAR2	1.43186	0.874554	6.7626	1.3721e-10	2.91162e-09
CACNB1	1.27752	-0.504402	6.73863	1.5708e-10	3.31955e-09
DOCK10	1.54631	1.46608	6.73638	1.59086e-10	3.35735e-09
ALOX5	1.81226	0.859257	6.72962	1.65265e-10	3.48299e-09
RGS18	1.56799	-1.13425	6.72523	1.69402e-10	3.5653e-09
METRNL	1.43279	2.29004	6.71968	1.74774e-10	3.67336e-09
TCEAL3	1.25708	1.652	6.71769	1.76741e-10	3.70963e-09
P2RX5	1.66638	-0.179411	6.7091	1.85494e-10	3.88807e-09
FAM179A	1.71719	-2.42533	6.69072	2.05667e-10	4.30505e-09
SV2A	1.69683	-0.509943	6.68413	2.13414e-10	4.46116e-09
APOBEC3A	1.56923	-1.596	6.68242	2.15473e-10	4.49811e-09
SECTM1	1.36773	3.41706	6.67482	2.2485e-10	4.67749e-09
TRAF5	1.02923	2.25838	6.67472	2.24975e-10	4.67749e-09
RHOG	0.625586	5.20497	6.66702	2.349e-10	4.87121e-09
RTN1	1.62555	0.195716	6.667	2.34925e-10	4.87121e-09
CHIT1	2.94907	-1.74526	6.66357	2.39479e-10	4.95898e-09
SIRPB2	1.6252	-1.55284	6.64716	2.62519e-10	5.40705e-09
SLFN13	2.15241	0.833805	6.64468	2.66174e-10	5.47503e-09
TUBA1B	0.731608	8.68516	6.63864	2.7532e-10	5.6481e-09
AFP	3.92146	3.69257	6.63082	2.87602e-10	5.88913e-09
PLA2G7	1.67848	1.82432	6.63068	2.87833e-10	5.88913e-09
SLC4A5	1.19977	-0.14937	6.6098	3.2338e-10	6.56419e-09
MEFV	1.32342	-2.23368	6.60482	3.32478e-10	6.74e-09
AKAP5	1.32147	0.106484	6.59995	3.41618e-10	6.9162e-09
CLEC2D	0.744953	3.44798	6.58949	3.62079e-10	7.32082e-09
B3GNT8	1.35869	-1.13846	6.58817	3.64751e-10	7.3652e-09
KLRG1	1.19631	-0.937035	6.57428	3.94018e-10	7.90443e-09
RENBP	1.77441	2.19205	6.56451	4.15993e-10	8.29138e-09
C19orf38	1.25897	-0.283301	6.56353	4.18253e-10	8.32566e-09
CD209	1.44719	1.66128	6.56296	4.19587e-10	8.34113e-09
MLLT3	1.72272	0.207774	6.55777	4.31832e-10	8.56282e-09
CPZ	2.79671	-2.15995	6.5556	4.37061e-10	8.65539e-09
TMC6	1.52151	3.22622	6.54265	4.69557e-10	9.287e-09
RHEBL1	1.12313	-0.92269	6.53199	4.98114e-10	9.80154e-09
HSH2D	1.81229	1.07247	6.52917	5.05943e-10	9.94291e-09
ADAP1	1.79281	0.893925	6.52766	5.10183e-10	1.0012e-08
MARCKS	1.18511	5.93021	6.52013	5.31847e-10	1.0399e-08
IL15	1.29672	0.414719	6.5125	5.54752e-10	1.08058e-08
PIP4K2A	0.709186	4.00656	6.51043	5.61136e-10	1.08889e-08
CDCA4	0.840423	2.59039	6.50652	5.73371e-10	1.10984e-08
TOX	2.43221	-0.550288	6.50016	5.93845e-10	1.14659e-08
FAR1	0.858874	1.78855	6.4988	5.9833e-10	1.1538e-08
CXCL14	2.81938	-2.22918	6.48586	6.42528e-10	1.23441e-08
VIM	0.835674	7.56208	6.47938	6.65882e-10	1.27609e-08
FAM129A	1.12351	2.20569	6.47715	6.74092e-10	1.28854e-08
CDKN2D	0.76589	1.88371	6.45627	7.56101e-10	1.4365e-08
TACC3	1.15641	4.43939	6.45403	7.65474e-10	1.45252e-08
SLC1A5	1.72801	3.71686	6.44947	7.84847e-10	1.48745e-08
LOXL1	2.05348	0.441392	6.43229	8.62387e-10	1.62641e-08
HMHA1	0.96041	4.3389	6.42901	8.7801e-10	1.65385e-08
EGR3	1.37229	-1.06515	6.41329	9.56936e-10	1.79158e-08
CPVL	1.69963	3.79183	6.41099	9.69013e-10	1.81199e-08
PKIA	2.07402	-2.78792	6.40519	1.00028e-09	1.86594e-08
GSDMA	1.84733	-3.06201	6.40441	1.00455e-09	1.87164e-08
LXN	1.10671	0.470604	6.40031	1.02728e-09	1.90707e-08
PPM1M	0.988272	3.2004	6.3984	1.03804e-09	1.92012e-08
ZNF101	0.562126	1.2825	6.38807	1.09826e-09	2.02666e-08
CCL21	3.25352	1.1778	6.37864	1.15624e-09	2.13109e-08
NFATC1	1.16023	1.70276	6.3774	1.16407e-09	2.14298e-08
PLA2G4A	1.69789	-1.9605	6.37042	1.2092e-09	2.22075e-08
IFI27L2	1.56981	1.87475	6.35231	1.33445e-09	2.43916e-08
SFXN3	0.964885	3.03437	6.34845	1.3627e-09	2.48786e-08
MFAP2	2.6039	-0.995181	6.34243	1.40799e-09	2.56144e-08
SEMA3C	2.09971	-1.74465	6.33543	1.46257e-09	2.65448e-08
RNASET2	0.930625	5.14806	6.33363	1.4769e-09	2.67733e-08
LRRC8C	0.856623	2.12452	6.33341	1.47864e-09	2.67734e-08
SLC16A3	1.55501	3.34652	6.32973	1.50851e-09	2.72232e-08
ZNF185	0.748479	1.35671	6.3297	1.50877e-09	2.72232e-08
ZEB2	0.96398	2.51907	6.32732	1.52832e-09	2.75437e-08
CD1C	1.87412	-1.47185	6.32197	1.57328e-09	2.83209e-08
CTRL	1.27914	-1.95339	6.31692	1.61701e-09	2.90065e-08
PTPRE	1.22931	1.83038	6.31301	1.65158e-09	2.95922e-08
WDR54	1.48382	0.866457	6.30528	1.72217e-09	3.07855e-08
RASGRP4	1.11562	-0.739264	6.30087	1.76374e-09	3.14557e-08
HDAC9	1.33717	-0.77671	6.28328	1.93966e-09	3.4434e-08
FAM64A	2.01782	-0.824865	6.27521	2.026e-09	3.58841e-08
DENND2D	1.32461	2.90446	6.27344	2.04542e-09	3.61452e-08
B3GNT7	1.5537	0.290722	6.26879	2.09731e-09	3.70197e-08
CORO7	0.691412	4.29936	6.26799	2.10636e-09	3.70945e-08
CTSC	1.25698	5.87935	6.25744	2.22958e-09	3.91304e-08
SLC2A3	1.16965	2.8028	6.25573	2.25027e-09	3.94488e-08
ANKRD13D	0.794615	3.38704	6.25078	2.31104e-09	4.04222e-08
PLBD1	1.90386	1.67675	6.24988	2.32222e-09	4.05717e-08
RASGEF1A	2.37533	-1.70361	6.24703	2.35811e-09	4.11522e-08
GLIPR1	1.32999	2.53442	6.23494	2.51649e-09	4.38169e-08
CHST11	1.66891	0.783674	6.23082	2.57273e-09	4.46847e-08
MFSD10	0.881922	3.94466	6.23066	2.57501e-09	4.46847e-08
LPCAT4	1.08219	2.00037	6.22717	2.62373e-09	4.5479e-08
OLFML3	1.61001	1.8724	6.22084	2.71437e-09	4.69972e-08
CA11	1.56394	0.0570148	6.22058	2.71809e-09	4.7009e-08
CCDC88C	1.22517	2.08109	6.21523	2.79731e-09	4.8163e-08
ACSS1	1.53172	3.21591	6.2148	2.80369e-09	4.82192e-08
RAB3IL1	1.40477	2.36681	6.21397	2.81629e-09	4.83819e-08
MMP12	2.81891	-2.3208	6.21198	2.84641e-09	4.88448e-08
PDPN	2.57206	-2.66685	6.20909	2.89086e-09	4.95526e-08
CD274	1.35689	-1.80712	6.20622	2.93567e-09	5.02648e-08
LOXL3	1.08495	-0.448665	6.20141	3.01228e-09	5.14622e-08
GYPC	0.940969	3.43472	6.19785	3.07014e-09	5.23348e-08
IGDCC4	2.06948	-2.42533	6.19544	3.11003e-09	5.29563e-08
GP1BA	1.73238	-1.93606	6.195	3.11735e-09	5.30224e-08
RAD51	1.30905	1.32501	6.17653	3.44085e-09	5.8396e-08
NAP1L1	0.710244	7.17787	6.17521	3.46525e-09	5.87456e-08
ARHGAP4	1.26063	4.21655	6.17459	3.47665e-09	5.8874e-08
LAT2	1.15583	1.95015	6.17241	3.51738e-09	5.94984e-08
CCL17	1.66588	-3.16681	6.17106	3.54295e-09	5.98653e-08
VSIG4	1.54567	2.03076	6.1399	4.18273e-09	7.02143e-08
MAPRE1	0.608436	5.29407	6.13917	4.19911e-09	7.04127e-08
NHLRC4	1.12386	-2.19525	6.13231	4.35507e-09	7.29486e-08
SLC4A8	1.31665	-2.31886	6.13169	4.36956e-09	7.31119e-08
C9orf109	1.69931	-3.03167	6.12889	4.43489e-09	7.41247e-08
ARID3A	1.64361	1.4351	6.1279	4.45835e-09	7.44361e-08
FAM176B	0.982862	2.35803	6.12736	4.47125e-09	7.45708e-08
SH3BGRL3	0.8707	6.4207	6.12477	4.53313e-09	7.55212e-08
STAT4	1.54839	0.820205	6.12187	4.60357e-09	7.65294e-08
EHBP1L1	0.699481	4.53145	6.11609	4.74689e-09	7.86576e-08
CEP55	1.48317	1.23602	6.11473	4.78135e-09	7.91437e-08
LASS5	0.51595	4.02331	6.10775	4.96161e-09	8.20315e-08
MOXD1	2.22602	-0.414276	6.10757	4.96645e-09	8.20315e-08
ITPKB	0.78516	2.6696	6.1056	5.01862e-09	8.28045e-08
EPSTI1	1.81498	2.17463	6.10333	5.07919e-09	8.35359e-08
PARP15	1.51988	-1.972	6.08627	5.55956e-09	9.10481e-08
ELOVL4	1.72905	-2.73259	6.07307	5.9614e-09	9.70991e-08
TNFSF12-TNFSF13	2.45265	0.698892	6.07289	5.96681e-09	9.70991e-08
FAM49A	1.44853	0.291236	6.06709	6.15265e-09	1.00018e-07
CABP4	1.3174	-2.62291	6.06475	6.22913e-09	1.01155e-07
ARHGEF2	1.04007	4.25967	6.05991	6.39019e-09	1.03661e-07
GIMAP7	0.930332	2.55514	6.05523	6.54998e-09	1.06141e-07
ZNF439	1.23591	-1.01831	6.05144	6.68192e-09	1.0787e-07
CD1E	1.78159	-2.55231	6.04558	6.89138e-09	1.10859e-07
CAMKK1	0.962651	-0.0863173	6.03604	7.2465e-09	1.1645e-07
FABP5	1.43629	0.627378	6.02793	7.56218e-09	1.21396e-07
FLT3LG	0.964516	1.70515	6.02491	7.68343e-09	1.23214e-07
SFT2D1	0.669602	2.45486	6.01996	7.88589e-09	1.2633e-07
LILRA2	1.2881	-0.94355	6.01943	7.90756e-09	1.26545e-07
SAMD9L	1.27837	2.49633	6.01067	8.27975e-09	1.32091e-07
MATK	1.26334	0.596799	6.00818	8.38863e-09	1.33689e-07
GPR109A	1.79404	-1.38749	5.99921	8.79262e-09	1.39839e-07
NOD2	1.38539	0.187652	5.99729	8.88177e-09	1.40966e-07
PRKAR2B	1.65892	-1.08793	5.99604	8.93994e-09	1.41744e-07
HDAC7	0.793576	4.22194	5.99467	9.00452e-09	1.42475e-07
SEL1L3	1.72477	3.57252	5.9875	9.34903e-09	1.47472e-07
EPHB3	1.98897	-1.06944	5.97984	9.73106e-09	1.53341e-07
CLIC3	1.98174	-1.95374	5.97479	9.99147e-09	1.57284e-07
PRKCD	0.830785	4.02227	5.96723	1.03939e-08	1.62561e-07
CTHRC1	2.13783	0.86442	5.96263	1.06468e-08	1.66075e-07
ICAM1	1.22303	6.07363	5.95129	1.12954e-08	1.7513e-07
RGS19	0.874632	2.67758	5.94913	1.14235e-08	1.7681e-07
ARHGEF6	0.974288	2.46071	5.94907	1.14267e-08	1.7681e-07
PIP5K1B	1.49154	-2.72729	5.93643	1.22043e-08	1.88087e-07
DPYSL3	1.12939	2.75478	5.93567	1.22531e-08	1.88651e-07
TNFAIP6	1.7712	-3.39614	5.93062	1.2579e-08	1.93284e-07
FCHSD1	1.21443	1.35749	5.92882	1.26976e-08	1.94911e-07
RGS2	1.56096	2.98685	5.9216	1.31831e-08	2.01762e-07
RAVER1	0.626356	4.29469	5.91862	1.33884e-08	2.047e-07
C9orf167	1.03559	1.92622	5.91599	1.35726e-08	2.07196e-07
PMAIP1	1.67536	-1.55171	5.91591	1.35785e-08	2.07196e-07
CCDC80	2.03238	2.10016	5.91533	1.36193e-08	2.07614e-07
SIGLEC11	1.42954	-1.23176	5.90323	1.45018e-08	2.2063e-07
DBNDD2	0.997681	2.91448	5.89945	1.47892e-08	2.24782e-07
F13A1	1.79886	1.91487	5.89536	1.51058e-08	2.28917e-07
RCC2	0.676657	5.43471	5.88719	1.57587e-08	2.3811e-07
STMN3	1.34167	1.04615	5.88327	1.60812e-08	2.42507e-07
PMP22	1.05253	2.6132	5.87627	1.66747e-08	2.50722e-07
SLC9A1	0.645111	2.70593	5.87156	1.70849e-08	2.56141e-07
NLRP2	2.32166	-2.31305	5.8681	1.7393e-08	2.60254e-07
C11orf63	1.17672	-2.26993	5.85976	1.81589e-08	2.70402e-07
TMEM26	1.15194	-1.42107	5.85831	1.8295e-08	2.72167e-07
PSMB10	1.00854	5.63049	5.85624	1.84918e-08	2.74565e-07
FKBP10	1.58411	3.31134	5.8549	1.86198e-08	2.762e-07
ZNF469	1.14428	-0.603623	5.85154	1.89451e-08	2.80485e-07
CDK4	0.575507	6.15778	5.83926	2.0182e-08	2.97087e-07
CKAP4	0.798673	6.5801	5.8297	2.11995e-08	3.10584e-07
KLHDC7B	1.56104	0.252545	5.81802	2.25113e-08	3.27316e-07
ISLR	2.37358	0.848509	5.80741	2.3772e-08	3.44671e-07
HNRNPD	0.392665	6.55593	5.80367	2.42323e-08	3.50357e-07
EAF2	0.823063	0.713415	5.80106	2.45576e-08	3.54729e-07
FAM54A	1.3519	0.218606	5.79625	2.51712e-08	3.62913e-07
HOXB2	0.833362	0.108589	5.79531	2.5293e-08	3.64328e-07
MAGED4	2.81588	-1.02047	5.79337	2.55446e-08	3.67266e-07
SIGLEC14	2.18189	-1.86087	5.7881	2.62434e-08	3.76261e-07
PTGIR	1.32104	0.0449941	5.78767	2.63009e-08	3.76735e-07
PLSCR3	0.556816	3.36997	5.78581	2.65536e-08	3.7965e-07
CLIC1	0.877313	7.30679	5.78489	2.66787e-08	3.81086e-07
SPNS3	1.65059	-1.98878	5.77792	2.76462e-08	3.93812e-07
LAMP3	1.68246	0.729459	5.76875	2.89728e-08	4.11569e-07
TRIM46	1.12763	-2.02889	5.76154	3.00594e-08	4.25047e-07
TNFRSF1B	0.858126	5.375	5.75412	3.12188e-08	4.39427e-07
PHF19	0.958677	3.29828	5.7537	3.12849e-08	4.39956e-07
LOC100270710	1.35268	0.45658	5.74955	3.1953e-08	4.48535e-07
C3orf21	0.705184	2.03519	5.74896	3.20506e-08	4.49495e-07
NECAP2	0.434569	5.30951	5.74804	3.22011e-08	4.51196e-07
LFNG	1.09892	1.65426	5.74634	3.24809e-08	4.54703e-07
CHD3	1.15874	3.91034	5.74078	3.34135e-08	4.67184e-07
ITGAL	1.0386	4.61952	5.73598	3.42389e-08	4.76717e-07
CDC25A	1.26014	1.57427	5.72958	3.53726e-08	4.90731e-07
ITGB7	1.23179	2.38307	5.72832	3.55991e-08	4.9343e-07
CD160	1.01202	-1.15092	5.72505	3.61964e-08	5.00809e-07
PACS1	0.615578	5.03372	5.72098	3.69515e-08	5.10341e-07
B3GALT4	1.21622	0.779926	5.70926	3.92161e-08	5.39685e-07
MARCKSL1	1.10095	5.43335	5.7015	4.07896e-08	5.59841e-07
TAF4B	1.5465	-2.04365	5.70047	4.10033e-08	5.61838e-07
SERPINB9	1.00336	2.77301	5.70001	4.10993e-08	5.6259e-07
PADI2	1.75156	-0.999459	5.69936	4.12348e-08	5.63944e-07
C2orf81	1.01122	-0.975494	5.69817	4.14836e-08	5.66845e-07
GPAT2	1.64121	-0.188172	5.69306	4.25705e-08	5.80667e-07
CCNB2	1.39727	2.86675	5.68917	4.3416e-08	5.90634e-07
PDE4A	1.26516	1.95127	5.68746	4.37952e-08	5.9422e-07
TCEAL6	1.11346	-2.33727	5.6739	4.69012e-08	6.33576e-07
PDE1B	0.741225	0.566106	5.6721	4.73281e-08	6.38785e-07
OSBPL7	1.23392	0.954813	5.6713	4.75195e-08	6.40695e-07
MYB	1.59025	-1.78259	5.66686	4.85981e-08	6.52091e-07
DZIP1L	1.39905	-1.20734	5.66284	4.95944e-08	6.6472e-07
H2AFX	0.838877	4.59025	5.65987	5.03419e-08	6.73613e-07
MXRA8	1.35053	2.08173	5.65986	5.03452e-08	6.73613e-07
NFKBIE	0.901058	4.14924	5.65845	5.07043e-08	6.77243e-07
TMEM119	1.75226	0.0767162	5.6571	5.1048e-08	6.81244e-07
MYBL2	1.82826	3.585	5.65543	5.14797e-08	6.85818e-07
MEOX1	1.77999	-2.72739	5.64972	5.29826e-08	7.04623e-07
KCNMB1	1.07415	-0.820387	5.64777	5.35066e-08	7.09893e-07
CALHM2	0.765186	1.78196	5.64773	5.35169e-08	7.09893e-07
DSE	0.689011	2.78928	5.64581	5.40359e-08	7.16161e-07
FANCG	0.692037	3.10142	5.64369	5.46163e-08	7.22652e-07
CLIC2	1.00845	2.05788	5.64368	5.46193e-08	7.22652e-07
ST6GALNAC4	1.09223	2.38415	5.64302	5.47999e-08	7.23587e-07
MAPK13	2.01848	1.50766	5.64074	5.54311e-08	7.30885e-07
ZC3H12D	1.28787	-2.48642	5.63653	5.66172e-08	7.45887e-07
GAL3ST4	1.42629	0.187669	5.635	5.70544e-08	7.51005e-07
GYG1	0.611884	4.0165	5.63112	5.81775e-08	7.65136e-07
PIF1	1.37466	0.649452	5.62602	5.96886e-08	7.83006e-07
LPAR6	0.76992	2.9819	5.62238	6.07882e-08	7.96077e-07
CDC25B	0.936446	5.54853	5.62214	6.08616e-08	7.96363e-07
GPR161	1.14864	-0.975137	5.61907	6.18063e-08	8.06671e-07
LMNB2	0.753854	4.4265	5.61086	6.44035e-08	8.3915e-07
BMF	1.21723	3.23718	5.60822	6.52619e-08	8.48185e-07
ACP5	1.47902	4.40938	5.60797	6.53444e-08	8.48542e-07
MAGED4B	2.8837	-0.901907	5.60665	6.57776e-08	8.52731e-07
CDCA3	1.2153	2.37311	5.60426	6.65709e-08	8.61584e-07
SELM	1.73333	3.97229	5.60373	6.67477e-08	8.63132e-07
SLC7A8	1.19193	1.80354	5.60325	6.69088e-08	8.6449e-07
PPT1	0.666974	5.73447	5.60045	6.78519e-08	8.7521e-07
PTGS2	1.51176	-1.94328	5.59493	6.97516e-08	8.98571e-07
NFKBID	1.07204	-1.42651	5.59331	7.03196e-08	9.04018e-07
C5AR1	1.01007	2.16288	5.59007	7.1467e-08	9.15715e-07
CLIC6	2.03627	-2.61271	5.58787	7.22584e-08	9.22224e-07
ARHGEF1	0.439344	5.7512	5.58783	7.22739e-08	9.22224e-07
CDC20	1.50979	3.67926	5.58069	7.48969e-08	9.50975e-07
RAD54L	1.43278	1.16538	5.57803	7.58978e-08	9.6131e-07
GSG2	1.22069	-0.66607	5.57189	7.82589e-08	9.86796e-07
KIF2C	1.43666	2.82041	5.5718	7.82938e-08	9.86796e-07
NAALADL1	1.8878	0.700795	5.56545	8.08142e-08	1.01773e-06
C1orf127	1.05355	-2.54001	5.56488	8.10439e-08	1.01979e-06
EMILIN1	1.48283	3.15492	5.5636	8.15637e-08	1.02546e-06
GPR109B	1.83465	-1.4806	5.56018	8.2964e-08	1.03971e-06
NELL2	2.19644	-1.07392	5.55086	8.69035e-08	1.08732e-06
ZDHHC13	1.33328	0.990176	5.53587	9.36271e-08	1.16765e-06
RAB38	1.49122	-1.52596	5.52565	9.84999e-08	1.22249e-06
KAL1	1.47792	-1.34382	5.52539	9.86276e-08	1.22309e-06
LIMK1	0.850739	3.64584	5.52428	9.91691e-08	1.22685e-06
IFNGR2	0.652423	5.33186	5.52177	1.00411e-07	1.24122e-06
TMEM132A	1.18378	2.06149	5.51677	1.02933e-07	1.26833e-06
HOMER3	1.06951	2.86215	5.51063	1.06111e-07	1.30332e-06
TIMP2	1.12882	5.64793	5.50497	1.09124e-07	1.3382e-06
VRK1	0.622752	2.63795	5.50144	1.11045e-07	1.36067e-06
TFAP2E	1.27734	-2.57511	5.49924	1.12261e-07	1.37448e-06
PHLDB1	0.794218	3.42072	5.4983	1.12782e-07	1.37977e-06
DLGAP5	1.38757	1.94251	5.49267	1.15967e-07	1.4176e-06
CASP4	0.7253	4.77706	5.48761	1.189e-07	1.45002e-06
MTA2	0.338078	5.53559	5.47867	1.24258e-07	1.51177e-06
SPC25	1.24766	1.31643	5.47764	1.24891e-07	1.51828e-06
XYLT1	1.0865	-0.435033	5.4763	1.25718e-07	1.52713e-06
ISL2	2.03152	-3.06721	5.47111	1.28978e-07	1.56549e-06
TPM4	0.829876	6.48384	5.4686	1.3058e-07	1.58121e-06
CDC45	1.29614	2.11058	5.46055	1.35858e-07	1.64125e-06
PTPN2	0.492148	3.73327	5.45558	1.39221e-07	1.67794e-06
JAK2	0.849259	1.9675	5.45176	1.41862e-07	1.70843e-06
NBEAL2	0.638807	3.58587	5.45018	1.42965e-07	1.72037e-06
TSPYL5	0.937408	-0.397749	5.4499	1.43158e-07	1.72136e-06
MYLIP	0.748147	2.24323	5.44909	1.43735e-07	1.72695e-06
C15orf42	1.39851	0.761169	5.44871	1.43999e-07	1.72877e-06
PYCARD	1.34009	3.42556	5.4477	1.44716e-07	1.73468e-06
SHCBP1	1.43877	1.28533	5.44713	1.4512e-07	1.73682e-06
RAP2B	0.590098	4.14199	5.44168	1.49062e-07	1.77986e-06
NUP93	0.523531	4.04134	5.4413	1.49334e-07	1.78173e-06
WDR62	1.185	2.17284	5.42786	1.5951e-07	1.89144e-06
SLC6A6	1.55261	1.78126	5.42726	1.59979e-07	1.89409e-06
FRAS1	2.42712	-0.450824	5.42547	1.61388e-07	1.90785e-06
PTTG1	1.31707	3.68733	5.42487	1.61861e-07	1.91197e-06
LGI2	1.30147	-0.801255	5.41671	1.68456e-07	1.98228e-06
APBA2	1.7437	-1.24464	5.41517	1.69734e-07	1.99496e-06
SPINT2	1.77341	2.43346	5.41366	1.7099e-07	2.0075e-06
GBP1	0.987505	5.44571	5.40278	1.80329e-07	2.11232e-06
FAM18A	0.904661	-1.57515	5.402	1.81014e-07	2.11714e-06
CERCAM	1.4153	1.381	5.40178	1.81213e-07	2.11786e-06
KIF11	0.993998	2.69154	5.40147	1.81485e-07	2.11943e-06
LRFN4	1.06763	0.240637	5.39675	1.85712e-07	2.16388e-06
MX2	1.44316	2.15181	5.39645	1.85991e-07	2.1655e-06
ADORA3	1.23777	0.620839	5.39569	1.86681e-07	2.17026e-06
KLF2	0.877054	2.51156	5.39465	1.87626e-07	2.1796e-06
FFAR2	1.49352	-2.49872	5.39424	1.88003e-07	2.18233e-06
ADA	0.883838	2.56158	5.39236	1.89737e-07	2.19916e-06
C12orf32	0.605606	3.40917	5.38617	1.95546e-07	2.2574e-06
DENND1C	0.706425	2.72047	5.38592	1.95787e-07	2.2574e-06
KCTD17	1.55796	2.14179	5.38426	1.97374e-07	2.274e-06
TROAP	1.41738	2.49785	5.38164	1.99911e-07	2.29809e-06
IRF8	1.10427	3.22653	5.38064	2.00886e-07	2.30757e-06
SLC2A6	1.40381	2.34528	5.37877	2.02728e-07	2.32527e-06
RASSF5	0.906719	3.43248	5.37432	2.07165e-07	2.37263e-06
VCAM1	1.71832	3.81451	5.3708	2.10745e-07	2.41006e-06
F3	1.35643	-0.0354871	5.36453	2.17262e-07	2.47724e-06
KCNN3	1.15865	-1.18484	5.35635	2.26066e-07	2.57003e-06
IL27RA	0.93369	2.15221	5.35453	2.28073e-07	2.59093e-06
HCG26	1.04678	0.598678	5.3518	2.3112e-07	2.61592e-06
HAUS8	0.585814	2.18304	5.34491	2.38965e-07	2.70272e-06
HLA-E	0.75701	8.26787	5.34226	2.42056e-07	2.73568e-06
METTL9	0.534944	4.32585	5.34028	2.4439e-07	2.76004e-06
FAM65B	1.21699	0.448658	5.33919	2.4568e-07	2.77055e-06
SLCO4A1	1.78798	-1.47302	5.33408	2.5184e-07	2.83586e-06
C15orf39	0.688445	4.00175	5.33176	2.54684e-07	2.8658e-06
CPXM1	1.58373	-0.20959	5.32889	2.58238e-07	2.9003e-06
FEN1	0.678489	4.91292	5.32883	2.58314e-07	2.9003e-06
2022-03-03	1.19083	0.349162	5.32494	2.6323e-07	2.94692e-06
BLM	1.38202	0.999852	5.31992	2.69693e-07	3.01053e-06
CENPW	1.02236	2.36579	5.31874	2.71226e-07	3.02546e-06
ADAMTS3	1.76063	-2.55476	5.30956	2.83522e-07	3.14895e-06
BCL2	0.820768	1.65669	5.30777	2.85984e-07	3.17173e-06
AFAP1L2	0.877119	0.530558	5.30745	2.86419e-07	3.17427e-06
CXCL12	1.46833	3.85456	5.30718	2.86798e-07	3.1762e-06
CILP2	1.72088	-2.21245	5.30578	2.88736e-07	3.19535e-06
HNRNPM	0.327388	7.05297	5.2991	2.98186e-07	3.2905e-06
S100A6	1.45769	5.07007	5.2984	2.99194e-07	3.29691e-06
ITM2C	1.24421	5.06713	5.29809	2.99641e-07	3.29947e-06
EFEMP1	2.48994	1.86435	5.29249	3.07828e-07	3.3848e-06
TNFSF9	1.74388	-1.79824	5.29179	3.08871e-07	3.39142e-06
TRIM17	1.83413	-3.55183	5.2907	3.1049e-07	3.40678e-06
SFMBT2	1.33814	-2.13711	5.28981	3.11822e-07	3.41896e-06
FHL3	0.749137	3.1995	5.28546	3.18416e-07	3.4789e-06
TRAF1	0.675125	2.76086	5.28306	3.22117e-07	3.51436e-06
DTX3	1.12019	1.65978	5.28187	3.23973e-07	3.52962e-06
LRP8	1.42014	-1.28636	5.28094	3.25423e-07	3.54291e-06
BEX4	1.11166	1.98756	5.27963	3.27477e-07	3.56025e-06
E2F2	1.22431	1.07166	5.27936	3.279e-07	3.56234e-06
FAM101A	2.11458	-2.76308	5.27645	3.32519e-07	3.60997e-06
FXYD2	3.51785	0.228488	5.27498	3.34867e-07	3.62446e-06
ANXA1	0.893724	3.98255	5.27232	3.39167e-07	3.66154e-06
TMEM86A	0.66035	2.29281	5.27187	3.39904e-07	3.66692e-06
DNAJC18	0.835711	-0.0696934	5.26643	3.48903e-07	3.75613e-06
FAM110A	0.798165	2.37611	5.25665	3.65646e-07	3.92815e-06
ALDH1L2	1.20835	-1.34355	5.25131	3.75127e-07	4.01602e-06
PDLIM4	1.55172	-1.77058	5.25056	3.76464e-07	4.02481e-06
C6orf150	1.43403	-1.51173	5.25056	3.7647e-07	4.02481e-06
STK17A	0.62278	3.84088	5.24944	3.7849e-07	4.0436e-06
POMC	1.08071	-2.24158	5.24907	3.79172e-07	4.04809e-06
CHAF1B	1.29602	1.7707	5.24625	3.84313e-07	4.0973e-06
UHRF1	1.33133	1.9853	5.24399	3.88499e-07	4.13622e-06
RNF122	0.685665	1.4842	5.23702	4.01654e-07	4.24987e-06
MAP1A	1.14996	0.3635	5.23621	4.0321e-07	4.26341e-06
RPIA	0.435655	3.25418	5.22911	4.1711e-07	4.39533e-06
ISG20	1.09821	3.76513	5.22865	4.18046e-07	4.40218e-06
TNFSF12	0.768893	3.38811	5.22783	4.19682e-07	4.41639e-06
SSPN	1.554	-0.572566	5.22116	4.33248e-07	4.54057e-06
H2AFZ	0.643261	6.62768	5.21179	4.5303e-07	4.72862e-06
SLC25A36	0.943531	1.29242	5.20721	4.63012e-07	4.82628e-06
RARRES3	1.09264	5.25321	5.20014	4.78845e-07	4.98458e-06
CENPH	0.804754	1.95478	5.19845	4.8271e-07	5.01803e-06
CDCA7	2.19022	-0.14867	5.19745	4.85014e-07	5.03441e-06
LRCH2	1.26203	-1.96554	5.1934	4.94431e-07	5.11233e-06
GLDN	2.38039	-0.1315	5.19107	4.99948e-07	5.15899e-06
DLG3	1.52242	1.41215	5.18728	5.09009e-07	5.23848e-06
UBE2D1	0.493426	3.27028	5.18646	5.11001e-07	5.25208e-06
PLK1	1.30397	2.98999	5.18559	5.13125e-07	5.27029e-06
TMEM149	0.974113	3.8048	5.18145	5.23303e-07	5.36768e-06
C18orf54	1.01369	-0.0598017	5.17954	5.28048e-07	5.41274e-06
UTS2	1.90894	-3.77828	5.1794	5.28397e-07	5.41274e-06
PRMT2	0.466307	4.52153	5.1773	5.3368e-07	5.45599e-06
RTKN2	1.58161	-0.245171	5.17698	5.34488e-07	5.46062e-06
TMEM216	0.560678	1.61579	5.1765	5.3571e-07	5.46948e-06
NBL1	1.16207	2.71412	5.17631	5.36203e-07	5.47091e-06
NRGN	0.913585	0.985804	5.1737	5.42882e-07	5.53173e-06
RUNX1	0.839926	3.6797	5.17339	5.43667e-07	5.53607e-06
PFN1	0.584685	8.65462	5.17305	5.44557e-07	5.53824e-06
DERL3	1.75068	1.95554	5.17303	5.44597e-07	5.53824e-06
BHLHE41	1.57408	0.00843921	5.16431	5.67551e-07	5.76027e-06
RNF166	0.478123	3.29613	5.15976	5.79906e-07	5.87407e-06
ADORA2A	0.589503	2.26324	5.15789	5.85045e-07	5.92223e-06
CENPM	1.28467	2.32257	5.15319	5.98175e-07	6.02746e-06
PDE4B	1.2183	2.06529	5.15223	6.00903e-07	6.04705e-06
C1orf59	1.50149	0.0262938	5.14883	6.10641e-07	6.13704e-06
TAX1BP3	0.816123	4.86267	5.14196	6.30755e-07	6.31861e-06
TIMP1	1.72263	6.72691	5.13849	6.41156e-07	6.41031e-06
CDRT4	1.00758	1.3129	5.13769	6.43592e-07	6.4305e-06
BIRC5	1.3738	2.86776	5.1305	6.65769e-07	6.61779e-06
SIGLEC16	1.07804	-1.79588	5.12263	6.90889e-07	6.84866e-06
TMED3	1.71261	3.88976	5.12253	6.91214e-07	6.84866e-06
VEGFB	1.45211	4.39657	5.11714	7.08958e-07	7.00647e-06
TXLNB	1.51891	-1.51411	5.11007	7.32909e-07	7.2339e-06
FCGR2B	2.03971	0.403884	5.10953	7.34768e-07	7.24345e-06
DEPDC1B	1.47653	1.43626	5.1061	7.4669e-07	7.3558e-06
KRT19	2.9051	-0.893076	5.10566	7.48231e-07	7.36628e-06
FER1L4	2.04894	-0.64769	5.10026	7.6744e-07	7.53729e-06
ZNF296	1.25642	-0.339851	5.09298	7.94077e-07	7.77792e-06
CENPA	1.39039	1.01667	5.08973	8.06269e-07	7.88732e-06
MYOF	1.01863	2.51061	5.08762	8.14271e-07	7.95552e-06
MBOAT2	1.2896	-1.37798	5.07925	8.46783e-07	8.24704e-06
CDCA5	1.02625	3.40217	5.0754	8.62147e-07	8.39138e-06
PNMA1	0.759449	3.10546	5.07366	8.69201e-07	8.44938e-06
ARHGAP22	1.04292	-0.136679	5.07176	8.76951e-07	8.51675e-06
CCNB1	1.03856	4.16234	5.07077	8.81033e-07	8.54824e-06
OLFML2B	1.05901	2.37429	5.06739	8.95034e-07	8.67318e-06
GRASP	0.874369	1.63038	5.0659	9.01256e-07	8.7225e-06
CDKN3	1.16604	2.61539	5.06424	9.083e-07	8.78516e-06
CCNA2	1.13493	3.12261	5.06407	9.09022e-07	8.78664e-06
PRMT1	0.528041	5.71137	5.05873	9.31938e-07	8.98563e-06
C11orf84	0.744362	2.69171	5.05835	9.33602e-07	8.99606e-06
SMPDL3B	2.1451	-1.14952	5.05725	9.38396e-07	9.0366e-06
CCNF	0.864659	2.84589	5.05477	9.49281e-07	9.13002e-06
RIMBP3	1.19883	-1.27343	5.05221	9.60664e-07	9.22799e-06
SCML4	1.55532	-0.096183	5.04584	9.89589e-07	9.48223e-06
NPC2	0.611027	6.69122	5.04374	9.99335e-07	9.56374e-06
HAUS1	0.504536	3.134	5.04196	1.00763e-06	9.63022e-06
ICAM4	1.5764	-1.42952	5.04068	1.01365e-06	9.67675e-06
CYSLTR1	1.02646	-1.8968	5.03935	1.01993e-06	9.73069e-06
PDLIM7	0.709152	3.80198	5.03644	1.03383e-06	9.85109e-06
HLA-A	0.850168	10.1558	5.03612	1.03538e-06	9.85976e-06
TYMS	0.970775	4.41861	5.03143	1.05817e-06	1.00706e-05
PNMA2	1.46101	-1.6608	5.02596	1.08538e-06	1.03041e-05
HLA-H	0.84199	6.69506	5.02575	1.08643e-06	1.03077e-05
FANCI	0.916071	3.67106	5.0196	1.1179e-06	1.05933e-05
PROM1	2.19226	-2.97226	5.01864	1.12286e-06	1.06338e-05
REEP2	1.53553	-1.40352	5.01324	1.15133e-06	1.087e-05
HRH1	0.858767	0.148304	5.01252	1.15521e-06	1.08933e-05
TREM2	1.45645	1.56643	5.00226	1.21138e-06	1.13812e-05
CNRIP1	0.668463	1.07202	5.00058	1.22082e-06	1.14559e-05
PRUNE2	1.34523	-0.835192	4.99903	1.2296e-06	1.15103e-05
ADRA2A	1.69622	-0.939145	4.99642	1.2445e-06	1.16286e-05
SP110	0.555801	3.81763	4.99582	1.24796e-06	1.1654e-05
SGPP2	1.79303	-2.88118	4.99531	1.25091e-06	1.16744e-05
PTGS1	1.31114	1.09971	4.99408	1.25804e-06	1.17267e-05
UBD	1.73256	8.15035	4.99359	1.26089e-06	1.17462e-05
KIF4A	1.28826	2.99745	4.99217	1.26918e-06	1.18163e-05
LUM	2.53683	2.01937	4.99144	1.27351e-06	1.18495e-05
COL11A1	2.05684	-3.29235	4.98823	1.29249e-06	1.20188e-05
TPBG	1.60909	-0.795773	4.98644	1.30321e-06	1.21039e-05
MCM10	1.29753	1.28951	4.98393	1.31839e-06	1.22376e-05
MARVELD1	1.15919	1.10075	4.98356	1.32063e-06	1.2251e-05
STK11IP	0.515368	3.18779	4.98275	1.3256e-06	1.22823e-05
SMOC2	1.29426	1.73991	4.98197	1.33036e-06	1.2319e-05
TRIM59	1.02956	0.618358	4.98148	1.33336e-06	1.2332e-05
TMEM158	1.34147	-1.36301	4.97905	1.34839e-06	1.24414e-05
MACC1	1.60428	-2.27524	4.97723	1.35974e-06	1.25234e-05
RALGDS	0.472149	4.21855	4.96204	1.45829e-06	1.33911e-05
SNRPB	0.584221	7.13248	4.96106	1.46484e-06	1.34433e-05
RAB36	1.3671	-2.00174	4.95882	1.48003e-06	1.35745e-05
PIP5K1C	0.431795	4.249	4.95851	1.48209e-06	1.35854e-05
ETS1	0.692976	4.67536	4.95667	1.49472e-06	1.3693e-05
MFGE8	0.82949	3.91676	4.95567	1.5016e-06	1.37478e-05
PML	0.466624	5.11389	4.95522	1.50468e-06	1.37597e-05
SERPINH1	0.68491	6.1276	4.94986	1.54217e-06	1.40526e-05
CDHR1	1.44223	-2.56517	4.94825	1.55365e-06	1.41405e-05
ETV6	0.484595	3.98906	4.94723	1.56089e-06	1.41981e-05
GPR34	1.02443	0.714865	4.94657	1.56565e-06	1.42245e-05
SLC15A2	0.934633	-1.32386	4.94037	1.61083e-06	1.46178e-05
ARMCX2	0.947884	0.510594	4.93263	1.66894e-06	1.51096e-05
LEPREL2	1.5039	0.444975	4.93159	1.67693e-06	1.51731e-05
DULLARD	0.479884	5.31204	4.9273	1.71016e-06	1.54465e-05
TMEM159	1.04618	0.316567	4.92505	1.72787e-06	1.55974e-05
DES	1.93474	-2.40848	4.92363	1.73912e-06	1.56897e-05
RHOF	1.87295	1.49868	4.92261	1.74727e-06	1.5754e-05
HCP5	0.969359	4.17138	4.92095	1.76058e-06	1.5837e-05
GIMAP8	0.656503	2.85487	4.92013	1.7672e-06	1.58873e-05
KIAA1377	1.2929	-1.802	4.91704	1.79231e-06	1.60756e-05
PHC1	0.893961	1.7126	4.91484	1.81039e-06	1.62188e-05
P2RY14	0.990759	-1.31897	4.91298	1.82586e-06	1.63195e-05
CCR6	1.57101	0.0929777	4.91246	1.83023e-06	1.63491e-05
ARPC3	0.457275	7.13935	4.90847	1.86383e-06	1.66204e-05
FYN	0.705402	3.72252	4.90752	1.87194e-06	1.66831e-05
MAN2B1	0.529576	6.53463	4.90309	1.91014e-06	1.70039e-05
UBE2S	0.850031	3.83642	4.9022	1.91792e-06	1.70633e-05
COMP	2.36163	-2.64076	4.90183	1.92114e-06	1.70821e-05
AMIGO2	1.29882	1.25391	4.89785	1.95629e-06	1.73846e-05
C9orf110	1.49988	-2.15662	4.89619	1.97113e-06	1.75064e-05
C17orf76	0.998883	-1.45072	4.89582	1.97444e-06	1.75257e-05
TRIP13	1.12845	1.94039	4.89559	1.97653e-06	1.75342e-05
C3orf59	0.892126	-0.237081	4.89199	2.00924e-06	1.77631e-05
LOC550643	0.852586	2.01827	4.8839	2.08454e-06	1.83761e-05
RNASEH2A	0.694434	4.30228	4.87765	2.14456e-06	1.88836e-05
UBE2C	1.27356	3.22762	4.87732	2.14778e-06	1.88905e-05
GFPT2	1.85523	-1.50916	4.87389	2.18155e-06	1.91765e-05
ICAM2	0.709086	3.52221	4.87013	2.21906e-06	1.94729e-05
FAP	1.65072	-0.463302	4.86877	2.23276e-06	1.95709e-05
UBE2L6	0.764151	6.16775	4.86554	2.26576e-06	1.98256e-05
RASA3	1.02325	2.25107	4.86542	2.26696e-06	1.98256e-05
ARHGEF3	0.981402	2.8083	4.86497	2.27165e-06	1.98441e-05
OGFRL1	0.763145	1.47431	4.861	2.3128e-06	2.01352e-05
PGF	0.964362	2.06146	4.85771	2.34761e-06	2.04268e-05
DARC	2.03856	-1.2725	4.85714	2.35364e-06	2.04562e-05
LMNB1	0.929074	4.27056	4.85235	2.40527e-06	2.08813e-05
IFT52	0.441787	3.23324	4.85114	2.41848e-06	2.09842e-05
LOC349114	0.887926	0.0368026	4.84869	2.44533e-06	2.12052e-05
VASP	0.511904	5.63393	4.84851	2.44732e-06	2.12106e-05
NTS	3.05085	-1.9825	4.84097	2.53223e-06	2.1885e-05
FAM72B	0.984205	1.57258	4.83698	2.57827e-06	2.21855e-05
UNC93B1	0.549844	4.59179	4.83292	2.62599e-06	2.25233e-05
PECAM1	0.592478	4.96915	4.83226	2.63377e-06	2.25728e-05
KIF18B	1.26306	2.0009	4.83178	2.63948e-06	2.26092e-05
ZNF14	1.2145	0.248516	4.83103	2.64839e-06	2.2673e-05
HELLS	1.09309	1.15089	4.82693	2.6979e-06	2.30584e-05
HMGB2	0.756646	5.36425	4.82673	2.70029e-06	2.30661e-05
B3GALT2	1.58553	-2.47086	4.82463	2.72592e-06	2.32465e-05
NUDT1	0.807421	2.95271	4.82392	2.73465e-06	2.3308e-05
EVC2	1.76982	-0.849768	4.81806	2.80781e-06	2.38777e-05
ADCY3	0.744635	2.41636	4.81795	2.80924e-06	2.38777e-05
ORC1L	1.0813	1.60438	4.8163	2.83018e-06	2.40425e-05
STMN1	0.850546	6.06335	4.81556	2.83964e-06	2.41096e-05
MAP3K12	0.663012	0.396609	4.81038	2.90648e-06	2.46094e-05
ABI3BP	1.41894	-0.180624	4.80173	3.02173e-06	2.54872e-05
KIF3C	0.970486	0.846375	4.79744	3.08046e-06	2.5926e-05
C16orf75	1.01793	2.48271	4.7962	3.09766e-06	2.60288e-05
SLC44A2	0.660079	4.6261	4.79478	3.11751e-06	2.61664e-05
BLVRA	1.04978	3.8893	4.79406	3.12752e-06	2.62077e-05
KEL	2.07975	-2.61827	4.79338	3.13718e-06	2.62743e-05
ARHGAP18	0.694908	2.81154	4.78848	3.20683e-06	2.68285e-05
EPS8L1	1.61679	-1.17176	4.7864	3.23679e-06	2.70352e-05
CLEC2L	2.19351	-3.57232	4.78483	3.25969e-06	2.72117e-05
S100A9	1.54786	2.23574	4.7847	3.26158e-06	2.72127e-05
ATP1B3	0.855251	4.54617	4.78445	3.26524e-06	2.72285e-05
S100A3	1.29643	-2.49381	4.78212	3.29947e-06	2.74843e-05
RRM2	1.05237	4.61261	4.78055	3.32282e-06	2.76341e-05
APOL3	1.02425	5.35963	4.77688	3.37781e-06	2.80763e-05
LILRB5	0.950765	1.55579	4.77634	3.386e-06	2.81291e-05
FABP3	1.13451	1.11572	4.77612	3.3893e-06	2.81414e-05
CPNE1	0.570205	6.01228	4.77439	3.41557e-06	2.83138e-05
PLXND1	0.61535	5.80582	4.76993	3.4844e-06	2.88225e-05
SKA1	1.16759	1.95964	4.76957	3.49008e-06	2.88539e-05
CCDC19	1.35163	-2.74072	4.76464	3.56774e-06	2.94329e-05
MMP11	1.41149	2.95335	4.7641	3.57631e-06	2.94721e-05
THOC4	0.632902	5.2059	4.76285	3.59636e-06	2.96057e-05
SOCS3	1.15502	3.88101	4.75634	3.70242e-06	3.03977e-05
TSHZ3	0.826314	0.0764541	4.75164	3.78082e-06	3.09723e-05
PLEKHG2	0.661052	3.26062	4.75098	3.79189e-06	3.10332e-05
COL10A1	1.81817	-3.1882	4.75004	3.80782e-06	3.11287e-05
BUB1	1.23087	2.34165	4.74975	3.81279e-06	3.11382e-05
CFL1	0.417479	8.94169	4.7483	3.83747e-06	3.13065e-05
LRRC15	1.66835	-2.86935	4.7467	3.86496e-06	3.14808e-05
PTGDR	1.0202	-2.53614	4.7418	3.95003e-06	3.21398e-05
FHOD1	0.703348	2.43567	4.73903	3.99912e-06	3.24536e-05
ARID5B	0.645801	3.4307	4.73867	4.00543e-06	3.24878e-05
WNK2	2.50956	-0.823524	4.73635	4.047e-06	3.28077e-05
RNFT2	1.1937	0.123323	4.73222	4.12208e-06	3.33638e-05
NOD1	0.458339	2.35725	4.73013	4.16047e-06	3.36392e-05
SCD5	1.06586	-0.20005	4.72993	4.1642e-06	3.36517e-05
TRAF3	0.522719	2.44504	4.72932	4.17542e-06	3.37247e-05
DMKN	2.74892	-1.75422	4.72564	4.24416e-06	3.42441e-05
C4orf48	1.64011	-1.47082	4.72425	4.2705e-06	3.44386e-05
BLK	1.55386	-2.98742	4.71971	4.35746e-06	3.51032e-05
GAGE12J	2.26572	-3.94024	4.71787	4.39316e-06	3.53722e-05
IRAK3	0.884298	0.467258	4.71755	4.39937e-06	3.54038e-05
CDK1	1.06847	3.50297	4.71602	4.4293e-06	3.56075e-05
KIFC1	1.10964	3.49246	4.71552	4.43905e-06	3.56404e-05
P2RY8	0.912094	2.01243	4.71546	4.44032e-06	3.56404e-05
PAQR8	1.11647	1.65246	4.71323	4.48437e-06	3.59565e-05
CDT1	1.08973	3.30692	4.70801	4.58931e-06	3.67789e-05
GPX8	0.905185	1.27136	4.70386	4.6743e-06	3.74211e-05
SNRPD1	0.524741	4.70778	4.70078	4.73843e-06	3.78951e-05
RASGRP2	1.12095	1.16774	4.69857	4.78481e-06	3.82264e-05
ZNF85	1.22529	-0.431367	4.69518	4.85711e-06	3.87439e-05
ODF2L	1.07324	0.73122	4.69136	4.93966e-06	3.93008e-05
SKA3	1.1322	1.64706	4.69009	4.96751e-06	3.9502e-05
GALNT7	1.08755	0.371198	4.68833	5.00633e-06	3.97625e-05
ARMCX1	0.988799	0.839254	4.68825	5.00801e-06	3.97625e-05
VAV3	1.04243	1.02976	4.6875	5.02456e-06	3.98734e-05
ASF1B	1.04548	2.86191	4.68684	5.03924e-06	3.99488e-05
CCL3L1	1.4305	-0.626235	4.68386	5.1061e-06	4.03958e-05
KIF18A	1.2394	0.777039	4.68275	5.13098e-06	4.05303e-05
MMP2	1.39898	3.37824	4.68139	5.16181e-06	4.0753e-05
CCDC28B	1.27332	1.54139	4.67856	5.22658e-06	4.12221e-05
ADPRH	0.615548	2.14652	4.67183	5.38391e-06	4.23979e-05
TPX2	0.99219	4.54704	4.6701	5.42508e-06	4.26351e-05
PLXNA1	0.770626	3.79494	4.66913	5.44822e-06	4.27734e-05
C5orf62	0.89302	1.89558	4.66704	5.49854e-06	4.31245e-05
FANCB	1.0497	-1.76817	4.66164	5.63073e-06	4.40717e-05
S1PR2	1.04826	3.3515	4.66004	5.67034e-06	4.43367e-05
CXCL3	1.53605	-2.57178	4.65968	5.67947e-06	4.43856e-05
C4orf46	0.588985	1.68227	4.65565	5.78089e-06	4.51325e-05
TAP2	0.67805	5.80673	4.64937	5.94224e-06	4.63218e-05
SOD3	1.52106	1.91672	4.64834	5.96925e-06	4.65089e-05
C12orf4	0.367259	2.95603	4.64687	6.00775e-06	4.67616e-05
KRBA1	1.16592	1.11856	4.64583	6.03523e-06	4.69282e-05
DBF4	0.580104	2.32245	4.64287	6.11422e-06	4.74945e-05
ANKLE1	0.989361	-2.33975	4.64189	6.1404e-06	4.7669e-05
TMEM156	1.67342	-0.370387	4.64161	6.14803e-06	4.76851e-05
HAS2	1.57914	-3.25249	4.64078	6.17041e-06	4.78346e-05
BCL2L14	1.70144	-1.56738	4.63973	6.1989e-06	4.80073e-05
MFSD6	0.867696	2.68013	4.63907	6.2167e-06	4.81013e-05
NCAPH	1.07722	2.06295	4.63281	6.38939e-06	4.93586e-05
VOPP1	0.573701	4.84593	4.63198	6.41264e-06	4.95134e-05
SSC5D	1.26519	-0.461525	4.62734	6.54401e-06	5.04773e-05
FSCN1	0.78314	4.26144	4.62699	6.55408e-06	5.05297e-05
C1orf135	0.916442	-0.502053	4.62639	6.57141e-06	5.06379e-05
CTSK	0.890992	2.01948	4.62463	6.62219e-06	5.10038e-05
KPNA2	0.625686	5.865	4.62206	6.69671e-06	5.15262e-05
SLMO1	1.07495	-2.43868	4.62086	6.73208e-06	5.16987e-05
PFKP	1.25103	2.36059	4.62084	6.73252e-06	5.16987e-05
POSTN	2.05243	1.04182	4.62069	6.73713e-06	5.17083e-05
PRKX	0.999308	1.78955	4.61892	6.78924e-06	5.20306e-05
TMPRSS3	2.42721	0.295776	4.61875	6.79418e-06	5.20426e-05
QSOX1	1.32923	4.54557	4.61726	6.8385e-06	5.23561e-05
LRFN1	1.19532	0.0747631	4.61695	6.84791e-06	5.24022e-05
ARNT2	2.1091	-0.355288	4.61581	6.88194e-06	5.26106e-05
C3orf52	1.68312	-2.67543	4.61547	6.89223e-06	5.26368e-05
CCDC74A	1.19907	-1.74046	4.61215	6.99267e-06	5.33775e-05
BTG2	0.844077	4.25353	4.60953	7.07299e-06	5.39372e-05
PLIN3	0.504712	5.22026	4.60902	7.08895e-06	5.40323e-05
CD5L	2.26617	1.1226	4.60443	7.23205e-06	5.50414e-05
C15orf48	1.97481	0.640714	4.60326	7.26903e-06	5.52683e-05
SLFN12	1.04298	-0.420553	4.60168	7.31912e-06	5.55943e-05
COL1A2	1.29493	6.1952	4.60104	7.33965e-06	5.56954e-05
SOCS1	1.06868	1.41669	4.60084	7.34595e-06	5.57158e-05
GINS1	0.998094	2.71654	4.60044	7.35874e-06	5.57854e-05
LIF	1.6973	0.527056	4.59957	7.38655e-06	5.59436e-05
SFRS13B	1.25924	-0.744126	4.59945	7.39049e-06	5.59436e-05
SLC4A3	1.66173	-2.43773	4.59669	7.47986e-06	5.65646e-05
FAM53B	0.550177	3.75291	4.59443	7.55354e-06	5.70938e-05
FAM46C	1.10822	2.74735	4.59342	7.58703e-06	5.73189e-05
SPINT1	2.04705	1.50448	4.5917	7.64376e-06	5.76909e-05
ATP8A1	0.86939	1.44101	4.59153	7.64956e-06	5.77065e-05
CCNI2	1.275	-3.10091	4.58887	7.73834e-06	5.82338e-05
CSK	0.363311	5.73536	4.58825	7.75939e-06	5.83359e-05
ARMCX6	1.16904	0.50848	4.58824	7.75947e-06	5.83359e-05
HJURP	1.13608	2.521	4.58728	7.79213e-06	5.849e-05
FOXM1	1.12011	3.92704	4.58725	7.79294e-06	5.849e-05
HAGHL	1.21012	-0.732087	4.58703	7.80049e-06	5.85018e-05
POLD1	0.544793	4.46121	4.5853	7.85936e-06	5.88861e-05
SMOX	1.10663	2.61076	4.58327	7.9288e-06	5.93775e-05
RAB8B	0.5592	3.71668	4.57955	8.05779e-06	6.02261e-05
OPRL1	1.00564	-0.635634	4.57581	8.18983e-06	6.11026e-05
MELK	1.07862	2.38286	4.57578	8.19084e-06	6.11026e-05
FANCD2	0.968998	2.4289	4.5748	8.22563e-06	6.13324e-05
NCAPD2	0.671439	4.58579	4.57102	8.3613e-06	6.22992e-05
MS4A14	0.954105	-1.31016	4.57097	8.36336e-06	6.22992e-05
DNMT1	0.685993	4.96053	4.56961	8.41274e-06	6.26368e-05
HLA-G	1.25826	1.59022	4.56939	8.42067e-06	6.26656e-05
TUBA1C	0.610544	6.56168	4.56917	8.42873e-06	6.26953e-05
PDZRN3	1.47682	-1.85787	4.56768	8.4832e-06	6.30701e-05
FOXL1	1.25212	-2.03725	4.56739	8.49381e-06	6.31185e-05
OSBPL3	0.838023	2.43149	4.56667	8.52057e-06	6.32869e-05
KIF23	1.24206	1.95419	4.56571	8.55604e-06	6.35198e-05
NDC80	1.02026	2.57871	4.56509	8.57898e-06	6.36594e-05
HLA-B	1.05124	10.1184	4.56321	8.64902e-06	6.4053e-05
UAP1L1	1.16935	1.577	4.56288	8.66119e-06	6.40845e-05
STK32C	0.766852	0.988461	4.56086	8.73718e-06	6.45848e-05
FAM57A	0.876451	1.36964	4.5589	8.81185e-06	6.50744e-05
ARAP2	0.791966	2.35582	4.5583	8.8345e-06	6.51793e-05
MFAP4	2.15176	0.796133	4.54887	9.20181e-06	6.76311e-05
MKI67	1.09525	4.49285	4.54497	9.35783e-06	6.85811e-05
MLKL	0.637147	2.39228	4.54259	9.45467e-06	6.91848e-05
EFEMP2	0.862389	2.63183	4.5405	9.5402e-06	6.96529e-05
FNBP1	0.395227	5.0706	4.54007	9.55778e-06	6.97483e-05
CHRDL1	1.92766	-2.93426	4.53368	9.82438e-06	7.1626e-05
RNF19B	0.57622	3.57376	4.53223	9.88599e-06	7.19732e-05
ECEL1	1.95853	-3.51117	4.53165	9.91064e-06	7.21186e-05
GPR19	0.986766	-1.50447	4.5287	1.00376e-05	7.28703e-05
TSPAN2	1.17012	-2.17083	4.52616	1.01475e-05	7.35649e-05
MAD2L1	0.83688	2.57673	4.51822	1.04998e-05	7.60112e-05
REEP4	0.526575	3.62446	4.51712	1.05496e-05	7.6336e-05
SEMA3A	1.5751	-1.97853	4.5143	1.06782e-05	7.71831e-05
CETP	1.15408	1.47501	4.51379	1.07016e-05	7.72908e-05
DTNBP1	0.650219	3.04683	4.50766	1.09867e-05	7.90169e-05
CPXM2	1.32092	0.294297	4.50529	1.1099e-05	7.9676e-05
PTPN13	1.24504	-1.47009	4.50387	1.11667e-05	8.00877e-05
PKMYT1	1.00203	2.45856	4.50274	1.12206e-05	8.0437e-05
DHRS9	1.02395	-0.0491328	4.49917	1.13936e-05	8.16011e-05
OXCT1	1.47048	0.634712	4.49828	1.14369e-05	8.18733e-05
MAGED1	0.918536	6.99563	4.49731	1.14848e-05	8.21783e-05
PGM2L1	0.660332	1.03998	4.49688	1.1506e-05	8.22409e-05
ANKDD1A	0.749457	0.287373	4.4968	1.15096e-05	8.22409e-05
CTNND2	2.91336	-1.83328	4.49585	1.15568e-05	8.25405e-05
TEAD4	1.131	1.37946	4.49448	1.16244e-05	8.29491e-05
NXT1	0.496931	3.3314	4.48684	1.20105e-05	8.53854e-05
SNRNP40	0.372266	4.06798	4.47266	1.27596e-05	9.04194e-05
VCAN	1.58237	2.41344	4.47104	1.28481e-05	9.09629e-05
MMD	0.807427	3.62739	4.47052	1.28767e-05	9.10727e-05
CDC6	1.0332	3.30489	4.46585	1.31355e-05	9.27421e-05
SIPA1	0.481926	5.13914	4.46145	1.33837e-05	9.42359e-05
GIT1	0.436055	4.71653	4.46033	1.34475e-05	9.45985e-05
FAT3	1.2084	-2.6294	4.45929	1.35071e-05	9.49748e-05
GLI2	1.34919	-2.48945	4.45735	1.36191e-05	9.56313e-05
EFHD2	0.557791	5.72986	4.45418	1.38037e-05	9.67956e-05
TTLL4	0.852779	3.936	4.45377	1.38278e-05	9.69205e-05
EHD3	0.843583	1.25129	4.45139	1.39683e-05	9.78069e-05
PAFAH1B3	1.04623	3.60792	4.44898	1.41121e-05	9.86885e-05
PCYOX1L	0.803723	0.999769	4.44718	1.42203e-05	9.94007e-05
ERCC6L	1.00925	0.312111	4.44695	1.42342e-05	9.94527e-05
CD163L1	1.10583	1.69864	4.44625	1.42768e-05	9.966e-05
FNDC1	1.84783	-0.977964	4.44496	1.43549e-05	0.000100069
AGPAT4	1.13449	1.13499	4.43986	1.46687e-05	0.000102026
FZD7	1.28613	0.474341	4.43844	1.47574e-05	0.000102597
RIN1	0.913496	0.974567	4.43616	1.49004e-05	0.000103337
SHKBP1	0.470151	5.16852	4.4323	1.51461e-05	0.000104827
NCAPG	1.01658	3.35199	4.4313	1.52108e-05	0.000105227
SLC1A3	1.02976	2.18913	4.43079	1.52433e-05	0.000105405
CDCA8	0.936435	2.76254	4.43034	1.52728e-05	0.000105562
GDF10	1.96351	-3.48307	4.42829	1.54052e-05	0.000106286
CXCL17	2.04264	-2.35479	4.42784	1.5435e-05	0.000106312
C17orf49	0.606466	5.36716	4.42781	1.54366e-05	0.000106312
COL16A1	1.7489	0.653236	4.42751	1.54564e-05	0.000106402
NCEH1	0.812001	2.41264	4.42329	1.57345e-05	0.000108171
DCUN1D5	0.440622	3.34351	4.42194	1.58247e-05	0.000108663
ERP27	1.38239	-1.77812	4.42191	1.58271e-05	0.000108663
HDAC2	0.441448	5.11138	4.42164	1.5845e-05	0.000108737
ACD	0.447941	3.47421	4.42049	1.59219e-05	0.000109171
C21orf56	1.50839	1.35863	4.42048	1.59225e-05	0.000109171
MEIS3	1.05866	-1.07271	4.41883	1.60339e-05	0.000109887
DBN1	0.975161	3.5436	4.4186	1.60499e-05	0.000109948
FLNA	0.825261	6.58036	4.41744	1.61283e-05	0.000110387
MYO9B	0.356253	5.787	4.41661	1.61849e-05	0.000110725
FAM90A1	1.30126	-3.23803	4.41573	1.62454e-05	0.00011104
NUF2	1.1389	2.17844	4.41485	1.63058e-05	0.000111404
CCNE1	1.30246	1.35983	4.41455	1.63266e-05	0.000111497
C5orf39	0.857965	0.875185	4.41386	1.63745e-05	0.000111774
RNASE2	1.49522	-2.81824	4.4136	1.63922e-05	0.000111845
APH1B	0.67445	2.29062	4.41325	1.64165e-05	0.000111962
THBS2	1.68439	2.77366	4.41154	1.65351e-05	0.000112671
HMGA1	0.843219	5.79138	4.41102	1.65717e-05	0.000112871
ARL2	0.626375	4.40563	4.40437	1.70425e-05	0.00011577
COL1A1	1.46381	6.68319	4.4029	1.71488e-05	0.000116339
NRM	0.759734	3.42387	4.40166	1.72385e-05	0.000116896
WISP2	1.74093	-2.17557	4.40075	1.73047e-05	0.00011719
LOC644538	0.903325	-0.392934	4.39997	1.73614e-05	0.000117471
CD44	1.25005	4.71018	4.39214	1.7943e-05	0.000121088
RPP25	0.990361	2.0357	4.39163	1.79816e-05	0.000121189
FAM117B	0.574641	2.07332	4.39072	1.80506e-05	0.000121601
ITGAM	1.10405	2.19723	4.38907	1.81761e-05	0.00012234
TCF3	0.443549	4.8059	4.38872	1.82027e-05	0.000122452
DAB2	0.949005	4.64266	4.38865	1.82087e-05	0.000122452
PNMAL1	1.73365	-2.86734	4.38854	1.82167e-05	0.000122453
JPH4	0.825479	-2.02559	4.38312	1.86366e-05	0.000124923
CNPY4	0.470471	2.51351	4.38307	1.86403e-05	0.000124923
ORC6L	0.966736	1.21846	4.38199	1.87248e-05	0.000125322
UBE2T	0.768797	2.94609	4.38178	1.87417e-05	0.000125381
CCR10	1.08176	-1.80343	4.37852	1.89999e-05	0.000126888
PIGS	0.486741	4.03433	4.37678	1.91386e-05	0.00012763
RNF24	0.840944	0.86739	4.37604	1.91982e-05	0.000127936
ALDH3B1	0.764948	3.19262	4.37572	1.92242e-05	0.000127998
LOC388692	0.931014	1.58223	4.37453	1.93201e-05	0.00012847
LHFPL2	0.960774	2.9653	4.37371	1.9387e-05	0.000128804
AP1G2	0.944391	3.49145	4.37219	1.95106e-05	0.000129514
MDK	1.36041	6.57258	4.36999	1.96912e-05	0.000130544
ZNF702P	1.34928	-1.70817	4.36688	1.995e-05	0.000132089
C12orf48	0.845793	1.49603	4.36237	2.03297e-05	0.000134316
COLEC12	1.60376	-0.0559056	4.36217	2.03466e-05	0.000134369
BUB1B	1.17659	2.06602	4.36207	2.03552e-05	0.000134369
STMN2	2.08368	-2.90287	4.36047	2.04922e-05	0.000135157
NDN	1.30029	1.64932	4.35968	2.05596e-05	0.000135486
CDH11	1.35881	0.608784	4.35931	2.05917e-05	0.000135597
CLSTN1	0.837817	5.25936	4.35542	2.09297e-05	0.00013769
CDCA2	1.12539	0.65251	4.35519	2.09494e-05	0.000137761
GTSE1	1.14041	1.60254	4.35433	2.10252e-05	0.0001382
HOXD1	1.51066	-2.71002	4.35303	2.11393e-05	0.000138832
GRN	0.436718	8.38637	4.35135	2.12886e-05	0.000139575
RAB34	1.3722	2.77196	4.34872	2.15235e-05	0.000140935
QPCT	1.18229	0.311927	4.34787	2.15997e-05	0.000141254
VNN2	1.75175	2.26843	4.34745	2.16378e-05	0.000141401
DQX1	2.32923	-2.92554	4.34742	2.16405e-05	0.000141401
SMARCA4	0.355588	6.07919	4.34702	2.16762e-05	0.000141574
C1orf88	1.33761	-3.30342	4.34658	2.17166e-05	0.000141779
C16orf93	0.839243	-1.16471	4.34558	2.18072e-05	0.00014225
SALL2	1.59569	0.415604	4.33417	2.28693e-05	0.000148424
NEURL3	1.4371	0.925399	4.3334	2.29431e-05	0.000148841
EGLN3	1.63214	1.38301	4.33245	2.30336e-05	0.000149365
PLK3	0.602653	2.14514	4.33221	2.30564e-05	0.00014945
TLR9	0.942747	-0.931067	4.33191	2.30856e-05	0.000149513
HMOX1	0.924683	5.30207	4.33025	2.32457e-05	0.000150361
PDGFRA	1.95788	0.859477	4.33006	2.32641e-05	0.000150417
PKP3	1.837	-2.65239	4.32587	2.36724e-05	0.000152865
MTHFD1L	0.848499	2.9894	4.32556	2.37031e-05	0.000152999
PTHLH	1.63972	-1.93694	4.31874	2.43849e-05	0.000156998
MMP23B	1.32815	-0.385031	4.31688	2.45741e-05	0.000158044
MTMR8	1.17256	-3.00828	4.31666	2.45958e-05	0.0001581
EXO1	1.01495	1.78993	4.31039	2.52444e-05	0.000161663
ATP10A	1.37552	-0.135818	4.30908	2.53824e-05	0.000162411
KIAA1324	1.43962	-0.734004	4.30852	2.5441e-05	0.000162719
TTK	1.2259	1.75524	4.30827	2.54677e-05	0.000162755
MTMR2	0.567153	3.0155	4.30724	2.55764e-05	0.000163382
SULF1	1.45772	1.88479	4.30443	2.58752e-05	0.000164949
PASK	0.663527	1.85958	4.30425	2.58947e-05	0.000165005
S100A8	1.33221	0.151062	4.30142	2.62007e-05	0.000166886
OTOA	0.78437	-0.55686	4.30102	2.62441e-05	0.000167094
CKS2	0.664497	4.02637	4.30059	2.62905e-05	0.00016732
WRAP53	0.502455	2.72016	4.30034	2.6318e-05	0.000167426
SMPD3	0.82752	-0.114589	4.29992	2.6364e-05	0.000167649
C1orf113	0.823378	-0.231678	4.29845	2.65242e-05	0.000168529
NAP1L3	1.37029	-2.09692	4.29749	2.66297e-05	0.00016906
RNF34	0.346511	3.96811	4.29506	2.68992e-05	0.00017056
HIC1	0.688879	1.22608	4.29256	2.71781e-05	0.000172188
NOP56	0.52212	5.99576	4.29201	2.72404e-05	0.000172511
FAM178B	2.07843	-3.60899	4.28957	2.75162e-05	0.000174115
CDC7	0.811354	1.70862	4.28908	2.75717e-05	0.000174395
ASNS	1.47467	1.95291	4.28772	2.77271e-05	0.000175019
AEBP1	1.3861	4.09284	4.28721	2.77865e-05	0.00017525
PIWIL4	1.16832	-1.21184	4.28595	2.79309e-05	0.000176017
INPP4A	0.435535	3.11388	4.28522	2.80157e-05	0.000176393
ZNF287	1.11512	-1.37309	4.2837	2.81912e-05	0.000177368
ENPP5	2.039	-1.66187	4.27984	2.86436e-05	0.000179994
ANP32B	0.44711	6.44805	4.27767	2.89013e-05	0.000181406
SNHG12	0.581367	2.15576	4.27765	2.89037e-05	0.000181406
OIP5	0.998173	1.25716	4.27684	2.90003e-05	0.000181939
NEFH	1.12927	-1.75864	4.27641	2.90526e-05	0.000182193
ZNF215	1.57389	-2.26712	4.27304	2.94588e-05	0.00018459
KIAA0101	0.904629	2.73074	4.27191	2.9596e-05	0.000185375
HCG11	0.629995	-0.536963	4.2713	2.96702e-05	0.000185685
ZG16B	1.55508	-2.24085	4.26927	2.99193e-05	0.000186793
C1orf126	1.39667	-2.86329	4.25962	3.11308e-05	0.000193339
E2F4	0.391593	4.85584	4.25619	3.15723e-05	0.000196002
GJC2	0.985216	-1.67107	4.25489	3.17421e-05	0.000196898
SH2D1B	0.862076	-2.3	4.25181	3.21454e-05	0.00019916
TMEM206	0.508716	1.9338	4.24933	3.24744e-05	0.000200875
PCNXL2	1.17503	0.21627	4.24499	3.30571e-05	0.000204152
ZNF826	1.42085	-1.42803	4.24079	3.36318e-05	0.000207287
SNPH	1.00972	-0.672945	4.23975	3.37755e-05	0.000207923
RAN	0.411273	6.89818	4.23826	3.39825e-05	0.000209114
PLK4	0.861151	0.936154	4.2358	3.4326e-05	0.000210975
DUSP15	1.48751	-2.53623	4.23387	3.45972e-05	0.000212468
GDF11	0.883186	0.745681	4.23371	3.46203e-05	0.000212468
LOC100130776	0.720456	-0.0110731	4.23369	3.4624e-05	0.000212468
MAPK3	0.365991	4.864	4.23289	3.47375e-05	0.000212995
VANGL2	1.30494	-1.43127	4.23005	3.51421e-05	0.000215049
NEK2	1.00896	2.54414	4.22924	3.52598e-05	0.000215598
C5orf56	0.562571	1.45448	4.22873	3.53334e-05	0.000215962
ADAM23	1.97442	-2.50354	4.22495	3.58829e-05	0.000219023
2022-03-09	0.829496	2.52193	4.21979	3.66464e-05	0.00022328
FTSJ1	0.365325	4.22501	4.21931	3.67193e-05	0.000223487
RFC4	0.588351	3.83961	4.21766	3.69669e-05	0.000224798
HS6ST2	1.90623	-3.11866	4.21433	3.74722e-05	0.000227619
C13orf34	0.549952	1.46491	4.21428	3.74797e-05	0.000227619
NMUR1	0.850652	-1.60043	4.21411	3.75061e-05	0.000227619
LEF1	1.62037	1.24728	4.21351	3.7597e-05	0.000228081
TRPC1	1.03282	-0.280293	4.20952	3.82139e-05	0.000231305
FUT4	1.05714	1.55146	4.2094	3.82331e-05	0.000231305
RCE1	0.448776	3.13289	4.20936	3.82383e-05	0.000231305
TMEM164	0.774924	3.1572	4.20927	3.82531e-05	0.000231305
DUSP9	1.61148	2.56721	4.20911	3.82784e-05	0.000231305
IER3	1.07147	4.44741	4.20685	3.86318e-05	0.000233258
PRSS16	1.91555	-3.44747	4.20582	3.87935e-05	0.000234142
CHST10	1.11246	0.506961	4.20475	3.89628e-05	0.00023498
RIC3	1.50312	-2.94058	4.20402	3.90787e-05	0.000235495
TRAIP	0.88122	1.56675	4.20387	3.91037e-05	0.000235553
OBFC2A	0.674969	2.42935	4.20269	3.9292e-05	0.000236551
MAX	0.342173	4.78655	4.20216	3.93758e-05	0.000236915
FBLN1	1.48435	3.92136	4.20203	3.93976e-05	0.000236954
ADAM12	1.37809	-0.707887	4.20032	3.96716e-05	0.000238323
MXRA5	1.21727	1.11913	4.19744	4.01389e-05	0.000240849
MCM2	0.857866	4.83323	4.19652	4.0289e-05	0.000241498
GBAS	0.418013	3.84378	4.19647	4.02986e-05	0.000241498
NTM	1.72476	-1.91725	4.19643	4.03046e-05	0.000241498
PRRX1	1.03951	0.106178	4.19245	4.09616e-05	0.000244419
PFKFB3	1.01969	3.48988	4.1898	4.14054e-05	0.000246721
MAMSTR	0.92488	-0.576433	4.18562	4.2113e-05	0.000250647
EPR1	1.21369	3.14839	4.18482	4.22506e-05	0.000251369
CBFB	0.405235	4.08173	4.18419	4.23577e-05	0.000251909
ACTB	0.371802	11.2644	4.18399	4.23928e-05	0.000251924
HSPA6	1.04568	2.18422	4.18215	4.27103e-05	0.000253611
PSMB8	0.701869	6.52265	4.18174	4.27812e-05	0.000253743
TNNI2	1.35055	-1.64112	4.18109	4.2893e-05	0.000254228
C16orf59	0.875944	2.0183	4.18108	4.28959e-05	0.000254228
FEZ1	0.868664	1.21866	4.18003	4.30779e-05	0.000255111
MGP	1.15801	3.66903	4.17672	4.36606e-05	0.000258462
ABCC1	1.01665	2.86167	4.17498	4.39675e-05	0.00025998
LY96	1.283	2.00648	4.17388	4.41639e-05	0.000261041
C17orf53	0.865943	1.26048	4.17232	4.4445e-05	0.000262501
B3GNT9	0.860165	1.32047	4.17209	4.44861e-05	0.000262643
GEFT	0.91593	0.403967	4.16946	4.49617e-05	0.00026523
TBC1D10B	0.334284	4.56763	4.16938	4.49758e-05	0.00026523
CCDC102A	0.780179	1.09344	4.16791	4.52444e-05	0.000266712
ZNF853	1.00526	-0.605189	4.16674	4.54581e-05	0.000267761
MCM5	0.600541	5.79658	4.16636	4.55292e-05	0.000267941
FAM72D	0.9911	0.506555	4.16036	4.66462e-05	0.000273201
BAX	0.515421	5.26629	4.15771	4.71483e-05	0.000276037
LIN28B	2.60698	-2.84641	4.15722	4.72403e-05	0.00027647
TRPV4	1.44719	0.592353	4.15616	4.74428e-05	0.00027755
KHDRBS1	0.23513	6.44944	4.15577	4.75173e-05	0.000277663
ZNF883	1.58752	-1.33693	4.15213	4.82202e-05	0.000281139
BEST1	0.954532	-0.267727	4.14979	4.86767e-05	0.000283479
TMEM106A	0.922783	0.846956	4.14824	4.8982e-05	0.000285149
FBXO5	0.741399	1.57056	4.14565	4.94969e-05	0.000287917
DCLK1	0.978421	-2.01653	4.14026	5.05817e-05	0.000293686
HNRNPA1	0.392582	7.343	4.13996	5.06434e-05	0.000293934
C9orf100	0.639682	2.36448	4.13974	5.06884e-05	0.000294084
GPRIN3	1.0132	-0.0217593	4.13852	5.09376e-05	0.000295419
C17orf28	1.11796	2.59375	4.13681	5.12885e-05	0.000297231
FKBP1A	0.42383	7.02698	4.13437	5.17948e-05	0.00029994
TPSB2	1.73005	-0.173852	4.13261	5.2161e-05	0.00030172
ARRB2	0.538598	5.04693	4.13231	5.22251e-05	0.000301978
FAM49B	0.53214	4.75345	4.13139	5.24186e-05	0.00030287
KIAA1524	1.07808	0.991864	4.13053	5.25995e-05	0.000303778
NALCN	1.59893	-3.15535	4.13045	5.26152e-05	0.000303778
KCNMB4	1.04354	-0.481007	4.13027	5.26533e-05	0.000303884
PRKD2	0.341477	5.05545	4.12657	5.34418e-05	0.000307859
C9orf86	0.417412	4.73807	4.12165	5.45069e-05	0.000313176
C2CD4C	0.927384	-2.0928	4.12115	5.46174e-05	0.000313578
HN1	0.632085	5.41888	4.12104	5.46403e-05	0.000313592
TACR2	1.10463	-2.82244	4.12094	5.4662e-05	0.0003136
FANCE	0.698596	1.60905	4.11813	5.52813e-05	0.000316682
PDK3	0.787083	1.45607	4.11621	5.57088e-05	0.000318776
PCBP3	1.31631	-2.76919	4.11575	5.58123e-05	0.00031925
EFNA5	1.85568	-1.66068	4.11517	5.5942e-05	0.000319873
ITPR3	1.50049	1.2756	4.11429	5.61394e-05	0.000320526
LGALS9C	1.15633	-0.550774	4.11179	5.67028e-05	0.000323424
CHMP4B	0.342007	6.50739	4.11176	5.67099e-05	0.000323424
POLA2	0.497939	3.63303	4.111	5.68833e-05	0.000324294
FAM24B	1.19524	-1.3663	4.10915	5.73046e-05	0.000326213
KIAA1199	1.72779	-0.189873	4.10837	5.74841e-05	0.000326873
ZNF586	0.510785	1.14929	4.10686	5.78324e-05	0.00032837
TDP1	0.374227	3.08529	4.10558	5.81293e-05	0.000329934
GREM1	1.89088	-0.200999	4.105	5.82633e-05	0.000330573
STAB1	0.687385	5.10388	4.10482	5.83059e-05	0.000330693
SYN1	1.22669	-1.26095	4.10437	5.84105e-05	0.000331107
GJD3	0.779293	0.536004	4.10145	5.90968e-05	0.000334073
NMI	0.425035	4.21324	4.0987	5.97486e-05	0.000337511
RSPO3	1.48196	-3.23176	4.0978	5.99633e-05	0.000338228
MAP9	1.05702	-1.93719	4.09606	6.03817e-05	0.000340126
NRP2	0.749701	2.82839	4.09564	6.04825e-05	0.000340291
GAGE4	2.29366	-3.39479	4.09564	6.04833e-05	0.000340291
CSDA	0.930379	3.91642	4.08875	6.21681e-05	0.000348752
ESRP1	2.05649	-3.24435	4.08503	6.30963e-05	0.000353573
DIAPH3	1.06041	0.912205	4.08405	6.33422e-05	0.000354822
FUS	0.392191	6.89137	4.08383	6.33997e-05	0.00035489
SFRP5	2.08824	-3.15006	4.08382	6.34003e-05	0.00035489
PTGIS	1.5706	-0.128264	4.08233	6.37792e-05	0.000356634
PPIL5	0.451613	2.29807	4.08071	6.41907e-05	0.000358793
SLC10A3	0.525526	3.35853	4.07662	6.52441e-05	0.000364286
FHOD3	1.72089	-0.801398	4.07464	6.57584e-05	0.000366759
CIB2	1.22254	0.402671	4.07211	6.6423e-05	0.000369664
RHOV	1.44633	-2.93995	4.07056	6.68345e-05	0.000371686
CECR6	0.897746	-2.05918	4.06678	6.78441e-05	0.000376351
FAR2	0.958779	-0.847988	4.06606	6.80389e-05	0.000377024
PARM1	1.00081	1.55828	4.06596	6.80655e-05	0.000377036
TNFRSF25	0.843398	1.23168	4.0647	6.84082e-05	0.000378663
TPSAB1	1.76767	-0.907818	4.06441	6.84858e-05	0.00037882
BAK1	0.592079	3.67425	4.06392	6.86187e-05	0.00037942
ATP8B2	0.919629	3.0202	4.0613	6.93352e-05	0.000383244
DCLRE1C	0.618859	2.13589	4.06052	6.95515e-05	0.000384302
PODN	1.50237	0.87341	4.05702	7.05215e-05	0.000389522
CDC25C	1.09673	1.75069	4.05659	7.06432e-05	0.000390054
PCNA	0.451984	6.13596	4.05636	7.07069e-05	0.000390266
PKNOX2	1.14146	-2.34139	4.0533	7.15696e-05	0.000394182
FLJ23867	1.19819	0.240644	4.05172	7.20183e-05	0.000396088
ZNF431	0.839657	0.0432053	4.0508	7.22795e-05	0.000397241
LTBP2	0.943886	3.28127	4.05021	7.245e-05	0.000398037
MAGEE1	0.976422	-0.277921	4.04845	7.29554e-05	0.000400243
HNRNPL	0.18673	7.36659	4.04784	7.31308e-05	0.00040092
ARHGAP11A	0.831457	2.69544	4.04651	7.35168e-05	0.000402671
PTMA	0.35212	8.68997	4.04621	7.36046e-05	0.000402945
NASP	0.432249	5.97885	4.04472	7.40389e-05	0.000404605
RASA4	0.810156	1.66083	4.04186	7.48795e-05	0.000408764
TNFSF13	0.751138	2.49698	4.0414	7.50179e-05	0.000409374
ZWINT	0.767028	3.81438	4.03919	7.56755e-05	0.000412817
NCK2	0.8834	3.26114	4.03561	7.67507e-05	0.000418375
FUNDC1	0.368698	2.82557	4.03553	7.67757e-05	0.000418375
HTRA3	1.36482	0.776855	4.03536	7.68265e-05	0.000418504
SGOL1	1.0791	0.532434	4.03391	7.72679e-05	0.000420314
LOC728392	0.893217	0.763475	4.03274	7.76252e-05	0.000421812
COL5A2	0.854061	4.64356	4.0296	7.85934e-05	0.000426622
C6orf174	1.22109	-2.21589	4.02937	7.86647e-05	0.000426859
ZIK1	1.05862	-1.58268	4.02898	7.87861e-05	0.000427217
KIF15	1.29221	0.894431	4.02735	7.9292e-05	0.00042981
SAMD9	0.75953	2.21526	4.0255	7.98719e-05	0.000432801
CHAF1A	0.499504	4.02078	4.02202	8.09749e-05	0.000438469
ZNF267	0.408935	2.26439	4.02134	8.11897e-05	0.000439478
RCN3	0.579218	3.07431	4.01946	8.1793e-05	0.000442572
DCN	1.84541	3.13365	4.01815	8.22149e-05	0.000444404
PELI2	0.873123	-0.602402	4.01705	8.25724e-05	0.000446024
SEMA3E	2.03545	-3.48554	4.01654	8.27372e-05	0.000446758
SOBP	1.34852	1.30379	4.01466	8.3353e-05	0.000449768
SLC35E4	0.687488	0.430996	4.01174	8.43148e-05	0.000454481
LOC653786	0.872911	-2.12727	4.01134	8.44476e-05	0.000454879
ARMC9	0.879386	0.558702	4.0112	8.44941e-05	0.000454971
EPHB6	1.3877	0.733749	4.00865	8.53437e-05	0.000459065
SLC1A7	1.92185	-0.100262	4.00839	8.54312e-05	0.000459375
ZNF788	0.981488	-0.354687	4.00688	8.5939e-05	0.000461623
EZH2	0.658353	3.2402	4.00231	8.7494e-05	0.000469322
IL20RA	1.81074	-3.78482	4.0015	8.77709e-05	0.000470644
NHS	0.861501	-1.57236	4.00076	8.80271e-05	0.000471853
PHTF2	0.453341	3.21191	3.99982	8.83505e-05	0.000473422
AKR1B1	0.986558	3.72978	3.99919	8.85699e-05	0.000474433
ISYNA1	0.874644	3.00329	3.99857	8.87841e-05	0.000475415
ACAN	1.63175	-1.55679	3.99543	8.98843e-05	0.000480473
ZNF204P	1.50478	-1.16645	3.99183	9.11611e-05	0.000486772
ABCG1	0.864123	3.22281	3.99086	9.15063e-05	0.000488128
GALNT12	1.39174	-1.71478	3.99045	9.16544e-05	0.000488725
SHOX2	1.18831	-2.84291	3.98853	9.23455e-05	0.000491755
ANTXR1	0.922648	2.54442	3.98325	9.42702e-05	0.000500277
UBE2I	0.335991	5.56697	3.98239	9.45868e-05	0.000501612
TCIRG1	0.598318	6.09285	3.98163	9.48671e-05	0.00050288
FGFR1	0.920228	2.35329	3.98029	9.53661e-05	0.000505224
TUBB	0.451973	9.14719	3.97958	9.56314e-05	0.000506456
ZNF711	1.48407	-0.893942	3.97856	9.60105e-05	0.000508289
TCF19	0.808928	3.91149	3.97631	9.68601e-05	0.000511961
SUSD1	0.761642	1.64668	3.97628	9.68701e-05	0.000511961
PLAGL1	0.992914	0.200542	3.97613	9.69266e-05	0.000512085
COL6A2	0.88007	5.88779	3.97599	9.69796e-05	0.000512189
MST4	1.15379	1.92467	3.96769	0.00010017	0.000528314
TUBB6	0.524877	4.56517	3.96751	0.00010024	0.000528502
DNAJA4	0.940455	1.01844	3.96211	0.000102369	0.000539174
IGFBP6	0.872676	0.611369	3.96101	0.000102808	0.000541121
ITIH5	1.34471	0.262079	3.96023	0.000103119	0.000542555
RELB	0.559804	4.30942	3.96015	0.000103151	0.000542555
LGALS3BP	1.23195	7.9269	3.95855	0.000103797	0.00054558
ABI2	0.438286	3.80897	3.95831	0.000103895	0.00054591
GDPD3	1.06183	-1.02208	3.95682	0.000104499	0.00054852
BCL11A	1.40973	-1.96174	3.9561	0.000104792	0.000549873
KCNK9	1.81465	-2.80032	3.9555	0.000105036	0.000550966
SLC25A24	1.10462	1.37405	3.95527	0.000105128	0.000551262
C11orf82	0.631899	1.02081	3.9547	0.00010536	0.000552103
RANGRF	0.73719	3.29573	3.95325	0.000105956	0.000555035
ZNF880	1.18618	-1.0393	3.95016	0.000107236	0.00056003
XRCC3	0.55623	2.94332	3.94933	0.000107584	0.00056147
ZNF714	1.14785	-0.750087	3.94788	0.000108189	0.000564051
RCAN3	1.07228	-0.597784	3.94772	0.000108258	0.000564223
LOC254559	1.62766	-1.96381	3.94725	0.000108454	0.000565051
UCHL1	1.94884	-0.640896	3.94535	0.000109256	0.000568912
G6PD	1.0418	4.7613	3.94432	0.000109692	0.000570733
MFSD2B	0.866609	0.128472	3.94369	0.000109964	0.000571895
EVL	0.764522	4.84461	3.94363	0.00010999	0.000571895
IL15RA	0.703951	3.63572	3.94193	0.000110715	0.000574503
HMGN4	0.351464	4.79498	3.94107	0.000111085	0.000576037
C11orf45	1.03296	-1.13783	3.94035	0.000111394	0.000577445
DNAJC9	0.432428	4.33722	3.93698	0.000112858	0.00058425
PRAME	2.5686	-2.36379	3.93517	0.000113655	0.00058719
ACE	0.774426	2.14905	3.93378	0.000114266	0.000589955
SUSD5	1.25403	-2.67444	3.9292	0.000116309	0.000600101
SLC24A3	1.22266	-2.3922	3.92036	0.000120348	0.00061898
LEPRE1	0.382414	5.34058	3.91943	0.00012078	0.000620882
RNASE1	0.817687	5.27822	3.91827	0.000121323	0.000623261
TNFRSF6B	0.697445	0.474475	3.91736	0.000121749	0.000625241
COL3A1	1.17435	6.30245	3.91575	0.00012251	0.000628728
OCA2	1.71768	-3.12666	3.91566	0.000122553	0.000628743
LOC284837	0.739854	-1.99768	3.915	0.000122864	0.000630129
TNFAIP8L3	1.29226	0.625888	3.91291	0.000123858	0.000633961
FOXJ1	1.83647	-1.9674	3.90975	0.000125376	0.000641303
GEM	1.08792	1.26229	3.9085	0.00012598	0.000643753
FGF11	0.845756	-0.850686	3.90812	0.000126166	0.000644279
ZNF681	1.25211	-0.119347	3.90679	0.000126814	0.000647374
CTXN1	1.00413	-2.09753	3.90652	0.000126945	0.000647628
TNC	1.25393	2.46454	3.90427	0.000128051	0.000652605
SLC4A11	1.40049	-1.93903	3.90413	0.00012812	0.000652742
IGF2BP2	1.78829	2.18603	3.89818	0.00013108	0.000667385
FAM102B	0.612974	2.42942	3.8968	0.000131778	0.000669831
C3orf57	1.56741	-2.30656	3.89514	0.000132625	0.000673471
SET	0.289655	7.09822	3.89037	0.000135075	0.000683685
PTX3	1.09895	-2.23224	3.88559	0.000137573	0.000694028
CREB3L1	1.4311	0.115384	3.88388	0.000138478	0.000697679
SCARF2	0.693964	0.970893	3.88305	0.000138921	0.000699133
MEF2B	0.884148	-0.149091	3.883	0.000138947	0.000699133
GTSF1	2.5215	-1.98933	3.88258	0.00013917	0.00069934
LASS1	1.53831	-2.7188	3.88166	0.000139659	0.000701569
HOXC9	1.59038	-3.67474	3.88142	0.000139788	0.000701987
TRIM22	0.968737	3.7155	3.88119	0.00013991	0.000702372
SYDE1	0.689613	2.11384	3.87619	0.000142616	0.000714561
DLGAP3	0.857585	-1.98165	3.87436	0.000143619	0.000718652
CRISPLD1	1.10929	-1.63381	3.87389	0.000143875	0.0007197
IQSEC2	0.751777	0.783677	3.8712	0.000145364	0.000725737
LIG1	0.467874	4.72432	3.8711	0.00014542	0.000725784
TMEM44	0.574908	1.88454	3.87048	0.000145765	0.000726562
CLEC5A	1.27166	-2.51409	3.86746	0.000147459	0.000734059
LPAR1	1.41703	-1.99516	3.86671	0.000147881	0.000735924
CD276	0.411515	5.71872	3.86341	0.000149754	0.000745005
KIAA1324L	1.24345	-0.705461	3.85815	0.000152794	0.000758905
FCGR2C	1.36648	-0.972259	3.85791	0.000152931	0.00075934
ARID3B	0.523636	1.90755	3.8569	0.000153524	0.000761793
FMOD	1.31192	1.69993	3.85651	0.00015375	0.000762671
GINS3	0.574406	1.82238	3.85626	0.000153896	0.000763148
CPA3	1.61578	-2.09799	3.8558	0.000154166	0.00076424
PLAGL2	0.467404	3.06543	3.85534	0.000154438	0.000765342
PLEKHG5	0.527312	1.38213	3.85354	0.0001555	0.000769751
C14orf80	0.700128	2.43493	3.85349	0.000155527	0.000769751
FAM127C	0.766135	0.966386	3.85247	0.000156135	0.000772017
BLMH	0.965916	3.94269	3.85186	0.0001565	0.000773327
RRN3P2	0.573552	-1.25811	3.84919	0.000158099	0.000779481
MGAT3	0.86824	-0.913748	3.84786	0.000158902	0.000781755
GPR56	0.752408	3.58666	3.84785	0.000158905	0.000781755
WFDC1	1.04928	-0.900682	3.84783	0.000158915	0.000781755
TOP2A	1.02154	4.88044	3.8468	0.000159543	0.000784342
PPP1R9B	0.540405	4.61207	3.84366	0.000161461	0.000792761
LTK	1.05584	-1.91587	3.84186	0.000162566	0.000797678
APOBEC3F	0.878852	2.18954	3.84167	0.000162685	0.000798011
GPR160	0.892193	1.07767	3.84141	0.000162848	0.000798556
HAUS7	0.470841	3.5721	3.83826	0.000164807	0.000806624
PARP8	0.848816	2.18156	3.83683	0.000165705	0.00081076
C2orf48	1.02038	-3.0022	3.83661	0.000165841	0.00081117
PLEKHG4	1.29402	-0.781683	3.8359	0.000166293	0.000813122
SCRN1	0.909536	2.0255	3.83418	0.000167377	0.000818162
ARHGAP31	0.568091	2.33533	3.83389	0.000167564	0.000818518
EID3	0.823424	-1.28413	3.8323	0.00016858	0.000822743
DPT	1.86341	-0.849405	3.83116	0.000169306	0.0008255
NUSAP1	0.750973	4.18795	3.82931	0.000170502	0.000831069
PNCK	1.95202	-3.26789	3.82745	0.000171705	0.000836667
RBCK1	0.419605	6.76561	3.82628	0.00017247	0.000839865
MCM7	0.54141	6.33034	3.82617	0.000172543	0.000839956
TREM1	1.37249	-2.31258	3.82546	0.000173006	0.000841568
ZNF93	1.11624	-1.20858	3.82484	0.00017341	0.000843114
MCM6	0.565078	4.89727	3.8221	0.000175221	0.000850843
SC65	0.778568	3.15686	3.81559	0.000179589	0.000869048
LRRC4C	1.10708	-3.31689	3.81075	0.000182907	0.000883437
INPP5F	0.455081	2.21767	3.81065	0.000182978	0.000883504
FOXS1	0.986305	0.16056	3.80889	0.000184199	0.000888289
MYADM	0.540694	5.34735	3.80804	0.00018479	0.000890862
SGOL2	0.732711	1.79235	3.80503	0.000186897	0.000899893
MDFI	1.1308	-0.567189	3.80448	0.000187286	0.000901283
RANBP1	0.383678	5.3397	3.80173	0.000189239	0.000909751
SAE1	0.341904	6.07203	3.80097	0.000189784	0.000912084
EHD1	0.347088	5.33132	3.80065	0.000190013	0.000912901
UTRN	0.588872	5.02492	3.79833	0.000191678	0.000920329
C9orf140	1.02479	0.754531	3.79717	0.000192518	0.000923139
GBP2	0.726928	6.26636	3.79606	0.000193329	0.000926237
H2AFY2	1.40663	2.39954	3.79214	0.000196199	0.000938531
GRAP	0.513529	1.99355	3.79195	0.000196342	0.000938923
TRIM31	1.63505	1.79378	3.79055	0.000197379	0.000943588
SLC45A4	0.927568	1.82994	3.78915	0.000198422	0.000947695
GRIN2D	0.944043	-0.959796	3.78605	0.000200751	0.000957931
ZFP82	0.995147	-0.378526	3.78577	0.000200958	0.00095862
C6orf132	1.40548	-3.07579	3.78441	0.000201987	0.000962085
NUP37	0.34369	3.39027	3.78348	0.000202692	0.000964508
KIF7	0.937761	0.651341	3.7814	0.000204282	0.000970875
ADAM22	1.33562	-3.20489	3.78111	0.000204507	0.000971645
IL3RA	0.576123	1.94993	3.78003	0.000205339	0.000974997
SPEG	1.09474	-2.57784	3.77988	0.000205454	0.000975242
GINS2	0.652825	2.96801	3.7779	0.000206987	0.000980949
HLA-J	0.945631	-1.50107	3.7768	0.000207844	0.000983862
DEPDC1	1.00074	1.87168	3.7759	0.000208544	0.000986271
NUP210	0.534412	5.69028	3.77444	0.000209694	0.000990493
MFI2	1.40755	0.0654684	3.7742	0.000209879	0.000990498
ACVRL1	0.485379	3.24956	3.77419	0.000209888	0.000990498
LOC149837	1.11323	-1.6901	3.77273	0.00021104	0.00099472
SRRT	0.260005	5.99129	3.77185	0.000211733	0.000997682
ARPC1B	0.596958	6.69335	3.77073	0.000212626	0.00100128
B3GALNT1	0.83592	0.653769	3.76884	0.000214139	0.00100809
LDOC1	1.10344	0.562223	3.768	0.000214817	0.00101067
GRK6	0.348175	4.71213	3.76788	0.00021491	0.0010108
MND1	0.808208	0.942668	3.76667	0.000215888	0.00101509
SH3BGRL	0.667984	4.34622	3.76299	0.00021888	0.00102751
SH2B2	0.724964	-0.214868	3.7625	0.000219281	0.00102822
PPM1N	1.07952	-1.61403	3.76051	0.000220921	0.0010356
LPCAT1	0.746381	4.82431	3.75963	0.000221651	0.00103839
EPB41L2	0.633411	4.38856	3.75659	0.000224183	0.00104897
F2R	0.693916	3.40179	3.75556	0.000225046	0.00105269
PLXDC2	0.959229	0.637655	3.75546	0.000225128	0.00105276
ADAMTS2	1.23145	0.203575	3.75509	0.000225444	0.00105392
SALL4	1.61453	-1.7943	3.75476	0.000225719	0.00105488
VEPH1	1.51017	-2.85431	3.75396	0.000226393	0.00105739
ITGA9	0.919037	0.0553106	3.75286	0.000227323	0.00106109
RALY	0.355084	6.65089	3.7518	0.000228223	0.00106433
CTGF	0.766768	5.16732	3.74756	0.000231868	0.00107937
FAM171B	0.845756	-0.4044	3.7444	0.000234616	0.0010915
SIGLEC12	1.20598	-1.67276	3.74351	0.000235392	0.00109478
HK2	1.41024	1.44619	3.74177	0.000236923	0.00110157
RAD51AP1	0.800843	1.6017	3.73641	0.000241703	0.00112143
NPFFR2	1.95969	-3.04459	3.73068	0.000246903	0.00114418
M6PR	0.340222	5.95258	3.73035	0.000247206	0.00114524
RBM3	0.42919	6.64004	3.72862	0.000248798	0.00115123
CHRNA5	1.07049	-1.88349	3.72744	0.000249898	0.00115528
PAPLN	1.39175	1.58369	3.72711	0.000250198	0.00115632
PDZD4	0.948811	-0.473602	3.72441	0.000252721	0.00116554
RGS4	1.13728	-0.460773	3.72426	0.000252862	0.00116584
CDC42EP2	0.557421	2.19542	3.72203	0.000254962	0.00117447
RECQL4	0.78654	3.77594	3.72061	0.000256316	0.0011793
HNRPLL	0.250532	3.62643	3.71956	0.000257314	0.00118354
CXCL1	1.81676	-0.120795	3.7184	0.000258418	0.00118791
ARPC4	0.341521	6.76591	3.71818	0.000258633	0.00118854
ZNF816A	1.05417	0.256424	3.71759	0.000259198	0.00119078
PRELP	1.3416	1.85846	3.71713	0.000259637	0.00119209
MCM3	0.502805	6.02045	3.71364	0.000263022	0.00120583
TCTN2	0.727592	1.28243	3.7133	0.000263351	0.00120699
CCND3	0.459532	4.68925	3.71035	0.000266247	0.00121944
TYRO3	1.24184	1.68916	3.71016	0.000266425	0.00121963
CDC42SE2	0.340305	5.14392	3.7063	0.000270262	0.00123411
TRAPPC1	0.470518	5.5221	3.7021	0.000274487	0.0012517
TGIF2	0.524318	4.0034	3.70084	0.000275769	0.00125718
SGTB	0.420502	1.95036	3.69412	0.000282694	0.00128495
PSRC1	0.708752	1.98446	3.69252	0.000284366	0.00129179
MSC	1.59832	1.43779	3.69216	0.000284743	0.0012925
SMS	0.374141	5.25342	3.69147	0.000285476	0.00129531
DTL	0.855191	3.04338	3.68844	0.000288683	0.00130716
TLR4	0.577997	2.60748	3.68703	0.000290186	0.00131203
CHEK1	0.574265	2.31415	3.68698	0.000290235	0.00131203
ALOX15B	1.71309	-1.54988	3.68614	0.00029113	0.00131516
IGF2BP1	2.46771	0.753427	3.68257	0.00029499	0.00133143
RNF39	1.00853	-2.66011	3.68211	0.00029549	0.00133251
SERPINE2	1.33545	2.68702	3.68125	0.000296422	0.00133632
HNRPDL	0.256368	6.31088	3.68057	0.000297161	0.00133927
SLC7A1	1.14533	2.00649	3.68018	0.000297593	0.00134022
CREB3	0.350411	4.9878	3.68006	0.000297721	0.00134022
HEG1	0.535735	4.21556	3.67843	0.000299512	0.00134789
CEP135	0.550606	0.767831	3.67789	0.000300113	0.0013502
IL34	0.998752	0.902456	3.67482	0.000303517	0.00136432
CSAG3	2.32803	-1.74293	3.67388	0.000304567	0.00136865
WDR1	0.302029	7.17676	3.67346	0.000305033	0.00137031
GAGE2D	2.19942	-3.58221	3.67339	0.000305115	0.00137031
PNP	0.499459	4.74645	3.67232	0.000306312	0.00137488
PELI1	0.564046	3.39144	3.67146	0.000307283	0.00137844
CNKSR1	1.57342	-1.92193	3.66991	0.000309031	0.00138588
FIG4	0.357439	3.08815	3.66313	0.000316813	0.00141625
VCX	1.41662	-3.87126	3.66118	0.000319084	0.00142557
CRABP2	1.04656	-1.71964	3.6609	0.000319411	0.00142662
HGF	1.35215	-0.434371	3.65899	0.000321654	0.00143539
TET1	0.942739	-0.318553	3.657	0.000324015	0.00144301
KCNH3	1.12427	-3.02132	3.65544	0.000325867	0.00145042
CENPE	0.897187	1.79503	3.65457	0.000326903	0.00145419
GLT8D2	0.817149	-0.794957	3.65357	0.0003281	0.0014591
LYN	0.497752	4.51119	3.65265	0.000329206	0.00146317
EGFL6	1.12501	-3.16877	3.64606	0.000337229	0.00149495
HOXB7	0.966541	-0.728618	3.64572	0.000337648	0.00149638
C7orf31	0.942057	0.578965	3.64532	0.000338143	0.0014976
CHN1	0.76253	0.706842	3.64526	0.000338215	0.0014976
BEX2	2.04255	0.122446	3.64375	0.000340086	0.00150459
ECT2	0.772797	3.20116	3.64279	0.000341286	0.0015093
LOC645166	1.1026	-0.0676947	3.64151	0.000342883	0.0015142
E2F1	0.879886	3.95882	3.64064	0.000343966	0.00151827
WDHD1	0.748322	1.31067	3.64027	0.000344435	0.00151991
CCDC8	1.01749	-1.56445	3.63992	0.00034487	0.00152139
AURKC	0.717623	-1.27112	3.63835	0.000346859	0.00152928
CTF1	0.937711	-1.59845	3.63799	0.000347316	0.00153043
C12orf75	1.21687	1.98587	3.63663	0.00034904	0.00153584
CLEC11A	0.859157	1.33018	3.63645	0.000349264	0.00153638
ZNF738	0.570713	0.825177	3.63342	0.000353145	0.00155169
ZCCHC3	0.363072	4.33935	3.62855	0.000359463	0.00157586
MGC57346	1.01676	0.495823	3.62708	0.000361386	0.00158338
C5orf13	0.742839	4.78689	3.62649	0.000362158	0.00158587
CDC42EP3	0.578752	1.87544	3.62554	0.00036341	0.00159085
DUSP5	0.845963	3.26118	3.62547	0.000363502	0.00159085
PPIH	0.389633	3.34611	3.62453	0.000364749	0.0015954
CAPZB	0.270381	7.06233	3.62378	0.000365752	0.00159933
P2RY11	0.564795	2.1097	3.62362	0.000365957	0.00159978
ANXA5	0.595164	6.96912	3.62282	0.000367028	0.00160401
PBK	0.870243	2.09587	3.62156	0.000368716	0.00161093
LMCD1	0.509763	3.3888	3.62031	0.000370387	0.00161777
NSMAF	0.543746	3.10439	3.61882	0.0003724	0.00162518
HHIPL1	0.788897	-0.587849	3.61576	0.000376561	0.00164148
LZTS2	0.42943	4.68338	3.6128	0.000380626	0.00165733
PRC1	0.770252	3.98506	3.61247	0.000381083	0.00165885
ZRSR2	0.348098	2.46718	3.6118	0.000382005	0.00166193
CRISPLD2	0.92342	2.369	3.60974	0.000384866	0.00167154
TCN2	0.586904	4.09061	3.60912	0.000385741	0.00167393
GAS1	1.05663	-1.294	3.6086	0.000386469	0.00167615
IFT57	0.840538	2.21383	3.60813	0.000387117	0.00167755
DMBT1	1.56636	-3.57742	3.60544	0.000390908	0.0016935
CENPK	0.953105	0.579337	3.60526	0.000391162	0.00169412
HEPH	0.788253	0.845154	3.60466	0.000392015	0.00169656
SLCO4C1	1.97127	-0.735033	3.60186	0.000396002	0.00171172
ATG9B	0.761185	-2.1204	3.59812	0.000401408	0.00173314
TBC1D1	0.469985	4.88191	3.59585	0.000404703	0.00174347
GUSBP3	0.672142	0.257402	3.59478	0.000406271	0.00174838
SNRPA1	0.390485	4.22957	3.59477	0.000406297	0.00174838
ZNF792	0.39608	1.5316	3.59171	0.000410803	0.00176629
VSIG1	1.62208	-2.2807	3.59145	0.000411186	0.00176745
TRIM28	0.368188	7.35114	3.59137	0.000411315	0.00176751
C1orf186	1.40414	-2.62722	3.59082	0.000412123	0.0017695
SPIRE1	0.918456	1.79714	3.59073	0.000412257	0.0017695
PLD3	0.312983	7.29006	3.58878	0.000415179	0.00178114
CYP19A1	1.62587	-3.2457	3.58851	0.000415581	0.00178236
HMGA2	1.7074	-3.60099	3.58446	0.000421683	0.00180753
FRZB	0.808894	1.88013	3.58387	0.000422591	0.00181092
FGFBP2	0.899309	-1.89219	3.58248	0.000424715	0.00181901
NRIP3	0.785316	-2.50855	3.58125	0.000426591	0.00182502
ZNF321	1.02988	-1.20037	3.58059	0.000427616	0.0018289
KATNA1	0.321954	2.80503	3.58044	0.000427846	0.00182937
CNTNAP1	0.916608	0.945253	3.58024	0.000428157	0.00182973
FAM115C	0.945939	2.02787	3.57965	0.00042906	0.00183251
S1PR5	0.724636	-0.76538	3.57738	0.000432581	0.00184553
E2F6	0.320853	3.32104	3.57726	0.000432767	0.00184581
FAM70A	1.12069	-1.50833	3.57282	0.000439739	0.00187296
HLA-F	0.833675	6.44245	3.57216	0.000440781	0.00187584
PSPC1	0.316147	4.08034	3.57076	0.000443	0.00188307
DACT1	0.968812	-0.140676	3.56936	0.000445245	0.00189171
PRAF2	0.494261	3.55613	3.56828	0.000446977	0.00189854
FBLIM1	0.76422	3.70748	3.56745	0.00044831	0.00190316
CA9	2.20754	-1.46581	3.56703	0.000448986	0.0019055
CTTNBP2NL	0.395777	2.57564	3.5651	0.000452102	0.00191715
POLQ	0.899835	0.883561	3.56474	0.000452695	0.00191913
FAM60A	0.587223	3.21313	3.56455	0.000452991	0.00191986
KCND1	0.668884	-0.631006	3.56318	0.000455228	0.00192828
C20orf27	0.451137	4.88332	3.56237	0.000456553	0.00193283
KIAA1024	1.03769	-3.08891	3.56177	0.000457535	0.00193579
CSDAP1	0.86307	-2.66518	3.56135	0.000458224	0.00193778
MPZL1	0.392985	5.84454	3.56038	0.000459831	0.00194404
C2orf29	0.315321	5.29332	3.55846	0.000462997	0.0019546
C19orf61	0.400294	4.20679	3.55782	0.000464063	0.00195711
VMO1	0.669956	0.683717	3.5574	0.000464761	0.00195898
RAP1GAP2	1.1331	0.46482	3.55499	0.000468789	0.00197219
SOX4	0.996243	3.77217	3.55003	0.000477194	0.00200536
LSM2	0.450746	4.70462	3.54894	0.000479051	0.00201262
KCNQ1	0.695329	1.33309	3.54779	0.000481031	0.00201983
DAZAP1	0.248215	6.14089	3.54684	0.00048266	0.00202612
NMNAT2	0.890708	-2.56076	3.54399	0.000487607	0.00204577
MUC1	1.36763	-0.332712	3.54183	0.000491378	0.00205992
BIRC3	0.970786	4.50759	3.54131	0.000492301	0.00206322
SIX2	1.30971	-2.63938	3.53841	0.00049742	0.00208185
SHISA3	1.30568	-2.09781	3.53791	0.000498303	0.00208498
CD200	0.627295	0.82772	3.53732	0.000499366	0.00208843
SPRED1	0.58083	2.91725	3.5373	0.000499398	0.00208843
CLIC5	0.922888	0.458462	3.53648	0.000500865	0.00209343
WDR76	0.756226	2.15335	3.53471	0.000504037	0.00210554
SENP3	0.302675	4.58421	3.53332	0.00050653	0.00211424
STXBP2	0.524511	5.24149	3.53238	0.000508231	0.00212019
PYCR1	1.712	2.85459	3.53227	0.000508427	0.00212044
ZNF239	1.28246	-0.694543	3.53207	0.000508803	0.00212143
HIVEP3	0.749651	1.02813	3.52878	0.000514792	0.00214235
COL5A1	1.06073	3.80493	3.52857	0.000515188	0.00214342
PJA1	0.453203	3.48992	3.52648	0.000519032	0.00215767
DYNLT1	0.414157	5.02135	3.52522	0.000521371	0.00216538
CHIC1	1.01866	0.516468	3.52517	0.00052145	0.00216538
CDK16	0.349399	5.40428	3.5238	0.000523997	0.00217479
ADPGK	0.290362	4.54011	3.52253	0.000526384	0.00218352
PLA2G15	0.421679	4.14619	3.52207	0.00052724	0.00218649
ARHGAP27	0.544242	3.0022	3.51952	0.000532036	0.00220578
NLRP1	0.763239	2.43361	3.51899	0.00053305	0.0022088
IKBIP	0.447692	3.67266	3.51801	0.000534894	0.00221525
TBCB	0.393414	5.19358	3.51698	0.000536872	0.00222165
[truncated: 13,428 more rows]

## Sheet: GO_Biological_Process
Up-regulated pathway analysis								Down-regulated pathway analysis
Term	P-value	FDR	Z-Score	Combined Score	Genes			Term	P-value	FDR	Z-Score	Combined Score	Genes
inflammatory response (GO:0006954)	1.578e-29	3.0408e-26	10.3279	684.936	CXCL9,GPR68,ITGB2,LY75,PIK3CD,CXCL13,MMP25,IL18RAP,C3AR1,TNFRSF8,CCR7,LGALS9,JAK3,SYK,NFAM1,TNFRSF18,CD180,IL18,CYBB,CYBA,NCR3,XCL2,TLR8,XCL1,ADAM8,PTGER4,CCL13,CSF1R,PTGER2,FPR1,CXCR4,FPR3,AOAH,NLRC4,AIF1,CCL8,CCL5,CCL4,CCL3,CCL19,RELT,PLA2G2D,CD40LG,CD6,IL2RA,CD27,SIGLEC1,FOLR2,LAT			fatty acid beta-oxidation (GO:0006635)	4.13176e-14	7.66442e-11	18.9266	583.27	ABCD3,ETFDH,HSD17B4,ACADL,SCP2,ACOX2,ACOX1,EHHADH,IVD,ECHDC2,ACADM,ACAD11,DECR2,ACAD10,CRAT,HIBCH
regulation of immune response (GO:0050776)	1.32112e-26	1.2729e-23	9.53659	568.273	SIGLEC9,KLRB1,ITGB2,CD3G,PTPN22,SLA2,CD3E,CXCL13,CD3D,FCGR3A,KLRK1,CD19,SLAMF7,SLAMF6,CD300LF,FCGR1A,CD33,LAIR1,ZNF683,CD96,RIPK3,SYK,ITGA4,CD300A,SH2D1A,CRTAM,LILRB1,PILRA,LILRB2,OSCAR,FGR,NCR3,CD40LG,TYROBP,CLEC2B,CD8B,SELL,CD8A,IRF4,IRF1,CD226,KLRD1,CD300C,CD247,HCST,SIGLEC7			fatty acid catabolic process (GO:0009062)	2.74532e-13	2.54629e-10	14.2635	412.552	PECR,ACBD5,ABCD3,ABHD2,HSD17B4,PEX13,ALDH3A2,MCEE,ACADL,EHHADH,PCCB,ECHDC2,HAO1,ACADM,ACAD11,ACAD10,HIBCH
cytokine-mediated signaling pathway (GO:0019221)	2.61686e-25	1.6809e-22	5.37503	304.241	CD86,CIITA,CXCL9,CSF3R,FLT3,CD80,ITGB2,PIK3CD,FASLG,CXCL13,IL18BP,TNFSF13B,IL18RAP,TNFRSF8,CCR5,JAK3,HLA-DPA1,CCR2,SYK,TNFRSF18,IL18,IL16,MMP9,VAV1,HCK,AIM2,IFNG,IRF4,IRF1,XCL2,LTA,XCL1,LCP1,LTB,HLA-DQB2,HLA-DQB1,CCL13,CSF1R,EBI3,FPR1,CSF2RB,GATA3,IL2RG,CCL8,CCL5,INPP5D,CCL4,CCL3,IL21R,CCL19,IL12RB1,CD300LF,FCGR1A,HLA-DQA2,FCGR1B,RELT,HLA-DQA1,STAT1,CD70,IL10RA,PSMB9,CD40LG,IL2RA,IL2RB,HLA-DPB1,H…			fatty acid oxidation (GO:0019395)	7.61942e-13	4.71134e-10	17.2003	479.938	PECR,ABCD3,HSD17B4,PEX13,ALDH3A2,ACADL,ACOX1,CYP4V2,EHHADH,ECHDC2,HAO1,ACADM,ACAD11,ACAD10,HIBCH
positive regulation of T cell activation (GO:0050870)	1.92763e-24	9.28638e-22	25.4123	1387.66	CD86,CD80,DOCK8,SIRPG,CLECL1,GATA3,CD3E,AIF1,HLA-DMB,CCL5,CCR7,NCKAP1L,LGALS9,CCL19,JAK3,CCR2,HLA-DPA1,PDCD1LG2,LILRB2,ZAP70,PTPRC,CD40LG,CD6,LCK,HLA-DPB1,PRKCQ			cellular amino acid catabolic process (GO:0009063)	2.20371e-12	1.02197e-09	36.5317	980.543	ACAD8,MCCC2,ALDH6A1,ALDH5A1,HIBADH,CTH,IVD,BCKDHB,DBT,ABAT,HIBCH
positive regulation of T cell proliferation (GO:0042102)	3.22621e-20	1.24338e-17	22.9665	1030.75	CD86,SYK,CD80,EBI3,IL18,CLECL1,PDCD1LG2,LILRB2,CD3E,AIF1,HLA-DMB,PTPRC,CD40LG,CD6,CCL5,HLA-DPB1,NCKAP1L,CCL19,IL12RB1,JAK3,CCR2,HLA-DPA1			fatty acid metabolic process (GO:0006631)	1.55194e-11	5.75771e-09	8.81418	219.375	PON3,ACBD5,ABCD3,CYP4F2,PON1,ACSM2A,ACSM5,CYP4F11,BAAT,ACSM2B,ALDH5A1,GPAM,ACOX1,PCCB,ANGPTL3,ACADM,PPARA,SLC27A5,CBR4
positive regulation of lymphocyte proliferation (GO:0050671)	7.50275e-20	2.40963e-17	19.5404	860.488	CD86,SASH3,CD74,CD80,FCRL3,IL18,CLECL1,PDCD1LG2,LILRB2,CD3E,AIF1,TNFSF13B,HLA-DMB,PTPRC,CD40LG,CD6,CCL5,HLA-DPB1,CD38,NCKAP1L,CCL19,JAK3,HLA-DPA1			fatty acid beta-oxidation using acyl-CoA dehydrogenase (GO:0033539)	7.96066e-10	2.46117e-07	45.2799	948.675	ACADL,ACOX2,ACOX1,IVD,ETFDH,ACADM,ACAD11,ACAD10
antigen receptor-mediated signaling pathway (GO:0050851)	1.17049e-19	3.22219e-17	7.48272	326.184	ITK,WAS,PIK3CD,CD3G,PTPN22,GATA3,SLA2,CD3E,CD3D,CD79B,CD79A,INPP5D,CD19,CTLA4,CD38,NCKAP1L,HLA-DQA2,HLA-DQA1,HLA-DPA1,SYK,PRKCB,TRAT1,THEMIS,PSMB9,ZAP70,PTPRC,LCK,BTK,HLA-DPB1,HLA-DRA,PRKCQ,LCP2,MNDA,CD247,HLA-DRB1,HLA-DQB2,CARD11,LAT,HLA-DQB1			branched-chain amino acid catabolic process (GO:0009083)	2.2053e-08	5.71664e-06	24.374	429.709	ACAD8,MCCC2,ALDH6A1,HIBADH,IVD,BCKDHB,DBT,HIBCH
cellular response to interferon-gamma (GO:0071346)	6.66152e-19	1.60459e-16	12.4497	521.056	CCL13,CIITA,AIF1,CCL8,CCL5,CCL4,CCL3,LGALS9,CCL19,IL12RB1,FCGR1A,HLA-DQA2,FCGR1B,HLA-DQA1,HLA-DPA1,STAT1,HCK,IFNG,IRF4,IRF1,XCL2,HLA-DPB1,HLA-DRA,XCL1,HLA-DRB1,HLA-DQB2,HLA-DQB1			regulation of lipid metabolic process (GO:0019216)	2.72398e-08	5.71664e-06	7.06428	123.05	ALAS1,IRS1,ABCB4,RORC,PRKAG2,RORA,TM6SF2,RXRA,CPT2,ACOX1,HNF4A,ACADM,PPARA,UGT1A9,BBS4
regulation of T cell proliferation (GO:0042129)	1.06881e-18	2.28844e-16	20.8075	861.015	CD86,RIPK3,CD80,CLECL1,LILRB1,PDCD1LG2,LILRB2,CD3E,AIF1,SPN,HLA-DMB,PTPRC,CD40LG,GPNMB,CD6,CCL5,HLA-DPB1,NCKAP1L,CCL19,JAK3,HLA-DPA1			fatty acid beta-oxidation using acyl-CoA oxidase (GO:0033540)	3.16592e-08	5.71664e-06	34.5953	597.4	ACOX2,SCP2,ACOX1,EHHADH,HSD17B4,DECR2,CRAT
neutrophil activation involved in immune response (GO:0002283)	2.83936e-18	5.47144e-16	5.01355	202.562	ARHGAP9,FCN1,SIGLEC9,GMFG,ITGB2,STK10,HK3,MMP25,C3AR1,TBC1D10C,COTL1,CD33,CD53,CR1,FCER1G,SYK,CD300A,NFAM1,PLAUR,CYBB,CYBA,MMP9,UNC13D,OSCAR,FGR,RAB31,TYROBP,DOK3,BIN2,ADAM8,PLEKHO2,DOCK2,CLEC12A,GSTP1,HVCN1,FGL2,FPR1,GPR84,PLAC8,TRPM2,NCKAP1L,LAIR1,LILRB2,LILRB3,PTPRC,SELL,P2RX1,PTPN6,MNDA,HPSE,SIGLEC5			sulfur amino acid metabolic process (GO:0000096)	3.38992e-08	5.71664e-06	22.6318	389.264	GCLC,BHMT,MTHFD1,ADI1,BHMT2,CTH,MAT1A,PCYOX1
neutrophil degranulation (GO:0043312)	1.0069e-17	1.76391e-15	4.93939	193.313	ARHGAP9,FCN1,SIGLEC9,GMFG,ITGB2,STK10,HK3,MMP25,C3AR1,TBC1D10C,COTL1,CD33,CD53,CR1,FCER1G,CD300A,NFAM1,PLAUR,CYBB,CYBA,MMP9,UNC13D,OSCAR,FGR,RAB31,TYROBP,DOK3,BIN2,ADAM8,PLEKHO2,DOCK2,CLEC12A,GSTP1,HVCN1,FGL2,FPR1,GPR84,PLAC8,TRPM2,NCKAP1L,LAIR1,LILRB2,LILRB3,PTPRC,SELL,P2RX1,PTPN6,MNDA,HPSE,SIGLEC5			branched-chain amino acid metabolic process (GO:0009081)	3.38992e-08	5.71664e-06	22.6318	389.264	ACAD8,MCCC2,ALDH6A1,HIBADH,IVD,BCKDHB,DBT,HIBCH
T cell activation (GO:0042110)	1.66179e-17	2.66856e-15	14.4172	557.023	ITK,PIK3CD,RHOH,PTPN22,CD3G,NLRC3,CD3E,SLA2,CD3D,CD2,ZAP70,PTPRC,CD8B,IRF4,LCK,CD8A,CLEC7A,CD7,CCR7,LCP1,CCL19,GPR18,LAT			serine family amino acid metabolic process (GO:0009069)	9.16091e-08	1.21699e-05	27.6734	448.468	SEPSECS,GCLC,MTHFD1,SHMT1,CTH,GLYAT,BAAT
neutrophil mediated immunity (GO:0002446)	2.01025e-17	2.97981e-15	4.84694	186.344	ARHGAP9,FCN1,SIGLEC9,GMFG,ITGB2,STK10,HK3,MMP25,C3AR1,TBC1D10C,COTL1,CD33,CD53,CR1,FCER1G,CD300A,NFAM1,PLAUR,CYBB,CYBA,MMP9,UNC13D,OSCAR,FGR,RAB31,TYROBP,DOK3,BIN2,ADAM8,PLEKHO2,DOCK2,CLEC12A,GSTP1,HVCN1,FGL2,FPR1,GPR84,PLAC8,TRPM2,NCKAP1L,LAIR1,LILRB2,LILRB3,PTPRC,SELL,P2RX1,PTPN6,MNDA,HPSE,SIGLEC5			L-phenylalanine metabolic process (GO:0006558)	9.84088e-08	1.21699e-05	47.3563	764.053	QDPR,HGD,TAT,PAH,FAH,HPD
cellular response to cytokine stimulus (GO:0071345)	3.36967e-17	4.63811e-15	4.96929	188.481	CD86,CCL13,CSF1R,CSF3R,SELPLG,FLT3,CD80,DOCK8,ITGB2,FPR1,PIK3CD,CXCR4,FASLG,CSF2RB,GATA3,IL2RG,AIF1,IL18BP,CCL8,CCL5,INPP5D,CCL4,CCL3,CCR7,CCL19,LGALS9,IL12RB1,CCR5,JAK3,HLA-DPA1,CCR2,STAT1,IL10RA,PYHIN1,IL18,IL16,MMP9,VAV1,HCK,IRF4,IL2RA,IRF1,IL2RB,XCL2,HCLS1,XCL1,PTPN6,PTPN7			L-phenylalanine catabolic process (GO:0006559)	9.84088e-08	1.21699e-05	47.3563	764.053	QDPR,HGD,TAT,PAH,FAH,HPD
T cell receptor signaling pathway (GO:0050852)	7.96591e-17	1.02335e-14	8.89841	329.853	ITK,WAS,PIK3CD,PTPN22,CD3G,GATA3,CD3E,CD3D,INPP5D,HLA-DQA2,HLA-DQA1,HLA-DPA1,TRAT1,THEMIS,PSMB9,ZAP70,PTPRC,LCK,BTK,HLA-DPB1,HLA-DRA,PRKCQ,LCP2,CD247,CARD11,HLA-DRB1,LAT,HLA-DQB2,HLA-DQB1			erythrose 4-phosphate/phosphoenolpyruvate family amino acid catabolic process (GO:1902222)	9.84088e-08	1.21699e-05	47.3563	764.053	QDPR,HGD,TAT,PAH,FAH,HPD
regulation of T cell activation (GO:0050863)	1.63709e-16	1.97167e-14	25.3846	922.692	SIRPG,PTPN22,LAX1,CD2,GPNMB,SIT1,LCK,CCL5,TBX21,HLA-DPB1,PRKCQ,TNFAIP8L2,TIGIT,JAK3,LAT,CCR2,HLA-DPA1			monocarboxylic acid biosynthetic process (GO:0072330)	1.06731e-07	1.23741e-05	8.53806	137.061	ABCD3,SCP2,ACOX2,OSBP,ACSM2A,HSD17B4,ACSM5,BAAT,CYP8B1,ACSM2B,SLC27A5,CBR4
positive regulation of cytokine production (GO:0001819)	5.98133e-15	6.78002e-13	6.75355	221.18	PTGER4,PTPN22,GATA3,LY9,RASGRP1,SLAMF6,CCR7,LGALS9,CCL19,IL12RB1,TIGIT,CCR2,HAVCR2,HLA-DPA1,ZBP1,GBP5,NFAM1,CRTAM,IL18,CYBA,LILRB2,FGR,CD40LG,IFNG,CD6,IRF1,HLA-DPB1,XCL1,PRKCQ,HPSE,CARD11			protein homotetramerization (GO:0051289)	1.39494e-07	1.52213e-05	9.51338	150.171	ALDH5A1,RXRA,DPYS,DCXR,SHMT1,CTH,CAT,ACOT13,MAT1A,CBR4,CRYZ
negative regulation of T cell activation (GO:0050868)	7.33513e-13	7.85267e-11	24.7606	691.835	CD86,CD80,PTPN22,LILRB1,LILRB2,PDCD1LG2,LAX1,SPN,GPNMB,TNFAIP8L2,TIGIT,JAK3,HAVCR2			protein tetramerization (GO:0051262)	3.62556e-07	3.73634e-05	6.73349	99.8582	DPYS,DCXR,SHMT1,INSR,ACOT13,MAT1A,CRYZ,ALDH5A1,RXRA,CTH,CAT,AASS,CBR4
interferon-gamma-mediated signaling pathway (GO:0060333)	1.31351e-11	1.33218e-09	11.9045	298.276	CIITA,STAT1,HCK,IFNG,IRF4,IRF1,HLA-DPB1,HLA-DRA,FCGR1A,HLA-DQA2,FCGR1B,HLA-DQB2,HLA-DQA1,HLA-DRB1,HLA-DPA1,HLA-DQB1			acyl-CoA metabolic process (GO:0006637)	3.85915e-07	3.76774e-05	11.8961	175.678	MCEE,DBT,ACSM2A,ACOT13,SUCLG2,ACSM5,GLYAT,BAAT,ACSM2B
positive regulation of interferon-gamma production (GO:0032729)	2.35415e-11	2.16021e-09	17.3244	423.968	EBI3,IL18,PTPN22,RASGRP1,CD2,HLA-DPB1,TLR8,SLAMF6,LGALS9,IL12RB1,CD244,CCR2,HLA-DPA1			acylglycerol homeostasis (GO:0055090)	7.20656e-07	6.68408e-05	18.4442	260.859	MLXIPL,GCKR,HNF4A,APOC4,ANGPTL3,ACSM2A,RORA
regulation of interferon-gamma production (GO:0032649)	2.35415e-11	2.16021e-09	17.3244	423.968	RIPK3,IL18,LILRB1,PDCD1LG2,HLA-DPB1,XCL1,SLAMF6,CCR7,LGALS9,IL12RB1,CCR2,HLA-DPA1,HAVCR2			bile acid biosynthetic process (GO:0006699)	2.54859e-06	0.000225126	14.5582	187.51	SCP2,ACOX2,OSBP,HSD17B4,BAAT,CYP8B1,SLC27A5
B cell activation (GO:0042113)	2.60587e-11	2.18326e-09	11.2762	274.809	ITGA4,FLT3,PRKCB,NFAM1,PIK3CD,LAX1,CD79B,LYL1,ZAP70,CD79A,PTPRC,CD40LG,BANK1,BTK,JAK3,MS4A1			lipid transport (GO:0006869)	2.74794e-06	0.000231701	6.04513	77.4059	SLCO1B1,RXRA,SCP2,ABCA5,SLC10A1,ABCA6,TTPA,OSBP,PCTP,ABCA8,PPARA,SLC27A5
lymphocyte differentiation (GO:0030098)	2.60587e-11	2.18326e-09	11.2762	274.809	ITGA4,FLT3,NFAM1,PIK3CD,RHOH,PTPN22,IKZF1,CD3D,CD79B,LYL1,ZAP70,CD79A,PTPRC,LCK,JAK3,GPR18			organic hydroxy compound biosynthetic process (GO:1901617)	2.9966e-06	0.000233326	8.91752	113.413	SCP2,ACOX2,OSBP,PNPO,PRKAG2,HSD17B4,BAAT,CYP8B1,SLC27A5
positive regulation of immune response (GO:0050778)	4.03815e-11	3.2423e-09	14.0144	335.402	SASH3,GBP5,ITGB2,LILRB1,HLA-DMB,PTPRC,IFNG,CCL5,TLR8,CCR7,ADAM8,CD226,LGALS9,IL12RB1			monocarboxylic acid metabolic process (GO:0032787)	3.01877e-06	0.000233326	5.45261	69.3063	MCCC2,GLYAT,CYP4F11,BAAT,ALDH5A1,PC,GPAM,PCCB,ANGPTL3,UGT1A3,HAGH,PPARA,UGT1A9
negative regulation of lymphocyte proliferation (GO:0050672)	4.92299e-11	3.79464e-09	24.347	577.864	CD86,SPN,GPNMB,CD300A,CD80,LST1,CTLA4,LILRB1,MNDA,LILRB2,PDCD1LG2			carnitine metabolic process (GO:0009437)	3.90456e-06	0.000289718	32.8182	408.697	ACADL,SHMT1,ACADM,CRAT,ALDH9A1
cellular defense response (GO:0006968)	6.89948e-11	5.11358e-09	13.3457	312.249	ITK,CXCL9,NCF1,TRAT1,SH2D1A,PRF1,LSP1,LILRB2,SPN,TYROBP,CD19,MNDA,CD300C,CCR5			triglyceride homeostasis (GO:0070328)	4.39287e-06	0.000313415	13.1704	162.464	MLXIPL,GCKR,HNF4A,APOC4,ANGPTL3,ACSM2A,RORA
regulation of T cell differentiation (GO:0045580)	2.5157e-10	1.79547e-08	19.9162	440.213	ZNF683,CD2,ZAP70,CR1,IFNG,TBX21,TNFRSF18,IL2RA,CTLA4,PRDM1,GATA3			aromatic amino acid family catabolic process (GO:0009074)	6.81476e-06	0.000468199	16.9051	201.111	QDPR,HGD,TAT,PAH,FAH,HPD
negative regulation of lymphocyte activation (GO:0051250)	2.62582e-10	1.80713e-08	35.7251	788.111	GPNMB,LST1,PTPN22,TNFAIP8L2,SLA2,TIGIT,SAMSN1,LAX1,JAK3			bile acid metabolic process (GO:0008206)	7.23279e-06	0.000479172	12.0239	142.326	SCP2,ACOX2,OSBP,HSD17B4,BAAT,CYP8B1,SLC27A5
neutrophil chemotaxis (GO:0030593)	4.31057e-10	2.8643e-08	12.9867	280.054	CCL13,FCER1G,SYK,ITGB2,PIK3CD,CCL8,CCL5,CCL4,XCL2,CCL3,XCL1,NCKAP1L,CCL19			regulation of fatty acid oxidation (GO:0046320)	1.04346e-05	0.000667452	24.6111	282.299	ACADL,PDK4,PRKAG2,LONP2,PPARA
lymphocyte chemotaxis (GO:0048247)	5.32874e-10	3.42283e-08	14.96	319.438	CCL13,CXCL9,CCL8,CCL5,CCL4,CCL3,XCL2,PIK3CD,XCL1,ADAM8,CCL19,CXCL13			carboxylic acid metabolic process (GO:0019752)	1.42237e-05	0.0008795	10.6349	118.692	PON3,CYB5A,CYP4F2,PON1,CYP4F3,GLYAT,GNE
granulocyte chemotaxis (GO:0071621)	9.04202e-10	5.62063e-08	12.0787	251.527	CCL13,FCER1G,SYK,ITGB2,PIK3CD,CCL8,CCL5,CCL4,XCL2,CCL3,XCL1,NCKAP1L,CCL19			peroxisome organization (GO:0007031)	1.66515e-05	0.000996405	13.9197	153.159	SEC16B,PEX19,ABCD3,LONP2,PEX1,PEX11G
enzyme linked receptor protein signaling pathway (GO:0007167)	1.10905e-09	6.49954e-08	7.10203	146.442	CSF1R,ITK,SYK,FLT3,SLA,PILRA,SLA2,CD3E,FGR,HCK,ZAP70,CD8B,CD8A,LCK,CD7,BTK,LCP2,JAK3			fatty acid alpha-oxidation (GO:0001561)	2.49439e-05	0.00144597	39.3065	416.604	ALDH3A2,PECR,HAO1,PEX13
response to interferon-gamma (GO:0034341)	1.11305e-09	6.49954e-08	10.3736	213.863	CCL13,CIITA,STAT1,AIF1,CCL8,CCL5,CCL4,XCL2,CCL3,XCL1,LGALS9,CCL19,IL12RB1,HLA-DPA1			glutathione metabolic process (GO:0006749)	2.64216e-05	0.00146162	7.71723	81.3499	GSTK1,GCLC,ALDH5A1,MGST1,HAGH,OPLAH,MMACHC,SOD1
regulation of natural killer cell mediated cytotoxicity (GO:0042269)	1.32242e-09	7.48534e-08	27.4766	561.726	NCR3,KLRK1,CRTAM,LILRB1,SLAMF6,CD226,LGALS9,RASGRP1,PIK3R6			steroid biosynthetic process (GO:0006694)	2.67898e-05	0.00146162	5.74712	60.5027	SCP2,ACOX2,SRD5A1,OSBP,PRKAG2,HSD17B4,HSD17B6,BAAT,CYP8B1,SLC27A5
T cell differentiation (GO:0030217)	1.39697e-09	7.48534e-08	16.2238	330.787	ZAP70,FCER1G,PTPRC,RIPK3,LCK,CD8A,PIK3CD,RHOH,PTPN22,CD3D,GPR18			coenzyme metabolic process (GO:0006732)	3.57091e-05	0.00189258	7.35753	75.3419	PANK1,DBT,ACSM2A,ACOT13,ACSM5,GLYAT,BAAT,ACSM2B
positive regulation of intracellular signal transduction (GO:1902533)	1.3984e-09	7.48534e-08	3.44569	70.2504	CD86,CSF1R,CXCL9,NCF1,FLT3,CD80,PIK3CD,FASLG,GATA3,PIK3R5,CCL5,CD19,CCL4,CCL3,CCR7,CCL19,PIM2,LGALS9,ICOS,CD74,SEMA4D,PRKCB,TRAT1,FCRL3,CARD9,IL18,S100B,VAV1,FGR,LCK,HCLS1,CD27,S100A4,ADAM8,PTPN6,HPSE,HCST			fatty acid biosynthetic process (GO:0006633)	0.000154807	0.00797685	6.90771	60.6036	ABCD3,ABHD2,ACSM2A,ACSM5,DECR2,ACSM2B,CBR4
neutrophil migration (GO:1990266)	1.44244e-09	7.5124e-08	11.5407	234.934	CCL13,FCER1G,SYK,ITGB2,PIK3CD,CCL8,CCL5,CCL4,XCL2,CCL3,XCL1,NCKAP1L,CCL19			carbohydrate homeostasis (GO:0033500)	0.000167129	0.00837903	5.74871	49.995	MLXIPL,IRS1,HNF4A,INSR,CRY2,PDK4,ACSM2A,PDK2
positive regulation of antigen receptor-mediated signaling pathway (GO:0050857)	1.55738e-09	7.89757e-08	39.6179	803.461	PRKCH,PTPRC,PRKCB,TRAT1,LCK,NFAM1,CD226,KCNN4			glucose metabolic process (GO:0006006)	0.000186887	0.00912305	5.64576	48.4689	ALDH5A1,PC,DCXR,SORD,LRP5,SLC25A10,OMA1,SLC25A13
negative regulation of cytokine production (GO:0001818)	2.01208e-09	9.94174e-08	7.34475	147.072	SRGN,PTGER4,CD84,NLRC3,LILRB1,PDCD1LG2,IFNG,GPNMB,TBX21,XCL1,NCKAP1L,LGALS9,TIGIT,JAK3,CMKLR1,SLAMF1,HAVCR2			regulation of primary metabolic process (GO:0080090)	0.000196895	0.00936513	3.75106	32.0072	ALAS1,RXRA,CPT2,IRS1,ACOX1,ABCB4,HNF4A,ACADM,PPARA,UGT1A9,BBS4,TM6SF2
regulation of T cell receptor signaling pathway (GO:0050856)	7.59846e-09	3.66056e-07	21.0072	392.736	CD300A,PVRIG,TRAT1,LCK,PTPN22,CD226,UBASH3A,KCNN4,LILRB4			regulation of cellular carbohydrate metabolic process (GO:0010675)	0.000230606	0.0106944	17.4651	146.266	RORC,PDK4,RORA,PDK2
positive regulation of alpha-beta T cell proliferation (GO:0046641)	8.81795e-09	4.14443e-07	46.1318	855.583	SYK,EBI3,IL18,XCL1,LGALS9,RASAL3,CCR2			peptide metabolic process (GO:0006518)	0.000278519	0.0126013	4.2132	34.4894	GSTK1,F7,IMMP2L,ALDH5A1,PROS1,SPPL2A,MGST1,OPLAH,MMACHC,SOD1
regulation of regulatory T cell differentiation (GO:0045589)	1.39562e-08	6.25431e-07	26.4065	477.624	CR1,IFNG,TNFRSF18,IRF1,IL2RA,CTLA4,LILRB2,LILRB4			choline catabolic process (GO:0042426)	0.000293634	0.0126672	39.2294	319.059	DMGDH,BHMT,ALDH7A1
positive regulation of T cell migration (GO:2000406)	1.39562e-08	6.25431e-07	26.4065	477.624	SPN,DOCK8,CCL5,XCL2,XCL1,CXCL13,AIF1,CCR2			aromatic compound catabolic process (GO:0019439)	0.000293634	0.0126672	39.2294	319.059	PON3,EPHX2,PON1
antigen processing and presentation of exogenous peptide antigen via MHC class II (GO:0019886)	1.78222e-08	7.63186e-07	7.32386	130.678	CD74,LAG3,FCER1G,HLA-DMB,HLA-DPB1,HLA-DRA,HLA-DOA,HLA-DOB,HLA-DQA2,HLA-DQA1,HLA-DRB1,HLA-DQB2,LGMN,HLA-DPA1,HLA-DQB1			protein homooligomerization (GO:0051260)	0.000315839	0.0133155	3.16283	25.4933	SHMT1,DPYS,DCXR,ATL2,MGST1,ACOT13,MAT1A,CRYZ,ALAD,ALDH5A1,RXRA,CTH,CAT,CBR4
antigen processing and presentation of exogenous peptide antigen (GO:0002478)	1.78222e-08	7.63186e-07	7.32386	130.678	CD74,LAG3,FCER1G,HLA-DMB,HLA-DPB1,HLA-DRA,HLA-DOA,HLA-DOB,HLA-DQA2,HLA-DQA1,HLA-DRB1,HLA-DQB2,LGMN,HLA-DPA1,HLA-DQB1			monocarboxylic acid catabolic process (GO:0072329)	0.000336097	0.0135535	9.83838	78.6885	ACBD5,ALDH5A1,PCCB,ABAT,HAO1
positive regulation of protein kinase B signaling (GO:0051897)	1.87992e-08	7.87523e-07	6.20422	110.37	CD86,TRAT1,CD80,IL18,PIK3CD,GATA3,VAV1,PIK3R5,LCK,CD19,CCL3,HCLS1,ADAM8,CCR7,HPSE,CCL19,ICOS			regulation of glucose metabolic process (GO:0010906)	0.000336097	0.0135535	9.83838	78.6885	IRS1,RORC,PDK4,RORA,PDK2
cellular response to tumor necrosis factor (GO:0071356)	1.93113e-08	7.91763e-07	4.89781	86.9978	CCL13,STAT1,CD70,TNFRSF18,GATA3,PSMB9,TNFSF13B,CD40LG,AIM2,CCL8,CCL5,CCL4,XCL2,LTA,CCL3,CD27,TNFRSF8,XCL1,CCL19,LTB,RELT			alpha-amino acid catabolic process (GO:1901606)	0.00038352	0.0151368	7.16489	56.3599	MCCC2,ALDH6A1,HIBADH,TAT,IVD,HPD
antigen processing and presentation of peptide antigen via MHC class II (GO:0002495)	2.05665e-08	8.25661e-07	7.23525	128.061	CD74,LAG3,FCER1G,HLA-DMB,HLA-DPB1,HLA-DRA,HLA-DOA,HLA-DOB,HLA-DQA2,HLA-DQA1,HLA-DRB1,HLA-DQB2,LGMN,HLA-DPA1,HLA-DQB1			lipid biosynthetic process (GO:0008610)	0.000424626	0.01641	4.93801	38.3402	ABCD3,SCP2,GPAM,SRD5A1,ACSM2A,ACSM5,ACSM2B,CBR4
positive regulation of cytokine secretion (GO:0050715)	2.80195e-08	1.10191e-06	8.64887	150.407	FCN1,PTGER4,CSF1R,CRTAM,PTPN22,GATA3,RASGRP1,FGR,CD2,TLR8,LGALS9,CD244,HAVCR2			tyrosine metabolic process (GO:0006570)	0.000504318	0.018263	29.4205	223.37	IYD,TAT,HPD
positive regulation of leukocyte chemotaxis (GO:0002690)	2.99237e-08	1.15326e-06	9.76129	169.111	CXCL9,CCL5,CCL4,XCL2,CCL3,XCL1,CCR7,LGALS9,CXCL13,AIF1,CCR2,CMKLR1			establishment of protein localization to peroxisome (GO:0072663)	0.000504318	0.018263	29.4205	223.37	PEX19,LONP2,PEX1
positive regulation of interleukin-4 production (GO:0032753)	3.16592e-08	1.19622e-06	34.5953	597.4	CD86,CD40LG,IRF4,PRKCQ,GATA3,LGALS9,HAVCR2			L-methionine salvage (GO:0071267)	0.000504318	0.018263	29.4205	223.37	BHMT,ADI1,BHMT2
positive regulation of cytosolic calcium ion concentration (GO:0007204)	3.78422e-08	1.40235e-06	5.88149	100.514	PTGER4,CD52,P2RY10,GPR65,PTGER2,GPR55,FPR1,CXCR4,FPR3,CXCL13,GNA15,C3AR1,CCR7,CCR5,S1PR4,GPR18,CCR2			glucose homeostasis (GO:0042593)	0.000511956	0.018263	4.78788	36.2791	MLXIPL,IRS1,HNF4A,INSR,CRY2,PDK4,ACSM2A,PDK2
regulation of T cell apoptotic process (GO:0070232)	4.56969e-08	1.66147e-06	59.1984	1000.53	RIPK3,CCL5,PRKCQ,PDCD1,JAK3,IDO1			cellular respiration (GO:0045333)	0.00052499	0.0183746	5.52333	41.7129	ALDH5A1,LYRM7,ETFDH,PMPCB,SDHC,NDUFS1,SLC25A13
chemokine-mediated signaling pathway (GO:0070098)	5.11181e-08	1.82416e-06	10.6763	179.246	CCL13,CXCL9,CCL8,CCL5,CCL4,XCL2,CCL3,XCL1,CCL19,CXCL13,CCR2			regulation of steroid metabolic process (GO:0019218)	0.00055302	0.0189134	13.0968	98.2273	ACADL,EPHX2,RORC,RORA
dendritic cell chemotaxis (GO:0002407)	5.50722e-08	1.90457e-06	30.7498	513.972	TRPM2,CCL5,CXCR4,CCR7,CCL19,CCR5,CCR2			retinoid metabolic process (GO:0001523)	0.000560774	0.0189134	4.71618	35.3062	RETSAT,CYP4V2,ALDH1A1,NAPEPLD,RDH5,SDC1,UGT1A3,UGT1A9
positive regulation of interferon-gamma secretion (GO:1902715)	5.62659e-08	1.90457e-06	196.96	3287.88	CD2,PTPN22,LGALS9,RASGRP1,CD244			regulation of fatty acid biosynthetic process (GO:0042304)	0.000584481	0.0193609	8.5538	63.6812	MLXIPL,ACADL,PDK4,PRKAG2,ERLIN2
regulation of GTPase activity (GO:0043087)	5.63365e-08	1.90457e-06	4.79464	80.0318	CCL13,SEMA4D,DOCK8,GMIP,RASGRP1,VAV1,FGD2,FGD3,ABR,KLRK1,CCL8,SH3BP1,RGS1,CCL5,CCL4,XCL2,CCL3,RGS10,XCL1,CCL19			dicarboxylic acid metabolic process (GO:0043648)	0.000648998	0.0211209	5.31034	38.9784	GCLC,ALDH5A1,MTHFD1,TAT,GPT2,SHMT1,ADHFE1
negative regulation of T cell proliferation (GO:0042130)	7.4607e-08	2.44229e-06	19.8008	324.952	CD86,SPN,GPNMB,CD80,LILRB1,LILRB2,PDCD1LG2,LGALS9			water-soluble vitamin metabolic process (GO:0006767)	0.000669701	0.0214189	4.579	33.4665	MCCC2,CYB5A,PC,MTHFD1,SHMT1,PCCB,PNPO,MMACHC
peptidyl-tyrosine phosphorylation (GO:0018108)	7.4777e-08	2.44229e-06	7.86018	128.976	ITK,CSF1R,SYK,FLT3,SLA,SLA2,FGR,HCK,ZAP70,LCK,BTK,PTPN6,JAK3			unsaturated fatty acid metabolic process (GO:0033559)	0.000746815	0.0234804	6.22054	44.786	SCP2,CYP2D6,ACOX1,CYP4F2,HSD17B4,DECR2
regulation of B cell proliferation (GO:0030888)	7.97063e-08	2.52758e-06	12.039	196.776	SASH3,CD74,PTPRC,CD300A,FCRL3,CTLA4,CD38,NCKAP1L,MNDA,TNFSF13B			sulfur amino acid catabolic process (GO:0000098)	0.000791945	0.0236945	23.5352	168.065	CTH,MAT1A,PCYOX1
positive regulation of MAPK cascade (GO:0043410)	8.00116e-08	2.52758e-06	3.83493	62.6669	CCL13,CSF1R,FLT3,PTPN22,RASGRP1,PIK3R6,PIK3R5,CCL8,GPNMB,GLIPR2,CCL5,CCL4,CCL3,CCR7,LGALS9,CCL19,SLAMF1,CD74,FCRL3,CARD9,GPR55,XCL2,CD27,XCL1,ADAM8			cellular biogenic amine catabolic process (GO:0042402)	0.000791945	0.0236945	23.5352	168.065	DMGDH,BHMT,ALDH7A1
negative regulation of antigen receptor-mediated signaling pathway (GO:0050858)	9.16091e-08	2.75829e-06	27.6734	448.468	CD300A,PVRIG,FCRL3,LPXN,PTPN22,UBASH3A,LILRB4			peroxisomal transport (GO:0043574)	0.000791945	0.0236945	23.5352	168.065	PEX19,LONP2,PEX1
positive regulation of lymphocyte migration (GO:2000403)	9.16091e-08	2.75829e-06	27.6734	448.468	SPN,DOCK8,CCL5,CCL4,CCL3,XCL1,AIF1			bile acid and bile salt transport (GO:0015721)	0.000813366	0.0239491	7.86869	55.9804	SLCO1B1,RXRA,SLC10A1,ABCB4,SLC27A5
regulation of B cell receptor signaling pathway (GO:0050855)	9.16091e-08	2.75829e-06	27.6734	448.468	PRKCH,CD300A,PRKCB,FCRL3,NFAM1,LPXN,PTPN22			steroid metabolic process (GO:0008202)	0.000838709	0.0243095	3.95316	28.0028	CYP2C8,SHH,SCP2,CYP2D6,SRD5A1,CYP4V2,HSD17B4,BAAT,CYP8B1
negative regulation of leukocyte cell-cell adhesion (GO:1903038)	9.84088e-08	2.91744e-06	47.3563	764.053	GPNMB,PTPN22,TNFAIP8L2,TIGIT,JAK3,LAX1			diterpenoid metabolic process (GO:0016101)	0.000877386	0.0250392	5.01992	35.333	ALDH3A2,PECR,CYP4V2,ALDH1A1,NAPEPLD,RDH5,SDC1
positive regulation of leukocyte mediated cytotoxicity (GO:0001912)	1.07326e-07	3.13359e-06	18.6351	299.045	NCR3,KLRK1,CRTAM,XCL1,SLAMF6,CD226,IL12RB1,RASGRP1			positive regulation of lipid catabolic process (GO:0050996)	0.000893643	0.0251168	11.2247	78.7994	AADAC,IRS1,ANGPTL3,PPARA
peptidyl-tyrosine autophosphorylation (GO:0038083)	1.26807e-07	3.64711e-06	11.3499	180.243	FGR,ITK,HCK,ZAP70,SYK,LCK,BTK,SLA,SLA2,JAK3			protein processing (GO:0016485)	0.000968471	0.0268136	3.86682	26.8349	F7,IMMP2L,PROS1,XPNPEP3,SPPL2A,LONP2,PMPCB,OMA1,PCSK6
negative regulation of interleukin-12 production (GO:0032695)	1.9266e-07	5.38649e-06	39.4615	610.168	TLR8,LILRB1,TIGIT,JAK3,SLAMF1,CMKLR1			sulfur compound biosynthetic process (GO:0044272)	0.000987794	0.0269465	3.5328	24.4471	GSTK1,GCLC,MGST3,CTH,MGST1,ST3GAL6,MAT1A,HAGH,OPLAH,PAPSS2
regulation of natural killer cell chemotaxis (GO:2000501)	1.92874e-07	5.38649e-06	98.4747	1522.54	KLRK1,CCL5,CCL4,CCL3,XCL1			primary alcohol metabolic process (GO:0034308)	0.00110975	0.0292266	10.4758	71.2734	ALDH3A2,PECR,RETSAT,NAPEPLD
positive regulation of tumor necrosis factor production (GO:0032760)	1.96803e-07	5.4177e-06	10.7352	165.764	SPN,CD2,CCL3,TNFRSF8,CYBA,CCL19,LGALS9,RASGRP1,CCR2,HAVCR2			aspartate family amino acid catabolic process (GO:0009068)	0.00110975	0.0292266	10.4758	71.2734	MAT1A,CRYM,ALDH7A1,AASS
leukocyte cell-cell adhesion (GO:0007159)	2.1081e-07	5.6421e-06	16.6718	256.284	CD40LG,SYK,ITGA4,SEMA4D,CCL5,ITGB2,CLECL1,FERMT3			short-chain fatty acid metabolic process (GO:0046459)	0.00116591	0.0292266	19.6117	132.462	MCEE,ALDH5A1,PCCB
release of sequestered calcium ion into cytosol (GO:0051209)	2.1081e-07	5.6421e-06	16.6718	256.284	RYR1,TRPM2,PTPRC,LCK,XCL1,FASLG,CCR7,CCL19			protein localization to vacuole (GO:0072665)	0.00116591	0.0292266	19.6117	132.462	RNF128,SH3BP4,C12ORF66
regulation of tumor necrosis factor production (GO:0032680)	2.8884e-07	7.5946e-06	8.75051	131.76	CD2,GSTP1,CCL3,PTPN22,CYBA,NLRC3,LGALS9,CCL19,RASGRP1,HAVCR2,SLAMF1			flavonoid glucuronidation (GO:0052696)	0.00116591	0.0292266	19.6117	132.462	UGT1A4,UGT1A3,UGT1A9
regulation of ERK1 and ERK2 cascade (GO:0070372)	2.91645e-07	7.5946e-06	3.94282	59.3304	CCL13,CD74,CSF1R,SYK,FLT3,GSTP1,GPR55,PTPN22,RASGRP1,CCL8,GPNMB,GLIPR2,CCL5,CCL4,XCL2,CCL3,XCL1,CCR7,PTPN6,LGALS9,CCL19,SLAMF1			peroxisome fission (GO:0016559)	0.00116591	0.0292266	19.6117	132.462	SEC16B,PEX19,PEX11G
B cell receptor signaling pathway (GO:0050853)	3.15583e-07	8.10838e-06	6.21262	92.9957	ITK,SYK,PRKCB,PIK3CD,CD79B,CD79A,PTPRC,LCK,CD19,BTK,CTLA4,CD38,NCKAP1L,MNDA			lipid homeostasis (GO:0055088)	0.00133184	0.0328877	5.49581	36.3888	MLXIPL,ACOX2,ACOX1,HNF4A,ABCB4,ANGPTL3
positive regulation of GTPase activity (GO:0043547)	3.77287e-07	9.56621e-06	4.41293	65.2684	CCL13,SEMA4D,GPR65,DOCK8,CXCL13,RASGRP1,ABR,CCL8,SH3BP1,RGS1,CCL5,CCL4,TBC1D10C,XCL2,CCL3,RGS10,XCL1,CCR7,CCL19			androgen metabolic process (GO:0008209)	0.00136	0.0328877	9.82056	64.8184	SHH,SRD5A1,HSD17B4,HSD17B6
cellular response to lipopolysaccharide (GO:0071222)	4.13476e-07	1.03476e-05	6.64682	97.6993	CD86,CD80,GSTP1,IL18,PTPN22,LILRB1,PDCD1LG2,LILRB2,HCK,CD6,CCL5,CCL3,CCR5			positive regulation of cellular catabolic process (GO:0031331)	0.00136515	0.0328877	3.66655	24.1864	MLXIPL,AADAC,IRS1,ENTPD5,INSR,BNIP3,SH3BP4,PPARA,SH3D19
positive regulation of cytokine biosynthetic process (GO:0042108)	4.87013e-07	1.20317e-05	11.5118	167.324	CD86,SPN,IRF4,CD80,EBI3,TNFRSF8,TLR8,LTB,CCR2			organic substance transport (GO:0071702)	0.00149753	0.0356144	3.99732	25.9983	SLCO1B1,SLC47A1,SCP2,ABCA5,ABCA6,PCTP,ABCA8,SLC17A3
B cell mediated immunity (GO:0019724)	5.03738e-07	1.21338e-05	65.6465	951.953	CD74,FCER1G,CD27,TLR8,SLA2			glycine metabolic process (GO:0006544)	0.00163478	0.0377208	16.8091	107.852	SHMT1,GLYAT,BAAT
immunoglobulin mediated immune response (GO:0016064)	5.03738e-07	1.21338e-05	65.6465	951.953	CD74,FCER1G,CD27,TLR8,HLA-DQB1			regulation of fatty acid beta-oxidation (GO:0031998)	0.00163478	0.0377208	16.8091	107.852	IRS1,LONP2,PPARA
regulation of lymphocyte differentiation (GO:0045619)	5.99984e-07	1.40996e-05	29.5931	423.962	ZNF683,CD2,FCRL3,TBX21,NCKAP1L,PRDM1			positive regulation of lipid metabolic process (GO:0045834)	0.00164711	0.0377208	9.24241	59.2321	MLXIPL,ANGPTL3,SORBS1,PPARA
adaptive immune response based on somatic recombination of immune receptors built from immunoglobulin superfamily domains (GO:0002460)	5.99984e-07	1.40996e-05	29.5931	423.962	CD8A,EBI3,IL18,SLA2,IL18BP,MYO1G			organic hydroxy compound transport (GO:0015850)	0.00190268	0.0430424	6.34376	39.7404	SLCO1B1,RXRA,SLC10A1,OSBP,SLC27A5
regulation of protein kinase B signaling (GO:0051896)	7.39259e-07	1.71633e-05	4.66573	65.869	CD86,TRAT1,CD80,IL18,PIK3CD,GATA3,VAV1,PIK3R5,LCK,CD19,CCL3,HCLS1,ADAM8,CCR7,HPSE,CCL19,ICOS			monocarboxylic acid transport (GO:0015718)	0.00201058	0.0449352	5.02705	31.2146	SLCO1B1,RXRA,SLC10A1,SLC6A1,PPARA,SLC27A5
positive regulation of ERK1 and ERK2 cascade (GO:0070374)	7.64087e-07	1.75285e-05	4.19275	59.0532	CCL13,CD74,CSF1R,FLT3,GPR55,PTPN22,RASGRP1,CCL8,GPNMB,GLIPR2,CCL5,CCL4,XCL2,CCL3,XCL1,CCR7,LGALS9,CCL19,SLAMF1			xenobiotic glucuronidation (GO:0052697)	0.00220629	0.0470421	14.7072	89.956	UGT1A4,UGT1A3,UGT1A9
transmembrane receptor protein tyrosine kinase signaling pathway (GO:0007169)	8.79628e-07	1.99417e-05	3.0841	43.004	ITK,CSF1R,NCF1,FLT3,SH2D2A,NCF4,SLA,SLA2,CD3E,UBASH3B,NCKAP1L,JAK3,SYK,CYBB,CYBA,PILRA,MMP9,VAV1,FGR,HCK,ZAP70,ARPC2,CD8B,LCK,CD8A,CD7,BTK,LCP2			biotin metabolic process (GO:0006768)	0.00220629	0.0470421	14.7072	89.956	MCCC2,PC,PCCB
regulation of mast cell degranulation (GO:0043304)	9.78872e-07	2.19336e-05	26.3036	363.96	FGR,CD84,SYK,CD300A,LGALS9,UNC13D			methionine metabolic process (GO:0006555)	0.00220629	0.0470421	14.7072	89.956	MTHFD1,ADI1,MAT1A
regulation of innate immune response (GO:0045088)	1.05225e-06	2.33068e-05	7.54044	103.791	FGR,GBP5,STAT1,IRF1,CCL5,TRAFD1,TLR8,PTPN22,ADAM8,NLRC3,PTPN6			glutathione biosynthetic process (GO:0006750)	0.00220629	0.0470421	14.7072	89.956	GCLC,HAGH,OPLAH
regulation of interferon-gamma secretion (GO:1902713)	1.11008e-06	2.40351e-05	49.2323	675.028	CD2,PTPN22,LGALS9,RASGRP1,CD244			glutamine family amino acid metabolic process (GO:0009064)	0.00234258	0.0493805	8.26868	50.0793	GCLC,GLYATL1,ALDH5A1,TAT
positive regulation of T cell chemotaxis (GO:0010820)	1.11008e-06	2.40351e-05	49.2323	675.028	CCL5,XCL2,XCL1,CXCL13,CCR2			chemical homeostasis (GO:0048878)	0.0024318	0.0499926	5.95868	35.866	ACOX2,ACOX1,ABCB4,HNF4A,ANGPTL3
regulation of interleukin-12 production (GO:0032655)	1.15538e-06	2.47381e-05	12.6667	173.167	CD40LG,IFNG,CCR7,CCL19,TIGIT,JAK3,SLAMF1,CMKLR1			long-chain fatty acid metabolic process (GO:0001676)	0.00243474	0.0499926	4.82137	29.0146	ACADL,SCP2,CYP2D6,ACOX1,CYP4F2,HSD17B4
negative regulation of sequestering of calcium ion (GO:0051283)	1.40039e-06	2.90167e-05	16.2726	219.335	RYR1,TRPM2,PTPRC,LCK,XCL1,CCR7,CCL19			respiratory electron transport chain (GO:0022904)	0.00245247	0.0499926	3.67064	22.063	ALDH5A1,NDUFA5,ETFDH,PMPCB,SDHC,NDUFS1,SDHD,SLC25A13
eosinophil chemotaxis (GO:0048245)	1.40039e-06	2.90167e-05	16.2726	219.335	CCL13,CCL8,CCL5,CCL4,XCL2,CCL3,XCL1			ATP metabolic process (GO:0046034)	0.00267045	0.0538444	4.7247	27.9962	NMNAT1,ENTPD5,PRKAG2,NDUFS1,CLPX,SLC25A13
eosinophil migration (GO:0072677)	1.40039e-06	2.90167e-05	16.2726	219.335	CCL13,CCL8,CCL5,CCL4,XCL2,CCL3,XCL1			cellular lipid catabolic process (GO:0044242)	0.0027562	0.0549759	7.85484	46.2956	ACBD5,ACADL,PCCB,ANGPTL3
lipopolysaccharide-mediated signaling pathway (GO:0031663)	1.53316e-06	3.10989e-05	23.6721	316.926	HCK,CD6,CCL5,IL18,CCL3,PTPN22			lysine catabolic process (GO:0006554)	0.00288743	0.0552185	13.0724	76.4396	CRYM,ALDH7A1,AASS
positive regulation of lymphocyte differentiation (GO:0045621)	1.53316e-06	3.10989e-05	23.6721	316.926	ZAP70,SYK,BTK,CD27,NCKAP1L,GATA3			nonribosomal peptide biosynthetic process (GO:0019184)	0.00288743	0.0552185	13.0724	76.4396	GCLC,HAGH,OPLAH
response to lipopolysaccharide (GO:0032496)	1.7917e-06	3.59646e-05	4.60455	60.9291	CD86,CXCL9,CD80,TNFRSF18,GSTP1,PTPN22,LILRB1,PDCD1LG2,LILRB2,CXCL13,CD6,TNFRSF8,CD27,LGALS9,CCR5,RELT			lysine metabolic process (GO:0006553)	0.00288743	0.0552185	13.0724	76.4396	CRYM,ALDH7A1,AASS
negative regulation of tumor necrosis factor production (GO:0032720)	1.87435e-06	3.72358e-05	11.7272	154.649	SYT11,GSTP1,PTPN22,NLRC3,LILRB1,LGALS9,SLAMF1,HAVCR2			prostanoid metabolic process (GO:0006692)	0.00288743	0.0552185	13.0724	76.4396	ACOX1,PTGR2,CES2
positive regulation of neutrophil migration (GO:1902624)	1.90326e-06	3.74242e-05	15.3678	202.424	CD74,RAC2,XCL1,NCKAP1L,CCR7,ADAM8,CCL19			regulation of glycolytic process (GO:0006110)	0.00292286	0.0553256	4.63182	27.0275	MLXIPL,GCKR,ENTPD5,INSR,PRKAG2,PPARA
protein autophosphorylation (GO:0046777)	1.99643e-06	3.88599e-05	4.3087	56.548	MAP4K1,CSF1R,ITK,RIPK3,SYK,FLT3,SLA,SLA2,FGR,STK10,HCK,ZAP70,LCK,STK17B,BTK,PIM2,JAK3			signal peptide processing (GO:0006465)	0.00321718	0.0596786	7.48041	42.932	F7,IMMP2L,PROS1,SPPL2A
positive regulation of T cell apoptotic process (GO:0070234)	2.17448e-06	4.14873e-05	39.3838	513.515	CCL5,ADAM8,LGALS9,PDCD1,IDO1			prostaglandin metabolic process (GO:0006693)	0.00321718	0.0596786	7.48041	42.932	ACOX1,MGST1,PTGR2,CES2
regulation of T cell chemotaxis (GO:0010819)	2.17448e-06	4.14873e-05	39.3838	513.515	CCL5,XCL2,XCL1,CXCL13,CCR2			positive regulation of glycogen biosynthetic process (GO:0045725)	0.00368449	0.0657185	11.7646	65.9243	IRS1,INSR,SORBS1
positive regulation of natural killer cell mediated cytotoxicity (GO:0045954)	2.31947e-06	4.33944e-05	21.519	279.191	NCR3,KLRK1,CRTAM,SLAMF6,CD226,RASGRP1			positive regulation of protein complex disassembly (GO:0043243)	0.00368449	0.0657185	11.7646	65.9243	FYCO1,INSR,BNIP3
positive regulation of natural killer cell mediated immunity (GO:0002717)	2.31947e-06	4.33944e-05	21.519	279.191	NCR3,KLRK1,CRTAM,SLAMF6,CD226,RASGRP1			alpha-linolenic acid metabolic process (GO:0036109)	0.00368449	0.0657185	11.7646	65.9243	SCP2,ACOX1,HSD17B4
natural killer cell activation (GO:0030101)	2.35752e-06	4.36821e-05	11.3078	146.525	CD2,NCR3,KLRK1,ELF4,IL21R,PIK3CD,SLAMF7,CD244			protein localization to endoplasmic reticulum (GO:0070972)	0.00368449	0.0657185	11.7646	65.9243	SEC16B,CTAGE5,TAPT1
interleukin-2-mediated signaling pathway (GO:0038110)	3.90456e-06	7.09819e-05	32.8182	408.697	SYK,IL2RA,IL2RB,IL2RG,JAK3			glucuronate metabolic process (GO:0019585)	0.00460303	0.0798003	10.6945	57.5477	UGT1A4,UGT1A3,UGT1A9
cellular response to interleukin-2 (GO:0071352)	3.90456e-06	7.09819e-05	32.8182	408.697	SYK,IL2RA,IL2RB,IL2RG,JAK3			positive regulation of glycogen metabolic process (GO:0070875)	0.00460303	0.0798003	10.6945	57.5477	IRS1,INSR,SORBS1
peptidyl-tyrosine modification (GO:0018212)	4.24503e-06	7.64502e-05	8.492	105.044	FGR,HCK,ZAP70,CSF1R,FLT3,LCK,BTK,PTPN6,JAK3			regulation of fatty acid metabolic process (GO:0019217)	0.00460303	0.0798003	10.6945	57.5477	PDK4,PRKAG2,PPARA
immunological synapse formation (GO:0001771)	5.5632e-06	9.83513e-05	78.621	951.262	CD6,PRF1,CCR7,CCL19			regulation of lipid biosynthetic process (GO:0046890)	0.0049089	0.0843148	6.54435	34.7944	MLXIPL,PDK4,PRKAG2,SORBS1
negative regulation of leukocyte degranulation (GO:0043301)	5.5632e-06	9.83513e-05	78.621	951.262	CD84,CD300A,LGALS9,CCR2			hexose metabolic process (GO:0019318)	0.00513204	0.0873388	4.91414	25.9086	ALDH5A1,FPGT,DCXR,SORD,OMA1
positive regulation of phosphatidylinositol 3-kinase signaling (GO:0014068)	5.91551e-06	0.000103629	8.10517	97.5694	FGR,NCF1,SEMA4D,FLT3,CCL5,IL18,HCLS1,PTPN6,HCST			very long-chain fatty acid metabolic process (GO:0000038)	0.00558362	0.0895477	6.28226	32.5918	ABCD3,ACOX1,CYP4F2,SLC27A5
positive regulation of T-helper 1 type immune response (GO:0002827)	6.55595e-06	0.000112797	28.1284	335.717	CD80,XCL1,CCL19,IL12RB1,CCR2			coenzyme biosynthetic process (GO:0009108)	0.00558362	0.0895477	6.28226	32.5918	MOCS2,PANK1,PNPO,MAT1A
response to prostaglandin E (GO:0034695)	6.55595e-06	0.000112797	28.1284	335.717	PTGER4,GNG2,PTGER2,CCR7,CCL19			icosanoid metabolic process (GO:0006690)	0.00564203	0.0895477	4.79404	24.8212	PON3,CYP2D6,CYP4F2,PON1,CYP4F3
monocyte chemotaxis (GO:0002548)	6.6703e-06	0.000113749	9.59202	114.316	CCL13,CCL8,CCL5,CCL4,CCL3,XCL2,XCL1,CCL19			positive regulation of glycolytic process (GO:0045821)	0.00564802	0.0895477	9.80282	50.7438	MLXIPL,INSR,ENTPD5
immune response-activating cell surface receptor signaling pathway (GO:0002429)	6.81476e-06	0.000114757	16.9051	201.111	NCR3,FCER1G,FPR1,C3AR1,FPR3,SLA2			positive regulation of coenzyme metabolic process (GO:0051197)	0.00564802	0.0895477	9.80282	50.7438	MLXIPL,INSR,ENTPD5
Fc-gamma receptor signaling pathway (GO:0038094)	6.84848e-06	0.000114757	4.65226	55.3223	FCER1G,SYK,WIPF1,WAS,CD3G,VAV1,FGR,HCK,FCGR3A,ARPC2,NCKAP1L,CD247,FCGR1A,MYO1G			intracellular lipid transport (GO:0032365)	0.00564802	0.0895477	9.80282	50.7438	COL4A3BP,CPT2,PRKAG2
positive regulation of hydrolase activity (GO:0051345)	6.96594e-06	0.000115719	4.09917	48.6755	CCL13,RIPK3,SEMA4D,DOCK8,RASGRP1,ABR,CCL8,SH3BP1,RGS1,CCL5,CCL4,XCL2,CCL3,RGS10,XCL1,CCL19			regulation of protein complex disassembly (GO:0043244)	0.00564802	0.0895477	9.80282	50.7438	INSR,BNIP3,HDAC6
positive regulation of B cell proliferation (GO:0030890)	7.23279e-06	0.000119125	12.0239	142.326	SASH3,CD74,PTPRC,FCRL3,CD38,NCKAP1L,TNFSF13B			protein targeting to peroxisome (GO:0006625)	0.00564802	0.0895477	9.80282	50.7438	PEX19,LONP2,PEX1
Fc receptor mediated stimulatory signaling pathway (GO:0002431)	7.46905e-06	0.000121973	4.61358	54.4621	FCER1G,SYK,WIPF1,WAS,CD3G,VAV1,FGR,HCK,FCGR3A,ARPC2,NCKAP1L,CD247,FCGR1A,MYO1G			protein localization to lysosome (GO:0061462)	0.00631751	0.0993134	6.04032	30.5908	RNF128,NEDD4,SH3BP4,C12ORF66
regulation of cytosolic calcium ion concentration (GO:0051480)	8.86152e-06	0.000143497	4.53809	52.7952	RYR1,PTGER4,CD52,PTGER2,FPR1,CXCR4,FPR3,CXCL13,GNA15,C3AR1,CCR7,CCR5,S1PR4,CCR2			heme biosynthetic process (GO:0006783)	0.0068238	0.106371	9.04829	45.1269	ALAD,ALAS1,NFE2L1
dendritic cell differentiation (GO:0097028)	9.33983e-06	0.000147523	15.7773	182.721	TRPM2,BATF3,FLT3,LILRB1,CCR7,CCL19			alpha-amino acid metabolic process (GO:1901605)	0.00711269	0.109042	5.81631	28.7667	ALDH6A1,MTHFD1,IYD,HNF4A
regulation of interleukin-17 production (GO:0032660)	9.33983e-06	0.000147523	15.7773	182.721	IFNG,IL18,NCKAP1L,SLAMF6,PRKCQ,LY9			regulation of glucose import (GO:0046324)	0.00711269	0.109042	5.81631	28.7667	IRS1,INSR,PRKAG2,SORBS1
positive regulation of leukocyte cell-cell adhesion (GO:1903039)	9.33983e-06	0.000147523	15.7773	182.721	LCK,SIRPG,HLA-DPB1,PRKCQ,CCR2,HLA-DPA1			positive regulation of cholesterol transport (GO:0032376)	0.00813412	0.121684	8.40155	40.4256	SCP2,ABCB4,PON1
regulation of lymphocyte activation (GO:0051249)	1.04346e-05	0.000162156	24.6111	282.299	LCK,SIT1,FCRL3,CCL5,LAT			cellular glucuronidation (GO:0052695)	0.00813412	0.121684	8.40155	40.4256	UGT1A4,UGT1A3,UGT1A9
leukocyte differentiation (GO:0002521)	1.04346e-05	0.000162156	24.6111	282.299	TRPM2,BATF3,FLT3,LILRB1,IKZF1			2-oxoglutarate metabolic process (GO:0006103)	0.00813412	0.121684	8.40155	40.4256	ADHFE1,GPT2,TAT
regulation of small GTPase mediated signal transduction (GO:0051056)	1.13817e-05	0.000173758	4.42936	50.4216	ARHGAP9,RHOH,ARHGAP15,GMIP,ARHGAP25,VAV1,FGD2,FGD3,ABR,ARHGAP30,SH3BP1,ARHGDIB,TAGAP,RAC2			vitamin K metabolic process (GO:0042373)	0.00875241	0.123937	19.5743	92.7514	CYP4F2,CYP4F11
positive regulation of tumor necrosis factor superfamily cytokine production (GO:1903557)	1.14516e-05	0.000173758	11.0609	125.843	CD2,IFNG,CCL3,CYBA,ADAM8,CCL19,RASGRP1			purine nucleobase biosynthetic process (GO:0009113)	0.00875241	0.123937	19.5743	92.7514	MTHFD1,SHMT1
positive regulation of T cell differentiation (GO:0045582)	1.14516e-05	0.000173758	11.0609	125.843	ZAP70,NCKAP1L,ADAM8,GATA3,LILRB2,IL12RB1,LILRB4			protein localization to endoplasmic reticulum exit site (GO:0070973)	0.00875241	0.123937	19.5743	92.7514	SEC16B,CTAGE5
release of sequestered calcium ion into cytosol by endoplasmic reticulum (GO:1903514)	1.27237e-05	0.000188605	52.4113	590.782	RYR1,CCL3,FASLG,CCR5			male genitalia development (GO:0030539)	0.00875241	0.123937	19.5743	92.7514	SHH,SRD5A1
positive regulation of B cell differentiation (GO:0045579)	1.27237e-05	0.000188605	52.4113	590.782	SYK,BTK,CD27,NCKAP1L			negative regulation of cytoplasmic translation (GO:2000766)	0.00875241	0.123937	19.5743	92.7514	CPEB3,CPEB4
positive regulation of CD4-positive, alpha-beta T cell activation (GO:2000516)	1.27237e-05	0.000188605	52.4113	590.782	XCL1,NCKAP1L,PRKCQ,LGALS9			cellular nitrogen compound catabolic process (GO:0044270)	0.00875241	0.123937	19.5743	92.7514	TST,CYP2D6
positive regulation of defense response (GO:0031349)	1.49334e-05	0.00021967	6.1977	68.8683	PTGER4,GBP5,CCL5,CCL4,IL18,CCL3,TLR8,CYBA,ADAM8,CCR2			glutamate catabolic process (GO:0006538)	0.00875241	0.123937	19.5743	92.7514	ALDH5A1,ADHFE1
positive regulation of neutrophil chemotaxis (GO:0090023)	2.17353e-05	0.000314916	13.1457	141.14	CD74,RAC2,XCL1,NCKAP1L,CCR7,CCL19			mitochondrion organization (GO:0007005)	0.00943447	0.130699	2.51436	11.7254	IMMP2L,ALAS1,BNIP3,DNAJA3,MYH14,SIRT5,NDUFS1,USP30,NFE2L1,ATPAF1
positive regulation of immune effector process (GO:0002699)	2.17353e-05	0.000314916	13.1457	141.14	HLA-DMB,IFNG,LILRB1,LGALS9,IL12RB1,CCR2			porphyrin-containing compound biosynthetic process (GO:0006779)	0.00958222	0.130699	7.84105	36.444	ALAD,ALAS1,NFE2L1
regulation of B cell differentiation (GO:0045577)	2.3358e-05	0.000330963	19.6869	209.952	SYK,FCRL3,BTK,CD27,NCKAP1L			anion homeostasis (GO:0055081)	0.00958222	0.130699	7.84105	36.444	MLXIPL,HNF4A,ANGPTL3
regulation of interleukin-4 production (GO:0032673)	2.3358e-05	0.000330963	19.6869	209.952	CD40LG,PRKCQ,GATA3,LGALS9,HAVCR2			modulation by virus of host morphology or physiology (GO:0019048)	0.00958222	0.130699	7.84105	36.444	RXRA,INSR,HIPK2
regulation of T cell mediated cytotoxicity (GO:0001914)	2.3358e-05	0.000330963	19.6869	209.952	PTPRC,RIPK3,XCL1,LILRB1,IL12RB1			positive regulation of carbohydrate metabolic process (GO:0045913)	0.00958222	0.130699	7.84105	36.444	MLXIPL,INSR,ENTPD5
cellular response to interleukin-21 (GO:0098757)	2.49439e-05	0.000345805	39.3065	416.604	STAT1,IL21R,IL2RG,JAK3			response to amino acid (GO:0043200)	0.00988591	0.133857	5.23387	24.1629	SH3BP4,TMBIM6,CPEB3,CPEB4
interleukin-21-mediated signaling pathway (GO:0038114)	2.49439e-05	0.000345805	39.3065	416.604	STAT1,IL21R,IL2RG,JAK3			leukotriene metabolic process (GO:0006691)	0.0111708	0.146413	7.3506	33.0369	CYP4F2,MGST3,CYP4F3
T-helper cell lineage commitment (GO:0002295)	2.49439e-05	0.000345805	39.3065	416.604	SPN,IRF4,SLAMF6,LY9			fatty-acyl-CoA metabolic process (GO:0035337)	0.0111708	0.146413	7.3506	33.0369	HSD17B4,ACSM2A,CBR4
calcium ion transmembrane import into cytosol (GO:0097553)	2.60482e-05	0.000358535	9.53326	100.629	RYR1,TRPM2,PTPRC,LCK,XCL1,CCR7,CCL19			fat-soluble vitamin catabolic process (GO:0042363)	0.0120517	0.146413	15.6586	69.1885	CYP4F2,CYP4F11
positive regulation of interleukin-12 production (GO:0032735)	2.7998e-05	0.00038264	12.4532	130.552	CD40LG,IFNG,CCR7,CCL19,LGALS9,LTB			regulation of mitochondrial fusion (GO:0010635)	0.0120517	0.146413	15.6586	69.1885	BNIP3,OMA1
Fc-gamma receptor signaling pathway involved in phagocytosis (GO:0038096)	2.97074e-05	0.000403142	4.31109	44.9393	SYK,WIPF1,WAS,CD3G,VAV1,FGR,HCK,FCGR3A,ARPC2,NCKAP1L,CD247,FCGR1A,MYO1G			sulfur amino acid biosynthetic process (GO:0000097)	0.0120517	0.146413	15.6586	69.1885	MTHFD1,CTH
regulation of phosphatidylinositol 3-kinase signaling (GO:0014066)	2.99426e-05	0.000403492	5.66472	59.0051	FGR,NCF1,SEMA4D,FLT3,CCL5,IL18,HCLS1,NLRC3,PTPN6,HCST			vesicle transport along actin filament (GO:0030050)	0.0120517	0.146413	15.6586	69.1885	WASL,MYRIP
leukocyte tethering or rolling (GO:0050901)	3.32785e-05	0.000439231	17.8962	184.521	SPN,SELPLG,ITGA4,SELL,GCNT1			reproductive system development (GO:0061458)	0.0120517	0.146413	15.6586	69.1885	SHH,SRD5A1
leukocyte adhesion to vascular endothelial cell (GO:0061756)	3.32785e-05	0.000439231	17.8962	184.521	SPN,SELPLG,ITGA4,SELL,GCNT1			valine metabolic process (GO:0006573)	0.0120517	0.146413	15.6586	69.1885	ALDH6A1,HIBADH
T cell migration (GO:0072678)	3.32785e-05	0.000439231	17.8962	184.521	ZAP70,CXCL9,CCL3,PIK3CD,MYO1G			modification by symbiont of host morphology or physiology (GO:0044003)	0.0120517	0.146413	15.6586	69.1885	RXRA,HIPK2
positive regulation of granulocyte chemotaxis (GO:0071624)	3.56329e-05	0.000467107	11.83	121.165	CD74,RAC2,XCL1,NCKAP1L,CCR7,CCL19			positive regulation of fatty acid beta-oxidation (GO:0032000)	0.0120517	0.146413	15.6586	69.1885	IRS1,PPARA
regulation of calcium ion transport (GO:0051924)	4.12888e-05	0.000537591	7.18995	72.5819	CD84,FCRL3,CCL5,CCL4,CCL3,IL16,LILRB1,LILRB2			epithelial cell differentiation involved in kidney development (GO:0035850)	0.0120517	0.146413	15.6586	69.1885	SALL1,MTSS1
response to cytokine (GO:0034097)	4.38487e-05	0.000565397	4.13758	41.5196	CSF1R,CIITA,FLT3,STAT1,TRAFD1,CXCR4,IL18BP,HCLS1,CCR7,PTPN6,LGALS9,PTPN7,JAK3			tetrahydrofolate interconversion (GO:0035999)	0.0120517	0.146413	15.6586	69.1885	MTHFD1,SHMT1
podosome assembly (GO:0071800)	4.40111e-05	0.000565397	31.4435	315.412	BIN2,NCF1,NCF1B,NCF1C			regulation of transcription involved in cell fate commitment (GO:0060850)	0.0120517	0.146413	15.6586	69.1885	RORC,RORA
negative regulation of B cell activation (GO:0050869)	4.61783e-05	0.000589308	16.404	163.762	CD300A,CTLA4,MNDA,SLA2,SAMSN1			long-chain fatty acid catabolic process (GO:0042758)	0.0120517	0.146413	15.6586	69.1885	ACADL,CYP4F2
tumor necrosis factor-mediated signaling pathway (GO:0033209)	6.08872e-05	0.000771906	4.2953	41.6923	AIM2,CD40LG,CD70,STAT1,TNFRSF18,LTA,TNFRSF8,CD27,LTB,RELT,TNFSF13B,PSMB9			leucine metabolic process (GO:0006551)	0.0120517	0.146413	15.6586	69.1885	MCCC2,IVD
negative regulation of osteoclast differentiation (GO:0045671)	6.26293e-05	0.000782926	15.1414	146.543	GPR55,CCL3,LILRB1,LILRB3,LILRB4			regulation of smoothened signaling pathway (GO:0008589)	0.0120761	0.146413	4.90625	21.6686	SHH,KCTD21,RORA,C16ORF52
regulation of phagocytosis (GO:0050764)	6.29754e-05	0.000782926	8.12922	78.6321	FGR,HCK,FCER1G,SYK,SIRPG,CYBA,DOCK2			regulation of glycogen biosynthetic process (GO:0005979)	0.0129021	0.155412	6.91786	30.0952	IRS1,INSR,SORBS1
regulation of calcium-mediated signaling (GO:0050848)	6.29754e-05	0.000782926	8.12922	78.6321	JSRP1,TRAT1,PLEK,CCL4,CCL3,SLA2,CMKLR1			sensory perception of mechanical stimulus (GO:0050954)	0.0133708	0.160018	3.27733	14.1406	HOMER2,CDH23,MYH14,CRYM,ALDH7A1,SOD1
regulation of neutrophil chemotaxis (GO:0090022)	6.89872e-05	0.000852169	10.2853	98.5499	CD74,RAC2,XCL1,NCKAP1L,CCR7,CCL19			epoxygenase P450 pathway (GO:0019373)	0.014778	0.174606	6.5332	27.5349	CYP2C8,CYP4F2,EPHX2
positive regulation of T cell receptor signaling pathway (GO:0050862)	7.19025e-05	0.000876938	26.2016	249.969	LCK,TRAT1,CD226,KCNN4			glutamate metabolic process (GO:0006536)	0.014778	0.174606	6.5332	27.5349	GCLC,ALDH5A1,TAT
regulation of dendritic cell apoptotic process (GO:2000668)	7.19025e-05	0.000876938	26.2016	249.969	LILRB1,CCR7,CCL19,LGALS9			negative regulation of appetite (GO:0032099)	0.0158049	0.177702	13.0482	54.1165	PPARA,BBS4
negative regulation of immune response (GO:0050777)	0.00010062	0.00121946	7.46894	68.7454	CD300A,TRAFD1,NLRC3,LILRB1,SAMSN1,CCR2,HAVCR2			T-helper 17 cell differentiation (GO:0072539)	0.0158049	0.177702	13.0482	54.1165	RORC,RORA
negative regulation of tumor necrosis factor superfamily cytokine production (GO:1903556)	0.000102494	0.00123441	9.46154	86.9109	GSTP1,PTPN22,NLRC3,LGALS9,SLAMF1,HAVCR2			organophosphate catabolic process (GO:0046434)	0.0158049	0.177702	13.0482	54.1165	PON1,ANGPTL3
negative regulation of interferon-gamma production (GO:0032689)	0.000108738	0.00127804	13.1212	119.752	XCL1,LILRB1,PDCD1LG2,LGALS9,HAVCR2			phospholipid homeostasis (GO:0055091)	0.0158049	0.177702	13.0482	54.1165	HNF4A,ANGPTL3
negative regulation of leukocyte activation (GO:0002695)	0.000110759	0.00127804	22.4574	204.545	CD84,CD300A,CD300LF,HAVCR2			pyrimidine nucleobase metabolic process (GO:0006206)	0.0158049	0.177702	13.0482	54.1165	ALDH6A1,DPYS
regulation of tumor necrosis factor biosynthetic process (GO:0042534)	0.000110759	0.00127804	22.4574	204.545	SPN,TNFRSF8,LILRB1,CCR2			short-chain fatty acid catabolic process (GO:0019626)	0.0158049	0.177702	13.0482	54.1165	MCEE,PCCB
immune response-regulating cell surface receptor signaling pathway (GO:0002768)	0.000110759	0.00127804	22.4574	204.545	FGR,NCR3,LILRB1,LILRB2			sterol metabolic process (GO:0016125)	0.0158415	0.177702	3.63749	15.0778	RXRA,CYP4V2,ANGPTL3,PRKAG2,CYP8B1
myeloid cell activation involved in immune response (GO:0002275)	0.000110759	0.00127804	22.4574	204.545	FCER1G,SYK,DOCK2,SLAMF1			sensory perception of sound (GO:0007605)	0.0158799	0.177702	3.14575	13.0319	HOMER2,CDH23,MYH14,CRYM,ALDH7A1,SOD1
lymphocyte mediated immunity (GO:0002449)	0.000110759	0.00127804	22.4574	204.545	CD8A,KLRD1,SLA2,MYO1G			organonitrogen compound biosynthetic process (GO:1901566)	0.0159022	0.177702	2.30684	9.55331	ALDH3A2,GSTK1,COL4A3BP,MOCS2,GPT2,MGST3,PAH,MGST1,PCTP,CHPT1
positive regulation of T-helper cell differentiation (GO:0045624)	0.000110759	0.00127804	22.4574	204.545	CD86,CD80,IL18,CCL19			glutathione derivative biosynthetic process (GO:1901687)	0.0167997	0.184399	6.18903	25.2908	GSTK1,MGST3,MGST1
response to interleukin-1 (GO:0070555)	0.000114406	0.00131227	5.3165	48.2513	CCL13,CCL8,CCL5,CCL4,XCL2,CCL3,XCL1,LGALS9,CCL19			purine-containing compound biosynthetic process (GO:0072522)	0.0167997	0.184399	6.18903	25.2908	ADAL,MTHFD1,SHMT1
cortical actin cytoskeleton organization (GO:0030866)	0.0001398	0.00157917	12.3005	109.171	FMNL1,WIPF1,PLEK,WAS,NCKAP1L			glutathione derivative metabolic process (GO:1901685)	0.0167997	0.184399	6.18903	25.2908	GSTK1,MGST3,MGST1
positive regulation of defense response to virus by host (GO:0002230)	0.0001398	0.00157917	12.3005	109.171	AIM2,APOBEC3G,STAT1,LILRB1,IL12RB1			response to reactive oxygen species (GO:0000302)	0.0169373	0.184816	3.57117	14.5641	EGLN1,CAT,PXMP2,PDK2,SOD1
antigen processing and presentation of exogenous peptide antigen via MHC class I (GO:0042590)	0.000140134	0.00157917	5.16187	45.8008	FCER1G,NCF1,NCF4,TAP1,CYBB,CYBA,FCGR1A,FCGR1B,PSMB9			regulation of cholesterol biosynthetic process (GO:0045540)	0.0173331	0.188028	4.36022	17.6813	SEC14L2,GPAM,ERLIN2,SOD1
positive regulation of peptidyl-tyrosine phosphorylation (GO:0050731)	0.000158092	0.00177118	4.15513	36.3671	CSF1R,CD74,IFNG,SEMA4D,FLT3,BANK1,CD80,TNFRSF18,CCL5,IL18,HCLS1			regulation of cholesterol metabolic process (GO:0090181)	0.0188377	0.203163	4.24215	16.8494	SEC14L2,ACADL,GPAM,EPHX2
negative regulation of leukocyte apoptotic process (GO:2000107)	0.000162861	0.00181406	19.6492	171.392	HCLS1,LILRB1,CCR7,CCL19			positive regulation of ATP metabolic process (GO:1903580)	0.0189683	0.203388	5.87928	23.3112	MLXIPL,INSR,ENTPD5
regulation of interleukin-1 beta secretion (GO:0050706)	0.000175702	0.00194035	8.4465	73.0345	AIM2,CCL3,TLR8,CCR7,CCL19,LGALS9			acidic amino acid transport (GO:0015800)	0.0199875	0.208297	11.1836	43.7575	SLC1A1,SLC25A13
activation of phospholipase C activity (GO:0007202)	0.00017722	0.00194035	11.5764	99.9979	ITK,GNA15,GPR55,S1PR4,PLCB2			adipose tissue development (GO:0060612)	0.0199875	0.208297	11.1836	43.7575	LRP5,RORC
positive regulation of interleukin-10 production (GO:0032733)	0.00017722	0.00194035	11.5764	99.9979	CD40LG,IRF4,XCL1,LGALS9,TIGIT			mitochondrial protein processing (GO:0034982)	0.0199875	0.208297	11.1836	43.7575	IMMP2L,OMA1
regulation of apoptotic process (GO:0042981)	0.000181121	0.00197186	1.98197	17.0773	CSF1R,BCL2A1,FLT3,GSTP1,FASLG,NLRC4,CD3E,FGD2,FGD3,ABR,STK10,RASSF2,CCND2,CTLA4,TNFRSF8,CD38,NCKAP1L,PIM2,JAK3,RELT,MAP4K1,CD74,SEMA4D,STAT1,TNFRSF18,GZMA,PLAUR,LILRB1,MMP9,VAV1,GZMK,HCK,CD40LG,LCK,IL2RB,CD27,MNDA,EVI2B			negative regulation of alcohol biosynthetic process (GO:1902931)	0.0199875	0.208297	11.1836	43.7575	ERLIN2,SOD1
calcium ion transport (GO:0006816)	0.000184032	0.00199231	4.07704	35.0642	RYR1,TRPM2,CCL8,CCL5,ORAI2,TRPV2,ATP2A3,CCL3,KCNN4,CCR5,MCOLN2			omega-hydroxylase P450 pathway (GO:0097267)	0.0199875	0.208297	11.1836	43.7575	CYP2C8,CYP4F2
regulation of interleukin-8 secretion (GO:2000482)	0.000221822	0.002388	10.9327	91.9834	FCN1,CD2,PTPN22,LGALS9,CD244			cellular response to organic cyclic compound (GO:0071407)	0.0202873	0.21024	2.48038	9.66792	DIAPH1,RIOK3,ABCB4,SHMT1,RORC,RORA,DRD1,NR3C1
positive regulation of interleukin-17 production (GO:0032740)	0.000230606	0.00246877	17.4651	146.266	IL18,SLAMF6,PRKCQ,LY9			cellular modified amino acid biosynthetic process (GO:0042398)	0.0212843	0.219347	5.59902	21.555	GCLC,HAGH,OPLAH
lymphocyte proliferation (GO:0046651)	0.000243932	0.002597	7.88259	65.5723	CD79A,PTPRC,CD40LG,FLT3,ELF4,MS4A1			branching morphogenesis of an epithelial tube (GO:0048754)	0.0220833	0.226324	4.02419	15.344	SHH,SALL1,LRP5,MET
positive regulation of actin filament polymerization (GO:0030838)	0.000261491	0.00276864	6.27844	51.7916	HCK,WIPF1,RAC2,WAS,RHOH,CCR7,NCKAP1L			positive regulation of glucose transport (GO:0010828)	0.023748	0.231411	5.34425	19.9889	IRS1,INSR,SORBS1
negative regulation of interleukin-6 production (GO:0032715)	0.000274477	0.00289026	10.3567	84.9318	SYT11,PTPN22,NLRC3,NCKAP1L,SLAMF1			long-chain fatty acid transport (GO:0015909)	0.023748	0.231411	5.34425	19.9889	CPT2,LCN12,PRKAG2
regulation of osteoclast differentiation (GO:0045670)	0.00028506	0.00298538	7.62792	62.2653	UBASH3B,IFNG,GPR55,CCL3,LILRB3,LILRB4			hexose biosynthetic process (GO:0019319)	0.0238261	0.231411	3.92339	14.6616	PC,SORD,SLC25A10,SLC25A13
granzyme-mediated apoptotic signaling pathway (GO:0008626)	0.000293634	0.00299382	39.2294	319.059	SRGN,GZMB,GZMH			amino sugar metabolic process (GO:0006040)	0.0245757	0.231411	9.78514	36.2637	SLC35A3,GNE
regulation of lymphocyte apoptotic process (GO:0070228)	0.000293634	0.00299382	39.2294	319.059	BTK,CD3G,JAK3			mitotic spindle midzone assembly (GO:0051256)	0.0245757	0.231411	9.78514	36.2637	CDC14C,CDC14B
T-helper 17 cell lineage commitment (GO:0072540)	0.000293634	0.00299382	39.2294	319.059	IRF4,SLAMF6,LY9			L-glutamate transport (GO:0015813)	0.0245757	0.231411	9.78514	36.2637	SLC1A1,SLC25A13
regulation of interleukin-12 secretion (GO:2001182)	0.000293634	0.00299382	39.2294	319.059	TLR8,LILRB1,LGALS9			aspartate family amino acid metabolic process (GO:0009066)	0.0245757	0.231411	9.78514	36.2637	MTHFD1,ADI1
release of sequestered calcium ion into cytosol by sarcoplasmic reticulum (GO:0014808)	0.000293634	0.00299382	39.2294	319.059	RYR1,CCL3,CCR5			positive regulation of glucose import in response to insulin stimulus (GO:2001275)	0.0245757	0.231411	9.78514	36.2637	IRS1,SORBS1
B cell differentiation (GO:0030183)	0.000295745	0.00299947	6.13861	49.8824	CD79B,LYL1,CD79A,ITGA4,FLT3,NFAM1,JAK3			glutamine metabolic process (GO:0006541)	0.0245757	0.231411	9.78514	36.2637	ALDH5A1,GLYATL1
protein homooligomerization (GO:0051260)	0.000315839	0.00312757	3.16283	25.4933	RYR1,GBP5,FCER1G,RIPK3,PRF1,CD3G,NLRC4,CD3E,CD3D,CD79B,CD79A,SYT11,ALOX5AP,CD247			androgen biosynthetic process (GO:0006702)	0.0245757	0.231411	9.78514	36.2637	SRD5A1,HSD17B6
positive regulation of cell adhesion mediated by integrin (GO:0033630)	0.00031649	0.00312757	15.7177	126.657	SYK,CCL5,NCKAP1L,CXCL13			regulation of pH (GO:0006885)	0.0245757	0.231411	9.78514	36.2637	PDK4,PDK2
regulation of adaptive immune response (GO:0002819)	0.00031649	0.00312757	15.7177	126.657	SASH3,RIPK3,IRF1,SAMSN1			actin filament depolymerization (GO:0030042)	0.0245757	0.231411	9.78514	36.2637	CFL2,MICAL3
negative regulation of T cell receptor signaling pathway (GO:0050860)	0.00031649	0.00312757	15.7177	126.657	PVRIG,PTPN22,UBASH3A,LILRB4			regulation of cytoplasmic translation (GO:2000765)	0.0245757	0.231411	9.78514	36.2637	CPEB3,CPEB4
positive regulation of interleukin-8 secretion (GO:2000484)	0.00031649	0.00312757	15.7177	126.657	FCN1,CD2,LGALS9,CD244			positive regulation of circadian rhythm (GO:0042753)	0.0245757	0.231411	9.78514	36.2637	RORC,RORA
positive regulation of tyrosine phosphorylation of STAT protein (GO:0042531)	0.000333509	0.00327101	6.00485	48.0739	CSF1R,IFNG,FLT3,TNFRSF18,CCL5,IL18,HCLS1			actin filament-based transport (GO:0099515)	0.0245757	0.231411	9.78514	36.2637	WASL,MYRIP
regulation of interleukin-10 production (GO:0032653)	0.000336097	0.00327101	9.83838	78.6885	CD40LG,XCL1,PDCD1LG2,TIGIT,JAK3			medium-chain fatty acid metabolic process (GO:0051791)	0.0245757	0.231411	9.78514	36.2637	ABHD2,ACADM
positive regulation of interleukin-1 beta secretion (GO:0050718)	0.000336097	0.00327101	9.83838	78.6885	AIM2,CCL3,TLR8,CCL19,LGALS9			modification-dependent protein catabolic process (GO:0019941)	0.0255289	0.239172	2.36775	8.68477	RNF11,RNF128,KCTD21,TOLLIP,NEDD4,SYVN1,UBR3,PCYOX1
positive regulation of NF-kappaB transcription factor activity (GO:0051092)	0.000374472	0.00362617	3.72665	29.4033	PRKCH,AIM2,CD40LG,RIPK3,PRKCB,BTK,ADAM8,PRKCQ,LGALS9,NLRC4,CARD11			insulin receptor signaling pathway (GO:0008286)	0.026026	0.242604	3.16683	11.5547	IRS1,INSR,PDK4,SORBS1,PDK2
positive regulation of phagocytosis (GO:0050766)	0.00038352	0.00369521	7.16489	56.3599	FCER1G,SIRPG,NCKAP1L,CYBA,CD300LF,DOCK2			positive regulation of glucose import (GO:0046326)	0.0263593	0.243266	5.11163	18.5855	IRS1,INSR,SORBS1
positive regulation of response to external stimulus (GO:0032103)	0.000416842	0.00399629	4.39443	34.201	PTGER4,CD180,CCL4,IL18,CCL3,LY86,CYBA,CCL19,CCR2			monovalent inorganic cation homeostasis (GO:0055067)	0.0263593	0.243266	5.11163	18.5855	CYP4F2,PDK4,PDK2
negative regulation of cytokine secretion (GO:0050710)	0.000441783	0.00421444	6.9538	53.7159	PTGER4,SRGN,SYT11,TLR8,PTPN22,LILRB1			cellular response to acid chemical (GO:0071229)	0.0265531	0.243842	2.77423	10.0666	ABCB4,SHMT1,PDK4,SH3BP4,CPEB3,CPEB4
phospholipase C-activating G-protein coupled receptor signaling pathway (GO:0007200)	0.000452549	0.00429587	4.34062	33.4254	GNA15,P2RY10,GPR65,GPR55,C3AR1,FPR1,FPR3,GPR84,GPR18			regulation of intracellular steroid hormone receptor signaling pathway (GO:0033143)	0.0291179	0.245781	4.89839	17.3227	GPAM,RNF14,HDAC6
positive regulation of inflammatory response (GO:0050729)	0.000466637	0.00440789	4.86179	37.2897	PTGER4,GBP5,CD6,CCL4,IL18,CCL3,ADAM8,CCR2			response to hexose (GO:0009746)	0.0291179	0.245781	4.89839	17.3227	GYS2,GCKR,HNF4A
positive regulation of cell migration (GO:0030335)	0.000470244	0.0044203	2.89671	22.1953	CSF1R,SEMA4A,SEMA4D,TNFRSF18,PIK3CD,MMP9,FGR,PTPRC,GPNMB,IFNG,GLIPR2,CCL5,CCL3,FERMT3,CCR2			negative regulation of leukocyte cell-cell adhesion (GO:1903038)	0.0295467	0.245781	8.69746	30.6306	DUSP3,PPARA
negative regulation of myeloid leukocyte differentiation (GO:0002762)	0.000490088	0.0045201	8.94307	68.1544	GPR55,CCL3,LILRB3,LILRB4,C1QC			positive regulation of nuclear-transcribed mRNA poly(A) tail shortening (GO:0060213)	0.0295467	0.245781	8.69746	30.6306	CPEB3,TOB1
interleukin-18-mediated signaling pathway (GO:0035655)	0.000504318	0.0045201	29.4205	223.37	IL18RAP,IL18,IL18BP			T-helper cell differentiation (GO:0042093)	0.0295467	0.245781	8.69746	30.6306	RORC,RORA
cellular response to interleukin-18 (GO:0071351)	0.000504318	0.0045201	29.4205	223.37	IL18RAP,IL18,IL18BP			carnitine shuttle (GO:0006853)	0.0295467	0.245781	8.69746	30.6306	CPT2,PRKAG2
regulation of T-helper 1 cell differentiation (GO:0045625)	0.000504318	0.0045201	29.4205	223.37	CD80,CCL19,JAK3			pyrimidine nucleoside catabolic process (GO:0046135)	0.0295467	0.245781	8.69746	30.6306	DPYS,UPB1
positive regulation of lymphocyte apoptotic process (GO:0070230)	0.000504318	0.0045201	29.4205	223.37	CCL5,PDCD1,IDO1			negative regulation of fatty acid biosynthetic process (GO:0045717)	0.0295467	0.245781	8.69746	30.6306	ACADL,ERLIN2
regulation of dendritic cell differentiation (GO:2001198)	0.000504318	0.0045201	29.4205	223.37	LILRB1,LILRB2,LGALS9			cellular response to sterol (GO:0036315)	0.0295467	0.245781	8.69746	30.6306	RORC,RORA
negative regulation of T cell mediated immunity (GO:0002710)	0.000504318	0.0045201	29.4205	223.37	PTPRC,XCL1,LILRB1			somite development (GO:0061053)	0.0295467	0.245781	8.69746	30.6306	SHH,MTHFD1
negative regulation of dendritic cell apoptotic process (GO:2000669)	0.000504318	0.0045201	29.4205	223.37	LILRB1,CCR7,CCL19			purine nucleobase metabolic process (GO:0006144)	0.0295467	0.245781	8.69746	30.6306	MTHFD1,SHMT1
regulation of cell-cell adhesion mediated by integrin (GO:0033632)	0.000504318	0.0045201	29.4205	223.37	CCL5,CXCL13,FERMT3			positive regulation of mesenchymal cell proliferation (GO:0002053)	0.0295467	0.245781	8.69746	30.6306	SHH,LRP5
T-helper 1 type immune response (GO:0042088)	0.000504318	0.0045201	29.4205	223.37	EBI3,IL18,IL18BP			regulation of nuclear-transcribed mRNA poly(A) tail shortening (GO:0060211)	0.0295467	0.245781	8.69746	30.6306	CPEB3,TOB1
regulation of cell proliferation (GO:0042127)	0.000511589	0.00456404	1.94226	14.7184	CD86,ITK,CSF1R,CXCL9,FLT3,SIRPG,SLA,GATA3,SLA2,CXCL13,TNFSF13B,CCND2,GPNMB,TNFRSF8,PIM2,JAK3,RELT,CD33,SLAMF1,WARS,SYK,TNFRSF18,EMP3,FGR,HCK,ZAP70,IFNG,LCK,IRF1,BTK,HCLS1,CD27,PTPN6,FOLR2			response to sterol (GO:0036314)	0.0295467	0.245781	8.69746	30.6306	RORC,RORA
cellular response to organic substance (GO:0071310)	0.000519437	0.0046127	3.573	27.0218	CSF1R,FLT3,CCL5,IL18,CCL3,HCLS1,CXCR4,CCR7,PTPN6,PTPN7,IL18BP			fatty acid transmembrane transport (GO:1902001)	0.0295467	0.245781	8.69746	30.6306	CPT2,PRKAG2
positive regulation of immune system process (GO:0002684)	0.00055302	0.00486607	13.0968	98.2273	TNFRSF18,PIK3CD,LILRB2,LGALS9			mitotic spindle elongation (GO:0000022)	0.0295467	0.245781	8.69746	30.6306	CDC14C,CDC14B
ruffle organization (GO:0031529)	0.00055302	0.00486607	13.0968	98.2273	CSF1R,PLEK,CCR7,AIF1			positive regulation of fatty acid oxidation (GO:0046321)	0.0295467	0.245781	8.69746	30.6306	IRS1,PPARA
antigen processing and presentation of exogenous peptide antigen via MHC class I, TAP-dependent (GO:0002479)	0.000560774	0.00491187	4.71618	35.3062	NCF1,NCF4,TAP1,CYBB,CYBA,FCGR1A,FCGR1B,PSMB9			regulation of receptor biosynthetic process (GO:0010869)	0.0295467	0.245781	8.69746	30.6306	PPARA,HDAC6
integrin-mediated signaling pathway (GO:0007229)	0.000584386	0.00507258	5.41475	40.3125	FGR,HCK,SYK,ITGB2,PLEK,LAT,FERMT3			protein carboxylation (GO:0018214)	0.0295467	0.245781	8.69746	30.6306	F7,PROS1
regulation of defense response to virus by virus (GO:0050690)	0.000584481	0.00507258	8.5538	63.6812	HCK,CD8B,LCK,CD247,DOCK2			peptidyl-glutamic acid carboxylation (GO:0017187)	0.0295467	0.245781	8.69746	30.6306	F7,PROS1
positive regulation of cell motility (GO:2000147)	0.000587019	0.00507258	3.10905	23.1328	CSF1R,SEMA4A,SEMA4D,PIK3CD,MMP9,FGR,GPNMB,SPOCK2,CCL5,CCL3,CCR7,CCL19,FERMT3			urate metabolic process (GO:0046415)	0.0295467	0.245781	8.69746	30.6306	GCKR,SLC17A3
positive regulation of JNK cascade (GO:0046330)	0.000613288	0.00527592	4.64658	34.3693	RASSF2,NCF1,CARD9,CD27,CCR7,CCL19,RASGRP1,SLAMF1			protein ubiquitination involved in ubiquitin-dependent protein catabolic process (GO:0042787)	0.0307177	0.254381	3.0202	10.5191	ABTB2,RMND5A,RNF14,NEDD4,KLHL24
regulation of I-kappaB kinase/NF-kappaB signaling (GO:0043122)	0.000644793	0.00552229	2.92766	21.5083	CD74,PRKCB,STAT1,GSTP1,CARD9,RHOH,FASLG,NLRC3,S100B,CCR7,S100A4,LGALS9,CCL19,PIM2			organelle fission (GO:0048285)	0.0320229	0.264011	4.70221	16.1817	SEC16B,PEX19,PEX11G
superoxide metabolic process (GO:0006801)	0.000691876	0.00584756	8.19697	59.642	NCF1,NCF1B,NCF1C,CYBB,CYBA			serine family amino acid biosynthetic process (GO:0009070)	0.0348785	0.276858	7.82731	26.2675	MTHFD1,CTH
positive regulation of interleukin-1 secretion (GO:0050716)	0.000691876	0.00584756	8.19697	59.642	AIM2,CCL3,TLR8,CCL19,LGALS9			regulation of cholesterol homeostasis (GO:2000188)	0.0348785	0.276858	7.82731	26.2675	HNF4A,RORA
regulation of activated T cell proliferation (GO:0046006)	0.000691876	0.00584756	8.19697	59.642	RIPK3,IL18,LGALS9,PDCD1LG2,IL12RB1			nucleoside catabolic process (GO:0009164)	0.0348785	0.276858	7.82731	26.2675	DPYS,UPB1
regulation of T cell migration (GO:2000404)	0.000708972	0.00596589	12.0887	87.6636	SPN,DOCK8,CCL5,AIF1			protein import into peroxisome matrix (GO:0016558)	0.0348785	0.276858	7.82731	26.2675	PEX1,PEX13
response to tumor necrosis factor (GO:0034612)	0.000723452	0.00606127	4.04342	29.2399	CCL13,CCL8,CCL5,CCL4,XCL2,CCL3,XCL1,GATA3,CCL19			regulation of sequestering of triglyceride (GO:0010889)	0.0348785	0.276858	7.82731	26.2675	APOC4,PPARA
apoptotic process (GO:0006915)	0.000744109	0.00620735	2.76117	19.8896	GZMA,ITGB2,PRF1,LY86,CXCR4,GZMB,FASLG,GZMH,CD2,IFNG,IRF1,IL2RA,LTA,MAL,PTPN6			negative regulation of ATP metabolic process (GO:1903579)	0.0348785	0.276858	7.82731	26.2675	MLXIPL,PPARA
response to molecule of bacterial origin (GO:0002237)	0.000779347	0.006358	3.99778	28.6123	CXCL9,CD6,TNFRSF18,TNFRSF8,CD27,PTPN22,LGALS9,CXCL13,RELT			regulation of T cell differentiation in thymus (GO:0033081)	0.0348785	0.276858	7.82731	26.2675	SHH,SOD1
cellular response to prostaglandin E stimulus (GO:0071380)	0.000791945	0.006358	23.5352	168.065	PTGER4,GNG2,PTGER2			negative regulation of fatty acid metabolic process (GO:0045922)	0.0348785	0.276858	7.82731	26.2675	ACADL,ERLIN2
negative regulation of leukocyte mediated cytotoxicity (GO:0001911)	0.000791945	0.006358	23.5352	168.065	PTPRC,LILRB1,LGALS9			dicarboxylic acid transport (GO:0006835)	0.0350736	0.276858	4.52113	15.1472	SLC1A1,SLC25A10,SLC25A13
T-helper 17 cell differentiation (GO:0072539)	0.000791945	0.006358	23.5352	168.065	IRF4,SLAMF6,LY9			regulation of cellular biosynthetic process (GO:0031326)	0.0350736	0.276858	4.52113	15.1472	PDK4,PRKAG2,SIRT5
positive regulation of tumor necrosis factor biosynthetic process (GO:0042535)	0.000791945	0.006358	23.5352	168.065	SPN,TNFRSF8,CCR2			ER to Golgi vesicle-mediated transport (GO:0006888)	0.0375068	0.294809	2.07193	6.80262	NRBP2,F7,CTAGE5,SAR1B,PROS1,DCTN4,GOSR1,MIA3,F5
positive regulation of interleukin-2 biosynthetic process (GO:0045086)	0.000791945	0.006358	23.5352	168.065	CD86,IRF4,CD80			arachidonic acid metabolic process (GO:0019369)	0.0383252	0.299972	3.33785	10.8869	CYP2C8,CYP2D6,CYP4F2,EPHX2
negative regulation of single stranded viral RNA replication via double stranded DNA intermediate (GO:0045869)	0.000791945	0.006358	23.5352	168.065	APOBEC3C,APOBEC3D,APOBEC3G			gland development (GO:0048732)	0.0396512	0.307023	2.80375	9.04949	SHH,THRB,SALL1,MET,SOD1
interleukin-1 beta secretion (GO:0050702)	0.000791945	0.006358	23.5352	168.065	GBP5,AIM2,NLRC4			negative regulation of macrophage derived foam cell differentiation (GO:0010745)	0.0405502	0.307023	7.11537	22.8063	ABCA5,PPARA
DNA cytosine deamination (GO:0070383)	0.000791945	0.006358	23.5352	168.065	APOBEC3C,APOBEC3D,APOBEC3G			regulation of acyl-CoA biosynthetic process (GO:0050812)	0.0405502	0.307023	7.11537	22.8063	PDK4,PDK2
regulation of tyrosine phosphorylation of STAT protein (GO:0042509)	0.000795162	0.006358	5.11314	36.4923	CSF1R,IFNG,FLT3,TNFRSF18,CCL5,IL18,HCLS1			glycerolipid catabolic process (GO:0046503)	0.0405502	0.307023	7.11537	22.8063	ABHD2,ABHD6
regulation of actin cytoskeleton reorganization (GO:2000249)	0.000813366	0.00640837	7.86869	55.9804	CSF1R,TRPM2,HCK,ARHGDIB,HCLS1			regulation of glucose import in response to insulin stimulus (GO:2001273)	0.0405502	0.307023	7.11537	22.8063	IRS1,SORBS1
regulation of defense response to virus by host (GO:0050691)	0.000813366	0.00640837	7.86869	55.9804	AIM2,APOBEC3G,STAT1,LILRB1,IL12RB1			regulation of acetyl-CoA biosynthetic process from pyruvate (GO:0010510)	0.0405502	0.307023	7.11537	22.8063	PDK4,PDK2
positive regulation of phospholipase C activity (GO:0010863)	0.000813366	0.00640837	7.86869	55.9804	ITK,GNA15,GPR55,S1PR4,PLCB2			phosphate ion transport (GO:0006817)	0.0405502	0.307023	7.11537	22.8063	SLC25A10,SLC17A3
positive regulation of B cell activation (GO:0050871)	0.000814764	0.00640837	3.63059	25.823	SASH3,CD74,PTPRC,SYK,FCRL3,BTK,CD27,CD38,NCKAP1L,TNFSF13B			tetrahydrofolate metabolic process (GO:0046653)	0.0405502	0.307023	7.11537	22.8063	MTHFD1,SHMT1
positive regulation of stress-activated MAPK cascade (GO:0032874)	0.000864465	0.00677164	4.38753	30.947	RASSF2,NCF1,CARD9,CD27,CCR7,CCL19,RASGRP1,SLAMF1			cofactor biosynthetic process (GO:0051188)	0.0416069	0.313743	4.19776	13.3467	HSPA9,MOCS2,PANK1
positive regulation of interleukin-1 beta production (GO:0032731)	0.000950073	0.00741211	7.56566	52.6492	AIM2,CCL3,TLR8,CCL19,LGALS9			cellular response to oxygen-containing compound (GO:1901701)	0.0435498	0.327064	1.80559	5.65846	MLXIPL,ABCB4,SHMT1,PXMP2,PDK4,RORC,SH3BP4,RORA,DRD1,CPEB3,PDK2,CPEB4
positive regulation of JAK-STAT cascade (GO:0046427)	0.00106187	0.00821776	4.84328	33.1654	CSF1R,IFNG,FLT3,TNFRSF18,CCL5,IL18,HCLS1			cellular response to amino acid stimulus (GO:0071230)	0.0450865	0.332055	4.0528	12.5603	SH3BP4,CPEB3,CPEB4
positive regulation of cell adhesion (GO:0045785)	0.00106187	0.00821776	4.84328	33.1654	SYK,TNFRSF18,CCL5,SIRPG,CCR7,ADAM8,NCKAP1L			positive regulation of dendrite development (GO:1900006)	0.0450865	0.332055	4.0528	12.5603	CUX2,SS18L1,CPEB3
regulation of platelet activation (GO:0010543)	0.00110975	0.00841466	10.4758	71.2734	FCER1G,SYK,PLEK,PRKCQ			purine ribonucleoside triphosphate metabolic process (GO:0009205)	0.0450865	0.332055	4.0528	12.5603	ENTPD5,NDUFS1,CLPX
innate immune response activating cell surface receptor signaling pathway (GO:0002220)	0.00111905	0.00841466	3.47046	23.5827	FCN1,CLEC4A,FCER1G,SYK,CLEC7A,CLEC10A,CARD9,CLEC4E,CARD11,PSMB9			mitotic cell cycle arrest (GO:0071850)	0.0465414	0.332055	6.52209	20.0059	CDC14C,CDC14B
positive regulation of production of molecular mediator of immune response (GO:0002702)	0.00116591	0.00841466	19.6117	132.462	SASH3,XCL1,CD244			regulation of nuclear-transcribed mRNA catabolic process, deadenylation-dependent decay (GO:1900151)	0.0465414	0.332055	6.52209	20.0059	CPEB3,TOB1
cellular response to interleukin-4 (GO:0071353)	0.00116591	0.00841466	19.6117	132.462	XCL1,GATA3,JAK3			regulation of lipase activity (GO:0060191)	0.0465414	0.332055	6.52209	20.0059	ANGPTL3,PCSK6
sarcoplasmic reticulum calcium ion transport (GO:0070296)	0.00116591	0.00841466	19.6117	132.462	RYR1,CCL3,CCR5			stem cell development (GO:0048864)	0.0465414	0.332055	6.52209	20.0059	SHH,TAPT1
negative regulation of T cell apoptotic process (GO:0070233)	0.00116591	0.00841466	19.6117	132.462	CCL5,PRKCQ,JAK3			neurotransmitter biosynthetic process (GO:0042136)	0.0465414	0.332055	6.52209	20.0059	PAH,ALDH9A1
regulation of T-helper 1 type immune response (GO:0002825)	0.00116591	0.00841466	19.6117	132.462	XCL1,IL12RB1,CCR2			pyrimidine-containing compound catabolic process (GO:0072529)	0.0465414	0.332055	6.52209	20.0059	DPYS,UPB1
regulation of mast cell activation (GO:0033003)	0.00116591	0.00841466	19.6117	132.462	CD84,CD226,CD300LF			thymus development (GO:0048538)	0.0465414	0.332055	6.52209	20.0059	SHH,SOD1
positive regulation of natural killer cell mediated cytotoxicity directed against tumor cell target (GO:0002860)	0.00116591	0.00841466	19.6117	132.462	NCR3,CRTAM,CD226			response to ethanol (GO:0045471)	0.0465414	0.332055	6.52209	20.0059	SOD1,ADH6
regulation of cysteine-type endopeptidase activity involved in apoptotic signaling pathway (GO:2001267)	0.00116591	0.00841466	19.6117	132.462	PLAUR,LGALS9,MMP9			negative regulation of endoplasmic reticulum stress-induced intrinsic apoptotic signaling pathway (GO:1902236)	0.0465414	0.332055	6.52209	20.0059	SYVN1,TMBIM6
interleukin-1 beta production (GO:0032611)	0.00116591	0.00841466	19.6117	132.462	GBP5,AIM2,NLRC4			fatty acid transport (GO:0015908)	0.0465414	0.332055	6.52209	20.0059	LCN12,PPARA
regulation of integrin activation (GO:0033623)	0.00116591	0.00841466	19.6117	132.462	PTGER4,PLEK,CXCL13			glycogen metabolic process (GO:0005977)	0.0487056	0.346165	3.91751	11.8385	GYS2,STBD1,PRKAG2
interleukin-1 secretion (GO:0050701)	0.00116591	0.00841466	19.6117	132.462	GBP5,AIM2,NLRC4			positive regulation of cellular component organization (GO:0051130)	0.0500409	0.354297	2.35628	7.05684	CUX2,TFR2,ABCB4,INSR,BNIP3,FNIP1
positive regulation of natural killer cell mediated immune response to tumor cell (GO:0002857)	0.00116591	0.00841466	19.6117	132.462	NCR3,CRTAM,CD226			epithelial tube morphogenesis (GO:0060562)	0.0524624	0.360311	3.79094	11.1744	SHH,MET,MTSS1
regulation of natural killer cell activation (GO:0032814)	0.00116591	0.00841466	19.6117	132.462	ZNF683,PTPN22,PRDM1			endoplasmic reticulum organization (GO:0007029)	0.0524624	0.360311	3.79094	11.1744	SEC16B,ATL2,TOR1AIP2
positive regulation of myeloid leukocyte mediated immunity (GO:0002888)	0.00116591	0.00841466	19.6117	132.462	FGR,SYK,ITGB2			cellular macromolecular complex assembly (GO:0034622)	0.0524624	0.360311	3.79094	11.1744	CTAGE5,MIA3,ANKS4B
response to interleukin-4 (GO:0070670)	0.00116591	0.00841466	19.6117	132.462	XCL1,GATA3,JAK3			catecholamine metabolic process (GO:0006584)	0.0528327	0.360311	6.02008	17.7028	PAH,DRD1
regulation of homotypic cell-cell adhesion (GO:0034110)	0.00116591	0.00841466	19.6117	132.462	SYK,CCL5,PRKCQ			retinoic acid metabolic process (GO:0042573)	0.0528327	0.360311	6.02008	17.7028	UGT1A3,UGT1A9
positive regulation of chemotaxis (GO:0050921)	0.00119356	0.00858203	5.62695	37.874	CXCL9,XCL1,CCL19,CXCL13,AIF1,CCR2			L-alpha-amino acid transmembrane transport (GO:1902475)	0.0528327	0.360311	6.02008	17.7028	SLC1A1,SLC25A13
regulation of peptidyl-tyrosine phosphorylation (GO:0050730)	0.00128787	0.00922572	4.10157	27.295	CD74,SEMA4D,BANK1,CD80,ITGB2,HCLS1,PTPN6,SAMSN1			lipoxygenase pathway (GO:0019372)	0.0528327	0.360311	6.02008	17.7028	PON3,PON1
positive regulation of protein kinase activity (GO:0045860)	0.00133463	0.00952533	2.97234	19.6742	MAP4K1,STK10,CSF1R,RASSF2,PTPRC,RIPK3,IFNG,CCL5,CCR7,LCP2,CCL19,LAT			pyrimidine nucleoside metabolic process (GO:0006213)	0.0528327	0.360311	6.02008	17.7028	DPYS,UPB1
positive regulation of interleukin-2 production (GO:0032743)	0.00136	0.009635	9.82056	64.8184	CD86,IRF4,CD80,CCR2			regulation of exit from mitosis (GO:0007096)	0.0528327	0.360311	6.02008	17.7028	CDC14C,CDC14B
cell projection assembly (GO:0030031)	0.00136	0.009635	9.82056	64.8184	PARVG,RAC2,RHOH,NCKAP1L			positive regulation of cellular response to insulin stimulus (GO:1900078)	0.0528327	0.360311	6.02008	17.7028	IRS1,SORBS1
positive regulation of leukocyte migration (GO:0002687)	0.00146306	0.0103272	6.78196	44.2674	CXCL9,TNFRSF18,XCL1,ADAM8,CXCL13			protein maturation (GO:0051604)	0.0569227	0.386782	2.51515	7.20858	F7,XPNPEP3,LONP2,PMPCB,PCSK6
myeloid leukocyte differentiation (GO:0002573)	0.00148202	0.0104228	5.37063	34.9861	CSF1R,BATF3,PIK3CD,CCR7,CCL19,MMP9			regulation of mitotic nuclear division (GO:0007088)	0.059342	0.39216	2.48319	7.01361	TOM1L1,INSR,LRP5,CDC14C,CDC14B
regulation of cytokine production (GO:0001817)	0.00155649	0.0109068	3.59211	23.2242	ZBP1,CD83,RIPK3,GPNMB,NFAM1,CCR7,GATA3,CARD11,CCR2			positive regulation of nuclear-transcribed mRNA catabolic process, deadenylation-dependent decay (GO:1900153)	0.0594054	0.39216	5.58979	15.782	CPEB3,TOB1
divalent metal ion transport (GO:0070838)	0.00161205	0.0109764	3.94715	25.3812	RYR1,TRPM2,CCL8,CCL5,ATP2A3,CCL3,CCR5,KCNN4			positive regulation of dendrite morphogenesis (GO:0050775)	0.0594054	0.39216	5.58979	15.782	CUX2,SS18L1
superoxide anion generation (GO:0042554)	0.00163478	0.0109764	16.8091	107.852	NCF1,CYBB,CYBA			embryonic digit morphogenesis (GO:0042733)	0.0594054	0.39216	5.58979	15.782	SHH,SALL1
regulation of single stranded viral RNA replication via double stranded DNA intermediate (GO:0045091)	0.00163478	0.0109764	16.8091	107.852	APOBEC3C,APOBEC3D,APOBEC3G			protein deacylation (GO:0035601)	0.0594054	0.39216	5.58979	15.782	SIRT5,HDAC6
T cell chemotaxis (GO:0010818)	0.00163478	0.0109764	16.8091	107.852	CXCL9,CCL3,PIK3CD			negative regulation of steroid biosynthetic process (GO:0010894)	0.0594054	0.39216	5.58979	15.782	ERLIN2,SOD1
regulation of granulocyte differentiation (GO:0030852)	0.00163478	0.0109764	16.8091	107.852	HCLS1,EVI2B,C1QC			positive regulation of cilium assembly (GO:0045724)	0.0594054	0.39216	5.58979	15.782	TAPT1,BBS4
negative regulation of B cell proliferation (GO:0030889)	0.00163478	0.0109764	16.8091	107.852	CD300A,CTLA4,MNDA			genitalia development (GO:0048806)	0.0594054	0.39216	5.58979	15.782	SHH,SRD5A1
regulation of natural killer cell mediated cytotoxicity directed against tumor cell target (GO:0002858)	0.00163478	0.0109764	16.8091	107.852	NCR3,CRTAM,CD226
complement receptor mediated signaling pathway (GO:0002430)	0.00163478	0.0109764	16.8091	107.852	C3AR1,FPR1,FPR3
positive regulation of interleukin-13 production (GO:0032736)	0.00163478	0.0109764	16.8091	107.852	IRF4,GATA3,LGALS9
T cell homeostasis (GO:0043029)	0.00163478	0.0109764	16.8091	107.852	RIPK3,NCKAP1L,JAK3
positive regulation of adaptive immune response based on somatic recombination of immune receptors built from immunoglobulin superfamily domains (GO:0002824)	0.00163478	0.0109764	16.8091	107.852	PRKCQ,IL12RB1,CCR2
positive regulation of type 2 immune response (GO:0002830)	0.00163478	0.0109764	16.8091	107.852	CD86,IL18,XCL1
positive regulation of cellular component movement (GO:0051272)	0.00164711	0.0109826	9.24241	59.2321	CSF1R,SPOCK2,CCR7,CCL19
regulation of interleukin-2 production (GO:0032663)	0.00164711	0.0109826	9.24241	59.2321	TBX21,XCL1,CCR2,HAVCR2
positive regulation of protein phosphorylation (GO:0001934)	0.00173162	0.0115063	2.14262	13.6243	CSF1R,CD74,SEMA4D,FLT3,FCRL3,CD80,PLAUR,RASGRP1,MMP9,PTPRC,RASSF2,CCND2,GPNMB,IFNG,BANK1,HCLS1,CD27,LCP2,CCR7,CCL19,LAT
MAPK cascade (GO:0000165)	0.00179076	0.0118584	2.42735	15.3533	MAP4K1,PTGER4,IL18,CSF2RB,RASAL3,IL2RG,RASGRP1,PSMB9,CCL5,IL2RA,IL2RB,CCL3,LGALS9,CCR5,JAK3,LAT
vascular endothelial growth factor receptor signaling pathway (GO:0048010)	0.00180271	0.0118966	4.38066	27.6791	NCF1,SH2D2A,NCF4,CYBB,CYBA,NCKAP1L,VAV1
regulation of JNK cascade (GO:0046328)	0.00186184	0.0122449	3.85049	24.2049	RASSF2,NCF1,CARD9,CD27,CCR7,CCL19,RASGRP1,SLAMF1
endoderm formation (GO:0001706)	0.00190268	0.012471	6.34376	39.7404	EOMES,DUSP2,ITGA4,ITGB2,MMP9
regulation of bone resorption (GO:0045124)	0.00197375	0.0128494	8.72849	54.3595	CSF1R,SYK,UBASH3B,ADAM8
positive regulation of phosphatase activity (GO:0010922)	0.00197375	0.0128494	8.72849	54.3595	RIPK3,IFNG,CD300A,PLEK
positive regulation of kinase activity (GO:0033674)	0.00213008	0.0138204	3.41853	21.0294	CSF1R,CD74,RASSF2,PTPRC,FLT3,CCR7,LCP2,CCL19,LAT
positive regulation of programmed cell death (GO:0043068)	0.00214889	0.0138451	2.46119	15.1186	RIPK3,BCL2A1,GZMA,LILRB1,FASLG,NLRC4,VAV1,FGD2,FGD3,GZMK,ABR,RASSF2,CTLA4,TNFRSF8,MNDA
positive regulation of smooth muscle cell proliferation (GO:0048661)	0.00215544	0.0138451	6.1452	37.7301	STAT1,CCL5,IL18,AIF1,MMP9
positive regulation of multi-organism process (GO:0043902)	0.00215544	0.0138451	6.1452	37.7301	IFNG,CD180,PRF1,LY86,CYBA
cellular response to prostaglandin stimulus (GO:0071379)	0.00220629	0.0139853	14.7072	89.956	PTGER4,GNG2,PTGER2
regulation of leukocyte cell-cell adhesion (GO:1903037)	0.00220629	0.0139853	14.7072	89.956	SIT1,CCL5,LAT
positive regulation of leukocyte degranulation (GO:0043302)	0.00220629	0.0139853	14.7072	89.956	FGR,SYK,ITGB2
cytidine to uridine editing (GO:0016554)	0.00220629	0.0139853	14.7072	89.956	APOBEC3C,APOBEC3D,APOBEC3G
positive regulation of innate immune response (GO:0045089)	0.0024318	0.0153642	5.95868	35.866	ZBP1,GBP5,CCL5,TLR8,ADAM8
negative regulation of intracellular signal transduction (GO:1902532)	0.00246133	0.0154999	2.90184	17.4315	BCL2A1,SH3BP1,STAT1,GSTP1,PLEK,PLAUR,RHOH,NLRC3,SLA2,ARHGAP25,MMP9
negative regulation of metabolic process (GO:0009892)	0.00288743	0.017812	13.0724	76.4396	GZMK,GSTP1,GZMA
regulation of interleukin-2 biosynthetic process (GO:0045076)	0.00288743	0.017812	13.0724	76.4396	CD86,IRF4,CD80
negative regulation by host of viral transcription (GO:0043922)	0.00288743	0.017812	13.0724	76.4396	CCL5,CCL4,CCL3
regulation of antigen receptor-mediated signaling pathway (GO:0050854)	0.00288743	0.017812	13.0724	76.4396	PTPRC,CD300A,PTPN22
DNA deamination (GO:0045006)	0.00288743	0.017812	13.0724	76.4396	APOBEC3C,APOBEC3D,APOBEC3G
positive regulation of granulocyte macrophage colony-stimulating factor production (GO:0032725)	0.00288743	0.017812	13.0724	76.4396	CD80,IL18,RASGRP1
hemopoiesis (GO:0030097)	0.00289318	0.017812	3.9985	23.3728	LYL1,CSF1R,PTPRC,FLT3,LCK,PLEK,RUNX3
positive regulation of Ras protein signal transduction (GO:0046579)	0.00306034	0.0187314	5.6176	32.5216	P2RY10,GPR65,GPR55,RASGRP1,GPR18
positive regulation of sequence-specific DNA binding transcription factor activity (GO:0051091)	0.00306195	0.0187314	2.55021	14.7624	PRKCH,FZD2,RIPK3,PRKCB,NFAM1,NLRC4,CD40LG,AIM2,BTK,PRKCQ,ADAM8,LGALS9,CARD11
positive regulation of cytoskeleton organization (GO:0051495)	0.00311552	0.0189558	3.94118	22.7459	HCK,PLEK,RAC2,RHOH,HCLS1,CCR7,NCKAP1L
regulation of inflammatory response (GO:0050727)	0.00311831	0.0189558	2.80751	16.2006	PTGER4,HCK,CCL5,CCL4,IL18,CCL3,XCL1,NLRC3,GATA3,TNFAIP8L2,CCR2
receptor metabolic process (GO:0043112)	0.00319269	0.0191935	4.54251	26.1053	FCER1G,RAB31,SYK,ITGB2,LILRB1,LGMN
macromolecular complex assembly (GO:0065003)	0.00320307	0.0191935	3.20179	18.39	CD74,SLC7A7,WIPF1,IL2RB,WAS,LPXN,NCKAP1L,CD3G,CD3E
heterotypic cell-cell adhesion (GO:0034113)	0.00321718	0.0191935	7.48041	42.932	CD2,ITGA4,ITGB2,LILRB2
positive regulation of phosphatidylinositol 3-kinase activity (GO:0043552)	0.00321718	0.0191935	7.48041	42.932	FGR,FLT3,CCR7,CCL19
response to alcohol (GO:0097305)	0.00321718	0.0191935	7.48041	42.932	CCL3,CCR7,CCL19,CCR5
positive regulation of Rho protein signal transduction (GO:0035025)	0.00321718	0.0191935	7.48041	42.932	P2RY10,GPR65,GPR55,GPR18
stimulatory C-type lectin receptor signaling pathway (GO:0002223)	0.00338596	0.0201381	3.17304	18.0486	CLEC4A,FCER1G,SYK,CLEC7A,CLEC10A,CARD9,CLEC4E,CARD11,PSMB9
regulation of interleukin-1 beta production (GO:0032651)	0.00368449	0.0213213	11.7646	65.9243	AIM2,GSTP1,CCR7
regulation of superoxide anion generation (GO:0032928)	0.00368449	0.0213213	11.7646	65.9243	SYK,GSTP1,ITGB2
positive regulation of T cell mediated cytotoxicity (GO:0001916)	0.00368449	0.0213213	11.7646	65.9243	NCR3,XCL1,IL12RB1
regulation of granulocyte macrophage colony-stimulating factor production (GO:0032645)	0.00368449	0.0213213	11.7646	65.9243	CD84,IL18,RASGRP1
cellular response to interleukin-15 (GO:0071350)	0.00368449	0.0213213	11.7646	65.9243	IL2RB,IL2RG,JAK3
cellular response to low-density lipoprotein particle stimulus (GO:0071404)	0.00368449	0.0213213	11.7646	65.9243	FCER1G,SYK,ITGB2
interleukin-15-mediated signaling pathway (GO:0035723)	0.00368449	0.0213213	11.7646	65.9243	IL2RB,IL2RG,JAK3
regulation of leukocyte migration (GO:0002685)	0.00368449	0.0213213	11.7646	65.9243	STK10,TNFRSF18,RAC2
negative regulation of interleukin-10 production (GO:0032693)	0.00368449	0.0213213	11.7646	65.9243	LILRB1,PDCD1LG2,JAK3
regulation of interleukin-6 production (GO:0032675)	0.00379828	0.021914	5.3134	29.6127	NLRC3,NCKAP1L,CYBA,LILRB2,SLAMF1
cellular divalent inorganic cation homeostasis (GO:0072503)	0.00382916	0.0220262	3.39313	18.8831	CCL13,CCL8,LCK,CCL5,ATP2A3,CCL3,CCL19,CCR2
protein phosphorylation (GO:0006468)	0.00384796	0.0220685	1.9573	10.883	MAP4K1,CSF1R,PRKCH,RIPK3,SYK,PRKCB,FLT3,GMFG,PIK3CD,RUNX3,FGR,STK10,HCK,ZAP70,LCK,STK17B,BTK,PRKCQ,PTPN6,PIM2,JAK3,HCST
regulation of protein kinase activity (GO:0045859)	0.00392678	0.0224537	2.8844	15.9794	FGR,RASSF2,PTPRC,WARS,UBASH3B,GSTP1,CCR7,LCP2,CCL19,LAT
negative regulation of peptidyl-tyrosine phosphorylation (GO:0050732)	0.00429112	0.0243923	6.82924	37.2276	SEMA4D,CD300A,PTPN6,SAMSN1
positive regulation of lipid kinase activity (GO:0090218)	0.00429112	0.0243923	6.82924	37.2276	FGR,FLT3,CCR7,CCL19
second-messenger-mediated signaling (GO:0019932)	0.00446069	0.0252816	4.21718	22.8253	BTK,FPR1,CCL3,CXCR4,CCR5,LAT
positive regulation of lymphocyte activation (GO:0051251)	0.00457541	0.0257103	3.28659	17.705	LCK,SIRPG,HLA-DPB1,PRKCQ,NCKAP1L,CCR7,CCR2,HLA-DPA1
phagocytosis, engulfment (GO:0006911)	0.00457541	0.0257103	3.28659	17.705	BIN2,SH3BP1,ITGB2,RAC2,RHOH,FCGR1A,ARHGAP25,AIF1
myeloid dendritic cell activation (GO:0001773)	0.00460303	0.0257103	10.6945	57.5477	BATF3,DOCK2,SLAMF1
neutrophil activation (GO:0042119)	0.00460303	0.0257103	10.6945	57.5477	FCER1G,SYK,CCL5
regulation of interferon-gamma biosynthetic process (GO:0045072)	0.00460303	0.0257103	10.6945	57.5477	EBI3,TLR8,LILRB1
positive regulation of interleukin-8 production (GO:0032757)	0.00465556	0.0258538	5.0404	27.0654	FCN1,CD2,TLR8,LGALS9,CD244
regulation of smooth muscle cell proliferation (GO:0048660)	0.00465556	0.0258538	5.0404	27.0654	IFNG,STAT1,CCL5,IL18,AIF1
positive regulation of apoptotic process (GO:0043065)	0.00474663	0.0262838	2.18216	11.6752	BCL2A1,GZMA,LILRB1,FASLG,NLRC4,VAV1,FGD2,FGD3,GZMK,ABR,RASSF2,STK17B,CCL3,CTLA4,TNFRSF8,MNDA
positive regulation of phosphate metabolic process (GO:0045937)	0.0049089	0.02695	6.54435	34.7944	IFNG,CCL5,NCKAP1L,CD244
positive regulation of cytosolic calcium ion concentration involved in phospholipase C-activating G-protein coupled signaling pathway (GO:0051482)	0.0049089	0.02695	6.54435	34.7944	P2RY10,GPR65,GPR55,GPR18
positive regulation of phospholipid metabolic process (GO:1903727)	0.0049089	0.02695	6.54435	34.7944	FGR,FLT3,CCR7,CCL19
cellular response to molecule of bacterial origin (GO:0071219)	0.00505761	0.0276876	3.5816	18.9354	CD86,CD80,GSTP1,LILRB1,PDCD1LG2,LILRB2,CCR5
positive regulation of cell proliferation (GO:0008284)	0.00524968	0.0286576	1.96947	10.3389	CD86,CSF1R,CD74,PRKCH,STAT1,FLT3,SIRPG,IL18,AIF1,TNFSF13B,HCK,PTPRC,CCND2,IFNG,CCL5,HCLS1,PTPN6,HPSE,FOLR2,SLAMF1
cortical cytoskeleton organization (GO:0030865)	0.00558362	0.0300656	6.28226	32.5918	FMNL1,PLEK,EPB41L3,NCKAP1L
B cell proliferation (GO:0042100)	0.00558362	0.0300656	6.28226	32.5918	CD79A,PTPRC,CD40LG,MS4A1
negative regulation of cell adhesion (GO:0007162)	0.0056304	0.0300656	4.00213	20.7293	SPN,ADAMDEC1,PTPRC,SEMA4D,ARHGDIB,LPXN
positive regulation of alpha-beta T cell activation (GO:0046635)	0.00564802	0.0300656	9.80282	50.7438	SYK,EBI3,CCR2
regulation of tumor necrosis factor secretion (GO:1904467)	0.00564802	0.0300656	9.80282	50.7438	SYT11,LGALS9,HAVCR2
negative regulation of interleukin-2 production (GO:0032703)	0.00564802	0.0300656	9.80282	50.7438	TBX21,XCL1,HAVCR2
amide transport (GO:0042886)	0.00564802	0.0300656	9.80282	50.7438	TAP1,FOLR2,PLTP
negative regulation of cytokine production involved in immune response (GO:0002719)	0.00564802	0.0300656	9.80282	50.7438	XCL1,LILRB1,JAK3
base conversion or substitution editing (GO:0016553)	0.00564802	0.0300656	9.80282	50.7438	APOBEC3C,APOBEC3D,APOBEC3G
calcium ion homeostasis (GO:0055074)	0.00612309	0.0324154	3.44675	17.5636	CCL13,CCL8,CCL5,ATP2A3,CCL3,CCL19,CCR2
regulation of MAP kinase activity (GO:0043405)	0.00612309	0.0324154	3.44675	17.5636	FLT3,CD300A,GSTP1,ADAM8,RASGRP1,PIK3R6,PIK3R5
heterophilic cell-cell adhesion via plasma membrane cell adhesion molecules (GO:0007157)	0.00618673	0.0326625	4.67965	23.7977	NCR3,CD6,CRTAM,CD226,TIGIT
positive regulation of phosphorylation (GO:0042327)	0.00628454	0.0330883	2.42188	12.2781	CD74,CSF1R,CCND2,GPNMB,IFNG,SEMA4D,FLT3,CCL5,PLAUR,NCKAP1L,RASGRP1,MMP9
phosphatidylinositol 3-kinase signaling (GO:0014065)	0.00631751	0.0331712	6.04032	30.5908	PIK3CD,GATA3,PIK3R6,PIK3R5
positive regulation of protein complex assembly (GO:0031334)	0.00651293	0.0341044	3.40403	17.1358	GBP5,WARS,AIM2,IFNG,PLEK,LCP1,CXCL13
regulation of actin nucleation (GO:0051125)	0.0068238	0.0354433	9.04829	45.1269	WIPF1,WAS,CORO1A
negative regulation of immune effector process (GO:0002698)	0.0068238	0.0354433	9.04829	45.1269	CD300A,LILRB1,HAVCR2
regulation of interferon-alpha production (GO:0032647)	0.0068238	0.0354433	9.04829	45.1269	STAT1,NLRC3,HAVCR2
regulation of actin filament polymerization (GO:0030833)	0.00700966	0.0363108	3.80789	18.8889	HCK,RAC2,RHOH,HCLS1,CCR7,NCKAP1L
regulation of cytokine secretion (GO:0050707)	0.00711269	0.0367457	5.81631	28.7667	PTGER4,SRGN,FGR,CRTAM
protein tetramerization (GO:0051262)	0.00734762	0.0378579	3.32166	16.3206	RYR1,GBP5,CD79A,CD74,SYT11,CCL5,CD247
regulation of humoral immune response (GO:0002920)	0.00749343	0.0385062	3.00348	14.6982	C1QB,C1QA,CR1,CD19,C3AR1,CCR7,CXCL13,C1QC
regulation of immune effector process (GO:0002697)	0.0078882	0.040427	2.975	14.4061	ZNF683,C1QB,C1QA,CR1,IRF4,CD19,C3AR1,C1QC
positive regulation of myeloid leukocyte differentiation (GO:0002763)	0.0079712	0.0405025	5.60829	27.0988	CD74,IFNG,HCLS1,EVI2B
positive regulation of protein modification process (GO:0031401)	0.00802301	0.0405025	2.58063	12.4527	CSF1R,CD74,CCND2,IFNG,GPNMB,SEMA4D,PLAUR,LILRB2,RASGRP1,MMP9
positive regulation of I-kappaB kinase/NF-kappaB signaling (GO:0043123)	0.00802301	0.0405025	2.58063	12.4527	CD74,PRKCB,CARD9,S100A4,FASLG,CCR7,PIM2,LGALS9,CCL19,S100B
receptor internalization (GO:0031623)	0.00804089	0.0405025	4.367	21.063	FCER1G,RAB31,SYK,ITGB2,LILRB1
calcium-mediated signaling (GO:0019722)	0.00805534	0.0405025	3.68851	17.7839	TRPM2,BTK,CCL3,CXCR4,CCR5,LAT
glycosphingolipid biosynthetic process (GO:0006688)	0.00813412	0.0405025	8.40155	40.4256	ST8SIA1,ST8SIA4,ST6GALNAC5
regulation of transposition (GO:0010528)	0.00813412	0.0405025	8.40155	40.4256	APOBEC3C,APOBEC3D,APOBEC3G
positive regulation of monocyte chemotaxis (GO:0090026)	0.00813412	0.0405025	8.40155	40.4256	CCL5,AIF1,CCR2
positive regulation of response to biotic stimulus (GO:0002833)	0.00813412	0.0405025	8.40155	40.4256	CD180,LY86,CYBA
negative regulation of intracellular transport (GO:0032387)	0.00813412	0.0405025	8.40155	40.4256	CD84,CD300A,LGALS9
response to purine-containing compound (GO:0014074)	0.00813412	0.0405025	8.40155	40.4256	RYR1,TRPM2,STAT1
response to lipid (GO:0033993)	0.00869154	0.0415416	2.71017	12.8609	CXCL9,CD6,TNFRSF18,TNFRSF8,CD27,PTPN22,LGALS9,CXCL13,RELT
positive regulation of cellular extravasation (GO:0002693)	0.00875241	0.0415416	19.5743	92.7514	ADAM8,CCR2
B cell chemotaxis (GO:0035754)	0.00875241	0.0415416	19.5743	92.7514	PIK3CD,CXCL13
positive regulation of T-helper 17 type immune response (GO:2000318)	0.00875241	0.0415416	19.5743	92.7514	PRKCQ,IL12RB1
regulation of phagocytosis, engulfment (GO:0060099)	0.00875241	0.0415416	19.5743	92.7514	CD300A,NCKAP1L
regulation of T cell tolerance induction (GO:0002664)	0.00875241	0.0415416	19.5743	92.7514	IL2RA,LILRB2
regulation of thymocyte apoptotic process (GO:0070243)	0.00875241	0.0415416	19.5743	92.7514	ADAM8,JAK3
positive regulation of granulocyte differentiation (GO:0030854)	0.00875241	0.0415416	19.5743	92.7514	HCLS1,EVI2B
immune response-inhibiting cell surface receptor signaling pathway (GO:0002767)	0.00875241	0.0415416	19.5743	92.7514	LILRB1,LILRB2
positive regulation of T-helper 2 cell differentiation (GO:0045630)	0.00875241	0.0415416	19.5743	92.7514	CD86,IL18
regulation of interleukin-10 secretion (GO:2001179)	0.00875241	0.0415416	19.5743	92.7514	LILRB1,LGALS9
regulation of T-helper 17 cell lineage commitment (GO:2000328)	0.00875241	0.0415416	19.5743	92.7514	TBX21,IL12RB1
regulation of inositol phosphate biosynthetic process (GO:0010919)	0.00875241	0.0415416	19.5743	92.7514	PLEK,CD244
positive regulation of antigen processing and presentation (GO:0002579)	0.00875241	0.0415416	19.5743	92.7514	CCR7,CCL19
regulation of dendritic cell chemotaxis (GO:2000508)	0.00875241	0.0415416	19.5743	92.7514	CCR7,LGALS9
regulation of natural killer cell proliferation (GO:0032817)	0.00875241	0.0415416	19.5743	92.7514	IL18,PTPN22
positive regulation of dendritic cell antigen processing and presentation (GO:0002606)	0.00875241	0.0415416	19.5743	92.7514	CCR7,CCL19
negative regulation of interleukin-6 secretion (GO:1900165)	0.00875241	0.0415416	19.5743	92.7514	SYT11,PTPN22
regulation of interleukin-13 secretion (GO:2000665)	0.00875241	0.0415416	19.5743	92.7514	GATA3,LGALS9
phosphorylation (GO:0016310)	0.00878443	0.0415912	1.9415	9.19258	MAP4K1,PRKCH,SYK,PRKCB,GMFG,DGKA,PIK3CD,RUNX3,FGR,STK10,HCK,ZAP70,LCK,STK17B,BTK,PIM2,JAK3,HCST
regulation of phosphatidylinositol 3-kinase activity (GO:0043551)	0.00889498	0.0419086	5.41463	25.5693	FGR,FLT3,CCR7,CCL19
positive regulation of locomotion (GO:0040017)	0.00889498	0.0419086	5.41463	25.5693	CSF1R,SPOCK2,CCR7,CCL19
negative regulation of fibroblast proliferation (GO:0048147)	0.00958222	0.0450365	7.84105	36.444	CD300A,GSTP1,NLRC3
positive regulation of protein serine/threonine kinase activity (GO:0071902)	0.00962506	0.0451277	2.86622	13.309	CSF1R,CCND2,IFNG,FLT3,ADAM8,RASGRP1,PIK3R6,PIK3R5
positive regulation of DNA binding (GO:0043388)	0.00988591	0.0462382	5.23387	24.1629	PYHIN1,PLAUR,GATA3,MMP9
cellular metal ion homeostasis (GO:0006875)	0.0103272	0.0481853	3.09677	14.1615	CCL13,CCL8,CCL5,ATP2A3,CCL3,CCL19,CCR2
negative regulation of apoptotic process (GO:0043066)	0.010901	0.0507395	1.79863	8.12783	CSF1R,CD74,PRKCH,SEMA4D,BCL2A1,FLT3,GSTP1,PLAUR,MMP9,HCK,CD40LG,CCND2,IL2RB,HCLS1,CD27,CD38,NCKAP1L,ADAM8,PIM2,EVI2B,LGMN
erythrocyte differentiation (GO:0030218)	0.0109457	0.0508251	5.06478	22.8665	HCLS1,NCKAP1L,IKZF1,JAK3
regulation of acute inflammatory response (GO:0002673)	0.0111034	0.0513751	2.7897	12.555	C1QB,C1QA,CR1,CD19,GSTP1,C3AR1,ADAM8,C1QC
negative regulation of transposition (GO:0010529)	0.0111708	0.0513751	7.3506	33.0369	APOBEC3C,APOBEC3D,APOBEC3G
positive regulation of mononuclear cell migration (GO:0071677)	0.0111708	0.0513751	7.3506	33.0369	CCL5,AIF1,CCR2
Rac protein signal transduction (GO:0016601)	0.0111708	0.0513751	7.3506	33.0369	RAC2,RHOH,AIF1
membrane raft polarization (GO:0001766)	0.0120517	0.0524114	15.6586	69.1885	CD2,MAL
cellular response to interferon-alpha (GO:0035457)	0.0120517	0.0524114	15.6586	69.1885	PYHIN1,GATA3
regulation of monocyte chemotactic protein-1 production (GO:0071637)	0.0120517	0.0524114	15.6586	69.1885	GSTP1,LGALS9
positive regulation of dendritic cell chemotaxis (GO:2000510)	0.0120517	0.0524114	15.6586	69.1885	CCR7,LGALS9
positive regulation of mast cell degranulation (GO:0043306)	0.0120517	0.0524114	15.6586	69.1885	FGR,SYK
regulation of lymphocyte migration (GO:2000401)	0.0120517	0.0524114	15.6586	69.1885	SPN,STK10
negative regulation of type 2 immune response (GO:0002829)	0.0120517	0.0524114	15.6586	69.1885	TBX21,CCR2
leukocyte aggregation (GO:0070486)	0.0120517	0.0524114	15.6586	69.1885	SEMA4D,RAC2
membrane raft distribution (GO:0031580)	0.0120517	0.0524114	15.6586	69.1885	CD2,MAL
regulation of T-helper 17 type immune response (GO:2000316)	0.0120517	0.0524114	15.6586	69.1885	PRKCQ,IL12RB1
positive regulation of killing of cells of other organism (GO:0051712)	0.0120517	0.0524114	15.6586	69.1885	IFNG,PRF1
positive regulation of macrophage migration (GO:1905523)	0.0120517	0.0524114	15.6586	69.1885	CCL5,CMKLR1
positive regulation of NK T cell activation (GO:0051135)	0.0120517	0.0524114	15.6586	69.1885	IL18,RASAL3
membrane fusion involved in viral entry into host cell (GO:0039663)	0.0120517	0.0524114	15.6586	69.1885	CXCR4,CCR5
granulocyte migration (GO:0097530)	0.0120517	0.0524114	15.6586	69.1885	ITGB2,CCL3
regulation of alpha-beta T cell differentiation (GO:0046637)	0.0120517	0.0524114	15.6586	69.1885	ZNF683,PRDM1
negative regulation of alpha-beta T cell activation (GO:0046636)	0.0120517	0.0524114	15.6586	69.1885	CD300A,LILRB1
fusion of virus membrane with host plasma membrane (GO:0019064)	0.0120517	0.0524114	15.6586	69.1885	CXCR4,CCR5
regulation of activation of Janus kinase activity (GO:0010533)	0.0120517	0.0524114	15.6586	69.1885	CD300A,CCL5
negative regulation of T cell cytokine production (GO:0002725)	0.0120517	0.0524114	15.6586	69.1885	TBX21,XCL1
negative regulation of glycoprotein biosynthetic process (GO:0010561)	0.0120517	0.0524114	15.6586	69.1885	JAK3,ITM2A
regulation of cell projection organization (GO:0031344)	0.0120517	0.0524114	15.6586	69.1885	SEMA4D,CCL19
positive regulation of macrophage chemotaxis (GO:0010759)	0.0120517	0.0524114	15.6586	69.1885	CCL5,CMKLR1
plasma membrane organization (GO:0007009)	0.0120761	0.0524114	4.90625	21.6686	BIN2,SYT11,EPB41L3,CXCR4
Wnt signaling pathway, calcium modulating pathway (GO:0007223)	0.0120761	0.0524114	4.90625	21.6686	GNG2,FZD2,PDE6G,PLCB2
cellular calcium ion homeostasis (GO:0006874)	0.0121781	0.0527352	2.7409	12.0822	RYR1,CCL13,CCL8,CCL5,ATP2A3,CCL3,CCL19,CCR2
negative regulation of macromolecule metabolic process (GO:0010605)	0.0127432	0.0550585	2.71713	11.8542	IFNG,TRAT1,CCL3,PTPN22,LGALS9,LILRB2,CD3E,HAVCR2
phosphatidylinositol-mediated signaling (GO:0048015)	0.0128403	0.0553538	3.85205	16.7763	CSF1R,PIK3CD,GATA3,PIK3R6,PIK3R5
negative regulation of innate immune response (GO:0045824)	0.0129021	0.0554965	6.91786	30.0952	CR1,TRAFD1,NLRC3
cellular response to interleukin-1 (GO:0071347)	0.0132663	0.056862	2.51666	10.8783	CCL13,CCL8,CCL5,CCL4,XCL2,CCL3,XCL1,CCL19,PSMB9
regulation of regulated secretory pathway (GO:1903305)	0.0132786	0.056862	4.75733	20.5593	SYT11,SYTL1,UNC13D,SYTL3
negative regulation of inflammatory response (GO:0050728)	0.0133708	0.0571297	3.27733	14.1406	PTGER4,GSTP1,SIGLEC10,NLRC3,TNFAIP8L2,GATA3
regulation of Rho protein signal transduction (GO:0035023)	0.0137938	0.0586771	3.77778	16.1822	P2RY10,GPR65,ARHGDIB,GPR55,GPR18
protein homotetramerization (GO:0051289)	0.0137938	0.0586771	3.77778	16.1822	RYR1,GBP5,CD79A,SYT11,CD247
mesoderm development (GO:0007498)	0.014778	0.0627251	6.5332	27.5349	HCK,BTK,IKZF1
positive regulation of nucleic acid-templated transcription (GO:1903508)	0.0155074	0.0649383	1.73351	7.22256	EOMES,CD86,CD74,CIITA,FZD2,SPI1,NCF1,STAT1,PYHIN1,CD80,GATA3,RUNX3,TRERF1,LYL1,KLHL6,IRF4,ELF4,TBX21,IRF1,CD38,PIM2
defense response to protozoan (GO:0042832)	0.0158049	0.0649383	13.0482	54.1165	CLEC7A,IRF4
myelin maintenance (GO:0043217)	0.0158049	0.0649383	13.0482	54.1165	EPB41L3,CXCR4
positive regulation of transforming growth factor beta production (GO:0071636)	0.0158049	0.0649383	13.0482	54.1165	XCL1,LGALS9
negative regulation of activated T cell proliferation (GO:0046007)	0.0158049	0.0649383	13.0482	54.1165	PDCD1LG2,LGALS9
negative regulation of T-helper cell differentiation (GO:0045623)	0.0158049	0.0649383	13.0482	54.1165	TBX21,JAK3
regulation of T cell mediated immunity (GO:0002709)	0.0158049	0.0649383	13.0482	54.1165	RIPK3,WAS
positive regulation of regulatory T cell differentiation (GO:0045591)	0.0158049	0.0649383	13.0482	54.1165	LILRB2,LILRB4
positive regulation of immunoglobulin mediated immune response (GO:0002891)	0.0158049	0.0649383	13.0482	54.1165	XCL1,CD226
regulation of protein ADP-ribosylation (GO:0010835)	0.0158049	0.0649383	13.0482	54.1165	WARS,IFNG
cellular response to purine-containing compound (GO:0071415)	0.0158049	0.0649383	13.0482	54.1165	RYR1,TRPM2
regulation of dendritic cell antigen processing and presentation (GO:0002604)	0.0158049	0.0649383	13.0482	54.1165	CCR7,CCL19
regulation of T-helper 2 cell differentiation (GO:0045628)	0.0158049	0.0649383	13.0482	54.1165	CD86,IL18
positive regulation of viral entry into host cell (GO:0046598)	0.0158049	0.0649383	13.0482	54.1165	CD74,LGALS9
regulation of T-helper 2 cell cytokine production (GO:2000551)	0.0158049	0.0649383	13.0482	54.1165	TBX21,XCL1
Fc-epsilon receptor signaling pathway (GO:0038095)	0.0164654	0.0675082	2.29331	9.41745	ITK,FCER1G,SYK,BTK,PRKCQ,LCP2,CARD11,LAT,VAV1,PSMB9
hematopoietic progenitor cell differentiation (GO:0002244)	0.0167997	0.068442	6.18903	25.2908	PTPRC,FLT3,PLEK
regulation of cytokine production involved in inflammatory response (GO:1900015)	0.0167997	0.068442	6.18903	25.2908	GBP5,CD6,NLRC3
regulation of monocyte chemotaxis (GO:0090025)	0.0167997	0.068442	6.18903	25.2908	CCL5,AIF1,CCR2
cell chemotaxis (GO:0060326)	0.0169373	0.068712	3.57117	14.5641	BIN2,C3AR1,FPR1,PRKCQ,FPR3
response to reactive oxygen species (GO:0000302)	0.0169373	0.068712	3.57117	14.5641	NCF1,GSTP1,CCR7,CCL19,MMP9
Fc receptor signaling pathway (GO:0038093)	0.0170433	0.0689967	2.27993	9.28389	ITK,FCER1G,SYK,BTK,PRKCQ,LCP2,CARD11,LAT,VAV1,PSMB9
positive regulation of homeostatic process (GO:0032846)	0.0177227	0.0715968	3.06373	12.3557	SYK,STAT1,PIK3CD,ADAM8,NCKAP1L,LGALS9
actin cytoskeleton reorganization (GO:0031532)	0.0180823	0.0727443	3.50722	14.0738	PARVG,GPR65,PLEK,RAC2,RHOH
negative regulation of MAP kinase activity (GO:0043407)	0.0180823	0.0727443	3.50722	14.0738	DUSP2,CD300A,GSTP1,PTPN22,LAX1
positive regulation of supramolecular fiber organization (GO:1902905)	0.0186969	0.0750605	3.02429	12.0349	HCK,PLEK,RAC2,RHOH,CCR7,NCKAP1L
negative regulation of viral transcription (GO:0032897)	0.0189683	0.0759915	5.87928	23.3112	CCL5,CCL4,CCL3
positive regulation of gene expression (GO:0010628)	0.0193997	0.0771862	1.55654	6.13665	CD86,CIITA,SPI1,NCF1,CD80,PIK3CD,PTPN22,GATA3,CD3E,LYL1,TBX21,CCL3,CD38,PIM2,LGALS9,EOMES,CD74,FZD2,WARS,STAT1,PYHIN1,LILRB1,RUNX3,TRERF1,IFNG,KLHL6,IRF4,ELF4,IRF1
regulation of cell motility (GO:2000145)	0.0196452	0.0771862	2.70027	10.6119	CSF1R,ABI3,SPOCK2,WAS,CCR7,GATA3,CCL19
negative regulation of interleukin-17 production (GO:0032700)	0.0199875	0.0771862	11.1836	43.7575	IFNG,NCKAP1L
negative regulation of phagocytosis (GO:0050765)	0.0199875	0.0771862	11.1836	43.7575	CD300A,CD300LF
L-fucose metabolic process (GO:0042354)	0.0199875	0.0771862	11.1836	43.7575	FUT8,FUT7
regulation of mast cell activation involved in immune response (GO:0033006)	0.0199875	0.0771862	11.1836	43.7575	CD300A,UNC13D
regulation of leukocyte mediated cytotoxicity (GO:0001910)	0.0199875	0.0771862	11.1836	43.7575	RIPK3,PIK3R6
L-fucose catabolic process (GO:0042355)	0.0199875	0.0771862	11.1836	43.7575	FUT8,FUT7
negative regulation of natural killer cell mediated cytotoxicity (GO:0045953)	0.0199875	0.0771862	11.1836	43.7575	LILRB1,LGALS9
positive regulation of leukocyte apoptotic process (GO:2000108)	0.0199875	0.0771862	11.1836	43.7575	PIK3CD,LGALS9
engulfment of apoptotic cell (GO:0043652)	0.0199875	0.0771862	11.1836	43.7575	RAC2,RHOH
negative regulation of lymphocyte apoptotic process (GO:0070229)	0.0199875	0.0771862	11.1836	43.7575	CCL5,PRKCQ
regulation of leukocyte activation (GO:0002694)	0.0199875	0.0771862	11.1836	43.7575	CD74,LCK
negative regulation of interferon-beta production (GO:0032688)	0.0199875	0.0771862	11.1836	43.7575	LILRB1,NLRC3
fucose catabolic process (GO:0019317)	0.0199875	0.0771862	11.1836	43.7575	FUT8,FUT7
regulation of leukocyte degranulation (GO:0043300)	0.0199875	0.0771862	11.1836	43.7575	SYK,UNC13D
positive regulation of cytokine production involved in inflammatory response (GO:1900017)	0.0199875	0.0771862	11.1836	43.7575	GBP5,CD6
T cell mediated immunity (GO:0002456)	0.0199875	0.0771862	11.1836	43.7575	CD8A,MYO1G
negative regulation of cell proliferation (GO:0008285)	0.0209722	0.080813	1.82466	7.05151	WARS,CD300A,GSTP1,SIRPG,NLRC3,GATA3,EMP3,RUNX3,AIF1,GPNMB,IFNG,IRF1,TNFRSF8,PTPN6,PIM2,CD33
protein oligomerization (GO:0051259)	0.0210105	0.080813	2.10688	8.13829	CD79B,FCER1G,RIPK3,CCL5,PRF1,CD3G,IKZF1,NLRC4,CD3E,CD3D,RASGRP1
regulation of actin filament bundle assembly (GO:0032231)	0.0212843	0.0817029	5.59902	21.555	PTGER4,PLEK,WAS
positive regulation of protein polymerization (GO:0032273)	0.0218197	0.0832605	3.32837	12.7308	HCK,RAC2,RHOH,CCR7,NCKAP1L
homophilic cell adhesion via plasma membrane adhesion molecules (GO:0007156)	0.0218197	0.0832605	3.32837	12.7308	CD84,NCR3,CRTAM,CD226,TIGIT
positive regulation of endocytosis (GO:0045807)	0.0218197	0.0832605	3.32837	12.7308	FCER1G,SIRPG,CYBA,CCL19,DOCK2
positive regulation of interleukin-6 production (GO:0032755)	0.0220833	0.0840999	4.02419	15.344	TLR8,CYBA,LGALS9,LILRB2
phosphatidylinositol metabolic process (GO:0046488)	0.0224314	0.0852572	2.62272	9.95923	CSF1R,PLA2G2D,INPP5D,PLEK,PIK3CD,PIK3R6,PIK3R5
regulation of lamellipodium assembly (GO:0010591)	0.023748	0.0900835	5.34425	19.9889	ARPC2,WAS,RAC2
myeloid cell differentiation (GO:0030099)	0.0238261	0.0902021	3.92339	14.6616	HCLS1,IKZF1,EVI2B,JAK3
macrophage chemotaxis (GO:0048246)	0.0245757	0.090897	9.78514	36.2637	CCL5,CCL3
positive regulation of alcohol biosynthetic process (GO:1902932)	0.0245757	0.090897	9.78514	36.2637	IFNG,CD244
pyroptosis (GO:0070269)	0.0245757	0.090897	9.78514	36.2637	AIM2,NLRC4
positive regulation of bone remodeling (GO:0046852)	0.0245757	0.090897	9.78514	36.2637	SYK,ADAM8
regulation of NLRP3 inflammasome complex assembly (GO:1900225)	0.0245757	0.090897	9.78514	36.2637	GBP5,NLRC3
mesenchymal to epithelial transition (GO:0060231)	0.0245757	0.090897	9.78514	36.2637	BASP1,GATA3
regulation of transforming growth factor beta production (GO:0071634)	0.0245757	0.090897	9.78514	36.2637	XCL1,LGALS9
macrophage migration (GO:1905517)	0.0245757	0.090897	9.78514	36.2637	CCL5,CCL3
positive regulation of smooth muscle cell migration (GO:0014911)	0.0245757	0.090897	9.78514	36.2637	CCL5,AIF1
regulation of podosome assembly (GO:0071801)	0.0245757	0.090897	9.78514	36.2637	HCK,LCP1
positive regulation of bone resorption (GO:0045780)	0.0245757	0.090897	9.78514	36.2637	SYK,ADAM8
regulation of immunoglobulin production (GO:0002637)	0.0245757	0.090897	9.78514	36.2637	SASH3,FCRL3
cell-matrix adhesion (GO:0007160)	0.0253162	0.0931	2.8074	10.3209	CD96,ITGA4,PARVG,ITGB2,SIGLEC1,HPSE
regulation of cytokine-mediated signaling pathway (GO:0001959)	0.0253162	0.0931	2.8074	10.3209	CD74,PTPRC,SYK,IFNG,STAT1,PTPN6
regulation of Ras protein signal transduction (GO:0046578)	0.0253162	0.0931	2.8074	10.3209	ACAP1,ADAP2,SH3BP1,ARHGDIB,RASAL3,RASGRP1
extrinsic apoptotic signaling pathway (GO:0097191)	0.026026	0.0955277	3.16683	11.5547	IFNG,BCL2A1,CD70,CD27,FASLG
apoptotic cell clearance (GO:0043277)	0.0263593	0.0962015	5.11163	18.5855	FCN1,RAC2,RHOH
regulation of viral entry into host cell (GO:0046596)	0.0263593	0.0962015	5.11163	18.5855	FCN1,CD74,LGALS9
T cell activation involved in immune response (GO:0002286)	0.0263593	0.0962015	5.11163	18.5855	FCER1G,LILRB1,LCP1
cell-cell adhesion via plasma-membrane adhesion molecules (GO:0098742)	0.0264863	0.0964821	2.34996	8.533	CD84,NCR3,SELL,CD6,CRTAM,ITGB2,CD226,TIGIT
regulation of G1/S transition of mitotic cell cycle (GO:2000045)	0.0275554	0.0999987	3.73618	13.4187	CCND2,GPNMB,PTPN6,AIF1
regulation of fibroblast proliferation (GO:0048145)	0.0275554	0.0999987	3.73618	13.4187	CD74,CD300A,GSTP1,NLRC3
negative regulation of cellular process (GO:0048523)	0.0282191	0.102215	1.62264	5.78919	APOBEC3C,APOBEC3D,ADAMDEC1,WARS,SEMA4D,APOBEC3G,SIRPG,LILRB1,GATA3,EMP3,RUNX3,HOPX,SPN,GPNMB,IRF1,ARHGDIB,TNFRSF8,LPXN,PTPN6,PIM2,CD33
negative regulation of programmed cell death (GO:0043069)	0.0284831	0.102404	1.72014	6.12101	CSF1R,CD74,SEMA4D,BCL2A1,FLT3,GSTP1,PLAUR,MMP9,HCK,CD40LG,CCND2,IL2RB,CD27,CD38,NCKAP1L,PIM2,EVI2B
regulation of endocytosis (GO:0030100)	0.0290989	0.102404	3.06755	10.8501	FGR,HCK,SYK,LILRB1,CCL19
negative regulation of small GTPase mediated signal transduction (GO:0051058)	0.0291179	0.102404	4.89839	17.3227	SH3BP1,RASAL3,ARHGAP25
modulation by host of viral transcription (GO:0043921)	0.0291179	0.102404	4.89839	17.3227	CCL5,CCL4,CCL3
negative regulation of I-kappaB kinase/NF-kappaB signaling (GO:0043124)	0.0295432	0.102404	3.6491	12.8518	STAT1,GSTP1,RHOH,NLRC3
regulation of intrinsic apoptotic signaling pathway (GO:2001242)	0.0295432	0.102404	3.6491	12.8518	BCL2A1,LCK,PLAUR,MMP9
positive regulation of endothelial cell apoptotic process (GO:2000353)	0.0295467	0.102404	8.69746	30.6306	CD40LG,FASLG
interleukin-27-mediated signaling pathway (GO:0070106)	0.0295467	0.102404	8.69746	30.6306	STAT1,EBI3
regulation of myeloid leukocyte mediated immunity (GO:0002886)	0.0295467	0.102404	8.69746	30.6306	SYK,UNC13D
positive regulation of superoxide anion generation (GO:0032930)	0.0295467	0.102404	8.69746	30.6306	GSTP1,ITGB2
negative regulation of JUN kinase activity (GO:0043508)	0.0295467	0.102404	8.69746	30.6306	GSTP1,PTPN22
negative regulation of bone mineralization (GO:0030502)	0.0295467	0.102404	8.69746	30.6306	SRGN,CCL3
positive regulation of tumor necrosis factor secretion (GO:1904469)	0.0295467	0.102404	8.69746	30.6306	LGALS9,HAVCR2
regulation of actin filament depolymerization (GO:0030834)	0.0295467	0.102404	8.69746	30.6306	SH3BP1,PLEK
T cell proliferation (GO:0042098)	0.0295467	0.102404	8.69746	30.6306	DOCK8,LILRB1
positive regulation of glycoprotein biosynthetic process (GO:0010560)	0.0295467	0.102404	8.69746	30.6306	CCR7,CCL19
response to sterol (GO:0036314)	0.0295467	0.102404	8.69746	30.6306	CCL3,CCR5
macrophage differentiation (GO:0030225)	0.0295467	0.102404	8.69746	30.6306	CSF1R,MMP9
cellular response to interferon-beta (GO:0035458)	0.0295467	0.102404	8.69746	30.6306	STAT1,IRF1
metanephric mesenchyme development (GO:0072075)	0.0295467	0.102404	8.69746	30.6306	STAT1,BASP1
negative regulation of T cell differentiation (GO:0045581)	0.0295467	0.102404	8.69746	30.6306	IRF1,CTLA4
response to nitric oxide (GO:0071731)	0.0295467	0.102404	8.69746	30.6306	CCR7,CCL19
interleukin-35-mediated signaling pathway (GO:0070757)	0.0295467	0.102404	8.69746	30.6306	STAT1,EBI3
positive regulation of interferon-gamma biosynthetic process (GO:0045078)	0.0295467	0.102404	8.69746	30.6306	EBI3,TLR8
glycoprotein metabolic process (GO:0009100)	0.0316138	0.10898	3.56598	12.3175	FUT8,GCNT1,ST8SIA4,HPSE
pattern recognition receptor signaling pathway (GO:0002221)	0.0316138	0.10898	3.56598	12.3175	FCN1,CD180,TLR8,LGMN
cellular response to mechanical stimulus (GO:0071260)	0.0316138	0.10898	3.56598	12.3175	PTGER4,IRF1,TNFRSF8,TLR8
regulation of protein phosphorylation (GO:0001932)	0.0318795	0.109218	1.90115	6.55095	FGR,CD74,CSF1R,WARS,CCND2,GPNMB,IFNG,SEMA4D,ITGB2,PLAUR,RASGRP1,MMP9
regulation of vasculature development (GO:1901342)	0.0320229	0.109218	4.70221	16.1817	WARS,GPNMB,CXCL13
cellular response to ketone (GO:1901655)	0.0320229	0.109218	4.70221	16.1817	PTGER4,GNG2,PTGER2
cellular response to alcohol (GO:0097306)	0.0320229	0.109218	4.70221	16.1817	PTGER4,GNG2,PTGER2
positive regulation of calcium-mediated signaling (GO:0050850)	0.0320229	0.109218	4.70221	16.1817	TRAT1,CCL4,CCL3
regulation of actin polymerization or depolymerization (GO:0008064)	0.0320229	0.109218	4.70221	16.1817	SH3BP1,WAS,HCLS1
regulation of signal transduction (GO:0009966)	0.0330268	0.112443	1.95341	6.66197	SASH3,CSF1R,UBASH3B,FLT3,CD80,MFNG,UBASH3A,GATA3,NLRC4,CD3E,SAMSN1
regulation of release of sequestered calcium ion into cytosol (GO:0051279)	0.0337674	0.114762	3.48656	11.8134	CXCL9,JSRP1,UBASH3B,XCL1
regulation of oligodendrocyte differentiation (GO:0048713)	0.0348785	0.117502	7.82731	26.2675	CXCR4,TNFRSF8
regulation of protein glycosylation (GO:0060049)	0.0348785	0.117502	7.82731	26.2675	WARS,IFNG
negative regulation of oxidoreductase activity (GO:0051354)	0.0348785	0.117502	7.82731	26.2675	GZMK,GZMA
regulation of actomyosin structure organization (GO:0110020)	0.0348785	0.117502	7.82731	26.2675	PTGER4,WAS
regulation of mononuclear cell migration (GO:0071675)	0.0348785	0.117502	7.82731	26.2675	CCL5,CMKLR1
positive regulation of epidermal growth factor receptor signaling pathway (GO:0045742)	0.0350736	0.117542	4.52113	15.1472	NCF1,PLAUR,MMP9
semaphorin-plexin signaling pathway (GO:0071526)	0.0350736	0.117542	4.52113	15.1472	SEMA4A,SH3BP1,SEMA4D
regulation of cellular biosynthetic process (GO:0031326)	0.0350736	0.117542	4.52113	15.1472	CCL5,GATA3,TRERF1
negative regulation of viral genome replication (GO:0045071)	0.0360045	0.120453	3.41059	11.3372	APOBEC3C,APOBEC3D,APOBEC3G,CCL5
protein dephosphorylation (GO:0006470)	0.0376533	0.12575	2.33221	7.6481	DUSP2,PTPRC,UBASH3B,DAPP1,PTPN22,PTPN6,PTPN7
regulation of programmed cell death (GO:0043067)	0.037844	0.126168	1.84849	6.05248	MAP4K1,STK10,STAT1,FLT3,LCK,TNFRSF18,CD27,TNFRSF8,NLRC4,CD3E,JAK3,RELT
regulation of leukocyte chemotaxis (GO:0002688)	0.0382688	0.126708	4.35345	14.2058	CXCL9,XCL1,CXCL13
activation of JUN kinase activity (GO:0007257)	0.0382688	0.126708	4.35345	14.2058	MAP4K1,CD40LG,CCL19
regulation of cell adhesion mediated by integrin (GO:0033628)	0.0382688	0.126708	4.35345	14.2058	SYK,NCKAP1L,FERMT3
regulation of blood coagulation (GO:0030193)	0.0382688	0.126708	4.35345	14.2058	FCER1G,SYK,HPSE
cellular response to metal ion (GO:0071248)	0.0395068	0.130582	2.50745	8.10228	RYR1,TRPM2,NCF1,HVCN1,ALOX5AP,MMP9
regulation of actin cytoskeleton organization (GO:0032956)	0.0396512	0.130612	2.80375	9.04949	CSF1R,TRPM2,SH3BP1,ARHGDIB,CORO1A
regulation of defense response (GO:0031347)	0.0396512	0.130612	2.80375	9.04949	FGR,HCK,IRF1,XCL1,PTPN22
regulation of granulocyte chemotaxis (GO:0071622)	0.0405502	0.131994	7.11537	22.8063	CCL5,CMKLR1
glucosamine-containing compound metabolic process (GO:1901071)	0.0405502	0.131994	7.11537	22.8063	NAGK,CHST2
regulation of macromolecule biosynthetic process (GO:0010556)	0.0405502	0.131994	7.11537	22.8063	GATA3,FOLR2
positive regulation of actin nucleation (GO:0051127)	0.0405502	0.131994	7.11537	22.8063	WIPF1,WAS
positive regulation of lamellipodium assembly (GO:0010592)	0.0405502	0.131994	7.11537	22.8063	ARPC2,RAC2
regulation of oxidoreductase activity (GO:0051341)	0.0405502	0.131994	7.11537	22.8063	GZMK,GZMA
negative regulation of chemokine production (GO:0032682)	0.0405502	0.131994	7.11537	22.8063	GSTP1,LGALS9
plasma membrane bounded cell projection morphogenesis (GO:0120039)	0.0407297	0.132132	3.26815	10.4607	EPB41L3,RAC2,RHOH,NCKAP1L
regulation of DNA binding (GO:0051101)	0.0407297	0.132132	3.26815	10.4607	PYHIN1,GZMA,PLAUR,MMP9
regulation of protein processing (GO:0070613)	0.0419401	0.13583	2.27403	7.21213	C1QB,C1QA,CR1,CD19,C3AR1,ADAM8,C1QC
plasma membrane invagination (GO:0099024)	0.0445795	0.144135	2.42953	7.557	BIN2,SH3BP1,ITGB2,FCGR1A,ARHGAP25,AIF1
endodermal cell differentiation (GO:0035987)	0.0450865	0.144322	4.0528	12.5603	ITGA4,ITGB2,MMP9
regulation of cell-cell adhesion (GO:0022407)	0.0450865	0.144322	4.0528	12.5603	SIRPG,ADAM8,FERMT3
substrate adhesion-dependent cell spreading (GO:0034446)	0.0450865	0.144322	4.0528	12.5603	ITGA4,PARVG,FERMT3
positive regulation of transcription factor import into nucleus (GO:0042993)	0.0450865	0.144322	4.0528	12.5603	HCLS1,CCL19,LGALS9
regulation of erythrocyte differentiation (GO:0045646)	0.0450865	0.144322	4.0528	12.5603	SPI1,STAT1,NCKAP1L
aminoglycan catabolic process (GO:0006026)	0.0450865	0.144322	4.0528	12.5603	SDC3,CHI3L2,HPSE
regulation of platelet aggregation (GO:0090330)	0.0465414	0.147266	6.52209	20.0059	SYK,PRKCQ
N-acetylglucosamine metabolic process (GO:0006044)	0.0465414	0.147266	6.52209	20.0059	NAGK,CHST2
negative regulation of secretion (GO:0051048)	0.0465414	0.147266	6.52209	20.0059	CD74,TIFAB
negative regulation of biomineral tissue development (GO:0070168)	0.0465414	0.147266	6.52209	20.0059	SRGN,CCL3
necroptotic process (GO:0070266)	0.0465414	0.147266	6.52209	20.0059	RIPK3,FASLG
positive regulation of purine nucleotide metabolic process (GO:1900544)	0.0465414	0.147266	6.52209	20.0059	CXCL9,FZD2
regulation of response to interferon-gamma (GO:0060330)	0.0465414	0.147266	6.52209	20.0059	IFNG,STAT1
receptor-mediated endocytosis (GO:0006898)	0.0472028	0.149114	1.97851	6.04098	RAB31,FCER1G,SYK,FCHO1,ITGB2,LILRB1,FCGR1A,FOLR2,FCGR1B
positive regulation of cell-cell adhesion (GO:0022409)	0.0487056	0.152611	3.91751	11.8385	CCL5,SIRPG,CXCL13
positive regulation of cytokine-mediated signaling pathway (GO:0001961)	0.0487056	0.152611	3.91751	11.8385	ZBP1,CD74,CD300LF
oligosaccharide biosynthetic process (GO:0009312)	0.0487056	0.152611	3.91751	11.8385	GALNT6,FUT8,ST6GALNAC5
positive regulation of calcium ion transport (GO:0051928)	0.0487056	0.152611	3.91751	11.8385	CCL5,CCL4,CCL3
platelet aggregation (GO:0070527)	0.0487056	0.152611	3.91751	11.8385	UBASH3B,PLEK,FERMT3
negative regulation of defense response (GO:0031348)	0.0500122	0.15645	2.61616	7.83668	PTGER4,TRAFD1,NLRC3,TNFAIP8L2,GATA3
adenylate cyclase-modulating G-protein coupled receptor signaling pathway (GO:0007188)	0.0514328	0.160634	2.16593	6.42735	PTGER4,GNA15,RGS1,GPR65,PTGER2,FPR1,GPR84
positive regulation of chemokine production (GO:0032722)	0.0524624	0.161345	3.79094	11.1744	CSF1R,CD74,LGALS9
myeloid cell development (GO:0061515)	0.0528327	0.161345	6.02008	17.7028	NCKAP1L,EVI2B
positive regulation of mesonephros development (GO:0061213)	0.0528327	0.161345	6.02008	17.7028	BASP1,GATA3
cellular response to virus (GO:0098586)	0.0528327	0.161345	6.02008	17.7028	CCL19,LGALS9
negative regulation of cellular component movement (GO:0051271)	0.0528327	0.161345	6.02008	17.7028	WAS,GATA3
response to cholesterol (GO:0070723)	0.0528327	0.161345	6.02008	17.7028	CCL3,CCR5
positive regulation of membrane protein ectodomain proteolysis (GO:0051044)	0.0528327	0.161345	6.02008	17.7028	IFNG,ADAM8
regulation of macrophage chemotaxis (GO:0010758)	0.0528327	0.161345	6.02008	17.7028	CCL5,CMKLR1
negative regulation of axon extension involved in axon guidance (GO:0048843)	0.0528327	0.161345	6.02008	17.7028	SEMA4A,SEMA4D
positive regulation of NF-kappaB import into nucleus (GO:0042346)	0.0528327	0.161345	6.02008	17.7028	CCL19,LGALS9
filopodium assembly (GO:0046847)	0.0528327	0.161345	6.02008	17.7028	FGD3,FGD2
regulation of lymphocyte proliferation (GO:0050670)	0.0528327	0.161345	6.02008	17.7028	LST1,PTPN22
positive regulation of cysteine-type endopeptidase activity involved in apoptotic signaling pathway (GO:2001269)	0.0528327	0.161345	6.02008	17.7028	FASLG,LGALS9
endoderm development (GO:0007492)	0.0528327	0.161345	6.02008	17.7028	EOMES,DUSP2
phagocytosis (GO:0006909)	0.0531361	0.161914	2.1489	6.3068	BIN2,SH3BP1,ITGB2,FCGR1A,CORO1A,ARHGAP25,AIF1
negative regulation of signal transduction (GO:0009968)	0.0531871	0.161914	1.74481	5.11917	CSF1R,PTPRC,UBASH3B,PRKCB,FLT3,CCL5,PLEK,PRKCQ,UBASH3A,GATA3,SLAMF1,LGMN
regulation of protein activation cascade (GO:2000257)	0.0539002	0.163826	2.30984	6.74616	C1QB,C1QA,CR1,CD19,C3AR1,C1QC
regulation of complement activation (GO:0030449)	0.0558956	0.169623	2.28729	6.59717	C1QB,C1QA,CR1,CD19,C3AR1,C1QC
regulation of endothelial cell apoptotic process (GO:2000351)	0.0563546	0.170479	3.67228	10.5618	CD40LG,FASLG,GATA3
negative regulation of protein complex assembly (GO:0031333)	0.0563546	0.170479	3.67228	10.5618	PTGER4,TMC8,NLRC3
negative regulation of signaling (GO:0023057)	0.0569227	0.171928	2.51515	7.20858	CSF1R,UBASH3B,FLT3,TRAT1,UBASH3A
activation of GTPase activity (GO:0090630)	0.059342	0.176931	2.48319	7.01361	GPR65,TBC1D10C,CCR7,CXCL13,RASGRP1
positive regulation of epithelial cell apoptotic process (GO:1904037)	0.0594054	0.176931	5.58979	15.782	CD40LG,FASLG
stabilization of membrane potential (GO:0030322)	0.0594054	0.176931	5.58979	15.782	KCNK6,KCNN4
positive regulation of macrophage derived foam cell differentiation (GO:0010744)	0.0594054	0.176931	5.58979	15.782	PRKCH,IL18
positive regulation of cyclic nucleotide metabolic process (GO:0030801)	0.0594054	0.176931	5.58979	15.782	CXCL9,FZD2
G-protein coupled acetylcholine receptor signaling pathway (GO:0007213)	0.0594054	0.176931	5.58979	15.782	GNA15,RGS10
positive regulation of G1/S transition of mitotic cell cycle (GO:1900087)	0.0594054	0.176931	5.58979	15.782	CCND2,AIF1
positive regulation of leukocyte activation (GO:0002696)	0.0594054	0.176931	5.58979	15.782	CD2,CD226
programmed necrotic cell death (GO:0097300)	0.0594054	0.176931	5.58979	15.782	RIPK3,FASLG
regulation of protein metabolic process (GO:0051246)	0.0598976	0.177847	2.85117	8.02639	PLAUR,GATA3,LILRB2,FOLR2
cell morphogenesis (GO:0000902)	0.0598976	0.177847	2.85117	8.02639	RAC2,RHOH,ADAM8,NCKAP1L

## Sheet: GO_Molecular_Functions
Up-regulated pathway analysis								Down-regulated pathway analysis
Term	P-value	FDR	Z-Score	Combined Score	Genes			Term	P-value	FDR	Z-Score	Combined Score	Genes
MHC class II receptor activity (GO:0032395)	6.21656e-12	2.15715e-09	158.52	4090.43	HLA-DRA,HLA-DOA,HLA-DOB,HLA-DQA2,HLA-DQA1,HLA-DQB2,HLA-DPA1,HLA-DQB1			acyl-CoA dehydrogenase activity (GO:0003995)	7.96066e-10	3.47881e-07	45.2799	948.675	ACAD8,ACADL,ACOX2,ACOX1,IVD,ACADM,ACAD11,ACAD10
MHC protein binding (GO:0042287)	1.6721e-09	2.90109e-07	19.8776	401.709	CD74,LAG3,CD8B,CLEC7A,CD8A,TAP1,LILRB1,PILRA,LILRB2,CD244			oxidoreductase activity, acting on the CH-OH group of donors, NAD or NADP as acceptor (GO:0016616)	4.49153e-09	9.81399e-07	8.23062	158.201	CYB5A,HIBADH,DCXR,ADHFE1,SORD,HSD17B4,AKR7L,ADH6,AKR7A3,BDH1,EHHADH,GPD1,RDH5,CRYL1,CBR4
cytokine receptor activity (GO:0004896)	2.97859e-09	3.44524e-07	9.49201	186.345	CD74,FLT3,IL10RA,EBI3,CSF2RB,IL2RG,CXCR3,IL2RA,IL2RB,IL21R,CCR5,IL12RB1,CCR2,CMKLR1			flavin adenine dinucleotide binding (GO:0050660)	2.43086e-07	3.54096e-05	10.4522	159.185	POR,ACADL,ACOX2,ACOX1,CRY2,ETFDH,MICAL3,ACAD11,ACAD10,MMACHC
MHC protein complex binding (GO:0023023)	8.5604e-09	7.42614e-07	28.8086	535.151	CD74,HLA-DMB,HLA-DRA,KLRD1,HLA-DOA,HLA-DOB,MS4A1,HLA-DRB1			NAD binding (GO:0051287)	7.20656e-07	7.87317e-05	18.4442	260.859	ALDH5A1,ALDH2,NNT,ALDH1A1,SORD,SIRT5,CRYL1
CCR chemokine receptor binding (GO:0048020)	2.19842e-08	1.5257e-06	14.1924	250.254	CCL13,CCL8,CCL5,CCL4,CCL3,XCL2,XCL1,CCL19,CXCL13,CCR2			oxidoreductase activity, acting on the aldehyde or oxo group of donors, NAD or NADP as acceptor (GO:0016620)	1.90326e-06	0.000166345	15.3678	202.424	ALDH3A2,ALDH6A1,ALDH5A1,ALDH2,ALDH1A1,ALDH7A1,ALDH9A1
MHC class II protein complex binding (GO:0023026)	5.50722e-08	3.18501e-06	30.7498	513.972	CD74,HLA-DMB,HLA-DRA,HLA-DOA,HLA-DOB,MS4A1,HLA-DRB1			oxidoreductase activity, acting on paired donors, with incorporation or reduction of molecular oxygen, NAD(P)H as one donor, and incorporation of one atom of oxygen (GO:0016709)	6.6703e-06	0.00048582	9.59202	114.316	POR,CYP4F2,CYP4F3,MICAL3,FMO3,FMO4,CYP4F11,CYP8B1
non-membrane spanning protein tyrosine kinase activity (GO:0004715)	7.97063e-08	3.95115e-06	12.039	196.776	FGR,ITK,HCK,ZAP70,SYK,LCK,BTK,SLA,SLA2,JAK3			aldehyde dehydrogenase (NAD) activity (GO:0004029)	1.58983e-05	0.000992506	21.8754	241.708	ALDH3A2,ALDH2,ALDH1A1,ALDH7A1,ALDH9A1
chemokine activity (GO:0008009)	1.5844e-07	6.87235e-06	11.034	172.769	CCL13,CXCL9,CCL8,CCL5,CCL4,CCL3,XCL2,XCL1,CCL19,CXCL13			heme binding (GO:0020037)	7.46495e-05	0.00407773	5.65522	53.7399	PGRMC1,CYP2C8,CYP2D6,CAT,SDHC,SDHD,CYP4F11,SUOX,CYP8B1
chemokine receptor binding (GO:0042379)	2.98652e-07	1.15147e-05	10.1837	152.999	CCL13,CXCL9,CCL8,CCL5,CCL4,XCL2,CCL3,XCL1,CCL19,CXCL13			acyl-CoA oxidase activity (GO:0003997)	0.000293634	0.0138306	39.2294	319.059	ACADL,ACOX2,ACOX1
MHC class I protein binding (GO:0042288)	5.99984e-07	2.08194e-05	29.5931	423.962	CD8B,CD8A,LILRB1,PILRA,LILRB2,CD244			retinoic acid binding (GO:0001972)	0.00031649	0.0138306	15.7177	126.657	RXRA,LCN12,UGT1A3,UGT1A9
phosphatidylinositol-3,4-bisphosphate binding (GO:0043325)	1.40039e-06	4.4176e-05	16.2726	219.335	ADAP2,NCF1,PLEK,NCF1B,NCF1C,DAPP1,MYO1G			fatty-acyl-CoA synthase activity (GO:0004321)	0.000504318	0.0195261	29.4205	223.37	ACSM2A,ACSM5,ACSM2B
T cell receptor binding (GO:0042608)	5.5632e-06	0.000160869	78.621	951.262	LCK,CD3G,CD3E,DOCK2			hydrolase activity, acting on acid anhydrides, catalyzing transmembrane movement of substances (GO:0016820)	0.000578849	0.0195261	6.5668	48.952	ABCC2,ABCA5,ABCA6,ABCB4,ABCC6,ABCA8
phosphatidylinositol-4,5-bisphosphate 3-kinase activity (GO:0046934)	6.9094e-06	0.000184428	6.84096	81.2885	CD86,LCK,TRAT1,CD80,CD19,PIK3CD,ICOS,VAV1,PIK3R6,PIK3R5			anion:cation symporter activity (GO:0015296)	0.000658698	0.0195261	6.38899	46.8009	SLC10A1,SLC1A1,SLC6A13,SLC6A1,SLC17A3,SLC17A4
chemokine receptor activity (GO:0004950)	9.33983e-06	0.000231494	15.7773	182.721	CXCR3,CXCR4,CCR7,CCR5,CCR2,CMKLR1			3-chloroallyl aldehyde dehydrogenase activity (GO:0004028)	0.000791945	0.0195261	23.5352	168.065	ALDH3A2,ALDH1A1,ALDH9A1
phosphatidylinositol bisphosphate kinase activity (GO:0052813)	1.02622e-05	0.000237399	6.50351	74.7061	CD86,LCK,TRAT1,CD80,CD19,PIK3CD,ICOS,VAV1,PIK3R6,PIK3R5			acyl-CoA ligase activity (GO:0003996)	0.000791945	0.0195261	23.5352	168.065	ACSM2A,ACSM5,ACSM2B
phosphatidylinositol 3-kinase activity (GO:0035004)	1.89765e-05	0.000411553	6.00928	65.3347	CD86,LCK,TRAT1,CD80,CD19,PIK3CD,ICOS,VAV1,PIK3R6,PIK3R5			NADP binding (GO:0050661)	0.000813366	0.0195261	7.86869	55.9804	NNT,CAT,CRYM,CBR4,CRYZ
superoxide-generating NADPH oxidase activator activity (GO:0016176)	4.40111e-05	0.000898345	31.4435	315.412	NCF1,NCF4,NCF1B,NCF1C			ATPase activity, coupled to transmembrane movement of substances (GO:0042626)	0.00084377	0.0195261	6.06073	42.8956	ABCC2,ABCA5,ABCA6,ABCB4,ABCC6,ABCA8
protein homodimerization activity (GO:0042803)	6.83348e-05	0.00125992	2.18537	20.9601	CSF1R,BCL2A1,FLT3,PLEK,CD3G,NLRC4,CD3E,CORO1A,CD3D,RASGRP1,CD79B,STK10,CD79A,GLIPR2,CCL5,TIGIT,CCR2,WARS,FCER1G,APOBEC3G,STAT1,GZMA,CARD9,CRTAM,TAP1,LILRB1,LILRB2,S100B,NCR3,SYT11,XCL1,CD226,CD247,CD69			P-P-bond-hydrolysis-driven transmembrane transporter activity (GO:0015405)	0.00084377	0.0195261	6.06073	42.8956	ABCC2,ABCA5,ABCA6,ABCB4,ABCC6,ABCA8
phosphotyrosine residue binding (GO:0001784)	6.89872e-05	0.00125992	10.2853	98.5499	FGR,HCK,SYK,LCK,SAMSN1,VAV1			fatty acid ligase activity (GO:0015645)	0.000893643	0.0195261	11.2247	78.7994	ACSM2A,ACSM5,ACSM2B,SLC27A5
protein tyrosine kinase activity (GO:0004713)	8.43956e-05	0.00146426	3.85789	36.187	CSF1R,ITK,SYK,FLT3,SLA,CSF2RB,SLA2,FGR,HCK,ZAP70,LCK,BTK,JAK3			oxidoreductase activity, acting on the CH-NH group of donors, NAD or NADP as acceptor (GO:0016646)	0.000893643	0.0195261	11.2247	78.7994	QDPR,MTHFD1,CRYM,AASS
complement receptor activity (GO:0004875)	0.000110759	0.00183016	22.4574	204.545	CR1,C3AR1,FPR1,FPR3			RNA polymerase II transcription factor activity, sequence-specific transcription regulatory region DNA binding (GO:0001133)	0.00110975	0.0230933	10.4758	71.2734	THRB,RORC,RORA,PPARA
protein phosphorylated amino acid binding (GO:0045309)	0.000175702	0.0027713	8.4465	73.0345	FGR,HCK,SYK,LCK,SAMSN1,VAV1			monocarboxylic acid binding (GO:0033293)	0.00197375	0.0392059	8.72849	54.3595	RXRA,LCN12,UGT1A3,UGT1A9
CD4 receptor binding (GO:0042609)	0.000293634	0.00424546	39.2294	319.059	CD74,LCK,IL16			CoA-ligase activity (GO:0016405)	0.00220629	0.0419195	14.7072	89.956	ACSM2A,ACSM5,ACSM2B
phospholipase activator activity (GO:0016004)	0.000293634	0.00424546	39.2294	319.059	CCL8,CCL5,CCL3			ATPase activity, coupled to movement of substances (GO:0043492)	0.00267045	0.0467337	4.7247	27.9962	ABCC2,ABCA5,ABCA6,ABCB4,ABCC6,ABCA8
SH2 domain binding (GO:0042169)	0.000407637	0.0054629	9.36941	73.1295	SIT1,LCK,SIGLEC10,LILRB1,LAX1			retinoid binding (GO:0005501)	0.0027562	0.0467337	7.85484	46.2956	RXRA,LCN12,UGT1A3,UGT1A9
G-protein coupled chemoattractant receptor activity (GO:0001637)	0.000423084	0.0054629	14.2881	110.989	CXCR3,CCR5,CCR2,CMKLR1			sodium:amino acid symporter activity (GO:0005283)	0.00288743	0.0467337	13.0724	76.4396	SLC1A1,SLC6A13,SLC6A1
G-protein coupled receptor activity (GO:0004930)	0.000425067	0.0054629	2.71014	21.0396	PTGER4,P2RY10,FZD2,PTGER2,GPR65,GPR55,FPR1,CXCR4,FPR3,CXCR6,GPR84,GPR171,C3AR1,CCR7,S1PR4,GPR18,CMKLR1			C-acyltransferase activity (GO:0016408)	0.00288743	0.0467337	13.0724	76.4396	ACSM2A,ACSM5,ACSM2B
superoxide-generating NADPH oxidase activity (GO:0016175)	0.000504318	0.00603443	29.4205	223.37	NCF1,CYBB,CYBA			N-acyltransferase activity (GO:0016410)	0.00321718	0.0502109	7.48041	42.932	GLYATL1,NMT2,GLYAT,BAAT
lipase activator activity (GO:0060229)	0.000504318	0.00603443	29.4205	223.37	CCL8,CCL5,CCL3			carboxylic ester hydrolase activity (GO:0052689)	0.00431524	0.0650262	3.32135	18.0868	PON3,PLA2G12A,AADAC,ABHD2,PON1,ABHD6,BPHL,CES2
cytokine activity (GO:0005125)	0.000535538	0.0061944	3.32861	25.0719	CCL13,CXCL9,CCL8,IFNG,CCL5,CCL4,IL18,XCL2,CCL3,XCL1,CCL19,CXCL13			dicarboxylic acid transmembrane transporter activity (GO:0005310)	0.0049089	0.070651	6.54435	34.7944	ABCC2,SLC1A1,SLC25A10,SLC25A13
GTPase regulator activity (GO:0030695)	0.000594318	0.00665253	2.62502	19.4989	ARHGAP9,WAS,RHOH,GMIP,RASAL3,ARHGAP15,ARHGAP25,ABR,ACAP1,ADAP2,ARHGAP30,SH3BP1,RGS1,TAGAP,TBC1D10C,RGS10,NCKAP1L			hydro-lyase activity (GO:0016836)	0.00513204	0.070651	4.91414	25.9086	ALAD,ENOSF1,EHHADH,HSD17B4,ECHDC2
chemokine binding (GO:0019956)	0.000708972	0.00768792	12.0887	87.6636	ITGA4,CXCR3,CXCR4,CCR5			protein homodimerization activity (GO:0042803)	0.00517353	0.070651	1.75951	9.26243	PON3,ABCD3,SHMT1,PON1,SPPL2A,HSD17B4,ABAT,GYS2,HNF4A,PNPO,UGT1A4,UGT1A3,UGT1A9,CRYM,PDK2,ZHX3,EPHX2,BNIP3,TMEM192,COQ9,SOD1,ALDH5A1,ACOX2,CAT,CRYL1,MASP1,MMACHC,NFE2L1
C-C chemokine binding (GO:0019957)	0.000791945	0.00832742	23.5352	168.065	CXCR4,CCR7,CCR5			ubiquitin conjugating enzyme binding (GO:0031624)	0.00558362	0.0725937	6.28226	32.5918	RNF14,TOLLIP,DCUN1D4,PPARA
phosphatidylinositol-3,4,5-trisphosphate binding (GO:0005547)	0.00110314	0.0112585	7.28507	49.6084	ARHGAP9,ADAP2,BTK,DAPP1,MYO1G			oxidoreductase activity, acting on NAD(P)H, quinone or similar compound as acceptor (GO:0016655)	0.00564802	0.0725937	9.80282	50.7438	DCXR,CBR4,CRYZ
phosphatidylinositol bisphosphate binding (GO:1902936)	0.00149753	0.014847	3.99732	25.9983	ADAP2,NCF1,PLEK,NCF1B,NCF1C,DAPP1,SNX20,MYO1G			sterol binding (GO:0032934)	0.00676733	0.0828333	4.57059	22.8331	SCP2,OSBP,RORC,RORA,ERLIN2
GTPase activator activity (GO:0005096)	0.00158001	0.0152296	2.54639	16.425	ARHGAP9,GMIP,RASAL3,ARHGAP15,ARHGAP25,ABR,ACAP1,ADAP2,ARHGAP30,SH3BP1,RGS1,TAGAP,TBC1D10C,RGS10,NCKAP1L			acid-thiol ligase activity (GO:0016878)	0.0068238	0.0828333	9.04829	45.1269	ACSM2A,ACSM5,ACSM2B
protein kinase C activity (GO:0004697)	0.00163478	0.0153316	16.8091	107.852	PRKCH,PRKCB,CCL3			CoA hydrolase activity (GO:0016289)	0.00813412	0.0932879	8.40155	40.4256	ACOT13,BAAT,HIBCH
SH3 domain binding (GO:0017124)	0.00243474	0.022233	4.82137	29.0146	NCF1,WIPF1,WAS,PTPN22,CYBA,CD3E			oxidoreductase activity, acting on the CH-CH group of donors, NAD or NADP as acceptor (GO:0016628)	0.00813412	0.0932879	8.40155	40.4256	PECR,DECR2,PTGR2
death receptor activity (GO:0005035)	0.0027562	0.0239101	7.85484	46.2956	TNFRSF18,CD27,TNFRSF8,RELT			arylesterase activity (GO:0004064)	0.00875241	0.0932879	19.5743	92.7514	PON3,PON1
tumor necrosis factor-activated receptor activity (GO:0005031)	0.0027562	0.0239101	7.85484	46.2956	TNFRSF18,CD27,TNFRSF8,RELT			ubiquinone binding (GO:0048039)	0.00875241	0.0932879	19.5743	92.7514	ETFDH,SDHD
oxidoreductase activity, acting on NAD(P)H, oxygen as acceptor (GO:0050664)	0.00288743	0.0244375	13.0724	76.4396	NCF1,CYBB,CYBA			hydrolase activity, acting on carbon-nitrogen (but not peptide) bonds, in cyclic amides (GO:0016812)	0.00875241	0.0932879	19.5743	92.7514	DPYS,OPLAH
phosphatidylinositol phosphate binding (GO:1901981)	0.00413787	0.0341867	3.72737	20.4542	ARHGAP9,ADAP2,NCF4,BTK,DAPP1,SNX20,MYO1G			zinc ion binding (GO:0008270)	0.00936539	0.0974447	2.07044	9.67048	C11ORF54,RNF11,DPYS,BHMT2,SORD,SIRT5,ZNF3,MYRIP,ADH6,SOD1,ALAD,BHMT,SHH,RXRA,PMPCB
actin binding (GO:0003779)	0.00494276	0.0398869	2.31173	12.2749	WIPF1,WAS,CXCR4,LSP1,RCSD1,AIF1,CORO1A,FMNL1,PARVG,ARPC2,COTL1,LCP1,CCR5,MYO1F			ubiquitin-like protein conjugating enzyme binding (GO:0044390)	0.0109457	0.110947	5.06478	22.8665	RNF14,TOLLIP,DCUN1D4,PPARA
protein kinase activity (GO:0004672)	0.00530964	0.0418738	1.87066	9.79896	MAP4K1,CSF1R,PRKCH,RIPK3,SYK,PRKCB,FLT3,LRRK1,CSF2RB,FGR,STK10,HCK,ZAP70,CCL8,RASSF2,LCK,CCL5,STK17B,CCL3,BTK,PRKCQ,PIM2,JAK3			FAD binding (GO:0071949)	0.0111708	0.110947	7.3506	33.0369	CRY2,MICAL3,MMACHC
purinergic nucleotide receptor activity (GO:0001614)	0.00564802	0.0435525	9.80282	50.7438	P2RY13,P2RX1,GPR171			C4-dicarboxylate transmembrane transporter activity (GO:0015556)	0.0120517	0.117035	15.6586	69.1885	SLC25A10,SLC25A13
protein kinase binding (GO:0019901)	0.00697483	0.0526145	1.85142	9.19311	CSF1R,WARS,PRKCB,FLT3,GSTP1,ITGB2,PLEK,WAS,RHOH,CD3E,LAX1,FGR,PTPRC,CCND2,LCK,BANK1,RAC2,HCLS1,PTPN6,CD226,CD247,LAT			aldo-keto reductase (NADP) activity (GO:0004033)	0.0129021	0.12257	6.91786	30.0952	CYB5A,AKR7A3,AKR7L
1-phosphatidylinositol-3-kinase regulator activity (GO:0046935)	0.00875241	0.0584055	19.5743	92.7514	PIK3R6,PIK3R5			oxidoreductase activity, acting on single donors with incorporation of molecular oxygen, incorporation of two atoms of oxygen (GO:0016702)	0.014778	0.127903	6.5332	27.5349	HGD,ADI1,HPD
phosphatidylethanolamine binding (GO:0008429)	0.00875241	0.0584055	19.5743	92.7514	CD300A,PLTP			ether hydrolase activity (GO:0016803)	0.0158049	0.127903	13.0482	54.1165	EPHX2,EPHX1
MHC class II protein binding (GO:0042289)	0.00875241	0.0584055	19.5743	92.7514	CD74,LAG3			3-hydroxyacyl-CoA dehydrogenase activity (GO:0003857)	0.0158049	0.127903	13.0482	54.1165	EHHADH,HSD17B4
MHC class I receptor activity (GO:0032393)	0.00875241	0.0584055	19.5743	92.7514	LILRB1,LILRB2			phosphatidylcholine transporter activity (GO:0008525)	0.0158049	0.127903	13.0482	54.1165	ABCB4,PCTP
prostaglandin E receptor activity (GO:0004957)	0.00875241	0.0584055	19.5743	92.7514	PTGER4,PTGER2			pyrimidine nucleotide-sugar transmembrane transporter activity (GO:0015165)	0.0158049	0.127903	13.0482	54.1165	SLC35A3,SLC35D1
alpha-N-acetylneuraminate alpha-2,8-sialyltransferase activity (GO:0003828)	0.00875241	0.0584055	19.5743	92.7514	ST8SIA1,ST8SIA4			NAD+ binding (GO:0070403)	0.0158049	0.127903	13.0482	54.1165	CRYL1,SIRT5
semaphorin receptor binding (GO:0030215)	0.00958222	0.0627364	7.84105	36.444	SEMA4A,SEMA4D,SH3BP1			enoyl-CoA hydratase activity (GO:0004300)	0.0158049	0.127903	13.0482	54.1165	EHHADH,ECHDC2
GTPase binding (GO:0051020)	0.011861	0.0762176	3.37131	14.9501	FGD3,ACAP1,ADAP2,WAS,LCP1,FGD2			alcohol dehydrogenase (NAD) activity (GO:0004022)	0.0158049	0.127903	13.0482	54.1165	ADHFE1,ADH6
actin filament binding (GO:0051015)	0.0145537	0.0915707	2.64822	11.2017	FMNL1,ARPC2,WIPF1,WAS,LCP1,RCSD1,CORO1A,AIF1			ATPase coupled ion transmembrane transporter activity (GO:0042625)	0.0212843	0.169113	5.59902	21.555	ABCC2,ABCC6,ATP13A3
sialyltransferase activity (GO:0008373)	0.014778	0.0915707	6.5332	27.5349	ST8SIA1,ST8SIA4,ST6GALNAC5			lipase activity (GO:0016298)	0.0220833	0.172329	4.02419	15.344	AADAC,ABHD2,ABHD6,CES2
G-protein coupled nucleotide receptor activity (GO:0001608)	0.0158049	0.0916166	13.0482	54.1165	P2RY13,GPR171			ligand-dependent nuclear receptor transcription coactivator activity (GO:0030374)	0.0231688	0.177628	3.27273	12.3216	THRB,RORC,RORA,PPARA,DCAF6
phosphatidylinositol 3-kinase regulator activity (GO:0035014)	0.0158049	0.0916166	13.0482	54.1165	PIK3R6,PIK3R5			sodium:phosphate symporter activity (GO:0005436)	0.0245757	0.182027	9.78514	36.2637	SLC17A3,SLC17A4
G-protein coupled purinergic nucleotide receptor activity (GO:0045028)	0.0158049	0.0916166	13.0482	54.1165	P2RY13,GPR171			NADPH binding (GO:0070402)	0.0245757	0.182027	9.78514	36.2637	CBR4,CRYZ
Rho guanyl-nucleotide exchange factor activity (GO:0005089)	0.0158415	0.0916166	3.63749	15.0778	FGD3,ABR,DOCK2,VAV1,FGD2			acylglycerol lipase activity (GO:0047372)	0.0295467	0.215198	8.69746	30.6306	ABHD2,ABHD6
kinase binding (GO:0019900)	0.0184662	0.105045	1.7832	7.11818	WARS,FCRL3,ITGB2,WAS,RHOH,PTPN22,CD3E,LAX1,FGR,PTPRC,CCND2,LCK,SIT1,RAC2,HCLS1,PTPN6,CD226,LAT			ATPase-coupled anion transmembrane transporter activity (GO:0043225)	0.0348785	0.249868	7.82731	26.2675	ABCC2,ABCC6
calcium-release channel activity (GO:0015278)	0.0189683	0.106161	5.87928	23.3112	RYR1,TRPM2,MCOLN2			glutathione transferase activity (GO:0004364)	0.0382688	0.256818	4.35345	14.2058	GSTK1,MGST3,MGST1
RAGE receptor binding (GO:0050786)	0.0199875	0.11009	11.1836	43.7575	S100A4,S100B			hydrolase activity, acting on carbon-nitrogen (but not peptide) bonds, in linear amides (GO:0016811)	0.0396512	0.256818	2.80375	9.04949	SALL1,ACY1,SIRT5,UPB1,HDAC6
small GTPase binding (GO:0031267)	0.0205227	0.111272	3.38593	13.1585	FGD3,ACAP1,ADAP2,WAS,FGD2			actin filament binding (GO:0051015)	0.0404776	0.256818	2.2931	7.354	ABLIM1,MYO1B,CFL2,MYH14,WASL,SHROOM1,IQGAP2
phosphatidylinositol phospholipase C activity (GO:0004435)	0.0212843	0.113625	5.59902	21.555	CCL5,CCR5,PLCB2			carbohydrate kinase activity (GO:0019200)	0.0405502	0.256818	7.11537	22.8063	RBKS,GNE
Rac GTPase binding (GO:0048365)	0.0220833	0.116105	4.02419	15.344	FMNL1,SH3BP1,ARHGDIB,WAS			phosphate ion transmembrane transporter activity (GO:0015114)	0.0405502	0.256818	7.11537	22.8063	SLC17A3,SLC17A4
serine-type peptidase activity (GO:0008236)	0.0229705	0.118967	2.07631	7.83505	C1QB,FCN1,GZMK,C1QA,GZMM,GZMA,GZMB,ADAM8,MMP9,C1QC,GZMH			acidic amino acid transmembrane transporter activity (GO:0015172)	0.0405502	0.256818	7.11537	22.8063	SLC1A1,SLC25A13
prostaglandin receptor activity (GO:0004955)	0.0245757	0.125408	9.78514	36.2637	PTGER4,PTGER2			ubiquitin protein ligase activity involved in ERAD pathway (GO:1904264)	0.0405502	0.256818	7.11537	22.8063	RNF103,SYVN1
serine-type endopeptidase activity (GO:0004252)	0.0259836	0.130671	2.11916	7.73554	C1QB,FCN1,C1QA,GZMM,GZMA,GZMB,ADAM8,MMP9,C1QC,GZMH			translation elongation factor activity (GO:0003746)	0.0405502	0.256818	7.11537	22.8063	GFM1,GFM2
phosphotransferase activity, alcohol group as acceptor (GO:0016773)	0.0266218	0.131968	1.95685	7.09558	MAP4K1,HK3,RASSF2,CCL8,RIPK3,SYK,STK17B,DGKA,CCL5,CCL3,PIK3CD,PRKCQ			lipoprotein transporter activity (GO:0042954)	0.0465414	0.28248	6.52209	20.0059	CTAGE5,MIA3
calcium ion binding (GO:0005509)	0.0270485	0.132195	1.8941	6.83792	RYR1,PRF1,SYTL1,S100B,AIF1,RASGRP1,SYTL3,TRPM2,SELL,SYT11,SPOCK2,ADAM8,LCP1			transcription coactivator binding (GO:0001223)	0.0465414	0.28248	6.52209	20.0059	RORC,RORA
phospholipase C activity (GO:0004629)	0.0291179	0.13855	4.89839	17.3227	CCL5,CCR5,PLCB2			L-glutamate transmembrane transporter activity (GO:0005313)	0.0465414	0.28248	6.52209	20.0059	SLC1A1,SLC25A13
protein phosphatase 1 binding (GO:0008157)	0.0295467	0.13855	8.69746	30.6306	LILRB1,LILRB2			glucuronosyltransferase activity (GO:0015020)	0.0487056	0.291567	3.91751	11.8385	UGT1A4,UGT1A3,UGT1A9
calcium-dependent protein serine/threonine kinase activity (GO:0009931)	0.0295467	0.13855	8.69746	30.6306	PRKCB,CCL3			transferase activity, transferring acyl groups other than amino-acyl groups (GO:0016747)	0.0511842	0.302263	3.01613	8.96491	SCP2,DBT,GLYAT,BAAT
cation channel activity (GO:0005261)	0.0305653	0.141416	2.28137	7.95717	RYR1,TRPM2,KCNK6,HVCN1,P2RX1,TRPV2,KCNN4,MCOLN2			insulin-like growth factor receptor binding (GO:0005159)	0.0528327	0.307839	6.02008	17.7028	IRS1,INSR
amyloid-beta binding (GO:0001540)	0.0337674	0.15377	3.48656	11.8134	CD74,ITGB2,LILRB2,ITM2A			actin binding (GO:0003779)	0.0552703	0.317804	1.78265	5.1617	ABLIM1,MYO1B,CFL2,MICAL3,MYH14,WASL,SORBS1,MYRIP,SHROOM1,IQGAP2,MTSS1
Rho GTPase binding (GO:0017048)	0.034122	0.15377	2.92975	9.89613	FMNL1,SH3BP1,ARHGDIB,WAS,RHOH			steroid hydroxylase activity (GO:0008395)	0.0563546	0.31983	3.67228	10.5618	CYP2C8,CYP2D6,CYP8B1
SH3/SH2 adaptor activity (GO:0005070)	0.0383252	0.170498	3.33785	10.8869	SH2D2A,SH2D1A,SLA2,LAT			bile acid transmembrane transporter activity (GO:0015125)	0.0594054	0.332823	5.58979	15.782	SLCO1B1,SLC10A1
carbohydrate kinase activity (GO:0019200)	0.0405502	0.175886	7.11537	22.8063	HK3,NAGK
fucosyltransferase activity (GO:0008417)	0.0405502	0.175886	7.11537	22.8063	FUT8,FUT7
phosphatase binding (GO:0019902)	0.0428456	0.183549	2.45496	7.73349	PVRIG,LCK,FCRL3,SIGLEC10,KCNN4,JAK3
calcium ion transmembrane transporter activity (GO:0015085)	0.0436227	0.184598	2.72559	8.53703	RYR1,TRPM2,ATP2A3,TRPV2,MCOLN2
CARD domain binding (GO:0050700)	0.0465414	0.194577	6.52209	20.0059	CARD9,CARD11
kinase activity (GO:0016301)	0.0498274	0.205835	1.76462	5.29243	MAP4K1,RASSF2,CCL8,RIPK3,SYK,LCK,STK17B,DGKA,CCL5,CCL3,PIK3CD,PRKCQ
intracellular ligand-gated ion channel activity (GO:0005217)	0.0528327	0.20927	6.02008	17.7028	RYR1,TRPM2
transmembrane receptor protein tyrosine phosphatase activity (GO:0005001)	0.0528327	0.20927	6.02008	17.7028	PTPRC,PTPN6
transmembrane receptor protein phosphatase activity (GO:0019198)	0.0528327	0.20927	6.02008	17.7028	PTPRC,PTPN6
GTPase activity (GO:0003924)	0.0530715	0.20927	1.85676	5.45166	ARL4C,GNA15,GNGT2,RAB31,ARHGDIB,RAC2,RAB39B,RHOH,SEPT1,RAB33A

## Sheet: Reactome signaling pathways
Up-regulated pathway analysis								Down-regulated pathway analysis
Term	P-value	FDR	Z-Score	Combined Score	Genes			Term	P-value	FDR	Z-Score	Combined Score	Genes
Immune System Homo sapiens R-HSA-168256	4.41969e-51	2.45735e-48	5.611	650.572	FCN1,CD86,CSF3R,NCF1,WIPF1,CD80,NCF4,IL18RAP,C3AR1,LGALS9,HLA-DOA,HLA-DOB,ZBP1,GBP5,CD96,PRKCB,CD300A,CD180,TAP1,CYBB,CYBA,OSCAR,CLEC4A,TYROBP,CD8B,CD8A,BTK,PRKCQ,CD226,CD300C,CLEC4E,CARD11,CSF1R,KLRB1,EBI3,DAPP1,CSF2RB,RASAL3,RASGRP1,CD79B,CD79A,KLRK1,CLEC7A,INPP5D,CD19,BTLA,SLAMF7,NCKAP1L,SLAMF6,ICOS,CD300LF,HLA-DQA2,HLA-DQA1,SH2D1A,SIGLEC10,CRTAM,LY86,PTPRC,ARPC2,SELL,HLA-DRA,CD27,KLRD1,HLA-DR…			Metabolism Homo sapiens R-HSA-1430728	1.25051e-41	7.1279e-39	4.50314	424.117	DMGDH,PECR,FAAH,TPMT,PANK1,RORA,ACSM5,COL4A3BP,AKR7A3,SCP2,CYP2D6,IYD,OSBP,PDK4,ACAD11,ACAD10,PDK2,MCCC2,GSTK1,HGD,GPT2,ACOT13,SDHC,CMBL,SDHD,MAT1A,UPB1,ALDH3A2,RBP4,POR,MTHFD1,GPD1,CMPK1,SUCLG2,HPD,ALDH7A1,SLC27A5,CES2,SLC35D1,SAR1B,SHMT1,MGST3,ABCB4,MTTP,MGST1,GLYAT,ADH6,SLCO1B1,AFMID,PNPO,ST3GAL6,HAO1,ARSD,DECR2,GCKR,GLYATL1,SRD5A1,SLC10A1,CYP4F2,ADHFE1,EPHX2,CYP4F3,EPHX1,CYP4F11,QDPR,MLXIPL,S…
Adaptive Immune System Homo sapiens R-HSA-1280218	4.99539e-39	1.38872e-36	6.52712	575.642	CD86,ITK,SIGLEC9,NCF1,CD80,NCF4,ITGB2,PIK3CD,CD3G,CD3E,CD3D,FCGR3A,CTLA4,HLA-DOA,AMICA1,HLA-DOB,CD33,HLA-DPA1,CD96,ITGA4,SYK,PRKCB,CD300A,TAP1,CYBB,CYBA,PDCD1LG2,VAV1,OSCAR,ZAP70,NCR3,TYROBP,CD8B,LCK,CD8A,BTK,PRKCQ,LCP2,CD226,CD300C,HCST,HLA-DQB2,CARD11,HLA-DQB1,LILRA6,KLRB1,WAS,DAPP1,RASGRP1,FYB,LILRA5,CD79B,CD79A,KLRK1,HLA-DMB,INPP5D,CD19,BTLA,SLAMF7,SLAMF6,ICOS,CD300LF,FCGR1A,HLA-DQA2,FCGR1B,H…			Biological oxidations Homo sapiens R-HSA-211859	7.55226e-25	2.15239e-22	10.5775	587.505	SLC35D1,ACY1,TPMT,MGST3,MGST1,ACSM2A,ACSM5,GLYAT,OPLAH,BPHL,PAPSS2,ACSM2B,ADH6,RXRA,AKR7A3,ALDH2,CYP2D6,CYP4V2,UGT1A4,UGT1A3,UGT1A9,GSTK1,GLYATL1,CYP4F2,CYP4F3,EPHX1,ABHD14B,AKR7L,CMBL,FMO3,MAT1A,CYP4F11,CYP8B1,POR,CYP2C8,GCLC,AADAC,NAT2,ALDH1A1,CES2
Immunoregulatory interactions between a Lymphoid and a non-Lymphoid cell Homo sapiens R-HSA-198933	7.36205e-34	1.36443e-31	16.5546	1262.98	LILRA6,SIGLEC9,KLRB1,ITGB2,CD3G,CD3E,CD3D,LILRA5,FCGR3A,KLRK1,CD19,SLAMF7,SLAMF6,CD300LF,AMICA1,FCGR1A,CD33,LAIR1,CD96,ITGA4,CD300A,CRTAM,SH2D1A,SIGLEC10,LILRB1,LILRB2,LILRB3,LILRB4,OSCAR,NCR3,TYROBP,CLEC2B,CD40LG,CD8B,SELL,CD8A,CD226,KLRD1,CD300C,SIGLEC1,CD247,HCST,SIGLEC7,SIGLEC5			Metabolism of amino acids and derivatives Homo sapiens R-HSA-71291	3.68575e-14	7.00292e-12	5.14933	159.278	HIBADH,SHMT1,TAT,GPT,PAPSS2,DHTKD1,IYD,AFMID,DBT,HAO1,CRYM,AASS,HIBCH,MCCC2,ACAD8,HGD,BHMT2,GPT2,BCKDHB,MAT1A,FAH,SUOX,QDPR,SEPSECS,ALDH6A1,BHMT,GCLC,DAO,TST,ADI1,PAH,IVD,CTH,SLC25A10,ALDH7A1,HPD,ALDH9A1
Generation of second messenger molecules Homo sapiens R-HSA-202433	7.26879e-22	1.01036e-19	48.1024	2341.3	ITK,WAS,CD3G,CD3E,CD3D,FYB,ZAP70,LCK,HLA-DPB1,HLA-DRA,LCP2,CD247,HLA-DQA2,HLA-DQA1,LAT,HLA-DQB2,HLA-DRB1,HLA-DPA1,HLA-DQB1			Metabolism of lipids and lipoproteins Homo sapiens R-HSA-556833	2.29278e-13	3.26721e-11	3.61275	105.145	DMGDH,PECR,FAAH,ALAS1,MOGAT2,PRKAG2,RORA,MCEE,COL4A3BP,SCP2,ACADL,CPT2,OSBP,ACADM,ACAD11,ACAD10,PLA2G12A,ACOT13,BAAT,MED29,ALDH3A2,BDH1,ACOX2,ACOX1,EHHADH,PCCB,GPD1,PPARA,ALDH7A1,SLC27A5,SAR1B,ABCB4,MTTP,HSD17B4,SLCO1B1,RXRA,UGT1A9,ARSD,DECR2,SRD5A1,SLC10A1,CYP4F2,EPHX2,CYP4F3,CYP4F11,CYP8B1,CYP2C8,BHMT,GPAM,SDC1,CHPT1,CRAT
PD-1 signaling Homo sapiens R-HSA-389948	7.74515e-20	8.6126e-18	64.4298	2835.21	CD3G,PDCD1LG2,CD3E,CD3D,LCK,HLA-DPB1,HLA-DRA,PTPN6,CD247,PDCD1,HLA-DQA2,HLA-DQA1,HLA-DQB2,HLA-DRB1,HLA-DPA1,HLA-DQB1			Phase II conjugation Homo sapiens R-HSA-156580	5.27695e-12	6.01573e-10	9.47001	245.914	GSTK1,GLYATL1,TPMT,SLC35D1,MGST3,MGST1,ACSM2A,ABHD14B,ACSM5,MAT1A,GLYAT,OPLAH,ACSM2B,PAPSS2,GCLC,NAT2,UGT1A4,UGT1A3,UGT1A9
Costimulation by the CD28 family Homo sapiens R-HSA-388841	2.02375e-18	1.87534e-16	17.9038	729.428	CD86,CD80,CD3G,PDCD1LG2,CD3E,CD3D,VAV1,LCK,BTLA,HLA-DPB1,CTLA4,HLA-DRA,PTPN6,CD247,PDCD1,ICOS,HLA-DQA2,HLA-DQB2,HLA-DQA1,HLA-DRB1,HLA-DPA1,HLA-DQB1			Phase 1 - Functionalization of compounds Homo sapiens R-HSA-211945	1.14328e-11	1.08612e-09	9.80341	246.992	CYP4F2,EPHX1,CYP4F3,CMBL,FMO3,CYP4F11,BPHL,CYP8B1,ADH6,POR,CYP2C8,RXRA,ALDH2,AADAC,CYP2D6,CYP4V2,ALDH1A1,CES2
Translocation of ZAP-70 to Immunological synapse Homo sapiens R-HSA-202430	3.08149e-18	2.44759e-16	80.2181	3234.48	CD3G,CD3E,CD3D,ZAP70,LCK,HLA-DPB1,HLA-DRA,CD247,HLA-DQA2,HLA-DQA1,HLA-DQB2,HLA-DRB1,HLA-DPA1,HLA-DQB1			Branched-chain amino acid catabolism Homo sapiens R-HSA-70895	7.45173e-11	6.06784e-09	30.5918	713.401	ACAD8,MCCC2,ALDH6A1,HIBADH,SHMT1,IVD,BCKDHB,DBT,HIBCH,ALDH9A1
Phosphorylation of CD3 and TCR zeta chains Homo sapiens R-HSA-202427	4.85219e-17	3.37227e-15	56.144	2109.02	CD3G,CD3E,CD3D,PTPRC,LCK,HLA-DPB1,HLA-DRA,CD247,HLA-DQA2,HLA-DQA1,HLA-DQB2,HLA-DRB1,HLA-DPA1,HLA-DQB1			Sulfur amino acid metabolism Homo sapiens R-HSA-1614635	5.08015e-09	3.6196e-07	22.3213	426.29	GCLC,BHMT,TST,ADI1,BHMT2,CTH,SLC25A10,MAT1A,SUOX
TCR signaling Homo sapiens R-HSA-202403	1.48538e-16	9.17634e-15	10.983	400.284	ITK,WAS,CD3G,CD3E,CD3D,FYB,INPP5D,HLA-DQA2,HLA-DQA1,HLA-DPA1,TRAT1,PSMB9,ZAP70,PTPRC,LCK,HLA-DPB1,HLA-DRA,PRKCQ,LCP2,CD247,CARD11,HLA-DRB1,LAT,HLA-DQB2,HLA-DQB1			Fatty acid, triacylglycerol, and ketone body metabolism Homo sapiens R-HSA-535734	2.94361e-08	1.86429e-06	4.55649	79.0142	ALAS1,MOGAT2,ABCB4,PRKAG2,ACOT13,RORA,MED29,MCEE,RXRA,ACADL,BDH1,GPAM,CPT2,ACOX1,GPD1,PCCB,ACADM,ACAD11,DECR2,PPARA,UGT1A9,ACAD10
Hemostasis Homo sapiens R-HSA-109582	3.29961e-15	1.83458e-13	4.20496	140.214	CD84,DGKA,DOCK8,ITGB2,SIRPG,PLEK,ATP2A3,PIK3CD,CTSW,SPN,GNGT2,RAC2,AMICA1,JAK3,SRGN,PRKCH,FCER1G,ITGA4,SYK,PRKCB,PLAUR,VAV1,FGR,DOK2,SLC7A7,LCK,IRF1,PRKCQ,LCP2,CD48,DOCK2,SELPLG,CSF2RB,GATA3,IL2RG,RASGRP1,PIK3R6,PIK3R5,GNA15,GNG2,INPP5D,CD74,CD2,SELL,IL2RA,P2RX1,IL2RB,PTPN6,LAT,CD244			Histidine, lysine, phenylalanine, tyrosine, proline and tryptophan catabolism Homo sapiens R-HSA-6788656	4.87431e-08	2.77836e-06	12.817	215.796	QDPR,HGD,TAT,PAH,AFMID,CRYM,FAH,ALDH7A1,HPD,AASS
Innate Immune System Homo sapiens R-HSA-168249	1.11985e-14	5.66033e-13	3.49318	112.211	FCN1,CD86,ITK,WIPF1,CD80,ITGB2,PIK3CD,CD3G,FCGR3A,PSTPIP1,C3AR1,JAK3,CCR2,ZBP1,DUSP2,CR1,FCER1G,RIPK3,SYK,CD180,VAV1,CLEC4A,FGR,HCK,TYROBP,AIM2,LCK,IRF1,BTK,TLR8,PRKCQ,LCP2,CLEC4E,CARD11,C1QB,C1QA,WAS,CSF2RB,NLRC4,RASAL3,IL2RG,RASGRP1,KLRK1,CLEC7A,CD19,NCKAP1L,FCGR1A,TRAT1,CARD9,LY86,S100B,PSMB9,GZMM,ARPC2,IL2RA,IL2RB,KLRD1,CD247,LAT,LGMN,C1QC			Phenylalanine and tyrosine catabolism Homo sapiens R-HSA-71182	9.84088e-08	5.09936e-06	47.3563	764.053	QDPR,HGD,TAT,PAH,FAH,HPD
Cytokine Signaling in Immune system Homo sapiens R-HSA-1280215	7.94204e-14	3.67981e-12	3.77907	113.992	CIITA,CSF3R,FLT3,PIK3CD,IL18BP,TNFSF13B,IL18RAP,LGALS9,JAK3,HAVCR2,HLA-DPA1,GBP5,DUSP2,SYK,TNFRSF18,IL18,IL16,VAV1,HCK,IFNG,LCK,IRF4,IRF1,LTA,LTB,HLA-DQB2,HLA-DQB1,CSF1R,EBI3,CSF2RB,RASAL3,IL2RG,RASGRP1,INPP5D,IL12RB1,FCGR1A,HLA-DQA2,FCGR1B,HLA-DQA1,STAT1,CD70,PSMB9,CD40LG,IL2RA,IL2RB,HLA-DPB1,HLA-DRA,CD27,PTPN6,HLA-DRB1,LAT			Bile acid and bile salt metabolism Homo sapiens R-HSA-194068	1.40538e-07	6.51055e-06	13.7291	216.615	SLCO1B1,RXRA,SCP2,ACOX2,SLC10A1,HSD17B4,BAAT,CYP8B1,SLC27A5
GPVI-mediated activation cascade Homo sapiens R-HSA-114604	1.16258e-13	4.97226e-12	17.3893	517.906	FCER1G,SYK,PIK3CD,CSF2RB,IL2RG,VAV1,PIK3R6,PIK3R5,LCK,IL2RA,IL2RB,RAC2,LCP2,PTPN6,JAK3,LAT			Metabolism of water-soluble vitamins and cofactors Homo sapiens R-HSA-196849	1.48486e-07	6.51055e-06	6.65844	104.689	MCCC2,CYB5A,MOCS2,CARKD,PANK1,SHMT1,CYP8B1,PC,MTHFD1,DHFRL1,NMNAT1,PCCB,PNPO,MMACHC
Downstream TCR signaling Homo sapiens R-HSA-202424	4.16481e-11	1.65402e-09	8.95297	213.992	TRAT1,CD3G,CD3E,CD3D,PSMB9,LCK,INPP5D,HLA-DPB1,HLA-DRA,PRKCQ,CD247,HLA-DQA2,CARD11,HLA-DQA1,HLA-DRB1,HLA-DQB2,HLA-DPA1,HLA-DQB1			Peroxisomal lipid metabolism Homo sapiens R-HSA-390918	2.1081e-07	8.58298e-06	16.6718	256.284	ALDH3A2,PECR,SCP2,ACOX2,ACOX1,EHHADH,HSD17B4,CRAT
Cell surface interactions at the vascular wall Homo sapiens R-HSA-202733	5.90185e-11	2.18762e-09	8.73634	205.768	CD74,CD84,FCER1G,SELPLG,ITGA4,SIRPG,ITGB2,SPN,CD2,DOK2,SLC7A7,SELL,LCK,INPP5D,CD48,PTPN6,AMICA1,CD244			Conjugation of salicylate with glycine Homo sapiens R-HSA-177128	5.03738e-07	1.9142e-05	65.6465	951.953	GLYATL1,ACSM2A,ACSM5,GLYAT,ACSM2B
Chemokine receptors bind chemokines Homo sapiens R-HSA-380108	6.89948e-11	2.39757e-09	13.3457	312.249	CXCL9,CXCR4,CXCR6,CXCL13,CXCR3,CCL5,CCL4,XCL2,CCL3,XCL1,CCR7,CCL19,CCR5,CCR2			Metabolism of vitamins and cofactors Homo sapiens R-HSA-196854	9.65354e-07	3.43907e-05	4.85049	67.183	MCCC2,CYB5A,MOCS2,CARKD,PANK1,SHMT1,CYP8B1,RBP4,PC,MTHFD1,DHFRL1,NMNAT1,PCCB,PNPO,SDC1,MMACHC
Interferon gamma signaling Homo sapiens R-HSA-877300	1.32981e-10	4.34925e-09	8.99553	204.566	GBP5,CIITA,STAT1,IFNG,IRF4,IRF1,HLA-DPB1,HLA-DRA,PTPN6,FCGR1A,HLA-DQA2,FCGR1B,HLA-DQB2,HLA-DQA1,HLA-DRB1,HLA-DPA1,HLA-DQB1			Conjugation of carboxylic acids Homo sapiens R-HSA-159424	1.11008e-06	3.51525e-05	49.2323	675.028	GLYATL1,ACSM2A,ACSM5,GLYAT,ACSM2B
Platelet activation, signaling and aggregation Homo sapiens R-HSA-76002	2.47159e-10	7.63447e-09	4.86817	107.689	DGKA,PLEK,PIK3CD,CTSW,CSF2RB,IL2RG,RASGRP1,PIK3R6,PIK3R5,GNA15,GNGT2,GNG2,RAC2,JAK3,SRGN,PRKCH,FCER1G,SYK,PRKCB,VAV1,LCK,IL2RA,IL2RB,PRKCQ,LCP2,PTPN6,LAT			Amino Acid conjugation Homo sapiens R-HSA-156587	1.11008e-06	3.51525e-05	49.2323	675.028	GLYATL1,ACSM2A,ACSM5,GLYAT,ACSM2B
G-protein beta:gamma signalling Homo sapiens R-HSA-397795	4.12243e-08	1.20635e-06	10.9438	186.09	GNGT2,GNG2,IL2RA,IL2RB,PIK3CD,CSF2RB,IL2RG,JAK3,PLCB2,PIK3R6,PIK3R5			Synthesis of bile acids and bile salts via 7alpha-hydroxycholesterol Homo sapiens R-HSA-193368	1.40039e-06	4.20118e-05	16.2726	219.335	RXRA,ACOX2,SCP2,HSD17B4,BAAT,CYP8B1,SLC27A5
Class A/1 (Rhodopsin-like receptors) Homo sapiens R-HSA-373076	4.92425e-08	1.36894e-06	3.70342	62.3156	PTGER4,CXCL9,GPR68,PTGER2,GPR65,FPR1,CXCR4,FPR3,CXCR6,CXCL13,GPR132,CXCR3,CCL5,CCL4,C3AR1,CCL3,CCR7,CCL19,CCR5,S1PR4,CCR2,P2RY13,P2RY10,GPR55,XCL2,XCL1,GPR18			Mitochondrial Fatty Acid Beta-Oxidation Homo sapiens R-HSA-77289	2.31947e-06	6.61049e-05	21.519	279.191	MCEE,ACADL,PCCB,ACADM,ACAD11,ACAD10
Signaling by Interleukins Homo sapiens R-HSA-449147	2.18998e-07	5.79824e-06	3.24597	49.7743	CSF1R,CSF3R,FLT3,EBI3,PIK3CD,CSF2RB,RASAL3,IL2RG,RASGRP1,IL18BP,IL18RAP,INPP5D,LGALS9,IL12RB1,JAK3,HAVCR2,DUSP2,SYK,STAT1,IL18,IL16,VAV1,PSMB9,HCK,LCK,IL2RA,IL2RB,PTPN6,LAT			Pyruvate metabolism and Citric Acid (TCA) cycle Homo sapiens R-HSA-71406	2.50105e-06	6.78857e-05	9.14664	117.981	RXRA,NNT,ADHFE1,PDK4,SUCLG2,SDHC,SDHD,HAGH,PDK2
G beta:gamma signalling through PI3Kgamma Homo sapiens R-HSA-392451	2.43086e-07	6.14345e-06	10.4522	159.185	GNGT2,GNG2,IL2RA,IL2RB,PIK3CD,CSF2RB,IL2RG,JAK3,PIK3R6,PIK3R5			Synthesis of bile acids and bile salts Homo sapiens R-HSA-192105	3.36683e-06	8.72314e-05	13.8296	174.274	RXRA,SCP2,ACOX2,HSD17B4,BAAT,CYP8B1,SLC27A5
GPCR ligand binding Homo sapiens R-HSA-500792	3.47009e-07	8.38857e-06	3.03225	45.1014	PTGER4,CXCL9,GPR68,GPR65,PTGER2,FPR1,CXCR4,FPR3,CXCR6,CXCL13,GPR132,GNGT2,GNG2,CCL5,CXCR3,CCL4,C3AR1,CCL3,CCR7,CCL19,CCR5,S1PR4,CCR2,P2RY13,WNT10A,P2RY10,FZD2,GPR55,XCL2,XCL1,GPR18			Cytochrome P450 - arranged by substrate type Homo sapiens R-HSA-211897	2.21891e-05	0.000549903	6.7257	72.072	POR,CYP2C8,RXRA,CYP2D6,CYP4V2,CYP4F2,CYP4F3,CYP4F11,CYP8B1
G alpha (i) signalling events Homo sapiens R-HSA-418594	7.26703e-07	1.68353e-05	3.85984	54.5579	P2RY13,CXCL9,GPR55,FPR1,CXCR4,FPR3,CXCR6,CXCL13,GNGT2,GNG2,RGS1,CXCR3,CCL5,C3AR1,RGS10,CCR7,CCL19,CCR5,S1PR4,GPR18,CCR2			Recycling of bile acids and salts Homo sapiens R-HSA-159418	2.3358e-05	0.000554753	19.6869	209.952	SLCO1B1,RXRA,SLC10A1,BAAT,SLC27A5
GPCR downstream signaling Homo sapiens R-HSA-388396	1.56832e-06	3.48795e-05	2.21115	29.5531	CXCL9,GPR68,DGKA,GPR65,PIK3CD,CXCL13,GPR132,GNGT2,RGS1,C3AR1,RAC2,CCR7,CCR5,JAK3,CCR2,PRKCH,PRKCB,VAV1,XCL2,XCL1,PRKCQ,PLCB2,PTGER4,PTGER2,FPR1,CXCR4,FPR3,CSF2RB,GPR84,CXCR6,IL2RG,RASGRP1,PIK3R6,FGD2,PIK3R5,FGD3,ABR,GNA15,GNG2,CCL5,CXCR3,CCL19,S1PR4,P2RY13,P2RY10,GPR55,IL2RA,IL2RB,RGS10,GPR18			Nuclear Receptor transcription pathway Homo sapiens R-HSA-383280	3.57091e-05	0.000814168	7.35753	75.3419	AR,THRB,RXRA,HNF4A,RORC,RORA,NR3C1,PPARA
MHC class II antigen presentation Homo sapiens R-HSA-2132295	1.75766e-06	3.7587e-05	5.75702	76.2892	CD74,HLA-DMB,HLA-DPB1,HLA-DRA,HLA-DOA,HLA-DOB,HLA-DQA2,HLA-DQA1,HLA-DRB1,HLA-DQB2,LGMN,HLA-DPA1,HLA-DQB1			Degradation of cysteine and homocysteine Homo sapiens R-HSA-1614558	4.40111e-05	0.00096486	31.4435	315.412	TST,CTH,SLC25A10,SUOX
Antigen activates B Cell Receptor (BCR) leading to generation of second messengers Homo sapiens R-HSA-983695	2.07768e-06	4.27848e-05	9.38782	122.833	CD79B,CD79A,SYK,CD19,BTK,PIK3CD,DAPP1,PTPN6,VAV1			Beta-oxidation of pristanoyl-CoA Homo sapiens R-HSA-389887	7.19025e-05	0.00151794	26.2016	249.969	ACOX2,SCP2,HSD17B4,CRAT
Peptide ligand-binding receptors Homo sapiens R-HSA-375276	7.53975e-06	0.000149718	3.86444	45.5823	CXCL9,FPR1,CXCR4,FPR3,CXCR6,CXCL13,CXCR3,CCL5,CCL4,C3AR1,XCL2,CCL3,XCL1,CCR7,CCL19,CCR5,CCR2			ABC-family proteins mediated transport Homo sapiens R-HSA-382556	0.000116616	0.00237397	7.27202	65.8599	ABCD3,PEX19,ABCC2,ABCA6,ABCB4,ABCC6,ABCA8
Interferon Signaling Homo sapiens R-HSA-913531	9.25449e-06	0.000176125	3.79908	44.0329	GBP5,CIITA,STAT1,IFNG,IRF4,IRF1,HLA-DPB1,HLA-DRA,PTPN6,FCGR1A,HLA-DQA2,FCGR1B,HLA-DQA1,HLA-DRB1,HLA-DQB2,HLA-DPA1,HLA-DQB1			Aflatoxin activation and detoxification Homo sapiens R-HSA-5423646	0.0001398	0.00274779	12.3005	109.171	AKR7A3,ACY1,MGST3,MGST1,AKR7L
Fcgamma receptor (FCGR) dependent phagocytosis Homo sapiens R-HSA-2029480	9.78133e-06	0.000176125	4.83811	55.8078	SYK,WIPF1,WAS,CD3G,VAV1,FGR,HCK,FCGR3A,ARPC2,BTK,NCKAP1L,CD247,FCGR1A			Catabolism of glucuronate to xylulose-5-phosphate Homo sapiens R-HSA-5661270	0.000149598	0.00275067	58.8471	518.299	DCXR,SORD,CRYL1
Signal Transduction Homo sapiens R-HSA-162582	9.81994e-06	0.000176125	1.69542	19.5501	ARHGAP9,CD86,CXCL9,NCF1,GPR68,WIPF1,DGKA,GPR65,CD80,NCF4,ATP2A3,PIK3CD,FASLG,CXCL13,GPR132,GNGT2,RGS1,TAGAP,ARHGDIB,C3AR1,RAC2,CCR7,CCR5,JAK3,CCR2,DUSP2,PRKCH,SYK,PRKCB,RHOH,CYBB,CYBA,GMIP,MMP9,VAV1,DOK1,LCK,MFNG,XCL2,BTK,XCL1,PRKCQ,PLCB2,PTGER4,SH2D2A,PTGER2,SDC3,FPR1,WAS,CXCR4,FPR3,CSF2RB,GPR84,CXCR6,RASAL3,IL2RG,ARHGAP15,RASGRP1,PIK3R6,FGD2,PIK3R5,FGD3,ABR,GNA15,GNG2,GPNMB,CCL5,CD19,CXCR3,CCL4…			Sulfide oxidation to sulfate Homo sapiens R-HSA-1614517	0.000149598	0.00275067	58.8471	518.299	TST,SLC25A10,SUOX
RHO GTPases Activate NADPH Oxidases Homo sapiens R-HSA-5668599	1.04346e-05	0.0001813	24.6111	282.299	NCF1,NCF4,RAC2,CYBB,CYBA			Miscellaneous substrates Homo sapiens R-HSA-211958	0.000162861	0.00281305	19.6492	171.392	CYP2D6,CYP4F2,CYP4F3,CYP4F11
Signaling by GPCR Homo sapiens R-HSA-372790	1.10792e-05	0.000186667	1.9407	22.1442	CXCL9,GPR68,DGKA,GPR65,PIK3CD,CXCL13,GPR132,GNGT2,RGS1,C3AR1,RAC2,CCR7,CCR5,JAK3,CCR2,DUSP2,PRKCH,PRKCB,VAV1,XCL2,XCL1,PRKCQ,PLCB2,PTGER4,PTGER2,FPR1,CXCR4,FPR3,CSF2RB,GPR84,CXCR6,RASAL3,IL2RG,RASGRP1,PIK3R6,FGD2,PIK3R5,FGD3,ABR,GNA15,GNG2,CCL5,CXCR3,CCL4,CCL3,CCL19,S1PR4,P2RY13,WNT10A,P2RY10,FZD2,GPR55,PSMB9,IL2RA,IL2RB,RGS10,GPR18,LAT			Eicosanoids Homo sapiens R-HSA-211979	0.000162861	0.00281305	19.6492	171.392	CYP4F2,CYP4F3,CYP4F11,CYP8B1
Rho GTPase cycle Homo sapiens R-HSA-194840	1.17224e-05	0.000191696	4.74885	53.9184	ARHGAP9,RHOH,ARHGAP15,GMIP,ARHGAP25,VAV1,FGD2,FGD3,ABR,ARHGAP30,ARHGDIB,TAGAP,RAC2			The canonical retinoid cycle in rods (twilight vision) Homo sapiens R-HSA-2453902	0.000221822	0.00371879	10.9327	91.9834	RBP4,CYP4V2,NAPEPLD,RDH5,HSD17B6
DAP12 signaling Homo sapiens R-HSA-2424491	2.04742e-05	0.000325248	2.88091	31.1033	CD86,DUSP2,SYK,TRAT1,CD80,PIK3CD,CSF2RB,RASAL3,IL2RG,RASGRP1,VAV1,PSMB9,KLRK1,TYROBP,LCK,CD19,IL2RA,IL2RB,BTK,KLRD1,LCP2,JAK3,LAT			Choline catabolism Homo sapiens R-HSA-6798163	0.000293634	0.00452355	39.2294	319.059	DMGDH,BHMT,ALDH7A1
Cross-presentation of particulate exogenous antigens (phagosomes) Homo sapiens R-HSA-1236973	2.49439e-05	0.000374833	39.3065	416.604	NCF1,NCF4,CYBB,CYBA			Beta-oxidation of very long chain fatty acids Homo sapiens R-HSA-390247	0.000293634	0.00452355	39.2294	319.059	ACOX1,HSD17B4,CRAT
Nef and signal transduction Homo sapiens R-HSA-164944	2.49439e-05	0.000374833	39.3065	416.604	HCK,LCK,CD247,DOCK2			Conjugation of benzoate with glycine Homo sapiens R-HSA-177135	0.000293634	0.00452355	39.2294	319.059	GLYATL1,GLYAT,ACSM2B
Regulation of actin dynamics for phagocytic cup formation Homo sapiens R-HSA-2029482	3.06006e-05	0.000447735	5.07809	52.7842	FCGR3A,ARPC2,SYK,WIPF1,BTK,WAS,NCKAP1L,CD3G,CD247,FCGR1A,VAV1			Arachidonic acid metabolism Homo sapiens R-HSA-2142753	0.000333509	0.00491219	6.00485	48.0739	FAAH,CYP2C8,CYP4F2,EPHX2,CYP4F3,CYP4F11,CYP8B1
DAP12 interactions Homo sapiens R-HSA-2172127	3.992e-05	0.000569116	2.75015	27.8553	CD86,DUSP2,SYK,TRAT1,CD80,PIK3CD,CSF2RB,RASAL3,IL2RG,RASGRP1,VAV1,PSMB9,KLRK1,TYROBP,LCK,CD19,IL2RA,IL2RB,BTK,KLRD1,LCP2,JAK3,LAT			Glyoxylate metabolism and glycine degradation Homo sapiens R-HSA-389661	0.000336097	0.00491219	9.83838	78.6885	DAO,DBT,BCKDHB,HAO1,DHTKD1
Signaling by Rho GTPases Homo sapiens R-HSA-194315	5.59986e-05	0.000778381	2.68507	26.2873	ARHGAP9,NCF1,WIPF1,NCF4,WAS,RHOH,CYBB,CYBA,GMIP,ARHGAP15,ARHGAP25,VAV1,FGD2,FGD3,ABR,FMNL1,ARHGAP30,ARPC2,ARHGDIB,TAGAP,BTK,RAC2,NCKAP1L			Fatty acids Homo sapiens R-HSA-211935	0.000423084	0.00602895	14.2881	110.989	CYP2D6,CYP4F2,CYP4F3,CYP4F11
Fc epsilon receptor (FCERI) signaling Homo sapiens R-HSA-2454202	6.31855e-05	0.000856857	2.5997	25.1376	CD86,ITK,DUSP2,FCER1G,SYK,TRAT1,CD80,PIK3CD,CSF2RB,RASAL3,IL2RG,RASGRP1,VAV1,PSMB9,LCK,IL2RA,CD19,IL2RB,BTK,PRKCQ,LCP2,JAK3,LAT,CARD11			The citric acid (TCA) cycle and respiratory electron transport Homo sapiens R-HSA-1428517	0.000476436	0.00662362	3.37618	25.825	RXRA,NDUFA5,NNT,ADHFE1,PDK4,ETFDH,SUCLG2,SDHC,NDUFS1,SDHD,HAGH,PDK2
Dectin-2 family Homo sapiens R-HSA-5621480	7.19025e-05	0.000951853	26.2016	249.969	CLEC4A,FCER1G,SYK,CLEC4E			Defective HLCS causes multiple carboxylase deficiency Homo sapiens R-HSA-3371599	0.000504318	0.00668515	29.4205	223.37	MCCC2,PC,PCCB
Other semaphorin interactions Homo sapiens R-HSA-416700	8.32567e-05	0.00106542	14.0592	132.066	SEMA4A,CD72,TYROBP,PTPRC,SEMA4D			Defects in biotin (Btn) metabolism Homo sapiens R-HSA-3323169	0.000504318	0.00668515	29.4205	223.37	MCCC2,PC,PCCB
Signaling by the B Cell Receptor (BCR) Homo sapiens R-HSA-983705	8.43136e-05	0.00106542	3.14228	29.4776	CD86,SYK,PRKCB,TRAT1,CD80,DAPP1,PIK3CD,RASGRP1,VAV1,PSMB9,CD79B,CD79A,LCK,CD19,BTK,PTPN6,CARD11			PPARA activates gene expression Homo sapiens R-HSA-1989781	0.000542869	0.00703263	3.84327	28.8962	ALAS1,RXRA,CPT2,ACOX1,ABCB4,RORA,ACADM,PPARA,UGT1A9,MED29
CD28 dependent Vav1 pathway Homo sapiens R-HSA-389359	0.000162861	0.00201223	19.6492	171.392	CD86,LCK,CD80,VAV1			BMAL1:CLOCK,NPAS2 activates circadian gene expression Homo sapiens R-HSA-1368108	0.000578849	0.00733209	6.5668	48.952	F7,RXRA,CRY2,RORA,NR3C1,PPARA
FCGR activation Homo sapiens R-HSA-2029481	0.000202539	0.00244808	6.57809	55.9439	FGR,HCK,FCGR3A,SYK,CD3G,CD247,FCGR1A			Regulation of lipid metabolism by Peroxisome proliferator-activated receptor alpha (PPARalpha) Homo sapiens R-HSA-400206	0.000667466	0.00827077	3.73392	27.3025	ALAS1,RXRA,CPT2,ACOX1,ABCB4,RORA,ACADM,PPARA,UGT1A9,MED29
Signaling by SCF-KIT Homo sapiens R-HSA-1433557	0.000214604	0.00251274	2.62227	22.1495	CD86,DUSP2,STAT1,TRAT1,CD80,PIK3CD,CSF2RB,RASAL3,IL2RG,RASGRP1,MMP9,VAV1,PSMB9,LCK,CD19,IL2RA,IL2RB,PTPN6,JAK3,LAT			Defects in vitamin and cofactor metabolism Homo sapiens R-HSA-3296482	0.000893643	0.0108378	11.2247	78.7994	MCCC2,PC,PCCB,MMACHC
Interleukin-2 signaling Homo sapiens R-HSA-451927	0.000216927	0.00251274	2.88538	24.3409	DUSP2,SYK,PIK3CD,CSF2RB,RASAL3,IL2RG,RASGRP1,PSMB9,LCK,INPP5D,IL2RA,IL2RB,PTPN6,LGALS9,JAK3,LAT,HAVCR2			GABA synthesis, release, reuptake and degradation Homo sapiens R-HSA-888590	0.00110975	0.0129093	10.4758	71.2734	ALDH5A1,SLC6A13,ABAT,SLC6A1
Signal regulatory protein (SIRP) family interactions Homo sapiens R-HSA-391160	0.000230606	0.00261667	17.4651	146.266	TYROBP,SIRPG,PTPN6,FYB			Citric acid cycle (TCA cycle) Homo sapiens R-HSA-71403	0.00110975	0.0129093	10.4758	71.2734	NNT,SUCLG2,SDHC,SDHD
TNFs bind their physiological receptors Homo sapiens R-HSA-5669034	0.000274477	0.00305219	10.3567	84.9318	CD70,TNFRSF18,LTA,CD27,TNFSF13B			Glucuronidation Homo sapiens R-HSA-156588	0.00136	0.015504	9.82056	64.8184	SLC35D1,UGT1A4,UGT1A3,UGT1A9
G alpha (q) signalling events Homo sapiens R-HSA-416476	0.000333205	0.00363259	3.1448	25.1796	P2RY10,PRKCH,GPR68,DGKA,GPR65,RASGRP1,GPR132,GNA15,GNGT2,GNG2,XCL2,XCL1,PRKCQ,PLCB2			Neurotransmitter Release Cycle Homo sapiens R-HSA-112310	0.00164476	0.0183826	5.25101	33.6598	ALDH5A1,SLC1A1,SLC6A13,ABAT,SLC6A1,LIN7C
The role of Nef in HIV-1 replication and disease pathogenesis Homo sapiens R-HSA-164952	0.000584481	0.0062317	8.5538	63.6812	HCK,CD8B,LCK,CD247,DOCK2			Common Pathway of Fibrin Clot Formation Homo sapiens R-HSA-140875	0.00197375	0.0216353	8.72849	54.3595	SERPINC1,PROS1,F13B,F5
Gastrin-CREB signalling pathway via PKC and MAPK Homo sapiens R-HSA-881907	0.000594029	0.0062317	2.25069	16.7194	DUSP2,P2RY10,PRKCH,GPR68,DGKA,GPR65,CSF2RB,RASAL3,IL2RG,RASGRP1,PSMB9,GPR132,GNA15,GNGT2,GNG2,IL2RA,IL2RB,XCL2,XCL1,PRKCQ,JAK3,PLCB2,LAT			Import of palmitoyl-CoA into the mitochondrial matrix Homo sapiens R-HSA-200425	0.00220629	0.0232886	14.7072	89.956	RXRA,CPT2,PRKAG2
TNF receptor superfamily (TNFSF) members mediating non-canonical NF-kB pathway Homo sapiens R-HSA-5676594	0.000708972	0.00729979	12.0887	87.6636	CD40LG,LTA,LTB,TNFSF13B			Biotin transport and metabolism Homo sapiens R-HSA-196780	0.00220629	0.0232886	14.7072	89.956	MCCC2,PC,PCCB
Constitutive Signaling by Aberrant PI3K in Cancer Homo sapiens R-HSA-2219530	0.000795162	0.00803836	5.11314	36.4923	CD86,LCK,TRAT1,CD80,CD19,PIK3CD,VAV1			Glutathione conjugation Homo sapiens R-HSA-156590	0.0024318	0.0252023	5.95868	35.866	GSTK1,GCLC,MGST3,MGST1,OPLAH
Regulation of signaling by CBL Homo sapiens R-HSA-912631	0.000893643	0.0088726	11.2247	78.7994	HCK,SYK,PIK3CD,VAV1			Formation of Fibrin Clot (Clotting Cascade) Homo sapiens R-HSA-140877	0.00273302	0.0278183	5.78313	34.134	F7,SERPINC1,PROS1,F13B,F5
Interleukin-3, 5 and GM-CSF signaling Homo sapiens R-HSA-512988	0.000931382	0.00908506	2.59808	18.1316	DUSP2,SYK,PIK3CD,CSF2RB,RASAL3,IL2RG,RASGRP1,VAV1,PSMB9,HCK,INPP5D,IL2RA,IL2RB,PTPN6,JAK3,LAT			Ethanol oxidation Homo sapiens R-HSA-71384	0.00288743	0.0283765	13.0724	76.4396	ALDH2,ALDH1A1,ADH6
Antigen processing-Cross presentation Homo sapiens R-HSA-1236975	0.00101782	0.00975701	4.26851	29.4105	NCF1,NCF4,TAP1,CYBB,CYBA,FCGR1A,FCGR1B,PSMB9			Lysine catabolism Homo sapiens R-HSA-71064	0.00288743	0.0283765	13.0724	76.4396	CRYM,ALDH7A1,AASS
VEGFA-VEGFR2 Pathway Homo sapiens R-HSA-4420097	0.00123466	0.0116351	2.37397	15.8984	DUSP2,NCF1,PRKCB,SH2D2A,NCF4,CYBB,CYBA,CSF2RB,RASAL3,IL2RG,RASGRP1,VAV1,PSMB9,IL2RA,IL2RB,NCKAP1L,JAK3,LAT			alpha-linolenic (omega3) and linoleic (omega6) acid metabolism Homo sapiens R-HSA-2046104	0.00368449	0.0350026	11.7646	65.9243	SCP2,ACOX1,HSD17B4
Signaling by VEGF Homo sapiens R-HSA-194138	0.00162461	0.0150547	2.31174	14.8471	DUSP2,NCF1,PRKCB,SH2D2A,NCF4,CYBB,CYBA,CSF2RB,RASAL3,IL2RG,RASGRP1,VAV1,PSMB9,IL2RA,IL2RB,NCKAP1L,JAK3,LAT			alpha-linolenic acid (ALA) metabolism Homo sapiens R-HSA-2046106	0.00368449	0.0350026	11.7646	65.9243	SCP2,ACOX1,HSD17B4
Signaling by ERBB4 Homo sapiens R-HSA-1236394	0.00173693	0.0158317	2.29668	14.5969	CD86,DUSP2,TRAT1,CD80,PIK3CD,CSF2RB,RASAL3,IL2RG,S100B,RASGRP1,VAV1,PSMB9,LCK,CD19,IL2RA,IL2RB,JAK3,LAT			Signaling by Retinoic Acid Homo sapiens R-HSA-5362517	0.00379828	0.0354921	5.3134	29.6127	RXRA,ALDH1A1,PDK4,RDH5,PDK2
RHO GTPases Activate WASPs and WAVEs Homo sapiens R-HSA-5663213	0.00190268	0.0170628	6.34376	39.7404	ARPC2,WIPF1,WAS,BTK,NCKAP1L			Pyruvate metabolism Homo sapiens R-HSA-70268	0.00429112	0.0394506	6.82924	37.2276	RXRA,PDK4,HAGH,PDK2
CTLA4 inhibitory signaling Homo sapiens R-HSA-389513	0.00197375	0.0174191	8.72849	54.3595	CD86,LCK,CD80,CTLA4			Nicotinate metabolism Homo sapiens R-HSA-196807	0.00460303	0.0409958	10.6945	57.5477	CARKD,NMNAT1,CYP8B1
Downstream signal transduction Homo sapiens R-HSA-186763	0.0024787	0.0215337	2.21719	13.3032	CD86,DUSP2,STAT1,TRAT1,CD80,PIK3CD,CSF2RB,RASAL3,IL2RG,RASGRP1,VAV1,PSMB9,LCK,CD19,IL2RA,IL2RB,JAK3,LAT			Regulation of pyruvate dehydrogenase (PDH) complex Homo sapiens R-HSA-204174	0.00460303	0.0409958	10.6945	57.5477	RXRA,PDK4,PDK2
TNFR2 non-canonical NF-kB pathway Homo sapiens R-HSA-5668541	0.00262084	0.0224182	3.62826	21.5673	CD40LG,CD70,TNFRSF18,LTA,CD27,LTB,TNFSF13B,PSMB9			Circadian Clock Homo sapiens R-HSA-400253	0.00482854	0.0423426	4.14298	22.0954	F7,RXRA,CRY2,RORA,NR3C1,PPARA
G alpha (12/13) signalling events Homo sapiens R-HSA-416482	0.00268319	0.0226038	4.05751	24.0235	FGD3,ABR,GNGT2,GNG2,RAC2,VAV1,FGD2			Diseases of metabolism Homo sapiens R-HSA-5668914	0.00513204	0.0443222	4.91414	25.9086	GYS2,MCCC2,PC,PCCB,MMACHC
PECAM1 interactions Homo sapiens R-HSA-210990	0.00288743	0.0239614	13.0724	76.4396	LCK,INPP5D,PTPN6			Propionyl-CoA catabolism Homo sapiens R-HSA-71032	0.00593281	0.0497309	26.1004	133.823	MCEE,PCCB
Complement cascade Homo sapiens R-HSA-166658	0.00386139	0.0313202	3.77863	20.9968	FCN1,C1QB,C1QA,GZMM,CR1,C3AR1,C1QC			IRS activation Homo sapiens R-HSA-74713	0.00593281	0.0497309	26.1004	133.823	IRS1,INSR
Downstream signaling of activated FGFR2 Homo sapiens R-HSA-5654696	0.00399952	0.0313202	2.1646	11.952	CD86,DUSP2,TRAT1,CD80,PIK3CD,CSF2RB,RASAL3,IL2RG,RASGRP1,VAV1,PSMB9,LCK,CD19,IL2RA,IL2RB,JAK3,LAT			Metabolism of folate and pterines Homo sapiens R-HSA-196757	0.0068238	0.0563705	9.04829	45.1269	DHFRL1,MTHFD1,SHMT1
Downstream signaling of activated FGFR4 Homo sapiens R-HSA-5654716	0.00399952	0.0313202	2.1646	11.952	CD86,DUSP2,TRAT1,CD80,PIK3CD,CSF2RB,RASAL3,IL2RG,RASGRP1,VAV1,PSMB9,LCK,CD19,IL2RA,IL2RB,JAK3,LAT			ABC transporters in lipid homeostasis Homo sapiens R-HSA-1369062	0.00813412	0.0643951	8.40155	40.4256	PEX19,ABCD3,ABCA6
Downstream signaling of activated FGFR3 Homo sapiens R-HSA-5654708	0.00399952	0.0313202	2.1646	11.952	CD86,DUSP2,TRAT1,CD80,PIK3CD,CSF2RB,RASAL3,IL2RG,RASGRP1,VAV1,PSMB9,LCK,CD19,IL2RA,IL2RB,JAK3,LAT			Chylomicron-mediated lipid transport Homo sapiens R-HSA-174800	0.00813412	0.0643951	8.40155	40.4256	SAR1B,MTTP,SDC1
Effects of PIP2 hydrolysis Homo sapiens R-HSA-114508	0.00429112	0.0328905	6.82924	37.2276	PRKCH,DGKA,PRKCQ,RASGRP1			Metabolism of porphyrins Homo sapiens R-HSA-189445	0.00813412	0.0643951	8.40155	40.4256	ALAD,ALAS1,UGT1A4
Signaling by FGFR4 Homo sapiens R-HSA-5654743	0.00437752	0.0328905	2.14365	11.6427	CD86,DUSP2,TRAT1,CD80,PIK3CD,CSF2RB,RASAL3,IL2RG,RASGRP1,VAV1,PSMB9,LCK,CD19,IL2RA,IL2RB,JAK3,LAT			Fructose metabolism Homo sapiens R-HSA-5652084	0.00875241	0.0674172	19.5743	92.7514	ALDH1A1,SORD
Downstream signaling of activated FGFR1 Homo sapiens R-HSA-5654687	0.00437752	0.0328905	2.14365	11.6427	CD86,DUSP2,TRAT1,CD80,PIK3CD,CSF2RB,RASAL3,IL2RG,RASGRP1,VAV1,PSMB9,LCK,CD19,IL2RA,IL2RB,JAK3,LAT			mitochondrial fatty acid beta-oxidation of unsaturated fatty acids Homo sapiens R-HSA-77288	0.00875241	0.0674172	19.5743	92.7514	ACADL,ACADM
FCERI mediated Ca+2 mobilization Homo sapiens R-HSA-2871809	0.00446069	0.0329931	4.21718	22.8253	ITK,SYK,BTK,LCP2,VAV1,LAT			Cargo concentration in the ER Homo sapiens R-HSA-5694530	0.00889498	0.0676019	5.41463	25.5693	CTAGE5,SAR1B,MIA3,F5
Signaling by FGFR3 Homo sapiens R-HSA-5654741	0.00450985	0.0329931	2.13675	11.5416	CD86,DUSP2,TRAT1,CD80,PIK3CD,CSF2RB,RASAL3,IL2RG,RASGRP1,VAV1,PSMB9,LCK,CD19,IL2RA,IL2RB,JAK3,LAT			Visual phototransduction Homo sapiens R-HSA-2187338	0.0108983	0.0817372	3.0622	13.8386	RBP4,CYP4V2,NAPEPLD,NMT2,SDC1,RDH5,HSD17B6
Regulation of IFNG signaling Homo sapiens R-HSA-877312	0.00460303	0.0332375	10.6945	57.5477	IFNG,STAT1,PTPN6			Mitochondrial protein import Homo sapiens R-HSA-1268020	0.0110688	0.081938	4.00969	18.0581	HSPA9,TOMM70A,LDHD,PMPCB,SLC25A13
PI5P, PP2A and IER3 Regulate PI3K/AKT Signaling Homo sapiens R-HSA-6811558	0.00473549	0.0337556	3.62891	19.4244	CD86,LCK,TRAT1,CD80,CD19,PIK3CD,VAV1			Glycerophospholipid biosynthesis Homo sapiens R-HSA-1483206	0.0141019	0.103052	2.90029	12.3594	DMGDH,BHMT,PLA2G12A,GPAM,GPD1,CHPT1,ALDH7A1
Signaling by PDGF Homo sapiens R-HSA-186797	0.00490354	0.0342404	2.06733	10.9936	CD86,DUSP2,STAT1,TRAT1,CD80,PIK3CD,CSF2RB,RASAL3,IL2RG,RASGRP1,VAV1,PSMB9,LCK,CD19,IL2RA,IL2RB,JAK3,LAT			Transport of vitamins, nucleosides, and related molecules Homo sapiens R-HSA-425397	0.0145547	0.104754	4.61717	19.5299	SLCO1B1,SLC35A3,SLC35D1,LCN12
Signaling by FGFR1 Homo sapiens R-HSA-5654736	0.00492668	0.0342404	2.11632	11.2442	CD86,DUSP2,TRAT1,CD80,PIK3CD,CSF2RB,RASAL3,IL2RG,RASGRP1,VAV1,PSMB9,LCK,CD19,IL2RA,IL2RB,JAK3,LAT			Synthesis of Leukotrienes (LT) and Eoxins (EX) Homo sapiens R-HSA-2142691	0.014778	0.104754	6.5332	27.5349	CYP4F2,CYP4F3,CYP4F11
G alpha (z) signalling events Homo sapiens R-HSA-418597	0.00564203	0.038728	4.79404	24.8212	GNGT2,GNG2,PRKCH,PRKCB,PRKCQ			Terminal pathway of complement Homo sapiens R-HSA-166665	0.0158049	0.104754	13.0482	54.1165	C6,C8A
PI3K/AKT Signaling in Cancer Homo sapiens R-HSA-2219528	0.00575092	0.038994	3.49056	18.0057	CD86,LCK,TRAT1,CD80,CD19,PIK3CD,VAV1			AMPK inhibits chREBP transcriptional activation activity Homo sapiens R-HSA-163680	0.0158049	0.104754	13.0482	54.1165	MLXIPL,PRKAG2
Semaphorin interactions Homo sapiens R-HSA-373755	0.0065254	0.0437123	3.87051	19.4766	SEMA4A,TYROBP,CD72,PTPRC,SEMA4D,RAC2			mitochondrial fatty acid beta-oxidation of saturated fatty acids Homo sapiens R-HSA-77286	0.0158049	0.104754	13.0482	54.1165	ACADL,ACADM
Negative regulation of the PI3K/AKT network Homo sapiens R-HSA-199418	0.00734762	0.0486342	3.32166	16.3206	CD86,LCK,TRAT1,CD80,CD19,PIK3CD,VAV1			Metabolism of ingested SeMet, Sec, MeSec into H2Se Homo sapiens R-HSA-2408508	0.0158049	0.104754	13.0482	54.1165	CTH,MAT1A
Inflammasomes Homo sapiens R-HSA-622312	0.00813412	0.0532067	8.40155	40.4256	PSTPIP1,AIM2,NLRC4			Nicotinamide salvaging Homo sapiens R-HSA-197264	0.0158049	0.104754	13.0482	54.1165	CARKD,CYP8B1
Signaling by EGFR Homo sapiens R-HSA-177929	0.00835728	0.0540308	1.99538	9.54715	CD86,DUSP2,TRAT1,CD80,PIK3CD,CSF2RB,RASAL3,IL2RG,RASGRP1,VAV1,PSMB9,LCK,CD19,IL2RA,IL2RB,JAK3,LAT			Synthesis of epoxy (EET) and dihydroxyeicosatrienoic acids (DHET) Homo sapiens R-HSA-2142670	0.0158049	0.104754	13.0482	54.1165	CYP2C8,EPHX2
CD28 co-stimulation Homo sapiens R-HSA-389356	0.00889498	0.0567295	5.41463	25.5693	CD86,LCK,CD80,VAV1			Transport of nucleotide sugars Homo sapiens R-HSA-727802	0.0199875	0.125196	11.1836	43.7575	SLC35A3,SLC35D1
Interleukin receptor SHC signaling Homo sapiens R-HSA-912526	0.00897877	0.0567295	2.21699	10.4484	DUSP2,PIK3CD,CSF2RB,RASAL3,IL2RG,RASGRP1,PSMB9,INPP5D,IL2RA,IL2RB,PTPN6,JAK3,LAT			Retinoid cycle disease events Homo sapiens R-HSA-2453864	0.0199875	0.125196	11.1836	43.7575	RBP4,NAPEPLD
Downstream signaling events of B Cell Receptor (BCR) Homo sapiens R-HSA-1168372	0.0091311	0.0570437	2.40099	11.2752	CD86,PRKCB,LCK,TRAT1,CD80,CD19,PIK3CD,RASGRP1,CARD11,VAV1,PSMB9			Diseases associated with visual transduction Homo sapiens R-HSA-2474795	0.0199875	0.125196	11.1836	43.7575	RBP4,NAPEPLD
CD22 mediated BCR regulation Homo sapiens R-HSA-5690714	0.00958222	0.0584741	7.84105	36.444	CD79B,CD79A,PTPN6			Transport of gamma-carboxylated protein precursors from the endoplasmic reticulum to the Golgi apparatus Homo sapiens R-HSA-159763	0.0199875	0.125196	11.1836	43.7575	F7,PROS1
Signaling by FGFR2 Homo sapiens R-HSA-5654738	0.00977054	0.0584741	1.95996	9.07147	CD86,DUSP2,TRAT1,CD80,PIK3CD,CSF2RB,RASAL3,IL2RG,RASGRP1,VAV1,PSMB9,LCK,CD19,IL2RA,IL2RB,JAK3,LAT			Synthesis of (16-20)-hydroxyeicosatetraenoic acids (HETE) Homo sapiens R-HSA-2142816	0.0199875	0.125196	11.1836	43.7575	CYP2C8,CYP4F2
Signalling by NGF Homo sapiens R-HSA-166520	0.00981776	0.0584741	1.84787	8.54373	CD86,DUSP2,TRAT1,CD80,PIK3CD,CSF2RB,RASAL3,IL2RG,RASGRP1,VAV1,FGD2,PSMB9,FGD3,ABR,LCK,IL2RA,CD19,IL2RB,JAK3,LAT			Endogenous sterols Homo sapiens R-HSA-211976	0.0212843	0.13187	5.59902	21.555	RXRA,CYP4V2,CYP8B1
Synthesis of PIPs at the plasma membrane Homo sapiens R-HSA-1660499	0.00988591	0.0584741	5.23387	24.1629	INPP5D,PIK3CD,PIK3R6,PIK3R5			Removal of aminoterminal propeptides from gamma-carboxylated proteins Homo sapiens R-HSA-159782	0.0245757	0.147454	9.78514	36.2637	F7,PROS1
ROS, RNS production in response to bacteria Homo sapiens R-HSA-1222556	0.00988591	0.0584741	5.23387	24.1629	NCF1,NCF4,CYBB,CYBA			Gamma-carboxylation of protein precursors Homo sapiens R-HSA-159740	0.0245757	0.147454	9.78514	36.2637	F7,PROS1
Signaling by FGFR Homo sapiens R-HSA-190236	0.0110883	0.064896	1.93138	8.69481	CD86,DUSP2,TRAT1,CD80,PIK3CD,CSF2RB,RASAL3,IL2RG,RASGRP1,VAV1,PSMB9,LCK,CD19,IL2RA,IL2RB,JAK3,LAT			Signal attenuation Homo sapiens R-HSA-74749	0.0245757	0.147454	9.78514	36.2637	IRS1,INSR
C-type lectin receptors (CLRs) Homo sapiens R-HSA-5621481	0.0121781	0.0705314	2.7409	12.0822	CLEC4A,FCER1G,SYK,CLEC7A,CARD9,CLEC4E,CARD11,PSMB9			Regulation of Complement cascade Homo sapiens R-HSA-977606	0.0263593	0.156508	5.11163	18.5855	C6,PROS1,C8A
G beta:gamma signalling through PLC beta Homo sapiens R-HSA-418217	0.0129021	0.0739546	6.91786	30.0952	GNGT2,GNG2,PLCB2			Sema4D in semaphorin signaling Homo sapiens R-HSA-400685	0.0291179	0.166749	4.89839	17.3227	ARHGEF12,MYH14,MET
NGF signalling via TRKA from the plasma membrane Homo sapiens R-HSA-187037	0.0134858	0.0765111	1.88731	8.12699	CD86,DUSP2,TRAT1,CD80,PIK3CD,CSF2RB,RASAL3,IL2RG,RASGRP1,VAV1,PSMB9,LCK,CD19,IL2RA,IL2RB,JAK3,LAT			RORA activates gene expression Homo sapiens R-HSA-1368082	0.0291179	0.166749	4.89839	17.3227	RXRA,RORA,PPARA
Presynaptic function of Kainate receptors Homo sapiens R-HSA-500657	0.014778	0.08144	6.5332	27.5349	GNGT2,GNG2,PLCB2			Gamma-carboxylation, transport, and amino-terminal cleavage of proteins Homo sapiens R-HSA-159854	0.0295467	0.166749	8.69746	30.6306	F7,PROS1
RIP-mediated NFkB activation via ZBP1 Homo sapiens R-HSA-1810476	0.014778	0.08144	6.5332	27.5349	ZBP1,RIPK3,S100B			CYP2E1 reactions Homo sapiens R-HSA-211999	0.0295467	0.166749	8.69746	30.6306	CYP2C8,CYP2D6
Initial triggering of complement Homo sapiens R-HSA-166663	0.014794	0.08144	3.70631	15.6167	FCN1,C1QB,C1QA,GZMM,C1QC			Heme biosynthesis Homo sapiens R-HSA-189451	0.0295467	0.166749	8.69746	30.6306	ALAD,ALAS1
Free fatty acids regulate insulin secretion Homo sapiens R-HSA-400451	0.0158049	0.0844955	13.0482	54.1165	GNA15,PLCB2			Asparagine N-linked glycosylation Homo sapiens R-HSA-446203	0.030307	0.169363	1.91674	6.70164	SEC16B,CTAGE5,SAR1B,FPGT,DCTN4,GOSR1,MGAT4B,SYVN1,ST3GAL6,MIA3,GNE,F5
Fatty Acids bound to GPR40 (FFAR1) regulate insulin secretion Homo sapiens R-HSA-434316	0.0158049	0.0844955	13.0482	54.1165	GNA15,PLCB2			Synthesis of PA Homo sapiens R-HSA-1483166	0.0320229	0.177214	4.70221	16.1817	PLA2G12A,GPAM,GPD1
Formyl peptide receptors bind formyl peptides and many other ligands Homo sapiens R-HSA-444473	0.0158049	0.0844955	13.0482	54.1165	FPR1,FPR3			Mitochondrial biogenesis Homo sapiens R-HSA-1592230	0.0337674	0.185071	3.48656	11.8134	ALAS1,RXRA,PRKAG2,PPARA
CD28 dependent PI3K/Akt signaling Homo sapiens R-HSA-389357	0.0167997	0.088841	6.18903	25.2908	CD86,LCK,CD80			Pyrimidine catabolism Homo sapiens R-HSA-73621	0.0348785	0.188603	7.82731	26.2675	DPYS,UPB1
Role of phospholipids in phagocytosis Homo sapiens R-HSA-2029485	0.0169373	0.088841	3.57117	14.5641	FCGR3A,SYK,CD3G,CD247,FCGR1A			YAP1- and WWTR1 (TAZ)-stimulated gene expression Homo sapiens R-HSA-2032785	0.0350736	0.188603	4.52113	15.1472	RXRA,PPARA,HIPK2
Ca2+ pathway Homo sapiens R-HSA-4086398	0.0180823	0.0939602	3.50722	14.0738	GNGT2,GNG2,FZD2,PDE6G,PLCB2			Gluconeogenesis Homo sapiens R-HSA-70263	0.0450865	0.236862	4.0528	12.5603	PC,SLC25A10,SLC25A13
Thromboxane signalling through TP receptor Homo sapiens R-HSA-428930	0.0189683	0.0976516	5.87928	23.3112	GNA15,GNG2,GNGT2			ER to Golgi Anterograde Transport Homo sapiens R-HSA-199977	0.0465316	0.236862	2.21867	6.80606	SEC16B,CTAGE5,SAR1B,DCTN4,GOSR1,MIA3,F5
Prostanoid ligand receptors Homo sapiens R-HSA-391908	0.0199875	0.101955	11.1836	43.7575	PTGER4,PTGER2			DCC mediated attractive signaling Homo sapiens R-HSA-418885	0.0465414	0.236862	6.52209	20.0059	ABLIM1,WASL
Platelet homeostasis Homo sapiens R-HSA-418346	0.0218376	0.110379	2.91183	11.1352	FGR,GNGT2,GNG2,P2RX1,ATP2A3,PTPN6			Methylation Homo sapiens R-HSA-156581	0.0465414	0.236862	6.52209	20.0059	TPMT,MAT1A
ADP signalling through P2Y purinoceptor 1 Homo sapiens R-HSA-418592	0.023748	0.114816	5.34425	19.9889	GNA15,GNG2,GNGT2			Synthesis of bile acids and bile salts via 24-hydroxycholesterol Homo sapiens R-HSA-193775	0.0465414	0.236862	6.52209	20.0059	CYP8B1,SLC27A5
Activation of G protein gated Potassium channels Homo sapiens R-HSA-1296041	0.023748	0.114816	5.34425	19.9889	GNGT2,GNG2,KCNJ10			Glutathione synthesis and recycling Homo sapiens R-HSA-174403	0.0465414	0.236862	6.52209	20.0059	GCLC,OPLAH
Inhibition of voltage gated Ca2+ channels via Gbeta/gamma subunits Homo sapiens R-HSA-997272	0.023748	0.114816	5.34425	19.9889	GNGT2,GNG2,KCNJ10			Regulation of cholesterol biosynthesis by SREBP (SREBF) Homo sapiens R-HSA-1655829	0.0484453	0.243528	3.07543	9.3103	RXRA,GPAM,SAR1B,PPARA
G protein gated Potassium channels Homo sapiens R-HSA-1296059	0.023748	0.114816	5.34425	19.9889	GNGT2,GNG2,KCNJ10			Sphingolipid de novo biosynthesis Homo sapiens R-HSA-1660661	0.0487056	0.243528	3.91751	11.8385	ALDH3A2,COL4A3BP,OSBP
TRP channels Homo sapiens R-HSA-3295583	0.023748	0.114816	5.34425	19.9889	TRPM2,TRPV2,MCOLN2			Transport to the Golgi and subsequent modification Homo sapiens R-HSA-948021	0.0511385	0.253469	2.04266	6.07326	SEC16B,CTAGE5,SAR1B,DCTN4,GOSR1,MGAT4B,MIA3,F5
Acetylcholine regulates insulin secretion Homo sapiens R-HSA-399997	0.0245757	0.116883	9.78514	36.2637	GNA15,PLCB2			Metabolism of carbohydrates Homo sapiens R-HSA-71387	0.0520506	0.255209	1.75137	5.17623	GYS2,GCKR,PC,DCXR,ALDH1A1,SORD,SDC1,CRYL1,ST3GAL6,SLC25A10,PAPSS2,SLC25A13
Toll-Like Receptors Cascades Homo sapiens R-HSA-168898	0.0245959	0.116883	2.38581	8.83984	RIPK3,CD180,ITGB2,BTK,LY86,TLR8,S100B,LGMN			Lipoprotein metabolism Homo sapiens R-HSA-174824	0.0524624	0.255209	3.79094	11.1744	SAR1B,MTTP,SDC1
NRAGE signals death through JNK Homo sapiens R-HSA-193648	0.0256499	0.120859	3.8275	14.0209	FGD3,ABR,VAV1,FGD2			Synthesis of bile acids and bile salts via 27-hydroxycholesterol Homo sapiens R-HSA-193807	0.0528327	0.255209	6.02008	17.7028	RXRA,CYP8B1
ZBP1(DAI) mediated induction of type I IFNs Homo sapiens R-HSA-1606322	0.0263593	0.123158	5.11163	18.5855	ZBP1,RIPK3,S100B
Beta-catenin independent WNT signaling Homo sapiens R-HSA-3858494	0.0284754	0.131936	2.31516	8.239	FZD2,GNGT2,GNG2,PRKCB,PDE6G,RAC2,PLCB2,PSMB9
Nucleotide-binding domain, leucine rich repeat containing receptor (NLR) signaling pathways Homo sapiens R-HSA-168643	0.0295432	0.134655	3.6491	12.8518	PSTPIP1,AIM2,CARD9,NLRC4
Interleukin-7 signaling Homo sapiens R-HSA-1266695	0.0295467	0.134655	8.69746	30.6306	IL2RG,JAK3
FCERI mediated MAPK activation Homo sapiens R-HSA-2871796	0.0305499	0.138096	1.8593	6.48596	DUSP2,SYK,CSF2RB,RASAL3,IL2RG,RASGRP1,VAV1,PSMB9,IL2RA,IL2RB,LCP2,JAK3,LAT
PI-3K cascade:FGFR1 Homo sapiens R-HSA-5654689	0.0336651	0.144421	2.39342	8.1168	CD86,LCK,TRAT1,CD80,CD19,PIK3CD,VAV1
PI-3K cascade:FGFR3 Homo sapiens R-HSA-5654710	0.0336651	0.144421	2.39342	8.1168	CD86,LCK,TRAT1,CD80,CD19,PIK3CD,VAV1
PI3K events in ERBB4 signaling Homo sapiens R-HSA-1250342	0.0336651	0.144421	2.39342	8.1168	CD86,LCK,TRAT1,CD80,CD19,PIK3CD,VAV1
PIP3 activates AKT signaling Homo sapiens R-HSA-1257604	0.0336651	0.144421	2.39342	8.1168	CD86,LCK,TRAT1,CD80,CD19,PIK3CD,VAV1
PI-3K cascade:FGFR4 Homo sapiens R-HSA-5654720	0.0336651	0.144421	2.39342	8.1168	CD86,LCK,TRAT1,CD80,CD19,PIK3CD,VAV1
PI-3K cascade:FGFR2 Homo sapiens R-HSA-5654695	0.0336651	0.144421	2.39342	8.1168	CD86,LCK,TRAT1,CD80,CD19,PIK3CD,VAV1
Creation of C4 and C2 activators Homo sapiens R-HSA-166786	0.0337674	0.144421	3.48656	11.8134	FCN1,C1QB,C1QA,C1QC
P2Y receptors Homo sapiens R-HSA-417957	0.0348785	0.148034	7.82731	26.2675	P2RY13,P2RY10
Axon guidance Homo sapiens R-HSA-422475	0.0354338	0.149251	1.59975	5.3433	SEMA4A,DUSP2,CD72,SEMA4D,CSF2RB,RASAL3,IL2RG,RASGRP1,MMP9,PSMB9,PTPRC,TYROBP,ARPC2,IL2RA,IL2RB,ST8SIA4,RAC2,PRKCQ,JAK3,LAT
GAB1 signalosome Homo sapiens R-HSA-180292	0.0376533	0.156233	2.33221	7.6481	CD86,LCK,TRAT1,CD80,CD19,PIK3CD,VAV1
PI3K/AKT activation Homo sapiens R-HSA-198203	0.0376533	0.156233	2.33221	7.6481	CD86,LCK,TRAT1,CD80,CD19,PIK3CD,VAV1
Activation of Kainate Receptors upon glutamate binding Homo sapiens R-HSA-451326	0.0382688	0.157611	4.35345	14.2058	GNGT2,GNG2,PLCB2
Trafficking and processing of endosomal TLR Homo sapiens R-HSA-1679131	0.0405502	0.165779	7.11537	22.8063	TLR8,LGMN
Inwardly rectifying K+ channels Homo sapiens R-HSA-1296065	0.0416069	0.168857	4.19776	13.3467	GNGT2,GNG2,KCNJ10
Host Interactions of HIV factors Homo sapiens R-HSA-162909	0.0434365	0.175005	2.25528	7.07358	HCK,CD8B,APOBEC3G,LCK,CD247,DOCK2,PSMB9
Signal amplification Homo sapiens R-HSA-392518	0.0450865	0.179058	4.0528	12.5603	GNA15,GNGT2,GNG2
Thrombin signalling through proteinase activated receptors (PARs) Homo sapiens R-HSA-456926	0.0450865	0.179058	4.0528	12.5603	GNA15,GNG2,GNGT2
Early Phase of HIV Life Cycle Homo sapiens R-HSA-162594	0.0465414	0.183525	6.52209	20.0059	CXCR4,CCR5
VEGFR2 mediated cell proliferation Homo sapiens R-HSA-5218921	0.0481062	0.188058	1.82835	5.54785	DUSP2,PRKCB,IL2RA,IL2RB,CSF2RB,RASAL3,IL2RG,JAK3,RASGRP1,LAT,PSMB9
Sialic acid metabolism Homo sapiens R-HSA-4085001	0.0487056	0.188058	3.91751	11.8385	ST8SIA1,ST8SIA4,ST6GALNAC5
Detoxification of Reactive Oxygen Species Homo sapiens R-HSA-3299685	0.0487056	0.188058	3.91751	11.8385	GSTP1,CYBB,CYBA
Role of LAT2/NTAL/LAB on calcium mobilization Homo sapiens R-HSA-2730905	0.0511385	0.19609	2.04266	6.07326	CD86,SYK,LCK,TRAT1,CD80,CD19,PIK3CD,VAV1
Eicosanoid ligand-binding receptors Homo sapiens R-HSA-391903	0.0528327	0.201199	6.02008	17.7028	PTGER4,PTGER2
RHO GTPase Effectors Homo sapiens R-HSA-195258	0.0565299	0.213814	1.77525	5.10028	FMNL1,NCF1,ARPC2,WIPF1,NCF4,BTK,RAC2,WAS,CYBB,NCKAP1L,CYBA
Regulation of KIT signaling Homo sapiens R-HSA-1433559	0.0594054	0.218738	5.58979	15.782	LCK,PTPN6
Nucleotide-like (purinergic) receptors Homo sapiens R-HSA-418038	0.0594054	0.218738	5.58979	15.782	P2RY13,P2RY10
Regulated Necrosis Homo sapiens R-HSA-5218859	0.0594054	0.218738	5.58979	15.782	RIPK3,FASLG
RIPK1-mediated regulated necrosis Homo sapiens R-HSA-5213460	0.0594054	0.218738	5.58979	15.782	RIPK3,FASLG

## Sheet: KEGG signaling pathways
Up-regulated pathway analysis								Down-regulated pathway analysis
Term	P-value	FDR	Z-Score	Combined Score	Genes			Term	P-value	FDR	Z-Score	Combined Score	Genes
Hematopoietic cell lineage	7.72905e-25	1.71585e-22	18.5135	1027.86	CSF1R,CSF3R,FLT3,CD3G,CD3E,CD3D,HLA-DMB,CD19,CD38,CD37,HLA-DOA,FCGR1A,HLA-DOB,HLA-DQA2,HLA-DQA1,CD33,HLA-DPA1,CR1,ITGA4,CD2,CD8B,CD8A,CD5,IL2RA,CD7,HLA-DPB1,HLA-DRA,MS4A1,HLA-DRB1,HLA-DQB1			Peroxisome	6.05732e-17	1.20541e-14	14.6669	547.702	PECR,GSTK1,ABCD3,PEX19,EPHX2,HSD17B4,PEX1,BAAT,PEX13,SOD1,DAO,SCP2,ACOX2,ACOX1,EHHADH,CAT,PXMP2,DHRS4L1,HAO1,PEX11G,DECR2,CRAT
Th1 and Th2 cell differentiation	4.79396e-23	5.32129e-21	18.0154	925.847	CD3G,GATA3,CD3E,IL2RG,CD3D,HLA-DMB,TBX21,HLA-DOA,IL12RB1,HLA-DOB,JAK3,HLA-DQA2,HLA-DQA1,HLA-DPA1,STAT1,RUNX3,ZAP70,IFNG,LCK,IL2RA,IL2RB,HLA-DPB1,HLA-DRA,PRKCQ,CD247,LAT,HLA-DRB1,HLA-DQB1			Valine, leucine and isoleucine degradation	9.23174e-16	9.18558e-14	22.1047	765.235	ACAD8,MCCC2,HIBADH,BCKDHB,ABAT,ALDH3A2,MCEE,ALDH6A1,ALDH2,IVD,EHHADH,DBT,PCCB,ACADM,ALDH7A1,HIBCH,ALDH9A1
Th17 cell differentiation	3.12804e-22	2.31475e-20	15.3312	759.147	CD3G,GATA3,CD3E,IL2RG,CD3D,HLA-DMB,TBX21,IL21R,HLA-DOA,IL12RB1,HLA-DOB,HLA-DQA2,JAK3,HLA-DQA1,HLA-DPA1,STAT1,ZAP70,IFNG,IRF4,LCK,IL2RA,IL2RB,HLA-DPB1,HLA-DRA,PRKCQ,CD247,HLA-DRB1,LAT,HLA-DQB1			beta-Alanine metabolism	1.15155e-10	7.63858e-09	21.91	501.405	ALDH3A2,ALDH6A1,ALDH2,DPYS,EHHADH,ABAT,ACADM,UPB1,ALDH7A1,HIBCH,ALDH9A1
Cell adhesion molecules (CAMs)	2.38559e-20	1.324e-18	11.2402	507.855	CD86,SELPLG,CD80,SDC3,ITGB2,SPN,HLA-DMB,CTLA4,HLA-DOA,ICOS,TIGIT,HLA-DOB,HLA-DQA2,HLA-DQA1,HLA-DPA1,ITGA4,PDCD1LG2,CD2,PTPRC,CD40LG,CD8B,SELL,CD6,CD8A,HLA-DPB1,HLA-DRA,CD226,PDCD1,SIGLEC1,HLA-DRB1,HLA-DQB1			Drug metabolism	1.50345e-09	7.47967e-08	7.50695	152.507	GSTK1,TPMT,MGST3,DPYS,MGST1,FMO3,FMO4,UPB1,ADH6,CYP2C8,CYP2D6,NAT2,CMPK1,UGT1A4,UGT1A3,UGT1A9,CES2
Chemokine signaling pathway	1.34379e-19	5.96644e-18	9.04721	393.134	ITK,CCL13,CXCL9,NCF1,CCL4L2,WAS,PIK3CD,CXCR4,CXCR6,CXCL13,PIK3R6,PIK3R5,GNGT2,GNG2,CCL8,CXCR3,CCL5,CCL4,RAC2,CCL3,CCR7,CCL19,CCR5,JAK3,CCR2,PRKCB,STAT1,VAV1,FGR,HCK,XCL2,XCL1,DOCK2,PLCB2			Propanoate metabolism	3.4326e-09	1.36618e-07	18.0686	352.157	MCEE,ALDH6A1,EHHADH,DBT,BCKDHB,PCCB,SUCLG2,ABAT,ACADM,HIBCH
Leishmaniasis	2.17883e-19	8.06166e-18	18.3881	790.142	CR1,NCF1,ITGA4,PRKCB,STAT1,ITGB2,NCF4,CYBB,CYBA,FCGR3A,HLA-DMB,IFNG,HLA-DPB1,HLA-DRA,PTPN6,HLA-DOA,FCGR1A,HLA-DOB,HLA-DQA2,HLA-DQA1,HLA-DRB1,HLA-DPA1,HLA-DQB1			Fatty acid degradation	1.00863e-07	3.34528e-06	11.6843	188.228	ALDH3A2,ACADL,CPT2,ALDH2,ACOX1,EHHADH,ACADM,ALDH7A1,ADH6,ALDH9A1
Cytokine-cytokine receptor interaction	2.15462e-18	6.83323e-17	6.58884	268.027	CCL13,CSF1R,CXCL9,CSF3R,CCL4L2,CXCR4,CSF2RB,FASLG,CXCR6,CXCL13,IL2RG,TNFSF13B,IL18RAP,CCL8,CXCR3,CCL5,CCL4,IL21R,CCL3,TNFRSF8,CCR7,CCL19,CCR5,IL12RB1,RELT,CCR2,CD70,IL10RA,TNFRSF18,IL18,IL16,CD40LG,IFNG,IL2RA,IL2RB,XCL2,LTA,CD27,XCL1,LTB			PPAR signaling pathway	2.80756e-07	7.98148e-06	7.70941	116.303	RXRA,CPT2,ACADL,SCP2,ACOX2,ACOX1,EHHADH,ACADM,SORBS1,PPARA,CYP8B1,SLC27A5
Allograft rejection	7.88349e-18	2.18767e-16	32.6474	1285.71	CD86,CD80,PRF1,GZMB,FASLG,HLA-DMB,CD40LG,IFNG,HLA-DPB1,HLA-DRA,HLA-DOA,HLA-DOB,HLA-DQA2,HLA-DQA1,HLA-DRB1,HLA-DPA1,HLA-DQB1			Primary bile acid biosynthesis	2.31947e-06	5.76968e-05	21.519	279.191	ACOX2,SCP2,HSD17B4,BAAT,CYP8B1,SLC27A5
Graft-versus-host disease	3.87456e-17	9.55724e-16	28.5621	1079.35	CD86,CD80,PRF1,GZMB,FASLG,HLA-DMB,IFNG,HLA-DPB1,HLA-DRA,KLRD1,HLA-DOA,HLA-DOB,HLA-DQA2,HLA-DQA1,HLA-DRB1,HLA-DPA1,HLA-DQB1			Ascorbate and aldarate metabolism	3.36683e-06	7.44443e-05	13.8296	174.274	ALDH3A2,ALDH2,UGT1A4,UGT1A3,UGT1A9,ALDH7A1,ALDH9A1
Type I diabetes mellitus	1.02801e-16	2.28218e-15	26.3623	970.495	CD86,CD80,PRF1,GZMB,FASLG,HLA-DMB,IFNG,LTA,HLA-DPB1,HLA-DRA,HLA-DOA,HLA-DOB,HLA-DQA2,HLA-DQA1,HLA-DRB1,HLA-DPA1,HLA-DQB1			Butanoate metabolism	4.39287e-06	8.11861e-05	13.1704	162.464	ALDH5A1,BDH1,EHHADH,ACSM2A,ACSM5,ABAT,ACSM2B
Primary immunodeficiency	1.45745e-16	2.9414e-15	30.6635	1118.14	CIITA,TAP1,IL2RG,CD3E,CD3D,CD79A,ZAP70,PTPRC,CD40LG,CD8B,LCK,CD8A,CD19,BTK,ICOS,JAK3			Pyruvate metabolism	4.48768e-06	8.11861e-05	10.2119	125.751	ALDH3A2,PC,ALDH2,LDHD,ACYP2,HAGH,ALDH7A1,ALDH9A1
Staphylococcus aureus infection	1.68825e-16	3.12327e-15	16.8854	613.239	C1QB,C1QA,SELPLG,ITGB2,FPR1,FPR3,FCGR3A,HLA-DMB,C3AR1,HLA-DPB1,HLA-DRA,HLA-DOA,FCGR1A,HLA-DOB,HLA-DQA2,HLA-DQA1,HLA-DRB1,HLA-DPA1,HLA-DQB1,C1QC			Retinol metabolism	6.02634e-06	9.99368e-05	6.96133	83.6708	CYP2C8,RETSAT,ALDH1A1,RDH5,UGT1A4,DHRS4L1,UGT1A3,HSD17B6,UGT1A9,ADH6
Natural killer cell mediated cytotoxicity	1.99262e-16	3.40278e-15	10.132	366.291	ITGB2,PRF1,PIK3CD,FASLG,FCGR3A,KLRK1,RAC2,FCER1G,SYK,PRKCB,SH2D1A,GZMB,VAV1,ZAP70,NCR3,TYROBP,IFNG,LCK,KLRD1,LCP2,CD48,PTPN6,CD247,HCST,LAT,CD244			Tryptophan metabolism	8.06105e-06	0.000123396	9.30942	109.185	ALDH3A2,ALDH2,EHHADH,AFMID,CAT,ALDH7A1,DHTKD1,ALDH9A1
T cell receptor signaling pathway	4.55235e-16	7.21872e-15	12.0063	424.131	ITK,PIK3CD,CD3G,CD3E,RASGRP1,CD3D,VAV1,ZAP70,PTPRC,CD40LG,CD8B,IFNG,CD8A,LCK,CTLA4,PRKCQ,LCP2,PTPN6,PDCD1,CD247,ICOS,CARD11,LAT			Metabolism of xenobiotics by cytochrome P450	1.49334e-05	0.000212268	6.1977	68.8683	GSTK1,AKR7A3,CYP2D6,MGST3,EPHX1,MGST1,UGT1A4,UGT1A3,UGT1A9,ADH6
Intestinal immune network for IgA production	9.23174e-16	1.3663e-14	22.1047	765.235	CD86,ITGA4,CD80,CXCR4,TNFSF13B,HLA-DMB,CD40LG,HLA-DPB1,HLA-DRA,ICOS,HLA-DOA,HLA-DOB,HLA-DQA2,HLA-DQA1,HLA-DRB1,HLA-DPA1,HLA-DQB1			Cysteine and methionine metabolism	1.92477e-05	0.000255353	8.11382	88.1008	GCLC,BHMT,TST,ADI1,TAT,BHMT2,CTH,MAT1A
Inflammatory bowel disease (IBD)	1.10295e-15	1.53035e-14	16.7055	575.351	STAT1,IL18,GATA3,IL2RG,IL18RAP,HLA-DMB,IFNG,TBX21,IL21R,HLA-DPB1,HLA-DRA,HLA-DOA,IL12RB1,HLA-DOB,HLA-DQA2,HLA-DQA1,HLA-DRB1,HLA-DPA1,HLA-DQB1			Chemical carcinogenesis	3.72099e-05	0.000462799	5.5068	56.1635	GSTK1,CYP2C8,NAT2,MGST3,EPHX1,MGST1,UGT1A4,UGT1A3,UGT1A9,ADH6
Autoimmune thyroid disease	6.26202e-15	8.17746e-14	19.0297	622.352	CD86,CD80,PRF1,GZMB,FASLG,HLA-DMB,CD40LG,HLA-DPB1,CTLA4,HLA-DRA,HLA-DOA,HLA-DOB,HLA-DQA2,HLA-DQA1,HLA-DRB1,HLA-DPA1,HLA-DQB1			Glycine, serine and threonine metabolism	5.33623e-05	0.000624653	8.37599	82.4064	DMGDH,BHMT,ALAS1,DAO,SHMT1,CTH,ALDH7A1
Tuberculosis	6.42104e-14	7.91928e-13	7.266	220.716	CIITA,ITGB2,LSP1,CORO1A,FCGR3A,HLA-DMB,CLEC7A,HLA-DOA,FCGR1A,HLA-DOB,HLA-DQA2,HLA-DQA1,HLA-DPA1,CD74,FCER1G,CR1,SYK,STAT1,IL10RA,CARD9,IL18,IFNG,HLA-DPB1,HLA-DRA,CLEC4E,HLA-DRB1,HLA-DQB1			Bile secretion	7.46495e-05	0.000825291	5.65522	53.7399	SLCO1B1,ABCC2,RXRA,SLC10A1,ABCB4,AQP9,EPHX1,BAAT,SLC27A5
Rheumatoid arthritis	7.89246e-14	9.22171e-13	11.402	344.001	CD86,CD80,ITGB2,IL18,TNFSF13B,HLA-DMB,IFNG,CCL5,CCL3,HLA-DPB1,CTLA4,HLA-DRA,LTB,HLA-DOA,HLA-DOB,HLA-DQA2,HLA-DQA1,HLA-DRB1,HLA-DPA1,HLA-DQB1			Glyoxylate and dicarboxylate metabolism	8.44259e-05	0.00088425	9.85628	92.4483	MCEE,SHMT1,AFMID,CAT,PCCB,HAO1
Osteoclast differentiation	8.76351e-14	9.72749e-13	8.99266	270.37	LILRA6,CSF1R,SPI1,NCF1,SYK,STAT1,NCF4,SIRPG,PIK3CD,CYBA,LILRB1,LILRB2,LILRB3,LILRB4,OSCAR,LILRA5,FCGR3A,TYROBP,IFNG,LCK,BTK,LCP2,FCGR1A			Lysine degradation	0.000104414	0.00103892	6.20086	56.8442	ALDH3A2,ALDH2,EHHADH,SETD7,ALDH7A1,AASS,DHTKD1,ALDH9A1
Antigen processing and presentation	4.4995e-13	4.75661e-12	12.3053	349.835	CD74,CIITA,TAP1,HLA-DMB,IFNG,CD8B,CD8A,HLA-DPB1,HLA-DRA,KLRD1,HLA-DOA,HLA-DOB,HLA-DQA2,HLA-DQA1,HLA-DRB1,HLA-DPA1,HLA-DQB1,LGMN			ABC transporters	0.000116616	0.00110508	7.27202	65.8599	ABCD3,ABCC2,ABCA5,ABCA6,ABCB4,ABCC6,ABCA8
Viral myocarditis	7.48411e-13	7.55215e-12	14.9583	417.648	CD86,CD80,ITGB2,PRF1,HLA-DMB,CD40LG,RAC2,HLA-DPB1,HLA-DRA,HLA-DOA,HLA-DOB,HLA-DQA2,HLA-DQA1,HLA-DRB1,HLA-DPA1,HLA-DQB1			Complement and coagulation cascades	0.000154707	0.0013994	5.08787	44.6408	F7,CPB2,C6,SERPINC1,PROS1,F13B,MASP1,C8A,F5
Asthma	4.79136e-12	4.62471e-11	25.2127	657.149	HLA-DMB,FCER1G,CD40LG,HLA-DPB1,HLA-DRA,HLA-DOA,HLA-DOB,HLA-DQA2,HLA-DQA1,HLA-DRB1,HLA-DPA1,HLA-DQB1			Pentose and glucuronate interconversions	0.000175702	0.0015202	8.4465	73.0345	DCXR,SORD,UGT1A4,CRYL1,UGT1A3,UGT1A9
NF-kappa B signaling pathway	1.88821e-10	1.69796e-09	8.76398	196.227	CCL13,SYK,BCL2A1,PRKCB,CCL4L2,TNFSF13B,ZAP70,CD40LG,LCK,CCL4,BTK,LTA,PRKCQ,LTB,CCL19,CARD11,LAT			Phenylalanine metabolism	0.000708972	0.00587856	12.0887	87.6636	TAT,PAH,GLYAT,HPD
B cell receptor signaling pathway	1.91212e-10	1.69796e-09	10.7386	240.304	CD72,SYK,PRKCB,PIK3CD,DAPP1,LILRB3,VAV1,CD79B,CD79A,INPP5D,CD19,RAC2,BTK,PTPN6,CARD11			Sulfur metabolism	0.00116591	0.00928067	19.6117	132.462	TST,SUOX,PAPSS2
Toxoplasmosis	4.04588e-10	3.45456e-09	7.62808	164.981	CIITA,STAT1,IL10RA,PIK3R6,PIK3R5,HLA-DMB,CD40LG,IFNG,HLA-DPB1,HLA-DRA,HLA-DOA,CCR5,HLA-DOB,HLA-DQA2,HLA-DQA1,HLA-DRB1,HLA-DPA1,HLA-DQB1			Tyrosine metabolism	0.00190268	0.0145628	6.34376	39.7404	HGD,TAT,FAH,HPD,ADH6
Systemic lupus erythematosus	8.9457e-10	7.35535e-09	6.71726	139.952	CD86,C1QB,C1QA,CD80,FCGR3A,HLA-DMB,CD40LG,IFNG,HLA-DPB1,HLA-DRA,HLA-DOA,FCGR1A,HLA-DOB,HLA-DQA2,HLA-DQA1,HLA-DRB1,HLA-DPA1,HLA-DQB1,C1QC			Histidine metabolism	0.00234258	0.0172657	8.26868	50.0793	ALDH3A2,ALDH2,ALDH7A1,ALDH9A1
Epstein-Barr virus infection	1.37347e-09	1.08818e-08	5.23409	106.807	SYK,STAT1,TAP1,PIK3CD,CD3G,CD3E,RUNX3,CD3D,HLA-DMB,CCND2,CD19,BTK,HLA-DPB1,HLA-DRA,CD247,HLA-DOA,HLA-DQA2,JAK3,HLA-DOB,HLA-DQA1,HLA-DRB1,HLA-DPA1,HLA-DQB1			Folate biosynthesis	0.003728	0.0260641	7.14003	39.9262	QDPR,MOCS2,PAH,PCBD2
Phagosome	1.4215e-09	1.08818e-08	6.11364	124.544	NCF1,NCF4,ITGB2,TAP1,CYBB,CYBA,CORO1A,FCGR3A,HLA-DMB,CLEC7A,HLA-DPB1,HLA-DRA,HLA-DOA,FCGR1A,HLA-DOB,HLA-DQA2,HLA-DQA1,HLA-DRB1,HLA-DPA1,HLA-DQB1			Porphyrin and chlorophyll metabolism	0.00379828	0.0260641	5.3134	29.6127	ALAD,ALAS1,UGT1A4,UGT1A3,UGT1A9
Fc gamma R-mediated phagocytosis	7.24605e-09	5.21244e-08	7.9045	148.153	NCF1,SYK,PRKCB,WAS,PIK3CD,VAV1,HCK,FCGR3A,PTPRC,ARPC2,INPP5D,RAC2,DOCK2,FCGR1A,LAT			Glycerolipid metabolism	0.00411392	0.0268692	4.29407	23.589	ALDH3A2,ALDH2,GPAM,MOGAT2,ALDH7A1,ALDH9A1
Human T-cell leukemia virus 1 infection	7.27864e-09	5.21244e-08	4.74898	88.988	SPI1,ITGB2,PIK3CD,CD3G,CD3E,IL2RG,CD3D,HLA-DMB,CCND2,LCK,IL2RA,IL2RB,HLA-DPB1,LTA,HLA-DRA,HLA-DOA,HLA-DQA2,JAK3,HLA-DOB,HLA-DQA1,HLA-DRB1,HLA-DPA1,HLA-DQB1			Biosynthesis of unsaturated fatty acids	0.00429112	0.0268692	6.82924	37.2276	SCP2,ACOX1,HSD17B4,BAAT
Chagas disease (American trypanosomiasis)	2.79401e-07	1.93835e-06	6.28275	94.8105	C1QB,C1QA,PIK3CD,FASLG,CD3G,CD3E,CD3D,GNA15,IFNG,CCL5,CCL3,CD247,PLCB2,C1QC			Non-alcoholic fatty liver disease (NAFLD)	0.00432068	0.0268692	2.84261	15.4761	MLXIPL,RXRA,NDUFA5,IRS1,INSR,PRKAG2,SDHC,NDUFS1,SDHD,PPARA
Influenza A	3.0461e-07	2.0492e-06	4.72224	70.8535	CIITA,PRKCB,STAT1,IL18,PIK3CD,FASLG,HLA-DMB,IFNG,CCL5,HLA-DPB1,HLA-DRA,HLA-DOA,HLA-DOB,HLA-DQA2,HLA-DQA1,HLA-DRB1,HLA-DPA1,HLA-DQB1			Insulin resistance	0.00573834	0.0346039	3.15447	16.2789	GYS2,MLXIPL,IRS1,PPP1R3B,INSR,PRKAG2,PPARA,SLC27A5
Leukocyte transendothelial migration	7.94561e-07	5.18802e-06	5.70312	80.103	ITK,NCF1,ITGA4,PRKCB,NCF4,ITGB2,CYBB,PIK3CD,RHOH,CXCR4,CYBA,MMP9,VAV1,RAC2			Phenylalanine, tyrosine and tryptophan biosynthesis	0.00593281	0.0347244	26.1004	133.823	TAT,PAH
Fc epsilon RI signaling pathway	6.9094e-06	4.38253e-05	6.84096	81.2885	FCER1G,SYK,INPP5D,ALOX5AP,RAC2,BTK,PIK3CD,LCP2,VAV1,LAT			Citrate cycle (TCA cycle)	0.00631751	0.0359195	6.04032	30.5908	PC,SUCLG2,SDHC,SDHD
Human cytomegalovirus infection	5.46865e-05	0.000337233	3.26449	32.0374	PTGER4,PRKCB,PTGER2,IL10RA,CCL4L2,CXCR4,TAP1,PIK3CD,FASLG,GNGT2,GNG2,CCL5,CCL4,RAC2,CCL3,CCR5,PLCB2			Circadian rhythm	0.00711269	0.0393174	5.81631	28.7667	CRY2,RORC,PRKAG2,RORA
JAK-STAT signaling pathway	5.85466e-05	0.00035128	3.76666	36.7086	CSF3R,STAT1,IL10RA,PIK3CD,CSF2RB,IL2RG,CCND2,IFNG,IL2RA,IL2RB,IL21R,PTPN6,IL12RB1,JAK3			Arginine and proline metabolism	0.007385	0.0397194	4.46648	21.9229	ALDH3A2,DAO,ALDH2,ALDH7A1,ALDH9A1
Platelet activation	6.59115e-05	0.000385062	4.25673	40.9804	FCER1G,SYK,P2RX1,TBXAS1,BTK,PIK3CD,LCP2,RASGRP1,PLCB2,PIK3R6,PIK3R5,FERMT3			Selenocompound metabolism	0.00813412	0.0425971	8.40155	40.4256	SEPSECS,CTH,PAPSS2
Pathways in cancer	7.47108e-05	0.000425277	2.33491	22.186	PTGER4,CSF1R,SPI1,CSF3R,FLT3,GSTP1,PTGER2,PIK3CD,CXCR4,FASLG,CSF2RB,IL2RG,RASGRP1,GNG2,GNGT2,CCND2,RAC2,PIM2,IL12RB1,JAK3,WNT10A,FZD2,PRKCB,STAT1,MMP9,IFNG,IL2RA,IL2RB,PLCB2			Alanine, aspartate and glutamate metabolism	0.0109457	0.0555748	5.06478	22.8665	ALDH5A1,GPT2,GPT,ABAT
Human immunodeficiency virus 1 infection	9.11559e-05	0.000505915	3.25586	30.2891	APOBEC3C,APOBEC3D,APOBEC3G,PRKCB,CXCR4,TAP1,PIK3CD,CD3G,FASLG,CD3E,CD3D,GNGT2,GNG2,RAC2,CD247,CCR5			Pantothenate and CoA biosynthesis	0.0111708	0.0555748	7.3506	33.0369	PANK1,DPYS,UPB1
NOD-like receptor signaling pathway	0.000160662	0.000869926	3.39637	29.6714	GBP5,RIPK3,STAT1,CARD9,TRPV2,IL18,CYBB,CYBA,NLRC4,TRPM2,PSTPIP1,AIM2,CCL5,PLCB2			Glutathione metabolism	0.0128403	0.0623222	3.85205	16.7763	GSTK1,GCLC,MGST3,MGST1,OPLAH
Measles	0.000183979	0.000972463	3.78103	32.5195	CCND2,STAT1,IL2RA,IL2RB,PIK3CD,FASLG,CD3G,CD3E,IL2RG,CD3D,JAK3,SLAMF1			Arginine biosynthesis	0.014778	0.0700195	6.5332	27.5349	ACY1,GPT2,GPT
Malaria	0.000202539	0.00104567	6.57809	55.9439	CR1,KLRK1,CD40LG,IFNG,KLRB1,ITGB2,IL18			Sulfur relay system	0.0158049	0.0731437	13.0482	54.1165	MOCS2,TST
Toll-like receptor signaling pathway	0.000278519	0.00140526	4.2132	34.4894	CD86,CXCL9,STAT1,CD80,CCL4L2,CCL5,CCL4,CCL3,PIK3CD,TLR8			Steroid hormone biosynthesis	0.0169373	0.0766028	3.57117	14.5641	SRD5A1,UGT1A4,UGT1A3,HSD17B6,UGT1A9
African trypanosomiasis	0.00028506	0.00140629	7.62792	62.2653	IFNG,PRKCB,IL18,FASLG,PLCB2,IDO1			Arachidonic acid metabolism	0.0205227	0.090756	3.38593	13.1585	PLA2G12A,CYP2C8,CYP4F2,EPHX2,CYP4F3
Transcriptional misregulation in cancer	0.000840246	0.0040551	2.98217	21.1192	CD86,CSF1R,SPI1,BCL11B,BCL2A1,FLT3,GZMB,MMP9,LYL1,FUT8,CCND2,IL2RB,FCGR1A			Glycolysis / Gluconeogenesis	0.0275352	0.11912	3.1164	11.195	ALDH3A2,ALDH2,ALDH7A1,ALDH9A1,ADH6
Cytosolic DNA-sensing pathway	0.000966168	0.0045636	4.93002	34.2251	ZBP1,AIM2,RIPK3,CCL4L2,CCL5,CCL4,IL18			Ubiquinone and other terpenoid-quinone biosynthesis	0.0295467	0.125102	8.69746	30.6306	TAT,HPD
C-type lectin receptor signaling pathway	0.00119321	0.00551861	3.74413	25.2021	FCER1G,SYK,CLEC7A,STAT1,IRF1,CARD9,PIK3CD,LSP1,CLEC4E			Nicotinate and nicotinamide metabolism	0.0382688	0.158656	4.35345	14.2058	NMNAT1,NNT,ASPDH
Acute myeloid leukemia	0.00127552	0.00577888	4.67862	31.1802	CSF1R,SPI1,BCL2A1,FLT3,PIK3CD,PIM2,FCGR1A			FoxO signaling pathway	0.0481307	0.193848	2.20081	6.6769	IRS1,HOMER2,INSR,BNIP3,SETD7,CAT,PRKAG2
Salmonella infection	0.00138956	0.00616966	4.04878	26.636	IFNG,ARPC2,CCL4L2,CCL4,IL18,WAS,CCL3,NLRC4			Fructose and mannose metabolism	0.0487056	0.193848	3.91751	11.8385	FPGT,ENOSF1,SORD
Complement and coagulation cascades	0.00359916	0.0153802	3.8313	21.559	C1QB,C1QA,CR1,ITGB2,C3AR1,PLAUR,C1QC			Pyrimidine metabolism	0.0540061	0.21073	2.95907	8.63651	DPYS,ENTPD5,CMPK1,UPB1
Inflammatory mediator regulation of TRP channels	0.00360257	0.0153802	3.43019	19.2986	PTGER4,PRKCH,PRKCB,PTGER2,TRPV2,PIK3CD,PRKCQ,PLCB2			Prion diseases	0.0563546	0.215665	3.67228	10.5618	C6,C8A,SOD1
Ras signaling pathway	0.0057936	0.0242675	2.35017	12.1057	CSF1R,PLA2G2D,PRKCB,FLT3,PIK3CD,FASLG,RASAL3,RASGRP1,ZAP70,GNGT2,GNG2,RAC2,LAT
Herpes simplex virus 1 infection	0.0065149	0.0267835	1.86353	9.38037	CD74,SYK,STAT1,CARD9,TAP1,PIK3CD,FASLG,PILRA,POU2F2,HLA-DMB,IFNG,CCL5,HLA-DPB1,LTA,HLA-DRA,HLA-DOA,HLA-DQA2,HLA-DOB,HLA-DQA1,HLA-DRB1,HLA-DPA1,HLA-DQB1
Kaposi sarcoma-associated herpesvirus infection	0.00727713	0.0293731	2.48408	12.2292	CD86,HCK,GNGT2,GNG2,CLEC2B,SYK,STAT1,PIK3CD,CCR5,PIK3R6,PIK3R5
PI3K-Akt signaling pathway	0.00813857	0.0322636	2.00141	9.62905	CSF1R,CSF3R,SYK,ITGA4,FLT3,PIK3CD,FASLG,IL2RG,PIK3R6,PIK3R5,GNGT2,CCND2,GNG2,CD19,IL2RA,IL2RB,JAK3
Prion diseases	0.0109457	0.0426308	5.06478	22.8665	C1QB,C1QA,CCL5,C1QC
Endocytosis	0.0202484	0.0775026	2.04226	7.96414	RAB31,ACAP1,CYTH4,ARPC2,WIPF1,IL2RA,IL2RB,WAS,CXCR4,CCR5,IL2RG,FOLR2
Cholinergic synapse	0.0224314	0.0844031	2.62272	9.95923	GNGT2,GNG2,PRKCB,PIK3CD,PLCB2,PIK3R6,PIK3R5
Carbohydrate digestion and absorption	0.0238261	0.0881566	3.92339	14.6616	HK3,PRKCB,PIK3CD,PLCB2
Glycosphingolipid biosynthesis	0.0256499	0.0933489	3.8275	14.0209	FUT7,ST8SIA1,GBGT1,ST6GALNAC5
Proteoglycans in cancer	0.0301847	0.108081	2.06315	7.22188	WNT10A,FZD2,PRKCB,PLAUR,HCLS1,PIK3CD,FASLG,PTPN6,HPSE,MMP9
Phospholipase D signaling pathway	0.0327583	0.115434	2.24855	7.68689	FCER1G,CYTH4,SYK,DGKA,PIK3CD,PLCB2,PIK3R6,PIK3R5
Amoebiasis	0.0333374	0.115639	2.61943	8.90889	GNA15,IFNG,PRKCB,ITGB2,PIK3CD,PLCB2
Bacterial invasion of epithelial cells	0.0377513	0.128935	2.84453	9.32078	ARPC2,WAS,PIK3CD,SEPT1,HCLS1
Pertussis	0.0416082	0.139955	2.76412	8.7884	C1QB,C1QA,IRF1,ITGB2,C1QC
Regulation of actin cytoskeleton	0.0433076	0.143497	1.93037	6.06026	FGD3,ARPC2,ITGA4,ITGB2,RAC2,WAS,CXCR4,PIK3CD,NCKAP1L,VAV1
Calcium signaling pathway	0.0472028	0.154103	1.97851	6.04098	RYR1,GNA15,PRKCB,P2RX1,ORAI2,ATP2A3,CD38,CXCR4,PLCB2
Legionellosis	0.0484453	0.155868	3.07543	9.3103	CR1,ITGB2,IL18,NLRC4
TNF signaling pathway	0.057935	0.183737	2.26518	6.45222	RIPK3,IRF1,CCL5,LTA,PIK3CD,MMP9
VEGF signaling pathway	0.0598976	0.185925	2.85117	8.02639	PRKCB,SH2D2A,RAC2,PIK3CD
