# Supplementary material for: Key Members of the CmPn as Biomarkers Distinguish Histological and Immune Subtypes of Hepatic Cancers
Source: Diagnostics (Basel). 2023 Mar 7;13(6):1012. doi: 10.3390/diagnostics13061012 (PMC10047786; doi:10.3390/diagnostics13061012)
Supplement: Supplementary file 1 [file diagnostics-13-01012-s001.zip › diagnostics-2213936-Suppl tables-revised/Suppl. Table S4F Immune subtypes HCC C3 v C4 .xlsx]

## Sheet: DEG_RNAseq_RAW data
Symbol	logFC	AveExpr	t	P.Value	adj.P.Val
ATP2A3	1.50784	2.61646	11.0779	4.34196e-24	2.90761e-20
TRERF1	1.24019	0.4423	11.0484	5.4767e-24	2.90761e-20
LTBP2	1.83776	3.9038	11.0375	5.9684e-24	2.90761e-20
RASSF2	1.15029	2.36589	10.6612	1.13476e-22	4.14613e-19
CACNA1C	1.55304	0.716321	10.5075	3.729e-22	1.08999e-18
FOXF1	1.57321	-0.0118883	10.3143	1.64715e-21	4.01217e-18
IL7R	2.58931	-1.40989	10.1061	8.05259e-21	1.5624e-17
HCG11	1.09206	-0.186882	10.0835	9.55207e-21	1.5624e-17
MXRA5	1.8797	1.70424	10.0793	9.86618e-21	1.5624e-17
PCDH7	2.24717	-1.49868	10.0687	1.06904e-20	1.5624e-17
HSPG2	1.06537	6.7715	9.96783	2.28946e-20	3.02749e-17
F2R	1.29202	3.8323	9.95691	2.48579e-20	3.02749e-17
LRRC32	1.1307	4.26557	9.90064	3.79514e-20	4.26661e-17
ADAM6	2.77482	5.07325	9.86816	4.84268e-20	4.87745e-17
KAL1	1.79127	-0.857649	9.86374	5.00594e-20	4.87745e-17
MRVI1	1.29393	1.74291	9.84211	5.88665e-20	5.09943e-17
XYLT1	1.37089	-0.0562863	9.83768	6.08545e-20	5.09943e-17
CD226	1.60274	-2.12936	9.82915	6.48667e-20	5.09943e-17
GAS1	1.92522	-0.653065	9.82624	6.62944e-20	5.09943e-17
CCDC80	2.41519	2.74947	9.80605	7.71003e-20	5.187e-17
PDGFRB	1.13475	5.62479	9.80512	7.76394e-20	5.187e-17
THBS2	2.54317	3.56193	9.80436	7.80801e-20	5.187e-17
ANTXR1	1.63573	3.0813	9.79333	8.47854e-20	5.38756e-17
GPR124	1.32643	3.52808	9.77876	9.45314e-20	5.75657e-17
AEBP1	2.17634	4.77417	9.75666	1.11479e-19	6.51708e-17
SYT11	1.06613	1.70072	9.74724	1.19595e-19	6.7226e-17
DGKA	1.23931	1.55133	9.74004	1.26183e-19	6.83026e-17
NLRC3	0.927507	0.714398	9.7336	1.32384e-19	6.90996e-17
JAM3	0.827617	2.81044	9.71878	1.47823e-19	7.09161e-17
FBN1	1.52402	3.91578	9.70695	1.61428e-19	7.09161e-17
LBH	1.04825	4.02866	9.7057	1.62941e-19	7.09161e-17
CCR7	1.58203	-0.587463	9.70515	1.63602e-19	7.09161e-17
CCND2	1.05844	2.39264	9.70434	1.64588e-19	7.09161e-17
ARHGEF17	1.1393	3.44219	9.70185	1.67665e-19	7.09161e-17
DPYSL3	1.31826	3.09727	9.70013	1.6983e-19	7.09161e-17
IGJ	2.64293	1.12282	9.68395	1.91527e-19	7.6881e-17
TSHZ3	1.15575	0.413624	9.68178	1.94635e-19	7.6881e-17
CHST3	1.19031	1.76253	9.6557	2.36218e-19	9.08508e-17
LRRK1	1.28179	0.257413	9.62613	2.94112e-19	1.10217e-16
CRISPLD2	1.78154	2.97019	9.61734	3.13906e-19	1.14693e-16
ITPKB	0.848043	2.87341	9.56963	4.46671e-19	1.59222e-16
FBLN2	2.30077	2.92092	9.55725	4.89441e-19	1.70314e-16
COL14A1	2.25298	3.02656	9.54769	5.25197e-19	1.78506e-16
NALCN	2.5357	-2.35474	9.54058	5.53483e-19	1.83844e-16
GEFT	1.42254	0.842039	9.49896	7.52032e-19	2.44243e-16
ETS1	0.960303	4.95183	9.48911	8.08529e-19	2.56884e-16
HDGFRP3	1.18174	0.925635	9.46945	9.34247e-19	2.90511e-16
LXN	1.28699	0.802888	9.46619	9.56874e-19	2.91348e-16
PRICKLE1	1.77578	-0.335597	9.44332	1.13171e-18	3.37551e-16
PDE10A	1.34749	-0.208468	9.43805	1.17632e-18	3.4384e-16
MYO10	1.3834	2.76606	9.43498	1.20311e-18	3.44775e-16
ZNF521	1.35414	0.220767	9.42968	1.25075e-18	3.51534e-16
CALHM2	0.969901	2.04428	9.40506	1.49798e-18	4.13075e-16
HEPH	1.4063	1.30563	9.38499	1.73482e-18	4.69525e-16
EMILIN1	1.80153	3.64307	9.37743	1.83346e-18	4.872e-16
CPXM2	1.91208	0.867283	9.37069	1.92604e-18	5.02663e-16
PTGIS	2.48292	0.654258	9.35252	2.19919e-18	5.56947e-16
CXCL12	1.78601	4.33784	9.35184	2.21026e-18	5.56947e-16
PRKCH	0.877295	2.84915	9.31961	2.79577e-18	6.92547e-16
EFEMP1	2.98063	2.67679	9.3076	3.05121e-18	7.43223e-16
ARHGEF10	1.07953	1.54187	9.30153	3.18908e-18	7.64073e-16
KIF26A	1.43757	0.254752	9.29455	3.35521e-18	7.89492e-16
PREX1	0.959583	4.25725	9.2926	3.40321e-18	7.89492e-16
FMNL3	0.805695	3.30441	9.28948	3.48132e-18	7.94993e-16
SLIT3	1.51368	1.69309	9.28376	3.62916e-18	8.16002e-16
CD93	0.881128	4.96506	9.27903	3.75607e-18	8.31743e-16
DENND3	0.969528	2.29565	9.23337	5.23209e-18	1.12451e-15
TSPAN2	1.55377	-1.72642	9.23132	5.31049e-18	1.12482e-15
PHLDB1	0.96373	3.67506	9.22525	5.5491e-18	1.15857e-15
PDZD4	1.57682	0.0271022	9.22244	5.66342e-18	1.16579e-15
MYOF	1.33927	2.8897	9.2199	5.7688e-18	1.17099e-15
MAP3K12	0.912177	0.657159	9.20884	6.24975e-18	1.25123e-15
DCHS1	0.900271	2.96425	9.20335	6.50294e-18	1.28433e-15
MYH11	1.92614	3.39595	9.19644	6.83629e-18	1.33216e-15
TMEM173	1.10229	2.54042	9.19403	6.95661e-18	1.33777e-15
EPHA3	2.03093	0.833616	9.18831	7.25015e-18	1.35185e-15
MMP2	1.76611	3.87184	9.18736	7.30007e-18	1.35185e-15
COL6A3	1.42024	5.26836	9.18723	7.30728e-18	1.35185e-15
SEMA3C	2.22695	-1.19872	9.17623	7.91168e-18	1.42678e-15
IKZF1	1.16468	1.50986	9.17546	7.95594e-18	1.42678e-15
NTRK2	2.48946	-1.30245	9.174	8.0405e-18	1.42678e-15
GPR68	1.34031	-0.565531	9.17169	8.17596e-18	1.42678e-15
DCLK1	1.644	-1.49117	9.17127	8.20044e-18	1.42678e-15
KCTD12	1.11346	3.82643	9.16655	8.48472e-18	1.45887e-15
PRELP	2.24879	2.58279	9.16156	8.79602e-18	1.49481e-15
PCDHB12	1.40465	-1.28724	9.15475	9.23911e-18	1.54432e-15
KLF8	1.30673	-1.20049	9.15386	9.29867e-18	1.54432e-15
IGFBP7	0.977013	7.25799	9.13644	1.0544e-17	1.7169e-15
PLAT	1.42521	2.85109	9.13606	1.05728e-17	1.7169e-15
THBD	1.20479	2.84802	9.1041	1.33085e-17	2.1374e-15
TEK	1.61643	1.72912	9.08895	1.48411e-17	2.35764e-15
ITK	1.44508	-0.107465	9.07194	1.67703e-17	2.63546e-15
CELF2	1.13013	1.65472	9.05753	1.85973e-17	2.89148e-15
AFAP1	1.14597	2.54202	9.05469	1.89811e-17	2.9201e-15
MFAP4	2.87507	1.63146	9.04538	2.02916e-17	3.08918e-15
PLCB4	1.4697	-1.13725	9.04106	2.093e-17	3.15352e-15
ZEB2	1.0474	2.7749	9.03828	2.13504e-17	3.15667e-15
LOC100130776	1.06066	0.3051	9.03632	2.16526e-17	3.15667e-15
ZNF469	1.34744	-0.251104	9.03542	2.17926e-17	3.15667e-15
STON1	1.33137	0.879267	9.03528	2.18149e-17	3.15667e-15
LUM	3.11282	2.88136	9.02534	2.3424e-17	3.3563e-15
SLIT2	2.34609	-1.2871	9.02146	2.4085e-17	3.41749e-15
SPN	1.17254	1.01489	9.01957	2.44126e-17	3.43068e-15
CCDC8	1.69778	-1.02044	8.99946	2.81893e-17	3.92368e-15
DCN	2.78466	3.99546	8.97079	3.45957e-17	4.76996e-15
ABR	1.09277	3.0988	8.9619	3.68625e-17	5.03501e-15
PCDHB7	1.57131	-1.04332	8.95387	3.90355e-17	5.28245e-15
WDFY4	1.411	0.535013	8.9471	4.0965e-17	5.49269e-15
CD79A	2.08475	-1.29566	8.94569	4.13803e-17	5.49794e-15
PPP1R16B	1.1225	1.7695	8.94059	4.29096e-17	5.64976e-15
PMP22	1.10776	2.8794	8.91531	5.13701e-17	6.60894e-15
COL8A2	1.79144	-0.455357	8.91518	5.14177e-17	6.60894e-15
ERG	0.881277	2.62968	8.91482	5.15511e-17	6.60894e-15
CHSY1	0.87606	3.49749	8.91346	5.2052e-17	6.61513e-15
ITGA9	1.63665	0.59409	8.9062	5.48101e-17	6.9056e-15
SPON1	2.1333	-0.203012	8.89526	5.92398e-17	7.39168e-15
ARHGAP23	0.905343	2.90124	8.89216	6.05583e-17	7.39168e-15
ALDH1L2	1.39302	-0.981386	8.89194	6.06515e-17	7.39168e-15
SSC5D	1.77246	0.0603159	8.89185	6.06912e-17	7.39168e-15
HEG1	0.866313	4.4843	8.88866	6.20828e-17	7.49868e-15
SVEP1	2.36876	0.645031	8.88734	6.26681e-17	7.50734e-15
PEAR1	1.00597	1.70997	8.88545	6.35149e-17	7.54691e-15
PDZRN3	2.06478	-1.24796	8.87552	6.81511e-17	8.03249e-15
COL8A1	1.82917	-0.114164	8.87181	6.99676e-17	8.18061e-15
EFEMP2	1.16142	2.9611	8.866	7.29121e-17	8.45723e-15
COL12A1	1.43551	2.77887	8.8634	7.427e-17	8.5469e-15
TCF4	0.918807	3.60908	8.85919	7.65194e-17	8.73696e-15
COL3A1	1.78213	6.84937	8.85738	7.75066e-17	8.78108e-15
PCDHGB7	1.83496	-1.09525	8.85521	7.87105e-17	8.84888e-15
ZFPM2	1.40819	-0.337593	8.84621	8.38881e-17	9.35896e-15
CSF2RB	1.11115	1.17256	8.82996	9.41185e-17	1.04208e-14
COL6A2	1.27396	6.26658	8.8262	9.66578e-17	1.06215e-14
TNXB	1.38645	3.5327	8.81906	1.01659e-16	1.10877e-14
IRAK3	1.17219	0.800228	8.81464	1.04889e-16	1.13553e-14
GEM	1.72968	1.80809	8.80677	1.10882e-16	1.19157e-14
PCDHB10	1.4191	-1.16069	8.80426	1.12868e-16	1.20406e-14
SHISA3	2.34818	-1.32183	8.79994	1.16365e-16	1.23238e-14
DACT1	1.5771	0.360542	8.79741	1.1846e-16	1.24553e-14
MGP	1.63756	4.15393	8.78983	1.2497e-16	1.29534e-14
MXRA8	1.48013	2.45045	8.78218	1.31908e-16	1.35763e-14
FBLN5	1.66022	3.75391	8.76745	1.46334e-16	1.49558e-14
VCAN	2.2479	3.08359	8.75959	1.54666e-16	1.56975e-14
PODN	2.30783	1.58873	8.75256	1.62516e-16	1.63805e-14
PTGIR	1.46411	0.411722	8.75076	1.64591e-16	1.6476e-14
FNDC1	2.60213	-0.203919	8.74568	1.70585e-16	1.69599e-14
SHROOM4	0.938034	1.56873	8.72824	1.9284e-16	1.9043e-14
BCL11B	1.3785	-0.293068	8.721	2.02905e-16	1.98906e-14
ENTPD1	0.570293	4.22628	8.71925	2.05421e-16	1.98906e-14
LZTS1	1.1035	1.81084	8.71919	2.05507e-16	1.98906e-14
BGN	1.58033	6.77998	8.69963	2.35749e-16	2.26676e-14
CD5	1.47522	0.219345	8.69554	2.42625e-16	2.31763e-14
HOXB4	1.06731	-0.699329	8.69187	2.48953e-16	2.36263e-14
EGR2	1.60133	0.266923	8.68329	2.64372e-16	2.48393e-14
NOTCH3	1.15832	4.9803	8.68288	2.65134e-16	2.48393e-14
FLRT2	2.00358	0.133527	8.67775	2.7484e-16	2.55847e-14
ASB2	1.30199	-1.05308	8.67675	2.76776e-16	2.56018e-14
LOC96610	1.67812	5.29206	8.65819	3.15186e-16	2.89714e-14
TAGAP	1.30124	0.0727477	8.65363	3.25411e-16	2.96404e-14
ABI3BP	1.84993	0.344332	8.6526	3.27746e-16	2.96404e-14
ADAMTS2	1.98083	0.830516	8.65225	3.28549e-16	2.96404e-14
GAB3	0.863159	0.466609	8.65003	3.33699e-16	2.99203e-14
PRDM1	0.924525	1.561	8.64291	3.50739e-16	3.11578e-14
ZNF423	1.30557	0.0916291	8.64249	3.51764e-16	3.11578e-14
FMOD	1.97682	2.30887	8.63817	3.62542e-16	3.1919e-14
SNX20	1.26659	-1.21123	8.63326	3.75202e-16	3.28358e-14
P2RX1	1.34239	-1.84991	8.63055	3.82373e-16	3.32642e-14
CCL19	2.97482	-0.177066	8.62759	3.9036e-16	3.3758e-14
ISLR	2.47841	1.45097	8.62508	3.97247e-16	3.41515e-14
SCD5	1.56891	0.271324	8.61247	4.33799e-16	3.68603e-14
CD69	1.45847	0.0586621	8.60466	4.58071e-16	3.86977e-14
ADAMTS1	1.17479	3.98232	8.60234	4.65548e-16	3.91034e-14
CAMKK1	0.911406	0.108278	8.59937	4.7527e-16	3.96919e-14
COL1A2	1.63957	6.65002	8.59536	4.88737e-16	4.05846e-14
ADRA2A	2.11029	-0.363802	8.58954	5.08962e-16	4.18861e-14
KIAA0748	1.41759	-2.05371	8.58921	5.10143e-16	4.18861e-14
LOXL1	1.86759	0.833831	8.58753	5.16168e-16	4.19928e-14
MAP1A	1.29364	0.691119	8.58724	5.17188e-16	4.19928e-14
RHOJ	0.88517	1.09361	8.58238	5.35003e-16	4.29646e-14
PXDN	1.02198	4.0564	8.58237	5.35037e-16	4.29646e-14
RCSD1	0.912778	2.06105	8.57834	5.50274e-16	4.39467e-14
GPR132	1.21596	-0.431702	8.55093	6.65815e-16	5.28852e-14
GABBR1	1.3988	0.753261	8.54128	7.11959e-16	5.62448e-14
PKNOX2	1.70181	-1.82395	8.53876	7.24509e-16	5.66241e-14
MEIS3P1	0.828276	0.682619	8.51061	8.80656e-16	6.84617e-14
KAZ	1.2246	0.547676	8.50837	8.94442e-16	6.91654e-14
PLN	1.70932	-1.27925	8.49945	9.5144e-16	7.31858e-14
KIAA1211	1.95214	-0.925047	8.49823	9.59524e-16	7.34212e-14
OGN	2.70543	-1.0479	8.49115	1.00773e-15	7.63914e-14
FGFR1	1.25642	2.71726	8.49099	1.0088e-15	7.63914e-14
PTGS2	1.62137	-1.54227	8.48778	1.03151e-15	7.7402e-14
SLC24A3	1.91444	-1.7967	8.48692	1.03765e-15	7.7402e-14
HAND2	2.44322	-1.30925	8.48686	1.03803e-15	7.7402e-14
KLF2	0.983775	2.7583	8.4858	1.04569e-15	7.75775e-14
HOXB2	0.842025	0.298353	8.48088	1.08187e-15	7.9455e-14
IGF1R	1.43441	1.30886	8.48011	1.08767e-15	7.94816e-14
STMN3	1.48462	1.41439	8.47894	1.09652e-15	7.96712e-14
RUNX3	1.096	1.4238	8.478	1.10368e-15	7.96712e-14
C1QTNF2	1.496	-1.76958	8.47748	1.10759e-15	7.96712e-14
CCL22	1.66944	-1.85023	8.4769	1.11207e-15	7.96712e-14
EDNRA	1.15297	1.27815	8.4678	1.18428e-15	8.4078e-14
FAM198B	0.921863	3.59791	8.4677	1.18509e-15	8.4078e-14
ITIH5	2.06566	0.896494	8.46398	1.21592e-15	8.58488e-14
COL5A1	1.74502	4.36148	8.45987	1.25089e-15	8.78929e-14
GALNTL1	1.54417	0.052449	8.44639	1.3728e-15	9.5721e-14
GPR171	1.49087	-1.64326	8.44612	1.3754e-15	9.5721e-14
GGT5	1.61392	3.51209	8.44224	1.41271e-15	9.78516e-14
MRC2	1.53775	2.64675	8.4404	1.4307e-15	9.86303e-14
RIMKLB	1.09199	0.784139	8.4331	1.50453e-15	1.03233e-13
EHD3	1.11924	1.57	8.4288	1.54979e-15	1.05842e-13
PCDHGA12	1.97141	-1.6035	8.42797	1.55868e-15	1.05954e-13
HIC1	0.936199	1.49246	8.42434	1.59815e-15	1.08134e-13
S1PR4	1.09674	-0.232265	8.42199	1.62425e-15	1.09394e-13
JAG1	0.971242	4.43145	8.41959	1.65126e-15	1.10702e-13
TMEM204	1.00949	2.8306	8.40876	1.77909e-15	1.18188e-13
SMOC2	1.63012	2.18896	8.40336	1.84641e-15	1.22105e-13
ITGA4	1.13557	1.44788	8.39261	1.98808e-15	1.30373e-13
CYBRD1	1.28041	3.82215	8.39252	1.98927e-15	1.30373e-13
TSPYL5	1.25292	-0.0453482	8.38992	2.02511e-15	1.32129e-13
FAM129A	1.03404	2.42281	8.38772	2.056e-15	1.33548e-13
MOXD1	2.22457	0.105192	8.3815	2.14565e-15	1.38144e-13
ENG	0.902271	6.09731	8.37875	2.18664e-15	1.40166e-13
GLT8D2	1.30131	-0.391722	8.37755	2.2046e-15	1.407e-13
PDGFB	0.700164	3.64583	8.37165	2.29584e-15	1.45886e-13
VEGFC	0.855767	1.72707	8.36523	2.39911e-15	1.51788e-13
EMB	1.30388	1.31395	8.35926	2.49941e-15	1.57452e-13
C1QTNF7	1.62026	-1.77196	8.35361	2.59807e-15	1.62324e-13
MAP1B	0.969652	3.28685	8.35356	2.59896e-15	1.62324e-13
PNMAL2	1.09565	-0.747264	8.34985	2.6658e-15	1.6558e-13
NRIP2	0.998161	0.831514	8.34845	2.69162e-15	1.6558e-13
CCDC3	1.26823	2.98442	8.34823	2.69558e-15	1.6558e-13
WIPF1	0.866808	3.51353	8.34819	2.69641e-15	1.6558e-13
ADAM33	1.57128	-1.67042	8.33412	2.96905e-15	1.81559e-13
PLXND1	0.680888	5.97083	8.32298	3.20407e-15	1.95115e-13
CPNE5	1.17901	-0.0929647	8.31927	3.28648e-15	1.98472e-13
PTGDS	3.11843	2.37691	8.31925	3.28697e-15	1.98472e-13
COL15A1	1.32148	3.81673	8.31867	3.29994e-15	1.98472e-13
GPR116	0.839366	3.95916	8.31796	3.31608e-15	1.98625e-13
COL4A2	0.96209	7.38119	8.31054	3.48861e-15	2.08106e-13
CD1C	1.68569	-1.12569	8.30266	3.68139e-15	2.18713e-13
RASGRP1	1.29507	-0.548696	8.30157	3.70881e-15	2.1945e-13
MEF2C	0.72214	3.33485	8.29394	3.90721e-15	2.29914e-13
GATA3	1.37735	-0.935219	8.29357	3.91711e-15	2.29914e-13
HEYL	1.39827	3.06763	8.2897	4.0219e-15	2.3512e-13
EGR3	1.37894	-0.74684	8.28859	4.05229e-15	2.35953e-13
GIMAP6	0.856037	2.95652	8.27893	4.32821e-15	2.51019e-13
PELI2	1.30553	-0.207475	8.27793	4.35787e-15	2.5174e-13
GUCY1A3	1.30457	2.71122	8.27349	4.4917e-15	2.58449e-13
SPRY1	0.83528	3.6686	8.27282	4.51238e-15	2.58621e-13
LAMA2	2.42195	1.37262	8.26844	4.64903e-15	2.6506e-13
NRP2	0.983952	3.10491	8.26806	4.66099e-15	2.6506e-13
PDGFRA	2.5339	1.58259	8.26668	4.70517e-15	2.66535e-13
DACT3	1.44641	-0.0406873	8.26241	4.84392e-15	2.73336e-13
PDPN	2.35566	-2.16436	8.26024	4.91587e-15	2.76329e-13
KIAA1462	0.916959	4.03336	8.25469	5.10505e-15	2.85163e-13
ARHGAP31	0.846592	2.58827	8.25325	5.1556e-15	2.86499e-13
LHFP	1.03538	3.15555	8.249	5.30664e-15	2.93775e-13
TMEM200A	1.58543	-1.06023	8.23466	5.85002e-15	3.22634e-13
GLI2	1.87069	-1.94051	8.2336	5.89223e-15	3.2374e-13
PIK3CG	1.23118	-0.863917	8.23143	5.97988e-15	3.27326e-13
APOBEC3C	1.18709	0.188784	8.22603	6.20338e-15	3.37035e-13
TMEM132E	1.76314	-2.12935	8.22505	6.24453e-15	3.37428e-13
SH2D3C	0.698486	3.29875	8.22476	6.25679e-15	3.37428e-13
NBLA00301	2.14634	-2.63096	8.22412	6.28433e-15	3.37667e-13
COL4A1	0.938789	7.3037	8.20773	7.02357e-15	3.76005e-13
SYNPO2	1.19737	2.56022	8.19765	7.52025e-15	4.01126e-13
ARHGAP6	1.0232	0.0980305	8.18988	7.92666e-15	4.21266e-13
VIM	0.748694	7.71044	8.1867	8.09889e-15	4.28597e-13
ARAP3	0.818322	2.71526	8.18626	8.12325e-15	4.28597e-13
PRKCQ	1.28668	-1.36725	8.1752	8.75442e-15	4.60237e-13
PODXL	0.926136	4.95291	8.17455	8.79297e-15	4.60607e-13
CTBP2	0.96879	2.46408	8.17112	8.9999e-15	4.69762e-13
HOXB3	1.0191	0.504008	8.16932	9.10979e-15	4.73806e-13
MSRB3	1.12228	2.27853	8.16552	9.347e-15	4.8442e-13
CSGALNACT1	0.941616	2.21253	8.16318	9.49568e-15	4.90387e-13
POSTN	2.48628	1.72207	8.16257	9.53515e-15	4.90691e-13
CD96	1.29964	0.400572	8.15929	9.74888e-15	4.99929e-13
EFNB3	1.45644	-1.72855	8.14952	1.04141e-14	5.30322e-13
APLNR	1.45093	3.72442	8.13856	1.12137e-14	5.69055e-13
CPZ	2.61321	-1.59433	8.12856	1.19954e-14	6.05982e-13
GAS7	1.1157	1.69717	8.12821	1.20243e-14	6.05982e-13
GVIN1	1.10495	-0.115973	8.12321	1.24361e-14	6.24584e-13
ARMCX2	1.02273	0.760897	8.12135	1.25931e-14	6.30302e-13
SELP	1.78164	-0.577179	8.11616	1.30411e-14	6.50498e-13
VILL	1.03035	-0.314313	8.10804	1.37738e-14	6.84706e-13
FLI1	0.7477	2.77737	8.09071	1.54767e-14	7.66754e-13
PTPN22	1.20869	-0.986993	8.08869	1.56886e-14	7.74627e-13
SSPN	1.58865	-0.195433	8.08099	1.65217e-14	8.1301e-13
PDE5A	1.0267	1.1342	8.07992	1.66414e-14	8.16157e-13
CCL21	2.82584	1.74043	8.07915	1.67277e-14	8.17643e-13
RUNX2	1.34486	-0.824671	8.07862	1.67868e-14	8.17796e-13
RHOH	1.23611	-0.128196	8.0778	1.68795e-14	8.19583e-13
MFNG	0.730531	2.422	8.0761	1.70731e-14	8.26234e-13
INPP5D	0.841128	2.89837	8.07254	1.74869e-14	8.43467e-13
PTPRC	1.25878	2.85434	8.07035	1.77458e-14	8.53139e-13
LCP2	0.937905	2.43861	8.06682	1.81712e-14	8.70727e-13
ZNF831	1.32722	-1.6187	8.05681	1.94323e-14	9.28114e-13
SPOCK2	0.989573	3.28305	8.05603	1.95345e-14	9.29958e-13
ITGA11	1.56963	0.928961	8.05176	2.01015e-14	9.51259e-13
FLJ23867	1.82964	0.799912	8.05168	2.01121e-14	9.51259e-13
SPARC	0.831471	8.32847	8.05	2.03405e-14	9.58957e-13
ST6GAL2	2.03939	-1.95948	8.04304	2.13118e-14	1.00152e-12
KLHL6	1.05708	0.78615	8.04013	2.17316e-14	1.01797e-12
RAB31	0.958722	3.05012	8.03815	2.2021e-14	1.02823e-12
CALCRL	1.1125	3.58851	8.03257	2.28586e-14	1.05721e-12
SYDE1	0.911148	2.36755	8.03187	2.29671e-14	1.05888e-12
ZNF154	0.987314	-1.20536	8.02657	2.37963e-14	1.08524e-12
PYHIN1	1.30606	-1.47711	8.02614	2.38641e-14	1.08524e-12
MARVELD1	1.37072	1.45979	8.02576	2.39243e-14	1.08524e-12
FHOD1	0.792395	2.6333	8.02544	2.39754e-14	1.08524e-12
WTIP	1.14038	0.559774	8.02539	2.39845e-14	1.08524e-12
COL6A1	1.08662	6.35472	8.02298	2.43741e-14	1.09947e-12
IRF4	1.67339	-1.43922	8.00917	2.67312e-14	1.19961e-12
SCARF2	1.05127	1.28632	8.00902	2.67582e-14	1.19961e-12
NAV1	0.836719	2.4787	8.00844	2.6861e-14	1.20053e-12
PTPRB	1.05326	3.73803	8.00705	2.71123e-14	1.20807e-12
GNB4	0.828039	2.59795	8.00541	2.74116e-14	1.21769e-12
LOC145820	1.22816	-0.529632	7.9976	2.88773e-14	1.27892e-12
COL1A1	1.81451	7.18112	7.99401	2.95788e-14	1.30602e-12
IL16	0.733892	2.62952	7.99011	3.03579e-14	1.33639e-12
CDH11	1.77041	1.10882	7.98833	3.0721e-14	1.34831e-12
FAM101A	2.22295	-2.22541	7.98095	3.22704e-14	1.41207e-12
PMEPA1	1.43951	2.80923	7.9721	3.42316e-14	1.49342e-12
CD6	1.33196	0.931515	7.97132	3.44103e-14	1.49674e-12
CCR2	1.35924	-0.385803	7.96596	3.56592e-14	1.54647e-12
GLI3	1.17393	-0.805413	7.96212	3.65843e-14	1.58189e-12
ADAMTS12	1.60544	-1.53242	7.9556	3.82069e-14	1.64477e-12
FAR1	0.858503	1.978	7.95537	3.82635e-14	1.64477e-12
MIAT	1.10606	-0.193776	7.94638	4.0621e-14	1.74098e-12
LGI2	1.38184	-0.468281	7.94406	4.12532e-14	1.76291e-12
ROR2	1.79123	-0.561936	7.94334	4.14523e-14	1.76625e-12
NOTCH4	0.675403	4.11877	7.94097	4.21094e-14	1.78904e-12
CTSK	1.22238	2.36923	7.93061	4.51099e-14	1.91096e-12
C16orf54	1.09309	-0.44733	7.93013	4.52534e-14	1.9115e-12
OSBPL5	1.04319	1.57338	7.92811	4.58645e-14	1.93173e-12
GJA5	1.16616	2.67071	7.92198	4.77685e-14	2.00614e-12
EMP1	1.10603	3.9695	7.9197	4.84975e-14	2.03092e-12
PTPLAD2	0.963223	-0.133714	7.91683	4.9429e-14	2.06401e-12
CTGF	1.1643	5.52141	7.90923	5.19852e-14	2.16457e-12
PELI1	0.822314	3.63431	7.90852	5.22296e-14	2.16857e-12
DARC	2.18946	-0.731166	7.90225	5.44446e-14	2.25413e-12
SCARF1	0.583862	2.87941	7.90025	5.51729e-14	2.27141e-12
HAPLN3	1.24807	0.430378	7.88753	6.00187e-14	2.46397e-12
MDFI	1.6166	-0.0893308	7.86918	6.77659e-14	2.77423e-12
TAL1	0.959671	0.250871	7.8644	6.99361e-14	2.85507e-12
GPR161	0.982605	-0.788474	7.86362	7.03002e-14	2.86194e-12
INMT	1.70833	1.87688	7.86295	7.06122e-14	2.86666e-12
LTBP4	1.34741	4.33105	7.86107	7.14955e-14	2.88648e-12
NEXN	1.24456	0.930313	7.85358	7.51153e-14	3.02427e-12
CD40LG	1.36889	-1.38987	7.84962	7.71081e-14	3.09597e-12
AXL	0.962615	2.82477	7.84627	7.88293e-14	3.15641e-12
PTGER2	1.23743	-1.07781	7.84482	7.95857e-14	3.17799e-12
CD3E	1.28038	1.80654	7.84321	8.04391e-14	3.20309e-12
CYTIP	1.24809	0.927411	7.84265	8.07343e-14	3.20309e-12
TSPAN18	0.888112	3.06148	7.84239	8.08716e-14	3.20309e-12
SFRP1	1.78895	-1.42055	7.83583	8.44462e-14	3.32663e-12
SULF2	1.33828	4.74756	7.83284	8.61258e-14	3.38368e-12
ID4	1.52273	0.451773	7.8322	8.64903e-14	3.38889e-12
PLEKHG5	0.785082	1.61226	7.83079	8.7298e-14	3.41139e-12
LCK	1.21355	1.04913	7.82471	9.08673e-14	3.5414e-12
MYL9	1.05876	5.33635	7.82307	9.18518e-14	3.57025e-12
HECW2	0.954666	1.95127	7.82188	9.25757e-14	3.58884e-12
FLT4	0.815298	3.45884	7.82072	9.32871e-14	3.60285e-12
PLD4	1.58708	-1.13803	7.82048	9.34302e-14	3.60285e-12
FSTL1	1.00687	5.25654	7.81986	9.38133e-14	3.60811e-12
PCDHB4	1.30035	-1.0102	7.80871	1.00954e-13	3.86965e-12
GFPT2	2.05545	-0.987875	7.80843	1.01143e-13	3.86965e-12
NAPSB	1.56224	0.382658	7.80786	1.01522e-13	3.87399e-12
ZNF853	1.21738	-0.28213	7.79084	1.13534e-13	4.30986e-12
LAX1	1.17569	-1.77938	7.78644	1.16863e-13	4.42476e-12
RAI2	1.16192	1.15084	7.7736	1.27135e-13	4.80125e-12
PLCB2	0.950752	2.09843	7.76983	1.30319e-13	4.90881e-12
RCAN2	1.31104	2.06194	7.7694	1.30688e-13	4.91003e-12
OLFML2A	1.05362	2.92716	7.76287	1.36398e-13	5.09834e-12
MS4A1	1.91133	-2.14622	7.75927	1.39655e-13	5.20676e-12
TSPAN11	1.48738	-1.52082	7.75444	1.44142e-13	5.35525e-12
ITGBL1	2.1996	1.21155	7.7542	1.4437e-13	5.35525e-12
TGFB1I1	0.812796	2.47868	7.75247	1.46009e-13	5.40235e-12
ADAMTS7	0.812738	1.43021	7.75116	1.47266e-13	5.4351e-12
FAM43B	1.83034	-2.3484	7.74975	1.48633e-13	5.47173e-12
TAGLN	1.05926	5.89763	7.74791	1.50433e-13	5.52408e-12
FAP	1.89587	0.0322752	7.74703	1.51306e-13	5.54221e-12
C13orf33	1.58951	-1.53603	7.73604	1.62586e-13	5.94049e-12
TM6SF1	0.996906	-0.304101	7.7341	1.64657e-13	6.00115e-12
EFNB2	0.784835	3.53544	7.72701	1.72469e-13	6.27023e-12
C7	2.67222	3.89204	7.7259	1.7372e-13	6.2989e-12
CD1E	1.64421	-2.20504	7.72555	1.74119e-13	6.2989e-12
EPHA4	1.16108	0.312322	7.7075	1.95891e-13	7.06899e-12
MYO1G	1.13749	0.843143	7.70621	1.97544e-13	7.11109e-12
TCF21	1.36426	-0.346118	7.7039	2.00539e-13	7.20116e-12
LEPREL2	1.5258	0.801375	7.70252	2.02357e-13	7.24866e-12
PRKG1	1.45659	-2.26929	7.70156	2.03631e-13	7.27644e-12
ALDH1A3	1.96396	0.363908	7.69581	2.11398e-13	7.53558e-12
IL21R	1.44201	-1.39863	7.68914	2.20789e-13	7.85115e-12
CCR5	1.17768	0.713829	7.68151	2.32042e-13	8.2313e-12
PCDHGC3	0.981203	4.83942	7.67956	2.34999e-13	8.31602e-12
AFAP1L2	0.863007	0.721916	7.66811	2.53165e-13	8.93723e-12
SH2D1A	1.24207	-0.918003	7.66574	2.57108e-13	9.05455e-12
ADCY5	1.81899	-0.354904	7.66528	2.57872e-13	9.05963e-12
FGL2	0.972585	3.28164	7.66082	2.65451e-13	9.30351e-12
ITM2A	1.20712	1.79584	7.65236	2.80451e-13	9.80571e-12
ALOX5	1.52457	1.14639	7.65094	2.83055e-13	9.85652e-12
SLC25A36	1.02639	1.54095	7.65083	2.83253e-13	9.85652e-12
EOMES	1.29858	-1.88854	7.64977	2.85211e-13	9.88772e-12
CD37	0.974863	2.14152	7.64961	2.85503e-13	9.88772e-12
GJD3	0.944188	0.784172	7.64586	2.92546e-13	1.01077e-11
AOC3	0.698528	4.13007	7.63948	3.04899e-13	1.04849e-11
ASPN	1.49116	2.93508	7.63717	3.09497e-13	1.06181e-11
ATP1B2	1.34543	0.88558	7.63579	3.12288e-13	1.06887e-11
SLAMF6	1.14741	-0.0400428	7.63438	3.15142e-13	1.07612e-11
CD48	1.0826	1.76569	7.6315	3.21081e-13	1.09385e-11
ADCY3	0.832314	2.62244	7.62998	3.24263e-13	1.10212e-11
PCDHB11	1.65692	-2.02287	7.62796	3.28538e-13	1.11406e-11
ELF4	0.963798	1.53041	7.62216	3.41129e-13	1.15407e-11
JAK3	1.12391	1.78728	7.6189	3.48389e-13	1.17591e-11
ZAP70	1.13461	0.854731	7.61758	3.51387e-13	1.1833e-11
MYCT1	0.770032	2.27886	7.6154	3.56375e-13	1.19527e-11
NGFR	1.69988	2.07219	7.61532	3.56576e-13	1.19527e-11
GATA2	1.00398	0.75887	7.61241	3.63336e-13	1.21514e-11
GNG2	0.715917	2.15763	7.60758	3.74875e-13	1.25087e-11
SNAI1	1.28353	0.679717	7.60074	3.91825e-13	1.30445e-11
LRRC17	0.981447	0.219522	7.59761	3.99854e-13	1.32815e-11
SLC8A1	0.958548	0.736783	7.59595	4.04145e-13	1.33936e-11
PCDH17	1.04666	1.82551	7.59228	4.13859e-13	1.36536e-11
CD248	0.863342	3.15093	7.58735	4.27248e-13	1.40636e-11
PCDHB8	1.72921	-1.77763	7.58019	4.47458e-13	1.46957e-11
CDH5	0.78001	4.8179	7.57298	4.68755e-13	1.53263e-11
MMP28	1.48467	-1.04201	7.5712	4.7418e-13	1.54561e-11
HDAC7	0.690807	4.35193	7.57098	4.7484e-13	1.54561e-11
ZBTB46	0.75446	1.64644	7.5644	4.95424e-13	1.60546e-11
HK1	0.925907	3.60572	7.5629	5.00234e-13	1.61746e-11
GZMK	1.44726	0.120861	7.56212	5.02752e-13	1.62201e-11
TRAF3IP3	0.945703	0.670147	7.56017	5.09125e-13	1.63896e-11
CYYR1	0.771184	2.79265	7.55644	5.21504e-13	1.67512e-11
LHX6	1.16131	-0.927899	7.55429	5.28766e-13	1.69403e-11
ARHGAP25	0.688454	2.34058	7.55392	5.30008e-13	1.69403e-11
NXN	1.42503	2.43398	7.55367	5.30869e-13	1.69403e-11
ECM1	1.15773	2.2074	7.54261	5.70059e-13	1.81467e-11
SLA	1.01615	2.20199	7.54231	5.71159e-13	1.81467e-11
CHD3	1.02752	4.11203	7.54058	5.77525e-13	1.83092e-11
SPEG	1.65286	-2.07644	7.53174	6.11317e-13	1.93385e-11
PDE1A	1.55433	-0.423748	7.52717	6.29534e-13	1.98718e-11
PIK3CD	0.921232	1.91412	7.52668	6.31504e-13	1.9891e-11
KIAA1274	0.828458	2.26898	7.52574	6.35337e-13	1.99325e-11
LY9	1.21445	-0.955891	7.52569	6.35549e-13	1.99325e-11
MEIS3	1.24034	-0.747697	7.52201	6.50741e-13	2.03653e-11
SIRPB2	1.35429	-1.30372	7.52049	6.5714e-13	2.05216e-11
BASP1	1.4391	1.43518	7.5155	6.78535e-13	2.11445e-11
WFDC1	1.41986	-0.493413	7.51076	6.99461e-13	2.17041e-11
IPCEF1	1.0014	-0.580044	7.51001	7.02823e-13	2.17622e-11
LDB2	0.882954	3.02229	7.50621	7.20179e-13	2.22525e-11
MAP4K1	1.13694	0.641786	7.50352	7.32697e-13	2.25915e-11
NOS3	0.887136	2.69326	7.50312	7.34598e-13	2.26024e-11
COL10A1	2.25632	-2.57077	7.50203	7.39767e-13	2.26996e-11
CERCAM	1.39138	1.69423	7.50179	7.40863e-13	2.26996e-11
ARHGDIB	0.629433	5.44497	7.49709	7.63525e-13	2.3345e-11
LRRC15	1.89977	-2.37806	7.49308	7.8341e-13	2.3903e-11
HSPB2	1.15566	-0.499164	7.48683	8.15378e-13	2.48266e-11
SOD3	1.73376	2.36563	7.48191	8.41494e-13	2.55685e-11
HCLS1	0.823058	3.86942	7.4763	8.7225e-13	2.6448e-11
SGCA	1.86298	-1.46391	7.47391	8.85702e-13	2.68003e-11
ADCY4	0.854694	1.84269	7.46416	9.42646e-13	2.84644e-11
MAP9	1.48217	-1.50546	7.46221	9.54449e-13	2.87232e-11
GLIPR2	0.883957	2.18203	7.46177	9.57111e-13	2.87232e-11
SUSD5	1.66178	-2.19744	7.46064	9.64078e-13	2.8873e-11
NOTCH1	0.70543	4.39542	7.4592	9.72955e-13	2.90792e-11
IGFBP5	1.24218	5.37376	7.45466	1.00161e-12	2.98747e-11
TNC	1.52572	2.8852	7.45114	1.02436e-12	3.04908e-11
ACAP1	1.30432	0.801313	7.4489	1.03909e-12	3.08665e-11
VASH1	0.768184	3.28148	7.44762	1.04764e-12	3.10573e-11
CXCL14	2.32553	-1.79902	7.44634	1.05625e-12	3.12491e-11
CNRIP1	0.690565	1.22945	7.4439	1.07279e-12	3.16743e-11
CDC42EP3	0.851358	2.13059	7.43725	1.11924e-12	3.29792e-11
PIK3R5	0.889096	1.23298	7.43419	1.14131e-12	3.35618e-11
RASAL3	0.84218	1.85262	7.43335	1.14739e-12	3.3673e-11
TMEM119	1.74971	0.479103	7.43069	1.16706e-12	3.41815e-11
COTL1	0.890058	4.56715	7.42901	1.17958e-12	3.44714e-11
RLTPR	1.32353	-1.18281	7.42873	1.18168e-12	3.44714e-11
FGD5	0.854421	3.13851	7.42326	1.22356e-12	3.55879e-11
GPR65	0.927823	-0.16762	7.4231	1.22482e-12	3.55879e-11
MEOX1	1.63671	-2.38301	7.40522	1.37234e-12	3.97952e-11
EHD2	0.799424	4.81413	7.39561	1.45879e-12	4.22182e-11
SLCO2A1	1.66967	2.76741	7.38235	1.5869e-12	4.5835e-11
COL16A1	1.96693	1.16322	7.37682	1.64351e-12	4.73764e-11
SELPLG	0.888647	2.57497	7.37629	1.64907e-12	4.74433e-11
GIMAP8	0.735972	3.03511	7.36614	1.75867e-12	5.02994e-11
PNMA2	1.49694	-1.30673	7.36111	1.81551e-12	5.18237e-11
CARD11	1.20025	0.469521	7.35957	1.83334e-12	5.22305e-11
BOC	0.941154	0.666715	7.35607	1.87444e-12	5.32977e-11
PCDHB14	1.26366	0.531876	7.35241	1.91831e-12	5.44298e-11
PLCL1	0.89747	0.0718357	7.35213	1.92171e-12	5.44298e-11
EVI2B	0.942327	1.85316	7.34971	1.95133e-12	5.51619e-11
ADAMTSL1	1.28493	0.482662	7.34835	1.96822e-12	5.5425e-11
MFGE8	0.843274	4.11055	7.34721	1.98251e-12	5.572e-11
AKT3	1.00828	1.88066	7.34498	2.01065e-12	5.64025e-11
TINAGL1	0.759301	4.08655	7.3407	2.06573e-12	5.78365e-11
PRKCB	1.0961	0.763091	7.33715	2.11268e-12	5.90378e-11
OLFML3	1.24696	2.08115	7.33415	2.15309e-12	6.00523e-11
MTHFD2	0.974808	1.53244	7.3307	2.20048e-12	6.12573e-11
EPAS1	0.527705	7.46052	7.32823	2.23507e-12	6.21017e-11
RAMP2	0.794396	3.26658	7.32713	2.25063e-12	6.24156e-11
FOXL1	1.41193	-1.67734	7.32519	2.27834e-12	6.30642e-11
PTPRS	1.96933	1.51299	7.3229	2.3115e-12	6.38611e-11
KIRREL	1.86856	-0.764768	7.32078	2.34269e-12	6.46009e-11
MGC29506	2.07069	-1.09325	7.31936	2.36376e-12	6.50589e-11
FRZB	1.17994	2.23048	7.31328	2.45613e-12	6.74743e-11
SYTL2	0.976614	1.55892	7.30187	2.63919e-12	7.22318e-11
BNC2	1.17521	-1.22484	7.29497	2.75642e-12	7.52991e-11
GPRASP1	0.854522	0.663156	7.29298	2.7911e-12	7.61044e-11
QSOX1	1.51142	4.93379	7.28988	2.8462e-12	7.74623e-11
ARHGEF15	0.704248	2.85664	7.28119	3.00603e-12	8.16038e-11
SFMBT2	1.37276	-1.81587	7.281	3.00954e-12	8.16038e-11
UNC5B	1.01251	3.15361	7.27866	3.05414e-12	8.26598e-11
FXYD6	0.897624	3.83129	7.27478	3.12959e-12	8.45452e-11
P2RY13	1.04313	0.0531567	7.2702	3.22091e-12	8.6732e-11
SASH3	0.916561	2.01254	7.27013	3.22241e-12	8.6732e-11
PTGER4	1.05036	0.887425	7.26973	3.23046e-12	8.67889e-11
FLNA	0.929697	6.81411	7.26866	3.2523e-12	8.72153e-11
PLA2G4A	1.36894	-1.71699	7.26389	3.35103e-12	8.96983e-11
FAM26E	0.842257	0.0635033	7.25771	3.48356e-12	9.29055e-11
THY1	0.86643	5.47486	7.25683	3.50276e-12	9.32475e-11
WISP2	2.08961	-1.6128	7.25623	3.51611e-12	9.34328e-11
CHST2	0.694454	1.46398	7.25547	3.53291e-12	9.37086e-11
SEMA4C	0.526463	4.48973	7.25163	3.61891e-12	9.58158e-11
CD2	1.22977	1.51851	7.24814	3.69899e-12	9.75825e-11
THEMIS	1.2071	-1.78701	7.2451	3.77024e-12	9.91046e-11
IGDCC4	1.77526	-2.08022	7.242	3.84397e-12	1.00861e-10
FMNL1	0.964157	2.61925	7.22958	4.155e-12	1.08827e-10
ELK3	1.11753	1.87804	7.22911	4.16709e-12	1.08948e-10
PRRT1	0.871913	-1.13699	7.22663	4.23239e-12	1.10458e-10
PTRF	0.646323	5.99123	7.22418	4.29765e-12	1.11961e-10
GIMAP4	0.671078	3.69987	7.21758	4.47861e-12	1.16468e-10
GPX8	0.90607	1.47659	7.21315	4.60435e-12	1.19525e-10
ACE	0.993285	2.42645	7.20494	4.84675e-12	1.25372e-10
DOCK8	1.12636	2.35514	7.20438	4.86361e-12	1.25586e-10
FAIM3	0.986847	0.742657	7.20307	4.90356e-12	1.26394e-10
PRSS23	0.94414	4.15845	7.20263	4.91711e-12	1.2652e-10
ADAMTSL2	1.80712	3.10734	7.2017	4.94561e-12	1.2703e-10
POU2AF1	1.5125	-0.77297	7.2011	4.96411e-12	1.27282e-10
CYS1	1.96154	-1.60317	7.19719	5.08669e-12	1.30196e-10
TMCC2	0.986095	-1.13705	7.19317	5.21594e-12	1.33065e-10
DLG4	0.694302	1.61813	7.19314	5.21698e-12	1.33065e-10
MGAT3	1.16544	-0.583969	7.18816	5.38133e-12	1.37018e-10
CXCR4	0.935198	4.02374	7.18435	5.51055e-12	1.40064e-10
MFAP2	1.97763	-0.676677	7.18293	5.55957e-12	1.4082e-10
FLT1	0.689045	4.88298	7.16734	6.12628e-12	1.54906e-10
SRPX	1.68101	-0.0275443	7.16582	6.18465e-12	1.55971e-10
TIE1	0.77624	4.20771	7.16191	6.33686e-12	1.59403e-10
IQGAP1	0.715051	4.67601	7.15135	6.76648e-12	1.69918e-10
SRL	0.936145	-1.53824	7.14783	6.91594e-12	1.73076e-10
MMRN2	0.695357	4.29112	7.14659	6.96971e-12	1.74124e-10
MN1	1.26436	0.48969	7.14624	6.98488e-12	1.74205e-10
OLFM1	1.53403	-0.0437687	7.14582	7.00307e-12	1.74361e-10
TMC8	0.955035	2.10594	7.14403	7.08135e-12	1.7601e-10
BTG2	0.930031	4.48279	7.14261	7.14398e-12	1.77265e-10
UBASH3A	1.22246	-1.70667	7.14138	7.19858e-12	1.78317e-10
APBA2	1.56741	-0.923894	7.13722	7.38705e-12	1.82676e-10
EML1	0.875061	1.76324	7.13507	7.48621e-12	1.84816e-10
LDB3	1.01366	-1.55587	7.13141	7.65784e-12	1.88734e-10
DOCK2	1.09916	1.72465	7.13087	7.68338e-12	1.89045e-10
PRKX	1.07804	2.05188	7.12539	7.94902e-12	1.95252e-10
IL17RD	1.22371	-1.26543	7.11529	8.46184e-12	2.0699e-10
SLAMF7	1.14193	1.20413	7.11515	8.46938e-12	2.0699e-10
CD247	0.892942	0.774438	7.10844	8.8287e-12	2.15411e-10
TIMP2	1.0301	5.86092	7.10783	8.8621e-12	2.15866e-10
HDAC9	1.00657	-0.620752	7.10513	9.01086e-12	2.19124e-10
TPPP3	1.01302	1.7106	7.0951	9.58735e-12	2.32756e-10
RALGDS	0.470643	4.31818	7.09363	9.67491e-12	2.34492e-10
CYTH3	0.623261	3.2122	7.09219	9.76126e-12	2.36193e-10
FAM101B	0.58834	2.80704	7.08905	9.95229e-12	2.40021e-10
TMEM71	0.900675	-1.57005	7.0852	1.01922e-11	2.45402e-10
LPAR1	1.76359	-1.50692	7.08338	1.03073e-11	2.47764e-10
PITPNM3	1.32817	-1.68941	7.08193	1.03996e-11	2.49165e-10
KCNMB1	0.894499	-0.657566	7.0762	1.07741e-11	2.57207e-10
PLAC8	1.56939	-1.29577	7.0737	1.09411e-11	2.60431e-10
TBXA2R	0.795456	1.14364	7.07318	1.09763e-11	2.60844e-10
FSCN1	0.721082	4.40897	7.06799	1.13334e-11	2.68893e-10
ARL4C	0.922754	3.54917	7.06387	1.16249e-11	2.75146e-10
MMP23B	1.4763	-0.0156038	7.06373	1.16346e-11	2.75146e-10
LFNG	0.939631	1.82815	7.06239	1.17311e-11	2.76979e-10
SLFN11	0.824817	2.25518	7.06177	1.17762e-11	2.77595e-10
LTK	1.45978	-1.4977	7.05836	1.2026e-11	2.83028e-10
FAM70B	0.754273	0.37978	7.0517	1.2529e-11	2.93919e-10
NMUR1	1.01123	-1.33546	7.04434	1.31094e-11	3.0704e-10
KIT	1.15547	0.0220002	7.04294	1.32225e-11	3.09194e-10
ZMIZ1	0.615567	5.25272	7.03806	1.36253e-11	3.18104e-10
CYSLTR1	0.992799	-1.67936	7.02912	1.43944e-11	3.35524e-10
ANGPTL2	0.919333	3.48157	7.0287	1.44315e-11	3.35855e-10
PRR16	1.10338	-1.21894	7.02486	1.47758e-11	3.4332e-10
ELTD1	0.684378	3.3879	7.01884	1.53319e-11	3.55676e-10
RBMS2	0.629823	2.85404	7.01548	1.5651e-11	3.62503e-10
SAMD14	0.922769	-1.21962	7.01103	1.60837e-11	3.71348e-10
PLSCR3	0.447611	3.4393	7.00899	1.62866e-11	3.7544e-10
GUCY1B3	0.928489	2.18837	7.00665	1.65216e-11	3.79659e-10
KLRB1	1.27916	0.547024	7.00491	1.66988e-11	3.83128e-10
HS3ST1	1.00597	-0.187741	6.99694	1.75341e-11	4.01035e-10
ORAI2	0.723697	2.41284	6.9963	1.76024e-11	4.01501e-10
CTTNBP2NL	0.607286	2.75402	6.99624	1.76095e-11	4.01501e-10
JAG2	0.896906	2.99207	6.99483	1.77617e-11	4.04342e-10
GPBAR1	1.22846	-0.371495	6.99219	1.80506e-11	4.09643e-10
LPAR6	0.656134	3.101	6.98545	1.88108e-11	4.26232e-10
JPH2	1.12061	-1.37379	6.98189	1.92241e-11	4.34923e-10
NLRP3	1.03401	-0.552154	6.9787	1.96027e-11	4.42802e-10
CD8A	1.2254	0.95468	6.97534	2.00087e-11	4.51278e-10
PPP1R12B	0.556502	4.08187	6.97185	2.04404e-11	4.59595e-10
CXCR3	1.06782	-0.283951	6.97101	2.05448e-11	4.61231e-10
TGFB3	0.950983	2.63674	6.97048	2.06114e-11	4.62017e-10
KCNE4	1.35054	1.04089	6.96953	2.07324e-11	4.64018e-10
PLA2R1	1.45442	-1.75548	6.96702	2.10517e-11	4.70444e-10
CUBN	0.868783	-1.42878	6.96597	2.11875e-11	4.72756e-10
CD200	0.913345	1.09622	6.96295	2.1581e-11	4.80801e-10
SGK269	0.519024	3.87664	6.95391	2.28046e-11	5.05545e-10
MYADM	0.647294	5.51368	6.9539	2.28061e-11	5.05545e-10
PLA2G2D	1.79124	-1.79829	6.95373	2.28299e-11	5.05545e-10
CCNG2	0.610808	3.21468	6.94196	2.45263e-11	5.41469e-10
NPDC1	0.781405	3.55752	6.94046	2.47506e-11	5.45597e-10
NFASC	1.09987	2.06278	6.93447	2.56704e-11	5.65019e-10
LRRC8C	0.648117	2.22335	6.91961	2.80967e-11	6.16567e-10
PTPRE	0.921481	1.97262	6.91928	2.81525e-11	6.16865e-10
MAML2	1.1659	0.479059	6.91371	2.91225e-11	6.37165e-10
BHLHE22	1.64955	-2.23277	6.91154	2.95076e-11	6.43662e-10
CRISPLD1	1.31795	-1.28404	6.90899	2.99688e-11	6.50809e-10
CD22	1.30519	-0.59691	6.90369	3.09469e-11	6.71051e-10
LY75	0.919745	0.718129	6.90004	3.1641e-11	6.85085e-10
LIFR	1.2527	2.61223	6.89752	3.21271e-11	6.94582e-10
ARHGAP30	0.764743	2.77545	6.89245	3.313e-11	7.13855e-10
PLXDC2	1.20609	0.970584	6.89227	3.31651e-11	7.13855e-10
PCDH18	1.08161	0.406047	6.89154	3.33132e-11	7.1599e-10
JAM2	1.11713	0.740471	6.88391	3.48883e-11	7.47643e-10
PCDHB16	1.39394	0.0201498	6.88064	3.55861e-11	7.6148e-10
DAPP1	1.04759	-0.877045	6.87955	3.58208e-11	7.63864e-10
SAMD3	1.03132	-1.58526	6.87212	3.74679e-11	7.9592e-10
HLA-DOA	1.02062	2.39363	6.87168	3.75666e-11	7.96859e-10
TGFB1	0.962495	4.23227	6.86485	3.91505e-11	8.29252e-10
COL4A4	1.33728	0.68267	6.86407	3.93349e-11	8.31954e-10
BCL2	0.791174	1.82419	6.86266	3.96705e-11	8.3663e-10
PTPN13	1.42394	-1.10558	6.85713	4.10173e-11	8.62543e-10
SLAMF1	1.16228	-1.34606	6.85479	4.16008e-11	8.73557e-10
IL33	1.17827	2.26227	6.85401	4.17983e-11	8.75816e-10
PLAU	0.734639	2.46021	6.85389	4.18283e-11	8.75816e-10
CXCR6	1.23009	0.279023	6.8534	4.19522e-11	8.77155e-10
GRASP	0.77444	1.78015	6.84723	4.35438e-11	9.07615e-10
HHIPL1	0.972475	-0.326667	6.84703	4.35953e-11	9.07615e-10
BIN2	0.846961	1.35239	6.83939	4.56504e-11	9.477e-10
ELN	1.69853	3.16947	6.83837	4.59321e-11	9.52195e-10
TPSAB1	1.95208	-0.415734	6.82276	5.0458e-11	1.04159e-09
BCL6B	0.661289	3.13871	6.81923	5.15419e-11	1.06246e-09
POU2F2	0.889741	-0.847947	6.81593	5.25749e-11	1.08223e-09
SEMA4D	0.875198	1.93555	6.81433	5.3081e-11	1.09111e-09
SRGN	0.786235	4.24313	6.8062	5.574e-11	1.14255e-09
ARHGAP15	0.881022	0.61725	6.80356	5.66318e-11	1.15803e-09
EPHB3	1.57051	-0.799917	6.80324	5.67411e-11	1.1582e-09
FGD3	0.916741	1.21358	6.80275	5.69076e-11	1.15998e-09
LTB	1.33691	1.92711	6.79455	5.97763e-11	1.21506e-09
KCNK6	0.794016	0.584772	6.79331	6.02237e-11	1.22246e-09
SIT1	1.17308	-0.987784	6.7915	6.08803e-11	1.23407e-09
AQP1	1.06039	5.50065	6.79122	6.09848e-11	1.23448e-09
NHS	1.03522	-1.29918	6.7898	6.15063e-11	1.24331e-09
FILIP1L	0.881491	3.14745	6.78398	6.36874e-11	1.28562e-09
VANGL2	1.54156	-1.02502	6.78101	6.48302e-11	1.30333e-09
PRICKLE2	1.23904	1.44351	6.78101	6.48321e-11	1.30333e-09
RARG	0.667705	2.15189	6.77956	6.53956e-11	1.31285e-09
CD53	0.879021	3.08932	6.77923	6.55247e-11	1.31364e-09
FMO2	1.4868	-0.0901241	6.77762	6.61628e-11	1.32462e-09
TP53I11	0.667518	4.52694	6.77177	6.85202e-11	1.36434e-09
SFRP4	1.72898	0.621756	6.76479	7.14402e-11	1.41861e-09
METRNL	1.06373	2.44943	6.76421	7.1692e-11	1.42168e-09
EFS	1.274	-0.929997	6.75802	7.43946e-11	1.47327e-09
HTRA3	1.5915	1.19326	6.75031	7.79016e-11	1.53856e-09
VGLL3	1.21328	-0.157104	6.74922	7.84097e-11	1.54442e-09
FYB	0.993569	1.93596	6.74594	7.99595e-11	1.57071e-09
IL2RB	0.946824	1.87814	6.74143	8.2138e-11	1.61134e-09
GSTM5	1.58962	-2.35452	6.74106	8.23233e-11	1.61281e-09
CLEC11A	1.05425	1.61304	6.73906	8.33118e-11	1.62999e-09
RAMP3	1.05525	3.19879	6.73768	8.40002e-11	1.64126e-09
PPFIBP1	0.538722	4.04104	6.73429	8.57157e-11	1.67031e-09
SMG6	0.371869	4.30427	6.7261	8.99993e-11	1.74912e-09
TFEC	0.964874	0.0443663	6.72502	9.05803e-11	1.75808e-09
PYGM	1.0135	-1.93312	6.72079	9.28944e-11	1.8006e-09
ACVRL1	0.597139	3.4051	6.71531	9.59699e-11	1.85237e-09
ADAM28	1.53688	-1.58177	6.71377	9.68534e-11	1.86497e-09
PTK7	1.45346	2.14008	6.71262	9.75177e-11	1.87529e-09
DDX26B	0.982669	-0.341493	6.71051	9.87527e-11	1.89655e-09
DUSP4	1.23096	-0.165622	6.7062	1.01313e-10	1.94317e-09
AOAH	1.1078	0.828446	6.6983	1.06187e-10	2.03132e-09
RIPK3	0.959737	-0.2785	6.69336	1.09344e-10	2.08897e-09
VCL	0.500231	5.07726	6.68725	1.13384e-10	2.16332e-09
KCNN3	0.98636	-0.998507	6.68452	1.15235e-10	2.19578e-09
CR1	1.29387	-1.14443	6.67633	1.20969e-10	2.28312e-09
NCK2	0.98648	3.51041	6.67619	1.21068e-10	2.28312e-09
DPT	2.24914	-0.234788	6.67405	1.22613e-10	2.30926e-09
EVI2A	0.851714	1.13523	6.67324	1.23203e-10	2.31739e-09
NPTXR	1.72666	0.561061	6.67246	1.23776e-10	2.32518e-09
ISLR2	1.19368	-1.62439	6.67137	1.24575e-10	2.33719e-09
CD84	1.10077	-0.566131	6.66888	1.26425e-10	2.36885e-09
PRAM1	1.05638	-1.32887	6.66743	1.27514e-10	2.3862e-09
GRAP2	1.30376	-0.792625	6.6672	1.2769e-10	2.38643e-09
SULF1	1.66066	2.31229	6.66682	1.2798e-10	2.38879e-09
LRRC33	0.634022	1.46883	6.66656	1.28172e-10	2.38934e-09
IL2RA	1.31038	-2.07008	6.66447	1.29774e-10	2.41612e-09
LINGO1	1.27966	1.43241	6.6579	1.34912e-10	2.50538e-09
PCDHB13	1.32917	-0.294703	6.6576	1.35155e-10	2.50672e-09
DNM3	0.770286	-0.115053	6.65716	1.35504e-10	2.50828e-09
LAYN	0.788659	-0.0379929	6.65553	1.3682e-10	2.52561e-09
ZNF532	0.789601	2.87867	6.65547	1.36865e-10	2.52561e-09
NLGN2	0.936756	2.08272	6.65292	1.38947e-10	2.56079e-09
PTPN7	0.982208	1.02899	6.65052	1.40935e-10	2.59417e-09
PCDHB9	1.18982	-1.5632	6.64685	1.4402e-10	2.64429e-09
LOXL3	0.787037	-0.338268	6.6412	1.48908e-10	2.7306e-09
RYR1	1.31771	-1.76019	6.63939	1.5051e-10	2.75651e-09
RGMA	1.03643	-0.658195	6.63046	1.58652e-10	2.89837e-09
TCEAL3	0.81142	1.7355	6.62693	1.61987e-10	2.95561e-09
PCDH12	0.632184	3.6017	6.62274	1.66044e-10	3.02208e-09
DPEP1	2.03295	-2.46895	6.62007	1.68675e-10	3.06615e-09
LMO2	0.631895	2.93963	6.61838	1.70359e-10	3.09291e-09
CD27	1.22085	0.036434	6.61493	1.73853e-10	3.15243e-09
FBLIM1	0.928102	3.95497	6.61183	1.7706e-10	3.20264e-09
LTC4S	1.0982	-1.01005	6.60891	1.80122e-10	3.254e-09
MBOAT2	1.18859	-1.12942	6.60765	1.81465e-10	3.27421e-09
NID2	0.812496	2.63659	6.60601	1.83223e-10	3.30185e-09
STMN2	2.45509	-2.25532	6.60306	1.86433e-10	3.35556e-09
TPM4	0.680201	6.60141	6.60116	1.88532e-10	3.38917e-09
TBX2	0.769724	3.12112	6.59987	1.89967e-10	3.41077e-09
SLC44A2	0.652157	4.76789	6.59678	1.93441e-10	3.46888e-09
GIMAP7	0.710379	2.66435	6.59455	1.95992e-10	3.51031e-09
PFKFB3	1.10653	3.76214	6.58832	2.03299e-10	3.63229e-09
FCER1A	1.44396	-1.43593	6.58358	2.09039e-10	3.73028e-09
ISYNA1	1.05329	3.27682	6.58306	2.09673e-10	3.73704e-09
HVCN1	0.639677	0.960738	6.58097	2.12266e-10	3.77865e-09
ADARB1	0.533797	3.06232	6.57968	2.13874e-10	3.80169e-09
KCNQ1	1.02496	1.63885	6.57952	2.14081e-10	3.80169e-09
ARHGEF3	0.914225	2.99782	6.57452	2.20442e-10	3.90517e-09
CLEC14A	0.718528	3.94729	6.57425	2.20798e-10	3.90673e-09
DKK2	1.57957	-1.4011	6.57163	2.24218e-10	3.95602e-09
C2orf55	0.820283	0.775836	6.57133	2.24608e-10	3.95602e-09
FAM65A	0.435382	4.86074	6.57129	2.24666e-10	3.95602e-09
MCOLN2	1.18607	-2.07381	6.57038	2.25865e-10	3.97234e-09
C12orf68	0.898901	-1.92262	6.56693	2.30468e-10	4.04842e-09
SIGLEC10	1.01842	0.198715	6.56663	2.30878e-10	4.05077e-09
GPSM3	0.689213	2.81313	6.56546	2.32473e-10	4.07385e-09
CMTM3	0.705388	3.32223	6.56141	2.38051e-10	4.16661e-09
PIP5K1C	0.40304	4.32706	6.55513	2.46962e-10	4.31225e-09
KCNA5	1.29163	-2.17033	6.55157	2.52158e-10	4.39772e-09
LAMC3	1.50782	2.90208	6.54577	2.60856e-10	4.53859e-09
C3orf59	0.785424	-0.0851302	6.54307	2.65002e-10	4.60523e-09
PRKAR2B	1.24459	-0.89302	6.54058	2.68889e-10	4.66723e-09
NFATC1	0.88815	1.84116	6.52811	2.89183e-10	5.00759e-09
MMRN1	1.15401	0.727382	6.52466	2.95062e-10	5.10335e-09
RIN2	0.694895	3.04864	6.51766	3.07355e-10	5.29716e-09
PGM2L1	0.686003	1.19878	6.51731	3.07986e-10	5.30179e-09
FOXC1	1.14233	1.00679	6.51308	3.15658e-10	5.41472e-09
FAM171B	0.932685	-0.171447	6.51111	3.19304e-10	5.47084e-09
FPR1	1.20049	-0.304192	6.50479	3.31266e-10	5.64271e-09
LUZP1	0.436805	3.43796	6.49929	3.4205e-10	5.81963e-09
PTAFR	1.08931	-0.98295	6.49895	3.42714e-10	5.82264e-09
CLEC10A	1.00458	1.11596	6.4988	3.43024e-10	5.82264e-09
GJC1	0.808572	1.59577	6.49743	3.45755e-10	5.8622e-09
CORO1A	0.853719	3.8065	6.49634	3.4795e-10	5.88575e-09
PAPPA	1.35299	-1.51641	6.48996	3.61105e-10	6.10121e-09
KDR	0.852458	4.42646	6.48843	3.64315e-10	6.14833e-09
PCDHB15	1.11096	-1.04493	6.48798	3.6528e-10	6.15752e-09
C17orf72	0.592596	-0.589675	6.48625	3.68959e-10	6.21237e-09
TMOD2	0.742715	1.96833	6.48493	3.718e-10	6.253e-09
PARVG	0.839388	1.9407	6.47881	3.85251e-10	6.45694e-09
SLA2	0.866032	-0.451421	6.47437	3.95311e-10	6.61795e-09
CEACAM21	0.971945	-1.76221	6.47078	4.03607e-10	6.74609e-09
SLC6A6	1.30571	2.02588	6.47066	4.03888e-10	6.74609e-09
TPSB2	1.83814	0.274088	6.46783	4.1057e-10	6.84987e-09
F3	1.2541	0.228778	6.46603	4.14878e-10	6.91385e-09
CDR2L	0.840597	1.66637	6.46425	4.19174e-10	6.97748e-09
CPXM1	1.45006	0.0923351	6.46293	4.22389e-10	7.023e-09
DENND2A	0.78234	1.60728	6.46171	4.25386e-10	7.05835e-09
MFRP	0.734457	3.46503	6.46112	4.26852e-10	7.07307e-09
NES	0.635566	4.83913	6.4555	4.40962e-10	7.2986e-09
ST8SIA4	0.752596	1.54458	6.45353	4.46027e-10	7.37408e-09
TLR8	1.12045	-0.953096	6.45208	4.49794e-10	7.41957e-09
ABI3	0.624881	2.37225	6.44895	4.58005e-10	7.538e-09
AIF1L	0.951121	2.51623	6.44298	4.74072e-10	7.78489e-09
GPR4	0.561168	2.44596	6.43869	4.85992e-10	7.97169e-09
SEMA6D	0.941652	0.293804	6.43789	4.88234e-10	7.99948e-09
REM1	1.04927	-1.52443	6.43763	4.88961e-10	8.00243e-09
INPP4B	1.00744	-0.682139	6.43089	5.08357e-10	8.28276e-09
KIF26B	1.52722	-0.848405	6.42923	5.13263e-10	8.35338e-09
NCR3	1.02893	-2.16051	6.42628	5.22079e-10	8.48741e-09
GIMAP1	0.668863	1.72572	6.42327	5.31207e-10	8.62621e-09
CLIP3	0.864439	1.3606	6.42007	5.41109e-10	8.77726e-09
MAPK10	1.21537	-1.30512	6.41756	5.48987e-10	8.89517e-09
C1orf38	0.804338	2.46749	6.41096	5.70282e-10	9.21977e-09
MEX3B	0.980571	-0.248547	6.40667	5.84543e-10	9.43989e-09
LOC728264	0.994857	0.556925	6.40625	5.85957e-10	9.45227e-09
TANC1	0.617573	3.28399	6.40282	5.97643e-10	9.61954e-09
KCNAB1	0.564605	0.254365	6.39848	6.12755e-10	9.84112e-09
PTPRCAP	0.894104	1.76609	6.389	6.4706e-10	1.03807e-08
FIBIN	1.63438	-0.217949	6.38873	6.48057e-10	1.03853e-08
ADCY7	0.693915	2.46916	6.38807	6.50507e-10	1.04017e-08
P2RY8	0.877396	2.20218	6.38568	6.59498e-10	1.0534e-08
PAM	0.880668	3.78998	6.38303	6.69611e-10	1.06722e-08
C3orf70	0.704447	-0.0491239	6.38202	6.73525e-10	1.07112e-08
PTH1R	1.28431	0.227675	6.38032	6.80117e-10	1.08043e-08
GSTP1	0.88085	3.75143	6.37883	6.85951e-10	1.08851e-08
CPA3	1.85667	-1.61734	6.3762	6.96383e-10	1.10387e-08
ZBTB4	0.42651	4.40854	6.37517	7.00505e-10	1.108e-08
MAP6	1.1453	-0.0916723	6.37303	7.0917e-10	1.12049e-08
LOXL2	0.608783	3.48969	6.37141	7.1581e-10	1.12976e-08
TUBA1A	0.562233	4.60411	6.36868	7.2708e-10	1.14507e-08
MYLIP	0.634403	2.35724	6.36094	7.60045e-10	1.1957e-08
CSPG4	0.732062	3.19523	6.35846	7.70911e-10	1.21047e-08
LRRC70	0.699207	-0.0580615	6.35543	7.84406e-10	1.22926e-08
ALOX5AP	1.15241	0.547318	6.35536	7.8474e-10	1.22926e-08
SLC2A3	0.855794	2.92947	6.35456	7.88322e-10	1.23355e-08
EXOC3L	0.568763	1.75065	6.35079	8.05521e-10	1.25911e-08
ZNF462	1.12547	-0.985355	6.3486	8.1569e-10	1.27364e-08
MAMDC2	1.2093	-2.04129	6.34305	8.41942e-10	1.31183e-08
2022-03-01	0.880819	-0.879697	6.34089	8.52437e-10	1.32595e-08
LRCH2	0.900238	-1.84087	6.34081	8.52818e-10	1.32595e-08
FGF1	1.14726	-0.785164	6.3361	8.76056e-10	1.35919e-08
RTN1	1.0438	0.30802	6.33462	8.8349e-10	1.36927e-08
GIPC3	0.622784	1.94291	6.33112	9.01345e-10	1.39546e-08
TMEM51	0.93889	1.76072	6.32742	9.20566e-10	1.42371e-08
DEF6	0.805499	1.77953	6.32565	9.2992e-10	1.43514e-08
BMPR2	0.473425	5.0214	6.32011	9.59747e-10	1.47805e-08
GALNT6	0.765897	0.132285	6.31251	1.00224e-09	1.54186e-08
C9orf167	0.837522	2.06829	6.31103	1.01071e-09	1.55326e-08
PDGFD	0.92663	2.39146	6.3069	1.03479e-09	1.58526e-08
FERMT3	0.703422	3.07825	6.30429	1.05027e-09	1.6073e-08
RGS4	1.36987	-0.0954345	6.3029	1.05858e-09	1.61832e-08
SOX17	0.699409	0.960862	6.30117	1.06908e-09	1.63266e-08
CSF3R	1.00414	0.975104	6.29676	1.09619e-09	1.67232e-08
TRPV4	1.59303	0.989596	6.29439	1.11105e-09	1.69146e-08
CCL2	1.10893	2.63011	6.29362	1.11595e-09	1.69714e-08
HSPA12B	0.700025	2.00486	6.29077	1.13415e-09	1.72303e-08
NCF1	1.02934	0.235394	6.29033	1.13703e-09	1.72562e-08
GJA4	0.74155	3.35426	6.28923	1.14414e-09	1.7346e-08
FUT8	0.865684	0.931828	6.28843	1.14932e-09	1.74065e-08
PPP1R14A	0.847968	1.37065	6.28807	1.15171e-09	1.74247e-08
LAMB1	0.817383	5.57986	6.28705	1.15839e-09	1.75076e-08
FGR	0.731918	1.48328	6.28585	1.16629e-09	1.76088e-08
SLC9A1	0.528598	2.79357	6.28341	1.1826e-09	1.78367e-08
EPB41L3	0.944081	1.34938	6.28106	1.19844e-09	1.80384e-08
PLEKHH2	1.34448	-0.632495	6.279	1.21257e-09	1.82175e-08
KIAA0247	0.514776	4.49221	6.2765	1.22987e-09	1.84544e-08
TMEM132A	0.977095	2.2326	6.27439	1.2447e-09	1.86577e-08
DOK6	1.4609	-1.72155	6.27068	1.27115e-09	1.90152e-08
KLRK1	0.976871	-0.229977	6.2623	1.33298e-09	1.98993e-08
IL10RA	0.773838	3.15431	6.25684	1.37479e-09	2.05026e-08
CBL	0.569577	3.02961	6.25586	1.38244e-09	2.05956e-08
AKNA	0.582843	3.74335	6.24616	1.46036e-09	2.16902e-08
SIDT1	0.886021	-0.786692	6.23738	1.53471e-09	2.27713e-08
ANK2	1.07528	0.198393	6.23482	1.55702e-09	2.30789e-08
CCDC102B	0.743551	0.79551	6.23173	1.5844e-09	2.34611e-08
HSPA12A	0.970245	0.926309	6.23065	1.59406e-09	2.35802e-08
NTM	1.81387	-1.47761	6.22905	1.60857e-09	2.37707e-08
ESAM	0.539858	4.36329	6.22758	1.62195e-09	2.39442e-08
NOV	1.03646	0.613171	6.22683	1.62877e-09	2.40206e-08
RGS18	1.00975	-1.02794	6.2262	1.63465e-09	2.40813e-08
SEMA3G	0.821086	2.97432	6.22603	1.63618e-09	2.40813e-08
HOPX	0.977502	0.357477	6.22556	1.64053e-09	2.41211e-08
RAB36	1.25028	-1.74606	6.22057	1.68728e-09	2.47338e-08
DTX3	0.877225	1.80433	6.21847	1.70738e-09	2.50034e-08
CCDC88C	0.826282	2.17386	6.21597	1.73163e-09	2.53078e-08
FGFR2	2.50376	3.5506	6.20939	1.79702e-09	2.62111e-08
ANTXR2	0.657737	4.4803	6.20675	1.82387e-09	2.65762e-08
LRRC4	0.802802	-1.08201	6.20543	1.83745e-09	2.67473e-08
CLEC1A	0.708227	-0.116502	6.20309	1.8618e-09	2.70748e-08
RNF180	1.09594	0.883766	6.20287	1.86417e-09	2.70823e-08
SPNS2	0.963409	2.91041	6.19877	1.90756e-09	2.76303e-08
TMEM26	0.911212	-1.26939	6.19629	1.93438e-09	2.79634e-08
TSPAN32	0.862342	-1.9088	6.19424	1.95676e-09	2.82589e-08
RASL12	0.692355	1.37645	6.19117	1.99079e-09	2.86816e-08
GPR183	1.03645	0.921802	6.19107	1.99192e-09	2.86816e-08
PLCXD3	1.7519	-1.21061	6.19053	1.99804e-09	2.87415e-08
AG2	1.08055	3.04236	6.18839	2.02212e-09	2.90593e-08
TNS1	0.542294	6.26047	6.18642	2.04462e-09	2.93537e-08
ZNF366	1.2099	-1.68315	6.18424	2.0698e-09	2.96569e-08
WISP1	1.29565	-1.05176	6.18296	2.08477e-09	2.98422e-08
ZDHHC1	0.990086	0.623413	6.18144	2.10258e-09	3.00383e-08
PLXNA4	1.75113	-2.08802	6.17786	2.14527e-09	3.05884e-08
FGF7	1.14147	-0.331033	6.17368	2.19611e-09	3.11915e-08
DOK5	1.13888	-0.834771	6.1734	2.19956e-09	3.12103e-08
CXorf21	0.906467	-1.51263	6.16885	2.25634e-09	3.19229e-08
C5orf20	1.10414	-2.08397	6.16778	2.26987e-09	3.20833e-08
ADAMTS3	1.35907	-2.3276	6.16695	2.28053e-09	3.22028e-08
COMP	2.1868	-2.17277	6.1616	2.34986e-09	3.31498e-08
ZNF439	0.869647	-0.904098	6.15982	2.37341e-09	3.34497e-08
LRFN4	0.906349	0.405686	6.15894	2.38503e-09	3.35812e-08
SNPH	0.954906	-0.465988	6.1569	2.41246e-09	3.39346e-08
PIK3IP1	0.740548	3.97504	6.15462	2.44345e-09	3.43376e-08
PTPRN2	0.901282	1.08155	6.15268	2.47006e-09	3.46781e-08
STK38L	0.50181	3.36959	6.15056	2.49956e-09	3.50587e-08
TNFSF8	1.09388	-1.81438	6.15017	2.50503e-09	3.51017e-08
RAC2	0.851339	3.07381	6.14966	2.5121e-09	3.5167e-08
GUCY1A2	0.799348	-1.45031	6.14632	2.55944e-09	3.57955e-08
GAL3ST4	1.03614	0.338177	6.14347	2.60045e-09	3.62303e-08
FAM78A	0.586262	1.68417	6.12703	2.85041e-09	3.95245e-08
MNDA	1.00936	0.392279	6.12509	2.88135e-09	3.99156e-08
TIGIT	1.10413	-0.882096	6.12034	2.95856e-09	4.09077e-08
RNF112	0.998568	-1.70064	6.11877	2.98457e-09	4.11965e-08
HLA-DQB2	1.30463	-0.53415	6.11874	2.98509e-09	4.11965e-08
ANXA1	0.708602	4.0999	6.11439	3.0582e-09	4.21657e-08
EFCAB4B	1.10725	-1.31906	6.10892	3.15285e-09	4.33073e-08
IL18RAP	0.902566	-1.24334	6.107	3.18653e-09	4.37288e-08
NBL1	0.940993	2.88084	6.10683	3.18966e-09	4.37306e-08
PLAGL1	1.02397	0.442838	6.10558	3.21194e-09	4.39949e-08
NPY1R	1.29377	0.0593287	6.1026	3.26544e-09	4.4644e-08
CILP	1.32653	-1.36872	6.10039	3.30586e-09	4.51544e-08
EMR2	0.826219	0.405363	6.0985	3.3407e-09	4.55876e-08
CNN1	1.09416	1.40038	6.09815	3.34727e-09	4.56347e-08
LOC400043	1.20895	-0.552429	6.09334	3.43794e-09	4.68271e-08
GPC4	1.64147	0.78342	6.09313	3.44193e-09	4.68378e-08
PGR	1.51068	-2.04635	6.09294	3.44558e-09	4.68438e-08
VAV1	0.916057	1.02366	6.09246	3.45475e-09	4.69248e-08
PCDHB2	1.33976	-0.911609	6.08145	3.67238e-09	4.97311e-08
TANC2	0.993438	1.51308	6.08129	3.67555e-09	4.97311e-08
DOCK6	0.389303	4.72335	6.08115	3.67837e-09	4.97311e-08
DLL1	1.06866	1.5179	6.08076	3.68648e-09	4.97947e-08
MPRIP	0.395274	5.38442	6.07977	3.70663e-09	5.00207e-08
NCKAP1L	0.863676	2.24598	6.07642	3.77609e-09	5.0911e-08
PARM1	1.00598	1.78928	6.07282	3.85211e-09	5.18403e-08
GPR114	1.03753	-1.2516	6.07076	3.89638e-09	5.23879e-08
CLEC4A	0.666401	-0.515108	6.06992	3.91458e-09	5.25841e-08
TNFSF13B	1.01118	-0.863708	6.06957	3.92207e-09	5.26364e-08
PSTPIP1	1.03653	0.0130559	6.06874	3.9402e-09	5.28312e-08
HSPB7	1.34815	-1.32385	6.06781	3.96057e-09	5.30556e-08
SLC45A4	1.12827	2.12324	6.06672	3.98442e-09	5.33263e-08
FZD2	0.965697	-1.00126	6.05219	4.3179e-09	5.74737e-08
PDCD1	1.26666	-1.0699	6.04972	4.37707e-09	5.81571e-08
P4HA3	1.00786	-1.23999	6.04972	4.3772e-09	5.81571e-08
FZD8	0.981096	1.28676	6.0493	4.3873e-09	5.82383e-08
SAMSN1	0.87666	0.619312	6.04781	4.42346e-09	5.86118e-08
B3GNT8	1.00721	-0.990358	6.04524	4.48669e-09	5.92884e-08
SMAD7	0.635343	3.03199	6.03646	4.70952e-09	6.20646e-08
LRRC4B	0.718635	0.0916228	6.03599	4.72159e-09	6.21676e-08
CLSTN2	1.26222	-1.93671	6.03338	4.79012e-09	6.29564e-08
PTPRM	0.751795	4.53708	6.03287	4.80367e-09	6.30779e-08
PLEKHO2	0.533032	4.09845	6.03209	4.82416e-09	6.32333e-08
ZSWIM6	0.582597	2.42878	6.02521	5.01062e-09	6.55598e-08
CREB3L1	1.51435	0.485711	6.02053	5.14151e-09	6.7152e-08
MARK1	1.02028	-0.985239	6.0141	5.32656e-09	6.95008e-08
ENDOD1	0.839119	2.89281	6.01395	5.33085e-09	6.95008e-08
PTN	1.23965	-0.371413	6.00959	5.46018e-09	7.10601e-08
AATK	1.12315	0.182197	6.00702	5.53795e-09	7.19441e-08
PLEKHA2	0.639144	3.07538	6.00563	5.58035e-09	7.24306e-08
ID3	0.669727	3.87343	6.00396	5.63171e-09	7.30323e-08
MCAM	0.574739	5.337	5.99913	5.78313e-09	7.48632e-08
FAM65B	0.939452	0.600277	5.99846	5.80434e-09	7.50711e-08
CACNB3	0.724512	0.717704	5.99808	5.81642e-09	7.5161e-08
MYO1F	0.657241	2.95657	5.99448	5.93241e-09	7.6457e-08
SIGLEC5	0.921264	-1.73377	5.99006	6.07823e-09	7.82673e-08
JHDM1D	0.493304	3.69302	5.98756	6.16196e-09	7.92058e-08
SERPINB9	0.712432	2.86898	5.98091	6.39066e-09	8.20734e-08
GZMM	0.968753	-0.605556	5.97641	6.55023e-09	8.39015e-08
SIRPG	1.11264	-1.2455	5.97493	6.60328e-09	8.4507e-08
DSE	0.501727	2.85378	5.97323	6.66519e-09	8.52246e-08
ARHGAP9	0.87553	1.24176	5.96931	6.80954e-09	8.69943e-08
LOC644538	0.801049	-0.235269	5.96455	6.989e-09	8.92089e-08
PRDM16	1.59078	-0.841282	5.96373	7.02052e-09	8.95331e-08
MMP11	1.25234	3.204	5.96183	7.09362e-09	9.03864e-08
FXYD5	0.724275	4.11046	5.95892	7.20722e-09	9.1674e-08
PAMR1	0.941409	0.581485	5.95239	7.46916e-09	9.48408e-08
SYK	0.817963	2.04704	5.94844	7.63175e-09	9.67373e-08
NBEAL2	0.514162	3.6659	5.9464	7.71716e-09	9.77351e-08
NGF	0.863854	-1.24807	5.94554	7.75313e-09	9.81056e-08
PCDHB5	1.4159	-0.201288	5.94374	7.82997e-09	9.89923e-08
HLA-DPA1	0.840182	6.08786	5.94289	7.86599e-09	9.93617e-08
PLA2G5	0.993013	0.345605	5.93786	8.08486e-09	1.01862e-07
UNC13D	0.793545	1.83919	5.93689	8.12742e-09	1.02297e-07
PDE2A	0.862194	2.58085	5.93676	8.13337e-09	1.02297e-07
CNOT6L	0.41824	4.47907	5.93655	8.14253e-09	1.02324e-07
RCBTB2	0.510257	2.22789	5.92975	8.44962e-09	1.05819e-07
CBFA2T3	0.939923	0.74003	5.92521	8.6609e-09	1.08334e-07
GPM6A	1.47466	-1.34824	5.92512	8.66524e-09	1.08334e-07
DUSP2	0.948265	0.60449	5.92106	8.85886e-09	1.1066e-07
KDM6B	0.469207	4.17949	5.92067	8.87746e-09	1.10703e-07
CD200R1	0.854493	-1.81251	5.91931	8.94324e-09	1.11428e-07
MFSD6	0.773818	2.83058	5.91846	8.98481e-09	1.11851e-07
THBS1	1.13917	5.62416	5.91512	9.14949e-09	1.13804e-07
CDC42EP5	0.70226	0.316208	5.91473	9.16871e-09	1.1385e-07
ACTA2	0.721686	6.57284	5.91395	9.20771e-09	1.14237e-07
PTGER3	1.06333	-1.02836	5.90702	9.5605e-09	1.18412e-07
EDIL3	1.54354	-1.12672	5.90566	9.63173e-09	1.19194e-07
NRXN3	1.64344	-0.527677	5.90422	9.70703e-09	1.20024e-07
SULT1C4	1.30909	-1.5181	5.89935	9.96664e-09	1.2313e-07
ITGA3	0.988936	2.84821	5.89902	9.98477e-09	1.2325e-07
CD34	0.583581	5.15741	5.89159	1.03946e-08	1.27877e-07
SYTL1	0.972521	0.288151	5.88993	1.04889e-08	1.28854e-07
CNTN4	1.06055	-0.526969	5.88918	1.05314e-08	1.29233e-07
STK17B	0.753929	2.51215	5.88486	1.07809e-08	1.32183e-07
KCNS3	1.22577	1.23145	5.88245	1.09219e-08	1.338e-07
NCF1B	0.94246	-1.47936	5.88013	1.10603e-08	1.35382e-07
KIF3C	0.750926	0.965643	5.87813	1.11804e-08	1.36738e-07
SOX7	0.852729	1.65124	5.87676	1.12635e-08	1.37638e-07
DCLK2	0.735906	0.0581807	5.87617	1.12992e-08	1.3796e-07
SERPINE2	1.38962	3.02333	5.87437	1.14099e-08	1.39195e-07
CLEC7A	0.919515	0.393491	5.87248	1.15271e-08	1.40508e-07
CRABP2	1.16623	-1.42729	5.87042	1.16559e-08	1.41841e-07
CST7	0.862993	0.770936	5.86635	1.19148e-08	1.44871e-07
ANK3	1.31459	1.32007	5.86403	1.20655e-08	1.46581e-07
RASA3	0.865672	2.41005	5.86245	1.21685e-08	1.47612e-07
KLF7	1.13215	-0.773363	5.86242	1.21705e-08	1.47612e-07
EMCN	0.753136	2.94207	5.86129	1.22447e-08	1.48389e-07
TGFBR2	0.569981	6.12745	5.85736	1.25074e-08	1.51446e-07
CRTC3	0.382117	4.22666	5.85018	1.30008e-08	1.57102e-07
ICOS	1.11327	-2.02317	5.8501	1.30068e-08	1.57102e-07
FPR3	0.821663	2.13109	5.84487	1.33781e-08	1.61056e-07
GJC2	0.95374	-1.46323	5.83968	1.37568e-08	1.65206e-07
CMKLR1	0.705632	2.22008	5.83593	1.40372e-08	1.68272e-07
CCDC85A	0.755031	-1.06625	5.82849	1.46105e-08	1.74598e-07
MPEG1	0.695771	4.05207	5.82771	1.46713e-08	1.75181e-07
CRIP1	0.969082	2.60539	5.82304	1.5044e-08	1.79484e-07
TXNIP	0.852962	7.39022	5.81513	1.5697e-08	1.86665e-07
ZNF467	0.932278	2.7281	5.81074	1.60707e-08	1.90954e-07
RGS5	0.848976	6.28381	5.80946	1.61815e-08	1.92114e-07
SPRED1	0.64948	3.07779	5.80534	1.65425e-08	1.9624e-07
TPBG	1.23043	-0.594115	5.79857	1.71531e-08	2.03319e-07
PCDHGA6	1.15136	-2.17138	5.79798	1.72076e-08	2.038e-07
TIMP1	1.30574	6.93569	5.79615	1.73768e-08	2.05305e-07
ITGA10	0.783494	-0.503614	5.79517	1.74681e-08	2.06216e-07
ADAM8	0.716259	1.67255	5.78878	1.80756e-08	2.12701e-07
LYPD5	0.96151	-1.57034	5.78834	1.81182e-08	2.13031e-07
FOS	1.14067	4.90143	5.78804	1.8147e-08	2.13198e-07
CD8B	1.13864	-1.05914	5.78707	1.82415e-08	2.14136e-07
PDLIM4	1.24333	-1.55503	5.78548	1.83968e-08	2.15613e-07
LIMD2	0.803406	3.10729	5.78454	1.84897e-08	2.16528e-07
PLAC9	1.04282	0.617339	5.78239	1.87036e-08	2.18858e-07
DOCK10	0.918723	1.53524	5.78075	1.88679e-08	2.20427e-07
SIGLEC8	1.18133	-1.8689	5.7805	1.88929e-08	2.20543e-07
FOXS1	0.985946	0.383198	5.78021	1.89221e-08	2.20708e-07
KCNC4	0.57721	0.975282	5.77704	1.92452e-08	2.24118e-07
ATP1A2	1.36841	-0.320318	5.77336	1.96272e-08	2.28203e-07
ADAMTS4	0.727525	3.42083	5.77321	1.96428e-08	2.28203e-07
ADAMDEC1	1.47097	-1.94805	5.77217	1.97523e-08	2.29293e-07
PCDHGB6	1.28546	-0.882985	5.76893	2.00967e-08	2.3292e-07
LAMA4	0.558222	4.25792	5.76792	2.02049e-08	2.3399e-07
LOC100270710	0.898702	0.556446	5.76624	2.03861e-08	2.35714e-07
LDLRAD3	1.01628	0.12769	5.76478	2.05453e-08	2.37347e-07
RAPGEF5	0.629708	4.15742	5.76465	2.05598e-08	2.37347e-07
DOK1	0.612572	1.43946	5.76389	2.06435e-08	2.38125e-07
TWSG1	0.656469	2.92374	5.76307	2.07339e-08	2.38979e-07
GBGT1	0.659334	0.361785	5.76182	2.08719e-08	2.40381e-07
PVRIG	0.547145	0.695555	5.75787	2.13162e-08	2.45112e-07
SDK1	1.60675	-0.67067	5.75616	2.15112e-08	2.46965e-07
NFAM1	0.766225	1.33992	5.75091	2.21203e-08	2.5356e-07
MEI1	0.972517	-1.4712	5.7434	2.30221e-08	2.63483e-07
SEMA4A	0.83686	0.706111	5.73962	2.34893e-08	2.68409e-07
LYL1	0.607827	0.976468	5.73901	2.35646e-08	2.6906e-07
FGD2	0.738765	1.20639	5.73779	2.37177e-08	2.70385e-07
SYNGAP1	0.59192	1.61896	5.73662	2.38663e-08	2.71867e-07
HLA-DPB1	0.800782	5.73577	5.73463	2.41191e-08	2.74533e-07
KIAA1199	1.65864	0.176765	5.73418	2.41778e-08	2.74774e-07
B3GALT4	0.896886	0.908489	5.73359	2.42529e-08	2.75413e-07
C17orf87	0.790888	-1.5301	5.73339	2.42784e-08	2.75488e-07
BICC1	1.90992	-0.468265	5.73315	2.43097e-08	2.75629e-07
PDE4A	0.867692	2.05941	5.73123	2.45591e-08	2.78241e-07
TAF4B	1.03636	-1.92097	5.73	2.47195e-08	2.79625e-07
MS4A6A	0.774578	3.45985	5.72737	2.5067e-08	2.83118e-07
CD52	0.867471	2.31108	5.72614	2.52308e-08	2.84309e-07
LDHB	0.740028	4.19744	5.71304	2.70437e-08	3.03799e-07
GBP5	0.996488	1.64424	5.70642	2.80082e-08	3.1343e-07
PLTP	0.978695	3.71066	5.69747	2.93649e-08	3.27859e-07
SGCD	1.49926	-0.604006	5.69457	2.98187e-08	3.32418e-07
PROCR	0.75177	1.71547	5.68686	3.10574e-08	3.45699e-07
CTF1	1.0414	-1.34132	5.68361	3.15933e-08	3.5113e-07
NCF1C	1.03888	-1.4213	5.6785	3.24565e-08	3.60176e-07
SFXN3	0.665983	3.11123	5.67166	3.36467e-08	3.71971e-07
CDH6	1.06993	0.822385	5.66681	3.45172e-08	3.81306e-07
ARHGEF6	0.634245	2.52736	5.66393	3.5044e-08	3.86834e-07
LDOC1	1.05481	0.789866	5.66248	3.53118e-08	3.89495e-07
P2RY14	0.825341	-1.17064	5.65875	3.60117e-08	3.96916e-07
CLEC12A	0.896377	-1.84301	5.65518	3.66941e-08	4.04133e-07
MCF2L	0.629539	3.30405	5.65262	3.71898e-08	4.09284e-07
TLR7	0.942706	-0.729037	5.64988	3.77289e-08	4.14281e-07
PTX3	1.09394	-1.98059	5.64512	3.86836e-08	4.24e-07
TC2N	1.48932	1.736	5.64503	3.8701e-08	4.24e-07
KCTD15	0.897449	2.56212	5.64324	3.9067e-08	4.27369e-07
SLC45A1	0.649606	-1.124	5.6401	3.97163e-08	4.33498e-07
NAP1L3	1.2004	-1.85734	5.63899	3.99471e-08	4.35367e-07
NR2F2	0.392788	5.08061	5.63512	4.07653e-08	4.43622e-07
C1QTNF1	1.15271	3.46956	5.63394	4.10199e-08	4.46061e-07
PLXNB3	1.43546	-0.287372	5.62557	4.28574e-08	4.64299e-07
SYTL3	0.805711	-0.847527	5.62543	4.28877e-08	4.64299e-07
GALNT7	0.978907	0.567377	5.62496	4.29925e-08	4.64706e-07
CILP2	1.35629	-1.98512	5.62416	4.31742e-08	4.65988e-07
CCL5	0.865359	3.2386	5.62389	4.32351e-08	4.65988e-07
SPRY4	0.563825	3.91403	5.62121	4.38458e-08	4.71528e-07
FKBP10	0.934218	3.3729	5.61857	4.44551e-08	4.77028e-07
COL5A2	0.783139	4.80258	5.61678	4.48734e-08	4.80458e-07
GDF11	0.767459	0.893334	5.61599	4.5058e-08	4.82081e-07
LILRB1	0.79334	0.618013	5.61353	4.56404e-08	4.87955e-07
TBX21	0.78155	-1.05855	5.61054	4.63586e-08	4.94549e-07
KIAA0355	0.376143	4.07892	5.60591	4.74947e-08	5.05868e-07
CYBA	0.976245	4.55953	5.60579	4.75236e-08	5.05868e-07
C14orf132	1.3321	0.963533	5.60539	4.76232e-08	5.0656e-07
PNMA1	0.587842	3.19337	5.60456	4.78293e-08	5.08382e-07
CLEC3B	0.9042	3.42401	5.59976	4.90432e-08	5.20527e-07
DBN1	0.81948	3.69272	5.59658	4.98612e-08	5.28442e-07
INPP4A	0.387349	3.18497	5.59475	5.03405e-08	5.32749e-07
ST6GALNAC3	0.714549	0.0894535	5.59448	5.04114e-08	5.33113e-07
FAM55C	0.742746	1.04729	5.57681	5.52654e-08	5.815e-07
CRHBP	1.5521	-0.420874	5.57507	5.577e-08	5.85128e-07
ROBO4	0.575322	3.96232	5.57506	5.57703e-08	5.85128e-07
AFAP1L1	0.504144	2.98819	5.56587	5.84981e-08	6.13307e-07
PCDHGA9	1.07972	-2.23357	5.56562	5.85733e-08	6.13655e-07
SOCS3	0.985154	4.06684	5.56404	5.9057e-08	6.18279e-07
RAP1GAP2	1.17713	0.740242	5.56184	5.97356e-08	6.24489e-07
LPXN	0.358413	2.76697	5.56112	5.99598e-08	6.25938e-07
THSD7A	0.959245	0.0623566	5.55946	6.04779e-08	6.30896e-07
TAX1BP3	0.604147	4.94766	5.54761	6.43071e-08	6.68931e-07
GPRIN3	1.04239	0.219529	5.54473	6.52732e-08	6.78498e-07
BMP8A	0.870278	0.232466	5.5409	6.65787e-08	6.90105e-07
PRRX1	1.03401	0.33832	5.539	6.72361e-08	6.95931e-07
NFKB1	0.401485	4.73738	5.53647	6.81219e-08	7.04601e-07
AHNAK	0.478518	8.52482	5.53531	6.85333e-08	7.07742e-07
SPG20	0.906771	2.0839	5.5322	6.96426e-08	7.1779e-07
C20orf160	0.560194	1.44852	5.52559	7.20609e-08	7.41669e-07
LTF	1.31791	-0.542729	5.52343	7.28691e-08	7.49152e-07
FAT4	1.08016	1.86396	5.51908	7.45243e-08	7.6326e-07
MAMLD1	0.961614	1.99441	5.51892	7.45855e-08	7.63352e-07
ARHGAP20	1.12653	-0.901158	5.51828	7.48328e-08	7.65234e-07
HLA-DQA1	0.943778	3.89478	5.51507	7.60811e-08	7.77027e-07
FAM109B	0.842987	1.10725	5.51367	7.66292e-08	7.81532e-07
FAM127C	0.697302	1.10845	5.51352	7.66884e-08	7.81591e-07
KCNJ12	0.785785	-1.58354	5.51329	7.67828e-08	7.82007e-07
SLAMF8	0.805502	2.02717	5.51181	7.73701e-08	7.86892e-07
FZD7	1.04975	0.663353	5.5108	7.77711e-08	7.9042e-07
SLC9A9	0.669058	1.10426	5.50331	8.08321e-08	8.1982e-07
RERG	0.803483	0.447816	5.49728	8.33798e-08	8.43903e-07
HCK	0.730556	2.23732	5.49508	8.43263e-08	8.52313e-07
C20orf194	0.560087	2.67371	5.49508	8.43274e-08	8.52313e-07
USHBP1	0.580648	1.23623	5.49287	8.52881e-08	8.60833e-07
SDC3	0.584456	4.98542	5.49237	8.551e-08	8.62477e-07
UBASH3B	0.792985	0.666997	5.49082	8.61947e-08	8.68784e-07
ITGB8	1.65382	-1.85516	5.48784	8.75211e-08	8.80331e-07
CRMP1	1.01264	0.475293	5.48523	8.87014e-08	8.9159e-07
PHLDA3	1.15791	3.18348	5.47775	9.21748e-08	9.23822e-07
KCNN4	1.02328	-0.93201	5.47764	9.22242e-08	9.23822e-07
SPNS3	1.11543	-1.85453	5.46811	9.68442e-08	9.67449e-07
BEX4	0.811549	2.10303	5.46699	9.7401e-08	9.72346e-07
RBMS1	0.618864	4.14403	5.46523	9.82804e-08	9.80456e-07
OR51E1	0.78931	-1.30462	5.46392	9.89403e-08	9.86366e-07
LCA5	0.728538	-0.719083	5.46228	9.97742e-08	9.93029e-07
MS4A7	0.748836	3.04867	5.46221	9.98125e-08	9.93029e-07
TGFA	1.26556	0.754108	5.46047	1.00706e-07	9.99873e-07
SPTB	0.760385	0.550972	5.45926	1.01328e-07	1.00537e-06
PARP15	0.997531	-1.86338	5.45724	1.02382e-07	1.01308e-06
KCTD10	0.270977	4.52171	5.4513	1.05541e-07	1.04363e-06
AGAP2	0.559044	1.18361	5.45085	1.05782e-07	1.04531e-06
ADAM12	1.21739	-0.464258	5.44522	1.0887e-07	1.07338e-06
SLC4A3	1.51964	-2.12361	5.445	1.0899e-07	1.07338e-06
RIN3	0.536876	4.39194	5.4419	1.10727e-07	1.08975e-06
CD4	0.713787	4.90006	5.44137	1.11031e-07	1.09126e-06
SGK1	0.844506	5.2627	5.43862	1.12597e-07	1.10518e-06
PLEKHG1	0.572462	2.87709	5.43673	1.13688e-07	1.11513e-06
ATP10A	1.20441	0.103413	5.43598	1.14126e-07	1.11868e-06
IL12RB1	0.817696	-0.362015	5.43392	1.15326e-07	1.12893e-06
RASGRP2	0.882132	1.31472	5.43166	1.16663e-07	1.14125e-06
CERKL	0.677941	0.243573	5.42563	1.20306e-07	1.1761e-06
CTSW	0.99682	0.420654	5.42536	1.20468e-07	1.1769e-06
MKL1	0.27499	4.48046	5.42059	1.2343e-07	1.20423e-06
F2RL3	1.1159	0.860923	5.41987	1.23884e-07	1.20706e-06
CLEC4E	1.08079	-1.81869	5.41986	1.23886e-07	1.20706e-06
C17orf76	0.762401	-1.33513	5.41818	1.24954e-07	1.21585e-06
ELF1	0.525502	4.36922	5.41702	1.25693e-07	1.2206e-06
ADAP1	1.0909	0.980461	5.41645	1.26055e-07	1.22331e-06
DES	1.47971	-2.17305	5.41451	1.27303e-07	1.23378e-06
TCEAL7	0.752411	-1.895	5.41351	1.27952e-07	1.23925e-06
MEGF6	1.24015	2.71442	5.41018	1.30134e-07	1.25955e-06
RASGRP3	0.578946	2.96176	5.40829	1.3139e-07	1.26834e-06
SEC14L1	0.38606	5.07921	5.4062	1.32794e-07	1.2796e-06
LSP1	0.714719	3.69639	5.40616	1.32819e-07	1.2796e-06
RPS6KA2	0.692054	3.53152	5.40594	1.32973e-07	1.28024e-06
GRAP	0.545282	2.11829	5.40317	1.34856e-07	1.29495e-06
PAPLN	1.37469	1.89513	5.40128	1.36151e-07	1.30568e-06
SLCO3A1	0.723902	2.97846	5.40114	1.36249e-07	1.30576e-06
RGS1	1.18198	2.58884	5.39749	1.38794e-07	1.32754e-06
C20orf112	0.472252	3.3487	5.39351	1.41623e-07	1.35194e-06
CPAMD8	0.788241	-0.252325	5.39075	1.43619e-07	1.36831e-06
FSTL3	1.01183	3.84269	5.38835	1.45376e-07	1.38241e-06
FZD1	0.780327	2.11253	5.38802	1.45622e-07	1.38379e-06
WNK2	2.08862	-0.435537	5.38085	1.51001e-07	1.43025e-06
CECR1	0.679049	4.294	5.37312	1.57018e-07	1.48532e-06
C10orf118	0.624837	1.77415	5.37153	1.58285e-07	1.49634e-06
MAGED4B	1.91761	-0.673196	5.3705	1.59116e-07	1.50321e-06
GZMA	0.833048	1.02837	5.36684	1.62085e-07	1.52858e-06
GP1BA	1.0581	-1.84691	5.36624	1.62576e-07	1.53194e-06
SPINT2	1.34684	2.64029	5.36464	1.63889e-07	1.54233e-06
TECTA	0.792186	-1.99037	5.36126	1.66716e-07	1.56792e-06
P2RY1	0.995054	-1.92828	5.36055	1.67314e-07	1.57253e-06
NOVA2	0.516906	0.448306	5.35826	1.69252e-07	1.58776e-06
SPRY2	0.502916	3.21199	5.35825	1.69259e-07	1.58776e-06
LOC389332	1.94127	-1.87142	5.35521	1.71878e-07	1.61129e-06
ARHGEF4	1.57595	-2.40731	5.35314	1.73678e-07	1.62504e-06
LRRC34	0.442909	-0.722549	5.35042	1.76079e-07	1.64434e-06
PDE1B	0.534903	0.636319	5.34845	1.7783e-07	1.65963e-06
AMPD3	0.745976	0.821932	5.34437	1.81526e-07	1.69305e-06
DZIP1	0.986952	0.25755	5.33813	1.87312e-07	1.74035e-06
ATL1	0.591734	-0.33217	5.33734	1.88053e-07	1.74612e-06
PLD2	0.382592	3.53404	5.33712	1.88269e-07	1.74702e-06
GRK5	0.455347	3.34589	5.33689	1.88484e-07	1.7479e-06
ELFN1	1.34414	3.00865	5.33634	1.89008e-07	1.75165e-06
LAPTM5	0.625059	5.7074	5.33337	1.91848e-07	1.77502e-06
ITGB2	0.686896	4.56479	5.33311	1.92095e-07	1.77576e-06
IGFBP6	0.834718	0.788148	5.33139	1.93768e-07	1.78896e-06
PLXDC1	0.764538	2.02607	5.32937	1.95746e-07	1.80494e-06
FUT11	0.509088	1.10123	5.3278	1.9729e-07	1.81803e-06
CASQ2	1.01289	-0.65124	5.32575	1.9933e-07	1.83451e-06
REEP1	1.30986	-0.50164	5.32304	2.02067e-07	1.85736e-06
TGFB2	0.949161	1.3978	5.32138	2.03754e-07	1.8717e-06
PDE9A	1.26605	1.60228	5.31904	2.06155e-07	1.89256e-06
PREX2	1.15715	-1.7814	5.31793	2.0731e-07	1.90197e-06
CBX6	0.961179	1.553	5.31574	2.09602e-07	1.91818e-06
SRPX2	1.02662	0.650417	5.31306	2.12429e-07	1.94162e-06
FAM65C	1.04443	-0.493316	5.31283	2.12672e-07	1.94262e-06
PCDHB3	1.09386	-1.74132	5.30889	2.1692e-07	1.97896e-06
KLRD1	0.848228	-1.35455	5.30839	2.17458e-07	1.98262e-06
APOD	1.05411	-0.266786	5.30649	2.19538e-07	1.99909e-06
C14orf43	0.456122	3.77065	5.30629	2.19758e-07	1.99985e-06
CYBB	0.839376	2.95179	5.30394	2.22361e-07	2.02228e-06
SLC7A7	0.755246	2.34397	5.30345	2.229e-07	2.02592e-06
PGF	0.738336	2.17537	5.29777	2.29324e-07	2.07528e-06
C1orf162	0.672744	1.75144	5.29541	2.32047e-07	2.09627e-06
ANXA3	1.25807	-1.36306	5.27788	2.53266e-07	2.27784e-06
IL2RG	0.907232	2.95824	5.27503	2.56886e-07	2.30897e-06
PRF1	0.679336	1.82858	5.27426	2.57882e-07	2.31507e-06
VCAM1	1.1606	3.95225	5.26762	2.66555e-07	2.38707e-06
TBC1D10C	0.922461	1.30967	5.26574	2.69049e-07	2.40717e-06
APOL4	0.790557	1.03817	5.26568	2.69129e-07	2.40717e-06
CSF1R	0.724463	3.97785	5.26397	2.71433e-07	2.42481e-06
RCN3	0.560196	3.18754	5.25782	2.79871e-07	2.49561e-06
ZBP1	0.918947	-1.96613	5.25666	2.81478e-07	2.50842e-06
ARHGAP18	0.52029	2.88731	5.25505	2.83748e-07	2.52411e-06
S1PR3	0.917272	2.90019	5.25496	2.83873e-07	2.52411e-06
TMEM159	0.800546	0.441714	5.24995	2.91028e-07	2.57936e-06
LDB1	0.409289	4.04327	5.24379	3.00056e-07	2.65134e-06
BMP2K	0.513607	1.72365	5.24028	3.05319e-07	2.69296e-06
ITPR3	1.293	1.52891	5.23682	3.10614e-07	2.73802e-06
MAP3K6	0.540185	2.43878	5.23397	3.15027e-07	2.77356e-06
FRMD6	0.689972	2.74994	5.23111	3.19521e-07	2.81144e-06
LAMA5	0.632412	5.41112	5.22925	3.22473e-07	2.83571e-06
PGM5	1.20016	1.17185	5.22879	3.23216e-07	2.84053e-06
FAM105A	0.768386	0.762803	5.22865	3.23426e-07	2.84067e-06
STAB1	0.578746	5.20625	5.22568	3.28219e-07	2.87879e-06
FBXW7	0.324796	3.24938	5.2256	3.28358e-07	2.87879e-06
TLR2	0.924888	1.63417	5.22451	3.30124e-07	2.89255e-06
IQSEC2	0.653772	0.909038	5.21953	3.38358e-07	2.96114e-06
SELL	0.751429	1.35385	5.21889	3.39429e-07	2.96696e-06
BTK	0.710006	0.520792	5.21329	3.48948e-07	3.04288e-06
PRND	1.40492	-2.03215	5.21044	3.53903e-07	3.08241e-06
EBF4	1.12119	1.73985	5.20789	3.58379e-07	3.11768e-06
LTBP1	0.87621	3.67873	5.20074	3.71234e-07	3.22376e-06
SYT15	1.00589	-0.487314	5.1994	3.73698e-07	3.23938e-06
ZIK1	0.952289	-1.39241	5.18931	3.92742e-07	3.39451e-06
MTMR9L	0.57823	1.00663	5.18809	3.95109e-07	3.41283e-06
GRRP1	0.665079	-0.243171	5.18727	3.967e-07	3.42456e-06
PCDHGB5	1.3779	-0.244169	5.1771	4.17039e-07	3.58953e-06
FRAS1	1.63564	-0.2507	5.17588	4.19544e-07	3.60897e-06
FASLG	0.787842	-2.03785	5.17259	4.26365e-07	3.66333e-06
DOCK9	0.521692	4.06541	5.16887	4.34226e-07	3.72649e-06
C13orf18	0.766782	-0.657588	5.16723	4.37727e-07	3.75357e-06
PAFAH1B1	0.272256	5.73257	5.16674	4.38792e-07	3.75905e-06
PHC1	0.60413	1.77999	5.163	4.46916e-07	3.81747e-06
COL4A3	1.28889	-1.93881	5.16169	4.49791e-07	3.83977e-06
LRMP	0.606002	0.50209	5.15927	4.5516e-07	3.87881e-06
GPR56	0.73026	3.74161	5.15905	4.55639e-07	3.88063e-06
SRRM3	1.3368	-0.691339	5.15728	4.5962e-07	3.91225e-06
2022-03-03	0.797751	0.439596	5.15389	4.67312e-07	3.97541e-06
GIMAP5	0.518888	3.6908	5.15269	4.70066e-07	3.99447e-06
BVES	0.810661	-1.5696	5.15267	4.70099e-07	3.99447e-06
CD33	0.680453	0.292533	5.14327	4.92207e-07	4.17263e-06
NFATC2	1.35777	-0.908172	5.14002	5.00108e-07	4.23714e-06
JAK2	0.486121	1.99407	5.13779	5.05564e-07	4.27593e-06
KBTBD11	1.31179	1.09514	5.13707	5.07353e-07	4.28858e-06
FAR2	0.785896	-0.70787	5.13624	5.09415e-07	4.30178e-06
TIMP3	0.531501	6.97591	5.1361	5.0975e-07	4.30178e-06
GJA1	0.581273	3.55265	5.13265	5.18415e-07	4.36693e-06
ARL15	0.522961	2.76711	5.13136	5.21683e-07	4.3894e-06
CCNJ	0.879622	0.966465	5.12233	5.45157e-07	4.57638e-06
EPB41L4A	0.683564	1.93894	5.12112	5.48385e-07	4.59819e-06
BDKRB2	1.01484	1.6042	5.12033	5.50508e-07	4.61335e-06
CSRNP2	0.344764	3.50074	5.11435	5.66773e-07	4.73607e-06
SH3TC1	0.441503	4.34035	5.11099	5.76102e-07	4.81127e-06
PLAUR	0.715934	1.63947	5.10577	5.90922e-07	4.93223e-06
LEPREL1	0.767153	0.76532	5.10481	5.93671e-07	4.95234e-06
MMP14	0.599221	5.70863	5.10209	6.01582e-07	5.01261e-06
ADORA2A	0.401667	2.30324	5.10161	6.02979e-07	5.02139e-06
FAM180A	1.50008	-1.62522	5.10048	6.06299e-07	5.04617e-06
TFPI2	1.07453	-0.845626	5.09928	6.09846e-07	5.07279e-06
LY86	0.717475	0.876605	5.09816	6.13159e-07	5.09745e-06
PLEKHG4	1.13052	-0.559643	5.09733	6.15629e-07	5.11508e-06
S1PR1	0.568481	4.21571	5.09662	6.17772e-07	5.12997e-06
NBEA	1.05305	-0.720633	5.09613	6.19239e-07	5.13923e-06
PTCH1	0.781681	2.03928	5.09455	6.24009e-07	5.17294e-06
TBXAS1	0.713476	1.766	5.09282	6.29269e-07	5.21359e-06
ARID5B	0.523476	3.51567	5.09249	6.30261e-07	5.21383e-06
REL	0.711382	-0.434553	5.09246	6.30368e-07	5.21383e-06
KIAA1755	1.29011	-0.26117	5.09175	6.32518e-07	5.22865e-06
DPEP2	0.676525	-0.21733	5.08858	6.4234e-07	5.29786e-06
FAM167B	0.577221	1.99236	5.08441	6.5545e-07	5.39616e-06
FAM26F	0.82308	0.709467	5.08432	6.55735e-07	5.39616e-06
NRP1	0.531926	6.08675	5.08416	6.56235e-07	5.39723e-06
DLC1	0.527349	4.77077	5.08147	6.64822e-07	5.45864e-06
RAB34	1.05003	2.93071	5.08093	6.66569e-07	5.46684e-06
MECOM	0.656167	1.99658	5.08067	6.67419e-07	5.46767e-06
AKAP13	0.390918	5.96588	5.07929	6.71885e-07	5.4981e-06
SEMA6B	0.484459	2.94558	5.07677	6.80122e-07	5.56239e-06
UBE2G1	0.296056	5.00587	5.07291	6.92946e-07	5.66093e-06
KCND1	0.649243	-0.493506	5.06844	7.08089e-07	5.77495e-06
TBC1D12	0.359213	2.67421	5.06292	7.27232e-07	5.92338e-06
EGR1	0.951777	5.75521	5.06183	7.31054e-07	5.94566e-06
C10orf54	0.533894	4.17615	5.05659	7.49784e-07	6.08445e-06
ITGB1	0.332567	8.45707	5.05208	7.66244e-07	6.19395e-06
EXOC3L2	0.570089	2.08683	5.05094	7.70476e-07	6.22128e-06
FHL2	0.950664	2.57221	5.04922	7.76901e-07	6.26623e-06
FAM129B	0.626338	5.2435	5.04322	7.99649e-07	6.4355e-06
MYST4	0.3881	3.39185	5.04302	8.00446e-07	6.43736e-06
OLFML2B	0.719189	2.4593	5.04294	8.00761e-07	6.43736e-06
LIF	1.27781	0.721415	5.0428	8.01281e-07	6.438e-06
ROR1	1.32241	-2.51886	5.03534	8.30564e-07	6.65863e-06
ITPR1	0.683832	2.86741	5.0348	8.32724e-07	6.66936e-06
PIK3R6	0.646886	-0.581117	5.03478	8.32814e-07	6.66936e-06
PACS1	0.370989	5.05606	5.02748	8.62517e-07	6.89574e-06
PIK3C2B	0.490077	4.14371	5.02402	8.76968e-07	7.00376e-06
BEGAIN	1.24662	-2.04358	5.02238	8.83904e-07	7.05145e-06
TSPAN15	0.71967	3.10123	5.02202	8.85418e-07	7.05968e-06
HLA-DRA	0.745734	7.37751	5.01993	8.9435e-07	7.127e-06
C2CD4C	0.846627	-1.9218	5.01492	9.16094e-07	7.27252e-06
PECAM1	0.441176	5.02942	5.01163	9.30654e-07	7.37209e-06
SERPINH1	0.463432	6.17769	5.00534	9.59101e-07	7.5851e-06
NHSL2	0.937884	-2.01398	5.00509	9.60232e-07	7.58994e-06
DMKN	2.08151	-1.42239	5.00301	9.69873e-07	7.65786e-06
HUNK	1.41577	-0.0723379	5.00174	9.75754e-07	7.69598e-06
SNRK	0.348853	4.89289	4.99873	9.89927e-07	7.77838e-06
GLIPR1	0.738895	2.56976	4.99113	1.02653e-06	8.04549e-06
CD300LF	0.681068	-0.370192	4.9911	1.02667e-06	8.04549e-06
CAMTA2	0.337739	4.33617	4.98566	1.05365e-06	8.24805e-06
RUSC2	0.385851	4.17637	4.98339	1.06512e-06	8.33335e-06
DNAJC18	0.542957	-0.016928	4.97983	1.08338e-06	8.46714e-06
CD3D	0.955684	0.602002	4.97565	1.10518e-06	8.6145e-06
TSPAN14	0.304054	5.45497	4.97532	1.1069e-06	8.62336e-06
PDE3A	1.20291	-0.817258	4.97244	1.12221e-06	8.72862e-06
ANKRD12	0.358539	4.31182	4.97182	1.12552e-06	8.74587e-06
PRUNE2	0.963963	-0.701692	4.97135	1.12802e-06	8.75986e-06
BHLHE41	1.05827	0.137612	4.96965	1.13718e-06	8.82497e-06
MYO1C	0.334973	6.82514	4.96921	1.13958e-06	8.83461e-06
RNF122	0.457048	1.53138	4.96869	1.14241e-06	8.84336e-06
ZFP3	0.883943	-0.224386	4.96475	1.16398e-06	8.9866e-06
SWAP70	0.364988	4.45381	4.96199	1.17937e-06	9.09578e-06
C18orf1	0.595885	3.95207	4.96081	1.18603e-06	9.14233e-06
C14orf49	0.657287	-0.445263	4.95778	1.20323e-06	9.26026e-06
DNAJA4	0.875864	1.20092	4.95764	1.20403e-06	9.26151e-06
LAMC2	1.46521	-0.749798	4.95675	1.20911e-06	9.29573e-06
ZNF683	0.970914	-2.12662	4.95505	1.21889e-06	9.35613e-06
CCL18	1.13822	0.398726	4.95476	1.22059e-06	9.36424e-06
NLRC4	0.47627	-0.439995	4.95447	1.22224e-06	9.372e-06
PDCD4	0.398323	5.44932	4.94883	1.25545e-06	9.60145e-06
MARCO	1.62143	-1.7618	4.94802	1.26026e-06	9.62815e-06
SH2B3	0.433701	4.8663	4.94747	1.26355e-06	9.64827e-06
IGF2	2.21864	6.76034	4.94728	1.26466e-06	9.65174e-06
BCAM	0.663707	6.88572	4.94699	1.26641e-06	9.66002e-06
LDOC1L	0.742859	2.22992	4.9443	1.28265e-06	9.77368e-06
LPHN1	1.00031	2.13064	4.93859	1.31782e-06	1.0026e-05
C17orf85	0.313913	3.2204	4.93825	1.31995e-06	1.00364e-05
SLC4A7	0.650995	2.1102	4.93816	1.32056e-06	1.00364e-05
C14orf139	0.579705	1.11169	4.93498	1.34058e-06	1.01621e-05
CCDC102A	0.626242	1.19898	4.93472	1.34225e-06	1.01695e-05
PTGS1	0.884934	1.20728	4.93444	1.344e-06	1.01775e-05
EMP3	0.660229	2.68154	4.93353	1.34979e-06	1.02107e-05
RTN4RL1	1.00668	1.76961	4.9334	1.3506e-06	1.02116e-05
F2RL2	1.21327	-0.8999	4.93225	1.358e-06	1.02622e-05
EBF1	0.648786	1.17486	4.92951	1.37574e-06	1.03695e-05
FJX1	0.519939	1.20726	4.92821	1.38417e-06	1.04277e-05
ATP8A1	0.682292	1.54841	4.92808	1.38504e-06	1.04288e-05
LOH3CR2A	0.613921	-1.34405	4.92735	1.38985e-06	1.04597e-05
PALM	0.816284	2.95541	4.92476	1.40694e-06	1.05614e-05
CD86	0.651747	1.41552	4.92191	1.42604e-06	1.06897e-05
N4BP3	0.720348	0.272035	4.92096	1.43243e-06	1.07249e-05
EMILIN2	0.710658	1.77746	4.91908	1.44522e-06	1.07985e-05
KRT19	2.12083	-0.575858	4.91237	1.49173e-06	1.11232e-05
PLB1	0.702614	-1.03935	4.91027	1.50657e-06	1.12168e-05
SYN1	1.00846	-1.08284	4.90624	1.53546e-06	1.14144e-05
FRYL	0.317865	4.01188	4.90274	1.56096e-06	1.15863e-05
COLEC10	1.41056	-1.05434	4.90208	1.56582e-06	1.16165e-05
CXorf36	0.428441	3.18567	4.90119	1.5724e-06	1.16594e-05
KANK3	0.513592	2.36676	4.90054	1.57718e-06	1.16889e-05
GNA15	0.666421	0.616314	4.89935	1.58608e-06	1.17489e-05
MGAT4A	0.417064	4.3685	4.89828	1.59408e-06	1.18022e-05
FCHO1	1.06165	-0.868806	4.89801	1.59609e-06	1.18111e-05
PPP1R13B	0.325953	4.05053	4.89676	1.6055e-06	1.18687e-05
KNDC1	2.128	-0.0830573	4.89627	1.6092e-06	1.189e-05
HMCN1	1.02978	1.8467	4.89587	1.61225e-06	1.19065e-05
RALGAPA2	0.903729	3.48121	4.89507	1.61835e-06	1.19308e-05
CACNA1H	1.55244	2.65013	4.89221	1.64022e-06	1.20704e-05
PRSS35	0.983124	-1.64905	4.89145	1.64606e-06	1.21073e-05
PCDHGA5	0.950679	-2.38516	4.89013	1.65636e-06	1.21769e-05
SPI1	0.581	2.85313	4.88893	1.66571e-06	1.22395e-05
SH3YL1	0.729259	2.35112	4.88868	1.66766e-06	1.22477e-05
SEMA6A	0.956505	2.62497	4.8877	1.67539e-06	1.22982e-05
ZBTB1	0.332858	3.83042	4.88401	1.70468e-06	1.24944e-05
PKDCC	0.781439	3.33584	4.88199	1.72085e-06	1.25877e-05
CARD9	0.709781	-0.612017	4.88068	1.7315e-06	1.26529e-05
CFP	0.878357	0.931624	4.88026	1.73492e-06	1.26716e-05
FEZ1	0.704714	1.33961	4.87929	1.74286e-06	1.27105e-05
SLC34A2	1.87016	-2.35369	4.87813	1.75234e-06	1.27733e-05
SIRPB1	0.688407	1.05221	4.8767	1.76415e-06	1.28466e-05
GPR17	1.00215	-2.24676	4.87638	1.76676e-06	1.28592e-05
RAPGEF2	0.452316	4.81749	4.87316	1.79364e-06	1.30353e-05
B3GNT2	0.386411	3.82339	4.87257	1.79858e-06	1.30647e-05
CLEC2B	0.560966	1.75131	4.87042	1.81686e-06	1.31909e-05
SLC45A3	0.737798	3.06416	4.86434	1.86927e-06	1.35177e-05
2022-09-11	0.394884	5.47024	4.86227	1.88747e-06	1.36359e-05
FLJ11235	0.662256	-1.89037	4.8614	1.89516e-06	1.36712e-05
PLEKHG2	0.455121	3.30644	4.86095	1.8992e-06	1.36936e-05
2022-09-02	0.298494	6.84048	4.85939	1.91308e-06	1.37606e-05
LCP1	0.626701	5.43855	4.85938	1.91321e-06	1.37606e-05
PLVAP	0.515123	6.4677	4.85872	1.9191e-06	1.37857e-05
CX3CR1	0.676209	-0.113275	4.8568	1.93636e-06	1.38861e-05
LOC650623	1.0193	-2.00695	4.85591	1.94443e-06	1.39303e-05
JUNB	0.63062	6.08036	4.8542	1.96002e-06	1.40351e-05
ENO2	0.854112	0.703224	4.85398	1.96211e-06	1.40432e-05
LMOD1	0.849749	2.62749	4.85367	1.96488e-06	1.40562e-05
LPHN3	0.776905	-1.75142	4.84628	2.03393e-06	1.45004e-05
CHIC2	0.281334	2.50606	4.84337	2.06174e-06	1.46701e-05
ITGAX	0.641976	2.7747	4.84279	2.06728e-06	1.47023e-05
ANGPTL1	1.22942	1.02389	4.8415	2.07972e-06	1.47764e-05
DKK3	0.934223	3.76649	4.84029	2.09155e-06	1.48461e-05
RASIP1	0.496564	3.10051	4.83503	2.14341e-06	1.5192e-05
CDH13	0.49847	2.81838	4.8346	2.14769e-06	1.5215e-05
RAB8B	0.390085	3.76215	4.8271	2.22402e-06	1.57481e-05
KIF5C	0.958856	-0.885777	4.82531	2.2426e-06	1.58643e-05
HRH1	0.537581	0.194845	4.82431	2.25307e-06	1.59153e-05
OSM	0.852613	-1.685	4.82314	2.26534e-06	1.59942e-05
CCNJL	0.953468	-1.18832	4.81826	2.31735e-06	1.63141e-05
AMOTL1	0.910861	4.04408	4.81703	2.33064e-06	1.63998e-05
KLRG1	0.653973	-0.914463	4.81661	2.33514e-06	1.64235e-05
GATA6	0.567751	3.54057	4.80253	2.49271e-06	1.74311e-05
JDP2	0.507077	2.95353	4.79634	2.56519e-06	1.79208e-05
DICER1	0.386241	4.92218	4.78801	2.66599e-06	1.85628e-05
SIGLEC9	0.711905	-0.4572	4.78561	2.69579e-06	1.87506e-05
PHLDA1	0.74989	5.40499	4.78553	2.69681e-06	1.87506e-05
APOLD1	0.643384	4.29802	4.78477	2.70624e-06	1.87983e-05
CHSY3	0.728791	0.091907	4.7838	2.71838e-06	1.88737e-05
CTXN1	0.852519	-1.94411	4.78367	2.72006e-06	1.88764e-05
CACNA2D2	0.812701	-1.37374	4.78299	2.7286e-06	1.89177e-05
KLHL3	1.03208	0.828455	4.78053	2.7598e-06	1.90797e-05
FCHSD2	0.327428	3.98032	4.77963	2.77124e-06	1.91407e-05
GLIS3	0.880015	2.00494	4.77867	2.78359e-06	1.92169e-05
KIAA1949	0.49181	4.83309	4.7769	2.80639e-06	1.9356e-05
CCR6	1.02925	0.203163	4.7762	2.81549e-06	1.94005e-05
CHST1	0.804605	1.04273	4.77388	2.84576e-06	1.95905e-05
ITGAD	1.02531	-1.96318	4.77145	2.87782e-06	1.97927e-05
ZNF518B	0.807199	0.963163	4.77011	2.89569e-06	1.98968e-05
CLIC5	0.866027	0.639244	4.76204	3.00524e-06	2.05915e-05
OBSL1	1.12415	4.72835	4.75466	3.10905e-06	2.12529e-05
SHROOM2	0.959565	2.78338	4.75273	3.13676e-06	2.14323e-05
DOK3	0.499256	1.20474	4.75173	3.15121e-06	2.1521e-05
FKBP9	0.26973	5.53392	4.75032	3.17163e-06	2.16301e-05
PPP1R12A	0.316559	4.19937	4.74792	3.20678e-06	2.18596e-05
CD180	0.669803	0.129823	4.74397	3.26558e-06	2.22087e-05
TNN	0.956658	-0.892802	4.74242	3.2889e-06	2.23464e-05
APOBEC3G	0.651655	1.55804	4.73917	3.3382e-06	2.26381e-05
PDCD1LG2	0.694583	-0.760186	4.73619	3.38417e-06	2.29192e-05
EGFLAM	0.558538	1.39697	4.73485	3.40494e-06	2.30279e-05
SOS2	0.357121	4.02921	4.73463	3.40835e-06	2.30403e-05
ICA1L	0.565496	-0.792329	4.72686	3.53191e-06	2.38424e-05
HLA-DQB1	0.846652	4.48637	4.7219	3.61283e-06	2.43295e-05
C6orf174	0.987111	-2.04093	4.72154	3.61893e-06	2.43512e-05
SLC35F2	0.803611	-0.558777	4.72017	3.64165e-06	2.44815e-05
NDST2	0.260645	3.59055	4.71962	3.65084e-06	2.45319e-05
C14orf37	0.924745	-1.64481	4.71856	3.66844e-06	2.46389e-05
ADAP2	0.490659	2.17227	4.71535	3.72262e-06	2.49798e-05
SIGLEC7	0.677083	-0.172685	4.7139	3.74734e-06	2.51342e-05
CLIC2	0.580216	2.09489	4.71248	3.77173e-06	2.52862e-05
CPNE2	0.414409	3.76095	4.71056	3.80504e-06	2.54978e-05
B3GNT7	0.862152	0.32772	4.70943	3.82468e-06	2.56176e-05
SEL1L3	1.00565	3.63777	4.70904	3.83141e-06	2.5651e-05
TTC7B	0.597307	3.17333	4.70889	3.83415e-06	2.56576e-05
SLC12A6	0.366572	2.94584	4.70858	3.8395e-06	2.56816e-05
CH25H	1.05	-0.559034	4.70704	3.86663e-06	2.58158e-05
TENC1	0.423245	6.06792	4.70618	3.88185e-06	2.59056e-05
2022-09-05	0.807404	2.60378	4.70576	3.88929e-06	2.59434e-05
HSPB6	1.06409	3.0232	4.70499	3.90292e-06	2.60224e-05
CACHD1	0.804014	1.41368	4.70161	3.96355e-06	2.64026e-05
IFI16	0.610925	4.04014	4.69688	4.0498e-06	2.69526e-05
HOOK3	0.481266	4.39718	4.69601	4.06591e-06	2.70475e-05
SEMA5B	0.641453	1.49129	4.69512	4.08236e-06	2.71446e-05
PTP4A3	0.81597	3.60615	4.69386	4.10578e-06	2.72755e-05
NBEAL1	0.557398	1.61086	4.69363	4.11013e-06	2.7292e-05
ERP27	1.01653	-1.62481	4.69352	4.11223e-06	2.72935e-05
ARL11	0.593639	-0.841891	4.692	4.14086e-06	2.7471e-05
KIAA1324L	1.04812	-0.509343	4.691	4.1596e-06	2.75828e-05
C2orf81	0.569588	-0.948669	4.68433	4.28773e-06	2.83297e-05
2022-09-07	0.224107	5.81106	4.67893	4.39426e-06	2.89549e-05
C8orf58	0.410299	1.17303	4.67833	4.40611e-06	2.90191e-05
LIMA1	0.419458	4.38681	4.67514	4.47046e-06	2.93908e-05
PLD1	0.704049	4.1559	4.67496	4.47406e-06	2.94013e-05
CMIP	0.317279	4.75086	4.67419	4.48969e-06	2.94812e-05
DDR1	1.00692	3.8353	4.67262	4.52188e-06	2.96449e-05
RAPGEF3	0.519601	2.31601	4.66753	4.6274e-06	3.02457e-05
C6orf150	0.83627	-1.4555	4.66501	4.68036e-06	3.05782e-05
TCP11L2	0.56345	0.508036	4.66472	4.68653e-06	3.06048e-05
LRRC37A4	0.544723	0.312883	4.66307	4.72164e-06	3.07929e-05
WNT4	1.6076	0.306802	4.66285	4.72645e-06	3.08105e-05
RASA4	0.690254	1.78678	4.66175	4.75004e-06	3.09504e-05
PLEKHA1	0.305604	4.99299	4.66003	4.78713e-06	3.11782e-05
FBXO41	0.822861	-0.288868	4.6594	4.8008e-06	3.12533e-05
NAAA	0.591038	3.75225	4.65788	4.83399e-06	3.14274e-05
CD38	1.01698	-0.997839	4.65622	4.87038e-06	3.16218e-05
CTLA4	0.986115	-1.4898	4.64831	5.04761e-06	3.26131e-05
HRC	0.663058	0.00585387	4.64644	5.09054e-06	3.28532e-05
S100B	0.918471	-1.96942	4.64563	5.10911e-06	3.29522e-05
FGD6	0.551242	3.08335	4.6415	5.20528e-06	3.35576e-05
SOX4	0.869794	3.93951	4.63893	5.26598e-06	3.38891e-05
FUT4	0.857025	1.69661	4.63838	5.27896e-06	3.39577e-05
RAB3D	0.921389	2.31752	4.6371	5.30948e-06	3.4124e-05
SPIRE1	0.826289	1.9623	4.63389	5.38692e-06	3.45458e-05
EIF2AK3	0.342933	3.83245	4.631	5.45738e-06	3.49823e-05
ITPRIP	0.479064	3.70464	4.62992	5.48407e-06	3.51072e-05
LOC389333	0.697322	-1.49604	4.62732	5.54862e-06	3.54583e-05
FAM63B	0.619039	0.676242	4.62439	5.62215e-06	3.58968e-05
CD300A	0.607206	1.56793	4.62287	5.66087e-06	3.61125e-05
UCP2	0.540529	4.01561	4.61871	5.76761e-06	3.67292e-05
COLEC11	1.06728	4.06225	4.61711	5.80917e-06	3.69778e-05
IL18	0.735375	1.10425	4.61526	5.85756e-06	3.72534e-05
PBX1	0.95219	2.31185	4.61495	5.86593e-06	3.72851e-05
CAV1	0.455153	4.71439	4.61393	5.8928e-06	3.73975e-05
KCTD11	0.321009	2.60709	4.61356	5.90251e-06	3.74415e-05
ACAN	1.27285	-1.34266	4.6117	5.95207e-06	3.77231e-05
RABEP1	0.312402	4.91448	4.61027	5.99045e-06	3.79361e-05
LRRC10B	0.736713	-1.63296	4.61025	5.99087e-06	3.79361e-05
FILIP1	0.712271	0.558349	4.60951	6.01071e-06	3.80453e-05
CDK17	0.304812	3.72384	4.60898	6.0251e-06	3.81198e-05
KIAA2026	0.389946	3.20456	4.60736	6.06896e-06	3.83641e-05
DPYSL2	0.498051	4.79509	4.60638	6.09579e-06	3.8517e-05
CYR61	0.671898	4.93587	4.60598	6.10689e-06	3.85705e-05
GDPD5	0.55996	2.60467	4.60527	6.12631e-06	3.86765e-05
BAZ2B	0.397624	3.50292	4.60506	6.13196e-06	3.86787e-05
PCDHGA7	0.935916	-2.09943	4.60257	6.20074e-06	3.90788e-05
CCDC48	0.612406	-0.376099	4.5966	6.36876e-06	4.00342e-05
LOXL4	1.42951	3.00289	4.5931	6.46936e-06	4.0604e-05
NCRNA00085	0.772419	-1.58455	4.59303	6.47149e-06	4.0604e-05
DZIP1L	0.799186	-1.16172	4.5928	6.47812e-06	4.06168e-05
TMC6	0.754868	3.2196	4.59262	6.48316e-06	4.0631e-05
ARHGAP29	0.401828	5.00082	4.5898	6.5655e-06	4.11117e-05
NDRG4	0.818218	-0.637896	4.58862	6.60017e-06	4.13111e-05
ZSWIM4	0.43289	2.10666	4.58288	6.77167e-06	4.22759e-05
CEP170	0.420488	3.69996	4.5824	6.78631e-06	4.23492e-05
PPAPDC3	0.732956	-1.62241	4.58195	6.79984e-06	4.24156e-05
BTBD19	0.756448	-1.70421	4.5815	6.81358e-06	4.24831e-05
SEPN1	0.317091	5.62322	4.57853	6.90463e-06	4.29902e-05
GLI1	0.825451	-1.07506	4.57575	6.99086e-06	4.34402e-05
LCOR	0.812117	0.092952	4.57347	7.0622e-06	4.38276e-05
IL1B	0.868165	-1.12333	4.56872	7.21312e-06	4.47452e-05
PDP1	0.752709	1.92536	4.56544	7.31926e-06	4.53459e-05
ASPHD2	0.562072	-0.773668	4.56337	7.387e-06	4.57268e-05
DAPK1	0.487344	5.24876	4.56232	7.4218e-06	4.59034e-05
ARSI	0.997925	-1.32747	4.56199	7.4328e-06	4.59519e-05
PDLIM7	0.443918	3.83641	4.56188	7.43642e-06	4.59549e-05
PTPN9	0.261999	4.41675	4.5606	7.47861e-06	4.61571e-05
ACP5	0.863946	4.46647	4.55607	7.63098e-06	4.70099e-05
SLC4A11	1.15237	-1.72805	4.55601	7.63288e-06	4.70099e-05
SSBP2	0.809188	0.473269	4.55502	7.66677e-06	4.71988e-05
TFCP2L1	1.00749	-1.36813	4.55478	7.67472e-06	4.72278e-05
CTHRC1	1.15236	0.907375	4.55417	7.69576e-06	4.73174e-05
FCRL6	0.690819	-1.68414	4.55358	7.716e-06	4.74219e-05
ENPP5	1.51399	-1.42885	4.55276	7.74395e-06	4.75337e-05
SMARCD3	0.796561	1.75564	4.55128	7.79512e-06	4.78077e-05
SH3RF3	0.906584	1.59046	4.55061	7.81828e-06	4.79296e-05
APOBEC3D	0.732386	0.00910973	4.54958	7.85435e-06	4.81305e-05
SCRN1	0.745278	2.15749	4.54627	7.97062e-06	4.88021e-05
CSF2RA	0.841468	0.43953	4.54567	7.99159e-06	4.891e-05
SV2A	0.709834	-0.570649	4.53716	8.29892e-06	5.04739e-05
SPRED2	0.387378	4.54102	4.53515	8.37321e-06	5.09045e-05
GPR162	0.817674	0.68298	4.53172	8.50123e-06	5.15969e-05
GMFG	0.468296	3.02172	4.53063	8.54265e-06	5.18268e-05
FAM13C	0.914222	0.345672	4.52917	8.59797e-06	5.21408e-05
FHL1	0.622683	3.66575	4.52767	8.65515e-06	5.2444e-05
SYNPO	0.397741	6.60307	4.52641	8.70351e-06	5.26934e-05
CHST10	0.805871	0.618314	4.52549	8.73874e-06	5.28848e-05
ARMCX1	0.593332	0.885161	4.52381	8.80408e-06	5.32581e-05
POU6F1	0.429143	1.46046	4.52338	8.82084e-06	5.33154e-05
DDR2	0.858683	-0.649875	4.52279	8.84394e-06	5.34329e-05
VAV3	0.7264	1.11521	4.51746	9.05441e-06	5.46142e-05
KIAA1377	0.770208	-1.74243	4.51438	9.17836e-06	5.53162e-05
SLC12A2	0.732202	3.43739	4.51179	9.28399e-06	5.59297e-05
CYGB	0.623635	3.68949	4.51153	9.29473e-06	5.59713e-05
LRRC49	0.638129	-1.7533	4.50989	9.36192e-06	5.63295e-05
RNASE6	0.619643	1.89576	4.50928	9.3875e-06	5.64602e-05
NPR1	0.548235	2.92671	4.50554	9.54333e-06	5.73502e-05
LATS2	0.441872	3.64235	4.5051	9.56175e-06	5.74373e-05
ZNF25	0.335937	2.00657	4.50268	9.66431e-06	5.79581e-05
GPR176	0.815266	0.209688	4.50118	9.7283e-06	5.8294e-05
RAI1	0.439657	3.59597	4.49898	9.82284e-06	5.87642e-05
GNGT2	0.542135	-1.10474	4.49789	9.87007e-06	5.89984e-05
MATN2	0.787892	4.5449	4.49709	9.90513e-06	5.91596e-05
SLK	0.369375	4.65756	4.49171	1.0142e-05	6.05003e-05
AP1S2	0.371366	2.35327	4.49108	1.01703e-05	6.06439e-05
HGF	1.08645	-0.246999	4.48966	1.02338e-05	6.08987e-05
C6orf204	0.750038	-1.89076	4.487	1.03541e-05	6.15643e-05
EPCAM	2.11901	0.620011	4.48649	1.03773e-05	6.1652e-05
TLE4	0.53416	2.01032	4.486	1.04e-05	6.17368e-05
ZZEF1	0.324463	4.4519	4.48524	1.04345e-05	6.1866e-05
MCTP1	0.990533	0.362073	4.48501	1.0445e-05	6.19033e-05
F13A1	0.995241	1.96013	4.48095	1.0633e-05	6.29409e-05
EVL	0.574195	4.92811	4.47815	1.07644e-05	6.36416e-05
SH2D2A	0.81647	0.0398571	4.47754	1.07933e-05	6.37608e-05
SNAI3	0.561437	-1.10481	4.47008	1.11516e-05	6.56648e-05
FCN1	0.785376	0.0512013	4.46947	1.11816e-05	6.57983e-05
PCGF3	0.278038	4.62238	4.46944	1.11832e-05	6.57983e-05
HLA-DQA2	0.99554	1.6011	4.46754	1.12763e-05	6.6241e-05
IL34	0.834605	1.05455	4.46105	1.16011e-05	6.79832e-05
CTNND2	2.00324	-1.57546	4.45826	1.17437e-05	6.87359e-05
RET	1.22439	-1.89487	4.45763	1.17757e-05	6.8896e-05
NCOA1	0.275995	4.84028	4.45644	1.18372e-05	6.92003e-05
GCOM1	0.715005	-0.855928	4.45519	1.1902e-05	6.95237e-05
LILRB2	0.564822	1.47922	4.45497	1.19134e-05	6.95623e-05
TBKBP1	0.505386	2.42956	4.45216	1.20603e-05	7.03146e-05
STS	0.6622	3.87013	4.45214	1.20615e-05	7.03146e-05
SLC22A17	1.26582	0.865734	4.4505	1.21484e-05	7.0793e-05
IGSF6	0.609955	1.16291	4.44859	1.225e-05	7.12429e-05
HIF1A	0.471451	5.47922	4.44589	1.23949e-05	7.19704e-05
C5orf62	0.649716	1.99061	4.44377	1.25098e-05	7.24946e-05
TMEM158	0.797883	-1.30388	4.44027	1.27021e-05	7.35501e-05
BATF3	0.609987	-0.936274	4.43394	1.30569e-05	7.54258e-05
SGSM2	0.378146	4.26154	4.43221	1.31558e-05	7.59368e-05
NAIP	0.664867	-0.315427	4.43159	1.31913e-05	7.61116e-05
PLEKHO1	0.473802	3.89303	4.43052	1.3253e-05	7.64377e-05
PRR12	0.334127	4.10026	4.42956	1.33081e-05	7.67249e-05
SH3PXD2A	0.387913	4.8255	4.42909	1.33356e-05	7.68534e-05
DENND1C	0.441228	2.75004	4.42773	1.34145e-05	7.72164e-05
CSGALNACT2	0.309057	3.64807	4.42713	1.34495e-05	7.73876e-05
TMC4	1.21995	1.00243	4.42398	1.36349e-05	7.83617e-05
NEO1	0.389658	4.4923	4.42085	1.38211e-05	7.93696e-05
SUFU	0.25701	3.71011	4.41314	1.42911e-05	8.19079e-05
GNA14	0.740648	0.231884	4.41297	1.43019e-05	8.19373e-05
ECSCR	0.511623	1.12453	4.41187	1.43703e-05	8.22502e-05
TTC3	0.28718	6.34038	4.41035	1.44654e-05	8.26472e-05
PIWIL4	0.89687	-1.07333	4.40982	1.44985e-05	8.27956e-05
YPEL2	0.405727	4.42389	4.40975	1.45027e-05	8.27956e-05
PCDHGB2	1.17452	-0.812107	4.40897	1.45519e-05	8.29793e-05
FMNL2	0.729857	2.65593	4.40431	1.48485e-05	8.45716e-05
CXCL13	1.61685	-1.41335	4.39856	1.52226e-05	8.6601e-05
PABPC4L	0.58001	-1.52963	4.39791	1.52654e-05	8.68109e-05
PLXNC1	1.26706	0.885005	4.39675	1.53417e-05	8.71432e-05
C9orf110	0.895982	-2.08801	4.39616	1.53812e-05	8.72996e-05
GLB1L2	1.14994	-2.38117	4.39368	1.5547e-05	8.81379e-05
CD163	0.728374	3.73767	4.39049	1.57628e-05	8.92572e-05
MINK1	0.295749	5.18897	4.3902	1.57819e-05	8.93309e-05
SLC37A2	0.583765	1.77201	4.38557	1.61004e-05	9.09928e-05
2022-09-01	0.490602	1.63646	4.38465	1.61646e-05	9.12852e-05
KIAA0802	0.917377	1.02468	4.38121	1.6406e-05	9.25765e-05
SOBP	0.969543	1.43982	4.37996	1.64949e-05	9.30427e-05
ATN1	0.287653	5.69267	4.37722	1.66903e-05	9.40721e-05
ITGB4	0.695802	2.97742	4.37668	1.67296e-05	9.4257e-05
PADI2	0.997065	-0.940719	4.37568	1.68014e-05	9.46254e-05
RASD2	0.611	-0.0212199	4.37446	1.68904e-05	9.50896e-05
NCOA3	0.337639	4.8261	4.3743	1.69021e-05	9.51191e-05
SPTLC2	0.324389	3.76537	4.36982	1.72305e-05	9.67434e-05
CACNB1	0.572702	-0.535738	4.36918	1.72785e-05	9.69389e-05
FCGR2B	1.14553	0.47097	4.36679	1.7457e-05	9.78647e-05
ZNF70	0.49341	0.348819	4.36518	1.75778e-05	9.84669e-05
HOMER3	0.559588	2.87061	4.3635	1.77053e-05	9.91427e-05
CYTSB	0.800172	1.40788	4.36257	1.77763e-05	9.94644e-05
LILRB4	0.694713	1.38784	4.36134	1.78703e-05	9.99137e-05
SPINT1	1.47551	1.70914	4.36118	1.78827e-05	9.99449e-05
ABCA3	0.74216	2.17109	4.36084	1.79089e-05	0.000100053
PLEK	0.643591	2.51083	4.3576	1.81591e-05	0.000101334
GPR85	0.626278	-1.94936	4.35495	1.83671e-05	0.000102417
OSBPL10	0.708147	0.792897	4.35283	1.85344e-05	0.00010331
LIMCH1	0.721595	2.74787	4.34834	1.88947e-05	0.000105238
SLFN12	0.648033	-0.363511	4.34792	1.89288e-05	0.000105348
STAT4	0.806231	0.834781	4.34743	1.89685e-05	0.000105489
ARNT2	1.30768	-0.22735	4.34659	1.9037e-05	0.000105789
SLC4A5	0.555025	-0.173046	4.34149	1.9457e-05	0.000107918
SMAD6	0.556174	1.55511	4.33613	1.99081e-05	0.000110169
DOCK1	0.542597	4.54196	4.33509	1.9997e-05	0.000110505
AMIGO2	0.795321	1.32023	4.33507	1.9999e-05	0.000110505
LILRB3	0.582899	0.377527	4.33202	2.02607e-05	0.000111824
IL18BP	0.439166	3.23661	4.33091	2.03571e-05	0.000112144
FAM49A	0.725866	0.293067	4.32955	2.0476e-05	0.000112757
CRK	0.335011	4.4938	4.32919	2.05076e-05	0.000112889
RASA4P	0.472848	1.14099	4.32592	2.07955e-05	0.000114387
ITPRIPL1	0.617735	-1.97588	4.32576	2.08094e-05	0.00011442
KCNK3	1.05521	-2.49218	4.32389	2.09765e-05	0.000115166
MACF1	0.290157	6.35358	4.32297	2.10591e-05	0.000115576
CCR1	0.595948	1.46816	4.32176	2.11676e-05	0.000116128
ATP2B4	0.512305	5.64051	4.32061	2.12712e-05	0.000116609
UAP1L1	0.783943	1.66791	4.3201	2.13179e-05	0.000116777
CIITA	0.607279	1.81512	4.31407	2.18726e-05	0.000119502
KIAA1671	0.3812	5.9039	4.30893	2.23558e-05	0.000121914
C17orf28	0.762608	2.68327	4.30818	2.24278e-05	0.000122216
TNKS2	0.315752	4.83891	4.30801	2.24442e-05	0.00012226
PDZD2	0.585067	0.67369	4.30789	2.24548e-05	0.000122272
FCN3	1.09596	1.09378	4.30699	2.25417e-05	0.000122608
CRLF1	1.18949	-2.35152	4.3001	2.32108e-05	0.000125976
CCDC146	0.622437	1.63788	4.29919	2.33011e-05	0.000126409
ADAMTS10	0.758222	2.42803	4.29887	2.33321e-05	0.00012653
ZNF415	0.725979	-1.06783	4.29764	2.34548e-05	0.000127148
EDNRB	0.57363	4.02456	4.29669	2.35493e-05	0.000127613
CAPN11	0.587408	-1.85233	4.29552	2.36664e-05	0.000128153
OSMR	0.927228	2.67398	4.29425	2.37944e-05	0.000128798
LPAR5	0.641838	-0.336666	4.29404	2.38158e-05	0.000128867
TMEM178	0.661626	0.0176078	4.29369	2.38507e-05	0.000129004
SHE	0.608575	2.94471	4.29359	2.38607e-05	0.000129004
C8orf42	0.731248	2.72501	4.29069	2.41561e-05	0.000130322
ID1	0.72342	3.80633	4.28767	2.44678e-05	0.00013176
KDM6A	0.400576	3.77695	4.28692	2.45449e-05	0.000132127
UACA	0.290054	4.84609	4.28639	2.46001e-05	0.000132333
ELMO3	1.00863	2.23847	4.28585	2.46565e-05	0.000132581
PMAIP1	0.842895	-1.54467	4.28378	2.48738e-05	0.0001337
OSBPL7	0.634079	0.960022	4.27772	2.55195e-05	0.00013707
TET2	0.373217	2.63296	4.27537	2.57744e-05	0.000138287
S1PR5	0.558748	-0.682298	4.27389	2.59363e-05	0.000139104
AMMECR1L	0.213744	4.13637	4.27277	2.60591e-05	0.000139711
INHBA	0.819684	0.479003	4.27168	2.618e-05	0.000140263
NRARP	0.48212	2.35272	4.27166	2.61812e-05	0.000140263
GNG11	0.421776	4.07923	4.27086	2.62703e-05	0.000140689
RHBDF1	0.468736	3.07091	4.26906	2.64705e-05	0.0001416
DDX6	0.204115	5.90218	4.26819	2.65684e-05	0.00014202
USP53	0.480499	2.7964	4.26689	2.67147e-05	0.000142651
C13orf15	0.464894	3.17519	4.26418	2.70216e-05	0.000144079
BTBD7	0.286091	3.65725	4.26399	2.70431e-05	0.000144141
TMSL3	0.446368	8.79745	4.26264	2.71974e-05	0.000144911
SMTN	0.335307	4.48554	4.25817	2.77144e-05	0.000147504
DAB2	0.618622	4.70582	4.25717	2.78316e-05	0.00014802
MLLT3	0.772645	0.170075	4.25693	2.78596e-05	0.000148115
PTPN14	0.603615	0.450466	4.25581	2.79919e-05	0.000148656
SYNE1	0.487686	4.01914	4.25514	2.80708e-05	0.00014899
CCNI	0.565408	5.3311	4.25419	2.81833e-05	0.000149455
PCNX	0.293113	4.92967	4.25368	2.82442e-05	0.000149724
COX7A1	0.691011	0.831288	4.25357	2.82563e-05	0.000149734
RAB27A	0.466234	4.01472	4.25321	2.82995e-05	0.000149908
CPT1C	0.617196	-0.0491422	4.25243	2.83931e-05	0.00015035
HLA-DMB	0.590829	3.73257	4.25211	2.84315e-05	0.000150499
CD79B	0.500802	1.04531	4.24767	2.89672e-05	0.000153062
MYO1D	0.668853	5.13108	4.24766	2.89682e-05	0.000153062
MFI2	1.10893	0.249197	4.24596	2.91753e-05	0.000154045
FAM102B	0.471339	2.49829	4.24432	2.9378e-05	0.000154892
ZDBF2	1.00231	-0.128142	4.24399	2.94181e-05	0.000155041
ZNF287	0.750485	-1.28627	4.24392	2.94275e-05	0.000155041
RFTN2	0.6453	0.0436228	4.241	2.97901e-05	0.000156781
AKAP2	1.29726	2.47076	4.23841	3.01163e-05	0.000158327
FOSB	1.0956	2.4734	4.2382	3.01428e-05	0.00015841
DOK2	0.528352	1.89561	4.23734	3.02509e-05	0.00015892
FKBP9L	0.556059	-0.925968	4.23658	3.03475e-05	0.000159371
NDN	0.765724	1.70255	4.23279	3.08343e-05	0.000161637
TEAD4	0.672597	1.42197	4.23252	3.0869e-05	0.000161761
S100A4	0.699294	3.26729	4.2322	3.09106e-05	0.000161921
AMICA1	0.647646	2.71976	4.23126	3.10322e-05	0.000162441
HAVCR2	0.582779	1.82218	4.23019	3.11721e-05	0.000163057
ZNF624	0.406048	0.345027	4.22976	3.1229e-05	0.000163275
PALM2-AKAP2	0.343005	4.97855	4.2297	3.12362e-05	0.000163275
PDZD8	0.474874	3.73041	4.2293	3.12893e-05	0.000163478
WDFY3	0.428593	3.65928	4.22635	3.16785e-05	0.000165099
FAM53B	0.352748	3.78084	4.22628	3.16869e-05	0.000165099
BST1	0.710865	0.448723	4.22455	3.19169e-05	0.000166239
IGSF9	1.4736	1.96517	4.21618	3.30543e-05	0.000171491
PKHD1	1.31032	0.399667	4.21569	3.31225e-05	0.000171783
MAST4	0.611377	2.51042	4.21514	3.31992e-05	0.00017212
C17orf103	0.3765	3.29774	4.21315	3.34764e-05	0.00017325
SDK2	1.25742	-1.37796	4.21049	3.385e-05	0.000175107
CHST11	0.775441	0.760398	4.21042	3.38592e-05	0.000175107
MCL1	0.281613	8.108	4.21032	3.38734e-05	0.000175118
TNFSF12	0.441653	3.41043	4.20992	3.39302e-05	0.00017535
TLR4	0.480553	2.68999	4.2098	3.39469e-05	0.000175375
TMEM121	0.847276	-1.44449	4.20621	3.44598e-05	0.000177772
TPM2	0.542354	4.64548	4.20605	3.44828e-05	0.000177829
RASSF8	0.617714	2.08816	4.20279	3.49549e-05	0.000179819
PHF2	0.345665	4.07828	4.20259	3.49838e-05	0.000179904
C3AR1	0.555216	1.92506	4.20179	3.51015e-05	0.000180383
BRD1	0.289436	4.16488	4.19819	3.56321e-05	0.000182852
HS3ST3A1	0.744109	-0.386154	4.19617	3.59329e-05	0.000184137
APP	0.533944	8.21692	4.18815	3.71512e-05	0.000189914
CORO2B	0.816557	-0.594577	4.1879	3.7191e-05	0.000190051
LOC399959	0.701751	1.05138	4.1875	3.72527e-05	0.0001903
SLC12A4	0.304941	5.00877	4.18695	3.73381e-05	0.000190669
ZDHHC7	0.30038	4.20747	4.18214	3.80907e-05	0.000194241
INS-IGF2	1.9136	-1.3649	4.18159	3.81781e-05	0.000194483
ZNF549	0.706327	0.26896	4.17751	3.88306e-05	0.000197488
TCF7L2	0.262653	4.36938	4.17671	3.89588e-05	0.000197977
EBI3	0.621847	0.294082	4.1753	3.91877e-05	0.000199071
BCL11A	0.957055	-1.84605	4.17205	3.97195e-05	0.000201563
FCGR2C	0.95936	-0.842223	4.17126	3.98496e-05	0.000202153
MLL5	0.390558	4.5101	4.17021	4.0023e-05	0.000202962
C3orf64	0.291725	2.63428	4.16747	4.04801e-05	0.000205172
ZFP28	0.683428	-0.280035	4.16743	4.04869e-05	0.000205172
ZBTB47	0.385479	2.98556	4.16511	4.0878e-05	0.000206867
TCF12	0.316845	4.64322	4.16344	4.11624e-05	0.000208162
LILRA2	0.633033	-0.950512	4.16285	4.12615e-05	0.000208591
FXYD2	2.00407	0.342124	4.1624	4.13388e-05	0.00020891
RASGRP4	0.512746	-0.762465	4.16174	4.14522e-05	0.000209338
PTHLH	1.07956	-1.81483	4.16135	4.15183e-05	0.000209599
GCC2	0.349444	4.01253	4.15939	4.18568e-05	0.000210944
EPS8L1	1.07061	-1.05595	4.15658	4.23461e-05	0.000213189
TNFSF13	0.533216	2.56235	4.15535	4.25625e-05	0.000214089
ZNF880	0.848809	-0.927376	4.15515	4.25968e-05	0.000214089
LOC284023	0.581385	-0.317803	4.15202	4.31504e-05	0.000216418
PAQR8	0.684746	1.70909	4.15165	4.32166e-05	0.000216676
TNFAIP8L3	0.897222	0.744049	4.15131	4.32777e-05	0.000216833
CTNND1	0.263796	7.26149	4.1505	4.34235e-05	0.000217415
LAT	0.478224	1.30529	4.1493	4.36381e-05	0.00021834
L3MBTL3	0.581697	1.41358	4.14783	4.39043e-05	0.000219447
CD72	0.611279	0.700213	4.14726	4.40075e-05	0.000219812
FBXL7	0.568355	1.90778	4.14683	4.40857e-05	0.000220127
ZNF496	0.69079	1.78382	4.14551	4.43252e-05	0.000221172
MAP3K1	0.321784	3.83382	4.1444	4.45292e-05	0.000222038
GYPC	0.457093	3.42522	4.14123	4.51157e-05	0.000224656
KSR1	0.457079	2.696	4.14	4.53446e-05	0.000225642
MTMR9	0.322788	2.33167	4.13636	4.60284e-05	0.000228811
TMEM163	1.29142	-1.76905	4.13345	4.65839e-05	0.000231415
FAM117B	0.407256	2.12034	4.13211	4.68401e-05	0.000232451
SYNM	0.607963	3.5043	4.13164	4.69307e-05	0.000232822
FAM38A	0.320849	5.95489	4.12859	4.7524e-05	0.000235286
LGR6	1.17065	0.0309848	4.12843	4.75548e-05	0.000235358
CD7	0.719676	1.53531	4.12762	4.77131e-05	0.000235982
CCL4	0.610041	1.02916	4.12585	4.80629e-05	0.00023731
ADAM19	0.448326	2.94274	4.12539	4.8153e-05	0.000237619
FYN	0.4084	3.74276	4.12536	4.81579e-05	0.000237619
PFKP	0.833454	2.45547	4.12336	4.85565e-05	0.000239062
PCDHGB1	0.921288	-1.78642	4.12332	4.85648e-05	0.000239062
MYOM2	0.925549	-0.912134	4.12118	4.8992e-05	0.000240759
FGD4	0.460748	4.06518	4.11671	4.98986e-05	0.000244803
XIST	2.57413	-0.432132	4.11401	5.04542e-05	0.000247363
RASGRF2	0.614399	0.60701	4.11277	5.07108e-05	0.000248288
EVC	1.22948	1.59314	4.11158	5.09587e-05	0.000249334
SCN4B	0.60934	1.04649	4.1108	5.11218e-05	0.000250049
RNF169	0.448351	2.84207	4.10995	5.1302e-05	0.000250846
PCNXL2	0.820006	0.320282	4.10055	5.33123e-05	0.00025946
COL21A1	0.783381	0.307739	4.09995	5.34425e-05	0.000260008
GLS	0.648351	4.26611	4.09839	5.37859e-05	0.000261504
CLN8	0.41177	3.35545	4.09784	5.39071e-05	0.000262006
FAM19A5	1.53751	-0.634571	4.09627	5.42532e-05	0.000263426
BCR	0.265272	5.55334	4.09551	5.44224e-05	0.000264159
EIF4E3	0.710139	2.44577	4.09411	5.47334e-05	0.000265316
CXCL9	0.849218	3.2019	4.09401	5.47563e-05	0.000265339
DOCK11	0.679888	1.24993	4.09373	5.48183e-05	0.000265552
BCL2A1	0.765349	-0.490346	4.09196	5.52162e-05	0.000267302
ATP8B2	0.620205	3.09313	4.09046	5.55553e-05	0.000268765
AHNAK2	1.17082	0.618316	4.08822	5.60652e-05	0.000270963
STX11	0.577524	1.01752	4.08734	5.62669e-05	0.000271773
SH3TC2	0.571512	-1.56266	4.08579	5.6624e-05	0.000273393
ODF2L	0.606826	0.765315	4.08568	5.66487e-05	0.000273394
SKIL	0.519237	2.52844	4.08291	5.72922e-05	0.000276072
DST	0.368852	6.74245	4.08265	5.73533e-05	0.000276184
CPNE7	1.06901	-0.968037	4.08242	5.74064e-05	0.000276341
NFAT5	0.335908	4.32661	4.08235	5.74237e-05	0.000276341
CTSS	0.526266	5.98785	4.08046	5.78669e-05	0.000278199
B4GALT5	0.325049	5.15621	4.07935	5.81283e-05	0.000279364
COL23A1	0.851384	-1.19248	4.07859	5.83086e-05	0.000280046
KCNJ10	0.844447	-1.99863	4.07807	5.8432e-05	0.000280454
FAM171A2	0.801466	-1.0843	4.06858	6.07311e-05	0.000290916
PDE7A	0.389017	2.65655	4.06719	6.10753e-05	0.000292373
SAMD11	1.22761	-0.964091	4.06658	6.12275e-05	0.00029291
RASSF5	0.488751	3.44631	4.0658	6.14203e-05	0.000293544
PIK3C2A	0.303802	4.70445	4.06516	6.15811e-05	0.00029412
ZFP36	0.476626	6.4796	4.06166	6.24613e-05	0.000297935
SUCNR1	0.910741	-1.5914	4.06147	6.25105e-05	0.000298072
TBC1D1	0.362417	4.93343	4.05956	6.29961e-05	0.00030029
ARHGEF2	0.473951	4.2353	4.05901	6.31355e-05	0.000300758
NLRP1	0.594472	2.52553	4.05607	6.38929e-05	0.00030397
CRIM1	0.679309	4.72686	4.0534	6.45886e-05	0.00030698
APOB48R	0.417526	2.18414	4.05225	6.48902e-05	0.000308313
TMEM231	0.681988	0.251158	4.04967	6.55715e-05	0.000311348
ZNF594	0.599652	-0.0104608	4.04927	6.56781e-05	0.000311651
TNFRSF21	0.651695	4.15011	4.04448	6.69626e-05	0.000317231
KIAA0753	0.310262	2.05396	4.04331	6.72799e-05	0.000318425
USP34	0.225465	5.51054	4.04145	6.77868e-05	0.000320338
ZNF430	0.822069	-1.14829	4.04104	6.78992e-05	0.000320733
MYCBP2	0.376513	4.10332	4.04052	6.80427e-05	0.000321203
B3GAT1	1.41586	-0.860432	4.03878	6.85218e-05	0.00032336
C15orf39	0.384551	4.01323	4.03826	6.86668e-05	0.00032394
MYCN	1.0719	-0.766039	4.0379	6.87667e-05	0.000324202
KDM5B	0.46367	4.58762	4.03782	6.87898e-05	0.000324206
MMP17	1.15556	-1.46165	4.03667	6.91078e-05	0.0003256
ARMCX3	0.844828	3.43803	4.03503	6.9569e-05	0.000327483
ALDH1A2	0.865794	0.209621	4.03501	6.95747e-05	0.000327483
PLEKHB1	1.15977	-0.780831	4.03405	6.98437e-05	0.000328537
SASH1	0.397109	3.66551	4.03388	6.9892e-05	0.000328659
CDH1	0.692958	6.93245	4.03279	7.01994e-05	0.000329786
PICALM	0.173808	6.69183	4.03212	7.0391e-05	0.000330464
EHBP1L1	0.321341	4.51207	4.03204	7.04116e-05	0.000330464
BTG1	0.346831	7.07234	4.02862	7.13911e-05	0.000334739
KLHL5	0.349318	5.28484	4.02562	7.22582e-05	0.000338479
BOD1L	0.393599	4.09564	4.02457	7.25633e-05	0.00033969
DNAJC27	0.279795	1.03412	4.02295	7.30399e-05	0.000341593
TRPV2	0.475367	2.43171	4.02055	7.37476e-05	0.000344242
ITM2C	0.618869	5.0653	4.01983	7.39618e-05	0.000345132
CNTFR	1.6371	-0.143589	4.01766	7.46111e-05	0.000347828
SCN1B	0.49374	2.44447	4.01563	7.52214e-05	0.000350244
SLC16A9	1.46918	-0.604475	4.01218	7.62727e-05	0.000354782
SCML4	0.834079	-0.0747911	4.01143	7.65031e-05	0.000355627
ZNF704	0.70093	0.89583	4.01044	7.68071e-05	0.0003567
NCALD	0.712634	3.42555	4.00964	7.7055e-05	0.000357738
SHOC2	0.21419	4.66941	4.00568	7.82883e-05	0.000362462
MXD4	0.292758	5.61693	4.00541	7.83745e-05	0.000362597
PDE4B	0.665862	2.0931	4.00444	7.86791e-05	0.000363891
DISC1	0.599551	0.974668	3.9965	8.12237e-05	0.000374593
ZNF671	0.601859	1.11507	3.99523	8.16374e-05	0.000376144
TNIK	0.873	0.689314	3.98984	8.34169e-05	0.000383377
B3GALNT1	0.536147	0.706996	3.98963	8.34888e-05	0.000383587
TRIL	0.428104	0.962045	3.98761	8.4165e-05	0.000386208
WAS	0.403079	2.23379	3.98729	8.42735e-05	0.000386463
SMPD3	0.621882	-0.0272652	3.98691	8.43998e-05	0.000386921
FBXO34	0.265193	3.534	3.98651	8.45353e-05	0.00038742
FUT1	0.532757	1.07682	3.98603	8.46977e-05	0.000388043
PPP1R15A	0.359002	4.84539	3.98575	8.47914e-05	0.00038835
GALNT2	0.32305	7.29608	3.98383	8.54455e-05	0.000391086
AKAP11	0.338363	4.19509	3.98308	8.57028e-05	0.000391911
ZNF385A	0.431842	3.07785	3.98261	8.58629e-05	0.00039252
GLIS2	0.715953	2.8135	3.97803	8.74463e-05	0.000398488
FAM113B	0.56043	1.46784	3.97797	8.74683e-05	0.000398488
LOC100129550	0.347555	1.42314	3.97617	8.81005e-05	0.000400868
RNF135	0.631993	2.01849	3.9735	8.90431e-05	0.000404779
MIB1	0.341478	4.88472	3.97169	8.96881e-05	0.000407585
GGTA1	0.437001	2.26904	3.97004	9.02794e-05	0.000409889
LRFN1	0.696786	0.120254	3.96916	9.05942e-05	0.000411063
FBLN1	0.881082	3.98948	3.96568	9.18593e-05	0.000416241
SEMA3D	0.818185	-1.38853	3.96391	9.25067e-05	0.000418571
SUSD2	0.836576	2.10289	3.96155	9.33799e-05	0.000422
CECR6	0.575267	-2.00581	3.9613	9.34729e-05	0.00042229
ANO9	0.987194	-0.619768	3.96115	9.3529e-05	0.000422412
SH3RF1	0.450818	3.09476	3.96083	9.36468e-05	0.000422814
TTYH2	0.662904	1.53879	3.96072	9.36897e-05	0.000422877
REST	0.79225	1.2298	3.95982	9.40264e-05	0.000424266
B3GNT9	0.546028	1.37066	3.95698	9.50912e-05	0.000428197
TMEM156	0.997223	-0.29414	3.95695	9.51027e-05	0.000428197
BCL9L	0.382113	5.00297	3.95613	9.54161e-05	0.000429475
CYTH4	0.471222	2.456	3.95278	9.66902e-05	0.000434808
DLL4	0.399125	3.49326	3.95234	9.68629e-05	0.000435451
CLDN11	0.870831	0.0741235	3.95191	9.70263e-05	0.000436051
GAB2	0.400447	3.78764	3.95142	9.72165e-05	0.000436772
ZEB1	0.341497	3.90624	3.95107	9.73518e-05	0.000437245
DTX1	1.02259	2.68582	3.95087	9.74274e-05	0.00043745
GPR160	0.664818	1.17321	3.94977	9.78522e-05	0.000439088
FNIP2	0.814138	3.49345	3.9484	9.83877e-05	0.000441356
ZNF609	0.285797	4.52679	3.94807	9.85152e-05	0.000441764
ANXA4	0.407732	7.02076	3.94408	0.000100088	0.000448158
DBNDD2	0.469444	2.89475	3.941	0.000101317	0.000453104
UTRN	0.408882	5.07111	3.93998	0.000101727	0.000454799
RASAL2	0.423416	3.57832	3.93739	0.000102772	0.00045877
IDS	0.322306	5.37128	3.9369	0.000102973	0.000459527
SOCS5	0.231122	3.62173	3.93657	0.000103106	0.000459978
NRN1	0.630532	1.23298	3.93483	0.000103821	0.000462606
TMEM47	0.634958	3.59448	3.93439	0.000103999	0.000462974
TLR5	0.601906	1.07598	3.93346	0.000104383	0.000464542
RRAD	0.894809	0.0407898	3.9276	0.000106831	0.000474136
BCAT1	0.480224	1.71059	3.92581	0.000107589	0.000477065
CA11	0.676526	0.0118856	3.92359	0.000108536	0.000480829
AP1G2	0.600083	3.54586	3.92126	0.000109536	0.000484963
WAPAL	0.200859	5.1428	3.92102	0.000109638	0.000485269
CEP135	0.396443	0.81734	3.91777	0.000111053	0.000491235
MFSD4	0.567666	-0.112891	3.91728	0.000111269	0.000491758
ABCC10	0.312435	3.44769	3.91727	0.000111272	0.000491758
ZNF562	0.253485	3.08781	3.91673	0.000111508	0.000492653
MICAL1	0.529819	2.90122	3.91622	0.000111736	0.000493359
LST1	0.556763	1.6285	3.91169	0.000113745	0.000501927
ENTPD7	0.367233	3.33727	3.91008	0.000114471	0.000504825
MMP25	0.495992	-0.0973344	3.90904	0.00011494	0.000506589
WDR26	0.251863	6.41734	3.90769	0.00011555	0.000509126
SLC1A7	1.2449	0.0345465	3.90742	0.000115675	0.000509521
TMEM87B	0.294855	3.56187	3.90729	0.000115733	0.000509625
PLK2	0.368601	4.58856	3.90437	0.00011707	0.000514733
STAT5A	0.318051	3.79296	3.90325	0.000117586	0.000516847
ASAH1	0.390288	5.69995	3.9023	0.000118023	0.000518612
BMPR1A	0.297594	3.08469	3.90191	0.000118207	0.000519109
ZFX	0.386285	3.61093	3.90079	0.000118727	0.000521236
ZNF788	0.658677	-0.283602	3.8998	0.00011919	0.000523114
SNX30	0.326188	3.63057	3.89963	0.000119271	0.000523311
KLHL4	0.618729	-1.81403	3.89935	0.000119401	0.000523722
INPP5F	0.318877	2.24998	3.89845	0.000119823	0.000525259
PCDHGA2	1.15345	-0.910579	3.89769	0.000120183	0.000526519
C8orf79	1.04352	-0.355145	3.89727	0.000120381	0.000527232
TM4SF18	0.44573	1.3189	3.89628	0.000120849	0.000529092
NFATC4	0.613459	1.91054	3.89622	0.000120878	0.000529092
C10orf10	0.593494	7.00455	3.89461	0.000121644	0.000532123
FRMD4A	0.425144	3.88555	3.88827	0.000124702	0.000544688
SMYD4	0.262569	2.61724	3.88813	0.000124771	0.000544826
TTBK2	0.495628	0.108368	3.88658	0.000125534	0.000547827
EPHB1	0.689826	-1.5109	3.88609	0.000125775	0.000548553
LOC283663	0.498954	-1.08367	3.88172	0.000127945	0.000556853
ADAMTSL3	0.844322	2.92119	3.88041	0.000128599	0.000559368
ZNF135	0.811972	-0.678426	3.87982	0.000128899	0.000560056
HOXB6	0.565712	-0.837964	3.87903	0.000129295	0.000561392
TIAM2	0.803282	0.0159536	3.87864	0.000129496	0.000562098
UNC5CL	0.665312	3.93325	3.87789	0.000129877	0.000563582
PCDHAC2	1.2978	-2.31938	3.87756	0.000130043	0.000563832
RGS10	0.53086	2.00915	3.87754	0.00013005	0.000563832
TRPC6	0.539209	-0.90195	3.8771	0.000130277	0.000564651
RBM9	0.276934	5.39325	3.87702	0.000130317	0.000564653
KIAA1217	0.319849	4.84743	3.87688	0.000130389	0.000564799
GPNMB	0.618053	4.73272	3.8767	0.000130479	0.000565022
SLC24A1	0.335764	2.47246	3.87573	0.000130974	0.00056683
MLL	0.282714	4.55164	3.87549	0.000131099	0.000567201
RPRD1B	0.274336	5.32013	3.8753	0.000131196	0.000567454
SOCS2	0.682154	3.28481	3.87513	0.000131281	0.000567655
ZNF641	0.572448	0.913866	3.87463	0.000131537	0.000568594
LGALS2	0.96982	-0.796737	3.87365	0.000132043	0.000570274
CAPN2	0.351732	6.37376	3.87246	0.000132657	0.000572755
OSCAR	0.513843	-0.184311	3.87133	0.000133246	0.000574791
DPY19L3	0.551066	1.72227	3.86961	0.000134144	0.000578154
RSF1	0.288082	3.23932	3.86809	0.000134943	0.000581426
C8orf4	0.62534	4.44098	3.86534	0.000136397	0.000586999
[truncated: 12,616 more rows]

## Sheet: GO_Biological_Process
Up-regulated pathway analysis								Down-regulated pathway analysis
Term	P-value	FDR	Z-Score	Combined Score	Genes			Term	P-value	FDR	Z-Score	Combined Score	Genes
extracellular matrix organization (GO:0030198)	1.4282e-20	3.27771e-17	8.31511	379.961	SPARC,COL16A1,LAMA2,COL14A1,COL12A1,PDGFB,TNC,LOXL1,FBLN5,FLRT2,CTSK,SPOCK2,COL10A1,JAM3,CSGALNACT1,POSTN,ITGA4,LUM,MMP2,BGN,HSPG2,DCN,COL1A1,COL3A1,VCAN,COL1A2,COL4A2,COL5A1,COL4A1,COL6A2,PXDN,ITGA11,COL6A1,COL8A2,COL8A1,COL6A3,FBN1,ITGA9			negative regulation of ubiquitin protein ligase activity (GO:1904667)	1.63971e-16	2.52026e-13	15.2223	553.284	PSMD12,ANAPC7,ANAPC11,PSMA5,MAD2L2,PSMA6,PSMB7,PSMD6,PSMC5,PSMD4,PSMA1,PSMB2,PSMC3,PSMB3,PSMC4,PSMD3,PSMB1,PSMC2,PSME1,PSME2,ANAPC5
negative regulation of signal transduction (GO:0009968)	1.99626e-13	2.29071e-10	5.44111	159.111	NOTCH3,NXN,FLT4,GATA3,GATA2,ADAMTS12,PEAR1,GLI3,IGF1R,DACT3,DACT1,PDGFRB,EPHA4,PDGFRA,NTRK2,PTGIR,IGFBP5,PRKCB,IRAK3,HIC1,DCN,SULF2,SFRP1,PTPRC,KIF26A,AXL,PRKCQ,SPRY1,ROR2,TEK,EPHA3,MDFI,FGFR1			anaphase-promoting complex-dependent catabolic process (GO:0031145)	2.91803e-16	2.52026e-13	14.6959	525.68	PSMD12,ANAPC7,ANAPC11,PSMA5,PSMA6,PSMB7,PSMD6,PSMC5,PSMD4,PTTG1,PSMA1,PSMB2,PSMC3,PSMB3,PSMC4,PSMD3,PSMB1,PSMC2,PSME1,PSME2,ANAPC5
circulatory system development (GO:0072359)	2.19373e-10	1.6782e-07	7.96503	177.144	MEF2C,RAMP2,NOTCH1,FOXF1,NXN,PDGFB,CACNA1C,GATA3,GATA2,HSPG2,GLI2,CDH5,COL3A1,HAND2,APLNR,TEK,ZFPM2,FBN1			negative regulation of ubiquitin-protein ligase activity involved in mitotic cell cycle (GO:0051436)	4.32291e-16	2.52026e-13	15.8897	562.137	PSMD12,ANAPC7,ANAPC11,PSMA5,PSMA6,PSMB7,PSMD6,PSMC5,PSMD4,PSMA1,PSMB2,PSMC3,PSMB3,PSMC4,PSMD3,PSMB1,PSMC2,PSME1,PSME2,ANAPC5
positive regulation of kinase activity (GO:0033674)	4.04588e-10	2.32132e-07	7.62808	164.981	PDGFRB,PDGFRA,EPHA4,NTRK2,CCL21,FLT4,CAMKK1,IGF1R,RASSF2,PTPRC,AXL,CCR7,LCP2,ROR2,CCL19,TEK,EPHA3,FGFR1			regulation of ubiquitin-protein ligase activity involved in mitotic cell cycle (GO:0051439)	5.84874e-16	2.55736e-13	15.5833	546.588	PSMD12,ANAPC7,ANAPC11,PSMA5,PSMA6,PSMB7,PSMD6,PSMC5,PSMD4,PSMA1,PSMB2,PSMC3,PSMB3,PSMC4,PSMD3,PSMB1,PSMC2,PSME1,PSME2,ANAPC5
peptidyl-tyrosine phosphorylation (GO:0018108)	9.3809e-10	4.07958e-07	9.3924	195.241	PDGFRB,ITK,PDGFRA,EPHA4,FLT4,PDGFB,SLA,IGF1R,ZAP70,EFEMP1,LCK,TEK,JAK3,EPHA3,FGFR1			positive regulation of ubiquitin-protein ligase activity involved in regulation of mitotic cell cycle transition (GO:0051437)	1.86251e-15	6.51506e-13	14.4673	490.684	PSMD12,ANAPC7,ANAPC11,PSMA5,PSMA6,PSMB7,PSMD6,PSMC5,PSMD4,PSMA1,PSMB2,PSMC3,PSMB3,PSMC4,PSMD3,PSMB1,PSMC2,PSME1,PSME2,ANAPC5
positive regulation of MAPK cascade (GO:0043410)	1.06656e-09	4.07958e-07	4.37278	90.3366	NOTCH1,FLT4,PELI2,PDGFB,PTPN22,RASGRP1,PIK3CG,PIK3R5,CTGF,IGF1R,GLIPR2,CCR7,CCL19,PDGFRB,EPHA4,NGFR,PDGFRA,NTRK2,CCL22,CCL21,F2R,ADRA2A,AXL,HAND2,ROR2,TEK,EPHA3,FGFR1			regulation of cellular amine metabolic process (GO:0033238)	2.99801e-15	7.49075e-13	20.1511	673.871	PSMD12,PSMA5,PSMA6,PSMB7,PSMD6,PSMC5,PSMD4,PSMA1,PSMB2,PSMC3,PSMB3,PSMC4,PSMD3,PSMB1,PSMC2,PSME1,PSME2
positive regulation of ERK1 and ERK2 cascade (GO:0070374)	1.37347e-09	4.50302e-07	5.23409	106.807	PDGFRB,EPHA4,PDGFRA,NTRK2,CCL22,NOTCH1,CCL21,FLT4,F2R,PDGFB,PTPN22,RASGRP1,CTGF,IGF1R,GLIPR2,AXL,HAND2,CCR7,CCL19,ROR2,TEK,EPHA3,FGFR1			regulation of cellular amino acid metabolic process (GO:0006521)	2.99801e-15	7.49075e-13	20.1511	673.871	PSMD12,PSMA5,PSMA6,PSMB7,PSMD6,PSMC5,PSMD4,PSMA1,PSMB2,PSMC3,PSMB3,PSMC4,PSMD3,PSMB1,PSMC2,PSME1,PSME2
peptidyl-tyrosine modification (GO:0018212)	3.42151e-09	9.81545e-07	12.2705	239.191	PDGFRB,PDGFRA,EPHA4,ZAP70,EFEMP1,LCK,FLT4,PDGFB,TEK,JAK3,EPHA3,FGFR1			negative regulation of cell cycle G2/M phase transition (GO:1902750)	3.77471e-15	8.25247e-13	15.3659	510.309	PSMD12,BRCA1,PSMA5,PSMA6,PSMB7,PSMD6,PSMC5,PSMD4,PSMA1,PSMB2,PSMC3,PSMB3,PSMC4,CHEK1,PSMD3,PSMB1,PSMC2,PSME1,PSME2
T cell activation (GO:0042110)	4.49153e-09	1.14534e-06	8.23062	158.201	ITK,CCL21,PIK3CD,RHOH,PTPN22,NLRC3,CD3E,CD1C,PIK3CG,ZAP70,PTPRC,IRF4,LCK,CCR7,CCL19			negative regulation of G2/M transition of mitotic cell cycle (GO:0010972)	7.19359e-15	1.39795e-12	16.513	537.756	PSMD12,PSMA5,PSMA6,PSMB7,PSMD6,PSMC5,PSMD4,PSMA1,PSMB2,PSMC3,PSMB3,PSMC4,PSMD3,PSMB1,PSMC2,PSME1,PSME2,CDK5RAP3
regulation of ERK1 and ERK2 cascade (GO:0070372)	1.589e-08	3.34051e-06	4.35852	78.2684	PDGFRB,EPHA4,PDGFRA,NTRK2,CCL22,NOTCH1,CCL21,FLT4,F2R,PDGFB,PTPN22,RASGRP1,CTGF,IGF1R,GLIPR2,AXL,HAND2,CCR7,SPRY1,CCL19,ROR2,TEK,EPHA3,FGFR1			positive regulation of ubiquitin protein ligase activity (GO:1904668)	9.23449e-15	1.61511e-12	13.0632	422.147	PSMD12,ANAPC7,ANAPC11,PSMA5,PSMA6,PSMB7,PSMD6,PSMC5,PSMD4,PSMA1,PSMB2,PSMC3,PSMB3,PSMC4,PSMD3,PSMB1,PSMC2,PSME1,PSME2,ANAPC5
cellular response to cytokine stimulus (GO:0071345)	1.60112e-08	3.34051e-06	3.29848	59.2076	LRRC15,SELPLG,PIK3CD,CSF2RB,GATA3,ADAMTS12,PTGS2,FLRT2,ALOX5,INPP5D,DPYSL3,CCR7,CCL19,CCR5,JAK3,ADAMTS7,CCR2,CCL22,PTGIS,CCL21,PYHIN1,MMP2,BGN,IL16,IRAK3,PODN,ASPN,DCN,SFRP1,COL1A2,AXL,IRF4,HCLS1,VIM			positive regulation of protein ubiquitination involved in ubiquitin-dependent protein catabolic process (GO:2000060)	3.14731e-14	5.00423e-12	12.0852	375.725	PSMD12,ANAPC7,ANAPC11,PSMA5,PSMA6,PSMB7,PSMD6,PSMC5,PSMD4,PSMA1,PSMB2,PSMC3,PSMB3,PSMC4,PSMD3,PSMB1,PSMC2,PSME1,PSME2,ANAPC5
regulation of angiogenesis (GO:0045765)	2.03225e-08	3.88669e-06	5.13349	90.922	ECM1,RAMP2,SPARC,PTGIS,PLXND1,PRKCB,NOS3,VEGFC,VASH1,GATA2,THBS2,ETS1,HSPG2,DCN,CDH5,SFRP1,COL4A2,APLNR,TEK,CCR2			regulation of cellular ketone metabolic process (GO:0010565)	8.65217e-14	1.26105e-11	15.5633	468.12	PSMD12,PSMA5,PSMA6,PSMB7,PSMD6,PSMC5,PSMD4,PSMA1,PSMB2,PSMC3,PSMB3,PSMC4,PSMD3,PSMB1,PSMC2,PSME1,PSME2
positive regulation of cell motility (GO:2000147)	2.46119e-08	4.34494e-06	5.0684	88.7985	PDGFRB,PDGFRA,LRRC15,NOTCH1,SEMA3C,CCL21,F2R,PDGFB,PIK3CD,ADRA2A,IGF1R,COL1A1,CXCL12,PODXL,SPOCK2,PDPN,SNAI1,CCR7,ROR2,CCL19			regulation of mitotic cell cycle phase transition (GO:1901990)	1.27662e-13	1.71755e-11	7.03278	208.799	PSMD12,DCTN3,HMMR,ANAPC11,PSMB7,PSMD6,PSMD4,PSMB2,PSMB3,PSMD3,PSMB1,TMEM14B,CDK5RAP2,ANAPC7,HAUS5,TUBG1,HAUS1,PSMA5,PSMA6,PSMC5,PSMA1,PSMC3,PSMC4,PSMC2,PSME1,PSME2,ANAPC5
regulation of cell migration (GO:0030334)	3.12442e-08	5.12183e-06	3.7945	65.5744	LRRC15,NOTCH1,PLXND1,SEMA3C,PDGFB,NEXN,PIK3CD,LDB2,IGF1R,PODXL,DPYSL3,PDPN,SLIT2,PDGFRB,PDGFRA,JAG1,IGFBP5,F2R,ARAP3,PODN,ADRA2A,COL1A1,SFRP1,CXCL12,SNAI1,ROR2,ENG			regulation of G2/M transition of mitotic cell cycle (GO:0010389)	3.70912e-13	4.63376e-11	7.81513	223.691	PSMD12,DCTN3,HMMR,HAUS5,TUBG1,HAUS1,PSMA5,PSMA6,PSMB7,PSMD6,PSMC5,RAD51C,PSMD4,PSMA1,PSMB2,PSMC3,PSMB3,PSMC4,PSMD3,PSMB1,PSMC2,PSME1,PSME2,CDK5RAP2
positive regulation of intracellular signal transduction (GO:1902533)	5.3292e-08	8.15367e-06	3.12422	52.3229	ECM1,FLT4,PELI2,PDGFB,PIK3CD,GATA3,PIK3CG,PIK3R5,IGF1R,CCR7,CCL19,PDGFRB,NGFR,NTRK2,EPHA4,PDGFRA,CCL21,PRKCB,PLEKHG5,F2R,ADRA2A,DCN,SELP,LCK,AXL,PELI1,HCLS1,ROR2,TEK,IL7R,EPHA3,TSPYL5,ENG,FGFR1			regulation of mRNA stability (GO:0043488)	9.25185e-13	1.07877e-10	8.42086	233.332	PSMD12,TBRG4,PSMA5,PSMA6,PSMB7,PSMD6,EXOSC5,PSMC5,PSMD4,PSMA1,PSMB2,PSMC3,PSMB3,PSMC4,PSMD3,PSMB1,PSMC2,SERBP1,PSME1,PSME2,EXOSC3,EXOSC2
positive regulation of T cell activation (GO:0050870)	1.06731e-07	1.48896e-05	8.53806	137.061	ZAP70,PTPRC,CD40LG,CD6,LCK,CCR7,PRKCQ,GATA3,CCL19,CD3E,JAK3,CCR2			SCF-dependent proteasomal ubiquitin-dependent protein catabolic process (GO:0031146)	1.69595e-12	1.85388e-10	12.4436	337.257	PSMD12,PSMA5,PSMA6,PSMB7,PSMD6,PSMC5,PSMD4,PSMA1,PSMB2,PSMC3,PSMB3,PSMC4,PSMD3,PSMB1,PSMC2,PSME1,PSME2
positive regulation of protein kinase B signaling (GO:0051897)	1.16781e-07	1.48896e-05	5.7744	92.1766	PDGFRB,PDGFRA,CCL21,PDGFB,PIK3CD,GATA3,PIK3CG,PIK3R5,LCK,HCLS1,CCR7,CCL19,TEK,TSPYL5,FGFR1,ENG			antigen processing and presentation of exogenous peptide antigen via MHC class I, TAP-dependent (GO:0002479)	3.46346e-12	3.56329e-10	11.7982	311.339	PSMD12,PSMA5,PSMA6,PSMB7,PSMD6,PSMC5,PSMD4,PSMA1,PSMB2,PSMC3,PSMB3,PSMC4,PSMD3,PSMB1,PSMC2,PSME1,PSME2
negative regulation of response to stimulus (GO:0048585)	1.16781e-07	1.48896e-05	5.7744	92.1766	PDGFRB,PDGFRA,EPHA4,NTRK2,FLT4,ADRA2A,IGF1R,COL3A1,AXL,KIF26A,AKT3,ROR2,SLIT2,TEK,EPHA3,FGFR1			regulation of hematopoietic stem cell differentiation (GO:1902036)	4.35977e-12	4.23624e-10	11.5976	303.377	PSMD12,PSMA5,PSMA6,PSMB7,PSMD6,PSMC5,PSMD4,PSMA1,PSMB2,PSMC3,PSMB3,PSMC4,PSMD3,PSMB1,PSMC2,PSME1,PSME2
response to prostaglandin E (GO:0034695)	1.9266e-07	2.01202e-05	39.4615	610.168	SFRP1,GNG2,CCL21,PTGER2,CCR7,CCL19			Wnt signaling pathway, planar cell polarity pathway (GO:0060071)	5.16323e-12	4.75289e-10	10.3657	269.4	PSMD12,CELSR3,PSMA5,PSMA6,PSMB7,PSMD6,PSMC5,PSMD4,PSMA1,PSMB2,PSMC3,PSMB3,PSMC4,PSMD3,PSMB1,PSMC2,PSME1,PSME2
negative regulation of leukocyte apoptotic process (GO:2000107)	1.9266e-07	2.01202e-05	39.4615	610.168	CXCL12,CCL21,AXL,HCLS1,CCR7,CCL19			regulation of hematopoietic progenitor cell differentiation (GO:1901532)	5.46757e-12	4.78139e-10	11.4037	295.724	PSMD12,PSMA5,PSMA6,PSMB7,PSMD6,PSMC5,PSMD4,PSMA1,PSMB2,PSMC3,PSMB3,PSMC4,PSMD3,PSMB1,PSMC2,PSME1,PSME2
elastic fiber assembly (GO:0048251)	1.92874e-07	2.01202e-05	98.4747	1522.54	MFAP4,TNXB,MYH11,LOXL1,FBLN5			regulation of establishment of planar polarity (GO:0090175)	6.32458e-12	5.19533e-10	10.2192	263.519	PSMD12,CELSR3,PSMA5,PSMA6,PSMB7,PSMD6,PSMC5,PSMD4,PSMA1,PSMB2,PSMC3,PSMB3,PSMC4,PSMD3,PSMB1,PSMC2,PSME1,PSME2
negative regulation of dendritic cell apoptotic process (GO:2000669)	1.92874e-07	2.01202e-05	98.4747	1522.54	CXCL12,CCL21,AXL,CCR7,CCL19			antigen processing and presentation of exogenous peptide antigen via MHC class I (GO:0042590)	6.83205e-12	5.19533e-10	11.2162	288.362	PSMD12,PSMA5,PSMA6,PSMB7,PSMD6,PSMC5,PSMD4,PSMA1,PSMB2,PSMC3,PSMB3,PSMC4,PSMD3,PSMB1,PSMC2,PSME1,PSME2
heart development (GO:0007507)	2.03584e-07	2.03141e-05	5.16431	79.5676	MEF2C,RAMP2,NOTCH1,FOXF1,PDGFB,CACNA1C,GATA3,GATA2,GLI2,CDH5,COL3A1,FLRT2,HAND2,APLNR,TEK,ZFPM2,FBN1			regulation of transcription from RNA polymerase II promoter in response to hypoxia (GO:0061418)	6.83205e-12	5.19533e-10	11.2162	288.362	PSMD12,PSMA5,PSMA6,PSMB7,PSMD6,PSMC5,PSMD4,PSMA1,PSMB2,PSMC3,PSMB3,PSMC4,PSMD3,PSMB1,PSMC2,PSME1,PSME2
collagen fibril organization (GO:0030199)	3.90017e-07	3.72953e-05	15.0825	222.573	COL1A1,COL3A1,COL1A2,COL5A1,COL14A1,LUM,COL12A1,LOXL1			negative regulation of mitotic cell cycle phase transition (GO:1901991)	8.50705e-12	6.19951e-10	11.0347	281.277	PSMD12,PSMA5,PSMA6,PSMB7,PSMD6,PSMC5,PSMD4,PSMA1,PSMB2,PSMC3,PSMB3,PSMC4,PSMD3,PSMB1,PSMC2,PSME1,PSME2
negative regulation of cell communication (GO:0010648)	5.07555e-07	4.65936e-05	7.24069	104.944	PDGFRB,PDGFRA,EPHA4,NTRK2,AXL,KIF26A,FLT4,ROR2,TEK,EPHA3,IGF1R,FGFR1			NIK/NF-kappaB signaling (GO:0038061)	1.05565e-11	7.38535e-10	10.859	274.454	PSMD12,PSMA5,PSMA6,PSMB7,PSMD6,PSMC5,PSMD4,PSMA1,PSMB2,PSMC3,PSMB3,PSMC4,PSMD3,PSMB1,PSMC2,PSME1,PSME2
calcium-dependent cell-cell adhesion via plasma membrane cell adhesion molecules (GO:0016339)	6.10278e-07	5.2272e-05	11.1515	159.57	SELP,CDH5,PCDHGC3,CDH11,PCDHB14,DCHS1,PCDHB4,PCDHB11,PCDHB10			translational elongation (GO:0006414)	1.30353e-11	8.76873e-10	8.91713	223.493	EEFSEC,MRPS15,MRPS22,MRPS33,MRPS23,MRPL27,MRPL38,ERAL1,MRPL37,MRPL12,MRPS7,MRPL10,MRPL11,MRPL22,EFTUD2,MRPL20,MRPS9,MRPL51,AURKAIP1
positive regulation of protein phosphorylation (GO:0001934)	6.14965e-07	5.2272e-05	3.07325	43.9527	FLT4,PELI2,PDGFB,FAM129A,RASGRP1,CAMKK1,IGF1R,RASSF2,CCND2,CCR7,CCL19,PDGFRB,NGFR,NTRK2,EPHA4,PDGFRA,CCL21,F2R,ADRA2A,PTPRC,AXL,APLNR,HCLS1,LCP2,ROR2,TEK,EPHA3,ENG,FGFR1			regulation of transcription from RNA polymerase II promoter in response to stress (GO:0043618)	1.38534e-11	8.97391e-10	9.6722	241.829	PSMD12,PSMA5,PSMA6,PSMB7,PSMD6,PSMC5,PSMD4,PSMA1,PSMB2,PSMC3,PSMB3,PSMC4,CHEK1,PSMD3,PSMB1,PSMC2,PSME1,PSME2
positive regulation of phosphatidylinositol 3-kinase signaling (GO:0014068)	6.47935e-07	5.31075e-05	9.23446	131.586	PDGFRB,SELP,PDGFRA,NTRK2,F2R,PDGFB,HCLS1,TEK,DCN,FGFR1			interleukin-1-mediated signaling pathway (GO:0070498)	2.01866e-11	1.26094e-09	9.42	231.977	PSMD12,PSMA5,PSMA6,PSMB7,PSMD6,PSMC5,PSMD4,PSMA1,PSMB2,PSMC3,PSMB3,PSMC4,PSMD3,PSMB1,PSMC2,PSME1,PSME2,SQSTM1
regulation of phosphatidylinositol 3-kinase signaling (GO:0014066)	6.72915e-07	5.32531e-05	7.027	99.8653	PDGFRB,PPP1R16B,SELP,PDGFRA,NTRK2,F2R,PDGFB,HCLS1,NLRC3,TEK,DCN,FGFR1			translational termination (GO:0006415)	2.42784e-11	1.46424e-09	9.29876	227.275	MRPS15,MRPS22,MRPS33,MRPS23,MRPL38,MRPL27,MRPL37,ERAL1,MRPS7,MRPL12,MRPL10,MRPL11,MRPL22,TRMT112,MRPL20,MRPS9,MRPL51,AURKAIP1
positive regulation of cell migration (GO:0030335)	7.85143e-07	6.00634e-05	4.00062	56.2383	PDGFRB,LRRC15,PDGFRA,NOTCH1,SEMA3C,F2R,PDGFB,PIK3CD,ADRA2A,IGF1R,COL1A1,SYDE1,PTPRC,CXCL12,GLIPR2,PODXL,PDPN,SNAI1,ROR2,CCR2			mitochondrial translational elongation (GO:0070125)	4.37929e-11	2.55313e-09	9.76959	233.02	MRPS15,MRPS22,MRPS33,MRPS23,MRPL38,MRPL27,MRPL37,ERAL1,MRPS7,MRPL12,MRPL10,MRPL11,MRPL22,MRPL20,MRPS9,MRPL51,AURKAIP1
vasculature development (GO:0001944)	9.78872e-07	7.24681e-05	26.3036	363.96	PDGFRB,PDGFRA,FOXF1,NOTCH4,FLT4,TCF21			positive regulation of canonical Wnt signaling pathway (GO:0090263)	4.98148e-11	2.81052e-09	8.15486	193.455	PSMD12,PSMA5,PSMA6,PSMB7,PSMD6,PSMC5,PSMD4,PSMA1,PSMB2,PSMC3,PSMB3,PSMC4,RUVBL1,PSMD3,PSMB1,PSMC2,PSME1,PSME2,RNF220
negative regulation of signaling (GO:0023057)	1.01078e-06	7.24918e-05	6.72905	92.8931	PDGFRB,PDGFRA,EPHA4,NTRK2,AXL,KIF26A,FLT4,ROR2,TEK,EPHA3,IGF1R,FGFR1			regulation of stem cell differentiation (GO:2000736)	5.30424e-11	2.8991e-09	9.6315	227.881	PSMD12,PSMA5,PSMA6,PSMB7,PSMD6,PSMC5,PSMD4,PSMA1,PSMB2,PSMC3,PSMB3,PSMC4,PSMD3,PSMB1,PSMC2,PSME1,PSME2
dendritic cell chemotaxis (GO:0002407)	1.53316e-06	0.000100561	23.6721	316.926	CCL21,CCR7,CCL19,CCR5,PIK3CG,CCR2			mitochondrial translational termination (GO:0070126)	6.40732e-11	3.39588e-09	9.49724	222.91	MRPS15,MRPS22,MRPS33,MRPS23,MRPL38,MRPL27,MRPL37,ERAL1,MRPS7,MRPL12,MRPL10,MRPL11,MRPL22,MRPL20,MRPS9,MRPL51,AURKAIP1
extracellular matrix assembly (GO:0085029)	1.53316e-06	0.000100561	23.6721	316.926	MFAP4,RAMP2,TNXB,MYH11,LOXL1,FBLN5			T cell receptor signaling pathway (GO:0050852)	1.29198e-10	6.64611e-09	6.31915	143.885	EIF2B5,EIF2B4,PSMD12,EIF2B3,STOML2,PSMA5,PSMA6,PSMB7,PSMD6,PSMC5,PSMD4,PSMA1,PSMB2,PSMC3,PSMB3,PSMC4,PSMD3,PSMB1,PSMC2,PSME1,PSME2,EIF2B1
nervous system development (GO:0007399)	1.53362e-06	0.000100561	2.86483	38.354	PCDHGB7,PLXND1,STMN3,HAPLN3,PCDH17,EFNB3,SPOCK2,DACT1,CSGALNACT1,MEF2C,EGR2,JAG1,BCL11B,PCDHGC3,PCDHB14,NAV1,PCDHB12,PCDHB11,PCDHB10,DCLK1,PCDHGA12,ZEB2,VCAN,PMP22,DCHS1,PCDHB4,ITM2A,PCDHB8,PCDHB7,FGFR1			mRNA processing (GO:0006397)	1.41112e-10	7.05155e-09	4.66535	105.817	EIF4A3,CSTF2,SUPT4H1,DDX41,YBX1,PRPF19,CWC27,TBRG4,EFTUD2,MAGOH,TXNL4A,POLR2I,BCAS2,SF3A3,CPSF4,PRPF38A,CPSF3,ZCRB1,LSM5,LSM4,THOC7,LSM3,SNRPG,PPIH,GEMIN6,SNRNP25,DNAJC8,AURKAIP1,SNRPC
regulation of signal transduction (GO:0009966)	1.79684e-06	0.000111999	3.77289	49.9133	PDGFRB,EPHA4,PDGFRA,NTRK2,IGFBP5,FLT4,GATA3,CD3E,IGF1R,KIF26A,AXL,TMEM204,MFNG,GAS1,DACT3,ROR2,TEK,EPHA3,FGFR1,DACT1			mitochondrial translation (GO:0032543)	1.59826e-10	7.76488e-09	8.14486	183.723	MRPS15,MRPS22,MRPS33,MRPS23,MRPL27,MRPL38,ERAL1,MRPL37,MRPL12,MRPS7,QRSL1,MRPL10,MRPL11,MRPL22,MRPL20,MRPS9,MRPL51,AURKAIP1
sulfur compound catabolic process (GO:0044273)	1.87435e-06	0.000111999	11.7272	154.649	GGT5,VCAN,LUM,OGN,BGN,PRELP,FMOD,DCN			positive regulation of Wnt signaling pathway (GO:0030177)	3.2188e-10	1.52154e-08	6.72917	147.078	PSMD12,PSMA5,PSMA6,PSMB7,PSMD6,PSMC5,PSMD4,TERT,PSMA1,PSMB2,PSMC3,PSMB3,PSMC4,RUVBL1,PSMD3,PSMB1,PSMC2,PSME1,PSME2,RNF220
B cell activation (GO:0042113)	1.87638e-06	0.000111999	7.05251	92.9956	ZAP70,CD79A,MEF2C,PTPRC,CD40LG,ITGA4,PRKCB,PIK3CD,JAK3,LAX1,MS4A1			mRNA splicing, via spliceosome (GO:0000398)	4.98183e-10	2.29295e-08	4.69979	100.67	EIF4A3,CSTF2,DDX41,YBX1,PRPF19,CWC27,EFTUD2,MAGOH,TXNL4A,POLR2I,BCAS2,SF3A3,PRMT5,CPSF4,PRPF38A,CPSF3,ZCRB1,LSM5,LSM4,LSM3,WDR77,SNRPG,PPIH,GEMIN6,SNRNP25,DNAJC8,SNRPC
positive regulation of phosphatidylinositol 3-kinase activity (GO:0043552)	1.90326e-06	0.000111999	15.3678	202.424	PDGFRB,PDGFRA,CCL21,PDGFB,CCR7,CCL19,TEK			cellular response to hypoxia (GO:0071456)	7.84678e-10	3.51898e-08	6.77705	142.086	PSMD12,SUV39H1,PSMA5,PSMA6,PSMB7,PSMD6,PSMC5,PSMD4,TERT,PSMA1,PSMB2,PSMC3,PSMB3,PSMC4,PSMD3,PSMB1,PSMC2,PSME1,PSME2
positive regulation of vasculature development (GO:1904018)	1.96368e-06	0.000112666	5.69346	74.816	ECM1,RAMP2,PTGIS,PRKCB,NOS3,PDGFB,VEGFC,GATA2,ETS1,CDH5,APLNR,TEK,ENG			cellular macromolecule biosynthetic process (GO:0034645)	9.8035e-10	4.28658e-08	3.91172	81.1413	MRPS15,RNASEH2A,MCM7,MRPS33,MRPL37,BRCA1,MRPL10,MRPL11,EFTUD2,RECQL5,TERT,CHEK1,POLD2,POLR2I,ATRIP,EEFSEC,TIPIN,RFC4,RFC2,MRPL27,RPA2,MRPS7,POLA2,MRPS9,MRPL51,NASP,RPA3,NHP2,DRG1,MCM5,MCM6,FARSB
muscle organ development (GO:0007517)	2.14219e-06	0.000116056	7.93878	103.63	MEF2C,TAGLN,EGR3,SGCA,LAMA2,ITGA11,TCF21,SPEG,COL6A3,AEBP1			RNA splicing, via transesterification reactions with bulged adenosine as nucleophile (GO:0000377)	1.34391e-09	5.73291e-08	4.81142	98.2863	EIF4A3,CSTF2,DDX41,YBX1,PRPF19,CWC27,EFTUD2,MAGOH,TXNL4A,POLR2I,BCAS2,SF3A3,CPSF4,PRPF38A,CPSF3,ZCRB1,LSM5,LSM4,LSM3,SNRPG,PPIH,GEMIN6,SNRNP25,DNAJC8,SNRPC
cardiovascular system development (GO:0072358)	2.17448e-06	0.000116056	39.3838	513.515	NXN,NOTCH4,FLT4,TCF21,HSPG2			DNA metabolic process (GO:0006259)	1.63176e-09	6.7951e-08	4.15119	83.9936	PCNA,RNASEH2A,MCM7,PRIM1,BRCA1,PARK7,RECQL5,TERT,CHEK1,ERI3,POLD2,TK1,KPNA2,ATRIP,MEN1,MUTYH,TIPIN,RFC4,RFC2,FANCA,RPA2,POLA2,RAD51C,NASP,RPA3,UBE2T,MCM5,MCM6,RAN
regulation of dendritic cell apoptotic process (GO:2000668)	2.17448e-06	0.000116056	39.3838	513.515	CXCL12,CCL21,AXL,CCR7,CCL19			protein modification by small protein removal (GO:0070646)	2.35223e-09	9.56755e-08	4.49672	89.3405	INO80C,INO80E,PSMD12,GPS1,NEDD8,BRCA1,PSMB7,PSMD6,PSMD4,PSMB2,PSMB3,PSMD3,PSMB1,RUVBL1,PSMA5,PSMA6,PSMC5,COPS6,PSMA1,PSMC3,PSMC4,HGS,PSMC2,PSME1,PSME2,BAP1
regulation of small GTPase mediated signal transduction (GO:0051056)	2.35526e-06	0.000122848	4.79381	62.1224	ARHGEF17,PLEKHG5,RHOH,ARAP3,ARHGAP25,ARHGAP6,ARHGAP23,PREX1,SYDE1,ABR,ARHGAP31,ARHGDIB,TAGAP,RHOJ,SLIT2			non-canonical Wnt signaling pathway (GO:0035567)	2.83031e-09	1.12505e-07	6.64353	130.764	PSMD12,CELSR3,PSMA5,PSMA6,PSMB7,PSMD6,PSMC5,PSMD4,PSMA1,PSMB2,PSMC3,PSMB3,PSMC4,PSMD3,PSMB1,PSMC2,PSME1,PSME2
positive regulation of lipid kinase activity (GO:0090218)	3.36683e-06	0.000169426	13.8296	174.274	PDGFRB,PDGFRA,CCL21,PDGFB,CCR7,CCL19,TEK			negative regulation of canonical Wnt signaling pathway (GO:0090090)	5.56166e-09	2.16163e-07	5.93159	112.744	PSMD12,PSMA5,MAD2L2,PSMA6,PSMB7,PSMD6,PSMC5,PSMD4,PSMA1,PSMB2,PSMC3,PSMB3,PSMC4,RUVBL2,PSMD3,PSMB1,PSMC2,PSME1,PSME2
synapse assembly (GO:0007416)	3.39591e-06	0.000169426	7.48826	94.2992	PLXND1,SPOCK2,PCDHB14,PCDHB4,PCDHB12,PCDHB11,PCDHB10,PCDH17,PCDHB8,PCDHB7			cellular response to interleukin-1 (GO:0071347)	6.96993e-09	2.65009e-07	5.84042	109.693	PSMD12,PSMA5,PSMA6,PSMB7,PSMD6,PSMC5,PSMD4,PSMA1,PSMB2,PSMC3,PSMB3,PSMC4,PSMD3,HYAL3,PSMB1,PSMC2,PSME1,PSME2,SQSTM1
regulation of protein kinase B signaling (GO:0051896)	3.47613e-06	0.000169739	4.35217	54.705	PDGFRB,PDGFRA,CCL21,PDGFB,PIK3CD,GATA3,PIK3CG,PIK3R5,LCK,HCLS1,CCR7,CCL19,TEK,TSPYL5,FGFR1,ENG			stimulatory C-type lectin receptor signaling pathway (GO:0002223)	8.94188e-09	3.32752e-07	6.56418	121.651	PSMD12,PSMA5,PSMA6,PSMB7,PSMD6,PSMC5,PSMD4,PSMA1,PSMB2,PSMC3,PSMB3,PSMC4,PSMD3,PSMB1,PSMC2,PSME1,PSME2
positive regulation of phospholipid metabolic process (GO:1903727)	4.39287e-06	0.000210034	13.1704	162.464	PDGFRB,PDGFRA,CCL21,PDGFB,CCR7,CCL19,TEK			tumor necrosis factor-mediated signaling pathway (GO:0033209)	1.15138e-08	4.19533e-07	6.43967	117.715	PSMD12,PSMA5,PSMA6,PSMB7,PSMD6,PSMC5,PSMD4,PSMA1,PSMB2,PSMC3,PSMB3,PSMC4,PSMD3,PSMB1,PSMC2,PSME1,PSME2
regulation of platelet activation (GO:0010543)	4.87295e-06	0.000228233	18.2065	222.698	SELP,PDGFRA,THBD,NOS3,PDGFB,PRKCQ			innate immune response activating cell surface receptor signaling pathway (GO:0002220)	1.30396e-08	4.65435e-07	6.37915	115.815	PSMD12,PSMA5,PSMA6,PSMB7,PSMD6,PSMC5,PSMD4,PSMA1,PSMB2,PSMC3,PSMB3,PSMC4,PSMD3,PSMB1,PSMC2,PSME1,PSME2
immunological synapse formation (GO:0001771)	5.5632e-06	0.000255351	78.621	951.262	CD6,CCL21,CCR7,CCL19			proteasomal protein catabolic process (GO:0010498)	3.24341e-08	1.13454e-06	4.34548	74.9337	PSMD12,ANAPC7,FAF1,PRPF19,ANAPC11,PSMA5,PSMA6,PSMB7,PSMD6,PSMC5,PSMD4,PSMA1,PSMB2,PSMC3,UBXN11,PSMB3,PSMC4,PSMD3,PSMB1,PSMC2,PSME1,PSME2,ANAPC5
positive regulation of endothelial cell proliferation (GO:0001938)	6.02634e-06	0.000271185	6.96133	83.6708	PPP1R16B,ECM1,EGR3,FLT4,AKT3,APLNR,PDGFB,VEGFC,TEK,FGFR1			protein deubiquitination (GO:0016579)	3.42309e-08	1.17392e-06	4.16929	71.6707	INO80C,INO80E,PSMD12,NEDD8,BRCA1,PSMA5,PSMA6,PSMB7,PSMD6,PSMC5,PSMD4,PSMA1,PSMB2,PSMC3,PSMB3,PSMC4,HGS,PSMD3,PSMB1,PSMC2,RUVBL1,PSME1,PSME2,BAP1
glycosaminoglycan biosynthetic process (GO:0006024)	6.72023e-06	0.000295092	5.487	65.3523	CSGALNACT1,VCAN,CHSY1,LUM,OGN,BGN,XYLT1,PRELP,FMOD,HSPG2,DCN,CHST3			DNA replication (GO:0006260)	5.21202e-08	1.75304e-06	6.16529	103.39	TIPIN,RNASEH2A,RFC4,MCM7,RFC2,RPA2,BRCA1,POLA2,RECQL5,NASP,RPA3,CHEK1,POLD2,MCM5,MCM6,ATRIP
chondroitin sulfate biosynthetic process (GO:0030206)	6.81476e-06	0.000295092	16.9051	201.111	CSGALNACT1,VCAN,CHSY1,BGN,DCN,CHST3			regulation of primary metabolic process (GO:0080090)	7.32357e-08	2.41678e-06	5.5905	91.8496	PSMD12,PSMA5,PSMA6,PSMB7,PSMD6,PSMC5,PSMD4,PSMA1,PSMB2,PSMC3,PSMB3,PSMC4,PSMD3,PSMB1,PSMC2,PSME1,PSME2
positive regulation of phospholipase C activity (GO:0010863)	7.23279e-06	0.000307394	12.0239	142.326	PDGFRB,ITK,PDGFRA,EDNRA,S1PR4,PLCB2,FGFR1			negative regulation of Wnt signaling pathway (GO:0030178)	7.97225e-08	2.58212e-06	4.92998	80.5792	PSMD12,PSMA5,MAD2L2,PSMA6,PSMB7,PSMD6,PSMC5,PSMD4,PSMA1,PSMB2,PSMC3,PSMB3,PSMC4,RUVBL2,PSMD3,PSMB1,PSMC2,PSME1,PSME2
transmembrane receptor protein tyrosine kinase signaling pathway (GO:0007169)	8.25066e-06	0.000339488	2.83601	33.1962	ITK,FLT4,PDGFB,SLA,PLAT,CD3E,IGF1R,EFNB2,EFNB3,FLRT2,JAK3,PDGFRB,NGFR,NTRK2,EPHA4,PDGFRA,MMP2,VEGFC,SULF2,ZAP70,LCK,AXL,LCP2,TEK,EPHA3,FGFR1			regulation of canonical Wnt signaling pathway (GO:0060828)	9.82458e-08	3.12422e-06	4.40879	71.1394	PSMD12,PSMA5,MAD2L2,PSMA6,PSMB7,PSMD6,PSMC5,PSMD4,PSMA1,PSMB2,PSMC3,PSMB3,PSMC4,RUVBL2,PSMD3,PSMB1,PSMC2,RUVBL1,PSME1,PSME2,RNF220
regulation of kinase activity (GO:0043549)	8.28379e-06	0.000339488	5.36314	62.7553	PDGFRB,PDGFRA,EPHA4,NTRK2,AXL,FLT4,ROR2,LDB2,TEK,EPHA3,IGF1R,FGFR1			ribosome biogenesis (GO:0042254)	2.68242e-07	8.37777e-06	4.12643	62.4386	UTP6,DDX49,DDX56,NOC2L,GNL2,RPF2,UTP18,RRP9,RPF1,EXOSC5,EBNA1BP2,EMG1,EXOSC10,LAS1L,EIF6,MRTO4,NOL11,EXOSC3,EXOSC2,RAN,RPL26L1
positive regulation of cellular component movement (GO:0051272)	9.33983e-06	0.000376051	15.7773	182.721	CCL21,SPOCK2,PDPN,CCR7,CCL19,ETS1			DNA repair (GO:0006281)	2.90544e-07	8.91513e-06	3.6738	55.2962	PCNA,RNASEH2A,RFC4,RFC2,CDCA5,NSMCE1,FANCA,RPA2,MND1,BRCA1,PARK7,APTX,MAD2L2,ALKBH2,RAD51C,RECQL5,EME1,RPA3,UBE2T,CHEK1,POLD2,ATRIP,MEN1,MUTYH
positive regulation of nucleic acid-templated transcription (GO:1903508)	1.08174e-05	0.000428032	2.57321	29.423	NOTCH1,TGFB1I1,NOTCH4,PDGFB,GATA3,ETS1,GLI3,GLI2,ZNF423,EOMES,AFAP1L2,MEF2C,EGR2,FOXF1,PYHIN1,F2R,RUNX3,TRERF1,FLI1,KLF2,RUNX2,COL1A1,SFRP1,TAL1,KLHL6,IRF4,ELF4,HAND2,SNAI1,TCF4			regulation of signal transduction by p53 class mediator (GO:1901796)	3.72007e-07	1.12179e-05	5.25078	77.7344	PRMT5,RFC4,TAF12,RFC2,TAF9,PRKAG1,RPA2,BRCA1,NOC2L,RPF2,CDK5,RPA3,CHEK1,MAPKAPK5,ATRIP,CDK5RAP3
positive regulation of cytokine production (GO:0001819)	1.1393e-05	0.000443167	3.56768	40.6092	AFAP1L2,FLT4,PTPN22,GATA3,TMEM173,PTGS2,LY9,RASGRP1,ADRA2A,SULF2,CD40LG,CD6,PRKCQ,SLAMF6,CCR7,CCL19,CARD11,CCR2			ribonucleoprotein complex assembly (GO:0022618)	3.95413e-07	1.17217e-05	4.90247	72.2787	PRMT5,ERAL1,RPF2,PRPF19,MRPS7,LSM4,LSM3,WDR77,MRPL11,RPF1,MRPL20,EIF6,MRTO4,SNRPG,GEMIN6,TXNL4A,SNRPC
lymphocyte differentiation (GO:0030098)	1.32066e-05	0.000505153	6.2964	70.7388	ZAP70,CD79A,PTPRC,ITGA4,LCK,PIK3CD,RHOH,PTPN22,IKZF1,JAK3			ribosomal large subunit biogenesis (GO:0042273)	4.06675e-07	1.18546e-05	8.41309	123.801	MRPL20,EBNA1BP2,LAS1L,EIF6,MRTO4,NHP2,NOC2L,RPF2,RPL26L1,RPF1,MRPL11
positive regulation of blood vessel endothelial cell migration (GO:0043536)	1.37847e-05	0.000510256	8.55328	95.728	NOS3,AKT3,RHOJ,PDGFB,PTGS2,ETS1,HDAC7,FGFR1			cellular response to tumor necrosis factor (GO:0071356)	4.43033e-07	1.27027e-05	4.36204	63.815	PSMD12,BRCA1,PSMA5,PSMA6,PSMB7,PSMD6,PSMC5,PSMD4,PSMA1,PSMB2,PSMC3,PSMB3,PSMC4,PSMD3,HYAL3,PSMB1,PSMC2,PSME1,PSME2
protein complex subunit organization (GO:0071822)	1.37847e-05	0.000510256	8.55328	95.728	COL1A1,COL3A1,COL1A2,COL5A1,COL14A1,LUM,COL12A1,LOXL1			antigen receptor-mediated signaling pathway (GO:0050851)	5.76076e-07	1.62509e-05	3.77308	54.2079	EIF2B5,EIF2B4,PSMD12,EIF2B3,STOML2,PSMA5,PSMA6,PSMB7,PSMD6,PSMC5,PSMD4,PSMA1,PSMB2,PSMC3,PSMB3,PSMC4,PSMD3,PSMB1,PSMC2,PSME1,PSME2,EIF2B1
regulation of phosphatidylinositol 3-kinase activity (GO:0043551)	1.42237e-05	0.00051815	10.6349	118.692	PDGFRB,PDGFRA,CCL21,PDGFB,CCR7,CCL19,TEK			protein polyubiquitination (GO:0000209)	7.96078e-07	2.21006e-05	3.56813	50.1093	PSMD12,ANAPC7,BRCA1,PRPF19,ANAPC11,PSMA5,PSMA6,PSMB7,PSMD6,PSMC5,PSMD4,PSMA1,PSMB2,PSMC3,PSMB3,PSMC4,UBE2T,PSMD3,PSMB1,PSMC2,PSME1,PSME2,ANAPC5
regulation of MAPK cascade (GO:0043408)	1.46827e-05	0.000526514	3.65478	40.6734	PDGFRB,EPHA4,NGFR,PDGFRA,NTRK2,FLT4,PELI2,F2R,PDGFB,RASGRP1,ADRA2A,IGF1R,AXL,ROR2,TEK,EPHA3,FGFR1			proteasome-mediated ubiquitin-dependent protein catabolic process (GO:0043161)	1.28936e-06	3.52357e-05	3.46018	46.9248	PSMD12,ANAPC7,FAF1,ANAPC11,PSMA5,PSMA6,PSMB7,PSMD6,PSMC5,PSMD4,PSMA1,PSMB2,PSMC3,PTTG1,UBXN11,PSMB3,PSMC4,PSMD3,PSMB1,PSMC2,PSME1,PSME2,ANAPC5
cell chemotaxis (GO:0060326)	1.69007e-05	0.000596723	6.99018	76.8092	PDGFRB,PDGFRA,EGR3,CXCL12,CCL21,PLEKHG5,PDGFB,PRKCQ,CXCL14			proteasomal ubiquitin-independent protein catabolic process (GO:0010499)	1.40039e-06	3.76813e-05	16.2726	219.335	PSMA5,PSMA6,PSMB7,PSMA1,PSMB2,PSMB3,PSMB1
skeletal system development (GO:0001501)	1.83878e-05	0.000639396	4.22671	46.0873	POSTN,COL12A1,PRELP,AEBP1,HAPLN3,GLI2,SULF2,COL1A1,VCAN,COL1A2,CDH11,COL10A1,FGFR1,FBN1			ubiquitin-dependent protein catabolic process (GO:0006511)	1.77615e-06	4.70679e-05	3.1952	42.3079	PSMD12,FAF1,NEDD8,ANAPC11,PSMB7,PSMD6,PSMD4,PSMB2,PSMB3,PSMD3,PSMB1,ANAPC7,RNF40,PSMA5,PSMA6,PSMC5,PSMA1,PSMC3,UBXN11,PSMC4,PSMC2,PSME1,PSME2,ANAPC5,SQSTM1
hemopoiesis (GO:0030097)	1.89765e-05	0.000650017	6.00928	65.3347	SFRP1,JAG1,PTPRC,TAL1,LCK,NOTCH4,PLD4,TEK,RUNX3,RUNX2			postreplication repair (GO:0006301)	2.07768e-06	5.42368e-05	9.38782	122.833	PCNA,RFC4,RFC2,RPA3,POLD2,NSMCE1,RPA2,ISG15,BRCA1
regulation of protein kinase activity (GO:0045859)	1.9867e-05	0.00067051	4.19472	45.4139	LRRC15,CCL21,BGN,PODN,DCN,ASPN,CAMKK1,PREX1,RASSF2,PTPRC,FLRT2,CCR7,LCP2,CCL19			positive regulation of transcription initiation from RNA polymerase II promoter (GO:0060261)	2.31947e-06	5.96581e-05	21.519	279.191	PSMC5,PSMC3,PSMC4,GTF2B,PSMC2,HNF1A
positive regulation of transcription from RNA polymerase II promoter (GO:0045944)	2.09941e-05	0.000692811	2.12692	22.9096	NOTCH3,NOTCH1,CTBP2,PLXND1,EPAS1,NOTCH4,FHOD1,PDGFB,TCF21,GATA3,IKZF1,LDB2,GATA2,MEOX1,ETS1,GLI3,GLI2,EOMES,NGFR,MEF2C,EGR2,JAG1,BCL11B,FOXF1,TMEM173,KLF2,RUNX2,DCN,HEYL,ZEB2,TAL1,IRF4,ELF4,HAND2,HOXB4,HOXB3,HCLS1,HOXB2,TCF4,ERG,ZFPM2,ENG			Fc-epsilon receptor signaling pathway (GO:0038095)	3.41932e-06	8.66723e-05	4.12441	51.9101	PSMD12,PSMA5,PSMA6,PSMB7,PSMD6,PSMC5,PSMD4,PSMA1,PSMB2,PSMC3,PSMB3,PSMC4,PSMD3,PSMB1,PSMC2,PSME1,PSME2
regulation of GTPase activity (GO:0043087)	2.13612e-05	0.000692811	3.71478	39.9485	EPHA4,NTRK2,CCL22,PLXND1,CCL21,F2R,STMN3,RASGRP1,ARHGAP23,SYDE1,ABR,SFRP1,FGD5,CCL19,EPHA3,PRKG1			Fc receptor signaling pathway (GO:0038093)	3.68404e-06	9.20484e-05	4.09935	51.2891	PSMD12,PSMA5,PSMA6,PSMB7,PSMD6,PSMC5,PSMD4,PSMA1,PSMB2,PSMC3,PSMB3,PSMC4,PSMD3,PSMB1,PSMC2,PSME1,PSME2
negative regulation of sequestering of calcium ion (GO:0051283)	2.17353e-05	0.000692811	13.1457	141.14	PTPRC,CCL21,LCK,F2R,CCR7,CCL19			error-prone translesion synthesis (GO:0042276)	6.81476e-06	0.000167873	16.9051	201.111	MAD2L2,PCNA,RFC4,RFC2,RPA3,RPA2
regulation of chemotaxis (GO:0050920)	2.17353e-05	0.000692811	13.1457	141.14	PDGFRB,EFNB2,PDGFRA,CCL21,PDGFB,CCL19			translesion synthesis (GO:0019985)	8.06105e-06	0.000195816	9.30942	109.185	MAD2L2,PCNA,RFC4,RFC2,RPA3,POLD2,RPA2,ISG15
negative regulation of platelet activation (GO:0010544)	2.3358e-05	0.000734338	19.6869	209.952	PDGFRA,THBD,NOS3,PDGFB,PRKG1			G1/S transition of mitotic cell cycle (GO:0000082)	1.23921e-05	0.000289011	5.13141	57.977	CDT1,POLA2,PCNA,CDKN2C,NASP,MCM7,CDKN2A,PRIM1,RPA3,RPA2,MCM5,MCM6
adenylate cyclase-activating G-protein coupled receptor signaling pathway (GO:0007189)	2.39257e-05	0.00074202	5.83193	62.055	PTGIR,RAMP2,CALCRL,GNG2,GPR65,PTGER2,ADCY4,ADCY3,ADRA2A,ADCY5			maturation of LSU-rRNA (GO:0000470)	1.25721e-05	0.000289011	14.7905	166.896	EIF6,LAS1L,NHP2,RPF2,FTSJ3,RPF1
T-helper cell lineage commitment (GO:0002295)	2.49439e-05	0.000763283	39.3065	416.604	SPN,IRF4,SLAMF6,LY9			coenzyme A biosynthetic process (GO:0015937)	1.27237e-05	0.000289011	52.4113	590.782	ACOT7,PPCS,DCAKD,COASY
lymphocyte proliferation (GO:0046651)	2.60482e-05	0.000775493	9.53326	100.629	CD79A,MEF2C,PTPRC,CD40LG,ELF4,MS4A1,PIK3CG			ribonucleoside bisphosphate biosynthetic process (GO:0034030)	1.27237e-05	0.000289011	52.4113	590.782	ACOT7,PPCS,DCAKD,COASY
endoderm formation (GO:0001706)	2.60482e-05	0.000775493	9.53326	100.629	EOMES,ITGA4,COL4A2,MMP2,COL12A1,COL6A1,COL8A1			purine nucleoside bisphosphate biosynthetic process (GO:0034033)	1.27237e-05	0.000289011	52.4113	590.782	ACOT7,PPCS,DCAKD,COASY
positive regulation of transcription, DNA-templated (GO:0045893)	2.63566e-05	0.000775493	1.95837	20.6487	TGFB1I1,FHOD1,TCF21,IKZF1,LDB2,MEOX1,ETS1,GLI3,GLI2,EOMES,MEF2C,F2R,TMEM173,RUNX3,RUNX2,DCN,ZEB2,SFRP1,TAL1,IRF4,ELF4,HAND2,HOXB4,HOXB3,HCLS1,HOXB2,ERG,ZFPM2,ENG,NOTCH1,CTBP2,EPAS1,NOTCH4,PDGFB,GATA3,GATA2,ZNF423,AFAP1L2,EGR2,JAG1,BCL11B,FOXF1,PYHIN1,TRERF1,FLI1,KLF2,COL1A1,HEYL,KLHL6,SNAI1,TCF4			transcription-coupled nucleotide-excision repair (GO:0006283)	1.32066e-05	0.000296133	6.2964	70.7388	COPS6,RFC4,PCNA,RFC2,GPS1,RPA3,POLD2,RPA2,PRPF19,POLR2I
regulation of endothelial cell proliferation (GO:0001936)	2.67898e-05	0.00077826	5.74712	60.5027	PPP1R16B,ECM1,SPARC,EGR3,FLT4,AKT3,PDGFB,VEGFC,VASH1,TEK			rRNA processing (GO:0006364)	1.37648e-05	0.000304741	3.67472	41.1327	UTP6,DDX49,DDX56,UTP18,RRP9,RPF1,EXOSC5,EBNA1BP2,EMG1,EXOSC10,LAS1L,EIF6,MRTO4,NHP2,NOL11,EXOSC3,EXOSC2
chondroitin sulfate proteoglycan biosynthetic process (GO:0050650)	2.7998e-05	0.000803194	12.4532	130.552	CSGALNACT1,VCAN,CHSY1,BGN,DCN,CHST3			oligodendrocyte differentiation (GO:0048709)	1.58983e-05	0.000347576	21.8754	241.708	EIF2B5,EIF2B4,EIF2B3,CDK5,EIF2B1
positive regulation of cytosolic calcium ion concentration (GO:0007204)	2.97074e-05	0.00084171	4.31109	44.9393	PDGFRA,PTGIR,GPR65,PTGER2,F2R,CACNA1C,SLC8A1,ADCY5,EDNRA,CCR7,CCR5,S1PR4,CCR2			nucleotide-excision repair, DNA gap filling (GO:0006297)	1.66515e-05	0.000359549	13.9197	153.159	PCNA,RFC4,RFC2,RPA3,POLD2,RPA2
cardiac ventricle development (GO:0003231)	3.32785e-05	0.000920172	17.8962	184.521	HEYL,NOTCH1,GJA5,GATA3,ENG			cell cycle G1/S phase transition (GO:0044843)	1.84977e-05	0.000394543	5.39294	58.7715	CDT1,POLA2,CDKN2C,MCM7,NASP,CDKN2A,PRIM1,RPA3,RPA2,MCM5,MCM6
positive regulation of antigen receptor-mediated signaling pathway (GO:0050857)	3.32785e-05	0.000920172	17.8962	184.521	PRKCH,PTPRC,PRKCB,LCK,CD226			positive regulation of mitotic metaphase/anaphase transition (GO:0045842)	2.49439e-05	0.000519367	39.3065	416.604	CDT1,NSMCE2,ANAPC5,ANAPC11
protein autophosphorylation (GO:0046777)	3.53683e-05	0.000966312	3.7384	38.3175	PDGFRB,MAP4K1,PDGFRA,EPHA4,ITK,NTRK2,FLT4,SLA,IGF1R,ZAP70,LCK,TEK,JAK3,FGFR1,MAP3K12			positive regulation of RNA polymerase II transcriptional preinitiation complex assembly (GO:0045899)	2.49439e-05	0.000519367	39.3065	416.604	PSMC5,PSMC3,PSMC4,PSMC2
T cell differentiation (GO:0030217)	3.77156e-05	0.00101832	8.91729	90.8265	ZAP70,PTPRC,LCK,PIK3CD,RHOH,PTPN22,GLI3			mRNA metabolic process (GO:0016071)	3.06006e-05	0.000629653	5.07809	52.7842	EFTUD2,LSM10,SF3A3,CPSF3,SNRPG,SUPT4H1,CNOT10,AURKAIP1,LSM5,LSM3,TBRG4
regulation of cytosolic calcium ion concentration (GO:0051480)	4.06262e-05	0.00108415	4.17116	42.175	PDGFRA,PTGIR,PTGER2,F2R,CACNA1C,SLC8A1,ADCY5,EDNRA,PLN,CCR7,CCR5,S1PR4,CCR2			spliceosomal snRNP assembly (GO:0000387)	3.14396e-05	0.000639394	9.21501	95.5361	PRMT5,SNRPG,GEMIN6,PRPF19,SNRPC,LSM4,WDR77
release of sequestered calcium ion into cytosol (GO:0051209)	4.48519e-05	0.00118316	11.266	112.797	PTPRC,CCL21,LCK,F2R,CCR7,CCL19			DNA synthesis involved in DNA repair (GO:0000731)	3.27216e-05	0.000657817	6.36442	65.7284	RFC4,RAD51C,PCNA,RFC2,RPA3,POLD2,RPA2,ISG15,BRCA1
positive regulation of transcription of Notch receptor target (GO:0007221)	4.61783e-05	0.00120431	16.404	163.762	NOTCH3,HEYL,NOTCH1,PLXND1,NOTCH4			rRNA metabolic process (GO:0016072)	4.55192e-05	0.000904695	3.47036	34.6944	UTP6,DDX49,DDX56,SIRT7,UTP18,RRP9,RPF1,EXOSC5,EBNA1BP2,EMG1,EXOSC10,LAS1L,MRTO4,NOL11,EXOSC3,EXOSC2
regulation of epithelial to mesenchymal transition (GO:0010717)	4.721e-05	0.00121738	6.03987	60.1626	COL1A1,PHLDB1,SFRP1,NOTCH1,GLIPR2,TGFB1I1,PDPN,SNAI1,EPHA3			maturation of 5.8S rRNA (GO:0000460)	4.61783e-05	0.000907481	16.404	163.762	EXOSC10,EIF6,LAS1L,FTSJ3,RPF1
negative regulation of angiogenesis (GO:0016525)	5.31062e-05	0.00133821	5.9389	58.4579	SPARC,COL4A2,VASH1,TEK,THBS2,HSPG2,DCN,KLF2,CCR2			termination of RNA polymerase II transcription (GO:0006369)	4.721e-05	0.000917448	6.03987	60.1626	LSM10,CPSF4,CPSF3,EIF4A3,MAGOH,CSTF2,SSU72,SNRPG,THOC7
positive regulation of epithelial to mesenchymal transition (GO:0010718)	5.33623e-05	0.00133821	8.37599	82.4064	COL1A1,NOTCH1,GLIPR2,TGFB1I1,PDPN,SNAI1,ENG			double-strand break repair (GO:0006302)	5.48894e-05	0.00105496	4.03998	39.6329	CDCA5,NSMCE2,NSMCE1,RPA2,MND1,BRCA1,PRPF19,APTX,MAD2L2,RAD51C,RECQL5,EME1,RPA3
positive regulation of angiogenesis (GO:0045766)	5.36448e-05	0.00133821	4.74544	46.6625	CDH5,ECM1,RAMP2,PTGIS,PRKCB,NOS3,APLNR,VEGFC,TEK,GATA2,ETS1			regulation of telomerase RNA localization to Cajal body (GO:1904872)	6.26293e-05	0.00119064	15.1414	146.543	EXOSC10,RUVBL2,RUVBL1,NHP2,CCT7
positive regulation of sprouting angiogenesis (GO:1903672)	5.58863e-05	0.00137913	10.7534	105.299	PPP1R16B,AKT3,RHOJ,APLNR,PTGS2,HDAC7			RNA splicing (GO:0008380)	6.99142e-05	0.00131484	4.59488	43.9649	EFTUD2,SF3A3,EIF4A3,MAGOH,SNRPG,ZCRB1,SNRNP25,TXNL4A,TARDBP,LSM4,BCAS2
protein phosphorylation (GO:0006468)	5.85401e-05	0.00142509	2.45558	23.9316	FLT4,PDGFB,PIK3CD,PIK3CG,CAMKK1,IGF1R,EFEMP1,AKT3,JAK3,MAP4K1,PDGFRB,NTRK2,EPHA4,PDGFRA,PRKCH,PRKCB,IRAK3,RUNX3,DCLK1,ZAP70,LCK,PRKCQ,ERG,TEK,EPHA3,MAP3K12,FGFR1			ribosome assembly (GO:0042255)	7.14136e-05	0.00132376	6.58943	62.9094	MRPL20,EIF6,MRTO4,ERAL1,MRPS7,RPF2,RPF1,MRPL11
cell-cell adhesion via plasma-membrane adhesion molecules (GO:0098742)	5.90709e-05	0.00142509	4.00845	39.0294	PCDHGC3,PCDHB14,PCDHB11,PCDHB10,SELP,CDH5,CD6,CDH11,CD226,DCHS1,PCDHB4,SCARF2,SCARF1			coenzyme A metabolic process (GO:0015936)	7.19025e-05	0.00132376	26.2016	249.969	ACOT7,PPCS,DCAKD,COASY
positive regulation of endothelial cell migration (GO:0010595)	5.96114e-05	0.00142509	5.84124	56.8216	SPARC,NOS3,FLT4,AKT3,PDGFB,GATA3,TEK,ETS1,FGFR1			MAPK cascade (GO:0000165)	7.92107e-05	0.0014419	2.93452	27.7118	PSMD12,PSMA5,PSMA6,PSMB7,PSMD6,PSMC5,PSMD4,PSMA1,PSMB2,PSMC3,PSMB3,PSMC4,PSMD3,PSMB1,PSMC2,PSME1,PSME2,MAPKAPK5,MEN1
regulation of MAP kinase activity (GO:0043405)	6.22618e-05	0.00146513	5.14789	49.853	PDGFRB,PDGFB,IRAK3,SPRY1,RASGRP1,PIK3CG,ADRA2A,IGF1R,PIK3R5,FGFR1			translation (GO:0006412)	7.99683e-05	0.0014419	3.15706	29.7833	EEFSEC,MRPS15,MRPS33,MRPL27,MRPL37,MRPS7,QRSL1,MRPL10,MRPL11,EFTUD2,TRMT112,MRPS9,MRPL51,MRTO4,NHP2,RPL26L1,FARSB
Notch signaling pathway (GO:0007219)	6.25634e-05	0.00146513	6.72998	65.1417	NOTCH3,HEYL,NOTCH1,JAG1,PLXND1,NOTCH4,SNAI1,ZNF423			error-free translesion synthesis (GO:0070987)	8.32567e-05	0.00147661	14.0592	132.066	PCNA,RFC4,RFC2,RPA3,RPA2
phosphatidylinositol-mediated signaling (GO:0048015)	7.14136e-05	0.00163382	6.58943	62.9094	PDGFRB,PDGFRA,PIK3CD,GATA3,PIK3CG,IGF1R,PIK3R5,FGFR1			CENP-A containing nucleosome assembly (GO:0034080)	8.44259e-05	0.00147661	9.85628	92.4483	CENPW,NASP,CENPH,RUVBL1,CENPP,ITGB3BP
glycosaminoglycan catabolic process (GO:0006027)	7.14136e-05	0.00163382	6.58943	62.9094	VCAN,LUM,OGN,BGN,PRELP,FMOD,HSPG2,DCN			CENP-A containing chromatin organization (GO:0061641)	8.44259e-05	0.00147661	9.85628	92.4483	CENPW,NASP,CENPH,RUVBL1,CENPP,ITGB3BP
negative regulation of cell activation (GO:0050866)	7.19025e-05	0.00163382	26.2016	249.969	THBD,PDGFRA,NOS3,PDGFB			post-translational protein modification (GO:0043687)	0.00010325	0.00178796	2.63305	24.1671	PSMD12,GPS1,SHISA5,NEDD8,PSMA5,PSMA6,PSMB7,PSMD6,PSMC5,COPS6,PSMD4,PSMA1,PSMB2,PSMC3,PSMB3,PSMC4,PSMD3,PSMB1,PSMC2,PSME1,PSME2,MEN1
positive regulation of phosphorylation (GO:0042327)	7.27863e-05	0.00163769	3.32438	31.6746	PDGFRB,EPHA4,PDGFRA,NTRK2,FLT4,PELI2,FAM129A,RASGRP1,IGF1R,CCND2,AXL,ROR2,TEK,EPHA3,ENG,FGFR1			RNA processing (GO:0006396)	0.000108211	0.0018555	3.35723	30.6563	SF3A3,EIF4A3,SUPT4H1,ZCRB1,LSM5,LSM4,TSEN54,LSM3,EFTUD2,MAGOH,SNRPG,SNRNP25,AURKAIP1,TARDBP,BCAS2
artery morphogenesis (GO:0048844)	8.44259e-05	0.00186305	9.85628	92.4483	PDGFRB,NOTCH1,JAG1,FOXF1,GJA5,ENG			proteolysis involved in cellular protein catabolic process (GO:0051603)	0.00011004	0.00186267	4.77428	43.516	PSMA5,PSMA6,PSMB7,PSMA1,PSMB2,PSMB3,PSMB1,NEDD8,ISG15,PRPF19
chondroitin sulfate metabolic process (GO:0030204)	8.44259e-05	0.00186305	9.85628	92.4483	CSGALNACT1,VCAN,CHSY1,BGN,DCN,CHST3			regulation of RNA polymerase II transcriptional preinitiation complex assembly (GO:0045898)	0.000110759	0.00186267	22.4574	204.545	PSMC5,PSMC3,PSMC4,PSMC2
cardiac ventricle morphogenesis (GO:0003208)	8.64553e-05	0.00188967	7.67681	71.8233	HEYL,MEF2C,NOTCH1,JAG1,FOXF1,GATA3,ENG			chromatin remodeling at centromere (GO:0031055)	0.000123504	0.00203782	9.09717	81.8676	CENPW,NASP,CENPH,RUVBL1,CENPP,ITGB3BP
sprouting angiogenesis (GO:0002040)	0.00010062	0.00217852	7.46894	68.7454	EFNB2,CDH5,RAMP2,EGR3,FLT4,SLIT2,TEK			mismatch repair (GO:0006298)	0.000123504	0.00203782	9.09717	81.8676	RNASEH2A,PCNA,RPA3,POLD2,RPA2,MUTYH
negative regulation of cell differentiation (GO:0045596)	0.000103718	0.00222461	3.77282	34.6113	NOTCH1,JAG1,ZBTB46,NOTCH4,GATA3,GATA2,ADAMTS12,HDAC7,SFRP1,EFEMP1,COL5A1,ZFPM2,ADAMTS7			maturation of SSU-rRNA (GO:0030490)	0.000134617	0.00220042	7.08519	63.1509	EMG1,UTP6,MRPS9,NGDN,NOL10,NOL11,UTP18
embryonic digestive tract development (GO:0048566)	0.000108738	0.00231067	13.1212	119.752	PDGFRA,FOXF1,TCF21,GLI3,GLI2			exonucleolytic nuclear-transcribed mRNA catabolic process involved in deadenylation-dependent decay (GO:0043928)	0.000147789	0.00237423	8.75978	77.2589	EXOSC5,EXOSC3,LSM5,EXOSC2,LSM4,LSM3
endodermal cell differentiation (GO:0035987)	0.000123504	0.00257491	9.09717	81.8676	ITGA4,COL4A2,MMP2,COL12A1,COL6A1,COL8A1			mitotic cell cycle phase transition (GO:0044772)	0.000147965	0.00237423	3.11147	27.4386	CDT1,CDKN2C,MCM7,CDKN2A,PRIM1,DCTN3,RPA2,HAUS5,TUBG1,HAUS1,POLA2,NASP,RPA3,MCM5,MCM6,CDK5RAP2
vasculogenesis (GO:0001570)	0.000123504	0.00257491	9.09717	81.8676	PDGFRB,RAMP2,NOTCH1,FLT4,APLNR,ENG			oligodendrocyte development (GO:0014003)	0.000162861	0.00258949	19.6492	171.392	EIF2B5,EIF2B4,EIF2B3,EIF2B1
positive regulation of gene expression (GO:0010628)	0.000124538	0.00257491	2.04313	18.3696	RAMP2,NOTCH1,TGFB1I1,NOTCH4,PDGFB,FAM129A,PIK3CD,PTPN22,GATA3,CD3E,ETS1,GLI3,GLI2,ZNF423,EOMES,NTRK2,AFAP1L2,MEF2C,EGR2,FOXF1,PYHIN1,F2R,RUNX3,TRERF1,FLI1,KLF2,RUNX2,COL1A1,SFRP1,TAL1,KLHL6,IRF4,ELF4,HAND2,SNAI1,TCF4,VIM			nuclear-transcribed mRNA catabolic process, deadenylation-dependent decay (GO:0000288)	0.000167129	0.00263341	5.74871	49.995	EXOSC5,EIF4A3,CNOT10,EXOSC3,LSM5,EXOSC2,LSM4,LSM3
cytokine-mediated signaling pathway (GO:0019221)	0.000140888	0.00288696	2.15015	19.0665	LRRC15,PELI2,PDGFB,PIK3CD,CSF2RB,GATA3,PTGS2,FLRT2,ALOX5,INPP5D,IL21R,CCL19,CCR5,JAK3,CCR2,NGFR,CCL22,CCL21,MMP2,BGN,IL16,IRAK3,PODN,ASPN,DCN,COL1A2,CXCL12,CD40LG,IRF4,PELI1,VIM,IL7R			protein catabolic process (GO:0030163)	0.000187662	0.00293054	4.94603	42.4412	PSMA5,PSMA6,PSMB7,PSMA1,PSMB2,PSMB3,PSMB1,PRPF19,CLN6
embryonic organ morphogenesis (GO:0048562)	0.000147789	0.00297522	8.75978	77.2589	PDGFRA,ALDH1A3,EFEMP1,FOXF1,TCF21,FBN1			nuclear-transcribed mRNA catabolic process, exonucleolytic (GO:0000291)	0.000207618	0.0031853	8.15482	69.1514	EXOSC5,EXOSC3,LSM5,EXOSC2,LSM4,LSM3
positive regulation of locomotion (GO:0040017)	0.000147789	0.00297522	8.75978	77.2589	PDGFRB,CCL21,SPOCK2,PDGFB,CCR7,CCL19			maturation of SSU-rRNA from tricistronic rRNA transcript (SSU-rRNA, 5.8S rRNA, LSU-rRNA) (GO:0000462)	0.000207618	0.0031853	8.15482	69.1514	EMG1,UTP6,MRPS9,NGDN,NOL10,UTP18
negative regulation of protein phosphorylation (GO:0001933)	0.000160662	0.0031923	3.39637	29.6714	LRRC15,BGN,FAM129A,PODN,DCN,ASPN,PREX1,SFRP1,RASSF2,PTPRC,FLRT2,PMEPA1,SLIT2,ENG			rRNA methylation (GO:0031167)	0.000221822	0.00337363	10.9327	91.9834	TRMT112,EMG1,NSUN4,NSUN5,FTSJ3
pulmonary valve morphogenesis (GO:0003184)	0.000162861	0.0031923	19.6492	171.392	HEYL,NOTCH1,JAG1,GJA5			DNA strand elongation (GO:0022616)	0.000230606	0.00344727	17.4651	146.266	GINS2,RFC4,TERT,POLD2
keratan sulfate catabolic process (GO:0042340)	0.000162861	0.0031923	19.6492	171.392	LUM,OGN,PRELP,FMOD			tRNA splicing, via endonucleolytic cleavage and ligation (GO:0006388)	0.000230606	0.00344727	17.4651	146.266	CPSF4,CSTF2,ZBTB8OS,TSEN54
axonogenesis (GO:0007409)	0.000164136	0.0031923	3.08109	26.8511	NGFR,SEMA3C,LUM,PIK3CD,PRELP,GLI2,EFNB2,EFNB3,CXCL12,MAP1B,MAP1A,OGN,PRKCQ,SLIT3,SLIT2,FMOD			histone exchange (GO:0043486)	0.000243932	0.00358519	7.88259	65.5723	CENPW,NASP,CENPH,RUVBL1,CENPP,ITGB3BP
positive regulation of transferase activity (GO:0051347)	0.000171794	0.00331317	3.81148	33.0425	PDGFRB,PDGFRA,EPHA4,NTRK2,AXL,FLT4,PRKCQ,ROR2,TEK,EPHA3,IGF1R,FGFR1			centromere complex assembly (GO:0034508)	0.000243932	0.00358519	7.88259	65.5723	CENPW,NASP,CENPH,RUVBL1,CENPP,ITGB3BP
epithelial tube morphogenesis (GO:0060562)	0.000175702	0.0033603	8.4465	73.0345	MEF2C,PODXL,COL4A1,GATA3,SLIT2,GLI2			telomere maintenance (GO:0000723)	0.000261491	0.00381123	6.27844	51.7916	PCNA,TERT,RPA3,NSMCE2,ZBTB48,POLD2,RPA2
hematopoietic progenitor cell differentiation (GO:0002244)	0.00017722	0.00336132	11.5764	99.9979	SFRP1,PTPRC,HOXB4,PLD4,MEOX1			nucleotide-excision repair, DNA incision, 5'-to lesion (GO:0006296)	0.00028506	0.00412041	7.62792	62.2653	PCNA,RFC4,RFC2,RPA3,POLD2,RPA2
cellular response to growth factor stimulus (GO:0071363)	0.000196895	0.00370388	3.75106	32.0072	NTRK2,MEF2C,SFRP1,RAMP2,NOTCH1,EGR3,FLT4,PDGFB,GAS1,ADAMTS12,RUNX2,ADAMTS7			nuclear polyadenylation-dependent ncRNA catabolic process (GO:0071046)	0.000293634	0.00417533	39.2294	319.059	EXOSC10,EXOSC3,EXOSC2
regulation of anatomical structure morphogenesis (GO:0022603)	0.000206211	0.00384759	4.87802	41.3979	PHLDB1,MEF2C,SFRP1,SPARC,PLXND1,FLT4,VASH1,WTIP,ETS1			nuclear polyadenylation-dependent rRNA catabolic process (GO:0071035)	0.000293634	0.00417533	39.2294	319.059	EXOSC10,EXOSC3,EXOSC2
negative regulation of blood vessel morphogenesis (GO:2000181)	0.000208525	0.00385939	5.54643	47.0085	SPARC,COL4A2,VASH1,TEK,THBS2,HSPG2,DCN,CCR2			RNA splicing, via endonucleolytic cleavage and ligation (GO:0000394)	0.00031649	0.00446404	15.7177	126.657	CPSF4,CSTF2,ZBTB8OS,TSEN54
inflammatory response (GO:0006954)	0.000216927	0.00398278	2.88538	24.3409	AOC3,NGFR,AFAP1L2,PTGIR,CCL22,CCL21,GPR68,PTGER2,F2R,PIK3CD,HSPG2,PIK3CG,CD40LG,CD6,CCR7,CCL19,JAK3			DNA-templated transcription, termination (GO:0006353)	0.000325173	0.00454982	4.125	33.1285	LSM10,CPSF4,PRMT5,CPSF3,EIF4A3,MAGOH,CSTF2,SSU72,SNRPG,THOC7
regulation of cell differentiation (GO:0045595)	0.000229661	0.00416535	3.96524	33.2243	PHLDB1,PRKCB,ZBTB46,NOTCH4,SPOCK2,LTBP4,RUNX3,RUNX2,EPHA3,CTGF,FGFR1			nucleotide-excision repair (GO:0006289)	0.000378175	0.00524943	4.0404	31.839	COPS6,RFC4,PCNA,RFC2,GPS1,RPA3,POLD2,RPA2,PRPF19,POLR2I
regulation of blood vessel endothelial cell migration (GO:0043535)	0.000230501	0.00416535	6.42478	53.8092	MEF2C,NOS3,AKT3,PDGFB,VASH1,ETS1,FGFR1			DNA replication-independent nucleosome assembly (GO:0006336)	0.00038352	0.0052817	7.16489	56.3599	CENPW,NASP,CENPH,RUVBL1,CENPP,ITGB3BP
calcium ion transmembrane import into cytosol (GO:0097553)	0.000243932	0.00437362	7.88259	65.5723	PTPRC,CCL21,LCK,F2R,CCR7,CCL19			positive regulation of telomerase RNA localization to Cajal body (GO:1904874)	0.000423084	0.00578105	14.2881	110.989	RUVBL2,RUVBL1,NHP2,CCT7
sulfur compound biosynthetic process (GO:0044272)	0.000246851	0.00439166	3.92931	32.6397	CSGALNACT1,GGT5,VCAN,CHSY1,LUM,OGN,BGN,PRELP,FMOD,DCN,CHST3			nucleotide-excision repair, DNA incision (GO:0033683)	0.000441783	0.00594368	6.9538	53.7159	PCNA,RFC4,RFC2,RPA3,POLD2,RPA2
regulation of cell proliferation (GO:0042127)	0.00024893	0.00439457	2.00663	16.6517	ITK,NOTCH1,CTBP2,TGFB1I1,FLT4,PDGFB,SLA,GATA3,ETS1,IGF1R,EFNB2,CCND2,ADAMTS1,PDPN,SPEG,IGFBP7,JAK3,PDGFRB,NGFR,NTRK2,PDGFRA,JAG1,NOS3,F2R,VEGFC,PODN,ADRA2A,ZAP70,SFRP1,LCK,HCLS1,ROR2,IL7R,TSPYL5,FGFR1			positive regulation of mitotic cell cycle phase transition (GO:1901992)	0.000441783	0.00594368	6.9538	53.7159	LSM10,RAD51C,CDCA5,NSMCE2,ANAPC5,ANAPC11
epithelial to mesenchymal transition involved in endocardial cushion formation (GO:0003198)	0.000293634	0.00495507	39.2294	319.059	HEYL,NOTCH1,ENG			protein ubiquitination (GO:0016567)	0.000458326	0.00611917	2.17352	16.7099	PSMD12,PCNA,NEDD8,BRCA1,PRPF19,ANAPC11,PSMB7,PSMD6,PSMD4,PSMB2,PSMB3,PSMD3,PSMB1,ISG15,RNF40,PSMA5,PSMA6,PSMC5,PSMC3,PSMA1,PSMC4,UBE2T,PSMC2,PSME1,PSME2,RNF220
T-helper 17 cell lineage commitment (GO:0072540)	0.000293634	0.00495507	39.2294	319.059	IRF4,SLAMF6,LY9			positive regulation of metaphase/anaphase transition of cell cycle (GO:1902101)	0.000504318	0.00658248	29.4205	223.37	NSMCE2,ANAPC5,ANAPC11
vascular smooth muscle cell development (GO:0097084)	0.000293634	0.00495507	39.2294	319.059	RAMP2,NOTCH1,ENG			box C/D snoRNP assembly (GO:0000492)	0.000504318	0.00658248	29.4205	223.37	RUVBL2,RUVBL1,TAF9
hematopoietic stem cell differentiation (GO:0060218)	0.000293634	0.00495507	39.2294	319.059	SFRP1,HOXB4,MEOX1			positive regulation of mitotic sister chromatid separation (GO:1901970)	0.000504318	0.00658248	29.4205	223.37	NSMCE2,ANAPC5,ANAPC11
positive regulation of antigen processing and presentation (GO:0002579)	0.000293634	0.00495507	39.2294	319.059	CCL21,CCR7,CCL19			DNA strand elongation involved in DNA replication (GO:0006271)	0.00055302	0.00716468	13.0968	98.2273	GINS2,PCNA,RFC4,POLD2
positive regulation of dendritic cell antigen processing and presentation (GO:0002606)	0.000293634	0.00495507	39.2294	319.059	CCL21,CCR7,CCL19			double-strand break repair via homologous recombination (GO:0000724)	0.000613288	0.00788706	4.64658	34.3693	GINS2,RAD51C,RECQL5,RPA3,NSMCE2,NSMCE1,RPA2,BRCA1
cell communication by electrical coupling involved in cardiac conduction (GO:0086064)	0.00031649	0.0052279	15.7177	126.657	GJA5,CACNA1C,ATP1B2,SLC8A1			ncRNA processing (GO:0034470)	0.000621619	0.00793585	2.81385	20.7752	UTP6,DDX49,DDX56,UTP18,RRP9,RPF1,EXOSC5,EBNA1BP2,EMG1,EXOSC10,LAS1L,MRTO4,NOL11,EXOSC3,EXOSC2
negative regulation of smooth muscle cell migration (GO:0014912)	0.00031649	0.0052279	15.7177	126.657	MEF2C,IGFBP5,SLIT2,PRKG1			regulation of ATP metabolic process (GO:1903578)	0.000658698	0.00834828	6.38899	46.8009	EIF6,NUP85,ATPIF1,PRKAG1,AAAS,NUP37
regulation of endothelial cell migration (GO:0010594)	0.000316635	0.0052279	5.18166	41.7526	SPARC,FLT4,VASH1,GATA3,SLIT2,TEK,ETS1,DCN			coenzyme biosynthetic process (GO:0009108)	0.000691876	0.00870569	8.19697	59.642	ACOT7,PPCS,DCAKD,ATPIF1,COASY
cellular response to vascular endothelial growth factor stimulus (GO:0035924)	0.000336097	0.0055096	9.83838	78.6885	RAMP2,NOTCH1,EGR3,FLT4,GAS1			rRNA catabolic process (GO:0016075)	0.000708972	0.00885709	12.0887	87.6636	EXOSC5,EXOSC10,EXOSC3,EXOSC2
inositol lipid-mediated signaling (GO:0048017)	0.00038352	0.0062424	7.16489	56.3599	PDGFRB,PDGFRA,PIK3CD,PIK3CG,IGF1R,FGFR1			gene expression (GO:0010467)	0.000722692	0.00896446	2.26115	16.3538	CPSF4,MRPS15,MRPS33,CPSF3,EIF4A3,MRPL27,MRPL37,AAAS,MRPS7,MRPL10,THOC7,MRPL11,MRPS9,MRPL51,NUP85,MAGOH,SNRPG,NHP2,DRG1,POLR2I,FARSB,NUP37
positive regulation of cell differentiation (GO:0045597)	0.000390294	0.00630792	3.09191	24.2672	MEF2C,PRKCH,NOTCH1,TGFB1I1,RUNX2,CTGF,COL1A1,SFRP1,GLIPR2,PDPN,BOC,HOXB4,SNAI1,TMEM119			snoRNA 3'-end processing (GO:0031126)	0.000791945	0.00968609	23.5352	168.065	EXOSC5,EXOSC3,EXOSC2
response to ketone (GO:1901654)	0.000407637	0.00654038	9.36941	73.1295	CCL21,SLIT3,CCR7,SLIT2,CCL19			U4 snRNA 3'-end processing (GO:0034475)	0.000791945	0.00968609	23.5352	168.065	EXOSC5,EXOSC3,EXOSC2
regulation of JNK cascade (GO:0046328)	0.000416842	0.00654038	4.39443	34.201	RASSF2,CCL21,FLT4,CCR7,CCL19,RASGRP1,CTGF,IGF1R,DACT1			ribosomal large subunit assembly (GO:0000027)	0.000813366	0.00987901	7.86869	55.9804	MRPL20,MRTO4,RPF2,MRPL11,RPF1
negative regulation of platelet-derived growth factor receptor signaling pathway (GO:0010642)	0.000423084	0.00654038	14.2881	110.989	PDGFRB,PDGFRA,PTGIR,PDGFB			mitochondrial gene expression (GO:0140053)	0.00084377	0.0101776	6.06073	42.8956	MRPS15,MRPL51,MRPL12,QRSL1,MRPS7,MRPL10
dermatan sulfate proteoglycan biosynthetic process (GO:0050651)	0.000423084	0.00654038	14.2881	110.989	CSGALNACT1,VCAN,BGN,DCN			tRNA processing (GO:0008033)	0.000877386	0.0105106	5.01992	35.333	POP5,CPSF4,CSTF2,ZBTB8OS,HSD17B10,TSEN54,TRIT1
positive regulation of interleukin-4 production (GO:0032753)	0.000423084	0.00654038	14.2881	110.989	CD40LG,IRF4,PRKCQ,GATA3			small nucleolar ribonucleoprotein complex assembly (GO:0000491)	0.00116591	0.0137783	19.6117	132.462	RUVBL2,RUVBL1,TAF9
protein O-linked fucosylation (GO:0036066)	0.000423084	0.00654038	14.2881	110.989	ADAMTSL1,SPON1,MFNG,ADAMTS7			nuclear-transcribed mRNA catabolic process, exonucleolytic, 3'-5' (GO:0034427)	0.00116591	0.0137783	19.6117	132.462	EXOSC5,EXOSC3,EXOSC2
Rho protein signal transduction (GO:0007266)	0.000424626	0.00654038	4.93801	38.3402	NGFR,COL1A2,RHOJ,CDC42EP3,PDPN,RHOH,ARHGAP6,ADRA2A			interstrand cross-link repair (GO:0036297)	0.00119356	0.0140103	5.62695	37.874	EME1,UBE2T,RPA3,FANCA,RPA2,ATRIP
negative regulation of cellular process (GO:0048523)	0.000459753	0.00703422	2.1384	16.4332	NOTCH1,CTBP2,PLXND1,ZBTB46,TGFB1I1,NOTCH4,WFDC1,GATA3,ETS1,CTGF,SPN,ADAMTS1,PODXL,PDPN,ARHGDIB,DACT3,SPEG,IGFBP7,SLIT3,SLIT2,APOBEC3C,NOS3,F2R,PODN,RUNX3,SFRP1,ROR2			glial cell development (GO:0021782)	0.00136	0.0158576	9.82056	64.8184	EIF2B5,EIF2B4,EIF2B3,EIF2B1
negative regulation of smooth muscle cell proliferation (GO:0048662)	0.000490088	0.00739969	8.94307	68.1544	MEF2C,PTGIR,IGFBP5,OGN,PRKG1			transmembrane transport (GO:0055085)	0.00142489	0.0165042	2.22789	14.6008	ATP6V0B,PSMD12,PSMA5,PSMA6,PSMB7,PSMD6,PSMC5,PSMD4,PSMA1,PSMB2,PSMC3,PDZD11,PSMB3,PSMC4,PSMD3,PSMB1,PSMC2,PSME1,PSME2,SLC17A3
cardiac muscle cell development (GO:0055013)	0.000490088	0.00739969	8.94307	68.1544	PDGFRB,PDGFRA,NEXN,MYH11,SLC8A1			anatomical structure homeostasis (GO:0060249)	0.0016723	0.0190797	6.55556	41.9133	PCNA,TERT,RPA3,POLD2,RPA2
cardiac atrium development (GO:0003230)	0.000504318	0.00740718	29.4205	223.37	NOTCH1,GJA5,ENG			regulation of mitochondrial membrane potential (GO:0051881)	0.0016723	0.0190797	6.55556	41.9133	STOML2,PRELID1,ATPIF1,PARK7,SOD1
cellular response to interferon-alpha (GO:0035457)	0.000504318	0.00740718	29.4205	223.37	AXL,PYHIN1,GATA3			cellular response to DNA damage stimulus (GO:0006974)	0.00167997	0.0190797	2.30419	14.7214	RFC4,MCM7,RFC2,SUV39H1,TAF9,FANCA,BRCA1,PARK7,AATF,APTX,RAD51C,RECQL5,UBE2T,CHEK1,POLD2,ATRIP,MEN1,MUTYH
negative regulation of platelet-derived growth factor receptor-beta signaling pathway (GO:2000587)	0.000504318	0.00740718	29.4205	223.37	PDGFRB,PDGFRA,PDGFB			mRNA catabolic process (GO:0006402)	0.00190268	0.0214696	6.34376	39.7404	EXOSC10,MRTO4,CNOT10,LSM5,LSM4
norepinephrine biosynthetic process (GO:0042421)	0.000504318	0.00740718	29.4205	223.37	MOXD1,HAND2,GATA3			recombinational repair (GO:0000725)	0.00195769	0.0218487	4.31199	26.8895	RAD51C,RECQL5,RPA3,NSMCE2,NSMCE1,RPA2,BRCA1
negative regulation of STAT cascade (GO:1904893)	0.000506722	0.00740718	6.75477	51.2522	LRRC15,FLRT2,BGN,PODN,DCN,ASPN			rRNA modification (GO:0000154)	0.00197375	0.0218487	8.72849	54.3595	TRMT112,NSUN4,NHP2,FTSJ3
cellular response to organic substance (GO:0071310)	0.000519437	0.00754499	3.573	27.0218	SFRP1,RAMP2,IGFBP5,DPYSL3,PDGFB,HCLS1,CCR7,SLIT3,SLIT2,TMEM173,ADRA2A			ncRNA catabolic process (GO:0034661)	0.00197375	0.0218487	8.72849	54.3595	EXOSC5,EXOSC10,EXOSC3,EXOSC2
leukocyte tethering or rolling (GO:0050901)	0.00055302	0.00778639	13.0968	98.2273	SPN,SELP,SELPLG,ITGA4			regulation of carbohydrate catabolic process (GO:0043470)	0.00215544	0.0237098	6.1452	37.7301	EIF6,NUP85,PRKAG1,AAAS,NUP37
leukocyte adhesion to vascular endothelial cell (GO:0061756)	0.00055302	0.00778639	13.0968	98.2273	SPN,SELP,SELPLG,ITGA4			replicative senescence (GO:0090399)	0.00220629	0.0239677	14.7072	89.956	TERT,CDKN2A,CHEK1
T cell migration (GO:0072678)	0.00055302	0.00778639	13.0968	98.2273	ZAP70,PIK3CD,PIK3CG,MYO1G			rRNA base methylation (GO:0070475)	0.00220629	0.0239677	14.7072	89.956	TRMT112,EMG1,NSUN5
positive regulation of cell migration involved in sprouting angiogenesis (GO:0090050)	0.00055302	0.00778639	13.0968	98.2273	AKT3,RHOJ,PTGS2,HDAC7			mRNA 3'-end processing (GO:0031124)	0.00248509	0.0268298	4.11828	24.6992	CPSF4,CPSF3,EIF4A3,MAGOH,CSTF2,SSU72,THOC7
cardiac epithelial to mesenchymal transition (GO:0060317)	0.00055302	0.00778639	13.0968	98.2273	HEYL,NOTCH1,SPRY1,ENG			DNA-dependent DNA replication (GO:0006261)	0.00267045	0.0286152	4.7247	27.9962	GINS2,POLA2,RFC4,RFC2,PRIM1,POLD2
cAMP-mediated signaling (GO:0019933)	0.000560774	0.00784742	4.71618	35.3062	PTGIR,RAMP2,CALCRL,GPR65,PTGER2,ADCY4,ADCY3,ADCY5			negative regulation of phosphorylation (GO:0042326)	0.00268319	0.0286152	4.05751	24.0235	CDKN2C,CDKN2A,NPRL2,PARK7,TARDBP,CDK5RAP3,MEN1
cellular response to ketone (GO:1901655)	0.000584481	0.00803223	8.5538	63.6812	SFRP1,GNG2,PTGER2,ADCY3,ADCY5			regulation of coenzyme metabolic process (GO:0051196)	0.00273302	0.02897	5.78313	34.134	EIF6,NUP85,PRKAG1,AAAS,NUP37
cGMP metabolic process (GO:0046068)	0.000584481	0.00803223	8.5538	63.6812	GUCY1A3,ADCY4,ADCY3,PDE5A,ADCY5			histone mRNA metabolic process (GO:0008334)	0.0027562	0.0290397	7.85484	46.2956	LSM10,EXOSC10,CPSF3,SNRPG
ventricular septum development (GO:0003281)	0.000584481	0.00803223	8.5538	63.6812	HEYL,NOTCH1,GJA5,GATA3,ZFPM2			rRNA 3'-end processing (GO:0031125)	0.00288743	0.0297066	13.0724	76.4396	EXOSC5,EXOSC3,EXOSC2
response to interleukin-1 (GO:0070555)	0.000613288	0.00837795	4.64658	34.3693	SFRP1,PTGIS,CCL22,CCL21,IRAK3,CCL19,ADAMTS12,ADAMTS7			kinetochore organization (GO:0051383)	0.00288743	0.0297066	13.0724	76.4396	CDT1,CENPW,CENPH
axon guidance (GO:0007411)	0.000635681	0.00863247	3.25971	23.9941	EFNB2,EPHA4,NGFR,EFNB3,CXCL12,PLXND1,SEMA3C,PIK3CD,PRKCQ,SLIT3,SLIT2,GLI2			positive regulation of peptidase activity (GO:0010952)	0.00288743	0.0297066	13.0724	76.4396	PRELID1,PSME1,PSME2
branching morphogenesis of an epithelial tube (GO:0048754)	0.000658698	0.00889242	6.38899	46.8009	COL4A1,NOTCH4,TCF21,SLIT2,GLI2,ENG			ribosomal subunit export from nucleus (GO:0000054)	0.00288743	0.0297066	13.0724	76.4396	ZNF593,EIF6,RAN
positive regulation of cellular biosynthetic process (GO:0031328)	0.000672366	0.00902386	3.23737	23.648	PDGFRB,PDGFRA,ZEB2,CCL21,PDGFB,FAM129A,CCL19,VIM,PTGS2,KLF2,IGF1R,GLI2			regulation of phosphorylation (GO:0042325)	0.00302805	0.030791	3.23107	18.7397	CDKN2C,EIF6,MCM7,NUP85,CDKN2A,GLMN,PRKAG1,AAAS,NUP37
regulation of neutrophil chemotaxis (GO:0090022)	0.000691876	0.0091256	8.19697	59.642	CCL21,CCR7,SLIT2,CCL19,JAM3			RNA export from nucleus (GO:0006405)	0.00302805	0.030791	3.23107	18.7397	CPSF4,NUP85,CPSF3,EIF4A3,MAGOH,AAAS,THOC7,RAN,NUP37
B cell proliferation (GO:0042100)	0.000691876	0.0091256	8.19697	59.642	CD79A,MEF2C,PTPRC,CD40LG,MS4A1			response to peptide hormone (GO:0043434)	0.00306034	0.0309395	5.6176	32.5216	EIF2B5,EIF2B4,EIF2B3,EIF6,EIF2B1
respiratory system development (GO:0060541)	0.000691876	0.0091256	8.19697	59.642	BASP1,FOXF1,PDPN,TCF21,GLI2			regulation of cellular response to heat (GO:1900034)	0.0033507	0.0336803	3.88547	22.1417	DNAJC7,NUP85,RPA3,MLST8,RPA2,AAAS,NUP37
platelet-derived growth factor receptor signaling pathway (GO:0048008)	0.000708972	0.00929767	12.0887	87.6636	PDGFRB,PDGFRA,PDGFB,PLAT			telomere organization (GO:0032200)	0.00341501	0.0341306	5.46128	31.0177	PCNA,TERT,RPA3,POLD2,RPA2
cell morphogenesis involved in neuron differentiation (GO:0048667)	0.000723452	0.00938035	4.04342	29.2399	MEF2C,LUM,MAP1B,MAP1A,OGN,PRELP,SLIT3,SLIT2,FMOD			mRNA-containing ribonucleoprotein complex export from nucleus (GO:0071427)	0.00360257	0.0358005	3.43019	19.2986	CPSF4,NUP85,CPSF3,EIF4A3,MAGOH,AAAS,THOC7,NUP37
negative regulation of cell motility (GO:2000146)	0.000723452	0.00938035	4.04342	29.2399	SFRP1,JAG1,IGFBP5,DPYSL3,ARAP3,GATA3,SLIT2,PODN,ENG			signal transduction involved in DNA damage checkpoint (GO:0072422)	0.00368449	0.0362238	11.7646	65.9243	CHEK1,BRCA1,PRPF19
regulation of T cell activation (GO:0050863)	0.000746815	0.00957509	6.22054	44.786	LCK,PTPN22,PRKCQ,JAK3,LAX1,CCR2			regulation of histone acetylation (GO:0035065)	0.003728	0.0362238	7.14003	39.9262	RUVBL2,CHEK1,BRCA1,NOC2L
positive regulation of actin filament bundle assembly (GO:0032233)	0.000746815	0.00957509	6.22054	44.786	ARHGEF10,SFRP1,FHOD1,SYNPO2,GPR65,CTGF			snRNA 3'-end processing (GO:0034472)	0.003728	0.0362238	7.14003	39.9262	TOE1,EXOSC5,EXOSC3,EXOSC2
regulation of vascular associated smooth muscle cell migration (GO:1904752)	0.000791945	0.00981127	23.5352	168.065	MEF2C,PDGFB,PRKG1			RNA biosynthetic process (GO:0032774)	0.003728	0.0362238	7.14003	39.9262	PRMT5,TERT,TAF12,PRIM1
cell migration involved in heart development (GO:0060973)	0.000791945	0.00981127	23.5352	168.065	PDGFRB,NOTCH1,DCHS1			RNA 3'-end processing (GO:0031123)	0.00411392	0.0397528	4.29407	23.589	CPSF4,CPSF3,EIF4A3,MAGOH,CSTF2,THOC7
cellular response to prostaglandin E stimulus (GO:0071380)	0.000791945	0.00981127	23.5352	168.065	SFRP1,GNG2,PTGER2			response to hexose (GO:0009746)	0.00429112	0.0412372	6.82924	37.2276	EIF2B5,EIF2B4,EIF2B3,EIF2B1
T-helper 17 cell differentiation (GO:0072539)	0.000791945	0.00981127	23.5352	168.065	IRF4,SLAMF6,LY9			peptide biosynthetic process (GO:0043043)	0.00445606	0.0425883	2.66861	14.4465	MRPS15,MRPS9,MRPL51,MRPS33,NHP2,MRPL27,MRPL37,MRPS7,MRPL10,MRPL11,FARSB
basement membrane organization (GO:0071711)	0.000791945	0.00981127	23.5352	168.065	RAMP2,FLRT2,COL4A1			regulation of cellular response to stress (GO:0080135)	0.00457541	0.0432562	3.28659	17.705	CHCHD2,DNAJC7,NUP85,RPA3,MLST8,RPA2,AAAS,NUP37
regulation of dendritic cell antigen processing and presentation (GO:0002604)	0.000791945	0.00981127	23.5352	168.065	CCL21,CCR7,CCL19			mRNA transport (GO:0051028)	0.00457541	0.0432562	3.28659	17.705	CPSF4,NUP85,CPSF3,EIF4A3,MAGOH,AAAS,THOC7,NUP37
positive regulation of T cell proliferation (GO:0042102)	0.000795162	0.00981127	5.11314	36.4923	PTPRC,CD40LG,CD6,CCL19,CD3E,JAK3,CCR2			DNA modification (GO:0006304)	0.00460303	0.0432834	10.6945	57.5477	EXOSC5,EXOSC3,MUTYH
regulation of cell migration involved in sprouting angiogenesis (GO:0090049)	0.000813366	0.00987659	7.86869	55.9804	NOTCH1,AKT3,RHOJ,PTGS2,HDAC7			mRNA export from nucleus (GO:0006406)	0.00484746	0.045338	3.25254	17.3337	CPSF4,NUP85,CPSF3,EIF4A3,MAGOH,AAAS,THOC7,NUP37
aminoglycan metabolic process (GO:0006022)	0.000813366	0.00987659	7.86869	55.9804	VCAN,BGN,XYLT1,HSPG2,DCN			protein K11-linked ubiquitination (GO:0070979)	0.0049089	0.0456684	6.54435	34.7944	ANAPC7,UBE2T,ANAPC5,ANAPC11
phosphatidylinositol 3-kinase signaling (GO:0014065)	0.000813366	0.00987659	7.86869	55.9804	PIK3CD,GATA3,PIK3CG,PIK3R5,IGF1R			regulation of generation of precursor metabolites and energy (GO:0043467)	0.00564203	0.0519916	4.79404	24.8212	EIF6,NUP85,PRKAG1,AAAS,NUP37
T cell receptor signaling pathway (GO:0050852)	0.000837342	0.0100857	3.15096	22.3254	ITK,ZAP70,PTPRC,LCK,INPP5D,PIK3CD,PRKCQ,PTPN22,LCP2,GATA3,CD3E,CARD11			regulation of mitotic metaphase/anaphase transition (GO:0030071)	0.00564802	0.0519916	9.80282	50.7438	NSMCE2,ANAPC5,ANAPC11
peptidyl-tyrosine autophosphorylation (GO:0038083)	0.00084377	0.0100857	6.06073	42.8956	ITK,ZAP70,LCK,SLA,JAK3,IGF1R			regulation of cyclin-dependent protein serine/threonine kinase activity (GO:0000079)	0.0065254	0.0594423	3.87051	19.4766	CDKN2C,CDKN2A,CKS2,CDK5RAP3,CKS1B,MEN1
negative regulation of ossification (GO:0030279)	0.00084377	0.0100857	6.06073	42.8956	ECM1,MEF2C,SFRP1,NOTCH1,CHSY1,HDAC7			cellular response to UV (GO:0034644)	0.0065254	0.0594423	3.87051	19.4766	PCNA,KDM1A,RUVBL2,CHEK1,HYAL3,NOC2L
positive regulation of stress-activated MAPK cascade (GO:0032874)	0.000864465	0.0102265	4.38753	30.947	RASSF2,CCL21,FLT4,HAND2,CCR7,CCL19,RASGRP1,CTGF			histone H2A acetylation (GO:0043968)	0.0068238	0.0615197	9.04829	45.1269	RUVBL2,RUVBL1,DMAP1
regulation of hydrolase activity (GO:0051336)	0.000864465	0.0102265	4.38753	30.947	SYDE1,EPHA4,NTRK2,FGD5,PLXND1,STMN3,PRKG1,EPHA3			heme biosynthetic process (GO:0006783)	0.0068238	0.0615197	9.04829	45.1269	UROD,ATPIF1,HMBS
negative regulation of cell proliferation (GO:0008285)	0.000874331	0.0102735	2.32714	16.3878	PTGIR,NOTCH1,CTBP2,IGFBP5,NOS3,TGFB1I1,F2R,NLRC3,GATA3,GATA2,PODN,RUNX3,ETS1,SFRP1,ADAMTS1,PDPN,OGN,SPEG,IGFBP7,ROR2			nucleobase-containing small molecule interconversion (GO:0015949)	0.00711269	0.0637953	5.81631	28.7667	DTYMK,AK2,TXN,NME1
regulation of T cell proliferation (GO:0042129)	0.000877386	0.0102735	5.01992	35.333	SPN,PTPRC,CD40LG,CD6,CCL19,CD3E,JAK3			RNA methylation (GO:0001510)	0.007385	0.0658999	4.46648	21.9229	TRMT112,NSUN4,NSUN5,METTL2A,FTSJ3
regulation of smooth muscle cell migration (GO:0014910)	0.000893643	0.0104107	11.2247	78.7994	PDGFRB,IGFBP5,PDGFB,SLIT2			negative regulation of reactive oxygen species metabolic process (GO:2000378)	0.00813412	0.0722162	8.40155	40.4256	PARK7,BRCA1,AATF
negative regulation of cell migration (GO:0030336)	0.000927061	0.0107455	3.56481	24.8948	SFRP1,COL3A1,JAG1,IGFBP5,DPYSL3,ARHGDIB,ARAP3,SLIT2,PODN,ENG			nuclear import (GO:0051170)	0.0086182	0.075782	3.63158	17.2641	IPO13,NUP85,CSE1L,SNRPG,GEMIN6,RAN
negative regulation of JAK-STAT cascade (GO:0046426)	0.00106653	0.0123	5.76449	39.4484	LRRC15,FLRT2,BGN,PODN,DCN,ASPN			positive regulation of DNA-directed DNA polymerase activity (GO:1900264)	0.00875241	0.075782	19.5743	92.7514	RFC4,RFC2
cellular response to glucagon stimulus (GO:0071377)	0.00110314	0.0125462	7.28507	49.6084	GNG2,ADCY4,GNB4,ADCY3,ADCY5			protein localization to nucleolus (GO:1902570)	0.00875241	0.075782	19.5743	92.7514	RPF2,RAN
cyclic nucleotide biosynthetic process (GO:0009190)	0.00110975	0.0125462	10.4758	71.2734	GUCY1A3,ADCY4,ADCY3,ADCY5			tRNA catabolic process (GO:0016078)	0.00875241	0.075782	19.5743	92.7514	EXOSC3,EXOSC2
endocardial cushion development (GO:0003197)	0.00110975	0.0125462	10.4758	71.2734	HEYL,NOTCH1,FOXF1,ENG			regulation of DNA-directed DNA polymerase activity (GO:1900262)	0.00875241	0.075782	19.5743	92.7514	RFC4,RFC2
macromolecule biosynthetic process (GO:0009059)	0.00110975	0.0125462	10.4758	71.2734	COL1A1,PTPRC,COL5A1,GLT8D2			tRNA-containing ribonucleoprotein complex export from nucleus (GO:0071431)	0.00889498	0.0758894	5.41463	25.5693	NUP85,AAAS,RAN,NUP37
regulation of JAK-STAT cascade (GO:0046425)	0.00116486	0.0128027	4.75953	32.1514	LRRC15,NOTCH1,FLRT2,BGN,PODN,DCN,ASPN			tRNA export from nucleus (GO:0006409)	0.00889498	0.0758894	5.41463	25.5693	NUP85,AAAS,RAN,NUP37
negative regulation of cell adhesion (GO:0007162)	0.00116486	0.0128027	4.75953	32.1514	SPN,NOTCH1,JAG1,PTPRC,PLXND1,PODXL,ARHGDIB			regulation of DNA recombination (GO:0000018)	0.00889498	0.0758894	5.41463	25.5693	KDM1A,CHEK1,RPA2,KPNA2
embryonic digestive tract morphogenesis (GO:0048557)	0.00116591	0.0128027	19.6117	132.462	PDGFRA,FOXF1,TCF21			mitochondrion organization (GO:0007005)	0.00943447	0.0800299	2.51436	11.7254	IMMP1L,CHCHD2,STOML2,TERT,PARK7,PHB,SSBP1,ATAD3A,HSD17B10,ATPAF1
regulation of platelet-derived growth factor receptor-beta signaling pathway (GO:2000586)	0.00116591	0.0128027	19.6117	132.462	PDGFRB,PDGFRA,PDGFB			regulation of DNA binding (GO:0051101)	0.00947181	0.0800299	4.18074	19.4799	CDT1,KDM1A,CDCA5,TXN,NME1
Notch signaling involved in heart development (GO:0061314)	0.00116591	0.0128027	19.6117	132.462	NOTCH1,JAG1,SNAI1			porphyrin-containing compound biosynthetic process (GO:0006779)	0.00958222	0.0805736	7.84105	36.444	UROD,ATPIF1,HMBS
atrioventricular valve development (GO:0003171)	0.00116591	0.0128027	19.6117	132.462	HEYL,NOTCH1,GJA5			nucleic acid phosphodiester bond hydrolysis (GO:0090305)	0.00982752	0.0819453	3.52281	16.2844	RFC4,PCNA,RFC2,RPA3,POLD2,RPA2
stem cell differentiation (GO:0048863)	0.00127374	0.0137889	7.02453	46.8241	MEF2C,SFRP1,PTPRC,HOXB4,MEOX1			regulation of double-strand break repair (GO:2000779)	0.00988591	0.0819453	5.23387	24.1629	KDM1A,WDR70,CHEK1,RPA2
positive regulation of cell-matrix adhesion (GO:0001954)	0.00127374	0.0137889	7.02453	46.8241	SFRP1,COL16A1,CCL21,CCR7,TEK			response to peptide (GO:1901652)	0.00988591	0.0819453	5.23387	24.1629	EIF2B5,EIF2B4,EIF2B3,EIF2B1
regulation of interleukin-12 production (GO:0032655)	0.00127374	0.0137889	7.02453	46.8241	CD40LG,CCR7,IRAK3,CCL19,JAK3			mitochondrial respiratory chain complex assembly (GO:0033108)	0.0108983	0.0898783	3.0622	13.8386	IMMP1L,NDUFB10,NDUFB6,NDUFA12,COX17,ACAD9,NDUFAF2
positive regulation of T cell migration (GO:2000406)	0.00136	0.0145851	9.82056	64.8184	SPN,CXCL12,CCL21,CCR2			tRNA transport (GO:0051031)	0.0109457	0.0898783	5.06478	22.8665	NUP85,AAAS,RAN,NUP37
eye morphogenesis (GO:0048592)	0.00136	0.0145851	9.82056	64.8184	ALDH1A3,EFEMP1,COL5A1,FBN1			intracellular transport of virus (GO:0075733)	0.0110688	0.0900358	4.00969	18.0581	NUP85,KPNA2,AAAS,RAN,NUP37
positive regulation of epithelial cell proliferation (GO:0050679)	0.0014583	0.0154734	3.62895	23.6988	PPP1R16B,SFRP1,ECM1,EGR3,FLT4,AKT3,PDGFB,VEGFC,TEK			transport of virus (GO:0046794)	0.0110688	0.0900358	4.00969	18.0581	NUP85,KPNA2,AAAS,RAN,NUP37
negative regulation of endothelial cell migration (GO:0010596)	0.00146306	0.0154734	6.78196	44.2674	MEF2C,NOTCH1,SLIT2,VASH1,DCN			purine ribonucleotide biosynthetic process (GO:0009152)	0.011153	0.0900358	3.42035	15.3781	ACOT7,PPCS,DCAKD,ATP5H,ATP5G1,COASY
response to glucagon (GO:0033762)	0.00146306	0.0154734	6.78196	44.2674	GNG2,ADCY4,GNB4,ADCY3,ADCY5			maturation of 5.8S rRNA from tricistronic rRNA transcript (SSU-rRNA, 5.8S rRNA, LSU-rRNA) (GO:0000466)	0.0111708	0.0900358	7.3506	33.0369	EXOSC3,EXOSC2,FTSJ3
regulation of phospholipase C activity (GO:1900274)	0.00163478	0.0169765	16.8091	107.852	PDGFRB,PDGFRA,FGFR1			regulation of gene silencing by RNA (GO:0060966)	0.0119322	0.092232	3.92929	17.4009	NUP85,AAAS,POLR2I,RAN,NUP37
positive regulation of calcium ion import (GO:0090280)	0.00163478	0.0169765	16.8091	107.852	PDGFRB,CXCL12,PDGFB			regulation of posttranscriptional gene silencing (GO:0060147)	0.0119322	0.092232	3.92929	17.4009	NUP85,AAAS,POLR2I,RAN,NUP37
central nervous system projection neuron axonogenesis (GO:0021952)	0.00163478	0.0169765	16.8091	107.852	EPHA4,SLIT2,GLI2			exonucleolytic trimming to generate mature 3'-end of 5.8S rRNA from tricistronic rRNA transcript (SSU-rRNA, 5.8S rRNA, LSU-rRNA) (GO:0000467)	0.0120517	0.092232	15.6586	69.1885	EXOSC3,EXOSC2
pulmonary valve development (GO:0003177)	0.00163478	0.0169765	16.8091	107.852	HEYL,NOTCH1,JAG1			rRNA-containing ribonucleoprotein complex export from nucleus (GO:0071428)	0.0120517	0.092232	15.6586	69.1885	EIF6,RAN
positive regulation of leukocyte cell-cell adhesion (GO:1903039)	0.00164711	0.0170275	9.24241	59.2321	LCK,PRKCQ,ETS1,CCR2			exonucleolytic trimming involved in rRNA processing (GO:0000459)	0.0120517	0.092232	15.6586	69.1885	EXOSC3,EXOSC2
negative regulation of protein kinase activity (GO:0006469)	0.00165993	0.0170575	3.55601	22.7619	PREX1,LRRC15,PTPRC,FLRT2,BGN,PODN,DCN,ASPN,IGF1R			translational readthrough (GO:0006451)	0.0120517	0.092232	15.6586	69.1885	EEFSEC,TRNAU1AP
regulation of endothelial cell apoptotic process (GO:2000351)	0.0016723	0.0170575	6.55556	41.9133	RAMP2,CD40LG,GATA3,TEK,GATA2			positive regulation of autophagy of mitochondrion (GO:1903599)	0.0120517	0.092232	15.6586	69.1885	ATPIF1,PARK7
endothelial cell migration (GO:0043542)	0.0016723	0.0170575	6.55556	41.9133	EGR3,PLXND1,FAP,NOS3,PLEKHG5			regulation of histone H3-K9 acetylation (GO:2000615)	0.0120517	0.092232	15.6586	69.1885	CHEK1,BRCA1
positive regulation of multicellular organismal process (GO:0051240)	0.00177657	0.0180408	2.72745	17.2732	PRKCH,NOTCH1,TGFB1I1,PDGFB,ADRA2A,COL1A1,SYDE1,GLIPR2,HAND2,PDPN,SNAI1,TMEM119,CARD11			lysosomal lumen acidification (GO:0007042)	0.0120517	0.092232	15.6586	69.1885	TMEM199,CLN6
cell-matrix adhesion (GO:0007160)	0.00186184	0.0187408	3.85049	24.2049	CD96,COL3A1,ITGA4,CCL21,ITGA11,EMILIN1,ADAMTS12,FBLN5			selenocysteine incorporation (GO:0001514)	0.0120517	0.092232	15.6586	69.1885	EEFSEC,TRNAU1AP
positive regulation of response to external stimulus (GO:0032103)	0.00186184	0.0187408	3.85049	24.2049	PDGFRB,THBD,CCL21,PDGFB,CCL19,ETS1,SCARF1,CCR2			negative regulation of cyclin-dependent protein serine/threonine kinase activity involved in G1/S transition of mitotic cell cycle (GO:0031658)	0.0120517	0.092232	15.6586	69.1885	CDKN2C,CDKN2A
regulation of filopodium assembly (GO:0051489)	0.00190268	0.0189855	6.34376	39.7404	PPP1R16B,CCL21,MYO10,DPYSL3,CCR7			regulation of ubiquitin protein ligase activity (GO:1904666)	0.0120761	0.092232	4.90625	21.6686	MAD2L2,ANAPC7,ANAPC5,ANAPC11
negative regulation of blood coagulation (GO:0030195)	0.00190268	0.0189855	6.34376	39.7404	THBD,PDGFRA,NOS3,PDGFB,PLAT			chromosome organization (GO:0051276)	0.0128403	0.0972666	3.85205	16.7763	CDT1,COPS6,CENPW,CENPH,GPS1
positive regulation of lymphocyte proliferation (GO:0050671)	0.00195769	0.019441	4.31199	26.8895	MEF2C,PTPRC,CD40LG,CD6,CCL19,CD3E,JAK3			vacuolar acidification (GO:0007035)	0.0129021	0.0972666	6.91786	30.0952	TMEM199,ATP6V0B,CLN6
regulation of calcium ion import (GO:0090279)	0.00197375	0.019441	8.72849	54.3595	PDGFRB,PLN,CXCL12,PDGFB			hydrogen peroxide metabolic process (GO:0042743)	0.0129021	0.0972666	6.91786	30.0952	PRDX1,PARK7,SOD1
activation of phospholipase C activity (GO:0007202)	0.00197375	0.019441	8.72849	54.3595	ITK,EDNRA,S1PR4,PLCB2			regulation of glycolytic process (GO:0006110)	0.0137938	0.103543	3.77778	16.1822	EIF6,NUP85,PRKAG1,AAAS,NUP37
negative regulation of kinase activity (GO:0033673)	0.00199767	0.0195925	3.8039	23.6442	PREX1,LRRC15,PTPRC,FLRT2,BGN,PODN,DCN,ASPN			mitochondrial ATP synthesis coupled proton transport (GO:0042776)	0.014778	0.110265	6.5332	27.5349	STOML2,ATP5H,ATP5G1
adenylate cyclase-modulating G-protein coupled receptor signaling pathway (GO:0007188)	0.00200629	0.0195934	3.18894	19.808	PTGIR,RAMP2,GABBR1,CALCRL,GPR65,PTGER2,ADCY4,ADCY3,ADRA2A,ADCY5			protein import into nucleus (GO:0006606)	0.0148155	0.110265	2.86993	12.0884	IPO13,NCKIPSD,NUP85,CSE1L,AKR1C3,KPNA2,RAN
positive regulation of signal transduction (GO:0009967)	0.0021125	0.0205432	2.67037	16.4492	JAG1,NOTCH1,PTGIS,CTBP2,PRKCB,GATA3,SULF2,SFRP1,PTPRC,AXL,CD226,TEK,DACT1			nucleic acid metabolic process (GO:0090304)	0.0150101	0.11124	3.18842	13.3883	RECQL5,ERI3,TK1,KPNA2,POLR2I,RAN
antigen receptor-mediated signaling pathway (GO:0050851)	0.00214889	0.0207518	2.46119	15.1186	ITK,MEF2C,PRKCB,PIK3CD,PTPN22,GATA3,CD3E,CD79A,ZAP70,PTPRC,LCK,INPP5D,PRKCQ,LCP2,CARD11			peptidyl-cysteine modification (GO:0018198)	0.0158049	0.113086	13.0482	54.1165	CHCHD4,PARK7
positive regulation of stress fiber assembly (GO:0051496)	0.00215544	0.0207518	6.1452	37.7301	ARHGEF10,SFRP1,FHOD1,GPR65,CTGF			aminoglycoside antibiotic metabolic process (GO:0030647)	0.0158049	0.113086	13.0482	54.1165	AKR7A2,AKR1C3
cellular response to prostaglandin stimulus (GO:0071379)	0.00220629	0.0207518	14.7072	89.956	SFRP1,GNG2,PTGER2			ribosomal large subunit export from nucleus (GO:0000055)	0.0158049	0.113086	13.0482	54.1165	ZNF593,RAN
embryonic eye morphogenesis (GO:0048048)	0.00220629	0.0207518	14.7072	89.956	ALDH1A3,EFEMP1,FBN1			daunorubicin metabolic process (GO:0044597)	0.0158049	0.113086	13.0482	54.1165	AKR7A2,AKR1C3
negative regulation of leukocyte cell-cell adhesion (GO:1903038)	0.00220629	0.0207518	14.7072	89.956	PTPN22,JAK3,LAX1			protein K6-linked ubiquitination (GO:0085020)	0.0158049	0.113086	13.0482	54.1165	UBE2T,BRCA1
positive regulation of glycoprotein biosynthetic process (GO:0010560)	0.00220629	0.0207518	14.7072	89.956	CCL21,CCR7,CCL19			negative regulation of centriole replication (GO:0046600)	0.0158049	0.113086	13.0482	54.1165	BRCA1,CDK5RAP2
cyclooxygenase pathway (GO:0019371)	0.00220629	0.0207518	14.7072	89.956	PTGIS,PTGS2,PTGDS			doxorubicin metabolic process (GO:0044598)	0.0158049	0.113086	13.0482	54.1165	AKR7A2,AKR1C3
regulation of blood vessel endothelial cell proliferation involved in sprouting angiogenesis (GO:1903587)	0.00220629	0.0207518	14.7072	89.956	PPP1R16B,NGFR,APLNR			mitochondrial tRNA modification (GO:0070900)	0.0158049	0.113086	13.0482	54.1165	HSD17B10,TRIT1
regulation of axonogenesis (GO:0050770)	0.00243474	0.0227744	4.82137	29.0146	EPHA4,NGFR,NTRK2,EFNB3,PLXND1,SLIT2			positive regulation of binding (GO:0051099)	0.0158799	0.113086	3.14575	13.0319	CDT1,TERT,TXN,RAN,MEN1,NME1
positive regulation of cell proliferation (GO:0008284)	0.00244118	0.0227744	2.07751	12.4968	PDGFRB,NTRK2,PDGFRA,MEF2C,PRKCH,NOTCH1,FLT4,F2R,PDGFB,VEGFC,ADRA2A,IGF1R,EFNB2,SFRP1,PTPRC,CCND2,TMEM119,HCLS1,IL7R,TSPYL5,FGFR1			mitotic DNA damage checkpoint (GO:0044773)	0.0159058	0.113086	4.48502	18.5728	TIPIN,EME1,RPA2,CDK5RAP3
axon development (GO:0061564)	0.00245247	0.0227871	3.67064	22.063	LUM,MAP1B,MAP1A,OGN,PRELP,SLIT3,SLIT2,FMOD			cytokine-mediated signaling pathway (GO:0019221)	0.0169624	0.12011	1.63539	6.66707	PSMD12,IFI6,IFI35,PSMB7,PSMD6,PSMD4,PSMB2,PSMB3,PSMD3,PSMB1,JAGN1,TALDO1,ISG15,SOD1,PSMA5,PSMA6,PSMC5,PSMC3,PSMA1,OAS1,PSMC4,PSMC2,PSME1,PSME2,SQSTM1
chordate embryonic development (GO:0043009)	0.00267045	0.0247125	4.7247	27.9962	COL1A1,FOXF1,GATA3,DACT1,SULF2,FGFR1			regulation of cholesterol biosynthetic process (GO:0045540)	0.0173331	0.121749	4.36022	17.6813	NFYC,PMVK,RAN,SOD1
negative regulation of apoptotic process (GO:0043066)	0.00269211	0.0248129	1.98696	11.7577	PDGFRB,NGFR,NTRK2,EPHA4,PDGFRA,MEF2C,PRKCH,NOTCH1,EGR3,FLT4,F2R,IGF1R,SFRP1,CD40LG,CCND2,AXL,PDPN,HCLS1,ROR2,TEK,EVI2B,EPHA3,FGFR1			regulation of viral transcription (GO:0046782)	0.0173331	0.121749	4.36022	17.6813	PSMC3,GTF2B,SUPT4H1,POLR2I
camera-type eye development (GO:0043010)	0.0027562	0.0250019	7.85484	46.2956	ALDH1A3,EFEMP1,CACNA1C,FBN1			regulation of translation (GO:0006417)	0.0185925	0.130073	2.14904	8.56393	EIF2B4,EIF6,NUP85,EIF4A3,MAPKAPK5,CNOT10,AAAS,POLR2I,RAN,EIF3B,NUP37
negative regulation of endothelial cell apoptotic process (GO:2000352)	0.0027562	0.0250019	7.85484	46.2956	RAMP2,GATA3,TEK,GATA2			regulation of cell cycle G2/M phase transition (GO:1902749)	0.0186969	0.130283	3.02429	12.0349	DCTN3,HAUS5,HMMR,TUBG1,CDK5RAP2,HAUS1
negative regulation of interleukin-6 production (GO:0032715)	0.0027562	0.0250019	7.85484	46.2956	SYT11,PTPN22,NLRC3,IRAK3			spliceosomal complex assembly (GO:0000245)	0.0188377	0.130743	4.24215	16.8494	SNRPG,PRPF19,TXNL4A,LSM4
cGMP biosynthetic process (GO:0006182)	0.0027562	0.0250019	7.85484	46.2956	GUCY1A3,ADCY4,ADCY3,ADCY5			regulation of proteolysis involved in cellular protein catabolic process (GO:1903050)	0.0189683	0.131129	5.87928	23.3112	ATPIF1,PSME1,PSME2
cardiac right ventricle morphogenesis (GO:0003215)	0.00288743	0.0251509	13.0724	76.4396	JAG1,GATA3,ZFPM2			negative regulation of response to reactive oxygen species (GO:1901032)	0.0199875	0.133428	11.1836	43.7575	TXN,PARK7
negative regulation of chondrocyte differentiation (GO:0032331)	0.00288743	0.0251509	13.0724	76.4396	EFEMP1,ADAMTS12,ADAMTS7			negative regulation of mitotic nuclear division (GO:0045839)	0.0199875	0.133428	11.1836	43.7575	CHEK1,AURKAIP1
positive regulation of cardiocyte differentiation (GO:1905209)	0.00288743	0.0251509	13.0724	76.4396	EFNB2,MEF2C,SEMA3C			ATP synthesis coupled electron transport (GO:0042773)	0.0199875	0.133428	11.1836	43.7575	NDUFB6,NDUFA12
positive regulation of pseudopodium assembly (GO:0031274)	0.00288743	0.0251509	13.0724	76.4396	CCL21,CDC42EP3,CCR7			maturation of LSU-rRNA from tricistronic rRNA transcript (SSU-rRNA, 5.8S rRNA, LSU-rRNA) (GO:0000463)	0.0199875	0.133428	11.1836	43.7575	RPF2,FTSJ3
regulation of pseudopodium assembly (GO:0031272)	0.00288743	0.0251509	13.0724	76.4396	CCL21,CDC42EP3,CCR7			mitochondrial protein processing (GO:0034982)	0.0199875	0.133428	11.1836	43.7575	IMMP1L,STOML2
collagen metabolic process (GO:0032963)	0.00288743	0.0251509	13.0724	76.4396	COL1A1,TNXB,COL5A1			negative regulation of transcription by competitive promoter binding (GO:0010944)	0.0199875	0.133428	11.1836	43.7575	MAD2L2,PHB
regulation of vascular endothelial cell proliferation (GO:1905562)	0.00288743	0.0251509	13.0724	76.4396	MEF2C,AKT3,FGFR1			nuclear RNA surveillance (GO:0071027)	0.0199875	0.133428	11.1836	43.7575	EXOSC5,EXOSC10
negative regulation of fibroblast growth factor receptor signaling pathway (GO:0040037)	0.00288743	0.0251509	13.0724	76.4396	SPRY1,GATA3,SULF2			negative regulation of DNA-templated transcription, elongation (GO:0032785)	0.0199875	0.133428	11.1836	43.7575	RECQL5,SUPT4H1
dermatan sulfate biosynthetic process (GO:0030208)	0.00288743	0.0251509	13.0724	76.4396	VCAN,BGN,DCN			negative regulation of peptidyl-lysine acetylation (GO:2000757)	0.0199875	0.133428	11.1836	43.7575	BRCA1,NOC2L
negative regulation of androgen receptor signaling pathway (GO:0060766)	0.00288743	0.0251509	13.0724	76.4396	HEYL,SFRP1,TCF21			positive regulation of protein localization to nucleus (GO:1900182)	0.0204208	0.135802	4.13031	16.0718	TERT,PARK7,CCT7,CDK5RAP3
positive regulation of JNK cascade (GO:0046330)	0.00289318	0.0251509	3.9985	23.3728	RASSF2,CCL21,FLT4,CCR7,CCL19,RASGRP1,CTGF			negative regulation of cyclin-dependent protein serine/threonine kinase activity (GO:0045736)	0.0212843	0.139424	5.59902	21.555	CDKN2C,CDKN2A,MEN1
positive regulation of neuron projection development (GO:0010976)	0.0029846	0.0258477	3.54636	20.6196	NGFR,NTRK2,CPNE5,PLXND1,DPYSL3,SLIT2,SCARF1,EPHA3			positive regulation of endopeptidase activity (GO:0010950)	0.0212843	0.139424	5.59902	21.555	PRELID1,PSME1,PSME2
positive regulation of Ras protein signal transduction (GO:0046579)	0.00306034	0.0262505	5.6176	32.5216	COL3A1,NOTCH1,GPR65,F2R,RASGRP1			cellular senescence (GO:0090398)	0.0212843	0.139424	5.59902	21.555	CDKN2A,NSMCE2,MAPKAPK5
negative regulation of cytokine-mediated signaling pathway (GO:0001960)	0.00306034	0.0262505	5.6176	32.5216	PTPRC,SLIT3,IRAK3,SLIT2,CCDC3			regulation of cell cycle G1/S phase transition (GO:1902806)	0.0212843	0.139424	5.59902	21.555	PSME1,PSME2,TMEM14B
positive regulation of macromolecule biosynthetic process (GO:0010557)	0.00306542	0.0262505	2.99443	17.3305	PDGFRB,PDGFRA,CCL21,F2R,PDGFB,FAM129A,CCL19,VIM,IGF1R,GLI2			NADH dehydrogenase complex assembly (GO:0010257)	0.0218197	0.141343	3.32837	12.7308	NDUFB6,NDUFB10,NDUFA12,ACAD9,NDUFAF2
positive regulation of cytoskeleton organization (GO:0051495)	0.00311552	0.0265804	3.94118	22.7459	CCL21,SYNPO2,CDC42EP3,RHOH,HCLS1,CCR7,TEK			mitochondrial respiratory chain complex I biogenesis (GO:0097031)	0.0218197	0.141343	3.32837	12.7308	NDUFB6,NDUFB10,NDUFA12,ACAD9,NDUFAF2
positive regulation of neuron differentiation (GO:0045666)	0.00318062	0.0267536	3.50678	20.1663	NTRK2,HEYL,MEF2C,DPYSL3,TCF4,SCARF1,EPHA3,FGFR1			mitochondrial respiratory chain complex I assembly (GO:0032981)	0.0218197	0.141343	3.32837	12.7308	NDUFB6,NDUFB10,NDUFA12,ACAD9,NDUFAF2
enzyme linked receptor protein signaling pathway (GO:0007167)	0.00320307	0.0267536	3.20179	18.39	ITK,ZAP70,LCK,FLT4,SLA,LCP2,TEK,CD3E,JAK3			RNA metabolic process (GO:0016070)	0.022219	0.143399	2.17826	8.29222	RNASEH2A,DDX49,PCNA,TERT,EIF4A3,DDX56,SNRPG,DDX41,POLR2I,TBRG4
cyclic nucleotide metabolic process (GO:0009187)	0.00321718	0.0267536	7.48041	42.932	GUCY1A3,ADCY4,ADCY3,ADCY5			regulation of protein targeting to mitochondrion (GO:1903214)	0.022959	0.147629	2.87617	10.8548	PSMB7,ZBTB17,LRRC46,RUVBL1,ATPIF1,BAP1
response to alcohol (GO:0097305)	0.00321718	0.0267536	7.48041	42.932	CCL21,CCR7,CCL19,CCR5			RNA splicing, via transesterification reactions (GO:0000375)	0.023748	0.150985	5.34425	19.9889	SF3A3,TXNL4A,BCAS2
respiratory tube development (GO:0030323)	0.00321718	0.0267536	7.48041	42.932	FOXF1,PDPN,TCF21,GLI2			ribosomal small subunit biogenesis (GO:0042274)	0.0238261	0.150985	3.92339	14.6616	EMG1,ERAL1,NOL11,MRPS7
regulation of vascular smooth muscle cell proliferation (GO:1904705)	0.00321718	0.0267536	7.48041	42.932	MEF2C,MMP2,PDGFB,PRKG1			mitotic nuclear envelope disassembly (GO:0007077)	0.0238261	0.150985	3.92339	14.6616	NUP85,BANF1,AAAS,NUP37
regulation of transcription from RNA polymerase II promoter (GO:0006357)	0.00321743	0.0267536	1.53692	8.82065	FHOD1,TCF21,IKZF1,PRDM1,CHD3,LDB2,MEOX1,ETS1,GLI3,GLI2,DACT1,EOMES,MEF2C,PRKCB,TMEM173,RUNX3,HIC1,RUNX2,DCN,ZEB2,TAL1,IRF4,ELF4,HAND2,HOXB4,HOXB3,HCLS1,HOXB2,ERG,ZNF831,ZFPM2,MDFI,ENG,NOTCH1,CTBP2,TSHZ3,EPAS1,GATA3,AEBP1,GATA2,FSTL1,EGR2,JAG1,BCL11B,FOXF1,TRERF1,FLI1,KLF2,KLF8,HEYL,KLHL6,SNAI1,ID4,TCF4			regulation of steroid biosynthetic process (GO:0050810)	0.0238261	0.150985	3.92339	14.6616	NFYC,PMVK,AKR1C3,RAN
positive regulation of GTPase activity (GO:0043547)	0.00333696	0.0276474	2.63934	15.0514	SYDE1,ABR,ARHGEF10,SFRP1,CCL22,CCL21,GPR65,F2R,CCR7,CCL19,RASGRP1,ARHGAP23			nuclear mRNA surveillance (GO:0071028)	0.0245757	0.152422	9.78514	36.2637	EXOSC5,EXOSC10
dermatan sulfate metabolic process (GO:0030205)	0.00368449	0.0298795	11.7646	65.9243	VCAN,BGN,DCN			protein deneddylation (GO:0000338)	0.0245757	0.152422	9.78514	36.2637	COPS6,GPS1
prostanoid biosynthetic process (GO:0046457)	0.00368449	0.0298795	11.7646	65.9243	PTGIS,PTGS2,PTGDS			negative regulation of centrosome duplication (GO:0010826)	0.0245757	0.152422	9.78514	36.2637	BRCA1,CDK5RAP2
chondroitin sulfate catabolic process (GO:0030207)	0.00368449	0.0298795	11.7646	65.9243	VCAN,BGN,DCN			medium-chain fatty acid metabolic process (GO:0051791)	0.0245757	0.152422	9.78514	36.2637	ACOT7,ACAD9
positive regulation of interleukin-17 production (GO:0032740)	0.00368449	0.0298795	11.7646	65.9243	SLAMF6,PRKCQ,LY9			quinone metabolic process (GO:1901661)	0.0245757	0.152422	9.78514	36.2637	AKR7A2,AKR1C3
glomerular visceral epithelial cell differentiation (GO:0072112)	0.00368449	0.0298795	11.7646	65.9243	JAG1,PODXL,BASP1			regulation of lysosomal lumen pH (GO:0035751)	0.0245757	0.152422	9.78514	36.2637	TMEM199,CLN6
negative regulation of cartilage development (GO:0061037)	0.00368449	0.0298795	11.7646	65.9243	EFEMP1,ADAMTS12,ADAMTS7			peptidyl-lysine modification (GO:0018205)	0.0254797	0.15747	2.54947	9.35623	POP5,PCNA,NUP85,PLOD1,PARK7,AAAS,NUP37
nucleotide biosynthetic process (GO:0009165)	0.003728	0.0301259	7.14003	39.9262	GUCY1A3,ADCY4,ADCY3,ADCY5			regulation of gene silencing by miRNA (GO:0060964)	0.026026	0.16028	3.16683	11.5547	NUP85,AAAS,POLR2I,RAN,NUP37
regulation of stress fiber assembly (GO:0051492)	0.00378749	0.0304992	4.37382	24.3886	ARHGEF10,SFRP1,GPR65,FHOD1,ARHGAP6,CTGF			tRNA methylation (GO:0030488)	0.0263593	0.161763	5.11163	18.5855	TRMT112,METTL2A,HSD17B10
positive regulation of protein kinase activity (GO:0045860)	0.00408532	0.0327825	2.70204	14.8622	MAP4K1,EPHA4,RASSF2,PTPRC,CCL21,PDGFB,CCR7,LCP2,CCL19,ADRA2A,CAMKK1			regulation of G1/S transition of mitotic cell cycle (GO:2000045)	0.0275554	0.167342	3.73618	13.4187	LSM10,PSME1,PSME2,TMEM14B
digestive tract development (GO:0048565)	0.00421139	0.0336764	5.17331	28.2978	FOXF1,GATA3,GATA2,GLI3,GLI2			nuclear envelope disassembly (GO:0051081)	0.0275554	0.167342	3.73618	13.4187	NUP85,BANF1,AAAS,NUP37
leukocyte cell-cell adhesion (GO:0007159)	0.00429112	0.033959	6.82924	37.2276	SELP,CD40LG,ITGA4,CERCAM			RNA secondary structure unwinding (GO:0010501)	0.0275554	0.167342	3.73618	13.4187	DDX49,EIF4A3,DDX56,DDX41
negative regulation of small GTPase mediated signal transduction (GO:0051058)	0.00429112	0.033959	6.82924	37.2276	SPRY1,SLIT2,RASAL3,ARHGAP25			nuclear export (GO:0051168)	0.0278295	0.168421	2.74183	9.82031	CSE1L,EIF4A3,MAGOH,CCHCR1,THOC7,RAN
regulation of vascular endothelial growth factor production (GO:0010574)	0.00429112	0.033959	6.82924	37.2276	FLT4,PTGS2,CCR2,SULF2			cellular protein modification process (GO:0006464)	0.0289432	0.169433	1.44413	5.11573	PSMD12,GPS1,MPI,PRKAG1,NEDD8,PLOD1,PARK7,PPM1G,PSMB7,PSMD6,PSMD4,PSMB2,PSMB3,PSMD3,PSMB1,CHEK1,MEN1,SHISA5,ALG3,ISG15,POMGNT1,DDOST,PSMA5,PSMA6,PSMC5,COPS6,PSMC3,PSMA1,CDK5,PSMC4,DAD1,PSMC2,PSME1,PSME2,BAP1
cellular protein catabolic process (GO:0044257)	0.00446069	0.0351797	4.21718	22.8253	TINAGL1,FAP,CTSK,DENND3,ADAMTS12,ADAMTS7			ATP synthesis coupled proton transport (GO:0015986)	0.0291179	0.169433	4.89839	17.3227	STOML2,ATP5H,ATP5G1
cellular response to interleukin-1 (GO:0071347)	0.00452898	0.0352937	2.82216	15.2319	SFRP1,PTGIS,CCL22,CCL21,PELI2,PELI1,IRAK3,CCL19,ADAMTS12,ADAMTS7			mRNA polyadenylation (GO:0006378)	0.0291179	0.169433	4.89839	17.3227	CPSF4,CPSF3,SSU72
branching involved in blood vessel morphogenesis (GO:0001569)	0.00460303	0.0352937	10.6945	57.5477	COL4A1,NOTCH4,ENG			telomere maintenance via telomere lengthening (GO:0010833)	0.0291179	0.169433	4.89839	17.3227	TERT,ZBTB48,NHP2
regulation of platelet aggregation (GO:0090330)	0.00460303	0.0352937	10.6945	57.5477	PDPN,PRKCQ,PRKG1			regulation of double-strand break repair via homologous recombination (GO:0010569)	0.0291179	0.169433	4.89839	17.3227	KDM1A,CHEK1,RPA2
cell surface receptor signaling pathway involved in heart development (GO:0061311)	0.00460303	0.0352937	10.6945	57.5477	NOTCH1,JAG1,SNAI1			modulation by host of viral transcription (GO:0043921)	0.0291179	0.169433	4.89839	17.3227	PSMC3,GTF2B,TARDBP
cell migration involved in sprouting angiogenesis (GO:0002042)	0.00460303	0.0352937	10.6945	57.5477	EFNB2,EGR3,SLIT2			regulation of autophagy of mitochondrion (GO:1903146)	0.0291179	0.169433	4.89839	17.3227	ZBTB17,RUVBL1,PARK7
smooth muscle contraction (GO:0006939)	0.00460303	0.0352937	10.6945	57.5477	EDNRA,MYH11,SLC8A1			response to glucose (GO:0009749)	0.0295432	0.169433	3.6491	12.8518	EIF2B5,EIF2B4,EIF2B3,EIF2B1
cAMP biosynthetic process (GO:0006171)	0.00460303	0.0352937	10.6945	57.5477	ADCY4,ADCY3,ADCY5			negative regulation of nuclear division (GO:0051784)	0.0295467	0.169433	8.69746	30.6306	CHEK1,AURKAIP1
regulation of focal adhesion assembly (GO:0051893)	0.00465556	0.0352937	5.0404	27.0654	SFRP1,COL16A1,TEK,ARHGAP6,EPHA3			regulation of hydrogen peroxide-induced cell death (GO:1903205)	0.0295467	0.169433	8.69746	30.6306	TXN,PARK7
lymphocyte chemotaxis (GO:0048247)	0.00465556	0.0352937	5.0404	27.0654	CCL22,CCL21,PIK3CD,CCL19,PIK3CG			proteasome assembly (GO:0043248)	0.0295467	0.169433	8.69746	30.6306	PSMD4,PSMG1
regulation of smooth muscle cell proliferation (GO:0048660)	0.00465556	0.0352937	5.0404	27.0654	PDGFRB,PTGIR,IGFBP5,OGN,PDGFB			negative regulation of histone acetylation (GO:0035067)	0.0295467	0.169433	8.69746	30.6306	BRCA1,NOC2L
myeloid cell differentiation (GO:0030099)	0.00465556	0.0352937	5.0404	27.0654	TAL1,HCLS1,IKZF1,EVI2B,JAK3			cytoplasmic mRNA processing body assembly (GO:0033962)	0.0295467	0.169433	8.69746	30.6306	LSM4,LSM3
regulation of apoptotic process (GO:0042981)	0.00465969	0.0352937	1.69141	9.08087	FLT4,CD3E,IGF1R,PREX1,ABR,RASSF2,CCND2,PDPN,SLIT2,JAK3,MAP4K1,PDGFRB,NGFR,NTRK2,EPHA4,PDGFRA,MEF2C,EGR3,PTGIS,PLEKHG5,ARHGEF17,PNMA2,GZMK,SFRP1,CD40LG,LCK,AXL,GAS1,TEK,ROR2,EVI2B,EPHA3,FGFR1			negative regulation of intrinsic apoptotic signaling pathway in response to DNA damage by p53 class mediator (GO:1902166)	0.0295467	0.169433	8.69746	30.6306	KDM1A,TAF9
regulation of vasculature development (GO:1901342)	0.0049089	0.0369374	6.54435	34.7944	SFRP1,PLXND1,VASH1,ETS1			glycerol metabolic process (GO:0006071)	0.0295467	0.169433	8.69746	30.6306	COQ3,TPI1
chondrocyte differentiation (GO:0002062)	0.0049089	0.0369374	6.54435	34.7944	MEF2C,RUNX3,RUNX2,SULF2			RNA polymerase II transcriptional preinitiation complex assembly (GO:0051123)	0.0295467	0.169433	8.69746	30.6306	TAF12,GTF2B
keratan sulfate biosynthetic process (GO:0018146)	0.00558362	0.0414128	6.28226	32.5918	LUM,OGN,PRELP,FMOD			regulation of mitochondrion organization (GO:0010821)	0.0316138	0.180694	3.56598	12.3175	ZBTB17,RUVBL1,ATPIF1,SQSTM1
lung development (GO:0030324)	0.00558362	0.0414128	6.28226	32.5918	FOXF1,PDPN,TCF21,GLI2			RNA polyadenylation (GO:0043631)	0.0320229	0.181256	4.70221	16.1817	CPSF4,CPSF3,SSU72
negative regulation of epithelial cell apoptotic process (GO:1904036)	0.00558362	0.0414128	6.28226	32.5918	RAMP2,GATA3,TEK,GATA2			RNA phosphodiester bond hydrolysis (GO:0090501)	0.0320229	0.181256	4.70221	16.1817	TOE1,CPSF3,NHP2
digestive tract morphogenesis (GO:0048546)	0.00564802	0.0414128	9.80282	50.7438	PDGFRA,FOXF1,TCF21			protein export from nucleus (GO:0006611)	0.0320229	0.181256	4.70221	16.1817	CSE1L,CCHCR1,RAN
endocardial cushion morphogenesis (GO:0003203)	0.00564802	0.0414128	9.80282	50.7438	HEYL,NOTCH1,ENG			histone acetylation (GO:0016573)	0.0323919	0.182753	2.97429	10.2014	TAF12,RUVBL2,RUVBL1,TAF9,DMAP1
substrate-dependent cell migration (GO:0006929)	0.00564802	0.0414128	9.80282	50.7438	PTPRC,ITGA11,VEGFC			regulation of cell death (GO:0010941)	0.0333374	0.186882	2.61943	8.90889	SAP30BP,FAF1,AKR1C3,TXNDC12,PARK7,PHB
regulation of interleukin-4 production (GO:0032673)	0.00564802	0.0414128	9.80282	50.7438	CD40LG,PRKCQ,GATA3			ciliary basal body-plasma membrane docking (GO:0097711)	0.0333374	0.186882	2.61943	8.90889	DCTN3,MKS1,HAUS5,TUBG1,CDK5RAP2,HAUS1
mesenchyme morphogenesis (GO:0072132)	0.00564802	0.0414128	9.80282	50.7438	HEYL,NOTCH1,ENG			regulation of reactive oxygen species metabolic process (GO:2000377)	0.0337674	0.18828	3.48656	11.8134	EIF6,AKR1C3,BRCA1,AATF
response to lipopolysaccharide (GO:0032496)	0.00569185	0.0416012	2.72414	14.0803	SELP,NGFR,MEF2C,CD6,NOS3,AXL,F2R,PTPN22,IRAK3,CCR5			glycoprotein biosynthetic process (GO:0009101)	0.034122	0.18828	2.92975	9.89613	DAD1,MPI,ALG3,POMGNT1,DDOST
regulation of cell motility (GO:2000145)	0.00606138	0.0440545	3.12308	15.9459	PLXND1,CCL21,SPOCK2,NEXN,CCR7,GATA3,LDB2,CCL19			signal transduction involved in G2 DNA damage checkpoint (GO:0072425)	0.0348785	0.18828	7.82731	26.2675	CHEK1,BRCA1
negative regulation of epithelial cell proliferation (GO:0050680)	0.00606589	0.0440545	3.93522	20.0896	SFRP1,SPARC,NLRC3,VASH1,GATA3,RUNX3			peptidyl-arginine modification (GO:0018195)	0.0348785	0.18828	7.82731	26.2675	PRMT5,PARK7
polyol metabolic process (GO:0019751)	0.00618673	0.0445095	4.67965	23.7977	ITPKB,PLCB4,INPP5D,PLD4,PLCB2			regulation of DNA-dependent DNA replication (GO:0090329)	0.0348785	0.18828	7.82731	26.2675	CDT1,TIPIN
heterophilic cell-cell adhesion via plasma membrane cell adhesion molecules (GO:0007157)	0.00618673	0.0445095	4.67965	23.7977	CD6,DCHS1,CD226,SCARF2,SCARF1			modification-dependent macromolecule catabolic process (GO:0043632)	0.0348785	0.18828	7.82731	26.2675	ISG15,NEDD8
inositol phosphate metabolic process (GO:0043647)	0.00618673	0.0445095	4.67965	23.7977	ITPKB,PLCB4,INPP5D,PLD4,PLCB2			regulation of intrinsic apoptotic signaling pathway in response to DNA damage by p53 class mediator (GO:1902165)	0.0348785	0.18828	7.82731	26.2675	KDM1A,TAF9
regulation of actin cytoskeleton reorganization (GO:2000249)	0.00631751	0.045027	6.04032	30.5908	PDGFRA,ARHGDIB,HCLS1,TEK			pre-mRNA cleavage required for polyadenylation (GO:0098789)	0.0348785	0.18828	7.82731	26.2675	CPSF4,CSTF2
negative regulation of endothelial cell proliferation (GO:0001937)	0.00631751	0.045027	6.04032	30.5908	NGFR,MEF2C,SPARC,VASH1			negative regulation of histone modification (GO:0031057)	0.0348785	0.18828	7.82731	26.2675	BRCA1,NOC2L
cyclic purine nucleotide metabolic process (GO:0052652)	0.00631751	0.045027	6.04032	30.5908	GUCY1A3,ADCY4,ADCY3,ADCY5			positive regulation of DNA-dependent DNA replication (GO:2000105)	0.0348785	0.18828	7.82731	26.2675	CDT1,STOML2
regulation of stem cell differentiation (GO:2000736)	0.00651293	0.0462761	3.40403	17.1358	PDGFRA,NOTCH1,JAG1,TAL1,HOXB4,GATA3,GATA2			DNA deamination (GO:0045006)	0.0348785	0.18828	7.82731	26.2675	EXOSC5,EXOSC3
positive regulation of chemotaxis (GO:0050921)	0.00676733	0.0477458	4.57059	22.8331	PDGFRB,CCL21,PDGFB,CCL19,CCR2			regulation of catabolic process (GO:0009894)	0.0348785	0.18828	7.82731	26.2675	HGS,FAF1
Notch receptor processing (GO:0007220)	0.0068238	0.0477458	9.04829	45.1269	NOTCH3,JAG1,NOTCH4			positive regulation of histone modification (GO:0031058)	0.0350736	0.18875	4.52113	15.1472	KDM1A,RUVBL2,BRCA1
positive regulation of lymphocyte differentiation (GO:0045621)	0.0068238	0.0477458	9.04829	45.1269	ZAP70,AXL,GATA3			cellular protein metabolic process (GO:0044267)	0.0361807	0.194111	1.61699	5.36718	MRPS15,STOML2,MRPS33,MRPL27,SHISA5,NEDD8,MRPL37,PLOD1,TXN,MRPS7,MRPL10,MRPL11,IMMP1L,MRPS9,MRPL51,NHP2,BAP1,FARSB,MEN1
aorta morphogenesis (GO:0035909)	0.0068238	0.0477458	9.04829	45.1269	PDGFRB,JAG1,ENG			transcription from RNA polymerase II promoter (GO:0006366)	0.0368198	0.196935	1.61344	5.32713	CPSF4,TAF12,GTF2B,CPSF3,EIF4A3,CSTF2,TAF9,MED8,SUPT4H1,SSU72,YBX1,THOC7,LSM10,PTTG1,MAGOH,SNRPG,PIR,POLR2I,TARDBP
activation of protein kinase A activity (GO:0034199)	0.0068238	0.0477458	9.04829	45.1269	ADCY4,ADCY3,ADCY5			beta-catenin-TCF complex assembly (GO:1904837)	0.0382688	0.20251	4.35345	14.2058	TERT,RUVBL1,MEN1
regulation of actin filament polymerization (GO:0030833)	0.00700966	0.0488972	3.80789	18.8889	CCL21,CDC42EP3,RHOH,HCLS1,CCR7,SLIT2			negative regulation of transferase activity (GO:0051348)	0.0382688	0.20251	4.35345	14.2058	NPRL2,PARK7,MEN1
regulation of Ras protein signal transduction (GO:0046578)	0.00734762	0.0510993	3.32166	16.3206	ACAP1,NOTCH1,ARHGDIB,ARAP3,SPRY1,RASAL3,RASGRP1			activation of protein kinase B activity (GO:0032148)	0.0382688	0.20251	4.35345	14.2058	MLST8,TXN,PARK7
negative regulation of transcription, DNA-templated (GO:0045892)	0.00789184	0.0542669	1.63884	7.93513	ZNF154,NOTCH1,CTBP2,TSHZ3,PDGFB,TCF21,GATA3,AEBP1,IKZF1,PRICKLE1,PRDM1,LDB2,GLI3,GLI2,BASP1,ZNF423,DACT1,EOMES,MEF2C,RUNX3,HIC1,KLF2,RUNX2,KLF8,HEYL,ZEB2,SFRP1,SNAI1,ID4,ZNF831,ZFPM2,MDFI			coenzyme metabolic process (GO:0006732)	0.0383252	0.20251	3.33785	10.8869	ACOT7,PPCS,PDZD11,COASY
activation of adenylate cyclase activity (GO:0007190)	0.0079712	0.0542669	5.60829	27.0988	EDNRA,ADCY4,ADCY3,ADCY5			DNA-templated transcriptional preinitiation complex assembly (GO:0070897)	0.0405502	0.208595	7.11537	22.8063	TAF12,GTF2B
positive regulation of T cell differentiation (GO:0045582)	0.0079712	0.0542669	5.60829	27.0988	ZAP70,GATA3,GLI3,GLI2			regulation of superoxide anion generation (GO:0032928)	0.0405502	0.208595	7.11537	22.8063	AATF,SOD1
neuron projection morphogenesis (GO:0048812)	0.00802301	0.0542669	2.58063	12.4527	LUM,MAP1B,MAP1A,OGN,RHOH,PRELP,SLIT3,SLIT2,FMOD,DCLK1			renal absorption (GO:0070293)	0.0405502	0.208595	7.11537	22.8063	AKR1C3,HNF1A
blood circulation (GO:0008015)	0.00804089	0.0542669	4.367	21.063	PLN,CXCL12,NOS3,MYOF,HOXB2			chromatin assembly or disassembly (GO:0006333)	0.0405502	0.208595	7.11537	22.8063	HIRIP3,NOC2L
regulation of Notch signaling pathway (GO:0008593)	0.00805534	0.0542669	3.68851	17.7839	NOTCH3,NOTCH1,JAG1,MFNG,PEAR1,GATA2			mRNA cleavage involved in mRNA processing (GO:0098787)	0.0405502	0.208595	7.11537	22.8063	CPSF4,CSTF2
positive regulation of focal adhesion assembly (GO:0051894)	0.00813412	0.0542669	8.40155	40.4256	SFRP1,COL16A1,TEK			nucleotide metabolic process (GO:0009117)	0.0405502	0.208595	7.11537	22.8063	PARK7,NUDT5
response to interferon-alpha (GO:0035455)	0.00813412	0.0542669	8.40155	40.4256	AXL,PYHIN1,GATA3			regulation of transcription initiation from RNA polymerase II promoter (GO:0060260)	0.0405502	0.208595	7.11537	22.8063	GTF2B,HNF1A
positive regulation of lymphocyte migration (GO:2000403)	0.00813412	0.0542669	8.40155	40.4256	SPN,CXCL12,CCL21			energy coupled proton transport, down electrochemical gradient (GO:0015985)	0.0405502	0.208595	7.11537	22.8063	ATP5H,ATP5G1
positive regulation of nitrogen compound metabolic process (GO:0051173)	0.00813412	0.0542669	8.40155	40.4256	PDGFB,GATA3,KLF2			negative regulation of ubiquitin-protein transferase activity (GO:0051444)	0.0405502	0.208595	7.11537	22.8063	MAD2L2,PARK7
positive regulation of natural killer cell mediated cytotoxicity (GO:0045954)	0.00813412	0.0542669	8.40155	40.4256	SLAMF6,CD226,RASGRP1			cofactor biosynthetic process (GO:0051188)	0.0416069	0.213403	4.19776	13.3467	PPCS,FAM96B,COASY
regulation of T cell migration (GO:2000404)	0.00813412	0.0542669	8.40155	40.4256	SPN,CXCL12,CCL21			sister chromatid segregation (GO:0000819)	0.0450865	0.229298	4.0528	12.5603	TUBG1,ZWINT,RAN
regulation of B cell receptor signaling pathway (GO:0050855)	0.00813412	0.0542669	8.40155	40.4256	PRKCH,PRKCB,PTPN22			G2 DNA damage checkpoint (GO:0031572)	0.0450865	0.229298	4.0528	12.5603	CHEK1,BRCA1,CDK5RAP3
positive regulation of natural killer cell mediated immunity (GO:0002717)	0.00813412	0.0542669	8.40155	40.4256	SLAMF6,CD226,RASGRP1			RNA modification (GO:0009451)	0.0457898	0.229298	3.1371	9.67384	NSUN4,NSUN5,TRIT1,FTSJ3
negative regulation of neuron projection development (GO:0010977)	0.00873613	0.0548819	4.27185	20.2498	EFNB2,EPHA4,NGFR,EFNB3,DPYSL3			negative regulation of hydrogen peroxide-induced cell death (GO:1903206)	0.0465414	0.229298	6.52209	20.0059	TXN,PARK7
positive regulation of actin filament polymerization (GO:0030838)	0.00873613	0.0548819	4.27185	20.2498	CCL21,WIPF1,CDC42EP3,RHOH,CCR7			ubiquinone metabolic process (GO:0006743)	0.0465414	0.229298	6.52209	20.0059	COQ3,COQ5
regulation of glomerular filtration (GO:0003093)	0.00875241	0.0548819	19.5743	92.7514	F2R,PDGFB			mitochondrial electron transport, ubiquinol to cytochrome c (GO:0006122)	0.0465414	0.229298	6.52209	20.0059	UQCRH,UQCRHL
positive regulation of interferon-gamma secretion (GO:1902715)	0.00875241	0.0548819	19.5743	92.7514	PTPN22,RASGRP1			negative regulation of intrinsic apoptotic signaling pathway by p53 class mediator (GO:1902254)	0.0465414	0.229298	6.52209	20.0059	KDM1A,TAF9
regulation of protein depolymerization (GO:1901879)	0.00875241	0.0548819	19.5743	92.7514	MAP1B,MAP1A			regulation of cyclin-dependent protein serine/threonine kinase activity involved in G1/S transition of mitotic cell cycle (GO:0031657)	0.0465414	0.229298	6.52209	20.0059	CDKN2C,CDKN2A
vascular smooth muscle cell differentiation (GO:0035886)	0.00875241	0.0548819	19.5743	92.7514	RAMP2,ENG			quinone biosynthetic process (GO:1901663)	0.0465414	0.229298	6.52209	20.0059	COQ3,COQ5
collagen biosynthetic process (GO:0032964)	0.00875241	0.0548819	19.5743	92.7514	COL1A1,COL5A1			DNA damage response, signal transduction resulting in transcription (GO:0042772)	0.0465414	0.229298	6.52209	20.0059	MAD2L2,BRCA1
positive regulation of cardiac muscle tissue development (GO:0055025)	0.00875241	0.0548819	19.5743	92.7514	EFNB2,MEF2C			negative regulation of endoplasmic reticulum stress-induced intrinsic apoptotic signaling pathway (GO:1902236)	0.0465414	0.229298	6.52209	20.0059	TXNDC12,PARK7
regulation of mesenchymal stem cell differentiation (GO:2000739)	0.00875241	0.0548819	19.5743	92.7514	PDGFRA,LTBP2			glycoside metabolic process (GO:0016137)	0.0465414	0.229298	6.52209	20.0059	AKR7A2,AKR1C3
positive regulation of granulocyte differentiation (GO:0030854)	0.00875241	0.0548819	19.5743	92.7514	HCLS1,EVI2B			establishment of protein localization to chromosome (GO:0070199)	0.0465414	0.229298	6.52209	20.0059	TERT,RUVBL2
aortic valve development (GO:0003176)	0.00875241	0.0548819	19.5743	92.7514	NOTCH1,GATA3			regulation of mitotic cell cycle spindle assembly checkpoint (GO:0090266)	0.0465414	0.229298	6.52209	20.0059	CDT1,CDK5RAP2
gap junction assembly (GO:0016264)	0.00875241	0.0548819	19.5743	92.7514	GJD3,GJA5			positive regulation of DNA biosynthetic process (GO:2000573)	0.0484453	0.238008	3.07543	9.3103	RFC4,RFC2,MAPKAPK5,CCT7
negative regulation of vasculature development (GO:1901343)	0.00875241	0.0548819	19.5743	92.7514	PDGFB,VASH1			protein import (GO:0017038)	0.0511842	0.250059	3.01613	8.96491	IPO13,NUP85,CSE1L,RAN
negative regulation of cellular extravasation (GO:0002692)	0.00875241	0.0548819	19.5743	92.7514	CXCL12,CCL21			ATP metabolic process (GO:0046034)	0.0511842	0.250059	3.01613	8.96491	ATP5H,NUDT5,ATP5G1,UQCRH
regulation of chemokine-mediated signaling pathway (GO:0070099)	0.00875241	0.0548819	19.5743	92.7514	SLIT3,SLIT2			positive regulation of protein targeting to mitochondrion (GO:1903955)	0.0522577	0.251783	2.58161	7.61978	PSMB7,ZBTB17,LRRC46,RUVBL1,BAP1
aortic valve morphogenesis (GO:0003180)	0.00875241	0.0548819	19.5743	92.7514	NOTCH1,GATA3			negative regulation of cell cycle process (GO:0010948)	0.0522577	0.251783	2.58161	7.61978	UXT,CDT1,CHEK1,BRCA1,AURKAIP1
response to heparin (GO:0071503)	0.00875241	0.0548819	19.5743	92.7514	SFRP1,SLIT2			positive regulation of DNA binding (GO:0043388)	0.0524624	0.251783	3.79094	11.1744	TXN,PARK7,NME1
epithelial tube formation (GO:0072175)	0.00875241	0.0548819	19.5743	92.7514	PODXL,GATA3			regulation of alcohol biosynthetic process (GO:1902930)	0.0524624	0.251783	3.79094	11.1744	NFYC,PMVK,RAN
venous blood vessel morphogenesis (GO:0048845)	0.00875241	0.0548819	19.5743	92.7514	NOTCH1,ENG			positive regulation of peptidyl-lysine acetylation (GO:2000758)	0.0528327	0.251783	6.02008	17.7028	RUVBL2,BRCA1
negative regulation of interleukin-6 secretion (GO:1900165)	0.00875241	0.0548819	19.5743	92.7514	SYT11,PTPN22			pseudouridine synthesis (GO:0001522)	0.0528327	0.251783	6.02008	17.7028	RPUSD3,NHP2
amine metabolic process (GO:0009308)	0.00875241	0.0548819	19.5743	92.7514	AOC3,INMT			ubiquinone biosynthetic process (GO:0006744)	0.0528327	0.251783	6.02008	17.7028	COQ3,COQ5
neutrophil extravasation (GO:0072672)	0.00875241	0.0548819	19.5743	92.7514	PIK3CD,PIK3CG			regulation of centriole replication (GO:0046599)	0.0528327	0.251783	6.02008	17.7028	BRCA1,CDK5RAP2
phosphorylation (GO:0016310)	0.00878443	0.0549326	1.9415	9.19258	MAP4K1,PRKCH,PRKCB,DGKA,PDGFB,PIK3CD,IRAK3,RUNX3,PIK3CG,DCLK1,HK1,ZAP70,LCK,AKT3,ERG,JAK3,MAP3K12,FGFR1			intra-S DNA damage checkpoint (GO:0031573)	0.0528327	0.251783	6.02008	17.7028	TIPIN,EME1
positive regulation of adenylate cyclase activity (GO:0045762)	0.00889498	0.0553225	5.41463	25.5693	EDNRA,ADCY4,ADCY3,ADCY5			positive regulation of cell death (GO:0010942)	0.0540061	0.25598	2.95907	8.63651	SAP30BP,FAF1,AKR1C3,PHB
positive regulation of calcium ion transport (GO:0051928)	0.00889498	0.0553225	5.41463	25.5693	PDGFRB,CXCL12,F2R,PDGFB			cellular respiration (GO:0045333)	0.0540061	0.25598	2.95907	8.63651	NDUFAF2,UQCRH,UQCRHL,TBRG4
chemokine-mediated signaling pathway (GO:0070098)	0.00947181	0.0585925	4.18074	19.4799	CCL22,CXCL12,CCL21,CCL19,CCR2			mitotic sister chromatid segregation (GO:0000070)	0.0545612	0.257912	2.54795	7.41053	CDCA5,KIF22,TUBG1,ZWINT,RAN
regulation of cell-matrix adhesion (GO:0001952)	0.00947181	0.0585925	4.18074	19.4799	SFRP1,JAG1,CCL21,CCR7,EPHA3			DNA-dependent DNA replication maintenance of fidelity (GO:0045005)	0.0563546	0.265672	3.67228	10.5618	TIPIN,PCNA,EME1
prostaglandin biosynthetic process (GO:0001516)	0.00958222	0.0585929	7.84105	36.444	PTGIS,PTGS2,PTGDS			ubiquitin-dependent ERAD pathway (GO:0030433)	0.0569107	0.266855	2.90412	8.324	PSMC5,PSMC3,PSMC4,PSMC2
heart trabecula morphogenesis (GO:0061384)	0.00958222	0.0585929	7.84105	36.444	NOTCH1,TEK,ENG			tRNA modification (GO:0006400)	0.0569107	0.266855	2.90412	8.324	TRMT112,METTL2A,RPUSD3,TRIT1
blood vessel endothelial cell migration (GO:0043534)	0.00958222	0.0585929	7.84105	36.444	EFNB2,EGR3,SLIT2			hyaluronan catabolic process (GO:0030214)	0.0594054	0.27633	5.58979	15.782	HYAL3,HMMR
regulation of cellular response to growth factor stimulus (GO:0090287)	0.00958222	0.0585929	7.84105	36.444	TMEM204,SLIT2,FBN1			negative regulation of transcription regulatory region DNA binding (GO:2000678)	0.0594054	0.27633	5.58979	15.782	MAD2L2,ZNF593
calcium ion transport (GO:0006816)	0.00962506	0.0585929	2.86622	13.309	RAMP2,CALCRL,SLC24A3,ATP2A3,CACNA1C,CCR5,NALCN,SLC8A1			positive regulation of DNA-templated transcription, initiation (GO:2000144)	0.0594054	0.27633	5.58979	15.782	GTF2B,HNF1A
positive regulation of protein serine/threonine kinase activity (GO:0071902)	0.00962506	0.0585929	2.86622	13.309	PDGFRB,CCND2,PDGFB,RASGRP1,PIK3CG,ADRA2A,PIK3R5,FGFR1
regulation of cytoskeleton organization (GO:0051493)	0.0097782	0.0593676	3.13212	14.4942	PDGFRB,SYDE1,PHLDB1,RHOJ,STMN3,NEXN,EPHA3
keratan sulfate metabolic process (GO:0042339)	0.00988591	0.0597057	5.23387	24.1629	LUM,OGN,PRELP,FMOD
negative regulation of T cell activation (GO:0050868)	0.00988591	0.0597057	5.23387	24.1629	SPN,PTPN22,JAK3,LAX1
neutrophil chemotaxis (GO:0030593)	0.010249	0.0617362	4.09343	18.7503	CCL22,CCL21,PIK3CD,CCL19,PIK3CG
cellular metal ion homeostasis (GO:0006875)	0.0103272	0.0620443	3.09677	14.1615	SLC24A3,CXCL12,ATP2A3,ATP1B2,CCL19,SLC8A1,CCR2
positive regulation of epithelial cell migration (GO:0010634)	0.0104754	0.0627703	3.47083	15.8226	SPARC,GLIPR2,FLT4,GATA3,TEK,ETS1
peptidyl-serine phosphorylation (GO:0018105)	0.010798	0.0644114	2.60986	11.8185	MAP4K1,PRKCH,PRKCB,AKT3,PDGFB,PRKCQ,DCLK1,CAMKK1,MAP3K12
regulation of immune response (GO:0050776)	0.010849	0.0644114	2.16042	9.77307	CD96,ITGA4,SH2D1A,PTPN22,CD1C,CD3E,COL1A1,COL3A1,COL1A2,CD40LG,IRF4,CD226,SLAMF6
response to tumor necrosis factor (GO:0034612)	0.0108983	0.0644114	3.0622	13.8386	SFRP1,CCL22,CCL21,GATA3,CCL19,ADAMTS12,ADAMTS7
erythrocyte differentiation (GO:0030218)	0.0109457	0.0644114	5.06478	22.8665	TAL1,HCLS1,IKZF1,JAK3
positive regulation of DNA replication (GO:0045740)	0.0109457	0.0644114	5.06478	22.8665	PDGFRA,PDGFB,GLI2,IGF1R
negative regulation of tumor necrosis factor production (GO:0032720)	0.0109457	0.0644114	5.06478	22.8665	SYT11,PTPN22,NLRC3,IRAK3
regulation of cardiac muscle contraction (GO:0055117)	0.0109457	0.0644114	5.06478	22.8665	PLN,GJA5,SLC8A1,PIK3CG
negative regulation of lymphocyte activation (GO:0051250)	0.0111708	0.0650686	7.3506	33.0369	PTPN22,LAX1,JAK3
positive regulation of blood coagulation (GO:0030194)	0.0111708	0.0650686	7.3506	33.0369	SELP,THBD,F2R
positive regulation of phospholipase activity (GO:0010518)	0.0111708	0.0650686	7.3506	33.0369	PDGFRB,PDGFRA,FGFR1
positive regulation of adherens junction organization (GO:1903393)	0.0111708	0.0650686	7.3506	33.0369	SFRP1,COL16A1,TEK
response to molecule of bacterial origin (GO:0002237)	0.011492	0.0666219	3.0284	13.5251	SELP,NGFR,CD6,NOS3,F2R,PTPN22,IRAK3
positive regulation of cellular process (GO:0048522)	0.011695	0.0666219	1.75979	7.82859	PDGFRB,NTRK2,PDGFRA,NOTCH1,FLT4,F2R,PDGFB,VEGFC,ETS1,ADRA2A,CTGF,IGF1R,EFNB2,EHD2,SFRP1,CCND2,TAL1,PDPN,HCLS1,IL7R,TSPYL5,FGFR1
negative regulation of cellular response to growth factor stimulus (GO:0090288)	0.0119322	0.0666219	3.92929	17.4009	NOTCH1,SPRY1,SLIT2,ADAMTS12,SULF2
venous blood vessel development (GO:0060841)	0.0120517	0.0666219	15.6586	69.1885	FOXF1,ENG
smooth muscle cell migration (GO:0014909)	0.0120517	0.0666219	15.6586	69.1885	PDGFRB,PLAT
interleukin-18-mediated signaling pathway (GO:0035655)	0.0120517	0.0666219	15.6586	69.1885	ALOX5,PDGFB
cellular response to interleukin-18 (GO:0071351)	0.0120517	0.0666219	15.6586	69.1885	ALOX5,PDGFB
bleb assembly (GO:0032060)	0.0120517	0.0666219	15.6586	69.1885	PMP22,EMP1
positive regulation of dendritic cell chemotaxis (GO:2000510)	0.0120517	0.0666219	15.6586	69.1885	CCL21,CCR7
negative regulation of interleukin-8 secretion (GO:2000483)	0.0120517	0.0666219	15.6586	69.1885	PTPN22,SSC5D
regulation of extracellular matrix organization (GO:1903053)	0.0120517	0.0666219	15.6586	69.1885	NOTCH1,FAP
regulation of cardiac muscle cell membrane potential (GO:0086036)	0.0120517	0.0666219	15.6586	69.1885	EHD3,PLN
positive regulation of blood vessel endothelial cell proliferation involved in sprouting angiogenesis (GO:1903589)	0.0120517	0.0666219	15.6586	69.1885	PPP1R16B,APLNR
regulation of T-helper 1 cell differentiation (GO:0045625)	0.0120517	0.0666219	15.6586	69.1885	CCL19,JAK3
regulation of alpha-beta T cell differentiation (GO:0046637)	0.0120517	0.0666219	15.6586	69.1885	PRDM1,GLI3
vascular smooth muscle contraction (GO:0014829)	0.0120517	0.0666219	15.6586	69.1885	EDNRA,SLC8A1
negative regulation of glycoprotein biosynthetic process (GO:0010561)	0.0120517	0.0666219	15.6586	69.1885	JAK3,ITM2A
positive regulation of myeloid cell apoptotic process (GO:0033034)	0.0120517	0.0666219	15.6586	69.1885	MEF2C,PIK3CD
sensory organ morphogenesis (GO:0090596)	0.0120517	0.0666219	15.6586	69.1885	COL5A1,GLI3
calcitonin family receptor signaling pathway (GO:0097646)	0.0120517	0.0666219	15.6586	69.1885	RAMP2,CALCRL
plasma membrane organization (GO:0007009)	0.0120761	0.0666219	4.90625	21.6686	EHD2,COL5A1,SYT11,MYOF
epithelial cell migration (GO:0010631)	0.0120761	0.0666219	4.90625	21.6686	ZEB2,PLXND1,FAP,NOS3
negative regulation of macromolecule metabolic process (GO:0010605)	0.0127432	0.0701333	2.71713	11.8542	MEF2C,SFRP1,NOTCH1,HAND2,PDGFB,PTPN22,CD3E,ENG
granulocyte chemotaxis (GO:0071621)	0.0128403	0.0704985	3.85205	16.7763	CCL22,CCL21,PIK3CD,CCL19,PIK3CG
proteoglycan metabolic process (GO:0006029)	0.0129021	0.070501	6.91786	30.0952	CSGALNACT1,ADAMTS12,SULF2
dorsal/ventral pattern formation (GO:0009953)	0.0129021	0.070501	6.91786	30.0952	SFRP1,MDFI,GLI2
epithelial to mesenchymal transition (GO:0001837)	0.0132786	0.0720436	4.75733	20.5593	EOMES,HEYL,NOTCH1,SNAI1
positive regulation of axonogenesis (GO:0050772)	0.0132786	0.0720436	4.75733	20.5593	NGFR,NTRK2,PLXND1,SLIT2
negative regulation of Ras protein signal transduction (GO:0046580)	0.0132786	0.0720436	4.75733	20.5593	STMN3,ARAP3,SPRY1,RASAL3
regulation of Rho protein signal transduction (GO:0035023)	0.0137938	0.0746625	3.77778	16.1822	COL3A1,GPR65,ARHGDIB,F2R,ARAP3
regulation of I-kappaB kinase/NF-kappaB signaling (GO:0043122)	0.0139137	0.0751342	2.2503	9.61978	ECM1,CCL21,PRKCB,PLEKHG5,PELI2,F2R,PELI1,RHOH,CCR7,NLRC3,CCL19
regulation of transcription, DNA-templated (GO:0006355)	0.0144629	0.0779165	1.40806	5.96478	TGFB1I1,IKZF1,CHD3,LDB2,ETS1,GLI3,GLI2,EFEMP1,BASP1,EOMES,MEF2C,PRKCB,F2R,RHOH,RUNX3,HIC1,RUNX2,SFRP1,TAL1,IRF4,ELF4,HAND2,HCLS1,PRKCQ,ERG,ZNF831,ZFPM2,MDFI,ENG,ZNF154,NOTCH1,CTBP2,TSHZ3,EPAS1,NOTCH4,PDGFB,GATA3,PRICKLE1,ZNF423,AFAP1L2,EGR2,BCL11B,FOXF1,PYHIN1,WTIP,TRERF1,FLI1,KLF2,COL1A1,HEYL,KLHL6,SNAI1,ID4,TCF4
regulation of ossification (GO:0030278)	0.0145547	0.0781984	4.61717	19.5299	MEF2C,SFRP1,NOTCH1,CHSY1
dendritic cell differentiation (GO:0097028)	0.014778	0.0781984	6.5332	27.5349	AXL,CCR7,CCL19
regulation of interleukin-17 production (GO:0032660)	0.014778	0.0781984	6.5332	27.5349	SLAMF6,PRKCQ,LY9
negative regulation of ion transmembrane transporter activity (GO:0032413)	0.014778	0.0781984	6.5332	27.5349	PLN,HECW2,ADRA2A
positive regulation of BMP signaling pathway (GO:0030513)	0.014778	0.0781984	6.5332	27.5349	NOTCH1,ZNF423,ENG
ventricular septum morphogenesis (GO:0060412)	0.014778	0.0781984	6.5332	27.5349	HEYL,NOTCH1,ZFPM2
embryonic skeletal system development (GO:0048706)	0.014778	0.0781984	6.5332	27.5349	COL1A1,PDGFRA,SULF2
neutrophil migration (GO:1990266)	0.014794	0.0781984	3.70631	15.6167	CCL22,CCL21,PIK3CD,CCL19,PIK3CG
negative regulation of programmed cell death (GO:0043069)	0.0148219	0.0781984	1.82988	7.70679	PDGFRB,NGFR,NTRK2,EPHA4,PDGFRA,EGR3,FLT4,IGF1R,SFRP1,CD40LG,CCND2,AXL,PDPN,ROR2,TEK,EVI2B,EPHA3,FGFR1
negative regulation of defense response (GO:0031348)	0.0150101	0.0790095	3.18842	13.3883	CDH5,PTGIS,IRAK3,NLRC3,GATA3,TEK
B cell receptor signaling pathway (GO:0050853)	0.0155544	0.0793704	2.8402	11.8249	CD79A,ITK,MEF2C,PTPRC,PRKCB,LCK,PIK3CD
neuron projection extension involved in neuron projection guidance (GO:1902284)	0.0158049	0.0793704	13.0482	54.1165	SLIT3,SLIT2
mast cell activation involved in immune response (GO:0002279)	0.0158049	0.0793704	13.0482	54.1165	PIK3CD,PIK3CG
integrin activation (GO:0033622)	0.0158049	0.0793704	13.0482	54.1165	COL16A1,CXCL12
cellular response to forskolin (GO:1904322)	0.0158049	0.0793704	13.0482	54.1165	ADCY3,ADCY5
cellular response to interleukin-21 (GO:0098757)	0.0158049	0.0793704	13.0482	54.1165	IL21R,JAK3
aorta development (GO:0035904)	0.0158049	0.0793704	13.0482	54.1165	PDGFRB,JAG1
glomerular visceral epithelial cell development (GO:0072015)	0.0158049	0.0793704	13.0482	54.1165	JAG1,PODXL
interleukin-21-mediated signaling pathway (GO:0038114)	0.0158049	0.0793704	13.0482	54.1165	IL21R,JAK3
axon extension involved in axon guidance (GO:0048846)	0.0158049	0.0793704	13.0482	54.1165	SLIT3,SLIT2
response to forskolin (GO:1904321)	0.0158049	0.0793704	13.0482	54.1165	ADCY3,ADCY5
negative regulation of calcium ion transmembrane transport (GO:1903170)	0.0158049	0.0793704	13.0482	54.1165	PLN,ADRA2A
dimeric G-protein coupled receptor signaling pathway (GO:0038042)	0.0158049	0.0793704	13.0482	54.1165	RAMP2,CALCRL
positive regulation of metanephros development (GO:0072216)	0.0158049	0.0793704	13.0482	54.1165	BASP1,PDGFB
positive regulation of tumor necrosis factor biosynthetic process (GO:0042535)	0.0158049	0.0793704	13.0482	54.1165	SPN,CCR2
ventricular trabecula myocardium morphogenesis (GO:0003222)	0.0158049	0.0793704	13.0482	54.1165	NOTCH1,ENG
glomerular epithelial cell development (GO:0072310)	0.0158049	0.0793704	13.0482	54.1165	JAG1,PODXL
mast cell degranulation (GO:0043303)	0.0158049	0.0793704	13.0482	54.1165	PIK3CD,PIK3CG
negative regulation of vascular permeability (GO:0043116)	0.0158049	0.0793704	13.0482	54.1165	RAMP2,SLIT2
norepinephrine metabolic process (GO:0042415)	0.0158049	0.0793704	13.0482	54.1165	MOXD1,GATA3
phosphatidylinositol-3-phosphate biosynthetic process (GO:0036092)	0.0158049	0.0793704	13.0482	54.1165	PIK3CD,PIK3CG
renal system development (GO:0072001)	0.0158415	0.0793804	3.63749	15.0778	FOXF1,TCF21,GATA3,GLI2,SULF2
regulation of plasma membrane bounded cell projection assembly (GO:0120032)	0.0159058	0.0795289	4.48502	18.5728	PPP1R16B,MYO10,PODXL,CCR7
regulation of natural killer cell mediated cytotoxicity (GO:0042269)	0.0167997	0.0830934	6.18903	25.2908	SLAMF6,CD226,RASGRP1
outflow tract septum morphogenesis (GO:0003148)	0.0167997	0.0830934	6.18903	25.2908	SEMA3C,ZFPM2,ENG
negative regulation of sprouting angiogenesis (GO:1903671)	0.0167997	0.0830934	6.18903	25.2908	NGFR,NOTCH1,KLF2
regulation of monocyte chemotaxis (GO:0090025)	0.0167997	0.0830934	6.18903	25.2908	CXCL12,SLIT2,CCR2
digestive system development (GO:0055123)	0.0167997	0.0830934	6.18903	25.2908	FOXF1,GATA3,GATA2
phosphate-containing compound metabolic process (GO:0006796)	0.0170433	0.0841169	2.27993	9.28389	ITPKB,PTPRB,PTPRC,PLCB4,INPP5D,GFPT2,PLD4,PIK3CD,PLCB2,PIK3CG
neuron migration (GO:0001764)	0.0173331	0.0853634	4.36022	17.6813	NTRK2,MEF2C,NAV1,FGFR1
glycosaminoglycan metabolic process (GO:0030203)	0.0180823	0.0886726	3.50722	14.0738	VCAN,BGN,XYLT1,HSPG2,DCN
regulation of tumor necrosis factor production (GO:0032680)	0.0180823	0.0886726	3.50722	14.0738	PTPN22,IRAK3,NLRC3,CCL19,RASGRP1
activation of GTPase activity (GO:0090630)	0.0186969	0.0905036	3.02429	12.0349	SYDE1,ARHGEF10,CCL21,GPR65,CCR7,RASGRP1
regulation of cytokine production (GO:0001817)	0.0187728	0.0905036	2.72715	10.8414	AFAP1L2,CCR7,GATA3,TMEM173,CARD11,ADRA2A,CCR2
mesenchymal cell differentiation (GO:0048762)	0.0188377	0.0905036	4.24215	16.8494	HEYL,MEF2C,NOTCH1,SNAI1
negative regulation of cell projection organization (GO:0031345)	0.0188377	0.0905036	4.24215	16.8494	EFNB2,NGFR,EPHA4,DPYSL3
cellular response to peptide (GO:1901653)	0.0188377	0.0905036	4.24215	16.8494	NGFR,EPHA4,PTPN22,IGF1R
monocyte chemotaxis (GO:0002548)	0.0188377	0.0905036	4.24215	16.8494	CCL22,CCL21,PDGFB,CCL19
negative regulation of proteolysis (GO:0045861)	0.0188377	0.0905036	4.24215	16.8494	EPHA4,ECM1,GAS1,PLAT
regulation of interleukin-8 secretion (GO:2000482)	0.0189683	0.0905036	5.87928	23.3112	F2R,PTPN22,SSC5D
negative regulation of axonogenesis (GO:0050771)	0.0189683	0.0905036	5.87928	23.3112	NGFR,EPHA4,EFNB3
cellular response to amyloid-beta (GO:1904646)	0.0189683	0.0905036	5.87928	23.3112	NGFR,EPHA4,IGF1R
regulation of androgen receptor signaling pathway (GO:0060765)	0.0189683	0.0905036	5.87928	23.3112	HEYL,SFRP1,TCF21
positive regulation of cell junction assembly (GO:1901890)	0.0189683	0.0905036	5.87928	23.3112	SFRP1,COL16A1,TEK
regulation of chondrocyte differentiation (GO:0032330)	0.0189683	0.0905036	5.87928	23.3112	EFEMP1,ADAMTS12,ADAMTS7
regulation of Wnt signaling pathway (GO:0030111)	0.0196452	0.0919265	2.70027	10.6119	SFRP1,NXN,DACT3,HIC1,MDFI,DACT1,SULF2
removal of superoxide radicals (GO:0019430)	0.0199875	0.0919265	11.1836	43.7575	NOS3,SOD3
negative regulation of NIK/NF-kappaB signaling (GO:1901223)	0.0199875	0.0919265	11.1836	43.7575	NLRC3,HDAC7
cellular response to interleukin-4 (GO:0071353)	0.0199875	0.0919265	11.1836	43.7575	GATA3,JAK3
negative regulation of T cell apoptotic process (GO:0070233)	0.0199875	0.0919265	11.1836	43.7575	PRKCQ,JAK3
sterol catabolic process (GO:0016127)	0.0199875	0.0919265	11.1836	43.7575	SCARF1,TRERF1
regulation of interferon-gamma secretion (GO:1902713)	0.0199875	0.0919265	11.1836	43.7575	PTPN22,RASGRP1
positive regulation of leukocyte apoptotic process (GO:2000108)	0.0199875	0.0919265	11.1836	43.7575	MEF2C,PIK3CD
regulation of natural killer cell activation (GO:0032814)	0.0199875	0.0919265	11.1836	43.7575	PTPN22,PRDM1
cellular response to superoxide (GO:0071451)	0.0199875	0.0919265	11.1836	43.7575	NOS3,SOD3
endothelial cell chemotaxis (GO:0035767)	0.0199875	0.0919265	11.1836	43.7575	EGR3,PLEKHG5
response to interleukin-4 (GO:0070670)	0.0199875	0.0919265	11.1836	43.7575	GATA3,JAK3
cholesterol catabolic process (GO:0006707)	0.0199875	0.0919265	11.1836	43.7575	SCARF1,TRERF1
mitral valve morphogenesis (GO:0003183)	0.0199875	0.0919265	11.1836	43.7575	NOTCH1,DCHS1
T cell mediated immunity (GO:0002456)	0.0199875	0.0919265	11.1836	43.7575	JAG1,MYO1G
mast cell mediated immunity (GO:0002448)	0.0199875	0.0919265	11.1836	43.7575	PIK3CD,PIK3CG
positive regulation of vascular endothelial cell proliferation (GO:1905564)	0.0199875	0.0919265	11.1836	43.7575	AKT3,FGFR1
regulation of glycoprotein biosynthetic process (GO:0010559)	0.0199875	0.0919265	11.1836	43.7575	CCL21,CCL19
regulation of intracellular signal transduction (GO:1902531)	0.0201042	0.0922783	1.76517	6.89621	PPP1R16B,PLEKHG5,ARHGEF17,RHOH,ARAP3,PTPN22,CHD3,ARHGAP6,ARHGAP25,ARHGAP23,PREX1,ABR,SYDE1,ARHGAP31,TAGAP,RHOJ,ARHGDIB,TEK
cellular response to organic cyclic compound (GO:0071407)	0.0202873	0.0929329	2.48038	9.66792	MEF2C,SFRP1,GNG2,IGFBP5,PDGFB,ADCY3,TMEM173,ADCY5
adenylate cyclase-inhibiting G-protein coupled receptor signaling pathway (GO:0007193)	0.0205227	0.0938239	3.38593	13.1585	GABBR1,ADCY4,ADCY3,ADRA2A,ADCY5
positive regulation of neutrophil chemotaxis (GO:0090023)	0.0212843	0.0965365	5.59902	21.555	CCL21,CCR7,CCL19
membrane protein intracellular domain proteolysis (GO:0031293)	0.0212843	0.0965365	5.59902	21.555	NGFR,NOTCH3,JAG1
positive regulation of vascular endothelial growth factor production (GO:0010575)	0.0212843	0.0965365	5.59902	21.555	FLT4,PTGS2,SULF2
cAMP metabolic process (GO:0046058)	0.0212843	0.0965365	5.59902	21.555	ADCY4,ADCY3,ADCY5
positive regulation of protein modification process (GO:0031401)	0.0216194	0.0976701	2.30267	8.82882	PPP1R16B,NTRK2,CCND2,FLT4,PELI2,FAM129A,TEK,RASGRP1,ENG
positive regulation of I-kappaB kinase/NF-kappaB signaling (GO:0043123)	0.0216194	0.0976701	2.30267	8.82882	ECM1,CCL21,PRKCB,PLEKHG5,F2R,PELI2,PELI1,CCR7,CCL19
negative regulation of neuron differentiation (GO:0045665)	0.0218197	0.0980771	3.32837	12.7308	EFNB2,EPHA4,NGFR,DPYSL3,ID4
cellular response to BMP stimulus (GO:0071773)	0.0218376	0.0980771	2.91183	11.1352	SFRP1,ADAMTS12,FSTL1,RUNX2,ADAMTS7,ENG
calcium ion homeostasis (GO:0055074)	0.0218376	0.0980771	2.91183	11.1352	SLC24A3,CXCL12,ATP2A3,CCL19,SLC8A1,CCR2
muscle contraction (GO:0006936)	0.0219407	0.0983475	2.44167	9.32575	EDNRA,SGCA,MYOF,SSPN,MYH11,VIM,MYL9,SLC8A1
positive regulation of interferon-gamma production (GO:0032729)	0.0220833	0.0984101	4.02419	15.344	PTPN22,SLAMF6,RASGRP1,CCR2
eye development (GO:0001654)	0.0220833	0.0984101	4.02419	15.344	EFEMP1,COL5A1,CACNA1C,FBN1
regulation of interferon-gamma production (GO:0032649)	0.0220833	0.0984101	4.02419	15.344	AXL,SLAMF6,CCR7,CCR2
negative regulation of gene expression (GO:0010629)	0.0227527	0.101196	1.60479	6.07103	ZNF154,MEF2C,NOTCH1,CTBP2,IGFBP5,TSHZ3,PDGFB,PTPN22,GATA3,IKZF1,PRICKLE1,LDB2,CD3E,GLI3,RUNX2,HEYL,SFRP1,BASP1,HAND2,ID4,ZNF423,ZFPM2,MDFI,ENG
divalent metal ion transport (GO:0070838)	0.022959	0.101916	2.87617	10.8548	RAMP2,CALCRL,ATP2A3,CACNA1C,CCR5,NALCN
MAPK cascade (GO:0000165)	0.0232467	0.102548	1.93758	7.28841	MAP4K1,PDGFRB,PDGFRA,MEF2C,PDGFB,CSF2RB,RASAL3,RASGRP1,TEK,CCR5,JAK3,FGFR1,MAP3K12
positive regulation of interleukin-12 production (GO:0032735)	0.023748	0.102548	5.34425	19.9889	CD40LG,CCR7,CCL19
prostaglandin metabolic process (GO:0006693)	0.023748	0.102548	5.34425	19.9889	PTGIS,PTGS2,PTGDS
response to amyloid-beta (GO:1904645)	0.023748	0.102548	5.34425	19.9889	NGFR,EPHA4,IGF1R
positive regulation of filopodium assembly (GO:0051491)	0.023748	0.102548	5.34425	19.9889	CCL21,DPYSL3,CCR7
positive regulation of leukocyte mediated cytotoxicity (GO:0001912)	0.023748	0.102548	5.34425	19.9889	SLAMF6,CD226,RASGRP1
positive regulation of neutrophil migration (GO:1902624)	0.023748	0.102548	5.34425	19.9889	CCL21,CCR7,CCL19
positive regulation of Rho protein signal transduction (GO:0035025)	0.023748	0.102548	5.34425	19.9889	COL3A1,GPR65,F2R
negative regulation of immune response (GO:0050777)	0.0238261	0.102548	3.92339	14.6616	COL3A1,NLRC3,IRAK3,CCR2
regulation of inflammatory response (GO:0050727)	0.0239877	0.102548	2.25832	8.42401	CDH5,PTGIS,NLRC3,GATA3,TEK,ADAMTS12,PTGS2,ETS1,CCR2
JNK cascade (GO:0007254)	0.0245707	0.102548	3.21891	11.9299	MAP4K1,CD40LG,SH2D3C,CCL19,MAP3K12
negative regulation of response to cytokine stimulus (GO:0060761)	0.0245757	0.102548	9.78514	36.2637	PTPRC,IRAK3
induction of positive chemotaxis (GO:0050930)	0.0245757	0.102548	9.78514	36.2637	CXCL12,VEGFC
dorsal/ventral axis specification (GO:0009950)	0.0245757	0.102548	9.78514	36.2637	SFRP1,MDFI
amino sugar metabolic process (GO:0006040)	0.0245757	0.102548	9.78514	36.2637	CSGALNACT1,GFPT2
mesoderm morphogenesis (GO:0048332)	0.0245757	0.102548	9.78514	36.2637	EOMES,SNAI1
regulation of actin filament-based movement (GO:1903115)	0.0245757	0.102548	9.78514	36.2637	PLN,PDPN
mesenchymal to epithelial transition (GO:0060231)	0.0245757	0.102548	9.78514	36.2637	BASP1,GATA3
positive regulation of cardiac muscle cell differentiation (GO:2000727)	0.0245757	0.102548	9.78514	36.2637	EFNB2,MEF2C
T cell chemotaxis (GO:0010818)	0.0245757	0.102548	9.78514	36.2637	PIK3CD,PIK3CG
regulation of granulocyte differentiation (GO:0030852)	0.0245757	0.102548	9.78514	36.2637	HCLS1,EVI2B
motor neuron axon guidance (GO:0008045)	0.0245757	0.102548	9.78514	36.2637	EPHA4,SLIT2
positive regulation of T cell receptor signaling pathway (GO:0050862)	0.0245757	0.102548	9.78514	36.2637	LCK,CD226
positive regulation of smooth muscle cell migration (GO:0014911)	0.0245757	0.102548	9.78514	36.2637	PDGFRB,PDGFB
negative regulation of stem cell differentiation (GO:2000737)	0.0245757	0.102548	9.78514	36.2637	NOTCH1,JAG1
negative regulation of embryonic development (GO:0045992)	0.0245757	0.102548	9.78514	36.2637	GPR161,GATA3
regulation of astrocyte differentiation (GO:0048710)	0.0245757	0.102548	9.78514	36.2637	EPHA4,NOTCH1
positive regulation of interleukin-13 production (GO:0032736)	0.0245757	0.102548	9.78514	36.2637	IRF4,GATA3
positive regulation of execution phase of apoptosis (GO:1900119)	0.0245757	0.102548	9.78514	36.2637	PTGIS,FAP
positive regulation of adaptive immune response based on somatic recombination of immune receptors built from immunoglobulin superfamily domains (GO:0002824)	0.0245757	0.102548	9.78514	36.2637	PRKCQ,CCR2
regulation of T cell apoptotic process (GO:0070232)	0.0245757	0.102548	9.78514	36.2637	PRKCQ,JAK3
smooth muscle cell differentiation (GO:0051145)	0.0245757	0.102548	9.78514	36.2637	MEF2C,TMEM204
regulation of axon regeneration (GO:0048679)	0.0245757	0.102548	9.78514	36.2637	EPHA4,SCARF1
regulation of cardiac conduction (GO:1903779)	0.026026	0.108402	3.16683	11.5547	PLN,GJA5,ATP2A3,ATP1B2,SLC8A1
positive regulation of granulocyte chemotaxis (GO:0071624)	0.0263593	0.108608	5.11163	18.5855	CCL21,CCR7,CCL19
negative chemotaxis (GO:0050919)	0.0263593	0.108608	5.11163	18.5855	SEMA3C,SLIT3,SLIT2
regulation of supramolecular fiber organization (GO:1902903)	0.0263593	0.108608	5.11163	18.5855	CXCL12,MAP1B,MAP1A
negative regulation of catalytic activity (GO:0043086)	0.0263593	0.108608	5.11163	18.5855	GZMK,NOTCH1,PLN
regulation of cardiac muscle cell contraction (GO:0086004)	0.0263593	0.108608	5.11163	18.5855	PLN,GJA5,CACNA1C
regulation of T cell receptor signaling pathway (GO:0050856)	0.0263593	0.108608	5.11163	18.5855	LCK,PTPN22,CD226
peptidyl-serine modification (GO:0018209)	0.0274255	0.112727	2.20176	7.91814	MAP4K1,PRKCH,PRKCB,AKT3,PDGFB,PRKCQ,DCLK1,CAMKK1,MAP3K12
cartilage development (GO:0051216)	0.0275554	0.112727	3.73618	13.4187	MEF2C,RUNX3,RUNX2,SULF2
regulation of fibroblast proliferation (GO:0048145)	0.0275554	0.112727	3.73618	13.4187	PDGFRA,SFRP1,PDGFB,NLRC3
icosanoid metabolic process (GO:0006690)	0.0275554	0.112727	3.73618	13.4187	GGT5,PTGIS,ALOX5,PTGS2
transmembrane receptor protein serine/threonine kinase signaling pathway (GO:0007178)	0.0284754	0.116283	2.31516	8.239	CDH5,COL3A1,COL1A2,TGFB1I1,LTBP2,FSTL1,RUNX2,ENG
regulation of osteoblast differentiation (GO:0045667)	0.0290989	0.117318	3.06755	10.8501	MEF2C,NOTCH1,TMEM119,RUNX2,HDAC7
positive regulation of plasma membrane bounded cell projection assembly (GO:0120034)	0.0290989	0.117318	3.06755	10.8501	CCL21,DPYSL3,CDC42EP3,CCR7,CCL19
positive regulation of hydrolase activity (GO:0051345)	0.0292684	0.117318	2.17452	7.67875	ABR,SFRP1,CCL22,CCL21,F2R,ATP1B2,CCL19,RASGRP1,ARHGAP23
positive regulation of tumor necrosis factor production (GO:0032760)	0.0295432	0.117318	3.6491	12.8518	SPN,CCL19,RASGRP1,CCR2
regulation of tumor necrosis factor biosynthetic process (GO:0042534)	0.0295467	0.117318	8.69746	30.6306	SPN,CCR2
regulation of trophoblast cell migration (GO:1901163)	0.0295467	0.117318	8.69746	30.6306	SYDE1,ARHGDIB
regulation of non-canonical Wnt signaling pathway (GO:2000050)	0.0295467	0.117318	8.69746	30.6306	SFRP1,DACT1
relaxation of cardiac muscle (GO:0055119)	0.0295467	0.117318	8.69746	30.6306	PLN,SLC8A1
lymphocyte mediated immunity (GO:0002449)	0.0295467	0.117318	8.69746	30.6306	JAG1,MYO1G
relaxation of muscle (GO:0090075)	0.0295467	0.117318	8.69746	30.6306	PLN,SLC8A1
metanephric mesenchyme development (GO:0072075)	0.0295467	0.117318	8.69746	30.6306	BASP1,TCF21
response to nitric oxide (GO:0071731)	0.0295467	0.117318	8.69746	30.6306	CCR7,CCL19
negative regulation of heart contraction (GO:0045822)	0.0295467	0.117318	8.69746	30.6306	PLN,PIK3CG
negative regulation of chemotaxis (GO:0050922)	0.0295467	0.117318	8.69746	30.6306	NOTCH1,SLIT2
regulation of cardiac muscle cell differentiation (GO:2000725)	0.0295467	0.117318	8.69746	30.6306	EFNB2,MEF2C
alcohol catabolic process (GO:0046164)	0.0295467	0.117318	8.69746	30.6306	SCARF1,TRERF1
regulation of neuron projection development (GO:0010975)	0.0299685	0.118787	2.45791	8.62139	EFNB2,EPHA4,NGFR,NTRK2,DPYSL3,SCARF1,EPHA3
negative regulation of developmental process (GO:0051093)	0.0307177	0.121547	3.0202	10.5191	SFRP1,ZBTB46,NOTCH4,ARHGDIB,GATA3
negative regulation of nucleic acid-templated transcription (GO:1903507)	0.0311878	0.123195	1.67208	5.79833	ZNF154,NOTCH1,CTBP2,TSHZ3,PDGFB,GATA3,IKZF1,PRICKLE1,LDB2,GLI3,RUNX2,HEYL,SFRP1,BASP1,ID4,ZNF423,ZFPM2,MDFI
regulation of heart contraction (GO:0008016)	0.0318993	0.124987	2.649	9.12626	PLN,CELF2,GJA5,ATP2A3,ATP1B2,SLC8A1
negative regulation of intracellular steroid hormone receptor signaling pathway (GO:0033144)	0.0320229	0.124987	4.70221	16.1817	HEYL,SFRP1,TCF21
cellular response to alcohol (GO:0097306)	0.0320229	0.124987	4.70221	16.1817	SFRP1,GNG2,PTGER2
positive regulation of protein tyrosine kinase activity (GO:0061098)	0.0320229	0.124987	4.70221	16.1817	EPHA4,PDGFB,ADRA2A
regulation of NIK/NF-kappaB signaling (GO:1901222)	0.0320229	0.124987	4.70221	16.1817	PTPN22,NLRC3,HDAC7
calcium ion import (GO:0070509)	0.0320229	0.124987	4.70221	16.1817	CACNA1C,NALCN,SLC8A1
regulation of cell morphogenesis (GO:0022604)	0.0320229	0.124987	4.70221	16.1817	SPARC,PDPN,WTIP
regulated exocytosis (GO:0045055)	0.0327583	0.12764	2.24855	7.68689	SELP,ISLR,ECM1,SPARC,RAB31,PCDH7,PDGFB,VEGFC
positive regulation of MAP kinase activity (GO:0043406)	0.0342514	0.132828	2.10925	7.11667	PDGFRB,MAP4K1,F2R,PDGFB,RASGRP1,PIK3CG,ADRA2A,PIK3R5,FGFR1
axonal fasciculation (GO:0007413)	0.0348785	0.132828	7.82731	26.2675	EPHA4,EPHA3
negative regulation of oxidoreductase activity (GO:0051354)	0.0348785	0.132828	7.82731	26.2675	AOC3,GZMK
positive regulation of T-helper 1 type immune response (GO:0002827)	0.0348785	0.132828	7.82731	26.2675	CCL19,CCR2
cellular response to fluid shear stress (GO:0071498)	0.0348785	0.132828	7.82731	26.2675	MEF2C,KLF2
vasoconstriction (GO:0042310)	0.0348785	0.132828	7.82731	26.2675	EDNRA,SLC8A1
response to interleukin-6 (GO:0070741)	0.0348785	0.132828	7.82731	26.2675	SELPLG,PTGIS
negative regulation of vascular smooth muscle cell proliferation (GO:1904706)	0.0348785	0.132828	7.82731	26.2675	MEF2C,PRKG1
cardiac muscle fiber development (GO:0048739)	0.0348785	0.132828	7.82731	26.2675	NEXN,MYH11
regulation of antigen receptor-mediated signaling pathway (GO:0050854)	0.0348785	0.132828	7.82731	26.2675	PTPRC,PTPN22
positive regulation of stem cell differentiation (GO:2000738)	0.0348785	0.132828	7.82731	26.2675	HOXB4,LTBP2
negative regulation of interleukin-12 production (GO:0032695)	0.0348785	0.132828	7.82731	26.2675	IRAK3,JAK3
negative regulation of myoblast differentiation (GO:0045662)	0.0348785	0.132828	7.82731	26.2675	NOTCH1,PRICKLE1
superoxide metabolic process (GO:0006801)	0.0350736	0.132828	4.52113	15.1472	PREX1,NOS3,SOD3
negative regulation of Notch signaling pathway (GO:0045746)	0.0350736	0.132828	4.52113	15.1472	NOTCH3,PEAR1,GATA2
skeletal muscle organ development (GO:0060538)	0.0350736	0.132828	4.52113	15.1472	MEF2C,BASP1,TCF21
regulation of myoblast differentiation (GO:0045661)	0.0350736	0.132828	4.52113	15.1472	MEF2C,NOTCH1,BOC
regulation of bone mineralization (GO:0030500)	0.0360045	0.135682	3.41059	11.3372	ECM1,MEF2C,TMEM119,SLC8A1
wound healing (GO:0042060)	0.0360045	0.135682	3.41059	11.3372	PDGFRA,COL3A1,SYT11,MYOF
heart morphogenesis (GO:0003007)	0.0360045	0.135682	3.41059	11.3372	HEYL,NOTCH1,FLRT2,ENG
platelet degranulation (GO:0002576)	0.036291	0.136537	2.35227	7.80055	SELP,ISLR,ECM1,SPARC,PCDH7,PDGFB,VEGFC
negative regulation of multicellular organismal process (GO:0051241)	0.0376533	0.141431	2.33221	7.6481	MEF2C,SFRP1,NOTCH1,CHSY1,ARHGDIB,F2R,GATA3
activation of JUN kinase activity (GO:0007257)	0.0382688	0.143274	4.35345	14.2058	MAP4K1,CD40LG,CCL19
regulation of blood coagulation (GO:0030193)	0.0382688	0.143274	4.35345	14.2058	THBD,FAP,F2R
cellular response to transforming growth factor beta stimulus (GO:0071560)	0.0395068	0.147668	2.50745	8.10228	CDH5,MEF2C,SFRP1,COL3A1,COL1A2,LTBP2
regulation of actin cytoskeleton organization (GO:0032956)	0.0396512	0.147967	2.80375	9.04949	PDGFRB,PDGFRA,ARHGDIB,RHOJ,EPHA3
regulation of interleukin-1 beta production (GO:0032651)	0.0405502	0.148662	7.11537	22.8063	F2R,CCR7
nucleotide-sugar metabolic process (GO:0009225)	0.0405502	0.148662	7.11537	22.8063	CSGALNACT1,GFPT2
mitochondrial genome maintenance (GO:0000002)	0.0405502	0.148662	7.11537	22.8063	AKT3,SLC25A36
positive regulation of cardiac muscle cell proliferation (GO:0060045)	0.0405502	0.148662	7.11537	22.8063	MEF2C,NOTCH1
Notch receptor processing, ligand-dependent (GO:0035333)	0.0405502	0.148662	7.11537	22.8063	NOTCH3,JAG1
muscle cell development (GO:0055001)	0.0405502	0.148662	7.11537	22.8063	RAMP2,ENG
catecholamine biosynthetic process (GO:0042423)	0.0405502	0.148662	7.11537	22.8063	MOXD1,GATA3
leukocyte differentiation (GO:0002521)	0.0405502	0.148662	7.11537	22.8063	AXL,IKZF1
regulation of execution phase of apoptosis (GO:1900117)	0.0405502	0.148662	7.11537	22.8063	PTGIS,FAP
regulation of fibrinolysis (GO:0051917)	0.0405502	0.148662	7.11537	22.8063	THBD,FAP
positive regulation of alpha-beta T cell proliferation (GO:0046641)	0.0405502	0.148662	7.11537	22.8063	RASAL3,CCR2
positive regulation of ossification (GO:0045778)	0.0407297	0.148845	3.26815	10.4607	MEF2C,TMEM119,SLC8A1,RUNX2
regulation of calcium ion transport (GO:0051924)	0.0407297	0.148845	3.26815	10.4607	PLN,F2R,IL16,ADRA2A
cellular divalent inorganic cation homeostasis (GO:0072503)	0.0411548	0.150159	2.48093	7.91519	CXCL12,SLC24A3,LCK,ATP2A3,CCL19,CCR2
negative regulation of blood vessel endothelial cell migration (GO:0043537)	0.0416069	0.150379	4.19776	13.3467	MEF2C,NOTCH1,VASH1
negative regulation of tumor necrosis factor superfamily cytokine production (GO:1903556)	0.0416069	0.150379	4.19776	13.3467	PTPN22,NLRC3,IRAK3
renal water homeostasis (GO:0003091)	0.0416069	0.150379	4.19776	13.3467	ADCY4,ADCY3,ADCY5
regulation of protein autophosphorylation (GO:0031952)	0.0416069	0.150379	4.19776	13.3467	RASSF2,PDGFB,ENG
positive regulation of bone mineralization (GO:0030501)	0.0416069	0.150379	4.19776	13.3467	MEF2C,TMEM119,SLC8A1
transforming growth factor beta receptor signaling pathway (GO:0007179)	0.0416082	0.150379	2.76412	8.7884	CDH5,COL3A1,COL1A2,LTBP2,FMOD
positive regulation of protein import into nucleus (GO:0042307)	0.0432179	0.155707	3.20128	10.0568	F2R,HCLS1,TMEM173,DACT1
embryonic organ development (GO:0048568)	0.0432179	0.155707	3.20128	10.0568	ALDH1A3,TAL1,GLI3,GLI2
generation of neurons (GO:0048699)	0.0449669	0.160923	2.23683	6.93825	NTRK2,MEF2C,ID4,NAV1,RUNX3,RUNX2,FGFR1
protein trimerization (GO:0070206)	0.0450865	0.160923	4.0528	12.5603	COL6A2,COL6A1,EMILIN1
substrate adhesion-dependent cell spreading (GO:0034446)	0.0450865	0.160923	4.0528	12.5603	ITGA4,TEK,ANTXR1
negative regulation of fat cell differentiation (GO:0045599)	0.0450865	0.160923	4.0528	12.5603	GATA3,GATA2,ZFPM2
positive regulation of transcription factor import into nucleus (GO:0042993)	0.0450865	0.160923	4.0528	12.5603	HCLS1,CCL19,TMEM173
regulation of nitric oxide biosynthetic process (GO:0045428)	0.0450865	0.160923	4.0528	12.5603	PTGIS,PTGS2,KLF2
extracellular matrix disassembly (GO:0022617)	0.0456947	0.162588	2.68811	8.29491	CTSK,MMP2,HSPG2,DCN,FBN1
negative regulation of inflammatory response (GO:0050728)	0.0456947	0.162588	2.68811	8.29491	CDH5,PTGIS,NLRC3,GATA3,TEK
cell morphogenesis involved in differentiation (GO:0000904)	0.0457898	0.162674	3.1371	9.67384	MEF2C,ITGA4,TEK,ANTXR1
positive regulation of apoptotic process (GO:0043065)	0.0458826	0.162752	1.74383	5.3739	NGFR,PTGIS,ARHGEF17,PLEKHG5,F2R,PNMA2,GZMK,PREX1,ABR,SFRP1,RASSF2,FAP,SLIT2
positive regulation of cell adhesion mediated by integrin (GO:0033630)	0.0465414	0.162824	6.52209	20.0059	CCL21,PODXL
positive regulation of myoblast differentiation (GO:0045663)	0.0465414	0.162824	6.52209	20.0059	MEF2C,BOC
regulation of extracellular matrix disassembly (GO:0010715)	0.0465414	0.162824	6.52209	20.0059	FAP,PDPN
cardiac left ventricle morphogenesis (GO:0003214)	0.0465414	0.162824	6.52209	20.0059	NOTCH1,FOXF1
negative regulation of biomineral tissue development (GO:0070168)	0.0465414	0.162824	6.52209	20.0059	ECM1,ASPN
positive regulation of DNA damage response, signal transduction by p53 class mediator (GO:0043517)	0.0465414	0.162824	6.52209	20.0059	PYHIN1,HIC1
adaptive immune response based on somatic recombination of immune receptors built from immunoglobulin superfamily domains (GO:0002460)	0.0465414	0.162824	6.52209	20.0059	JAG1,MYO1G
positive regulation of vascular smooth muscle cell proliferation (GO:1904707)	0.0465414	0.162824	6.52209	20.0059	MMP2,PDGFB
regulation of synapse organization (GO:0050807)	0.0465414	0.162824	6.52209	20.0059	EPHA4,MEF2C
cell-cell junction assembly (GO:0007043)	0.0478245	0.166804	2.65165	8.0616	CDH5,RAMP2,GJD3,GJA5,CDH11
regulation of transforming growth factor beta receptor signaling pathway (GO:0017015)	0.0478245	0.166804	2.65165	8.0616	TGFB1I1,LTBP4,PMEPA1,ASPN,ENG
negative regulation of transforming growth factor beta receptor signaling pathway (GO:0030512)	0.0484453	0.168596	3.07543	9.3103	TGFB1I1,PMEPA1,ASPN,FBN1
negative regulation of neurogenesis (GO:0050768)	0.0487056	0.168596	3.91751	11.8385	COL3A1,NOTCH1,ID4
regulation of T cell differentiation (GO:0045580)	0.0487056	0.168596	3.91751	11.8385	ZAP70,PRDM1,GATA3
platelet aggregation (GO:0070527)	0.0487056	0.168596	3.91751	11.8385	PDGFRA,MYL9,PIK3CG
positive regulation of biomineral tissue development (GO:0070169)	0.0487056	0.168596	3.91751	11.8385	MEF2C,TMEM119,SLC8A1
negative regulation of intracellular signal transduction (GO:1902532)	0.0496437	0.171585	2.05611	6.17427	PREX1,APLNR,RHOH,NLRC3,SLIT2,WTIP,ARHGAP25,HDAC7
cellular response to hormone stimulus (GO:0032870)	0.0500122	0.172598	2.61616	7.83668	MEF2C,RAMP2,SLIT3,SLIT2,ADRA2A
cellular defense response (GO:0006968)	0.0511842	0.176237	3.01613	8.96491	SPN,ITK,SH2D1A,CCR5
negative regulation of response to external stimulus (GO:0032102)	0.0519486	0.176237	2.33283	6.89933	CDH5,EPHA4,PTGIS,NLRC3,GATA3,TEK
positive regulation of DNA binding (GO:0043388)	0.0524624	0.176237	3.79094	11.1744	PYHIN1,HAND2,GATA3
bone development (GO:0060348)	0.0524624	0.176237	3.79094	11.1744	PTPRC,LRRC17,SULF2
ventricular cardiac muscle tissue morphogenesis (GO:0055010)	0.0524624	0.176237	3.79094	11.1744	NOTCH1,ZFPM2,ENG
atrioventricular valve morphogenesis (GO:0003181)	0.0528327	0.176237	6.02008	17.7028	HEYL,NOTCH1
positive regulation of alpha-beta T cell activation (GO:0046635)	0.0528327	0.176237	6.02008	17.7028	GLI3,CCR2
NAD biosynthesis via nicotinamide riboside salvage pathway (GO:0034356)	0.0528327	0.176237	6.02008	17.7028	PTGIS,PTGS2
positive regulation of response to wounding (GO:1903036)	0.0528327	0.176237	6.02008	17.7028	SCARF1,ADRA2A
autonomic nervous system development (GO:0048483)	0.0528327	0.176237	6.02008	17.7028	KIF26A,GATA3
positive regulation of mesonephros development (GO:0061213)	0.0528327	0.176237	6.02008	17.7028	BASP1,GATA3
positive regulation of small GTPase mediated signal transduction (GO:0051057)	0.0528327	0.176237	6.02008	17.7028	NOTCH1,RASGRP1
lipoxygenase pathway (GO:0019372)	0.0528327	0.176237	6.02008	17.7028	ALOX5,PTGS2
negative regulation of insulin secretion (GO:0046676)	0.0528327	0.176237	6.02008	17.7028	SFRP1,ADRA2A
unsaturated fatty acid biosynthetic process (GO:0006636)	0.0528327	0.176237	6.02008	17.7028	ALOX5,SCD5
cardiac muscle cell differentiation (GO:0055007)	0.0528327	0.176237	6.02008	17.7028	MEF2C,SLC8A1
mesenchymal cell development (GO:0014031)	0.0528327	0.176237	6.02008	17.7028	HEYL,NOTCH1
negative regulation of cytokine production involved in immune response (GO:0002719)	0.0528327	0.176237	6.02008	17.7028	IRAK3,JAK3
positive regulation of collagen metabolic process (GO:0010714)	0.0528327	0.176237	6.02008	17.7028	F2R,VIM
positive regulation of collagen biosynthetic process (GO:0032967)	0.0528327	0.176237	6.02008	17.7028	F2R,VIM
regulation of protein complex disassembly (GO:0043244)	0.0528327	0.176237	6.02008	17.7028	IRAK3,IGF1R
regulation of cell junction assembly (GO:1901888)	0.0528327	0.176237	6.02008	17.7028	PRKCH,SNAI1
cellular sodium ion homeostasis (GO:0006883)	0.0528327	0.176237	6.02008	17.7028	ATP1B2,SLC8A1
Ras protein signal transduction (GO:0007265)	0.0543865	0.180951	1.84794	5.38055	NGFR,COL1A2,RAB31,RHOJ,CDC42EP3,PDPN,RHOH,IPCEF1,ARHGAP6,ADRA2A
positive regulation of DNA metabolic process (GO:0051054)	0.0545612	0.180951	2.54795	7.41053	PDGFRB,PDGFRA,PDGFB,GLI2,IGF1R
ephrin receptor signaling pathway (GO:0048013)	0.0545612	0.180951	2.54795	7.41053	EFNB2,EPHA4,EFNB3,MMP2,EPHA3
negative regulation of binding (GO:0051100)	0.0545612	0.180951	2.54795	7.41053	PLN,PDGFB,ID4,MDFI,DACT1
cellular response to tumor necrosis factor (GO:0071356)	0.0554793	0.18373	1.91374	5.53406	NGFR,SFRP1,CCL22,CD40LG,CCL21,GATA3,CCL19,ADAMTS12,ADAMTS7
lipid phosphorylation (GO:0046834)	0.0563546	0.185558	3.67228	10.5618	DGKA,PIK3CD,PIK3CG
negative regulation of protein complex assembly (GO:0031333)	0.0563546	0.185558	3.67228	10.5618	PMEPA1,NLRC3,DACT1
negative regulation of epithelial cell migration (GO:0010633)	0.0563546	0.185558	3.67228	10.5618	SLIT2,VASH1,DCN
positive regulation of osteoblast differentiation (GO:0045669)	0.0563546	0.185558	3.67228	10.5618	MEF2C,TMEM119,RUNX2
receptor metabolic process (GO:0043112)	0.0569107	0.186586	2.90412	8.324	RAMP2,EHD3,RAB31,CALCRL
integrin-mediated signaling pathway (GO:0007229)	0.0569107	0.186586	2.90412	8.324	COL3A1,COL16A1,ADAMTS1,ITGA11
positive regulation of cell morphogenesis involved in differentiation (GO:0010770)	0.0569107	0.186586	2.90412	8.324	NGFR,NTRK2,PLXND1,SLIT2
negative regulation of cellular macromolecule biosynthetic process (GO:2000113)	0.0573707	0.187826	1.52291	4.35282	ZNF154,NOTCH1,CTBP2,IGFBP5,TSHZ3,PDGFB,GATA3,IKZF1,PRICKLE1,LDB2,GLI3,RUNX2,HEYL,SFRP1,BASP1,ID4,ZNF423,ZFPM2,MDFI
cellular response to peptide hormone stimulus (GO:0071375)	0.057935	0.189403	2.26518	6.45222	RAB31,GNG2,GNB4,ADCY4,ADCY3,ADCY5
positive regulation of supramolecular fiber organization (GO:1902905)	0.059342	0.190147	2.48319	7.01361	CCL21,SYNPO2,CDC42EP3,RHOH,CCR7
regulation of mitotic nuclear division (GO:0007088)	0.059342	0.190147	2.48319	7.01361	PDGFRB,CCDC8,PDGFB,PMEPA1,MAP9
regulation of neuron differentiation (GO:0045664)	0.059342	0.190147	2.48319	7.01361	HEYL,MEF2C,ID4,TCF4,FGFR1
lipopolysaccharide-mediated signaling pathway (GO:0031663)	0.0594054	0.190147	5.58979	15.782	CD6,PTPN22
positive regulation of cardiac muscle tissue growth (GO:0055023)	0.0594054	0.190147	5.58979	15.782	MEF2C,NOTCH1
regulation of bicellular tight junction assembly (GO:2000810)	0.0594054	0.190147	5.58979	15.782	PRKCH,SNAI1
regulation of osteoblast proliferation (GO:0033688)	0.0594054	0.190147	5.58979	15.782	SFRP1,TMEM119
negative regulation of peptide hormone secretion (GO:0090278)	0.0594054	0.190147	5.58979	15.782	SFRP1,ADRA2A
regulation of protein homodimerization activity (GO:0043496)	0.0594054	0.190147	5.58979	15.782	MEF2C,ITGA4
artery development (GO:0060840)	0.0594054	0.190147	5.58979	15.782	GJA5,ENG
ruffle organization (GO:0031529)	0.0594054	0.190147	5.58979	15.782	CCL21,CCR7
myoblast differentiation (GO:0045445)	0.0594054	0.190147	5.58979	15.782	JAG1,EPAS1
positive regulation of positive chemotaxis (GO:0050927)	0.0594054	0.190147	5.58979	15.782	CXCL12,VEGFC
mesenchyme development (GO:0060485)	0.0594054	0.190147	5.58979	15.782	FOXF1,MEOX1
regulation of intrinsic apoptotic signaling pathway in response to DNA damage (GO:1902229)	0.0594054	0.190147	5.58979	15.782	CXCL12,SNAI1
cell morphogenesis (GO:0000902)	0.0598976	0.191134	2.85117	8.02639	CDH5,CDH11,PDPN,RHOH

## Sheet: GO_Molecular_Functions
Up-regulated pathway analysis								Down-regulated pathway analysis
Term	P-value	FDR	Z-Score	Combined Score	Genes			Term	P-value	FDR	Z-Score	Combined Score	Genes
platelet-derived growth factor binding (GO:0048407)	1.86881e-13	7.26966e-11	178.699	5237.35	COL1A1,PDGFRB,PDGFRA,COL3A1,COL1A2,COL5A1,COL4A1,COL6A1,PDGFB			RNA binding (GO:0003723)	9.32708e-21	3.6842e-18	3.39771	156.707	KDM1A,EIF4A3,ENO1,PARK7,NOC2L,NUDT5,RRP9,LSM10,EFTUD2,PSMD4,MAGOH,HMGN2,KPNA2,NGDN,DNTTIP2,ZCRB1,FTSJ3,EBNA1BP2,MRTO4,SNRPG,NHP2,CCDC86,SNRPC,PEF1,CSTF2,SUPT4H1,TXN,MRPL12,RPF2,MRPL10,MRPL11,RPF1,MRPL20,EMG1,TERT,PRDX1,ERI3,RBM10,TOE1,CPSF4,EIF2B3,PRPF38A,CCDC137,CPSF3,MRPL27,PA2G4,ERAL1,TBCA,LSM5,LSM4,LSM3,MRPL22,LAS1L,NOL10,NOL11,MRPS15,DDX49,MRPL37,BRCA1,DDX41,YBX1,ZCCHC17,AATF,LRRC47,NSUN5,MR…
transmembrane receptor protein tyrosine kinase activity (GO:0004714)	2.99237e-08	5.82016e-06	9.76129	169.111	PDGFRB,PDGFRA,EPHA4,NTRK2,EFEMP1,AXL,FLT4,ROR2,TEK,EPHA3,IGF1R,FGFR1			TBP-class protein binding (GO:0017025)	2.2053e-08	4.35547e-06	24.374	429.709	PSMC5,TAF12,PSMC3,PSMC4,GTF2B,RUVBL2,RUVBL1,PSMC2
protein tyrosine kinase activity (GO:0004713)	1.67146e-07	2.16733e-05	5.24431	81.8342	PDGFRB,PDGFRA,EPHA4,ITK,NTRK2,FLT4,SLA,CSF2RB,IGF1R,ZAP70,LCK,AXL,ROR2,TEK,JAK3,EPHA3,FGFR1			proteasome-activating ATPase activity (GO:0036402)	5.5632e-06	0.000732488	78.621	951.262	PSMC5,PSMC3,PSMC4,PSMC2
transmembrane receptor protein kinase activity (GO:0019199)	3.43316e-07	3.33875e-05	8.57849	127.688	PDGFRB,PDGFRA,EPHA4,NTRK2,AXL,FLT4,ROR2,TEK,EPHA3,IGF1R,FGFR1			translation initiation factor activity (GO:0003743)	2.60482e-05	0.00257226	9.53326	100.629	EIF2B5,EIF2B4,EIF2B3,EIF3M,EIF3I,EIF2B1,EIF3B
collagen binding (GO:0005518)	5.37581e-07	3.37202e-05	9.45481	136.491	MRC2,LRRC15,SPARC,COL14A1,LUM,CTSK,ITGA11,PDGFB,PODN,ANTXR1			methyltransferase activity (GO:0008168)	4.18761e-05	0.00330821	6.14432	61.9397	TRMT112,PRMT5,COQ3,NSUN4,NSUN5,SUV39H1,METTL2A,FTSJ3,COQ5
mitogen-activated protein kinase kinase binding (GO:0031434)	5.65077e-07	3.37202e-05	8.10066	116.539	PDGFRB,PDGFRA,EPHA4,NTRK2,AXL,FLT4,ROR2,TEK,EPHA3,IGF1R,FGFR1			translation factor activity, RNA binding (GO:0008135)	0.000257978	0.0169836	5.35786	44.2701	EEFSEC,EIF2B5,EIF2B4,EIF2B3,EIF3M,EIF3I,EIF2B1,EIF3B
integrin binding (GO:0005178)	6.06791e-07	3.37202e-05	6.39965	91.6115	COL16A1,TNXB,LTBP4,FBLN5,CTGF,COL3A1,CXCL12,COL5A1,FAP,EMILIN1,CD226,JAM3,FBN1			exoribonuclease activity, producing 5'-phosphomonoesters (GO:0016896)	0.000336097	0.0189655	9.83838	78.6885	TOE1,EXOSC5,EXOSC10,EXOSC3,EXOSC2
MAP kinase kinase kinase activity (GO:0004709)	3.66552e-06	0.000178236	6.52452	81.6645	PDGFRB,PDGFRA,EPHA4,NTRK2,AXL,FLT4,ROR2,TEK,EPHA3,IGF1R,FGFR1			DNA helicase activity (GO:0003678)	0.000441783	0.021813	6.9538	53.7159	GINS2,RECQL5,MCM7,RUVBL2,RUVBL1,MCM6
protein kinase binding (GO:0019901)	2.18966e-05	0.000946421	2.5149	26.9828	CTBP2,FLT4,ADCY4,CD3E,HDAC7,IGF1R,CCND2,DACT3,DACT1,PDGFRB,NTRK2,EPHA4,PDGFRA,PRKCB,RHOH,TMEM173,LAX1,ADRA2A,PTPRC,LCK,AXL,RHOJ,HCLS1,CD226,ROR2,TEK,EPHA3,MAP3K12,FGFR1			ATP-dependent DNA helicase activity (GO:0004003)	0.000584481	0.0256522	8.5538	63.6812	RECQL5,MCM7,RUVBL2,RUVBL1,MCM6
protein kinase activity (GO:0004672)	4.19018e-05	0.00158613	2.41908	24.3848	FLT4,PELI2,LRRK1,CSF2RB,PIK3CG,IGF1R,RASSF2,AKT3,JAK3,PRKG1,MAP4K1,PDGFRB,NTRK2,EPHA4,PDGFRA,PRKCH,PRKCB,IRAK3,DCLK1,ZAP70,LCK,AXL,PELI1,PRKCQ,TEK,ROR2,EPHA3,MAP3K12,FGFR1			rRNA binding (GO:0019843)	0.000658698	0.0260186	6.38899	46.8009	EMG1,ERAL1,RPF2,MRPS7,RPF1,MRPL11
phospholipase C activity (GO:0004629)	4.48519e-05	0.00158613	11.266	112.797	EDNRA,PLCB4,PLCL1,PLD4,CCR5,PLCB2			rRNA methyltransferase activity (GO:0008649)	0.000791945	0.0267733	23.5352	168.065	TRMT112,EMG1,FTSJ3
transcription factor activity, RNA polymerase II core promoter proximal region sequence-specific binding (GO:0000982)	8.7099e-05	0.00282346	2.91173	27.2202	MEF2C,EGR2,TSHZ3,BCL11B,TCF21,GATA3,PRDM1,MEOX1,ETS1,GLI3,KLF8,ELF4,IRF4,HAND2,SNAI1,HOXB3,TCF4,ERG,ZFPM2			snoRNA binding (GO:0030515)	0.000813366	0.0267733	7.86869	55.9804	UTP6,NHP2,NUDT5,NUDT16L1,RRP9
RNA polymerase II transcription factor binding (GO:0001085)	0.000229661	0.00687217	3.96524	33.2243	EOMES,MEF2C,EGR2,TAL1,ID4,HCLS1,GATA3,LDB2,ZFPM2,GATA2,DACT1			3'-5'-exoribonuclease activity (GO:0000175)	0.000950073	0.0288676	7.56566	52.6492	TOE1,EXOSC5,EXOSC10,EXOSC3,EXOSC2
phosphatidylinositol phospholipase C activity (GO:0004435)	0.000274477	0.00741903	10.3567	84.9318	EDNRA,PLCB4,PLD4,CCR5,PLCB2			ATP-dependent helicase activity (GO:0008026)	0.00128787	0.0363362	4.10157	27.295	DDX49,MCM7,RUVBL2,EIF4A3,RUVBL1,DDX56,DDX41,MCM6
phosphatidylinositol-4,5-bisphosphate 3-kinase activity (GO:0046934)	0.000286081	0.00741903	5.26829	42.9852	PDGFRB,PDGFRA,LCK,PDGFB,PIK3CD,PIK3CG,PIK3R5,FGFR1			adenylyltransferase activity (GO:0070566)	0.00164711	0.0433738	9.24241	59.2321	OAS1,FLAD1,APTX,COASY
phosphatidylinositol bisphosphate kinase activity (GO:0052813)	0.000385739	0.00937829	5.01665	39.4326	PDGFRB,PDGFRA,LCK,PDGFB,PIK3CD,PIK3CG,PIK3R5,FGFR1			DNA-dependent ATPase activity (GO:0008094)	0.00212279	0.0524064	4.24544	26.1308	RFC4,RAD51C,MCM7,RFC2,RUVBL2,RUVBL1,MCM6
transcriptional activator activity, RNA polymerase II core promoter proximal region sequence-specific binding (GO:0001077)	0.000473776	0.0108411	3.18648	24.3918	MEF2C,EGR2,BCL11B,TCF21,ETS1,MEOX1,GLI3,ELF4,IRF4,HAND2,HOXB3,TCF4,ERG			3'-5' exonuclease activity (GO:0008408)	0.0024318	0.0565037	5.95868	35.866	TOE1,EXOSC5,EXOSC10,EXOSC3,EXOSC2
phosphatidylinositol 3-kinase activity (GO:0035004)	0.000613288	0.0132538	4.64658	34.3693	PDGFRB,PDGFRA,LCK,PDGFB,PIK3CD,PIK3CG,PIK3R5,FGFR1			NF-kappaB binding (GO:0051059)	0.0027562	0.0600282	7.85484	46.2956	PSMA6,CDKN2A,FAF1,CDK5RAP3
kinase inhibitor activity (GO:0019210)	0.000648998	0.0132874	5.31034	38.9784	LRRC15,FLRT2,BGN,RHOH,PODN,DCN,ASPN			alditol:NADP+ 1-oxidoreductase activity (GO:0004032)	0.00288743	0.0600282	13.0724	76.4396	AKR7A2,AKR1A1,AKR1C3
transcriptional activator activity, RNA polymerase II transcription regulatory region sequence-specific binding (GO:0001228)	0.00085101	0.0157639	2.53535	17.9226	MEF2C,EGR2,BCL11B,FOXF1,TCF21,GATA3,GATA2,MEOX1,ETS1,GLI3,ELF4,IRF4,HAND2,HOXB3,HOXB2,TCF4,ERG			cyclin-dependent protein serine/threonine kinase regulator activity (GO:0016538)	0.00429112	0.0847496	6.82924	37.2276	CDKN2C,CDKN2A,CKS2,CKS1B
calcium ion binding (GO:0005509)	0.00085101	0.0157639	2.53535	17.9226	AOC3,SPARC,SLC24A3,NOTCH4,LTBP4,RASGRP1,SLC8A1,ASPN,SELP,CDH5,SYT11,SPOCK2,CDH11,SLIT3,SLIT2,PCDHB8,FBN1			nucleotidyltransferase activity (GO:0016779)	0.0068238	0.128352	9.04829	45.1269	TERT,NUDT5,APTX
metalloendopeptidase activity (GO:0004222)	0.00116486	0.0205968	4.75953	32.1514	ADAMTS2,FAP,MMP2,MMP28,ADAM33,ADAMTS12,ADAMTS7			hydrogen ion transmembrane transporter activity (GO:0015078)	0.00873613	0.14405	4.27185	20.2498	ATP6V0B,ATP5H,ATP5G1,UQCRH,UQCRHL
E-box binding (GO:0070888)	0.00146306	0.0247448	6.78196	44.2674	TAL1,HAND2,TCF21,TCF4,GATA3			cuprous ion binding (GO:1903136)	0.00875241	0.14405	19.5743	92.7514	COX17,PARK7
metal ion binding (GO:0046872)	0.00183106	0.0296784	2.09085	13.1784	AOC3,CSGALNACT1,POSTN,SLC24A3,SPARC,NOTCH4,LTBP4,IRAK3,RASGRP1,SLC8A1,ASPN,GEM,SELP,CDH5,MTHFD2,SYT11,SPOCK2,CDH11,SLIT3,SLIT2,PCDHB8,FBN1			rRNA (guanine) methyltransferase activity (GO:0016435)	0.00875241	0.14405	19.5743	92.7514	TRMT112,FTSJ3
3',5'-cyclic-GMP phosphodiesterase activity (GO:0047555)	0.00220629	0.0333966	14.7072	89.956	PDE10A,PDE1A,PDE5A			protein-DNA loading ATPase activity (GO:0033170)	0.0120517	0.169878	15.6586	69.1885	RFC4,RFC2
transcriptional repressor activity, RNA polymerase II transcription regulatory region sequence-specific binding (GO:0001227)	0.00223216	0.0333966	2.94136	17.9564	KLF8,ZEB2,TSHZ3,SNAI1,TCF21,PRDM1,ZNF831,GATA3,AEBP1,ZFPM2,HIC1			DNA clamp loader activity (GO:0003689)	0.0120517	0.169878	15.6586	69.1885	RFC4,RFC2
protein kinase C binding (GO:0005080)	0.00306034	0.0440916	5.6176	32.5216	PRKCB,ADCY4,DACT3,HDAC7,DACT1			double-stranded DNA binding (GO:0003690)	0.0121087	0.169878	2.99533	13.2209	RAD51C,ZBTB48,MND1,YBX1,TARDBP,APTX,MEN1
platelet-derived growth factor receptor binding (GO:0005161)	0.00368449	0.051188	11.7646	65.9243	PDGFRB,PDGFRA,PDGFB			aldo-keto reductase (NADP) activity (GO:0004033)	0.0129021	0.169878	6.91786	30.0952	AKR7A2,AKR1C3,AKR1A1
metallopeptidase activity (GO:0008237)	0.0040666	0.0545486	3.35686	18.4793	ADAMTS2,FAP,ADAMTS1,MMP2,MMP28,ADAM33,ADAMTS12,ADAMTS7			proteasome binding (GO:0070628)	0.0129021	0.169878	6.91786	30.0952	ISG15,NEDD8,PSMG1
non-membrane spanning protein tyrosine kinase activity (GO:0004715)	0.00421139	0.0546076	5.17331	28.2978	ITK,ZAP70,LCK,SLA,JAK3			alcohol dehydrogenase (NADP+) activity (GO:0008106)	0.0129021	0.169878	6.91786	30.0952	AKR7A2,AKR1C3,AKR1A1
phosphotransferase activity, alcohol group as acceptor (GO:0016773)	0.00494276	0.0620236	2.31173	12.2749	MAP4K1,EPHA4,PDGFRA,DGKA,PIK3CD,DCLK1,PIK3CG,HK1,RASSF2,AKT3,PRKCQ,TEK,PRKG1,MAP3K12			mismatched DNA binding (GO:0030983)	0.0158049	0.17837	13.0482	54.1165	APTX,MUTYH
protein kinase inhibitor activity (GO:0004860)	0.0065254	0.0793244	3.87051	19.4766	LRRC15,FLRT2,BGN,PODN,DCN,ASPN			mismatch repair complex binding (GO:0032404)	0.0158049	0.17837	13.0482	54.1165	PCNA,MUTYH
activating transcription factor binding (GO:0033613)	0.00700966	0.082629	3.80789	18.8889	EOMES,MEF2C,EGR2,HAND2,LDB2,HDAC7			crossover junction endodeoxyribonuclease activity (GO:0008821)	0.0158049	0.17837	13.0482	54.1165	RAD51C,EME1
chemokine binding (GO:0019956)	0.00813412	0.0878937	8.40155	40.4256	ITGA4,PDPN,CCR5			oxidoreductase activity, acting on diphenols and related substances as donors, cytochrome as acceptor (GO:0016681)	0.0158049	0.17837	13.0482	54.1165	UQCRH,UQCRHL
ephrin receptor activity (GO:0005003)	0.00813412	0.0878937	8.40155	40.4256	EPHA4,EFNB3,EPHA3			ubiquinol-cytochrome-c reductase activity (GO:0008121)	0.0158049	0.17837	13.0482	54.1165	UQCRH,UQCRHL
transmembrane-ephrin receptor activity (GO:0005005)	0.00813412	0.0878937	8.40155	40.4256	EPHA4,EFNB3,EPHA3			telomerase RNA binding (GO:0070034)	0.0167997	0.18433	6.18903	25.2908	EXOSC10,TERT,NHP2
CD4 receptor binding (GO:0042609)	0.00875241	0.0895971	19.5743	92.7514	LCK,IL16			copper ion binding (GO:0005507)	0.0188377	0.190362	4.24215	16.8494	CUTA,COX17,PARK7,SOD1
T cell receptor binding (GO:0042608)	0.00875241	0.0895971	19.5743	92.7514	LCK,CD3E			protein methyltransferase activity (GO:0008276)	0.0188377	0.190362	4.24215	16.8494	TRMT112,PRMT5,SUV39H1,WDR77
protein homodimerization activity (GO:0042803)	0.00944842	0.0940506	1.69034	7.88021	CTBP2,FLT4,PDGFB,CD3E,RASGRP1,FBLN5,CDH5,CD79A,GLIPR2,SLIT2,CCR2,AOC3,NTRK2,PDGFRA,IRAK3,TMEM173,ADRA2A,ALDH1A3,FAP,SYT11,HAND2,CDH11,CD226,TCF4,CD69,MAP3K12,FGFR1			phosphotransferase activity, phosphate group as acceptor (GO:0016776)	0.0188377	0.190362	4.24215	16.8494	DTYMK,PMVK,AK2,NME1
GTPase regulator activity (GO:0030695)	0.00967102	0.0940506	2.12341	9.84969	RHOH,ARAP3,RASAL3,ARHGAP6,ARHGAP25,ARHGAP23,PREX1,ABR,SYDE1,ARHGAP31,ACAP1,CDC42EP3,TAGAP,SLIT2			ubiquitin binding (GO:0043130)	0.0192771	0.190362	3.44551	13.6057	UBXN11,FAF1,CKS2,SQSTM1,CKS1B
transcriptional repressor activity, RNA polymerase II core promoter proximal region sequence-specific binding (GO:0001078)	0.0108983	0.0956754	3.0622	13.8386	KLF8,TSHZ3,SNAI1,TCF21,PRDM1,GATA3,ZFPM2			dolichyl-diphosphooligosaccharide-protein glycotransferase activity (GO:0004579)	0.0199875	0.191075	11.1836	43.7575	DAD1,DDOST
transforming growth factor beta binding (GO:0050431)	0.0111708	0.0956754	7.3506	33.0369	LTBP4,LTBP2,ENG			androgen receptor binding (GO:0050681)	0.0204208	0.191075	4.13031	16.0718	KDM1A,PARK7,BRCA1,RAN
ephrin receptor binding (GO:0046875)	0.0111708	0.0956754	7.3506	33.0369	EFNB2,EFNB3,PIK3CG			disulfide oxidoreductase activity (GO:0015036)	0.0212843	0.191075	5.59902	21.555	CHCHD4,TXNDC12,TXN
kinase activity (GO:0016301)	0.0112014	0.0956754	2.08295	9.35604	MAP4K1,EPHA4,PDGFRA,DGKA,PIK3CD,DCLK1,PIK3CG,RASSF2,LCK,AKT3,PRKCQ,TEK,PRKG1,MAP3K12			mannosyltransferase activity (GO:0000030)	0.0212843	0.191075	5.59902	21.555	DPM3,ALG3,PIGV
SH3 domain binding (GO:0017124)	0.0119322	0.0956754	3.92929	17.4009	AFAP1L2,WIPF1,DPYSL3,PTPN22,CD3E			ATPase activity, coupled to transmembrane movement of ions, rotational mechanism (GO:0044769)	0.023748	0.202237	5.34425	19.9889	ATP6V0B,ATP5H,ATP5G1
protein binding involved in cell-matrix adhesion (GO:0098634)	0.0120517	0.0956754	15.6586	69.1885	ITGA11,EMILIN1			arginine N-methyltransferase activity (GO:0016273)	0.0245757	0.202237	9.78514	36.2637	PRMT5,WDR77
AT DNA binding (GO:0003680)	0.0120517	0.0956754	15.6586	69.1885	MEF2C,HAND2			oligosaccharyl transferase activity (GO:0004576)	0.0245757	0.202237	9.78514	36.2637	DAD1,DDOST
1-phosphatidylinositol-4-phosphate 3-kinase activity (GO:0035005)	0.0120517	0.0956754	15.6586	69.1885	PIK3CD,PIK3CG			cyclin-dependent protein serine/threonine kinase inhibitor activity (GO:0004861)	0.0245757	0.202237	9.78514	36.2637	CDKN2C,CDKN2A
vascular endothelial growth factor-activated receptor activity (GO:0005021)	0.0120517	0.0956754	15.6586	69.1885	PDGFRA,FLT4			RNA polymerase II core binding (GO:0000993)	0.0263593	0.212199	5.11163	18.5855	RECQL5,GTF2B,SUPT4H1
3',5'-cyclic-nucleotide phosphodiesterase activity (GO:0004114)	0.0129021	0.100379	6.91786	30.0952	PDE10A,PDE1A,PDE5A			damaged DNA binding (GO:0003684)	0.0275554	0.212199	3.73618	13.4187	PCNA,RPA3,RPA2,APTX
CCR chemokine receptor binding (GO:0048020)	0.0145547	0.106456	4.61717	19.5299	CCL22,CCL21,CCL19,CCR2			basal RNA polymerase II transcription machinery binding (GO:0001099)	0.0291179	0.212199	4.89839	17.3227	RECQL5,GTF2B,SUPT4H1
scavenger receptor activity (GO:0005044)	0.014778	0.106456	6.5332	27.5349	SSC5D,SCARF2,SCARF1			S-adenosylmethionine-dependent methyltransferase activity (GO:0008757)	0.0295432	0.212199	3.6491	12.8518	COQ3,NSUN5,SUV39H1,METTL2A
cyclic nucleotide binding (GO:0030551)	0.014778	0.106456	6.5332	27.5349	PDE10A,PDE5A,TMEM173			endodeoxyribonuclease activity, producing 3'-phosphomonoesters (GO:0016889)	0.0295467	0.212199	8.69746	30.6306	RAD51C,EME1
chemokine receptor activity (GO:0004950)	0.014778	0.106456	6.5332	27.5349	CCR7,CCR5,CCR2			ribosomal large subunit binding (GO:0043023)	0.0295467	0.212199	8.69746	30.6306	ZNF593,EIF6
C-C chemokine binding (GO:0019957)	0.0158049	0.110042	13.0482	54.1165	CCR7,CCR5			proton-transporting ATP synthase activity, rotational mechanism (GO:0046933)	0.0295467	0.212199	8.69746	30.6306	ATP5H,ATP5G1
Rho guanyl-nucleotide exchange factor activity (GO:0005089)	0.0158415	0.110042	3.63749	15.0778	PREX1,ARHGEF10,ABR,PLEKHG5,ARHGEF17			histone methyltransferase activity (GO:0042054)	0.0316138	0.221703	3.56598	12.3175	PRMT5,SUV39H1,DPY30,MEN1
protein kinase regulator activity (GO:0019887)	0.017928	0.122351	2.75456	11.0772	LRRC15,FLRT2,BGN,IPCEF1,PODN,DCN,ASPN			ATPase activity (GO:0016887)	0.0319926	0.221703	2.04156	7.02755	PSMD6,KIF9,PSMC5,PSMC3,PSMC4,RUVBL2,PSMC2,RUVBL1,ATP5H,KIF22
copper ion binding (GO:0005507)	0.0188377	0.126343	4.24215	16.8494	AOC3,MOXD1,HEPH,SOD3			ribonuclease activity (GO:0004540)	0.0337674	0.229617	3.48656	11.8134	CPSF4,RNASEH2A,EXOSC10,CPSF3
serine-type exopeptidase activity (GO:0070008)	0.0199875	0.127461	11.1836	43.7575	AEBP1,CPZ			protein-arginine N-methyltransferase activity (GO:0016274)	0.0348785	0.229617	7.82731	26.2675	PRMT5,WDR77
serine-type carboxypeptidase activity (GO:0004185)	0.0199875	0.127461	11.1836	43.7575	AEBP1,CPZ			single-stranded DNA-dependent ATPase activity (GO:0043142)	0.0348785	0.229617	7.82731	26.2675	RFC4,RFC2
neurotrophin binding (GO:0043121)	0.0199875	0.127461	11.1836	43.7575	NGFR,NTRK2			ubiquitin-like protein ligase binding (GO:0044389)	0.0368194	0.238421	1.80617	5.96349	TPI1,FAF1,GLMN,RPA2,NEDD8,ISG15,PA2G4,BRCA1,RNF40,HGS,UBE2T,SQSTM1,CDK5RAP3
GTPase activator activity (GO:0005096)	0.0232746	0.140587	1.99865	7.51571	PREX1,ABR,SYDE1,ARHGAP31,ACAP1,CDC42EP3,TAGAP,ARAP3,RASAL3,ARHGAP6,ARHGAP25,ARHGAP23			nucleobase-containing compound kinase activity (GO:0019205)	0.0382688	0.239939	4.35345	14.2058	DTYMK,TK1,NME1
oxidoreductase activity, acting on the aldehyde or oxo group of donors, NAD or NADP as acceptor (GO:0016620)	0.023748	0.140587	5.34425	19.9889	ALDH1A3,FAR1,ALDH1L2			deoxyribonuclease activity (GO:0004536)	0.0382688	0.239939	4.35345	14.2058	RAD51C,EME1,NME1
filamin binding (GO:0031005)	0.0245757	0.140587	9.78514	36.2637	SYNPO2,DPYSL3			tRNA-specific ribonuclease activity (GO:0004549)	0.0405502	0.242687	7.11537	22.8063	POP5,TSEN54
prostaglandin receptor activity (GO:0004955)	0.0245757	0.140587	9.78514	36.2637	PTGIR,PTGER2			ubiquitin-ubiquitin ligase activity (GO:0034450)	0.0405502	0.242687	7.11537	22.8063	PRPF19,ANAPC11
protein kinase C activity (GO:0004697)	0.0245757	0.140587	9.78514	36.2637	PRKCH,PRKCB			3'-5' DNA helicase activity (GO:0043138)	0.0405502	0.242687	7.11537	22.8063	GINS2,RECQL5
cGMP binding (GO:0030553)	0.0245757	0.140587	9.78514	36.2637	PDE10A,PDE5A			protein serine/threonine kinase activator activity (GO:0043539)	0.0416069	0.245294	4.19776	13.3467	MLST8,CKS2,CKS1B
cyclic-nucleotide phosphodiesterase activity (GO:0004112)	0.0245757	0.140587	9.78514	36.2637	PDE10A,PDE5A			telomeric DNA binding (GO:0042162)	0.0450865	0.258928	4.0528	12.5603	KDM1A,TERT,ZBTB48
SH2 domain binding (GO:0042169)	0.0263593	0.147941	5.11163	18.5855	AFAP1L2,LCK,LAX1			ribosomal small subunit binding (GO:0043024)	0.0465414	0.258928	6.52209	20.0059	ERAL1,NME1
actin binding (GO:0003779)	0.0266218	0.147941	1.95685	7.09558	MYO10,WIPF1,NOS3,MAP1B,SYNPO2,MAP1A,COTL1,NEXN,RCSD1,CCR5,ANTXR1,SHROOM4			transcription coactivator binding (GO:0001223)	0.0465414	0.258928	6.52209	20.0059	ZBTB17,TERT
chemokine activity (GO:0008009)	0.0275554	0.150973	3.73618	13.4187	CCL22,CXCL12,CCL21,CCL19			O-methyltransferase activity (GO:0008171)	0.0465414	0.258928	6.52209	20.0059	COQ3,FTSJ3
RNA polymerase II activating transcription factor binding (GO:0001102)	0.0295432	0.159615	3.6491	12.8518	EOMES,EGR2,MEF2C,LDB2			RNA polymerase core enzyme binding (GO:0043175)	0.0524624	0.282012	3.79094	11.1744	RECQL5,GTF2B,SUPT4H1
metallocarboxypeptidase activity (GO:0004181)	0.0320229	0.170643	4.70221	16.1817	CPXM2,AEBP1,CPZ			helicase activity (GO:0004386)	0.0524624	0.282012	3.79094	11.1744	RECQL5,RUVBL2,RUVBL1
chemokine receptor binding (GO:0042379)	0.0337674	0.177507	3.48656	11.8134	CCL22,CXCL12,CCL21,CCL19			protein disulfide oxidoreductase activity (GO:0015035)	0.0528327	0.282012	6.02008	17.7028	CHCHD4,TXN
kinase binding (GO:0019900)	0.0346615	0.178523	1.67636	5.63614	PDGFRB,CTBP2,RHOH,PTPN22,TMEM173,CD3E,LAX1,ADRA2A,HDAC7,PTPRC,CCND2,LCK,RHOJ,SNAI1,HCLS1,CD226,MAP3K12			peptidase activator activity (GO:0016504)	0.0594054	0.308752	5.58979	15.782	PSME1,PSME2
calcium:cation antiporter activity (GO:0015368)	0.0348785	0.178523	7.82731	26.2675	SLC24A3,SLC8A1			four-way junction DNA binding (GO:0000400)	0.0594054	0.308752	5.58979	15.782	RAD51C,MEN1
cytokine receptor activity (GO:0004896)	0.0359083	0.181407	2.88651	9.60281	IL21R,CSF2RB,CCR5,IL7R,CCR2
G-protein coupled receptor activity (GO:0004930)	0.0369471	0.184262	1.85583	6.12104	PDGFRB,SFRP1,GABBR1,PTGIR,CALCRL,GPR161,PTGER2,GPR65,GPR171,F2R,CCR7,S1PR4
insulin-like growth factor I binding (GO:0031994)	0.0405502	0.194741	7.11537	22.8063	IGFBP5,IGF1R
ubiquitin-ubiquitin ligase activity (GO:0034450)	0.0405502	0.194741	7.11537	22.8063	PELI2,PELI1
GTPase inhibitor activity (GO:0005095)	0.0405502	0.194741	7.11537	22.8063	RHOH,SLIT2
RNA polymerase II regulatory region sequence-specific DNA binding (GO:0000977)	0.0417328	0.197976	1.6102	5.11476	MEF2C,EGR2,FOXF1,GATA3,AEBP1,PRDM1,GATA2,RUNX3,ETS1,GLI3,KLF8,TAL1,ELF4,IRF4,HAND2,HOXB3,TCF4,ERG
phosphatidylinositol-3,4,5-trisphosphate binding (GO:0005547)	0.0450865	0.211309	4.0528	12.5603	MYO10,ARAP3,MYO1G
insulin-like growth factor binding (GO:0005520)	0.0465414	0.212995	6.52209	20.0059	IGFBP5,IGF1R
aldehyde dehydrogenase (NAD) activity (GO:0004029)	0.0465414	0.212995	6.52209	20.0059	ALDH1A3,ALDH1L2
core promoter proximal region sequence-specific DNA binding (GO:0000987)	0.04767	0.215624	1.77807	5.41148	KLF8,MEF2C,EGR2,ELF4,IRF4,HOXB3,TCF4,GATA3,PRDM1,ERG,ETS1,GLI3
phosphoric diester hydrolase activity (GO:0008081)	0.0487056	0.216336	3.91751	11.8385	PLCB4,PLCL1,PLCB2
phosphatidylinositol phosphate binding (GO:1901981)	0.0522577	0.216336	2.58161	7.61978	OSBPL5,MYO10,ARAP3,SNX20,MYO1G
G-protein coupled chemoattractant receptor activity (GO:0001637)	0.0528327	0.216336	6.02008	17.7028	CCR5,CCR2
phosphatidylinositol phosphate kinase activity (GO:0016307)	0.0528327	0.216336	6.02008	17.7028	PIK3CD,PIK3CG
3',5'-cyclic-AMP phosphodiesterase activity (GO:0004115)	0.0528327	0.216336	6.02008	17.7028	PDE10A,PDE1A
oxidoreductase activity, acting on the CH-NH2 group of donors, oxygen as acceptor (GO:0016641)	0.0528327	0.216336	6.02008	17.7028	AOC3,LOXL1
purinergic nucleotide receptor activity (GO:0001614)	0.0528327	0.216336	6.02008	17.7028	P2RX1,GPR171
transmembrane receptor protein tyrosine phosphatase activity (GO:0005001)	0.0528327	0.216336	6.02008	17.7028	PTPRB,PTPRC
transmembrane receptor protein phosphatase activity (GO:0019198)	0.0528327	0.216336	6.02008	17.7028	PTPRB,PTPRC
regulatory region DNA binding (GO:0000975)	0.0557229	0.225794	1.83921	5.31048	MEF2C,EGR2,BCL11B,TAL1,BASP1,HAND2,IKZF1,ZNF831,GATA3,TRERF1

## Sheet: Reactome signaling pathways
Up-regulated pathway analysis								Down-regulated pathway analysis
Term	P-value	FDR	Z-Score	Combined Score	Genes			Term	P-value	FDR	Z-Score	Combined Score	Genes
Extracellular matrix organization Homo sapiens R-HSA-1474244	2.21952e-23	1.35612e-20	8.00434	417.524	COL15A1,SPARC,TNXB,COL16A1,LAMA2,COL14A1,COL12A1,PDGFB,TNC,LTBP4,LTBP2,FBLN2,LOXL1,FBLN5,EFEMP2,ADAMTS2,EFEMP1,ADAMTS1,CTSK,COL10A1,JAM3,ITGA4,LUM,MMP2,BGN,HSPG2,DCN,ASPN,COL1A1,MFAP4,COL3A1,VCAN,COL1A2,COL4A2,COL5A1,COL4A1,COL6A2,ITGA11,COL6A1,COL8A2,COL8A1,COL6A3,FMOD,FBN1,ITGA9			Cell Cycle Homo sapiens R-HSA-1640170	6.85109e-26	4.59023e-23	5.7788	334.84	MCM7,BRCA1,CKS1B,PSMD6,PSMD4,PTTG1,RUVBL2,PSMD3,RUVBL1,CHEK1,STRA13,BANF1,CDK5RAP2,NUDC,SEC13,RFC4,ANAPC7,RFC2,HAUS5,TUBG1,HAUS1,PSMA5,PSMA6,RAD51C,PSMA1,PSME1,NHP2,PSME2,MCM5,ANAPC5,MCM6,ITGB3BP,PSMD12,PCNA,CDCA5,PRIM1,DCTN3,HMMR,AAAS,ANAPC11,PSMB7,TERT,PSMB2,NUP85,PSMB3,PSMB1,POLD2,ATRIP,CDT1,GINS2,CENPW,CDKN2C,CDKN2A,RPA2,MND1,ZWINT,PSMC5,POLA2,APITD1,PSMC3,CENPH,PSMC4,RPA3,PSMC2,CENPP,NUP37
Hemostasis Homo sapiens R-HSA-109582	1.72769e-16	5.2781e-14	4.41071	160.085	ECM1,SPARC,DGKA,ATP2A3,PIK3CD,PLAT,SLC8A1,PIK3CG,SPN,THBD,ISLR,AKT3,JAK3,PRKG1,GUCY1A3,PTGIR,PRKCH,ITGA4,PRKCB,F2R,ATP1B2,ADRA2A,LCK,PRKCQ,LCP2,CD48,PDE5A,ZFPM2,SELPLG,PDE1A,PDGFB,CSF2RB,GATA3,GATA2,RASGRP1,PIK3R5,GNG2,INPP5D,PDPN,JAM3,NOS3,PCDH7,VEGFC,SELP,EHD2,EHD3,PDE10A,KIF26A,P2RX1,GNB4,MRVI1,TEK			Synthesis of DNA Homo sapiens R-HSA-69239	7.72905e-25	2.58923e-22	18.5135	1027.86	PSMD12,PCNA,MCM7,PRIM1,PSMB7,PSMD6,PSMD4,PSMB2,PSMB3,PSMD3,PSMB1,POLD2,CDT1,GINS2,RFC4,RFC2,RPA2,PSMA5,PSMA6,POLA2,PSMC5,PSMA1,PSMC3,PSMC4,RPA3,PSMC2,PSME1,PSME2,MCM5,MCM6
Collagen biosynthesis and modifying enzymes Homo sapiens R-HSA-1650814	1.55906e-13	3.17528e-11	14.8851	438.956	COL15A1,COL16A1,COL14A1,COL12A1,COL1A1,ADAMTS2,COL3A1,COL1A2,COL4A2,COL5A1,COL4A1,COL6A2,COL6A1,COL8A2,COL10A1,COL8A1,COL6A3			DNA Replication Homo sapiens R-HSA-69306	1.06215e-23	1.86807e-21	16.5319	874.524	PSMD12,PCNA,MCM7,PRIM1,PSMB7,PSMD6,PSMD4,PSMB2,PSMB3,PSMD3,PSMB1,POLD2,CDT1,GINS2,RFC4,RFC2,RPA2,PSMA5,PSMA6,POLA2,PSMC5,PSMA1,PSMC3,PSMC4,RPA3,PSMC2,PSME1,PSME2,MCM5,MCM6
Collagen formation Homo sapiens R-HSA-1474290	2.76021e-12	4.21622e-10	10.8315	288.289	COL15A1,COL16A1,COL14A1,COL12A1,LOXL1,COL1A1,ADAMTS2,COL3A1,COL1A2,COL4A2,COL5A1,COL4A1,COL6A2,COL6A1,COL8A2,COL10A1,COL8A1,COL6A3			S Phase Homo sapiens R-HSA-69242	1.11527e-23	1.86807e-21	14.4244	762.334	PSMD12,PCNA,MCM7,CDCA5,PRIM1,CKS1B,PSMB7,PSMD6,PSMD4,PSMB2,PSMB3,PSMD3,PSMB1,POLD2,CDT1,GINS2,RFC4,RFC2,RPA2,PSMA5,PSMA6,POLA2,PSMC5,PSMA1,PSMC3,PSMC4,RPA3,PSMC2,PSME1,PSME2,MCM5,MCM6
Diseases of glycosylation Homo sapiens R-HSA-3781865	5.16323e-12	6.30946e-10	10.3657	269.4	NOTCH3,SPON1,NOTCH1,LUM,NOTCH4,BGN,PRELP,ADAMTS12,THBS2,HSPG2,DCN,ADAMTSL1,ADAMTS2,VCAN,ADAMTS1,OGN,FMOD,ADAMTS7			Cell Cycle, Mitotic Homo sapiens R-HSA-69278	4.23178e-22	5.67059e-20	5.79806	285.347	MCM7,CKS1B,PSMD6,PSMD4,PTTG1,PSMD3,BANF1,CDK5RAP2,NUDC,SEC13,RFC4,ANAPC7,RFC2,HAUS5,TUBG1,HAUS1,PSMA5,PSMA6,PSMA1,PSME1,PSME2,ANAPC5,MCM5,MCM6,ITGB3BP,PSMD12,PCNA,CDCA5,PRIM1,DCTN3,HMMR,AAAS,ANAPC11,PSMB7,PSMB2,NUP85,PSMB3,PSMB1,POLD2,CDT1,GINS2,CDKN2C,CDKN2A,RPA2,ZWINT,PSMC5,POLA2,APITD1,PSMC3,CENPH,PSMC4,RPA3,PSMC2,CENPP,NUP37
Assembly of collagen fibrils and other multimeric structures Homo sapiens R-HSA-2022090	4.03815e-11	4.11219e-09	14.0144	335.402	COL15A1,LOXL1,COL1A1,COL3A1,COL1A2,COL4A2,COL5A1,COL4A1,COL6A2,COL6A1,COL8A2,COL10A1,COL8A1,COL6A3			Gene Expression Homo sapiens R-HSA-74160	7.35356e-22	8.21148e-20	3.29288	160.237	POP5,ZNF691,GTF2B,PARS2,TACO1,EIF4A3,NOC2L,TSEN54,RRP9,LSM10,EFTUD2,PSMD6,PSMD4,PSMD3,MAGOH,CHEK1,CPSF3L,TXNL4A,MEN1,SAP30BP,MED8,ZCRB1,UTP11L,THOC7,WDR77,PSME1,SNRPG,NHP2,PSME2,MAPKAPK5,PPIH,GEMIN6,SNRNP25,PSMD12,CSTF2,SUPT4H1,TXN,AAAS,EMG1,NUP85,PRDX1,WBSCR22,ATRIP,EIF2B5,EIF2B4,CPSF4,PRELID1,EIF2B3,CPSF3,CNOT10,LSM5,LSM4,LSM3,LAS1L,CDK5,SRPRB,NOL11,FARSB,DDX49,SUV39H1,PRKAG1,ZBTB8OS,BRCA1,YBX1…
Signal Transduction Homo sapiens R-HSA-162582	6.41327e-10	5.59787e-08	2.05341	43.4654	GPR68,WIPF1,DGKA,GPR65,PLAT,IGF1R,CDH5,SYDE1,EDNRA,AKT3,ARHGDIB,PDGFRB,PDGFRA,MEF2C,PRKCH,PRKCB,F2R,HSPG2,SFRP1,COL4A2,COL4A1,GPR161,MFNG,APLNR,PRKCQ,ROR2,MYL9,NOTCH3,CALCRL,NOTCH1,CTBP2,EPAS1,NOTCH4,PDE1A,PDGFB,CSF2RB,RASAL3,RASGRP1,PIK3R5,ABR,FLRT2,MYH11,NGFR,JAG1,ARHGAP25,ARHGAP23,ARHGAP31,CXCL12,GNB4,TCF4,FGFR1,NRP2,FLT4,ATP2A3,PIK3CD,ARHGAP6,GLI3,PIK3CG,GLI2,GPR132,BOC,TAGAP,PMEPA1,CCR7,CCR5…			DNA Replication Pre-Initiation Homo sapiens R-HSA-69002	9.89642e-21	8.28825e-19	17.9529	826.949	PSMD12,MCM7,PRIM1,PSMB7,PSMD6,PSMD4,PSMB2,PSMB3,PSMD3,PSMB1,CDT1,RPA2,PSMA5,PSMA6,POLA2,PSMC5,PSMA1,PSMC3,PSMC4,RPA3,PSMC2,PSME1,PSME2,MCM5,MCM6
Platelet activation, signaling and aggregation Homo sapiens R-HSA-76002	5.65452e-09	4.31864e-07	4.44875	84.4854	ECM1,SPARC,DGKA,PDGFB,PIK3CD,CSF2RB,RASGRP1,PIK3CG,PIK3R5,ISLR,GNG2,AKT3,PDPN,JAK3,PRKCH,PRKCB,PCDH7,F2R,VEGFC,ADRA2A,SELP,LCK,GNB4,PRKCQ,LCP2			M/G1 Transition Homo sapiens R-HSA-68874	9.89642e-21	8.28825e-19	17.9529	826.949	PSMD12,MCM7,PRIM1,PSMB7,PSMD6,PSMD4,PSMB2,PSMB3,PSMD3,PSMB1,CDT1,RPA2,PSMA5,PSMA6,POLA2,PSMC5,PSMA1,PSMC3,PSMC4,RPA3,PSMC2,PSME1,PSME2,MCM5,MCM6
ECM proteoglycans Homo sapiens R-HSA-3000178	9.46343e-08	6.42462e-06	9.94683	160.873	VCAN,SPARC,TNXB,LAMA2,LUM,TNC,BGN,FMOD,DCN,ASPN,ITGA9			G1/S Transition Homo sapiens R-HSA-69206	2.49169e-19	1.85493e-17	13.0383	558.511	PSMD12,PCNA,MCM7,PRIM1,CKS1B,PSMB7,PSMD6,PSMD4,PSMB2,PSMB3,PSMD3,PSMB1,CDT1,RPA2,PSMA5,PSMA6,POLA2,PSMC5,PSMA1,PSMC3,PSMC4,RPA3,PSMC2,PSME1,PSME2,MCM5,MCM6
Diseases associated with glycosaminoglycan metabolism Homo sapiens R-HSA-3560782	1.5165e-07	9.26582e-06	17.5989	276.333	VCAN,LUM,OGN,BGN,PRELP,FMOD,HSPG2,DCN			Mitotic G1-G1/S phases Homo sapiens R-HSA-453279	4.4099e-19	2.95464e-17	11.1593	471.652	PSMD12,PCNA,MCM7,PRIM1,CKS1B,PSMB7,PSMD6,PSMD4,PSMB2,PSMB3,PSMD3,PSMB1,CDT1,CDKN2C,CDKN2A,RPA2,PSMA5,PSMA6,POLA2,PSMC5,PSMA1,PSMC3,PSMC4,RPA3,PSMC2,PSME1,PSME2,MCM5,MCM6
Platelet homeostasis Homo sapiens R-HSA-418346	2.41682e-07	1.34244e-05	7.00755	106.764	GUCY1A3,PTGIR,NOS3,PDE1A,ATP2A3,SLC8A1,GNG2,PDE10A,P2RX1,GNB4,PDE5A,MRVI1,PRKG1			Mitotic Anaphase Homo sapiens R-HSA-68882	5.79204e-19	3.52788e-17	9.38789	394.222	PSMD12,CDCA5,ANAPC11,PSMB7,PSMD6,PSMD4,PTTG1,PSMB2,NUP85,PSMB3,PSMD3,PSMB1,BANF1,NUDC,SEC13,ANAPC7,ZWINT,PSMA5,PSMA6,PSMC5,APITD1,PSMA1,PSMC3,CENPH,PSMC4,PSMC2,PSME1,PSME2,ANAPC5,CENPP,ITGB3BP,NUP37
Elastic fibre formation Homo sapiens R-HSA-1566948	6.10278e-07	3.10733e-05	11.1515	159.57	MFAP4,EFEMP2,EFEMP1,LTBP4,LTBP2,FBLN2,LOXL1,FBLN5,FBN1			Mitotic Metaphase and Anaphase Homo sapiens R-HSA-2555396	6.93547e-19	3.81032e-17	9.3213	389.746	PSMD12,CDCA5,ANAPC11,PSMB7,PSMD6,PSMD4,PTTG1,PSMB2,NUP85,PSMB3,PSMD3,PSMB1,BANF1,NUDC,SEC13,ANAPC7,ZWINT,PSMA5,PSMA6,PSMC5,APITD1,PSMA1,PSMC3,CENPH,PSMC4,PSMC2,PSME1,PSME2,ANAPC5,CENPP,ITGB3BP,NUP37
Integrin cell surface interactions Homo sapiens R-HSA-216083	7.75564e-07	3.64515e-05	7.81055	109.892	COL16A1,ITGA4,COL4A2,COL4A1,LUM,ITGA11,TNC,HSPG2,ITGA9,JAM3,FBN1			Separation of Sister Chromatids Homo sapiens R-HSA-2467813	7.39316e-19	3.81032e-17	9.77293	408.006	PSMD12,CDCA5,ANAPC11,PSMB7,PSMD6,PSMD4,PTTG1,PSMB2,NUP85,PSMB3,PSMD3,PSMB1,NUDC,SEC13,ANAPC7,ZWINT,PSMA5,PSMA6,PSMC5,APITD1,PSMA1,PSMC3,CENPH,PSMC4,PSMC2,PSME1,PSME2,ANAPC5,CENPP,ITGB3BP,NUP37
Developmental Biology Homo sapiens R-HSA-1266738	1.39054e-06	6.06873e-05	2.37535	32.0335	NRP2,NOTCH1,PLXND1,EPAS1,PDGFB,CSF2RB,CACNA1C,RASAL3,RASGRP1,EFNB2,EFNB3,DPYSL3,AKT3,BOC,SLIT3,MYH11,SLIT2,JAK3,PDGFRB,EOMES,EPHA4,PDGFRA,MEF2C,EGR2,MYO10,MMP2,LGI2,PTPRC,COL4A2,COL4A1,COL6A2,COL6A1,HOXB4,HOXB3,COL6A3,HOXB2,PRKCQ,TCF4,TEK,MYL9,EPHA3,ITGA9,FGFR1			APC/C:Cdc20 mediated degradation of Securin Homo sapiens R-HSA-174154	4.71311e-18	2.25556e-16	18.9541	756.195	PSMD12,ANAPC7,ANAPC11,PSMA5,PSMA6,PSMB7,PSMD6,PSMC5,PSMD4,PTTG1,PSMA1,PSMB2,PSMC3,PSMB3,PSMC4,PSMD3,PSMB1,PSMC2,PSME1,PSME2,ANAPC5
G alpha (z) signalling events Homo sapiens R-HSA-418597	1.71751e-06	6.99599e-05	9.64204	127.995	GNG2,PRKCH,PRKCB,ADCY4,GNB4,ADCY3,PRKCQ,ADRA2A,ADCY5			Assembly of the pre-replicative complex Homo sapiens R-HSA-68867	6.70775e-18	2.99613e-16	18.5411	733.175	CDT1,PSMD12,MCM7,PSMA5,PSMA6,PSMB7,PSMD6,PSMC5,PSMD4,PSMA1,PSMB2,PSMC3,PSMB3,PSMC4,PSMD3,PSMB1,PSMC2,PSME1,PSME2,MCM5,MCM6
Nitric oxide stimulates guanylate cyclase Homo sapiens R-HSA-392154	1.90326e-06	7.26806e-05	15.3678	202.424	GUCY1A3,PDE10A,NOS3,PDE1A,PDE5A,MRVI1,PRKG1			Switching of origins to a post-replicative state Homo sapiens R-HSA-69052	1.85932e-17	7.32792e-16	17.4032	670.437	CDT1,PSMD12,MCM7,PSMA5,PSMA6,PSMB7,PSMD6,PSMC5,PSMD4,PSMA1,PSMB2,PSMC3,PSMB3,PSMC4,PSMD3,PSMB1,PSMC2,PSME1,PSME2,MCM5,MCM6
Diseases associated with O-glycosylation of proteins Homo sapiens R-HSA-3906995	2.92142e-06	0.000104999	7.63265	97.2663	ADAMTSL1,NOTCH3,SPON1,ADAMTS2,NOTCH1,ADAMTS1,NOTCH4,ADAMTS12,THBS2,ADAMTS7			Orc1 removal from chromatin Homo sapiens R-HSA-68949	1.85932e-17	7.32792e-16	17.4032	670.437	CDT1,PSMD12,MCM7,PSMA5,PSMA6,PSMB7,PSMD6,PSMC5,PSMD4,PSMA1,PSMB2,PSMC3,PSMB3,PSMC4,PSMD3,PSMB1,PSMC2,PSME1,PSME2,MCM5,MCM6
G-protein beta:gamma signalling Homo sapiens R-HSA-397795	4.24503e-06	0.000144095	8.492	105.044	GNG2,AKT3,GNB4,PIK3CD,CSF2RB,JAK3,PLCB2,PIK3CG,PIK3R5			Autodegradation of Cdh1 by Cdh1:APC/C Homo sapiens R-HSA-174084	2.17453e-17	8.09409e-16	19.3036	740.623	PSMD12,ANAPC7,ANAPC11,PSMA5,PSMA6,PSMB7,PSMD6,PSMC5,PSMD4,PSMA1,PSMB2,PSMC3,PSMB3,PSMC4,PSMD3,PSMB1,PSMC2,PSME1,PSME2,ANAPC5
GPVI-mediated activation cascade Homo sapiens R-HSA-114604	5.91551e-06	0.00019023	8.10517	97.5694	LCK,AKT3,PDPN,PIK3CD,LCP2,CSF2RB,JAK3,PIK3CG,PIK3R5			APC/C:Cdh1 mediated degradation of Cdc20 and other APC/C:Cdh1 targeted proteins in late mitosis/early G1 Homo sapiens R-HSA-174178	2.57986e-17	9.09739e-16	17.0543	651.409	PSMD12,ANAPC7,ANAPC11,PSMA5,PSMA6,PSMB7,PSMD6,PSMC5,PSMD4,PTTG1,PSMA1,PSMB2,PSMC3,PSMB3,PSMC4,PSMD3,PSMB1,PSMC2,PSME1,PSME2,ANAPC5
Axon guidance Homo sapiens R-HSA-422475	6.6803e-06	0.000198277	2.59694	30.9461	NRP2,PLXND1,PDGFB,CSF2RB,CACNA1C,RASAL3,RASGRP1,EFNB2,EFNB3,DPYSL3,SLIT3,MYH11,SLIT2,JAK3,PDGFRB,EPHA4,PDGFRA,MYO10,MMP2,PTPRC,COL4A2,COL4A1,COL6A2,COL6A1,COL6A3,PRKCQ,TEK,MYL9,EPHA3,ITGA9,FGFR1			Removal of licensing factors from origins Homo sapiens R-HSA-69300	3.55885e-17	1.19222e-15	16.719	633.225	CDT1,PSMD12,MCM7,PSMA5,PSMA6,PSMB7,PSMD6,PSMC5,PSMD4,PSMA1,PSMB2,PSMC3,PSMB3,PSMC4,PSMD3,PSMB1,PSMC2,PSME1,PSME2,MCM5,MCM6
Chondroitin sulfate biosynthesis Homo sapiens R-HSA-2022870	6.81476e-06	0.000198277	16.9051	201.111	CSGALNACT1,VCAN,CHSY1,BGN,DCN,CHST3			APC/C:Cdc20 mediated degradation of mitotic proteins Homo sapiens R-HSA-176409	6.66024e-17	2.12493e-15	16.0865	599.185	PSMD12,ANAPC7,ANAPC11,PSMA5,PSMA6,PSMB7,PSMD6,PSMC5,PSMD4,PTTG1,PSMA1,PSMB2,PSMC3,PSMB3,PSMC4,PSMD3,PSMB1,PSMC2,PSME1,PSME2,ANAPC5
Molecules associated with elastic fibres Homo sapiens R-HSA-2129379	7.23279e-06	0.000200874	12.0239	142.326	MFAP4,EFEMP2,EFEMP1,LTBP4,LTBP2,FBLN2,FBLN5			Activation of APC/C and APC/C:Cdc20 mediated degradation of mitotic proteins Homo sapiens R-HSA-176814	9.03877e-17	2.63303e-15	15.7878	583.238	PSMD12,ANAPC7,ANAPC11,PSMA5,PSMA6,PSMB7,PSMD6,PSMC5,PSMD4,PTTG1,PSMA1,PSMB2,PSMC3,PSMB3,PSMC4,PSMD3,PSMB1,PSMC2,PSME1,PSME2,ANAPC5
Rho GTPase cycle Homo sapiens R-HSA-194840	1.17224e-05	0.000299008	4.74885	53.9184	ARHGEF17,PLEKHG5,RHOH,ARAP3,ARHGAP25,ARHGAP6,ARHGAP23,SYDE1,ABR,ARHGAP31,ARHGDIB,TAGAP,RHOJ			Regulation of DNA replication Homo sapiens R-HSA-69304	9.03877e-17	2.63303e-15	15.7878	583.238	CDT1,PSMD12,MCM7,PSMA5,PSMA6,PSMB7,PSMD6,PSMC5,PSMD4,PSMA1,PSMB2,PSMC3,PSMB3,PSMC4,PSMD3,PSMB1,PSMC2,PSME1,PSME2,MCM5,MCM6
Defective CHST6 causes MCDC1 Homo sapiens R-HSA-3656225	1.27237e-05	0.000299008	52.4113	590.782	LUM,OGN,PRELP,FMOD			Cell Cycle Checkpoints Homo sapiens R-HSA-69620	2.07846e-16	5.18932e-15	8.12486	293.387	PSMD12,MCM7,BRCA1,ANAPC11,PSMB7,PSMD6,PSMD4,PSMB2,PSMB3,CHEK1,PSMD3,PSMB1,ATRIP,RFC4,ANAPC7,RFC2,RPA2,PSMA5,PSMA6,PSMC5,PSMA1,PSMC3,PSMC4,RPA3,PSMC2,PSME1,PSME2,ANAPC5,MCM5,MCM6
Defective ST3GAL3 causes MCT12 and EIEE15 Homo sapiens R-HSA-3656243	1.27237e-05	0.000299008	52.4113	590.782	LUM,OGN,PRELP,FMOD			p53-Independent DNA Damage Response Homo sapiens R-HSA-69610	2.09122e-16	5.18932e-15	21.3808	771.923	PSMD12,PSMA5,PSMA6,PSMB7,PSMD6,PSMC5,PSMD4,PSMA1,PSMB2,PSMC3,PSMB3,PSMC4,CHEK1,PSMD3,PSMB1,PSMC2,PSME1,PSME2
Defective B4GALT1 causes B4GALT1-CDG (CDG-2d) Homo sapiens R-HSA-3656244	1.27237e-05	0.000299008	52.4113	590.782	LUM,OGN,PRELP,FMOD			p53-Independent G1/S DNA damage checkpoint Homo sapiens R-HSA-69613	2.09122e-16	5.18932e-15	21.3808	771.923	PSMD12,PSMA5,PSMA6,PSMB7,PSMD6,PSMC5,PSMD4,PSMA1,PSMB2,PSMC3,PSMB3,PSMC4,CHEK1,PSMD3,PSMB1,PSMC2,PSME1,PSME2
G beta:gamma signalling through PI3Kgamma Homo sapiens R-HSA-392451	2.25971e-05	0.000511364	7.91057	84.6248	GNG2,AKT3,GNB4,PIK3CD,CSF2RB,JAK3,PIK3CG,PIK3R5			Ubiquitin Mediated Degradation of Phosphorylated Cdc25A Homo sapiens R-HSA-69601	2.09122e-16	5.18932e-15	21.3808	771.923	PSMD12,PSMA5,PSMA6,PSMB7,PSMD6,PSMC5,PSMD4,PSMA1,PSMB2,PSMC3,PSMB3,PSMC4,CHEK1,PSMD3,PSMB1,PSMC2,PSME1,PSME2
Defective B3GALTL causes Peters-plus syndrome (PpS) Homo sapiens R-HSA-5083635	3.14396e-05	0.000686057	9.21501	95.5361	ADAMTSL1,SPON1,ADAMTS2,ADAMTS1,ADAMTS12,THBS2,ADAMTS7			Cdc20:Phospho-APC/C mediated degradation of Cyclin A Homo sapiens R-HSA-174184	4.32291e-16	1.03441e-14	15.8897	562.137	PSMD12,ANAPC7,ANAPC11,PSMA5,PSMA6,PSMB7,PSMD6,PSMC5,PSMD4,PSMA1,PSMB2,PSMC3,PSMB3,PSMC4,PSMD3,PSMB1,PSMC2,PSME1,PSME2,ANAPC5
O-glycosylation of TSR domain-containing proteins Homo sapiens R-HSA-5173214	3.77156e-05	0.000794628	8.91729	90.8265	ADAMTSL1,SPON1,ADAMTS2,ADAMTS1,ADAMTS12,THBS2,ADAMTS7			APC:Cdc20 mediated degradation of cell cycle proteins prior to satisfation of the cell cycle checkpoint Homo sapiens R-HSA-179419	5.84874e-16	1.35126e-14	15.5833	546.588	PSMD12,ANAPC7,ANAPC11,PSMA5,PSMA6,PSMB7,PSMD6,PSMC5,PSMD4,PSMA1,PSMB2,PSMC3,PSMB3,PSMC4,PSMD3,PSMB1,PSMC2,PSME1,PSME2,ANAPC5
Cell surface interactions at the vascular wall Homo sapiens R-HSA-202733	4.4706e-05	0.000910512	4.8514	48.5887	SELP,SPN,THBD,SELPLG,ITGA4,LCK,INPP5D,CD48,ATP1B2,TEK,JAM3			G2/M Checkpoints Homo sapiens R-HSA-69481	6.94302e-16	1.55061e-14	8.99257	313.873	PSMD12,MCM7,BRCA1,PSMB7,PSMD6,PSMD4,PSMB2,PSMB3,CHEK1,PSMD3,PSMB1,ATRIP,RFC4,RFC2,RPA2,PSMA5,PSMA6,PSMC5,PSMA1,PSMC3,PSMC4,RPA3,PSMC2,PSME1,PSME2,MCM5,MCM6
Signaling by PDGF Homo sapiens R-HSA-186797	4.93923e-05	0.000973505	2.70912	26.8628	PDGFRB,PDGFRA,PDE1A,PDGFB,ADCY4,ADCY3,PIK3CD,PLAT,CSF2RB,RASAL3,THBS2,RASGRP1,ADCY5,COL4A2,COL4A1,LCK,COL6A2,AKT3,COL6A1,COL6A3,TEK,JAK3,FGFR1			Regulation of activated PAK-2p34 by proteasome mediated degradation Homo sapiens R-HSA-211733	1.38139e-15	2.89228e-14	21.4128	732.653	PSMD12,PSMA5,PSMA6,PSMB7,PSMD6,PSMC5,PSMD4,PSMA1,PSMB2,PSMC3,PSMB3,PSMC4,PSMD3,PSMB1,PSMC2,PSME1,PSME2
cGMP effects Homo sapiens R-HSA-418457	6.26293e-05	0.00115959	15.1414	146.543	PDE10A,PDE1A,PDE5A,MRVI1,PRKG1			Cross-presentation of soluble exogenous antigens (endosomes) Homo sapiens R-HSA-1236978	1.38139e-15	2.89228e-14	21.4128	732.653	PSMD12,PSMA5,PSMA6,PSMB7,PSMD6,PSMC5,PSMD4,PSMA1,PSMB2,PSMC3,PSMB3,PSMC4,PSMD3,PSMB1,PSMC2,PSME1,PSME2
Pre-NOTCH Processing in Golgi Homo sapiens R-HSA-1912420	6.26293e-05	0.00115959	15.1414	146.543	NOTCH3,NOTCH1,NOTCH4,MFNG,ATP2A3			APC/C-mediated degradation of cell cycle proteins Homo sapiens R-HSA-174143	1.48156e-15	2.91955e-14	13.3141	454.618	PSMD12,ANAPC7,ANAPC11,PSMA5,PSMA6,PSMB7,PSMD6,PSMC5,PSMD4,PTTG1,PSMA1,PSMB2,PSMC3,PSMB3,PSMC4,PSMD3,PSMB1,PSMC2,PSME1,PSME2,ANAPC5
Scavenging by Class A Receptors Homo sapiens R-HSA-3000480	8.32567e-05	0.00149617	14.0592	132.066	COL1A1,COL3A1,COL1A2,COL4A2,COL4A1			Regulation of mitotic cell cycle Homo sapiens R-HSA-453276	1.48156e-15	2.91955e-14	13.3141	454.618	PSMD12,ANAPC7,ANAPC11,PSMA5,PSMA6,PSMB7,PSMD6,PSMC5,PSMD4,PTTG1,PSMA1,PSMB2,PSMC3,PSMB3,PSMC4,PSMD3,PSMB1,PSMC2,PSME1,PSME2,ANAPC5
Keratan sulfate degradation Homo sapiens R-HSA-2022857	0.000162861	0.00284308	19.6492	171.392	LUM,OGN,PRELP,FMOD			CDT1 association with the CDC6:ORC:origin complex Homo sapiens R-HSA-68827	1.91991e-15	3.42588e-14	18.168	615.652	CDT1,PSMD12,PSMA5,PSMA6,PSMB7,PSMD6,PSMC5,PSMD4,PSMA1,PSMB2,PSMC3,PSMB3,PSMC4,PSMD3,PSMB1,PSMC2,PSME1,PSME2
Glycosaminoglycan metabolism Homo sapiens R-HSA-1630316	0.000229661	0.00380638	3.96524	33.2243	CSGALNACT1,VCAN,CHSY1,LUM,OGN,BGN,PRELP,FMOD,HSPG2,DCN,CHST3			CDK-mediated phosphorylation and removal of Cdc6 Homo sapiens R-HSA-69017	2.0453e-15	3.42588e-14	20.7628	702.267	PSMD12,PSMA5,PSMA6,PSMB7,PSMD6,PSMC5,PSMD4,PSMA1,PSMB2,PSMC3,PSMB3,PSMC4,PSMD3,PSMB1,PSMC2,PSME1,PSME2
Chondroitin sulfate/dermatan sulfate metabolism Homo sapiens R-HSA-1793185	0.000230501	0.00380638	6.42478	53.8092	CSGALNACT1,VCAN,CHSY1,BGN,HSPG2,DCN,CHST3			Ubiquitin-dependent degradation of Cyclin D1 Homo sapiens R-HSA-69229	2.0453e-15	3.42588e-14	20.7628	702.267	PSMD12,PSMA5,PSMA6,PSMB7,PSMD6,PSMC5,PSMD4,PSMA1,PSMB2,PSMC3,PSMB3,PSMC4,PSMD3,PSMB1,PSMC2,PSME1,PSME2
NCAM1 interactions Homo sapiens R-HSA-419037	0.00028506	0.00458346	7.62792	62.2653	COL4A2,COL4A1,COL6A2,COL6A1,COL6A3,CACNA1C			Ubiquitin-dependent degradation of Cyclin D Homo sapiens R-HSA-75815	2.0453e-15	3.42588e-14	20.7628	702.267	PSMD12,PSMA5,PSMA6,PSMB7,PSMD6,PSMC5,PSMD4,PSMA1,PSMB2,PSMC3,PSMB3,PSMC4,PSMD3,PSMB1,PSMC2,PSME1,PSME2
Pre-NOTCH Processing in the Endoplasmic Reticulum Homo sapiens R-HSA-1912399	0.000293634	0.00460026	39.2294	319.059	NOTCH3,NOTCH1,NOTCH4			Regulation of Apoptosis Homo sapiens R-HSA-169911	2.0453e-15	3.42588e-14	20.7628	702.267	PSMD12,PSMA5,PSMA6,PSMB7,PSMD6,PSMC5,PSMD4,PSMA1,PSMB2,PSMC3,PSMB3,PSMC4,PSMD3,PSMB1,PSMC2,PSME1,PSME2
Receptor-ligand binding initiates the second proteolytic cleavage of Notch receptor Homo sapiens R-HSA-156988	0.00031649	0.00483438	15.7177	126.657	NOTCH3,NOTCH1,JAG1,NOTCH4			Regulation of ornithine decarboxylase (ODC) Homo sapiens R-HSA-350562	2.0453e-15	3.42588e-14	20.7628	702.267	PSMD12,PSMA5,PSMA6,PSMB7,PSMD6,PSMC5,PSMD4,PSMA1,PSMB2,PSMC3,PSMB3,PSMC4,PSMD3,PSMB1,PSMC2,PSME1,PSME2
Synthesis of IP3 and IP4 in the cytosol Homo sapiens R-HSA-1855204	0.000336097	0.00500867	9.83838	78.6885	ITPKB,PLCB4,INPP5D,PLD4,PLCB2			SCF(Skp2)-mediated degradation of p27/p21 Homo sapiens R-HSA-187577	2.69974e-15	4.41178e-14	17.724	594.563	PSMD12,CKS1B,PSMA5,PSMA6,PSMB7,PSMD6,PSMC5,PSMD4,PSMA1,PSMB2,PSMC3,PSMB3,PSMC4,PSMD3,PSMB1,PSMC2,PSME1,PSME2
Collagen degradation Homo sapiens R-HSA-1442490	0.00038352	0.0055793	7.16489	56.3599	COL15A1,COL16A1,COL14A1,CTSK,MMP2,COL12A1			Vpu mediated degradation of CD4 Homo sapiens R-HSA-180534	2.99801e-15	4.67133e-14	20.1511	673.871	PSMD12,PSMA5,PSMA6,PSMB7,PSMD6,PSMC5,PSMD4,PSMA1,PSMB2,PSMC3,PSMB3,PSMC4,PSMD3,PSMB1,PSMC2,PSME1,PSME2
Chemokine receptors bind chemokines Homo sapiens R-HSA-380108	0.000470499	0.00655613	5.63634	43.184	CCL22,CXCL12,CCL21,CCR7,CCL19,CCR5,CCR2			Autodegradation of the E3 ubiquitin ligase COP1 Homo sapiens R-HSA-349425	2.99801e-15	4.67133e-14	20.1511	673.871	PSMD12,PSMA5,PSMA6,PSMB7,PSMD6,PSMC5,PSMD4,PSMA1,PSMB2,PSMC3,PSMB3,PSMC4,PSMD3,PSMB1,PSMC2,PSME1,PSME2
Defective CHST3 causes SEDCJD Homo sapiens R-HSA-3595172	0.000504318	0.00655613	29.4205	223.37	VCAN,BGN,DCN			Regulation of APC/C activators between G1/S and early anaphase Homo sapiens R-HSA-176408	4.22694e-15	6.43648e-14	13.7295	454.41	PSMD12,ANAPC7,ANAPC11,PSMA5,PSMA6,PSMB7,PSMD6,PSMC5,PSMD4,PSMA1,PSMB2,PSMC3,PSMB3,PSMC4,PSMD3,PSMB1,PSMC2,PSME1,PSME2,ANAPC5
Defective CHSY1 causes TPBS Homo sapiens R-HSA-3595177	0.000504318	0.00655613	29.4205	223.37	VCAN,BGN,DCN			Vif-mediated degradation of APOBEC3G Homo sapiens R-HSA-180585	6.26202e-15	9.32345e-14	19.0297	622.352	PSMD12,PSMA5,PSMA6,PSMB7,PSMD6,PSMC5,PSMD4,PSMA1,PSMB2,PSMC3,PSMB3,PSMC4,PSMD3,PSMB1,PSMC2,PSME1,PSME2
Defective CHST14 causes EDS, musculocontractural type Homo sapiens R-HSA-3595174	0.000504318	0.00655613	29.4205	223.37	VCAN,BGN,DCN			SCF-beta-TrCP mediated degradation of Emi1 Homo sapiens R-HSA-174113	8.93084e-15	1.22116e-13	18.5144	598.928	PSMD12,PSMA5,PSMA6,PSMB7,PSMD6,PSMC5,PSMD4,PSMA1,PSMB2,PSMC3,PSMB3,PSMC4,PSMD3,PSMB1,PSMC2,PSME1,PSME2
GLI proteins bind promoters of Hh responsive genes to promote transcription Homo sapiens R-HSA-5635851	0.000504318	0.00655613	29.4205	223.37	BOC,GLI3,GLI2			Stabilization of p53 Homo sapiens R-HSA-69541	8.93084e-15	1.22116e-13	18.5144	598.928	PSMD12,PSMA5,PSMA6,PSMB7,PSMD6,PSMC5,PSMD4,PSMA1,PSMB2,PSMC3,PSMB3,PSMC4,PSMD3,PSMB1,PSMC2,PSME1,PSME2
GPCR downstream signaling Homo sapiens R-HSA-388396	0.000524161	0.00667214	1.80863	13.6618	RAMP2,CALCRL,GPR68,DGKA,GPR65,PDE1A,PTGER2,ADCY4,ADCY3,PIK3CD,CSF2RB,RASGRP1,PIK3CG,ADCY5,PIK3R5,ABR,GPR132,EDNRA,GNG2,AKT3,CCR7,CCL19,CCR5,JAK3,S1PR4,CCR2,GABBR1,PTGIR,PRKCH,CCL21,PRKCB,PLEKHG5,ARHGEF17,F2R,ADRA2A,PLCB4,CXCL12,PDE10A,APLNR,GNB4,PRKCQ,PLCB2			AUF1 (hnRNP D0) binds and destabilizes mRNA Homo sapiens R-HSA-450408	8.93084e-15	1.22116e-13	18.5144	598.928	PSMD12,PSMA5,PSMA6,PSMB7,PSMD6,PSMC5,PSMD4,PSMA1,PSMB2,PSMC3,PSMB3,PSMC4,PSMD3,PSMB1,PSMC2,PSME1,PSME2
Adrenaline,noradrenaline inhibits insulin secretion Homo sapiens R-HSA-400042	0.000584481	0.00728812	8.5538	63.6812	GNG2,GNB4,CACNA1C,ADRA2A,ADCY5			Degradation of AXIN Homo sapiens R-HSA-4641257	8.93084e-15	1.22116e-13	18.5144	598.928	PSMD12,PSMA5,PSMA6,PSMB7,PSMD6,PSMC5,PSMD4,PSMA1,PSMB2,PSMC3,PSMB3,PSMC4,PSMD3,PSMB1,PSMC2,PSME1,PSME2
PLC beta mediated events Homo sapiens R-HSA-112043	0.000746815	0.00912608	6.22054	44.786	PLCB4,PDE1A,ADCY4,ADCY3,PLCB2,ADCY5			Hh mutants that don't undergo autocatalytic processing are degraded by ERAD Homo sapiens R-HSA-5362768	1.26316e-14	1.69263e-13	18.0263	576.887	PSMD12,PSMA5,PSMA6,PSMB7,PSMD6,PSMC5,PSMD4,PSMA1,PSMB2,PSMC3,PSMB3,PSMC4,PSMD3,PSMB1,PSMC2,PSME1,PSME2
G-protein mediated events Homo sapiens R-HSA-112040	0.00084377	0.0101087	6.06073	42.8956	PLCB4,PDE1A,ADCY4,ADCY3,PLCB2,ADCY5			Degradation of DVL Homo sapiens R-HSA-4641258	1.77242e-14	2.32848e-13	17.5631	556.117	PSMD12,PSMA5,PSMA6,PSMB7,PSMD6,PSMC5,PSMD4,PSMA1,PSMB2,PSMC3,PSMB3,PSMC4,PSMD3,PSMB1,PSMC2,PSME1,PSME2
G alpha (s) signalling events Homo sapiens R-HSA-418555	0.000898272	0.0105547	3.32598	23.3319	PTGIR,RAMP2,CALCRL,GNG2,PDE10A,PDE1A,PTGER2,GNB4,ADCY4,ADCY3,ADCY5			G1/S DNA Damage Checkpoints Homo sapiens R-HSA-69615	1.80814e-14	2.32972e-13	15.4566	489.107	PSMD12,PSMA5,PSMA6,PSMB7,PSMD6,PSMC5,PSMD4,PSMA1,PSMB2,PSMC3,PSMB3,PSMC4,CHEK1,PSMD3,PSMB1,PSMC2,PSME1,PSME2
Opioid Signalling Homo sapiens R-HSA-111885	0.000938636	0.0108209	4.32721	30.1653	PLCB4,GNG2,PDE1A,ADCY4,GNB4,ADCY3,PLCB2,ADCY5			Hh mutants abrogate ligand secretion Homo sapiens R-HSA-5387390	2.46814e-14	3.07765e-13	17.1232	536.516	PSMD12,PSMA5,PSMA6,PSMB7,PSMD6,PSMC5,PSMD4,PSMA1,PSMB2,PSMC3,PSMB3,PSMC4,PSMD3,PSMB1,PSMC2,PSME1,PSME2
G alpha (q) signalling events Homo sapiens R-HSA-416476	0.00107258	0.0116906	2.89765	19.8133	PRKCH,GPR68,DGKA,GPR65,F2R,RASGRP1,EDNRA,GPR132,PLCB4,GNG2,GNB4,PRKCQ,PLCB2			Regulation of mRNA stability by proteins that bind AU-rich elements Homo sapiens R-HSA-450531	2.4805e-14	3.07765e-13	12.2689	384.358	PSMD12,PSMA5,PSMA6,PSMB7,PSMD6,EXOSC5,PSMC5,PSMD4,PSMA1,PSMB2,PSMC3,PSMB3,PSMC4,PSMD3,PSMB1,PSMC2,PSME1,PSME2,EXOSC3,EXOSC2
G alpha (i) signalling events Homo sapiens R-HSA-418594	0.00109639	0.0116906	2.64948	18.0582	GABBR1,CCL21,ADCY4,ADCY3,ADRA2A,ADCY5,CXCL12,GNG2,APLNR,GNB4,CCR7,CCL19,CCR5,S1PR4,CCR2			NIK-->noncanonical NF-kB signaling Homo sapiens R-HSA-5676590	3.41193e-14	4.15635e-13	16.7047	517.994	PSMD12,PSMA5,PSMA6,PSMB7,PSMD6,PSMC5,PSMD4,PSMA1,PSMB2,PSMC3,PSMB3,PSMC4,PSMD3,PSMB1,PSMC2,PSME1,PSME2
Defective B3GALT6 causes EDSP2 and SEMDJL1 Homo sapiens R-HSA-4420332	0.00110975	0.0116906	10.4758	71.2734	VCAN,BGN,HSPG2,DCN			M Phase Homo sapiens R-HSA-68886	4.17747e-14	4.99804e-13	5.79293	178.46	PSMD12,CDCA5,AAAS,ANAPC11,PSMB7,PSMD6,PSMD4,PSMB2,PTTG1,NUP85,PSMB3,PSMD3,PSMB1,BANF1,NUDC,SEC13,ANAPC7,ZWINT,PSMA5,PSMA6,PSMC5,APITD1,PSMA1,PSMC3,CENPH,PSMC4,PSMC2,PSME1,PSME2,ANAPC5,CENPP,ITGB3BP,NUP37
Defective B4GALT7 causes EDS, progeroid type Homo sapiens R-HSA-3560783	0.00110975	0.0116906	10.4758	71.2734	VCAN,BGN,HSPG2,DCN			Cyclin E associated events during G1/S transition Homo sapiens R-HSA-69202	4.31396e-14	5.0708e-13	14.527	447.058	PSMD12,CKS1B,PSMA5,PSMA6,PSMB7,PSMD6,PSMC5,PSMD4,PSMA1,PSMB2,PSMC3,PSMB3,PSMC4,PSMD3,PSMB1,PSMC2,PSME1,PSME2
Defective B3GAT3 causes JDSSDHD Homo sapiens R-HSA-3560801	0.00110975	0.0116906	10.4758	71.2734	VCAN,BGN,HSPG2,DCN			Degradation of GLI1 by the proteasome Homo sapiens R-HSA-5610780	4.68371e-14	5.1444e-13	16.3061	500.469	PSMD12,PSMA5,PSMA6,PSMB7,PSMD6,PSMC5,PSMD4,PSMA1,PSMB2,PSMC3,PSMB3,PSMC4,PSMD3,PSMB1,PSMC2,PSME1,PSME2
A third proteolytic cleavage releases NICD Homo sapiens R-HSA-157212	0.00116591	0.0120741	19.6117	132.462	NOTCH3,NOTCH1,NOTCH4			GLI3 is processed to GLI3R by the proteasome Homo sapiens R-HSA-5610785	4.68371e-14	5.1444e-13	16.3061	500.469	PSMD12,PSMA5,PSMA6,PSMB7,PSMD6,PSMC5,PSMD4,PSMA1,PSMB2,PSMC3,PSMB3,PSMC4,PSMD3,PSMB1,PSMC2,PSME1,PSME2
Glucagon signaling in metabolic regulation Homo sapiens R-HSA-163359	0.00127374	0.0129709	7.02453	46.8241	GNG2,ADCY4,GNB4,ADCY3,ADCY5			Degradation of GLI2 by the proteasome Homo sapiens R-HSA-5610783	4.68371e-14	5.1444e-13	16.3061	500.469	PSMD12,PSMA5,PSMA6,PSMB7,PSMD6,PSMC5,PSMD4,PSMA1,PSMB2,PSMC3,PSMB3,PSMC4,PSMD3,PSMB1,PSMC2,PSME1,PSME2
Degradation of the extracellular matrix Homo sapiens R-HSA-1474228	0.00136515	0.0136739	3.66655	24.1864	COL15A1,COL16A1,COL14A1,ADAMTS1,CTSK,MMP2,COL12A1,HSPG2,DCN			The role of GTSE1 in G2/M progression after G2 checkpoint Homo sapiens R-HSA-8852276	4.68371e-14	5.1444e-13	16.3061	500.469	PSMD12,PSMA5,PSMA6,PSMB7,PSMD6,PSMC5,PSMD4,PSMA1,PSMB2,PSMC3,PSMB3,PSMC4,PSMD3,PSMB1,PSMC2,PSME1,PSME2
Disease Homo sapiens R-HSA-1643685	0.00142751	0.0140679	1.85563	12.1577	NOTCH3,SPON1,NOTCH1,CTBP2,NOTCH4,PDGFB,PIK3CD,CSF2RB,PRELP,ADAMTS12,THBS2,ANTXR1,HDAC7,ADAMTSL1,ADAMTS2,ADAMTS1,AKT3,CCR5,ADAMTS7,PDGFRB,PDGFRA,JAG1,LUM,BGN,HSPG2,DCN,HEYL,VCAN,LCK,OGN,FMOD,FGFR1			Cyclin A:Cdk2-associated events at S phase entry Homo sapiens R-HSA-69656	5.70335e-14	6.1633e-13	14.2414	434.293	PSMD12,CKS1B,PSMA5,PSMA6,PSMB7,PSMD6,PSMC5,PSMD4,PSMA1,PSMB2,PSMC3,PSMB3,PSMC4,PSMD3,PSMB1,PSMC2,PSME1,PSME2
Adenylate cyclase activating pathway Homo sapiens R-HSA-170660	0.00163478	0.0158548	16.8091	107.852	ADCY4,ADCY3,ADCY5			Dectin-1 mediated noncanonical NF-kB signaling Homo sapiens R-HSA-5607761	8.65217e-14	9.20151e-13	15.5633	468.12	PSMD12,PSMA5,PSMA6,PSMB7,PSMD6,PSMC5,PSMD4,PSMA1,PSMB2,PSMC3,PSMB3,PSMC4,PSMD3,PSMB1,PSMC2,PSME1,PSME2
Generation of second messenger molecules Homo sapiens R-HSA-202433	0.0016723	0.0159652	6.55556	41.9133	ITK,ZAP70,LCK,LCP2,CD3E			Host Interactions of HIV factors Homo sapiens R-HSA-162909	1.24129e-13	1.29948e-12	8.82208	262.17	PSMD12,AAAS,PSMA5,PSMA6,PSMB7,PSMD6,PSMC5,PSMD4,PSMA1,PSMB2,PSMC3,NUP85,PSMB3,PSMC4,PSMD3,PSMB1,PSMC2,PSME1,AP1S1,PSME2,BANF1,RAN,NUP37
GPCR ligand binding Homo sapiens R-HSA-500792	0.00210409	0.0197785	2.06571	12.7328	RAMP2,GABBR1,PTGIR,CCL22,CALCRL,CCL21,GPR68,GPR65,PTGER2,F2R,ADRA2A,GPR132,EDNRA,CXCL12,GNG2,APLNR,GNB4,CCR7,CCL19,CCR5,S1PR4,CCR2			p53-Dependent G1/S DNA damage checkpoint Homo sapiens R-HSA-69580	1.55906e-13	1.55906e-12	14.8851	438.956	PSMD12,PSMA5,PSMA6,PSMB7,PSMD6,PSMC5,PSMD4,PSMA1,PSMB2,PSMC3,PSMB3,PSMC4,PSMD3,PSMB1,PSMC2,PSME1,PSME2
Dermatan sulfate biosynthesis Homo sapiens R-HSA-2022923	0.00220629	0.0204249	14.7072	89.956	VCAN,BGN,DCN			p53-Dependent G1 DNA Damage Response Homo sapiens R-HSA-69563	1.55906e-13	1.55906e-12	14.8851	438.956	PSMD12,PSMA5,PSMA6,PSMB7,PSMD6,PSMC5,PSMD4,PSMA1,PSMB2,PSMC3,PSMB3,PSMC4,PSMD3,PSMB1,PSMC2,PSME1,PSME2
Signalling by NGF Homo sapiens R-HSA-166520	0.00228395	0.0208282	2.05091	12.4733	PDGFRB,NGFR,NTRK2,PDGFRA,MEF2C,PLEKHG5,PDE1A,ARHGEF17,PDGFB,ADCY4,ADCY3,PIK3CD,CSF2RB,RASAL3,RASGRP1,ADCY5,ABR,LCK,AKT3,TEK,JAK3,FGFR1			Asymmetric localization of PCP proteins Homo sapiens R-HSA-4608870	1.55906e-13	1.55906e-12	14.8851	438.956	PSMD12,PSMA5,PSMA6,PSMB7,PSMD6,PSMC5,PSMD4,PSMA1,PSMB2,PSMC3,PSMB3,PSMC4,PSMD3,PSMB1,PSMC2,PSME1,PSME2
Signaling by GPCR Homo sapiens R-HSA-372790	0.00243822	0.0219082	1.59443	9.59285	GPR68,DGKA,GPR65,PIK3CD,PIK3CG,GPR132,EDNRA,AKT3,CCR7,CCR5,JAK3,CCR2,PDGFRB,PDGFRA,PTGIR,PRKCH,PRKCB,PLEKHG5,ARHGEF17,F2R,ADRA2A,PLCB4,APLNR,PRKCQ,PLCB2,RAMP2,CALCRL,PDE1A,PTGER2,ADCY4,PDGFB,ADCY3,CSF2RB,RASAL3,RASGRP1,ADCY5,PIK3R5,ABR,GNG2,CCL19,S1PR4,GABBR1,CCL22,CCL21,CXCL12,PDE10A,GNB4,TEK,FGFR1			Hedgehog ligand biogenesis Homo sapiens R-HSA-5358346	2.07459e-13	2.04408e-12	14.5677	425.432	PSMD12,PSMA5,PSMA6,PSMB7,PSMD6,PSMC5,PSMD4,PSMA1,PSMB2,PSMC3,PSMB3,PSMC4,PSMD3,PSMB1,PSMC2,PSME1,PSME2
Binding and Uptake of Ligands by Scavenger Receptors Homo sapiens R-HSA-2173782	0.00248509	0.0220057	4.11828	24.6992	COL1A1,COL3A1,SPARC,COL1A2,COL4A2,COL4A1,SCARF1			ER-Phagosome pathway Homo sapiens R-HSA-1236974	2.74532e-13	2.66575e-12	14.2635	412.552	PSMD12,PSMA5,PSMA6,PSMB7,PSMD6,PSMC5,PSMD4,PSMA1,PSMB2,PSMC3,PSMB3,PSMC4,PSMD3,PSMB1,PSMC2,PSME1,PSME2
GABA B receptor activation Homo sapiens R-HSA-977444	0.00273302	0.0235194	5.78313	34.134	GABBR1,GNG2,ADCY4,ADCY3,ADCY5			Activation of NF-kappaB in B cells Homo sapiens R-HSA-1169091	3.61351e-13	3.45865e-12	13.9716	400.273	PSMD12,PSMA5,PSMA6,PSMB7,PSMD6,PSMC5,PSMD4,PSMA1,PSMB2,PSMC3,PSMB3,PSMC4,PSMD3,PSMB1,PSMC2,PSME1,PSME2
Activation of GABAB receptors Homo sapiens R-HSA-991365	0.00273302	0.0235194	5.78313	34.134	GABBR1,GNG2,ADCY4,ADCY3,ADCY5			Regulation of RAS by GAPs Homo sapiens R-HSA-5658442	4.73177e-13	4.46519e-12	13.6915	388.556	PSMD12,PSMA5,PSMA6,PSMB7,PSMD6,PSMC5,PSMD4,PSMA1,PSMB2,PSMC3,PSMB3,PSMC4,PSMD3,PSMB1,PSMC2,PSME1,PSME2
TCR signaling Homo sapiens R-HSA-202403	0.00286065	0.0242758	3.26088	19.098	ITK,ZAP70,PTPRC,LCK,INPP5D,PRKCQ,LCP2,CD3E,CARD11			Extension of Telomeres Homo sapiens R-HSA-180786	1.10583e-12	1.02903e-11	29.9447	824.39	POLA2,PCNA,RFC4,TERT,RFC2,PRIM1,RUVBL2,RPA3,RUVBL1,POLD2,NHP2,RPA2
NCAM signaling for neurite out-growth Homo sapiens R-HSA-375165	0.00298265	0.0249644	2.37183	13.7921	PDGFRB,PDGFRA,PDGFB,CSF2RB,CACNA1C,RASAL3,RASGRP1,COL4A2,COL4A1,COL6A2,COL6A1,COL6A3,TEK,JAK3,FGFR1			HIV Infection Homo sapiens R-HSA-162906	2.03924e-12	1.87163e-11	5.90346	158.912	PSMD12,GTF2B,TAF9,SUPT4H1,AAAS,PSMB7,PSMD6,PSMD4,PSMB2,NUP85,PSMB3,PSMD3,PSMB1,AP1S1,BANF1,POLR2I,TAF12,PSMA5,PSMA6,PSMC5,PSMA1,PSMC3,PSMC4,PSMC2,PSME1,PSME2,RAN,NUP37
Gastrin-CREB signalling pathway via PKC and MAPK Homo sapiens R-HSA-881907	0.00303951	0.0250965	2.03622	11.8021	PDGFRB,PDGFRA,PRKCH,GPR68,DGKA,GPR65,F2R,PDGFB,CSF2RB,RASAL3,RASGRP1,GPR132,EDNRA,PLCB4,GNG2,GNB4,PRKCQ,TEK,JAK3,PLCB2,FGFR1			Metabolism of polyamines Homo sapiens R-HSA-351202	2.22649e-12	2.01587e-11	10.9962	295.035	PSMD12,SRM,PSMA5,PSMA6,PSMB7,PSMD6,PSMC5,PSMD4,PSMA1,PSMB2,PSMC3,PSMB3,PSMC4,PSMD3,PSMB1,PSMC2,PSME1,PSME2
Class A/1 (Rhodopsin-like receptors) Homo sapiens R-HSA-373076	0.00332393	0.027079	2.20773	12.5986	PTGIR,CCL22,CCL21,GPR68,PTGER2,GPR65,F2R,ADRA2A,EDNRA,GPR132,CXCL12,APLNR,CCR7,CCL19,CCR5,S1PR4,CCR2			Chromosome Maintenance Homo sapiens R-HSA-73886	3.41122e-12	3.04735e-11	10.6717	281.775	RFC4,PCNA,CENPW,RFC2,PRIM1,RPA2,POLA2,APITD1,TERT,CENPH,RUVBL2,RPA3,RUVBL1,POLD2,NHP2,STRA13,CENPP,ITGB3BP
NICD traffics to nucleus Homo sapiens R-HSA-157052	0.00368449	0.0284726	11.7646	65.9243	NOTCH3,NOTCH1,NOTCH4			DNA strand elongation Homo sapiens R-HSA-69190	7.4938e-12	6.60638e-11	23.9508	613.547	GINS2,POLA2,PCNA,RFC4,MCM7,RFC2,PRIM1,RPA3,POLD2,RPA2,MCM5,MCM6
Notch-HLH transcription pathway Homo sapiens R-HSA-350054	0.00368449	0.0284726	11.7646	65.9243	NOTCH3,NOTCH1,NOTCH4			PCP/CE pathway Homo sapiens R-HSA-4086400	9.41063e-12	8.18847e-11	9.93821	252.323	PSMD12,PSMA5,PSMA6,PSMB7,PSMD6,PSMC5,PSMD4,PSMA1,PSMB2,PSMC3,PSMB3,PSMC4,PSMD3,PSMB1,PSMC2,PSME1,RAC3,PSME2
A tetrasaccharide linker sequence is required for GAG synthesis Homo sapiens R-HSA-1971475	0.003728	0.0284726	7.14003	39.9262	VCAN,BGN,HSPG2,DCN			MAPK6/MAPK4 signaling Homo sapiens R-HSA-5687128	1.14328e-11	9.82052e-11	9.80341	246.992	PSMD12,PSMA5,PSMA6,PSMB7,PSMD6,PSMC5,PSMD4,PSMA1,PSMB2,PSMC3,PSMB3,PSMC4,PSMD3,PSMB1,PSMC2,PSME1,PSME2,MAPKAPK5
CaM pathway Homo sapiens R-HSA-111997	0.003728	0.0284726	7.14003	39.9262	PDE1A,ADCY4,ADCY3,ADCY5			Degradation of beta-catenin by the destruction complex Homo sapiens R-HSA-195253	1.60958e-11	1.34802e-10	10.5238	261.543	PSMD12,PSMA5,PSMA6,PSMB7,PSMD6,PSMC5,PSMD4,PSMA1,PSMB2,PSMC3,PSMB3,PSMC4,PSMD3,PSMB1,PSMC2,PSME1,PSME2
Calmodulin induced events Homo sapiens R-HSA-111933	0.003728	0.0284726	7.14003	39.9262	PDE1A,ADCY4,ADCY3,ADCY5			Antigen processing-Cross presentation Homo sapiens R-HSA-1236975	1.60958e-11	1.34802e-10	10.5238	261.543	PSMD12,PSMA5,PSMA6,PSMB7,PSMD6,PSMC5,PSMD4,PSMA1,PSMB2,PSMC3,PSMB3,PSMC4,PSMD3,PSMB1,PSMC2,PSME1,PSME2
Signaling by VEGF Homo sapiens R-HSA-194138	0.00387966	0.0292651	2.17167	12.0571	PDGFRB,PDGFRA,NRP2,PRKCB,NOS3,FLT4,PDGFB,VEGFC,CSF2RB,RASAL3,RASGRP1,CDH5,AXL,AKT3,TEK,JAK3,FGFR1			Mitochondrial translation initiation Homo sapiens R-HSA-5368286	2.42348e-11	1.9563e-10	10.2086	249.532	MRPS15,MRPS22,MRPS33,MRPS23,MRPL38,MRPL27,MRPL37,MRPS7,MRPL12,MRPL10,MRPL11,MRPL22,MRPL20,MRPS9,MRPL51,ICT1,AURKAIP1
Constitutive Signaling by Aberrant PI3K in Cancer Homo sapiens R-HSA-2219530	0.00411392	0.0306537	4.29407	23.589	PDGFRB,PDGFRA,LCK,PDGFB,PIK3CD,FGFR1			Mitochondrial translation termination Homo sapiens R-HSA-5419276	2.42348e-11	1.9563e-10	10.2086	249.532	MRPS15,MRPS22,MRPS33,MRPS23,MRPL38,MRPL27,MRPL37,MRPS7,MRPL12,MRPL10,MRPL11,MRPL22,MRPL20,MRPS9,MRPL51,ICT1,AURKAIP1
Vasopressin regulates renal water homeostasis via Aquaporins Homo sapiens R-HSA-432040	0.00421139	0.0308456	5.17331	28.2978	GNG2,ADCY4,GNB4,ADCY3,ADCY5			Mitochondrial translation elongation Homo sapiens R-HSA-5389840	2.42348e-11	1.9563e-10	10.2086	249.532	MRPS15,MRPS22,MRPS33,MRPS23,MRPL38,MRPL27,MRPL37,MRPS7,MRPL12,MRPL10,MRPL11,MRPL22,MRPL20,MRPS9,MRPL51,ICT1,AURKAIP1
Keratan sulfate biosynthesis Homo sapiens R-HSA-2022854	0.00429112	0.0308456	6.82924	37.2276	LUM,OGN,PRELP,FMOD			Hedgehog 'on' state Homo sapiens R-HSA-5632684	2.96035e-11	2.36123e-10	10.058	243.837	PSMD12,PSMA5,PSMA6,PSMB7,PSMD6,PSMC5,PSMD4,PSMA1,PSMB2,PSMC3,PSMB3,PSMC4,PSMD3,PSMB1,PSMC2,PSME1,PSME2
Effects of PIP2 hydrolysis Homo sapiens R-HSA-114508	0.00429112	0.0308456	6.82924	37.2276	PRKCH,DGKA,PRKCQ,RASGRP1			Hedgehog 'off' state Homo sapiens R-HSA-5610787	4.16481e-11	3.28285e-10	8.95297	213.992	PSMD12,PSMA5,PSMA6,PSMB7,PSMD6,PSMC5,PSMD4,PSMA1,PSMB2,PSMC3,PSMB3,PSMC4,PSMD3,PSMB1,PSMC2,PSME1,MKS1,PSME2
Downstream signaling of activated FGFR1 Homo sapiens R-HSA-5654687	0.00437752	0.0311007	2.14365	11.6427	PDGFRB,PDGFRA,PDE1A,PDGFB,ADCY4,ADCY3,PIK3CD,CSF2RB,RASAL3,RASGRP1,ADCY5,FLRT2,LCK,AKT3,TEK,JAK3,FGFR1			G2/M Transition Homo sapiens R-HSA-69275	6.67577e-11	5.20089e-10	6.22013	145.737	PSMD12,DCTN3,HMMR,HAUS5,TUBG1,HAUS1,PSMA5,PSMA6,PSMB7,PSMD6,PSMC5,PSMD4,PSMA1,PSMB2,PSMC3,PSMB3,PSMC4,PSMD3,PSMB1,PSMC2,PSME1,PSME2,CDK5RAP2
CS/DS degradation Homo sapiens R-HSA-2024101	0.00460303	0.0312495	10.6945	57.5477	VCAN,BGN,DCN			Mitochondrial translation Homo sapiens R-HSA-5368287	7.71955e-11	5.94494e-10	9.36666	218.1	MRPS15,MRPS22,MRPS33,MRPS23,MRPL38,MRPL27,MRPL37,MRPS7,MRPL12,MRPL10,MRPL11,MRPL22,MRPL20,MRPS9,MRPL51,ICT1,AURKAIP1
Inhibition of adenylate cyclase pathway Homo sapiens R-HSA-997269	0.00460303	0.0312495	10.6945	57.5477	ADCY4,ADCY3,ADCY5			Mitotic G2-G2/M phases Homo sapiens R-HSA-453274	8.45594e-11	6.43805e-10	6.13765	142.354	PSMD12,DCTN3,HMMR,HAUS5,TUBG1,HAUS1,PSMA5,PSMA6,PSMB7,PSMD6,PSMC5,PSMD4,PSMA1,PSMB2,PSMC3,PSMB3,PSMC4,PSMD3,PSMB1,PSMC2,PSME1,PSME2,CDK5RAP2
Adenylate cyclase inhibitory pathway Homo sapiens R-HSA-170670	0.00460303	0.0312495	10.6945	57.5477	ADCY4,ADCY3,ADCY5			TNFR2 non-canonical NF-kB pathway Homo sapiens R-HSA-5668541	1.88821e-10	1.42146e-09	8.76398	196.227	PSMD12,PSMA5,PSMA6,PSMB7,PSMD6,PSMC5,PSMD4,PSMA1,PSMB2,PSMC3,PSMB3,PSMC4,PSMD3,PSMB1,PSMC2,PSME1,PSME2
Synthesis of Prostaglandins (PG) and Thromboxanes (TX) Homo sapiens R-HSA-2162123	0.00460303	0.0312495	10.6945	57.5477	PTGIS,PTGS2,PTGDS			Infectious disease Homo sapiens R-HSA-5663205	2.56769e-10	1.9115e-09	4.15103	91.6666	PSMD12,GTF2B,TAF9,SUPT4H1,AAAS,PSMB7,PSMD6,PSMD4,PSMB2,NUP85,PSMB3,PSMD3,PSMB1,AP1S1,BANF1,KPNA2,POLR2I,CPSF4,TAF12,ISG15,PSMA5,PSMA6,PSMC5,PSMA1,PSMC3,PSMC4,PSMC2,PSME1,PSME2,RAN,RPL26L1,NUP37
Inositol phosphate metabolism Homo sapiens R-HSA-1483249	0.00465556	0.0312588	5.0404	27.0654	ITPKB,PLCB4,INPP5D,PLD4,PLCB2			CLEC7A (Dectin-1) signaling Homo sapiens R-HSA-5607764	3.70624e-10	2.69911e-09	8.33475	180.996	PSMD12,PSMA5,PSMA6,PSMB7,PSMD6,PSMC5,PSMD4,PSMA1,PSMB2,PSMC3,PSMB3,PSMC4,PSMD3,PSMB1,PSMC2,PSME1,PSME2
Ca-dependent events Homo sapiens R-HSA-111996	0.0049089	0.0323678	6.54435	34.7944	PDE1A,ADCY4,ADCY3,ADCY5			Downstream TCR signaling Homo sapiens R-HSA-202424	3.70624e-10	2.69911e-09	8.33475	180.996	PSMD12,PSMA5,PSMA6,PSMB7,PSMD6,PSMC5,PSMD4,PSMA1,PSMB2,PSMC3,PSMB3,PSMC4,PSMD3,PSMB1,PSMC2,PSME1,PSME2
Signaling by FGFR1 Homo sapiens R-HSA-5654736	0.00492668	0.0323678	2.11632	11.2442	PDGFRB,PDGFRA,PDE1A,PDGFB,ADCY4,ADCY3,PIK3CD,CSF2RB,RASAL3,RASGRP1,ADCY5,FLRT2,LCK,AKT3,TEK,JAK3,FGFR1			Processing of Capped Intron-Containing Pre-mRNA Homo sapiens R-HSA-72203	6.1375e-10	4.42164e-09	5.48267	116.295	SF3A3,CPSF3,EIF4A3,CSTF2,ZCRB1,YBX1,AAAS,PRPF19,LSM5,LSM4,THOC7,LSM3,EFTUD2,NUP85,MAGOH,SNRPG,PPIH,SNRNP25,DNAJC8,TXNL4A,POLR2I,BCAS2,NUP37
Adaptive Immune System Homo sapiens R-HSA-1280218	0.00561545	0.0365004	1.69712	8.79487	ITK,PDGFB,PIK3CD,CD1C,CD3E,RASGRP1,MRC2,CD79A,INPP5D,CTSK,AKT3,SLAMF6,PRKG1,PDGFRB,PDGFRA,CD96,ITGA4,PRKCB,SH2D1A,ZAP70,PTPRC,CD40LG,LCK,KIF26A,HECW2,PRKCQ,LCP2,CD226,ASB2,CARD11,FGFR1			DNA Repair Homo sapiens R-HSA-73894	7.76636e-10	5.53559e-09	4.44177	93.1707	INO80C,INO80E,PCNA,GPS1,BRCA1,PRPF19,ALKBH2,EME1,CHEK1,RUVBL1,POLD2,STRA13,KPNA2,POLR2I,ATRIP,MUTYH,TIPIN,RFC4,RFC2,FANCA,RPA2,ISG15,MAD2L2,COPS6,RAD51C,APITD1,RPA3,UBE2T
PI3K/AKT Signaling in Cancer Homo sapiens R-HSA-2219528	0.00575092	0.0369875	3.49056	18.0057	PDGFRB,PDGFRA,LCK,AKT3,PDGFB,PIK3CD,FGFR1			FCERI mediated NF-kB activation Homo sapiens R-HSA-2871837	2.3219e-09	1.63755e-08	7.26624	144.459	PSMD12,PSMA5,PSMA6,PSMB7,PSMD6,PSMC5,PSMD4,PSMA1,PSMB2,PSMC3,PSMB3,PSMC4,PSMD3,PSMB1,PSMC2,PSME1,PSME2
Phospholipase C-mediated cascade: FGFR1 Homo sapiens R-HSA-5654219	0.00618673	0.0390182	4.67965	23.7977	PDE1A,ADCY4,ADCY3,ADCY5,FGFR1			mRNA Splicing Homo sapiens R-HSA-72172	3.49913e-09	2.4421e-08	6.12266	119.213	SF3A3,CPSF3,EIF4A3,CSTF2,ZCRB1,YBX1,LSM5,PRPF19,LSM4,LSM3,EFTUD2,MAGOH,SNRPG,PPIH,SNRNP25,DNAJC8,TXNL4A,POLR2I,BCAS2
DAP12 signaling Homo sapiens R-HSA-2424491	0.00619438	0.0390182	2.06369	10.492	PDGFRB,PDGFRA,PDE1A,PDGFB,ADCY4,ADCY3,PIK3CD,CSF2RB,RASAL3,RASGRP1,ADCY5,LCK,AKT3,LCP2,TEK,JAK3,FGFR1			TCR signaling Homo sapiens R-HSA-202403	6.05845e-09	4.18471e-08	6.7602	127.915	PSMD12,PSMA5,PSMA6,PSMB7,PSMD6,PSMC5,PSMD4,PSMA1,PSMB2,PSMC3,PSMB3,PSMC4,PSMD3,PSMB1,PSMC2,PSME1,PSME2
Response to elevated platelet cytosolic Ca2+ Homo sapiens R-HSA-76005	0.00639806	0.0393618	3.0923	15.6216	SELP,ISLR,ECM1,SPARC,PRKCB,PCDH7,PDGFB,VEGFC			Signaling by Hedgehog Homo sapiens R-HSA-5358351	8.61074e-09	5.88693e-08	6.13398	113.909	PSMD12,PSMA5,PSMA6,PSMB7,PSMD6,PSMC5,PSMD4,PSMA1,PSMB2,PSMC3,PSMB3,PSMC4,PSMD3,PSMB1,PSMC2,PSME1,MKS1,PSME2
Integration of energy metabolism Homo sapiens R-HSA-163685	0.00639806	0.0393618	3.0923	15.6216	GNG2,GNB4,ADCY4,ADCY3,CACNA1C,PLCB2,ADRA2A,ADCY5			C-type lectin receptors (CLRs) Homo sapiens R-HSA-5621481	1.15138e-08	7.79214e-08	6.43967	117.715	PSMD12,PSMA5,PSMA6,PSMB7,PSMD6,PSMC5,PSMD4,PSMA1,PSMB2,PSMC3,PSMB3,PSMC4,PSMD3,PSMB1,PSMC2,PSME1,PSME2
NGF signalling via TRKA from the plasma membrane Homo sapiens R-HSA-187037	0.00644219	0.0393618	2.00821	10.1312	PDGFRB,PDGFRA,NTRK2,MEF2C,PDE1A,PDGFB,ADCY4,ADCY3,PIK3CD,CSF2RB,RASAL3,RASGRP1,ADCY5,LCK,AKT3,TEK,JAK3,FGFR1			Lagging Strand Synthesis Homo sapiens R-HSA-69186	1.39562e-08	9.35063e-08	26.4065	477.624	POLA2,PCNA,RFC4,RFC2,PRIM1,RPA3,POLD2,RPA2
EPH-ephrin mediated repulsion of cells Homo sapiens R-HSA-3928665	0.00676733	0.0408759	4.57059	22.8331	EFNB2,EPHA4,EFNB3,MMP2,EPHA3			Telomere Maintenance Homo sapiens R-HSA-157579	2.0122e-08	1.33483e-07	10.1777	180.364	POLA2,RFC4,PCNA,TERT,RFC2,RUVBL2,PRIM1,RPA3,RUVBL1,POLD2,NHP2,RPA2
PKA activation Homo sapiens R-HSA-163615	0.0068238	0.0408759	9.04829	45.1269	ADCY4,ADCY3,ADCY5			Beta-catenin independent WNT signaling Homo sapiens R-HSA-3858494	2.14522e-08	1.40911e-07	5.74215	101.392	PSMD12,PSMA5,PSMA6,PSMB7,PSMD6,PSMC5,PSMD4,PSMA1,PSMB2,PSMC3,PSMB3,PSMC4,PSMD3,PSMB1,PSMC2,PSME1,PSME2,RAC3
Innate Immune System Homo sapiens R-HSA-168249	0.00711702	0.0422184	1.65205	8.16985	ITK,WIPF1,PDE1A,PELI2,ADCY4,PDGFB,ADCY3,PIK3CD,PLD4,CSF2RB,RASAL3,RASGRP1,ADCY5,C7,CTSK,AKT3,JAK3,CCR2,PDGFRB,PDGFRA,MEF2C,CCL22,MYO10,IRAK3,TMEM173,LCK,PELI1,PRKCQ,LCP2,TEK,CARD11,FGFR1			Apoptosis Homo sapiens R-HSA-109581	2.76533e-08	1.79881e-07	5.3096	92.4057	PSMD12,DFFA,DIABLO,PSMA5,PSMA6,PSMB7,PSMD6,PSMC5,PSMD4,PSMA1,PSMB2,PSMC3,PSMB3,PSMC4,PSMD3,PSMB1,PSMC2,PSME1,PSME2
Negative regulation of the PI3K/AKT network Homo sapiens R-HSA-199418	0.00734762	0.0431673	3.32166	16.3206	PDGFRB,PDGFRA,LCK,AKT3,PDGFB,PIK3CD,FGFR1			Telomere C-strand (Lagging Strand) Synthesis Homo sapiens R-HSA-174417	3.38992e-08	2.18389e-07	22.6318	389.264	POLA2,PCNA,RFC4,RFC2,PRIM1,RPA3,POLD2,RPA2
Immune System Homo sapiens R-HSA-168256	0.00795877	0.0455178	1.46029	7.05831	ITK,WIPF1,PIK3CD,CD3E,MRC2,CTSK,AKT3,JAK3,PRKG1,CCR2,PDGFRB,PDGFRA,CD96,MEF2C,ITGA4,PRKCB,IL16,IRAK3,TMEM173,ZAP70,LCK,IRF4,HECW2,PELI1,PRKCQ,LCP2,CD226,CARD11,PDE1A,PELI2,ADCY4,PDGFB,ADCY3,PLD4,CSF2RB,RASAL3,CD1C,RASGRP1,ADCY5,CD79A,C7,INPP5D,SLAMF6,CCL22,MYO10,NOS3,SH2D1A,PTPRC,CD40LG,KIF26A,TEK,ASB2,IL7R,FGFR1			Programmed Cell Death Homo sapiens R-HSA-5357801	3.7248e-08	2.37677e-07	5.20043	88.9569	PSMD12,DFFA,DIABLO,PSMA5,PSMA6,PSMB7,PSMD6,PSMC5,PSMD4,PSMA1,PSMB2,PSMC3,PSMB3,PSMC4,PSMD3,PSMB1,PSMC2,PSME1,PSME2
Keratan sulfate/keratin metabolism Homo sapiens R-HSA-1638074	0.0079712	0.0455178	5.60829	27.0988	LUM,OGN,PRELP,FMOD			mRNA Splicing - Major Pathway Homo sapiens R-HSA-72163	4.23556e-08	2.67719e-07	5.83092	98.9925	SF3A3,CPSF3,EIF4A3,CSTF2,YBX1,LSM5,PRPF19,LSM4,LSM3,EFTUD2,MAGOH,SNRPG,PPIH,DNAJC8,TXNL4A,POLR2I,BCAS2
DAG and IP3 signaling Homo sapiens R-HSA-1489509	0.0079712	0.0455178	5.60829	27.0988	PDE1A,ADCY4,ADCY3,ADCY5			TCF dependent signaling in response to WNT Homo sapiens R-HSA-201681	1.44706e-07	9.06101e-07	4.49744	70.8282	PSMD12,PSMA5,PSMA6,PSMB7,PSMD6,PSMC5,PSMD4,TERT,PSMA1,PSMB2,PSMC3,PSMB3,PSMC4,PSMD3,PSMB1,PSMC2,RUVBL1,PSME1,PSME2,MEN1
PKA-mediated phosphorylation of CREB Homo sapiens R-HSA-111931	0.00813412	0.0455959	8.40155	40.4256	ADCY4,ADCY3,ADCY5			Organelle biogenesis and maintenance Homo sapiens R-HSA-1852241	2.20461e-07	1.36767e-06	3.51055	53.8081	MRPS15,MRPS33,DCTN3,MRPL38,PRKAG1,MRPL37,MRPL12,MRPL10,HSPB11,MRPL11,MRPL20,ICT1,CDK5RAP2,MRPS22,MRPS23,MRPL27,HAUS5,TUBG1,MRPS7,MRPL22,HAUS1,MRPS9,MRPL51,MKS1,SSBP1,AURKAIP1
PKA activation in glucagon signalling Homo sapiens R-HSA-164378	0.00813412	0.0455959	8.40155	40.4256	ADCY4,ADCY3,ADCY5			Activation of ATR in response to replication stress Homo sapiens R-HSA-176187	2.36846e-07	1.45584e-06	12.7472	194.469	RFC4,MCM7,RFC2,RPA3,CHEK1,RPA2,MCM5,MCM6,ATRIP
Signaling by EGFR Homo sapiens R-HSA-177929	0.00835728	0.0464209	1.99538	9.54715	PDGFRB,PDGFRA,PDE1A,PDGFB,ADCY4,ADCY3,PIK3CD,CSF2RB,RASAL3,RASGRP1,ADCY5,LCK,AKT3,SPRY1,TEK,JAK3,FGFR1			Regulation of TP53 Activity through Phosphorylation Homo sapiens R-HSA-6804756	3.17318e-07	1.93276e-06	6.82244	102.087	RFC4,TAF12,RFC2,TAF9,PRKAG1,RPA2,BRCA1,NOC2L,CDK5,RPA3,CHEK1,MAPKAPK5,ATRIP
Aquaporin-mediated transport Homo sapiens R-HSA-445717	0.00873613	0.0480881	4.27185	20.2498	GNG2,ADCY4,GNB4,ADCY3,ADCY5			HDR through Homologous Recombination (HRR) Homo sapiens R-HSA-5685942	4.80141e-07	2.89815e-06	8.25393	120.088	RFC4,RAD51C,PCNA,EME1,RFC2,RPA3,CHEK1,POLD2,RPA2,BRCA1,ATRIP
Downstream signaling of activated FGFR2 Homo sapiens R-HSA-5654696	0.00899404	0.0482049	2.02646	9.54703	PDGFRB,PDGFRA,PDE1A,PDGFB,ADCY4,ADCY3,PIK3CD,CSF2RB,RASAL3,RASGRP1,ADCY5,LCK,AKT3,TEK,JAK3,FGFR1			Activation of the pre-replicative complex Homo sapiens R-HSA-68962	5.20269e-07	3.11232e-06	14.3962	208.297	CDT1,POLA2,MCM7,PRIM1,RPA3,RPA2,MCM5,MCM6
Downstream signaling of activated FGFR4 Homo sapiens R-HSA-5654716	0.00899404	0.0482049	2.02646	9.54703	PDGFRB,PDGFRA,PDE1A,PDGFB,ADCY4,ADCY3,PIK3CD,CSF2RB,RASAL3,RASGRP1,ADCY5,LCK,AKT3,TEK,JAK3,FGFR1			Polymerase switching on the C-strand of the telomere Homo sapiens R-HSA-174411	5.99984e-07	3.46542e-06	29.5931	423.962	POLA2,PCNA,RFC4,RFC2,PRIM1,POLD2
Downstream signaling of activated FGFR3 Homo sapiens R-HSA-5654708	0.00899404	0.0482049	2.02646	9.54703	PDGFRB,PDGFRA,PDE1A,PDGFB,ADCY4,ADCY3,PIK3CD,CSF2RB,RASAL3,RASGRP1,ADCY5,LCK,AKT3,TEK,JAK3,FGFR1			Polymerase switching Homo sapiens R-HSA-69091	5.99984e-07	3.46542e-06	29.5931	423.962	POLA2,PCNA,RFC4,RFC2,PRIM1,POLD2
DAP12 interactions Homo sapiens R-HSA-2172127	0.00927975	0.0493037	1.97163	9.22708	PDGFRB,PDGFRA,PDE1A,PDGFB,ADCY4,ADCY3,PIK3CD,CSF2RB,RASAL3,RASGRP1,ADCY5,LCK,AKT3,LCP2,TEK,JAK3,FGFR1			Leading Strand Synthesis Homo sapiens R-HSA-69109	5.99984e-07	3.46542e-06	29.5931	423.962	POLA2,PCNA,RFC4,RFC2,PRIM1,POLD2
Neurotransmitter Receptor Binding And Downstream Transmission In The Postsynaptic Cell Homo sapiens R-HSA-112314	0.00949292	0.0495106	2.66914	12.4308	GABBR1,GNG2,PRKCB,GNB4,ADCY4,ADCY3,PLCB2,CAMKK1,ADCY5			Removal of the Flap Intermediate Homo sapiens R-HSA-69166	5.99984e-07	3.46542e-06	29.5931	423.962	POLA2,PCNA,PRIM1,RPA3,POLD2,RPA2
Signaling by FGFR4 Homo sapiens R-HSA-5654743	0.0097551	0.0495106	2.0069	9.2919	PDGFRB,PDGFRA,PDE1A,PDGFB,ADCY4,ADCY3,PIK3CD,CSF2RB,RASAL3,RASGRP1,ADCY5,LCK,AKT3,TEK,JAK3,FGFR1			Antigen processing: Ubiquitination & Proteasome degradation Homo sapiens R-HSA-983168	7.01519e-07	4.01724e-06	3.72494	52.7825	PSMD12,ANAPC7,ANAPC11,TRAIP,PSMA5,PSMA6,PSMB7,PSMD6,PSMC5,PSMD4,PSMA1,PSMB2,PSMC3,PSMB3,PSMC4,PSMD3,PSMB1,PSMC2,PSME1,PSME2,ANAPC5,RNF220
EPH-Ephrin signaling Homo sapiens R-HSA-2682334	0.0097782	0.0495106	3.13212	14.4942	EFNB2,EPHA4,EFNB3,MMP2,MYH11,MYL9,EPHA3			Processive synthesis on the lagging strand Homo sapiens R-HSA-69183	9.78872e-07	5.558e-06	26.3036	363.96	POLA2,PCNA,PRIM1,RPA3,POLD2,RPA2
EPHA-mediated growth cone collapse Homo sapiens R-HSA-3928663	0.00988591	0.0495106	5.23387	24.1629	EPHA4,MYH11,MYL9,EPHA3			Regulation of TP53 Activity Homo sapiens R-HSA-5633007	1.26418e-06	7.11766e-06	4.74197	64.401	PRMT5,RFC4,TAF12,RFC2,CDKN2A,TAF9,PRKAG1,RPA2,BRCA1,NOC2L,CDK5,RPA3,CHEK1,MLST8,MAPKAPK5,ATRIP
EGFR interacts with phospholipase C-gamma Homo sapiens R-HSA-212718	0.00988591	0.0495106	5.23387	24.1629	PDE1A,ADCY4,ADCY3,ADCY5			Translesion synthesis by REV1 Homo sapiens R-HSA-110312	1.53316e-06	8.56014e-06	23.6721	316.926	MAD2L2,PCNA,RFC4,RFC2,RPA3,RPA2
PLC-gamma1 signalling Homo sapiens R-HSA-167021	0.00988591	0.0495106	5.23387	24.1629	PDE1A,ADCY4,ADCY3,ADCY5			rRNA modification in the nucleus Homo sapiens R-HSA-6790901	1.55039e-06	8.58478e-06	8.27041	110.633	TRMT112,EMG1,UTP6,DDX49,NHP2,WBSCR22,UTP11L,NOL11,UTP18,RRP9
Synthesis of PIPs at the plasma membrane Homo sapiens R-HSA-1660499	0.00988591	0.0495106	5.23387	24.1629	INPP5D,PIK3CD,PIK3CG,PIK3R5			Downstream signaling events of B Cell Receptor (BCR) Homo sapiens R-HSA-1168372	1.67873e-06	9.21926e-06	4.1478	55.1553	PSMD12,PSMA5,PSMA6,PSMB7,PSMD6,PSMC5,PSMD4,PSMA1,PSMB2,PSMC3,PSMB3,PSMC4,PSMD3,PSMB1,PSMC2,PSME1,MLST8,PSME2
Signaling by FGFR3 Homo sapiens R-HSA-5654741	0.0100198	0.0497734	2.00047	9.20854	PDGFRB,PDGFRA,PDE1A,PDGFB,ADCY4,ADCY3,PIK3CD,CSF2RB,RASAL3,RASGRP1,ADCY5,LCK,AKT3,TEK,JAK3,FGFR1			tRNA processing Homo sapiens R-HSA-72306	1.75766e-06	9.57427e-06	5.75702	76.2892	POP5,CPSF4,CSTF2,TPRKB,ZBTB8OS,AAAS,HSD17B10,TSEN54,TRIT1,TRMT112,NUP85,RAN,NUP37
Arachidonic acid metabolism Homo sapiens R-HSA-2142753	0.010249	0.0505012	4.09343	18.7503	GGT5,PTGIS,ALOX5,PTGDS,PTGS2			Fanconi Anemia Pathway Homo sapiens R-HSA-6783310	1.87435e-06	1.01275e-05	11.7272	154.649	APITD1,EME1,RPA3,UBE2T,FANCA,RPA2,STRA13,ATRIP
Signaling by FGFR Homo sapiens R-HSA-190236	0.0110883	0.0541696	1.93138	8.69481	PDGFRB,PDGFRA,PDE1A,PDGFB,ADCY4,ADCY3,PIK3CD,CSF2RB,RASAL3,RASGRP1,ADCY5,FLRT2,LCK,AKT3,TEK,JAK3,FGFR1			Translesion synthesis by POLK Homo sapiens R-HSA-5655862	2.31947e-06	1.23337e-05	21.519	279.191	MAD2L2,PCNA,RFC4,RFC2,RPA3,RPA2
Prostacyclin signalling through prostacyclin receptor Homo sapiens R-HSA-392851	0.0111708	0.0541696	7.3506	33.0369	PTGIR,GNG2,GNB4			Translesion synthesis by POLI Homo sapiens R-HSA-5656121	2.31947e-06	1.23337e-05	21.519	279.191	MAD2L2,PCNA,RFC4,RFC2,RPA3,RPA2
Signaling by Rho GTPases Homo sapiens R-HSA-194315	0.0113681	0.054692	1.92576	8.62153	WIPF1,ARHGEF17,PLEKHG5,RHOH,ARAP3,ARHGAP6,ARHGAP25,ARHGAP23,FMNL3,ABR,SYDE1,ARHGAP31,RHOJ,ARHGDIB,TAGAP,MYH11,MYL9			Class I MHC mediated antigen processing & presentation Homo sapiens R-HSA-983169	2.86747e-06	1.51276e-05	3.28601	41.9363	SEC13,PSMD12,ANAPC7,ANAPC11,TRAIP,PSMA5,PSMA6,PSMB7,PSMD6,PSMC5,PSMD4,PSMA1,PSMB2,PSMC3,PSMB3,PSMC4,PSMD3,PSMB1,PSMC2,PSME1,PSME2,ANAPC5,RNF220
Signaling by NOTCH Homo sapiens R-HSA-157118	0.0116316	0.0555228	2.76508	12.3158	NOTCH3,HEYL,NOTCH1,JAG1,MFNG,NOTCH4,ATP2A3,HDAC7			rRNA processing Homo sapiens R-HSA-72312	2.9406e-06	1.5283e-05	4.17545	53.1823	UTP6,DDX49,UTP11L,UTP18,HSD17B10,RRP9,TRMT112,EMG1,EXOSC5,EXOSC10,LAS1L,NHP2,WBSCR22,NOL11,EXOSC3,EXOSC2,RPL26L1
GABA receptor activation Homo sapiens R-HSA-977443	0.0119322	0.0562104	3.92929	17.4009	GABBR1,GNG2,ADCY4,ADCY3,ADCY5			Translesion synthesis by Y family DNA polymerases bypasses lesions on DNA template Homo sapiens R-HSA-110313	2.94254e-06	1.5283e-05	10.9173	139.045	MAD2L2,PCNA,RFC4,RFC2,RPA3,POLD2,RPA2,ISG15
Signaling by NOTCH1 t(7,9)(NOTCH1:M1580 K2555) Translocation Mutant Homo sapiens R-HSA-2660825	0.0120517	0.0562104	15.6586	69.1885	NOTCH1,JAG1			Nucleotide Excision Repair Homo sapiens R-HSA-5696398	3.01877e-06	1.55583e-05	5.45261	69.3063	INO80C,INO80E,RFC4,PCNA,RFC2,GPS1,RPA2,PRPF19,COPS6,RPA3,RUVBL1,POLD2,POLR2I
Constitutive Signaling by NOTCH1 t(7,9)(NOTCH1:M1580 K2555) Translocation Mutant Homo sapiens R-HSA-2660826	0.0120517	0.0562104	15.6586	69.1885	NOTCH1,JAG1			Presynaptic phase of homologous DNA pairing and strand exchange Homo sapiens R-HSA-5693616	4.48768e-06	2.29522e-05	10.2119	125.751	RFC4,RAD51C,RFC2,RPA3,CHEK1,RPA2,BRCA1,ATRIP
Downstream signal transduction Homo sapiens R-HSA-186763	0.0123487	0.0571594	1.95041	8.57052	PDGFRB,PDGFRA,PDE1A,PDGFB,ADCY4,ADCY3,PIK3CD,CSF2RB,RASAL3,RASGRP1,ADCY5,LCK,AKT3,TEK,JAK3,FGFR1			PCNA-Dependent Long Patch Base Excision Repair Homo sapiens R-HSA-5651801	4.87295e-06	2.47339e-05	18.2065	222.698	PCNA,RFC4,RFC2,RPA3,POLD2,RPA2
G beta:gamma signalling through PLC beta Homo sapiens R-HSA-418217	0.0129021	0.0592723	6.91786	30.0952	GNG2,GNB4,PLCB2			Telomere Extension By Telomerase Homo sapiens R-HSA-171319	5.5632e-06	2.80251e-05	78.621	951.262	TERT,RUVBL2,RUVBL1,NHP2
Pre-NOTCH Expression and Processing Homo sapiens R-HSA-1912422	0.0137938	0.0628958	3.77778	16.1822	NOTCH3,NOTCH1,MFNG,NOTCH4,ATP2A3			Signaling by Wnt Homo sapiens R-HSA-195721	5.62441e-06	2.8122e-05	3.24148	39.1843	VPS29,PSMD12,PSMA5,PSMA6,PSMB7,PSMD6,PSMC5,PSMD4,TERT,PSMA1,PSMB2,PSMC3,PSMB3,PSMC4,PSMD3,PSMB1,PSMC2,RUVBL1,PSME1,PSME2,RAC3,MEN1
Presynaptic function of Kainate receptors Homo sapiens R-HSA-500657	0.014778	0.0663923	6.5332	27.5349	GNG2,GNB4,PLCB2			Global Genome Nucleotide Excision Repair (GG-NER) Homo sapiens R-HSA-5696399	6.0312e-06	2.99326e-05	6.15568	73.9824	INO80C,INO80E,COPS6,RFC4,PCNA,RFC2,GPS1,RPA3,RUVBL1,POLD2,RPA2
Translocation of ZAP-70 to Immunological synapse Homo sapiens R-HSA-202430	0.014778	0.0663923	6.5332	27.5349	ZAP70,LCK,CD3E			Termination of translesion DNA synthesis Homo sapiens R-HSA-5656169	7.23279e-06	3.56321e-05	12.0239	142.326	PCNA,RFC4,RFC2,RPA3,POLD2,RPA2,ISG15
Regulation of insulin secretion Homo sapiens R-HSA-422356	0.0150101	0.0669428	3.18842	13.3883	GNG2,GNB4,CACNA1C,PLCB2,ADRA2A,ADCY5			Homologous DNA Pairing and Strand Exchange Homo sapiens R-HSA-5693579	8.06105e-06	3.93484e-05	9.30942	109.185	RFC4,RAD51C,RFC2,RPA3,CHEK1,RPA2,BRCA1,ATRIP
VEGF ligand-receptor interactions Homo sapiens R-HSA-194313	0.0158049	0.068488	13.0482	54.1165	FLT4,VEGFC			Transcriptional Regulation by TP53 Homo sapiens R-HSA-3700989	8.10459e-06	3.93484e-05	2.98413	34.9832	PRMT5,PRELID1,PCNA,RFC4,TAF12,CDKN2A,RFC2,TACO1,TAF9,SUPT4H1,PRKAG1,RPA2,CNOT10,TXN,BRCA1,NOC2L,CDK5,PRDX1,RPA3,CHEK1,MLST8,MAPKAPK5,POLR2I,ATRIP
VEGF binds to VEGFR leading to receptor dimerization Homo sapiens R-HSA-195399	0.0158049	0.068488	13.0482	54.1165	FLT4,VEGFC			tRNA processing in the nucleus Homo sapiens R-HSA-6784531	1.0991e-05	5.2978e-05	7.42821	84.8185	POP5,CPSF4,NUP85,CSTF2,ZBTB8OS,AAAS,TSEN54,RAN,NUP37
Ligand-receptor interactions Homo sapiens R-HSA-5632681	0.0158049	0.068488	13.0482	54.1165	BOC,GAS1			Resolution of AP sites via the multiple-nucleotide patch replacement pathway Homo sapiens R-HSA-110373	1.25721e-05	6.01662e-05	14.7905	166.896	PCNA,RFC4,RFC2,RPA3,POLD2,RPA2
Nicotinamide salvaging Homo sapiens R-HSA-197264	0.0158049	0.068488	13.0482	54.1165	PTGIS,PTGS2			DNA Damage Bypass Homo sapiens R-HSA-73893	1.63252e-05	7.75735e-05	8.32777	91.7954	MAD2L2,PCNA,RFC4,RFC2,RPA3,POLD2,RPA2,ISG15
Platelet degranulation Homo sapiens R-HSA-114608	0.0163192	0.0702187	2.81107	11.5687	SELP,ISLR,ECM1,SPARC,PCDH7,PDGFB,VEGFC			Gap-filling DNA repair synthesis and ligation in GG-NER Homo sapiens R-HSA-5696397	1.66515e-05	7.8567e-05	13.9197	153.159	PCNA,RFC4,RFC2,RPA3,POLD2,RPA2
PI5P, PP2A and IER3 Regulate PI3K/AKT Signaling Homo sapiens R-HSA-6811558	0.0177227	0.0757243	3.06373	12.3557	PDGFRB,PDGFRA,LCK,PDGFB,PIK3CD,FGFR1			Transcription-Coupled Nucleotide Excision Repair (TC-NER) Homo sapiens R-HSA-6781827	1.89765e-05	8.8911e-05	6.00928	65.3347	COPS6,RFC4,PCNA,RFC2,GPS1,RPA3,POLD2,RPA2,PRPF19,POLR2I
Prostanoid ligand receptors Homo sapiens R-HSA-391908	0.0199875	0.0842502	11.1836	43.7575	PTGIR,PTGER2			Base Excision Repair Homo sapiens R-HSA-73884	2.14417e-05	9.90753e-05	9.87424	106.15	PCNA,RFC4,RFC2,RPA3,POLD2,RPA2,MUTYH
Signaling by FGFR2 Homo sapiens R-HSA-5654738	0.0200379	0.0842502	1.83543	7.17677	PDGFRB,PDGFRA,PDE1A,PDGFB,ADCY4,ADCY3,PIK3CD,CSF2RB,RASAL3,RASGRP1,ADCY5,LCK,AKT3,TEK,JAK3,FGFR1			Resolution of Abasic Sites (AP sites) Homo sapiens R-HSA-73933	2.14417e-05	9.90753e-05	9.87424	106.15	PCNA,RFC4,RFC2,RPA3,POLD2,RPA2,MUTYH
Signaling by Interleukins Homo sapiens R-HSA-449147	0.0203613	0.0842502	1.79503	6.99006	PDGFRB,PDGFRA,PELI2,PDGFB,PIK3CD,IL16,CSF2RB,IRAK3,RASAL3,RASGRP1,LCK,INPP5D,PELI1,TEK,IL7R,JAK3,FGFR1			HDR through Homologous Recombination (HR) or Single Strand Annealing (SSA) Homo sapiens R-HSA-5693567	2.39514e-05	0.000109914	4.77049	50.7556	TIPIN,RFC4,RAD51C,PCNA,EME1,RFC2,RPA3,CHEK1,POLD2,RPA2,BRCA1,ATRIP
Netrin-1 signaling Homo sapiens R-HSA-373752	0.0204208	0.0842502	4.13031	16.0718	MYO10,SLIT3,PRKCQ,SLIT2			Signaling by the B Cell Receptor (BCR) Homo sapiens R-HSA-983705	2.47577e-05	0.000112841	3.34971	35.5282	PSMD12,PSMA5,PSMA6,PSMB7,PSMD6,PSMC5,PSMD4,PSMA1,PSMB2,PSMC3,PSMB3,PSMC4,PSMD3,PSMB1,PSMC2,PSME1,MLST8,PSME2
Non-integrin membrane-ECM interactions Homo sapiens R-HSA-3000171	0.0204208	0.0842502	4.13031	16.0718	LAMA2,TNC,PDGFB,HSPG2			Recycling of eIF2:GDP Homo sapiens R-HSA-72731	2.49439e-05	0.000112922	39.3065	416.604	EIF2B5,EIF2B4,EIF2B3,EIF2B1
O-linked glycosylation Homo sapiens R-HSA-5173105	0.0205455	0.0842502	2.67392	10.3885	ADAMTSL1,SPON1,ADAMTS2,ADAMTS1,ADAMTS12,THBS2,ADAMTS7			GRB2 events in EGFR signaling Homo sapiens R-HSA-179812	2.77439e-05	0.000121493	3.31849	34.8192	PSMD12,PHB,PSMA5,PSMA6,PSMB7,PSMD6,PSMC5,PSMD4,PSMA1,PSMB2,PSMC3,PSMB3,PSMC4,PSMD3,PSMB1,PSMC2,PSME1,PSME2
Signaling by Hedgehog Homo sapiens R-HSA-5358351	0.0211025	0.0859576	2.46087	9.49494	GPR161,BOC,ADCY4,GAS1,ADCY3,GLI3,GLI2,ADCY5			SHC1 events in EGFR signaling Homo sapiens R-HSA-180336	2.77439e-05	0.000121493	3.31849	34.8192	PSMD12,PHB,PSMA5,PSMA6,PSMB7,PSMD6,PSMC5,PSMD4,PSMA1,PSMB2,PSMC3,PSMB3,PSMC4,PSMD3,PSMB1,PSMC2,PSME1,PSME2
Phosphorylation of CD3 and TCR zeta chains Homo sapiens R-HSA-202427	0.0212843	0.0861239	5.59902	21.555	PTPRC,LCK,CD3E			SOS-mediated signalling Homo sapiens R-HSA-112412	2.77439e-05	0.000121493	3.31849	34.8192	PSMD12,PHB,PSMA5,PSMA6,PSMB7,PSMD6,PSMC5,PSMD4,PSMA1,PSMB2,PSMC3,PSMB3,PSMC4,PSMD3,PSMB1,PSMC2,PSME1,PSME2
Downstream signaling events of B Cell Receptor (BCR) Homo sapiens R-HSA-1168372	0.0229381	0.0922053	2.16618	8.17723	PDGFRB,PDGFRA,PRKCB,LCK,AKT3,PDGFB,PIK3CD,RASGRP1,CARD11,FGFR1			SHC1 events in ERBB4 signaling Homo sapiens R-HSA-1250347	2.77439e-05	0.000121493	3.31849	34.8192	PSMD12,PHB,PSMA5,PSMA6,PSMB7,PSMD6,PSMC5,PSMD4,PSMA1,PSMB2,PSMC3,PSMB3,PSMC4,PSMD3,PSMB1,PSMC2,PSME1,PSME2
Peptide ligand-binding receptors Homo sapiens R-HSA-375276	0.023674	0.0945308	2.15423	8.06411	EDNRA,CCL22,CXCL12,CCL21,F2R,APLNR,CCR7,CCL19,CCR5,CCR2			RAF/MAP kinase cascade Homo sapiens R-HSA-5673001	2.77439e-05	0.000121493	3.31849	34.8192	PSMD12,PHB,PSMA5,PSMA6,PSMB7,PSMD6,PSMC5,PSMD4,PSMA1,PSMB2,PSMC3,PSMB3,PSMC4,PSMD3,PSMB1,PSMC2,PSME1,PSME2
Phospholipase C-mediated cascade, FGFR3 Homo sapiens R-HSA-5654227	0.0238261	0.0945308	3.92339	14.6616	PDE1A,ADCY4,ADCY3,ADCY5			FRS-mediated FGFR2 signaling Homo sapiens R-HSA-5654700	2.9354e-05	0.000125269	3.30309	34.4714	PSMD12,PHB,PSMA5,PSMA6,PSMB7,PSMD6,PSMC5,PSMD4,PSMA1,PSMB2,PSMC3,PSMB3,PSMC4,PSMD3,PSMB1,PSMC2,PSME1,PSME2
Calcitonin-like ligand receptors Homo sapiens R-HSA-419812	0.0245757	0.0956417	9.78514	36.2637	RAMP2,CALCRL			FRS-mediated FGFR4 signaling Homo sapiens R-HSA-5654712	2.9354e-05	0.000125269	3.30309	34.4714	PSMD12,PHB,PSMA5,PSMA6,PSMB7,PSMD6,PSMC5,PSMD4,PSMA1,PSMB2,PSMC3,PSMB3,PSMC4,PSMD3,PSMB1,PSMC2,PSME1,PSME2
IRAK1 recruits IKK complex Homo sapiens R-HSA-937039	0.0245757	0.0956417	9.78514	36.2637	PELI2,PELI1			FRS-mediated FGFR3 signaling Homo sapiens R-HSA-5654706	2.9354e-05	0.000125269	3.30309	34.4714	PSMD12,PHB,PSMA5,PSMA6,PSMB7,PSMD6,PSMC5,PSMD4,PSMA1,PSMB2,PSMC3,PSMB3,PSMC4,PSMD3,PSMB1,PSMC2,PSME1,PSME2
IRAK1 recruits IKK complex upon TLR7/8 or 9 stimulation Homo sapiens R-HSA-975144	0.0245757	0.0956417	9.78514	36.2637	PELI2,PELI1			FRS-mediated FGFR1 signaling Homo sapiens R-HSA-5654693	2.9354e-05	0.000125269	3.30309	34.4714	PSMD12,PHB,PSMA5,PSMA6,PSMB7,PSMD6,PSMC5,PSMD4,PSMA1,PSMB2,PSMC3,PSMB3,PSMC4,PSMD3,PSMB1,PSMC2,PSME1,PSME2
Interleukin-2 signaling Homo sapiens R-HSA-451927	0.0252433	0.0976181	1.97336	7.26038	PDGFRB,PDGFRA,LCK,INPP5D,PDGFB,PIK3CD,CSF2RB,TEK,RASAL3,JAK3,RASGRP1,FGFR1			Deadenylation-dependent mRNA decay Homo sapiens R-HSA-429914	3.07735e-05	0.000130495	7.5331	78.2603	EXOSC5,EIF4A3,CNOT10,EXOSC3,LSM5,EXOSC2,LSM4,LSM3
NRAGE signals death through JNK Homo sapiens R-HSA-193648	0.0256499	0.0985666	3.8275	14.0209	ABR,NGFR,PLEKHG5,ARHGEF17			IRS-mediated signalling Homo sapiens R-HSA-112399	3.39583e-05	0.000143095	3.03598	31.2414	PSMD12,PRKAG1,PHB,PSMA5,PSMA6,PSMB7,PSMD6,PSMC5,PSMD4,PSMA1,PSMB2,PSMC3,PSMB3,PSMC4,PSMD3,PSMB1,PSMC2,PSME1,MLST8,PSME2
Semaphorin interactions Homo sapiens R-HSA-373755	0.026026	0.0993866	3.16683	11.5547	PTPRC,PLXND1,DPYSL3,MYH11,MYL9			ARMS-mediated activation Homo sapiens R-HSA-170984	3.46951e-05	0.000144383	3.25775	33.4535	PSMD12,PHB,PSMA5,PSMA6,PSMB7,PSMD6,PSMC5,PSMD4,PSMA1,PSMB2,PSMC3,PSMB3,PSMC4,PSMD3,PSMB1,PSMC2,PSME1,PSME2
Phospholipase C-mediated cascade, FGFR4 Homo sapiens R-HSA-5654228	0.0275554	0.104574	3.73618	13.4187	PDE1A,ADCY4,ADCY3,ADCY5			Signalling to p38 via RIT and RIN Homo sapiens R-HSA-187706	3.46951e-05	0.000144383	3.25775	33.4535	PSMD12,PHB,PSMA5,PSMA6,PSMB7,PSMD6,PSMC5,PSMD4,PSMA1,PSMB2,PSMC3,PSMB3,PSMC4,PSMD3,PSMB1,PSMC2,PSME1,PSME2
Platelet calcium homeostasis Homo sapiens R-HSA-418360	0.0291179	0.108102	4.89839	17.3227	P2RX1,ATP2A3,SLC8A1			Frs2-mediated activation Homo sapiens R-HSA-170968	3.66583e-05	0.000151612	3.24291	33.1226	PSMD12,PHB,PSMA5,PSMA6,PSMB7,PSMD6,PSMC5,PSMD4,PSMA1,PSMB2,PSMC3,PSMB3,PSMC4,PSMD3,PSMB1,PSMC2,PSME1,PSME2
VEGFR2 mediated vascular permeability Homo sapiens R-HSA-5218920	0.0291179	0.108102	4.89839	17.3227	CDH5,NOS3,AKT3			MAPK1/MAPK3 signaling Homo sapiens R-HSA-5684996	3.87197e-05	0.000159155	3.2282	32.7958	PSMD12,PHB,PSMA5,PSMA6,PSMB7,PSMD6,PSMC5,PSMD4,PSMA1,PSMB2,PSMC3,PSMB3,PSMC4,PSMD3,PSMB1,PSMC2,PSME1,PSME2
Interleukin-7 signaling Homo sapiens R-HSA-1266695	0.0295467	0.108102	8.69746	30.6306	IL7R,JAK3			Insulin receptor signalling cascade Homo sapiens R-HSA-74751	3.93957e-05	0.000160946	3.0014	30.4398	PSMD12,PRKAG1,PHB,PSMA5,PSMA6,PSMB7,PSMD6,PSMC5,PSMD4,PSMA1,PSMB2,PSMC3,PSMB3,PSMC4,PSMD3,PSMB1,PSMC2,PSME1,MLST8,PSME2
Sodium/Calcium exchangers Homo sapiens R-HSA-425561	0.0295467	0.108102	8.69746	30.6306	SLC24A3,SLC8A1			Signaling by Insulin receptor Homo sapiens R-HSA-74752	4.03239e-05	0.000163061	2.90411	29.3854	ATP6V0B,PSMD12,PRKAG1,PHB,PSMA5,PSMA6,PSMB7,PSMD6,PSMC5,PSMD4,PSMA1,PSMB2,PSMC3,PSMB3,PSMC4,PSMD3,PSMB1,PSMC2,PSME1,MLST8,PSME2
Signaling by NOTCH3 Homo sapiens R-HSA-1980148	0.0295467	0.108102	8.69746	30.6306	NOTCH3,JAG1			Homology Directed Repair Homo sapiens R-HSA-5693538	4.04169e-05	0.000163061	4.49907	45.5138	TIPIN,RFC4,RAD51C,PCNA,EME1,RFC2,RPA3,CHEK1,POLD2,RPA2,BRCA1,ATRIP
Signaling by NOTCH4 Homo sapiens R-HSA-1980150	0.0295467	0.108102	8.69746	30.6306	JAG1,NOTCH4			Prolonged ERK activation events Homo sapiens R-HSA-169893	4.08835e-05	0.000163061	3.21362	32.4729	PSMD12,PHB,PSMA5,PSMA6,PSMB7,PSMD6,PSMC5,PSMD4,PSMA1,PSMB2,PSMC3,PSMB3,PSMC4,PSMD3,PSMB1,PSMC2,PSME1,PSME2
VEGFA-VEGFR2 Pathway Homo sapiens R-HSA-4420097	0.0311768	0.113387	1.80691	6.2665	PDGFRB,PDGFRA,PRKCB,NOS3,PDGFB,CSF2RB,RASAL3,RASGRP1,CDH5,AXL,AKT3,TEK,JAK3,FGFR1			IGF1R signaling cascade Homo sapiens R-HSA-2428924	4.13736e-05	0.000163061	2.99005	30.1782	PSMD12,PRKAG1,PHB,PSMA5,PSMA6,PSMB7,PSMD6,PSMC5,PSMD4,PSMA1,PSMB2,PSMC3,PSMB3,PSMC4,PSMD3,PSMB1,PSMC2,PSME1,MLST8,PSME2
Signaling by the B Cell Receptor (BCR) Homo sapiens R-HSA-983705	0.0330268	0.117227	1.95341	6.66197	PDGFRB,CD79A,PDGFRA,PRKCB,LCK,AKT3,PDGFB,PIK3CD,RASGRP1,CARD11,FGFR1			Signaling by Type 1 Insulin-like Growth Factor 1 Receptor (IGF1R) Homo sapiens R-HSA-2404192	4.13736e-05	0.000163061	2.99005	30.1782	PSMD12,PRKAG1,PHB,PSMA5,PSMA6,PSMB7,PSMD6,PSMC5,PSMD4,PSMA1,PSMB2,PSMC3,PSMB3,PSMC4,PSMD3,PSMB1,PSMC2,PSME1,MLST8,PSME2
PI-3K cascade:FGFR1 Homo sapiens R-HSA-5654689	0.0336651	0.117227	2.39342	8.1168	PDGFRB,PDGFRA,LCK,AKT3,PDGFB,PIK3CD,FGFR1			IRS-related events triggered by IGF1R Homo sapiens R-HSA-2428928	4.13736e-05	0.000163061	2.99005	30.1782	PSMD12,PRKAG1,PHB,PSMA5,PSMA6,PSMB7,PSMD6,PSMC5,PSMD4,PSMA1,PSMB2,PSMC3,PSMB3,PSMC4,PSMD3,PSMB1,PSMC2,PSME1,MLST8,PSME2
PI-3K cascade:FGFR3 Homo sapiens R-HSA-5654710	0.0336651	0.117227	2.39342	8.1168	PDGFRB,PDGFRA,LCK,AKT3,PDGFB,PIK3CD,FGFR1			Signaling by Leptin Homo sapiens R-HSA-2586552	4.3154e-05	0.000169083	3.19917	32.154	PSMD12,PHB,PSMA5,PSMA6,PSMB7,PSMD6,PSMC5,PSMD4,PSMA1,PSMB2,PSMC3,PSMB3,PSMC4,PSMD3,PSMB1,PSMC2,PSME1,PSME2
PI3K events in ERBB4 signaling Homo sapiens R-HSA-1250342	0.0336651	0.117227	2.39342	8.1168	PDGFRB,PDGFRA,LCK,AKT3,PDGFB,PIK3CD,FGFR1			Interleukin receptor SHC signaling Homo sapiens R-HSA-912526	4.80333e-05	0.000187106	3.17065	31.5278	PSMD12,PHB,PSMA5,PSMA6,PSMB7,PSMD6,PSMC5,PSMD4,PSMA1,PSMB2,PSMC3,PSMB3,PSMC4,PSMD3,PSMB1,PSMC2,PSME1,PSME2
PIP3 activates AKT signaling Homo sapiens R-HSA-1257604	0.0336651	0.117227	2.39342	8.1168	PDGFRB,PDGFRA,LCK,AKT3,PDGFB,PIK3CD,FGFR1			Signalling to RAS Homo sapiens R-HSA-167044	5.06516e-05	0.000196165	3.15658	31.2203	PSMD12,PHB,PSMA5,PSMA6,PSMB7,PSMD6,PSMC5,PSMD4,PSMA1,PSMB2,PSMC3,PSMB3,PSMC4,PSMD3,PSMB1,PSMC2,PSME1,PSME2
PI-3K cascade:FGFR4 Homo sapiens R-HSA-5654720	0.0336651	0.117227	2.39342	8.1168	PDGFRB,PDGFRA,LCK,AKT3,PDGFB,PIK3CD,FGFR1			Recognition of DNA damage by PCNA-containing replication complex Homo sapiens R-HSA-110314	5.58863e-05	0.000215194	10.7534	105.299	PCNA,RFC4,RFC2,RPA3,POLD2,RPA2
PI-3K cascade:FGFR2 Homo sapiens R-HSA-5654695	0.0336651	0.117227	2.39342	8.1168	PDGFRB,PDGFRA,LCK,AKT3,PDGFB,PIK3CD,FGFR1			VEGFR2 mediated cell proliferation Homo sapiens R-HSA-5218921	5.62707e-05	0.000215436	3.12881	30.6165	PSMD12,PHB,PSMA5,PSMA6,PSMB7,PSMD6,PSMC5,PSMD4,PSMA1,PSMB2,PSMC3,PSMB3,PSMC4,PSMD3,PSMB1,PSMC2,PSME1,PSME2
Phospholipase C-mediated cascade, FGFR2 Homo sapiens R-HSA-5654221	0.0337674	0.117227	3.48656	11.8134	PDE1A,ADCY4,ADCY3,ADCY5			RNA Polymerase II Transcription Homo sapiens R-HSA-73857	6.59115e-05	0.000250913	4.25673	40.9804	LSM10,TAF12,GTF2B,CPSF3,EIF4A3,MAGOH,CSTF2,TAF9,SNRPG,SUPT4H1,POLR2I,THOC7
PECAM1 interactions Homo sapiens R-HSA-210990	0.0348785	0.119055	7.82731	26.2675	LCK,INPP5D			Interleukin-2 signaling Homo sapiens R-HSA-451927	6.91894e-05	0.000261904	3.07469	29.4514	PSMD12,PHB,PSMA5,PSMA6,PSMB7,PSMD6,PSMC5,PSMD4,PSMA1,PSMB2,PSMC3,PSMB3,PSMC4,PSMD3,PSMB1,PSMC2,PSME1,PSME2
Reduction of cytosolic Ca++ levels Homo sapiens R-HSA-418359	0.0348785	0.119055	7.82731	26.2675	ATP2A3,SLC8A1			Removal of the Flap Intermediate from the C-strand Homo sapiens R-HSA-174437	7.19025e-05	0.000270644	26.2016	249.969	PCNA,RPA3,POLD2,RPA2
Myogenesis Homo sapiens R-HSA-525793	0.0350736	0.119055	4.52113	15.1472	MEF2C,BOC,TCF4			Metabolism of proteins Homo sapiens R-HSA-392499	7.26389e-05	0.000270988	1.91213	18.2226	PCNA,MPI,COX17,DCTN3,TXN,BRCA1,AAAS,PIGV,ATP5G1,CHCHD4,TRMT112,EXOSC5,CHCHD2,NUP85,DPH2,EIF2B1,EXOSC3,CCT7,EXOSC2,EIF2B5,CBX8,ZBTB17,TRAPPC3,EIF2B4,TIMM8A,EIF2B3,SEC13,MTX1,CDKN2A,NFYC,NSMCE2,NSMCE1,TBCD,ALG3,TBCA,POMGNT1,COPZ1,DDOST,EIF3M,DPM3,DAD1,EIF3I,RFT1,SRPRB,RPL26L1,PFDN6,EIF3B,NUP37
CDO in myogenesis Homo sapiens R-HSA-375170	0.0350736	0.119055	4.52113	15.1472	MEF2C,BOC,TCF4			Signalling to ERKs Homo sapiens R-HSA-187687	7.28028e-05	0.000270988	3.06145	29.1687	PSMD12,PHB,PSMA5,PSMA6,PSMB7,PSMD6,PSMC5,PSMD4,PSMA1,PSMB2,PSMC3,PSMB3,PSMC4,PSMD3,PSMB1,PSMC2,PSME1,PSME2
GAB1 signalosome Homo sapiens R-HSA-180292	0.0376533	0.126407	2.33221	7.6481	PDGFRB,PDGFRA,LCK,AKT3,PDGFB,PIK3CD,FGFR1			DNA Double-Strand Break Repair Homo sapiens R-HSA-5693532	7.33197e-05	0.000271404	3.91674	37.2901	TIPIN,RFC4,PCNA,RFC2,RPA2,BRCA1,RAD51C,EME1,RPA3,CHEK1,POLD2,KPNA2,ATRIP
PI3K/AKT activation Homo sapiens R-HSA-198203	0.0376533	0.126407	2.33221	7.6481	PDGFRB,PDGFRA,LCK,AKT3,PDGFB,PIK3CD,FGFR1			Translesion Synthesis by POLH Homo sapiens R-HSA-110320	8.32567e-05	0.000306495	14.0592	132.066	PCNA,RFC4,RFC2,RPA3,RPA2
Hedgehog 'off' state Homo sapiens R-HSA-5610787	0.0379013	0.126545	2.53454	8.29498	GPR161,ADCY4,ADCY3,GLI3,GLI2,ADCY5			MAPK family signaling cascades Homo sapiens R-HSA-5683057	0.000104987	0.000384379	2.86718	26.2682	PSMD12,PHB,PSMA5,PSMA6,PSMB7,PSMD6,PSMC5,PSMD4,PSMA1,PSMB2,PSMC3,PSMB3,PSMC4,PSMD3,PSMB1,PSMC2,PSME1,PSME2,MAPKAPK5
Activation of Kainate Receptors upon glutamate binding Homo sapiens R-HSA-451326	0.0382688	0.126577	4.35345	14.2058	GNG2,GNB4,PLCB2			Interleukin-3, 5 and GM-CSF signaling Homo sapiens R-HSA-512988	0.000108247	0.000394159	2.95943	27.0228	PSMD12,PHB,PSMA5,PSMA6,PSMB7,PSMD6,PSMC5,PSMD4,PSMA1,PSMB2,PSMC3,PSMB3,PSMC4,PSMD3,PSMB1,PSMC2,PSME1,PSME2
Ion homeostasis Homo sapiens R-HSA-5578775	0.0383252	0.126577	3.33785	10.8869	PLN,ATP2A3,ATP1B2,SLC8A1			Processive synthesis on the C-strand of the telomere Homo sapiens R-HSA-174414	0.000110759	0.000401127	22.4574	204.545	PCNA,RPA3,POLD2,RPA2
G alpha (12/13) signalling events Homo sapiens R-HSA-416482	0.0396512	0.130252	2.80375	9.04949	ABR,GNG2,PLEKHG5,ARHGEF17,GNB4			Metabolism of amino acids and derivatives Homo sapiens R-HSA-71291	0.000116338	0.000419067	2.67879	24.2672	EEFSEC,PSMD12,HSD17B10,SRM,PSMA5,PSMA6,PSMB7,PSMD6,PSMC5,PSMD4,PSMA1,PSMB2,PSMC3,PSMB3,PSMC4,PSMD3,PSMB1,PSMC2,PSME1,PSME2,RPL26L1
Fc epsilon receptor (FCERI) signaling Homo sapiens R-HSA-2454202	0.0408237	0.133387	1.66781	5.33447	PDGFRB,ITK,PDGFRA,PDGFB,PIK3CD,CSF2RB,RASAL3,RASGRP1,LCK,AKT3,PRKCQ,LCP2,TEK,JAK3,CARD11,FGFR1			Diseases of signal transduction Homo sapiens R-HSA-5663202	0.000126044	0.000451601	2.82396	25.356	PSMD12,PSMA5,PSMA6,PSMB7,PSMD6,PSMC5,PSMD4,PSMA1,PSMB2,PSMC3,PSMB3,PSMC4,PSMD3,PSMB1,PSMC2,PSME1,MLST8,PSME2,POLR2I
Immunoregulatory interactions between a Lymphoid and a non-Lymphoid cell Homo sapiens R-HSA-198933	0.0439494	0.142835	2.11175	6.59861	CD96,CD40LG,ITGA4,SH2D1A,CD226,SLAMF6,CD1C,CD3E			NCAM signaling for neurite out-growth Homo sapiens R-HSA-375165	0.00013743	0.000489777	2.89901	25.7791	PSMD12,PHB,PSMA5,PSMA6,PSMB7,PSMD6,PSMC5,PSMD4,PSMA1,PSMB2,PSMC3,PSMB3,PSMC4,PSMD3,PSMB1,PSMC2,PSME1,PSME2
Interleukin receptor SHC signaling Homo sapiens R-HSA-912526	0.0447726	0.144741	1.85208	5.75285	PDGFRB,PDGFRA,INPP5D,PDGFB,PIK3CD,CSF2RB,TEK,RASAL3,JAK3,RASGRP1,FGFR1			Gap-filling DNA repair synthesis and ligation in TC-NER Homo sapiens R-HSA-6782210	0.000149121	0.000528632	5.85547	51.591	RFC4,PCNA,RFC2,RPA3,POLD2,RPA2,PRPF19,POLR2I
Thrombin signalling through proteinase activated receptors (PARs) Homo sapiens R-HSA-456926	0.0450865	0.144989	4.0528	12.5603	GNG2,F2R,GNB4			Unwinding of DNA Homo sapiens R-HSA-176974	0.000162861	0.000574298	19.6492	171.392	GINS2,MCM7,MCM5,MCM6
Heparan sulfate/heparin (HS-GAG) metabolism Homo sapiens R-HSA-1638091	0.0457898	0.14648	3.1371	9.67384	VCAN,BGN,HSPG2,DCN			Dual incision in TC-NER Homo sapiens R-HSA-6782135	0.000167129	0.000586263	5.74871	49.995	RFC4,PCNA,RFC2,RPA3,POLD2,RPA2,PRPF19,POLR2I
Nicotinate metabolism Homo sapiens R-HSA-196807	0.0465414	0.148108	6.52209	20.0059	PTGIS,PTGS2			Resolution of Sister Chromatid Cohesion Homo sapiens R-HSA-2500257	0.000185731	0.000648123	4.45104	38.2399	NUDC,SEC13,APITD1,CENPH,NUP85,CDCA5,CENPP,ZWINT,ITGB3BP,NUP37
Metabolism of carbohydrates Homo sapiens R-HSA-71387	0.0520506	0.164168	1.75137	5.17623	CSGALNACT1,VCAN,CHSY1,LUM,OGN,BGN,PRELP,FMOD,HSPG2,DCN,CHST3,HK1			Signaling by SCF-KIT Homo sapiens R-HSA-1433557	0.000214604	0.000744999	2.62227	22.1495	PSMD12,PHB,PSMA5,PSMA6,PSMB7,PSMD6,PSMC5,PSMD4,PSMA1,PSMB2,PSMC3,PSMB3,PSMC4,CHEK1,PSMD3,PSMB1,PSMC2,PSME1,MLST8,PSME2
Eicosanoid ligand-binding receptors Homo sapiens R-HSA-391903	0.0528327	0.164168	6.02008	17.7028	PTGIR,PTGER2			Metabolism of non-coding RNA Homo sapiens R-HSA-194441	0.000230501	0.000791978	6.42478	53.8092	PRMT5,NUP85,SNRPG,GEMIN6,AAAS,WDR77,NUP37
Constitutive Signaling by NOTCH1 HD Domain Mutants Homo sapiens R-HSA-2691232	0.0528327	0.164168	6.02008	17.7028	NOTCH1,JAG1			snRNP Assembly Homo sapiens R-HSA-191859	0.000230501	0.000791978	6.42478	53.8092	PRMT5,NUP85,SNRPG,GEMIN6,AAAS,WDR77,NUP37
Signaling by NOTCH1 HD Domain Mutants in Cancer Homo sapiens R-HSA-2691230	0.0528327	0.164168	6.02008	17.7028	NOTCH1,JAG1			Major pathway of rRNA processing in the nucleolus Homo sapiens R-HSA-6791226	0.000284713	0.000969493	3.37549	27.5576	UTP6,DDX49,UTP11L,UTP18,RRP9,EMG1,EXOSC5,EXOSC10,LAS1L,NOL11,EXOSC3,EXOSC2,RPL26L1
Constitutive Signaling by NOTCH1 HD+PEST Domain Mutants Homo sapiens R-HSA-2894862	0.0540061	0.164168	2.95907	8.63651	HEYL,NOTCH1,JAG1,HDAC7			HDR through Single Strand Annealing (SSA) Homo sapiens R-HSA-5685938	0.00028506	0.000969493	7.62792	62.2653	RFC4,RFC2,RPA3,RPA2,BRCA1,ATRIP
Signaling by NOTCH1 in Cancer Homo sapiens R-HSA-2644603	0.0540061	0.164168	2.95907	8.63651	HEYL,NOTCH1,JAG1,HDAC7			mRNA Splicing - Minor Pathway Homo sapiens R-HSA-72165	0.000295745	0.000990745	6.13861	49.8824	EFTUD2,SNRPG,YBX1,ZCRB1,SNRNP25,TXNL4A,POLR2I
Signaling by NOTCH1 PEST Domain Mutants in Cancer Homo sapiens R-HSA-2644602	0.0540061	0.164168	2.95907	8.63651	HEYL,NOTCH1,JAG1,HDAC7			Deposition of new CENPA-containing nucleosomes at the centromere Homo sapiens R-HSA-606279	0.000295745	0.000990745	6.13861	49.8824	CENPW,APITD1,CENPH,RUVBL1,STRA13,CENPP,ITGB3BP
Constitutive Signaling by NOTCH1 PEST Domain Mutants Homo sapiens R-HSA-2644606	0.0540061	0.164168	2.95907	8.63651	HEYL,NOTCH1,JAG1,HDAC7			Nucleosome assembly Homo sapiens R-HSA-774815	0.000295745	0.000990745	6.13861	49.8824	CENPW,APITD1,CENPH,RUVBL1,STRA13,CENPP,ITGB3BP
Signaling by NOTCH1 HD+PEST Domain Mutants in Cancer Homo sapiens R-HSA-2894858	0.0540061	0.164168	2.95907	8.63651	HEYL,NOTCH1,JAG1,HDAC7			Mismatch repair (MMR) directed by MSH2:MSH3 (MutSbeta) Homo sapiens R-HSA-5358606	0.00031649	0.00104974	15.7177	126.657	PCNA,RPA3,POLD2,RPA2
Diseases of signal transduction Homo sapiens R-HSA-5663202	0.0591215	0.177057	1.71276	4.84396	PDGFRB,HEYL,PDGFRA,JAG1,NOTCH1,CTBP2,LCK,AKT3,PDGFB,PIK3CD,FGFR1,HDAC7			Mismatch repair (MMR) directed by MSH2:MSH6 (MutSalpha) Homo sapiens R-HSA-5358565	0.00031649	0.00104974	15.7177	126.657	PCNA,RPA3,POLD2,RPA2
Rap1 signalling Homo sapiens R-HSA-392517	0.0594054	0.177057	5.58979	15.782	RASGRP1,PRKG1			Mitotic Prometaphase Homo sapiens R-HSA-68877	0.00035084	0.00115795	4.08226	32.4751	NUDC,SEC13,APITD1,CENPH,NUP85,CDCA5,CENPP,ZWINT,ITGB3BP,NUP37
RHO GTPases activate CIT Homo sapiens R-HSA-5625900	0.0594054	0.177057	5.58979	15.782	MYH11,MYL9			FCERI mediated MAPK activation Homo sapiens R-HSA-2871796	0.000379176	0.00124533	2.6498	20.8738	PSMD12,PHB,PSMA5,PSMA6,PSMB7,PSMD6,PSMC5,PSMD4,PSMA1,PSMB2,PSMC3,PSMB3,PSMC4,PSMD3,PSMB1,PSMC2,PSME1,PSME2
Metabolism of folate and pterines Homo sapiens R-HSA-196757	0.0594054	0.177057	5.58979	15.782	MTHFD2,ALDH1L2			NS1 Mediated Effects on Host Pathways Homo sapiens R-HSA-168276	0.00038352	0.00124737	7.16489	56.3599	CPSF4,NUP85,ISG15,AAAS,KPNA2,NUP37
								Dual Incision in GG-NER Homo sapiens R-HSA-5696400	0.00038352	0.00124737	7.16489	56.3599	PCNA,RFC4,RFC2,RPA3,POLD2,RPA2
								Mismatch Repair Homo sapiens R-HSA-5358508	0.000423084	0.0013694	14.2881	110.989	PCNA,RPA3,POLD2,RPA2
								VEGFA-VEGFR2 Pathway Homo sapiens R-HSA-4420097	0.00047713	0.00153691	2.51954	19.2687	PSMD12,PHB,PSMA5,PSMA6,PSMB7,PSMD6,PSMC5,PSMD4,PSMA1,PSMB2,PSMC3,PSMB3,PSMC4,PSMD3,PSMB1,PSMC2,PSME1,MLST8,PSME2
								Host Interactions with Influenza Factors Homo sapiens R-HSA-168253	0.000506722	0.00162442	6.75477	51.2522	CPSF4,NUP85,ISG15,AAAS,KPNA2,NUP37
								SUMOylation of DNA damage response and repair proteins Homo sapiens R-HSA-3108214	0.000560774	0.00178914	4.71618	35.3062	CBX8,NUP85,CDKN2A,NSMCE2,NSMCE1,BRCA1,AAAS,NUP37
								Signaling by VEGF Homo sapiens R-HSA-194138	0.000643951	0.00204477	2.45328	18.0264	PSMD12,PHB,PSMA5,PSMA6,PSMB7,PSMD6,PSMC5,PSMD4,PSMA1,PSMB2,PSMC3,PSMB3,PSMC4,PSMD3,PSMB1,PSMC2,PSME1,MLST8,PSME2
								Signaling by EGFR Homo sapiens R-HSA-177929	0.000664206	0.00208094	2.38371	17.4414	PSMD12,PHB,PSMA5,PSMA6,PSMB7,PSMD6,PSMC5,PSMD4,PSMA1,PSMB2,PSMC3,PSMB3,PSMC4,HGS,PSMD3,PSMB1,PSMC2,PSME1,MLST8,PSME2
								Downstream signaling of activated FGFR2 Homo sapiens R-HSA-5654696	0.000667979	0.00208094	2.44524	17.8778	PSMD12,PHB,PSMA5,PSMA6,PSMB7,PSMD6,PSMC5,PSMD4,PSMA1,PSMB2,PSMC3,PSMB3,PSMC4,PSMD3,PSMB1,PSMC2,PSME1,MLST8,PSME2
								Downstream signaling of activated FGFR4 Homo sapiens R-HSA-5654716	0.000667979	0.00208094	2.44524	17.8778	PSMD12,PHB,PSMA5,PSMA6,PSMB7,PSMD6,PSMC5,PSMD4,PSMA1,PSMB2,PSMC3,PSMB3,PSMC4,PSMD3,PSMB1,PSMC2,PSME1,MLST8,PSME2
								Downstream signaling of activated FGFR3 Homo sapiens R-HSA-5654708	0.000667979	0.00208094	2.44524	17.8778	PSMD12,PHB,PSMA5,PSMA6,PSMB7,PSMD6,PSMC5,PSMD4,PSMA1,PSMB2,PSMC3,PSMB3,PSMC4,PSMD3,PSMB1,PSMC2,PSME1,MLST8,PSME2
								SUMO E3 ligases SUMOylate target proteins Homo sapiens R-HSA-3108232	0.00067087	0.00208094	4.0901	29.8861	CBX8,PCNA,NUP85,CDKN2A,NSMCE2,NSMCE1,BRCA1,AAAS,NUP37
								Signaling by ERBB4 Homo sapiens R-HSA-1236394	0.000692776	0.00213898	2.43725	17.7305	PSMD12,PHB,PSMA5,PSMA6,PSMB7,PSMD6,PSMC5,PSMD4,PSMA1,PSMB2,PSMC3,PSMB3,PSMC4,PSMD3,PSMB1,PSMC2,PSME1,MLST8,PSME2
								Cleavage of Growing Transcript in the Termination Region Homo sapiens R-HSA-109688	0.000719146	0.00219013	5.20988	37.7062	LSM10,CPSF3,EIF4A3,MAGOH,CSTF2,SNRPG,THOC7
								RNA Polymerase II Transcription Termination Homo sapiens R-HSA-73856	0.000719146	0.00219013	5.20988	37.7062	LSM10,CPSF3,EIF4A3,MAGOH,CSTF2,SNRPG,THOC7
								Post-Elongation Processing of the Transcript Homo sapiens R-HSA-76044	0.000719146	0.00219013	5.20988	37.7062	LSM10,CPSF3,EIF4A3,MAGOH,CSTF2,SNRPG,THOC7
								Disease Homo sapiens R-HSA-1643685	0.000723188	0.00219247	1.92059	13.8894	PSMD12,GTF2B,TAF9,SUPT4H1,AAAS,PSMB7,PSMD6,PSMD4,PSMB2,NUP85,PSMB3,PSMD3,PSMB1,MLST8,AP1S1,BANF1,KPNA2,POLR2I,CPSF4,TAF12,ISG15,PSMA5,PSMA6,PSMC5,PSMC3,PSMA1,PSMC4,PSMC2,PSME1,PSME2,RAN,RPL26L1,NUP37
								Signaling by FGFR4 Homo sapiens R-HSA-5654743	0.000744758	0.00223761	2.42143	17.4402	PSMD12,PHB,PSMA5,PSMA6,PSMB7,PSMD6,PSMC5,PSMD4,PSMA1,PSMB2,PSMC3,PSMB3,PSMC4,PSMD3,PSMB1,PSMC2,PSME1,MLST8,PSME2
								Downstream signaling of activated FGFR1 Homo sapiens R-HSA-5654687	0.000744758	0.00223761	2.42143	17.4402	PSMD12,PHB,PSMA5,PSMA6,PSMB7,PSMD6,PSMC5,PSMD4,PSMA1,PSMB2,PSMC3,PSMB3,PSMC4,PSMD3,PSMB1,PSMC2,PSME1,MLST8,PSME2
								Signaling by FGFR3 Homo sapiens R-HSA-5654741	0.000771984	0.00230906	2.41359	17.2971	PSMD12,PHB,PSMA5,PSMA6,PSMB7,PSMD6,PSMC5,PSMD4,PSMA1,PSMB2,PSMC3,PSMB3,PSMC4,PSMD3,PSMB1,PSMC2,PSME1,MLST8,PSME2
								Signaling by FGFR2 Homo sapiens R-HSA-5654738	0.00081706	0.00243302	2.34103	16.6443	PSMD12,PHB,PSMA5,PSMA6,PSMB7,PSMD6,PSMC5,PSMD4,PSMA1,PSMB2,PSMC3,PSMB3,PSMC4,PSMD3,PSMB1,PSMC2,PSME1,MLST8,PSME2,POLR2I
								Signaling by FGFR1 Homo sapiens R-HSA-5654736	0.000858862	0.00254618	2.39037	16.8758	PSMD12,PHB,PSMA5,PSMA6,PSMB7,PSMD6,PSMC5,PSMD4,PSMA1,PSMB2,PSMC3,PSMB3,PSMC4,PSMD3,PSMB1,PSMC2,PSME1,MLST8,PSME2
								Processing of DNA double-strand break ends Homo sapiens R-HSA-5693607	0.000938636	0.00277042	4.32721	30.1653	TIPIN,RFC4,RFC2,RPA3,CHEK1,RPA2,BRCA1,ATRIP
								Signaling by FGFR Homo sapiens R-HSA-190236	0.000966706	0.00283352	2.3066	16.0115	PSMD12,PHB,PSMA5,PSMA6,PSMB7,PSMD6,PSMC5,PSMD4,PSMA1,PSMB2,PSMC3,PSMB3,PSMC4,PSMD3,PSMB1,PSMC2,PSME1,MLST8,PSME2,POLR2I
								SUMOylation Homo sapiens R-HSA-2990846	0.000968471	0.00283352	3.86682	26.8349	CBX8,PCNA,NUP85,CDKN2A,NSMCE2,NSMCE1,BRCA1,AAAS,NUP37
								Downstream signal transduction Homo sapiens R-HSA-186763	0.00102233	0.0029781	2.35264	16.1995	PSMD12,PHB,PSMA5,PSMA6,PSMB7,PSMD6,PSMC5,PSMD4,PSMA1,PSMB2,PSMC3,PSMB3,PSMC4,PSMD3,PSMB1,PSMC2,PSME1,MLST8,PSME2
								DAP12 signaling Homo sapiens R-HSA-2424491	0.00113266	0.00328522	2.33056	15.8086	PSMD12,PHB,PSMA5,PSMA6,PSMB7,PSMD6,PSMC5,PSMD4,PSMA1,PSMB2,PSMC3,PSMB3,PSMC4,PSMD3,PSMB1,PSMC2,PSME1,MLST8,PSME2
								Translation Homo sapiens R-HSA-72766	0.00148167	0.00427895	3.11072	20.2651	EIF2B5,EIF2B4,TRMT112,EIF2B3,EIF3M,EIF3I,SRPRB,EIF2B1,DDOST,RPL26L1,EIF3B
								Respiratory electron transport, ATP synthesis by chemiosmotic coupling, and heat production by uncoupling proteins. Homo sapiens R-HSA-163200	0.00165993	0.00477318	3.55601	22.7619	NDUFB10,NDUFB6,NDUFA12,TACO1,ACAD9,NDUFAF2,ATP5H,ATP5G1,UQCRH
								Metabolism Homo sapiens R-HSA-1430728	0.00178448	0.0051094	1.51077	9.5611	NDUFA12,TACO1,ENO1,NUDT5,ATP5G1,TRMT112,PSMD6,AKR7A2,PSMD4,UROD,FLAD1,PSMD3,HYAL3,MLX,TK1,ACOT7,TPI1,PCYT2,ACAD9,MED8,AKR1A1,TALDO1,MED29,COASY,NME1,PSMA5,PSMA6,PSMA1,HMBS,PSME1,FAM96B,PSME2,TKT,DTYMK,PSMD12,NDUFB6,NDUFB10,AK2,HMMR,ATP5H,TXN,PPOX,AAAS,HSD17B10,UQCRH,SRM,PSMB7,PSMB2,NUP85,PSMB3,PPCS,PDZD11,PTPMT1,PSMB1,PMVK,EEFSEC,NFYC,AKR1C3,COQ5,COQ3,PSMC5,PSMC3,PSMC4,PSMC2,NDUFAF2,RAN,RPL26L1,N…
								DAP12 interactions Homo sapiens R-HSA-2172127	0.00184951	0.00527307	2.226	14.0078	PSMD12,PHB,PSMA5,PSMA6,PSMB7,PSMD6,PSMC5,PSMD4,PSMA1,PSMB2,PSMC3,PSMB3,PSMC4,PSMD3,PSMB1,PSMC2,PSME1,MLST8,PSME2
								Cytokine Signaling in Immune system Homo sapiens R-HSA-1280215	0.0020048	0.00569159	1.8947	11.7703	PSMD12,EIF4A3,IFI6,PHB,IFI35,AAAS,PSMB7,PSMD6,PSMD4,PSMB2,NUP85,PSMB3,PSMD3,PSMB1,KPNA2,ISG15,PSMA5,PSMA6,PSMC5,PSMC3,PSMA1,OAS1,PSMC4,PSMC2,PSME1,PSME2,SQSTM1,NUP37
								Signaling by PDGF Homo sapiens R-HSA-186797	0.00216097	0.00610907	2.19317	13.4599	PSMD12,PHB,PSMA5,PSMA6,PSMB7,PSMD6,PSMC5,PSMD4,PSMA1,PSMB2,PSMC3,PSMB3,PSMC4,PSMD3,PSMB1,PSMC2,PSME1,MLST8,PSME2
								Heme biosynthesis Homo sapiens R-HSA-189451	0.00220629	0.00620947	14.7072	89.956	UROD,HMBS,PPOX
								Mitochondrial protein import Homo sapiens R-HSA-1268020	0.00221502	0.00620947	4.92206	30.0861	CHCHD4,TIMM8A,CHCHD2,MTX1,COX17,ATP5G1
								RHO GTPases Activate Formins Homo sapiens R-HSA-5663220	0.00226276	0.00631688	3.3858	20.6235	NUDC,SEC13,APITD1,CENPH,NUP85,CENPP,ZWINT,ITGB3BP,NUP37
								Signalling by NGF Homo sapiens R-HSA-166520	0.00228395	0.00634956	2.05091	12.4733	PSMD12,PHB,AATF,PSMA5,PSMA6,PSMB7,PSMD6,PSMC5,PSMD4,PSMA1,PSMB2,PSMC3,PSMB3,PSMC4,PSMD3,PSMB1,PSMC2,PSME1,MLST8,PSME2,SQSTM1,ITGB3BP
								Cellular responses to stress Homo sapiens R-HSA-2262752	0.00236824	0.0065567	2.17392	13.1427	CBX8,CDKN2C,ANAPC7,CDKN2A,PRKAG1,NUDT2,RPA2,TXN,AAAS,ANAPC11,SOD1,DNAJC7,NUP85,PRDX1,RPA3,MLST8,MAPKAPK5,ANAPC5,NUP37
								DNA Damage Recognition in GG-NER Homo sapiens R-HSA-5696394	0.0024318	0.00670497	5.95868	35.866	INO80C,INO80E,COPS6,GPS1,RUVBL1
								Transport of Mature Transcript to Cytoplasm Homo sapiens R-HSA-72202	0.00248509	0.00682382	4.11828	24.6992	NUP85,CPSF3,EIF4A3,MAGOH,AAAS,THOC7,NUP37
								Post-Elongation Processing of Intronless pre-mRNA Homo sapiens R-HSA-112297	0.0027562	0.00750673	7.85484	46.2956	LSM10,CPSF3,CSTF2,SNRPG
								Processing of Capped Intronless Pre-mRNA Homo sapiens R-HSA-75067	0.0027562	0.00750673	7.85484	46.2956	LSM10,CPSF3,CSTF2,SNRPG
								mRNA decay by 3' to 5' exoribonuclease Homo sapiens R-HSA-429958	0.00288743	0.00780073	13.0724	76.4396	EXOSC5,EXOSC3,EXOSC2
								Vitamin B5 (pantothenate) metabolism Homo sapiens R-HSA-199220	0.00288743	0.00780073	13.0724	76.4396	PDZD11,PPCS,COASY
								HIV Life Cycle Homo sapiens R-HSA-162587	0.0029128	0.00781931	3.01745	17.6178	TAF12,NUP85,GTF2B,TAF9,SUPT4H1,BANF1,AAAS,POLR2I,RAN,NUP37
								NGF signalling via TRKA from the plasma membrane Homo sapiens R-HSA-187037	0.00291765	0.00781931	2.13027	12.4344	PSMD12,PHB,PSMA5,PSMA6,PSMB7,PSMD6,PSMC5,PSMD4,PSMA1,PSMB2,PSMC3,PSMB3,PSMC4,PSMD3,PSMB1,PSMC2,PSME1,MLST8,PSME2
								ATF4 activates genes Homo sapiens R-HSA-380994	0.00321718	0.0085536	7.48041	42.932	EXOSC5,NFYC,EXOSC3,EXOSC2
								Synthesis and interconversion of nucleotide di- and triphosphates Homo sapiens R-HSA-499943	0.00321718	0.0085536	7.48041	42.932	DTYMK,AK2,TXN,NME1
								G2/M DNA damage checkpoint Homo sapiens R-HSA-69473	0.0033507	0.00887338	3.88547	22.1417	RFC4,RFC2,RPA3,CHEK1,RPA2,BRCA1,ATRIP
								Signaling by Interleukins Homo sapiens R-HSA-449147	0.00483689	0.0127587	2.02557	10.7993	PSMD12,PHB,PSMA5,PSMA6,PSMB7,PSMD6,PSMC5,PSMD4,PSMA1,PSMB2,PSMC3,PSMB3,PSMC4,PSMD3,PSMB1,PSMC2,PSME1,PSME2,SQSTM1
								Late Phase of HIV Life Cycle Homo sapiens R-HSA-162599	0.00490717	0.0128475	2.98532	15.8731	TAF12,NUP85,GTF2B,TAF9,SUPT4H1,AAAS,POLR2I,RAN,NUP37
								PERK regulates gene expression Homo sapiens R-HSA-381042	0.0049089	0.0128475	6.54435	34.7944	EXOSC5,NFYC,EXOSC3,EXOSC2
								Fc epsilon receptor (FCERI) signaling Homo sapiens R-HSA-2454202	0.00524041	0.0136618	2.00909	10.5504	PSMD12,PHB,PSMA5,PSMA6,PSMB7,PSMD6,PSMC5,PSMD4,PSMA1,PSMB2,PSMC3,PSMB3,PSMC4,PSMD3,PSMB1,PSMC2,PSME1,MLST8,PSME2
								mRNA decay by 5' to 3' exoribonuclease Homo sapiens R-HSA-430039	0.00564802	0.0146674	9.80282	50.7438	LSM5,LSM4,LSM3
								NEP/NS2 Interacts with the Cellular Export Machinery Homo sapiens R-HSA-168333	0.00631751	0.0163426	6.04032	30.5908	NUP85,AAAS,RAN,NUP37
								Respiratory electron transport Homo sapiens R-HSA-611105	0.00651293	0.0167833	3.40403	17.1358	NDUFB6,NDUFB10,NDUFA12,TACO1,ACAD9,NDUFAF2,UQCRH
								Transport of Mature mRNA derived from an Intron-Containing Transcript Homo sapiens R-HSA-159236	0.00700966	0.0179941	3.80789	18.8889	NUP85,EIF4A3,MAGOH,AAAS,THOC7,NUP37
								Export of Viral Ribonucleoproteins from Nucleus Homo sapiens R-HSA-168274	0.00711269	0.0181889	5.81631	28.7667	NUP85,AAAS,RAN,NUP37
								Complex I biogenesis Homo sapiens R-HSA-6799198	0.007385	0.0188135	4.46648	21.9229	NDUFB6,NDUFB10,NDUFA12,ACAD9,NDUFAF2
								Cap-dependent Translation Initiation Homo sapiens R-HSA-72737	0.0078882	0.0199437	2.975	14.4061	EIF2B5,EIF2B4,EIF2B3,EIF3M,EIF3I,EIF2B1,RPL26L1,EIF3B
								Eukaryotic Translation Initiation Homo sapiens R-HSA-72613	0.0078882	0.0199437	2.975	14.4061	EIF2B5,EIF2B4,EIF2B3,EIF3M,EIF3I,EIF2B1,RPL26L1,EIF3B
								Nuclear import of Rev protein Homo sapiens R-HSA-180746	0.0079712	0.0200026	5.60829	27.0988	NUP85,AAAS,RAN,NUP37
								Vpr-mediated nuclear import of PICs Homo sapiens R-HSA-180910	0.0079712	0.0200026	5.60829	27.0988	NUP85,BANF1,AAAS,NUP37
								KSRP (KHSRP) binds and destabilizes mRNA Homo sapiens R-HSA-450604	0.00813412	0.0201102	8.40155	40.4256	EXOSC5,EXOSC3,EXOSC2
								Tristetraprolin (TTP, ZFP36) binds and destabilizes mRNA Homo sapiens R-HSA-450513	0.00813412	0.0201102	8.40155	40.4256	EXOSC5,EXOSC3,EXOSC2
								Butyrate Response Factor 1 (BRF1) binds and destabilizes mRNA Homo sapiens R-HSA-450385	0.00813412	0.0201102	8.40155	40.4256	EXOSC5,EXOSC3,EXOSC2
								Metabolism of porphyrins Homo sapiens R-HSA-189445	0.00813412	0.0201102	8.40155	40.4256	UROD,HMBS,PPOX
								mRNA 3'-end processing Homo sapiens R-HSA-72187	0.00873613	0.0213241	4.27185	20.2498	CPSF3,EIF4A3,MAGOH,CSTF2,THOC7
								Post-Elongation Processing of Intron-Containing pre-mRNA Homo sapiens R-HSA-112296	0.00873613	0.0213241	4.27185	20.2498	CPSF3,EIF4A3,MAGOH,CSTF2,THOC7
								DNA replication initiation Homo sapiens R-HSA-68952	0.00875241	0.0213241	19.5743	92.7514	POLA2,PRIM1
								Telomere C-strand synthesis initiation Homo sapiens R-HSA-174430	0.00875241	0.0213241	19.5743	92.7514	POLA2,PRIM1
								Rev-mediated nuclear export of HIV RNA Homo sapiens R-HSA-165054	0.00889498	0.0214376	5.41463	25.5693	NUP85,AAAS,RAN,NUP37
								Detoxification of Reactive Oxygen Species Homo sapiens R-HSA-3299685	0.00889498	0.0214376	5.41463	25.5693	PRDX1,NUDT2,TXN,SOD1
								E2F mediated regulation of DNA replication Homo sapiens R-HSA-113510	0.00889498	0.0214376	5.41463	25.5693	CDT1,POLA2,PCNA,PRIM1
								ISG15 antiviral mechanism Homo sapiens R-HSA-1169408	0.00920869	0.0219567	3.57637	16.7646	NUP85,EIF4A3,ISG15,KPNA2,AAAS,NUP37
								Antiviral mechanism by IFN-stimulated genes Homo sapiens R-HSA-1169410	0.00920869	0.0219567	3.57637	16.7646	NUP85,EIF4A3,ISG15,KPNA2,AAAS,NUP37
								AURKA Activation by TPX2 Homo sapiens R-HSA-8854518	0.00920869	0.0219567	3.57637	16.7646	DCTN3,HAUS5,HMMR,TUBG1,CDK5RAP2,HAUS1
								Cellular response to heat stress Homo sapiens R-HSA-3371556	0.0103272	0.0245363	3.09677	14.1615	DNAJC7,NUP85,RPA3,MLST8,RPA2,AAAS,NUP37
								Interactions of Rev with host cellular proteins Homo sapiens R-HSA-177243	0.0109457	0.0258227	5.06478	22.8665	NUP85,AAAS,RAN,NUP37
								Interactions of Vpr with host cellular proteins Homo sapiens R-HSA-176033	0.0109457	0.0258227	5.06478	22.8665	NUP85,BANF1,AAAS,NUP37
								Meiotic recombination Homo sapiens R-HSA-912446	0.0110688	0.0260214	4.00969	18.0581	RAD51C,RPA3,RPA2,MND1,BRCA1
								Phosphorylation of the APC/C Homo sapiens R-HSA-176412	0.0111708	0.0260782	7.3506	33.0369	ANAPC7,ANAPC5,ANAPC11
								Conversion from APC/C:Cdc20 to APC/C:Cdh1 in late anaphase Homo sapiens R-HSA-176407	0.0111708	0.0260782	7.3506	33.0369	ANAPC7,ANAPC5,ANAPC11
								Influenza Infection Homo sapiens R-HSA-168254	0.01174	0.0273118	2.57177	11.4309	CPSF4,NUP85,ISG15,KPNA2,AAAS,POLR2I,RAN,RPL26L1,NUP37
								Ubiquinol biosynthesis Homo sapiens R-HSA-2142789	0.0120517	0.0279398	15.6586	69.1885	COQ3,COQ5
								Post-translational protein modification Homo sapiens R-HSA-597592	0.0121826	0.028146	1.75255	7.7248	CBX8,TRAPPC3,SEC13,PCNA,CDKN2A,NSMCE2,MPI,DCTN3,NSMCE1,ALG3,BRCA1,AAAS,PIGV,POMGNT1,COPZ1,DDOST,DPM3,NUP85,DAD1,DPH2,RFT1,NUP37
								Inhibition of the proteolytic activity of APC/C required for the onset of anaphase by mitotic spindle checkpoint components Homo sapiens R-HSA-141405	0.0129021	0.0296042	6.91786	30.0952	ANAPC7,ANAPC5,ANAPC11
								Inactivation of APC/C via direct inhibition of the APC/C complex Homo sapiens R-HSA-141430	0.0129021	0.0296042	6.91786	30.0952	ANAPC7,ANAPC5,ANAPC11
								Transport of Mature mRNA Derived from an Intronless Transcript Homo sapiens R-HSA-159231	0.0132786	0.0303641	4.75733	20.5593	NUP85,CPSF3,AAAS,NUP37
								Transport of Mature mRNAs Derived from Intronless Transcripts Homo sapiens R-HSA-159234	0.0145547	0.0331689	4.61717	19.5299	NUP85,CPSF3,AAAS,NUP37
								Mitotic Spindle Checkpoint Homo sapiens R-HSA-69618	0.014778	0.0335636	6.5332	27.5349	ANAPC7,ANAPC5,ANAPC11
								The citric acid (TCA) cycle and respiratory electron transport Homo sapiens R-HSA-1428517	0.0149351	0.0338059	2.46385	10.3581	NDUFB10,NDUFB6,NDUFA12,TACO1,ACAD9,NDUFAF2,ATP5H,ATP5G1,UQCRH
								Regulation of HSF1-mediated heat shock response Homo sapiens R-HSA-3371453	0.0150101	0.0338611	3.18842	13.3883	DNAJC7,NUP85,RPA3,RPA2,AAAS,NUP37
								Coenzyme A biosynthesis Homo sapiens R-HSA-196783	0.0158049	0.0354157	13.0482	54.1165	PPCS,COASY
								tRNA modification in the mitochondrion Homo sapiens R-HSA-6787450	0.0158049	0.0354157	13.0482	54.1165	HSD17B10,TRIT1
								APC/C:Cdc20 mediated degradation of Cyclin B Homo sapiens R-HSA-174048	0.0189683	0.0423625	5.87928	23.3112	ANAPC7,ANAPC5,ANAPC11
								Pentose phosphate pathway (hexose monophosphate shunt) Homo sapiens R-HSA-71336	0.0199875	0.0444904	11.1836	43.7575	TALDO1,TKT
								Viral Messenger RNA Synthesis Homo sapiens R-HSA-168325	0.0204208	0.0453044	4.13031	16.0718	NUP85,AAAS,POLR2I,NUP37
								Unfolded Protein Response (UPR) Homo sapiens R-HSA-381119	0.0207539	0.0458914	2.94838	11.425	ZBTB17,EXOSC5,NFYC,SRPRB,EXOSC3,EXOSC2
								RNA Polymerase II Pre-transcription Events Homo sapiens R-HSA-674695	0.0218197	0.0479712	3.32837	12.7308	TAF12,GTF2B,TAF9,SUPT4H1,POLR2I
								Metabolism of nucleotides Homo sapiens R-HSA-15869	0.0218376	0.0479712	2.91183	11.1352	DTYMK,AK2,TK1,TXN,NUDT5,NME1
								APC-Cdc20 mediated degradation of Nek2A Homo sapiens R-HSA-179409	0.023748	0.0510016	5.34425	19.9889	ANAPC7,ANAPC5,ANAPC11
								SUMOylation of DNA replication proteins Homo sapiens R-HSA-4615885	0.0238261	0.0510016	3.92339	14.6616	PCNA,NUP85,AAAS,NUP37
								RNA Polymerase II HIV Promoter Escape Homo sapiens R-HSA-167162	0.0238261	0.0510016	3.92339	14.6616	TAF12,GTF2B,TAF9,POLR2I
								RNA Polymerase II Promoter Escape Homo sapiens R-HSA-73776	0.0238261	0.0510016	3.92339	14.6616	TAF12,GTF2B,TAF9,POLR2I
								RNA Polymerase II Transcription Initiation And Promoter Clearance Homo sapiens R-HSA-76042	0.0238261	0.0510016	3.92339	14.6616	TAF12,GTF2B,TAF9,POLR2I
								RNA Polymerase II Transcription Initiation Homo sapiens R-HSA-75953	0.0238261	0.0510016	3.92339	14.6616	TAF12,GTF2B,TAF9,POLR2I
								RNA Polymerase II Transcription Pre-Initiation And Promoter Opening Homo sapiens R-HSA-73779	0.0238261	0.0510016	3.92339	14.6616	TAF12,GTF2B,TAF9,POLR2I
								HIV Transcription Initiation Homo sapiens R-HSA-167161	0.0238261	0.0510016	3.92339	14.6616	TAF12,GTF2B,TAF9,POLR2I
								SLBP independent Processing of Histone Pre-mRNAs Homo sapiens R-HSA-111367	0.0245757	0.0524386	9.78514	36.2637	LSM10,SNRPG
								Gastrin-CREB signalling pathway via PKC and MAPK Homo sapiens R-HSA-881907	0.0246881	0.0525112	1.72163	6.3725	PSMD12,PHB,PSMA5,PSMA6,PSMB7,PSMD6,PSMC5,PSMD4,PSMA1,PSMB2,PSMC3,PSMB3,PSMC4,PSMD3,PSMB1,PSMC2,PSME1,PSME2
								SUMOylation of RNA binding proteins Homo sapiens R-HSA-4570464	0.0256499	0.0543843	3.8275	14.0209	CBX8,NUP85,AAAS,NUP37
								Transcription of the HIV genome Homo sapiens R-HSA-167172	0.026026	0.0550076	3.16683	11.5547	TAF12,GTF2B,TAF9,SUPT4H1,POLR2I
								RHO GTPase Effectors Homo sapiens R-HSA-195258	0.0273313	0.0575848	1.94869	7.01476	NCKIPSD,NUDC,SEC13,APITD1,CENPH,KDM1A,NUP85,CENPP,ZWINT,ITGB3BP,MEN1,NUP37
								Loss of Nlp from mitotic centrosomes Homo sapiens R-HSA-380259	0.0290989	0.0609259	3.06755	10.8501	DCTN3,HAUS5,TUBG1,CDK5RAP2,HAUS1
								Loss of proteins required for interphase microtubule organization?from the centrosome Homo sapiens R-HSA-380284	0.0290989	0.0609259	3.06755	10.8501	DCTN3,HAUS5,TUBG1,CDK5RAP2,HAUS1
								SLBP Dependent Processing of Replication-Dependent Histone Pre-mRNAs Homo sapiens R-HSA-77588	0.0295467	0.0616706	8.69746	30.6306	LSM10,SNRPG
								Transcriptional regulation by small RNAs Homo sapiens R-HSA-5578749	0.034122	0.0709991	2.92975	9.89613	NUP85,AAAS,POLR2I,RAN,NUP37
								Anchoring of the basal body to the plasma membrane Homo sapiens R-HSA-5620912	0.0348169	0.0719035	2.59051	8.69805	DCTN3,MKS1,HAUS5,TUBG1,CDK5RAP2,HAUS1
								Hyaluronan uptake and degradation Homo sapiens R-HSA-2160916	0.0348785	0.0719035	7.82731	26.2675	HYAL3,HMMR
								Inhibition of replication initiation of damaged DNA by RB1/E2F1 Homo sapiens R-HSA-113501	0.0348785	0.0719035	7.82731	26.2675	POLA2,PRIM1
								Regulation of Glucokinase by Glucokinase Regulatory Protein Homo sapiens R-HSA-170822	0.0382688	0.0782863	4.35345	14.2058	NUP85,AAAS,NUP37
								Transport of Ribonucleoproteins into the Host Nucleus Homo sapiens R-HSA-168271	0.0382688	0.0782863	4.35345	14.2058	NUP85,AAAS,NUP37
								Nuclear Envelope Breakdown Homo sapiens R-HSA-2980766	0.0383252	0.0782863	3.33785	10.8869	NUP85,BANF1,AAAS,NUP37
								Formation of TC-NER Pre-Incision Complex Homo sapiens R-HSA-6781823	0.0432179	0.0880122	3.20128	10.0568	COPS6,GPS1,PRPF19,POLR2I
								Senescence-Associated Secretory Phenotype (SASP) Homo sapiens R-HSA-2559582	0.0436227	0.0885673	2.72559	8.53703	CDKN2C,ANAPC7,CDKN2A,ANAPC5,ANAPC11
								Adaptive Immune System Homo sapiens R-HSA-1280218	0.0443508	0.0897734	1.45735	4.54056	PSMD12,DCTN3,ANAPC11,PSMB7,PSMD6,PSMD4,PSMB2,PSMB3,PSMD3,PSMB1,MLST8,AP1S1,SEC13,ANAPC7,KIF22,TRAIP,PSMA5,PSMA6,PSMC5,PSMC3,PSMA1,PSMC4,PSMC2,PSME1,PSME2,ANAPC5,RNF220
								Resolution of D-loop Structures through Holliday Junction Intermediates Homo sapiens R-HSA-5693568	0.0450865	0.0909878	4.0528	12.5603	RAD51C,EME1,BRCA1
								Centrosome maturation Homo sapiens R-HSA-380287	0.0478245	0.0959354	2.65165	8.0616	DCTN3,HAUS5,TUBG1,CDK5RAP2,HAUS1
								Recruitment of mitotic centrosome proteins and complexes Homo sapiens R-HSA-380270	0.0478245	0.0959354	2.65165	8.0616	DCTN3,HAUS5,TUBG1,CDK5RAP2,HAUS1
								Transport of the SLBP independent Mature mRNA Homo sapiens R-HSA-159227	0.0487056	0.0971213	3.91751	11.8385	NUP85,AAAS,NUP37
								Resolution of D-Loop Structures Homo sapiens R-HSA-5693537	0.0487056	0.0971213	3.91751	11.8385	RAD51C,EME1,BRCA1
								Cellular Senescence Homo sapiens R-HSA-2559583	0.0496437	0.0986982	2.05611	6.17427	CBX8,CDKN2C,ANAPC7,CDKN2A,MAPKAPK5,ANAPC5,TXN,ANAPC11
								Transport of the SLBP Dependant Mature mRNA Homo sapiens R-HSA-159230	0.0524624	0.103687	3.79094	11.1744	NUP85,AAAS,NUP37
								Nuclear Pore Complex (NPC) Disassembly Homo sapiens R-HSA-3301854	0.0524624	0.103687	3.79094	11.1744	NUP85,AAAS,NUP37
								Processing of Intronless Pre-mRNAs Homo sapiens R-HSA-77595	0.0528327	0.103806	6.02008	17.7028	CPSF3,CSTF2
								NRIF signals cell death from the nucleus Homo sapiens R-HSA-205043	0.0528327	0.103806	6.02008	17.7028	SQSTM1,ITGB3BP
								Interferon Signaling Homo sapiens R-HSA-913531	0.0584347	0.113861	1.89308	5.37606	OAS1,NUP85,EIF4A3,IFI6,ISG15,IFI35,AAAS,KPNA2,NUP37
								Chromatin organization Homo sapiens R-HSA-4839726	0.0584601	0.113861	1.822	5.17339	PRMT5,KDM1A,TAF12,SUV39H1,RUVBL2,RUVBL1,TAF9,DPY30,DMAP1,WDR77
								Chromatin modifying enzymes Homo sapiens R-HSA-3247509	0.0584601	0.113861	1.822	5.17339	PRMT5,KDM1A,TAF12,SUV39H1,RUVBL2,RUVBL1,TAF9,DPY30,DMAP1,WDR77
								TP53 Regulates Metabolic Genes Homo sapiens R-HSA-5628897	0.059342	0.115034	2.48319	7.01361	TACO1,PRDX1,PRKAG1,MLST8,TXN
								Formation of ATP by chemiosmotic coupling Homo sapiens R-HSA-163210	0.0594054	0.115034	5.58979	15.782	ATP5H,ATP5G1

## Sheet: KEGG signaling pathways
Up-regulated pathway analysis								Down-regulated pathway analysis
Term	P-value	FDR	Z-Score	Combined Score	Genes			Term	P-value	FDR	Z-Score	Combined Score	Genes
PI3K-Akt signaling pathway	4.67825e-12	1.04325e-09	4.5258	118.07	TNXB,LAMA2,FLT4,PDGFB,TNC,PIK3CD,THBS2,PIK3CG,PIK3R5,IGF1R,CCND2,GNG2,AKT3,JAK3,PDGFRB,NGFR,PDGFRA,NTRK2,ITGA4,NOS3,F2R,VEGFC,COL1A1,COL1A2,COL4A2,COL4A1,COL6A2,ITGA11,COL6A1,GNB4,COL6A3,TEK,IL7R,FGFR1,ITGA9			Proteasome	2.57105e-16	4.52506e-14	24.4768	878.644	PSMD12,PSMA5,PSMB7,PSMA6,PSMD6,PSMC5,PSMD4,PSMB2,PSMC3,PSMA1,PSMB3,PSMC4,PSMB1,PSMD3,PSMC2,PSME1,PSME2
Focal adhesion	3.45049e-11	3.4368e-09	5.84574	140.823	TNXB,LAMA2,FLT4,PDGFB,TNC,PIK3CD,THBS2,IGF1R,CCND2,AKT3,PDGFRB,PDGFRA,ITGA4,PRKCB,VEGFC,COL1A1,COL1A2,COL4A2,COL4A1,COL6A2,ITGA11,COL6A1,COL6A3,MYL9,ITGA9			DNA replication	1.74499e-12	1.53559e-10	22.6052	612.02	RNASEH2A,PCNA,RFC4,MCM7,RFC2,PRIM1,RPA2,POLA2,RPA3,POLD2,MCM5,MCM6,SSBP1
Pathways in cancer	4.6235e-11	3.4368e-09	3.57266	85.0196	NOTCH3,NOTCH1,CTBP2,LAMA2,EPAS1,NOTCH4,FLT4,PTGER2,ADCY4,PDGFB,ADCY3,PIK3CD,CSF2RB,PTGS2,ETS1,RASGRP1,GLI3,ADCY5,GLI2,IGF1R,EDNRA,GNG2,CCND2,AKT3,JAK3,PDGFRB,PDGFRA,JAG1,PRKCB,PLEKHG5,MMP2,F2R,VEGFC,HEYL,PLCB4,CXCL12,COL4A2,COL4A1,GNB4,IL7R,PLCB2,FGFR1			RNA transport	8.78228e-07	4.46029e-05	4.6022	64.1794	EIF2B5,POP5,EIF2B4,PRMT5,EIF2B3,SEC13,EIF4A3,AAAS,THOC7,NUP85,EIF3I,MAGOH,GEMIN6,EIF2B1,RAN,EIF3B,NUP37
Platelet activation	2.62285e-10	1.46224e-08	7.29641	160.97	PTGIR,NOS3,F2R,ADCY4,PIK3CD,ADCY3,RASGRP1,PIK3CG,PIK3R5,ADCY5,COL1A1,COL3A1,COL1A2,PLCB4,P2RX1,AKT3,LCP2,PLCB2,PRKG1			Mismatch repair	1.0137e-06	4.46029e-05	17.2906	238.643	PCNA,RFC4,RFC2,RPA3,POLD2,RPA2,SSBP1
Chemokine signaling pathway	4.48642e-10	2.00094e-08	5.58203	120.152	ITK,CCL22,CCL21,PRKCB,ADCY4,PIK3CD,ADCY3,CXCL14,PIK3CG,PIK3R5,ADCY5,PREX1,CXCL12,PLCB4,GNG2,AKT3,GNB4,CCR7,CCL19,CCR5,JAK3,PLCB2,CCR2			Spliceosome	6.84848e-06	0.000241067	4.65226	55.3223	SF3A3,PRPF38A,EIF4A3,LSM5,PRPF19,LSM4,LSM3,EFTUD2,MAGOH,SNRPG,PPIH,TXNL4A,SNRPC,BCAS2
cGMP-PKG signaling pathway	1.14651e-09	4.2612e-08	5.85206	120.474	MEF2C,NOS3,ATP2A3,ADCY4,ADCY3,ATP1B2,CACNA1C,SLC8A1,PIK3CG,ADRA2A,PIK3R5,ADCY5,EDNRA,PLCB4,PLN,AKT3,MRVI1,PDE5A,MYL9,PLCB2,PRKG1			Cell cycle	1.39945e-05	0.000410504	4.6628	52.1154	ZBTB17,PCNA,CDKN2C,ANAPC7,MCM7,CDKN2A,ANAPC11,MAD2L2,PTTG1,CHEK1,ANAPC5,MCM5,MCM6
ECM-receptor interaction	1.61892e-09	5.15741e-08	8.97046	181.576	TNXB,ITGA4,LAMA2,TNC,THBS2,HSPG2,COL1A1,COL1A2,COL4A2,COL4A1,COL6A2,COL6A1,ITGA11,COL6A3,ITGA9			Fanconi anemia pathway	5.46443e-05	0.00137391	6.87663	67.4919	RAD51C,EME1,UBE2T,RPA3,FANCA,RPA2,BRCA1,ATRIP
Protein digestion and absorption	6.19193e-09	1.726e-07	8.01031	151.395	COL15A1,COL14A1,COL12A1,ATP1B2,SLC8A1,COL1A1,COL3A1,COL1A2,COL4A2,COL5A1,COL4A1,COL6A2,COL6A1,COL10A1,COL6A3			Homologous recombination	6.29754e-05	0.00138546	8.12922	78.6321	RAD51C,EME1,RPA3,POLD2,RPA2,BRCA1,SSBP1
Apelin signaling pathway	9.68742e-09	2.40033e-07	6.08212	112.23	NOTCH3,MEF2C,JAG1,NOS3,ADCY4,ADCY3,PLAT,SLC8A1,PIK3CG,KLF2,PIK3R5,ADCY5,PLCB4,GNG2,AKT3,APLNR,GNB4,PLCB2			RNA degradation	0.000154707	0.00302538	5.08787	44.6408	EXOSC5,EXOSC10,CNOT10,ENO1,EXOSC3,LSM5,EXOSC2,LSM4,LSM3
Relaxin signaling pathway	2.68102e-08	5.97867e-07	6.03857	105.279	NOS3,MMP2,ADCY4,PIK3CD,ADCY3,VEGFC,ADCY5,COL1A1,COL3A1,COL1A2,PLCB4,GNG2,COL4A2,COL4A1,AKT3,GNB4,PLCB2			Nucleotide excision repair	0.00106653	0.018771	5.76449	39.4484	PCNA,RFC4,RFC2,RPA3,POLD2,RPA2
Vascular smooth muscle contraction	3.37729e-08	6.8467e-07	5.93294	102.068	PTGIR,RAMP2,PRKCH,CALCRL,PRKCB,ADCY4,ADCY3,CACNA1C,ADCY5,EDNRA,PLCB4,PRKCQ,MYH11,MRVI1,MYL9,PLCB2,PRKG1			Ribosome biogenesis in eukaryotes	0.00382916	0.0612666	3.39313	18.8831	POP5,EMG1,UTP6,EIF6,NHP2,GNL2,UTP18,RAN
AGE-RAGE signaling pathway in diabetic complications	1.92125e-07	3.57033e-06	6.50292	100.568	PRKCB,NOS3,MMP2,PIK3CD,VEGFC,COL1A1,THBD,COL3A1,COL1A2,PLCB4,COL4A2,COL4A1,AKT3,PLCB2			Ribosome	0.00520162	0.0762904	2.76252	14.5275	MRPL20,MRPS15,MRPS9,MRPL27,MRPL12,MRPS7,MRPL10,RPL26L1,MRPL11,MRPL22
Rap1 signaling pathway	2.54509e-07	4.36581e-06	4.32661	65.695	PDGFRB,NGFR,PDGFRA,PRKCB,FLT4,F2R,PDGFB,ADCY4,ADCY3,VEGFC,PIK3CD,ARAP3,ADCY5,IGF1R,PLCB4,AKT3,LCP2,TEK,PLCB2,FGFR1			Thermogenesis	0.0137536	0.186202	2.16494	9.27995	KDM1A,NDUFB10,NDUFB6,CREB3L4,NDUFA12,COX17,NDUFAF2,PRKAG1,MLST8,COX7A2,UQCRH,UQCRHL
Human papillomavirus infection	9.78601e-07	1.55877e-05	3.31234	45.8333	NOTCH3,TNXB,NOTCH1,LAMA2,NOTCH4,TNC,PIK3CD,PTGS2,THBS2,CCND2,AKT3,PDGFRB,JAG1,ITGA4,COL1A1,HEYL,COL1A2,COL4A2,COL4A1,MFNG,COL6A2,ITGA11,COL6A1,COL6A3,ITGA9			Oxidative phosphorylation	0.0187245	0.235393	2.52033	10.0257	ATP6V0B,NDUFB10,NDUFB6,NDUFA12,COX17,COX7A2,UQCRH,UQCRHL
Primary immunodeficiency	2.94254e-06	4.37458e-05	10.9173	139.045	CD79A,ZAP70,PTPRC,CD40LG,LCK,CD3E,IL7R,JAK3			mRNA surveillance pathway	0.0265531	0.311557	2.77423	10.0666	CPSF4,CPSF3,EIF4A3,MAGOH,CSTF2,SSU72
Cholinergic synapse	4.54867e-06	6.3397e-05	5.23122	64.3476	PRKCB,ADCY4,PIK3CD,ADCY3,CACNA1C,PIK3CG,PIK3R5,ADCY5,PLCB4,GNG2,AKT3,GNB4,PLCB2			Ubiquinone and other terpenoid-quinone biosynthesis	0.0295467	0.312501	8.69746	30.6306	COQ3,COQ5
Calcium signaling pathway	5.30504e-06	6.95896e-05	3.97846	48.3258	PDGFRB,PDGFRA,PRKCB,NOS3,PDE1A,F2R,ATP2A3,ADCY4,ADCY3,CACNA1C,SLC8A1,ITPKB,EDNRA,PLCB4,PLN,P2RX1,PLCB2			Epstein-Barr virus infection	0.0301847	0.312501	2.06315	7.22188	PSMD6,PSMC5,PSMD12,PSMD4,PSMC3,OAS1,PSMC4,PSMD3,PSMC2,ISG15
Ras signaling pathway	6.44595e-06	7.98581e-05	3.57679	42.75	PDGFRB,NGFR,PDGFRA,NTRK2,PRKCB,FLT4,PDGFB,VEGFC,PIK3CD,RASAL3,ETS1,RASGRP1,IGF1R,ZAP70,GNG2,AKT3,GNB4,TEK,FGFR1			Non-alcoholic fatty liver disease (NAFLD)	0.0338939	0.331407	2.23249	7.55589	NDUFB10,NDUFB6,NDUFA12,PRKAG1,MLX,COX7A2,UQCRH,UQCRHL
T cell receptor signaling pathway	8.28379e-06	9.72256e-05	5.36314	62.7553	ITK,ZAP70,PTPRC,CD40LG,LCK,AKT3,PIK3CD,PRKCQ,LCP2,CD3E,RASGRP1,CARD11			N-Glycan biosynthesis	0.0360045	0.333516	3.41059	11.3372	DPM3,DAD1,ALG3,DDOST
Dilated cardiomyopathy (DCM)	1.66554e-05	0.000185708	5.46063	60.0821	PLN,SGCA,ITGA4,LAMA2,ITGA11,ADCY4,ADCY3,CACNA1C,SLC8A1,ITGA9,ADCY5			Base excision repair	0.0487056	0.412791	3.91751	11.8385	PCNA,POLD2,MUTYH
Phospholipase D signaling pathway	2.14499e-05	0.000227777	4.1632	44.7535	PDGFRB,PDGFRA,DGKA,F2R,PDGFB,ADCY4,PIK3CD,ADCY3,PIK3CG,PIK3R5,ADCY5,PLCB4,AKT3,PLCB2			Human T-cell leukemia virus 1 infection	0.0492535	0.412791	1.8837	5.67141	CDKN2C,TERT,PTTG1,ANAPC7,CREB3L4,CDKN2A,CHEK1,ANAPC5,RAN,ANAPC11
Gap junction	6.86994e-05	0.000696362	5.08163	48.7114	PDGFRB,PDGFRA,PLCB4,PRKCB,ADCY4,PDGFB,ADCY3,PLCB2,PRKG1,ADCY5			Pyrimidine metabolism	0.0540061	0.413514	2.95907	8.63651	DTYMK,NUDT2,TK1,NME1
cAMP signaling pathway	9.11559e-05	0.000883816	3.25586	30.2891	GABBR1,PTGER2,F2R,ADCY4,ADCY3,PIK3CD,ARAP3,ATP1B2,CACNA1C,GLI3,ADCY5,EDNRA,PLN,PDE10A,AKT3,MYL9			Huntington disease	0.0540387	0.413514	1.92425	5.61505	NDUFB10,NDUFB6,CREB3L4,NDUFA12,COX7A2,POLR2I,UQCRH,UQCRHL,SOD1
Th1 and Th2 cell differentiation	0.000100414	0.000933011	4.83275	44.4913	ZAP70,NOTCH3,NOTCH1,JAG1,LCK,PRKCQ,GATA3,CD3E,JAK3,RUNX3			Peroxisome	0.0569227	0.417433	2.51515	7.20858	PEX16,PRDX1,PMVK,DHRS4L1,SOD1
Oxytocin signaling pathway	0.000126749	0.00112915	3.69141	33.1241	MEF2C,PRKCB,NOS3,ADCY4,ADCY3,CACNA1C,PTGS2,PIK3CG,PIK3R5,ADCY5,PLCB4,MYL9,PLCB2
NF-kappa B signaling pathway	0.000131649	0.00112915	4.66146	41.6519	ZAP70,CXCL12,CD40LG,CCL21,PRKCB,LCK,PRKCQ,CCL19,PTGS2,CARD11
Amoebiasis	0.000143731	0.00118711	4.60702	40.7609	COL1A1,COL3A1,PLCB4,COL1A2,COL4A2,LAMA2,PRKCB,COL4A1,PIK3CD,PLCB2
Circadian entrainment	0.000156735	0.00121567	4.55384	39.8959	PLCB4,GNG2,PRKCB,GNB4,ADCY4,ADCY3,CACNA1C,PLCB2,PRKG1,ADCY5
Thyroid hormone signaling pathway	0.000158092	0.00121567	4.15513	36.3671	NOTCH3,NOTCH1,PLCB4,PLN,PRKCB,NOTCH4,RCAN2,AKT3,PIK3CD,ATP1B2,PLCB2
Human cytomegalovirus infection	0.000181824	0.00135156	3.05129	26.2791	PDGFRA,PRKCB,PTGER2,ADCY4,ADCY3,PIK3CD,TMEM173,PTGS2,ADCY5,PLCB4,CXCL12,GNG2,AKT3,GNB4,CCR5,PLCB2
Inflammatory mediator regulation of TRP channels	0.000201841	0.00145195	4.40136	37.4469	PRKCH,PLCB4,PRKCB,PTGER2,ADCY4,PIK3CD,ADCY3,PRKCQ,PLCB2,ADCY5
Adrenergic signaling in cardiomyocytes	0.000291779	0.00197172	3.58073	29.1454	PLCB4,PLN,AKT3,ADCY4,ADCY3,ATP1B2,CACNA1C,PLCB2,SLC8A1,PIK3CG,PIK3R5,ADCY5
Cell adhesion molecules (CAMs)	0.000291779	0.00197172	3.58073	29.1454	SELP,SPN,CDH5,VCAN,PTPRC,SELPLG,CD40LG,ITGA4,CD6,CD226,ITGA9,JAM3
Parathyroid hormone synthesis, secretion and action	0.000325173	0.00213275	4.125	33.1285	MEF2C,PLCB4,PRKCB,ADCY4,ADCY3,GATA3,PLCB2,RUNX2,FGFR1,ADCY5
GABAergic synapse	0.000383486	0.00244335	4.44959	35.0014	GABBR1,GNG2,PRKCB,PLCL1,ADCY4,GNB4,ADCY3,CACNA1C,ADCY5
Regulation of lipolysis in adipocytes	0.000420613	0.00260546	5.75406	44.7309	AKT3,ADCY4,PIK3CD,ADCY3,PTGS2,PRKG1,ADCY5
Morphine addiction	0.000452549	0.00272753	4.34062	33.4254	GABBR1,GNG2,PDE10A,PRKCB,PDE1A,ADCY4,GNB4,ADCY3,ADCY5
Leukocyte transendothelial migration	0.000505892	0.00296879	3.88115	29.4548	CDH5,ITK,CXCL12,ITGA4,PRKCB,MMP2,PIK3CD,RHOH,MYL9,JAM3
Prostate cancer	0.000723452	0.00413666	4.04342	29.2399	PDGFRB,PDGFRA,AKT3,PDGFB,PIK3CD,PLAT,ERG,IGF1R,FGFR1
Carbohydrate digestion and absorption	0.000746815	0.0041635	6.22054	44.786	PRKCB,AKT3,PIK3CD,ATP1B2,PLCB2,HK1
Hedgehog signaling pathway	0.00106653	0.0058009	5.76449	39.4484	CCND2,GPR161,BOC,GAS1,GLI3,GLI2
Notch signaling pathway	0.00119356	0.00633722	5.62695	37.874	NOTCH3,NOTCH1,JAG1,CTBP2,NOTCH4,MFNG
MAPK signaling pathway	0.00128819	0.00668063	2.43364	16.1947	MAP4K1,PDGFRB,NGFR,PDGFRA,NTRK2,MEF2C,PRKCB,FLT4,PDGFB,VEGFC,CACNA1C,RASGRP1,IGF1R,AKT3,TEK,FGFR1,MAP3K12
Ovarian steroidogenesis	0.00133184	0.00675	5.49581	36.3888	ALOX5,ADCY4,ADCY3,PTGS2,IGF1R,ADCY5
Insulin secretion	0.00138956	0.00688605	4.04878	26.636	PLCB4,PRKCB,ADCY4,ADCY3,ATP1B2,CACNA1C,PLCB2,ADCY5
Renin secretion	0.00165742	0.00803488	4.45155	28.501	EDNRA,PLCB4,PTGER2,PDE1A,CACNA1C,PLCB2,ADCY5
Salivary secretion	0.00186184	0.00883381	3.85049	24.2049	PLCB4,PRKCB,ADCY4,ADCY3,ATP1B2,PLCB2,PRKG1,ADCY5
Arrhythmogenic right ventricular cardiomyopathy (ARVC)	0.00212279	0.00950014	4.24544	26.1308	SGCA,ITGA4,LAMA2,ITGA11,CACNA1C,SLC8A1,ITGA9
Melanoma	0.00212279	0.00950014	4.24544	26.1308	PDGFRB,PDGFRA,AKT3,PDGFB,PIK3CD,IGF1R,FGFR1
Serotonergic synapse	0.00213008	0.00950014	3.41853	21.0294	PLCB4,GNG2,PRKCB,ALOX5,GNB4,CACNA1C,PTGS2,PLCB2,ADCY5
Glutamatergic synapse	0.00226276	0.0098321	3.3858	20.6235	PLCB4,GNG2,PRKCB,GNB4,ADCY4,ADCY3,CACNA1C,PLCB2,ADCY5
GnRH signaling pathway	0.00229269	0.0098321	3.71401	22.5739	PLCB4,PRKCB,MMP2,ADCY4,ADCY3,CACNA1C,PLCB2,ADCY5
Estrogen signaling pathway	0.00236185	0.00993758	3.11313	18.8292	GABBR1,PLCB4,NOS3,MMP2,AKT3,ADCY4,PIK3CD,ADCY3,PLCB2,ADCY5
Thyroid hormone synthesis	0.00248509	0.0102625	4.11828	24.6992	PLCB4,PRKCB,ADCY4,ADCY3,ATP1B2,PLCB2,ADCY5
Fluid shear stress and atherosclerosis	0.00262577	0.0104974	3.06455	18.2107	CDH5,THBD,MEF2C,NOS3,MMP2,AKT3,PDGFB,PIK3CD,PLAT,KLF2
Gastric acid secretion	0.00268319	0.0104974	4.05751	24.0235	PLCB4,PRKCB,ADCY4,ADCY3,ATP1B2,PLCB2,ADCY5
Glioma	0.00268319	0.0104974	4.05751	24.0235	PDGFRB,PDGFRA,PRKCB,AKT3,PDGFB,PIK3CD,IGF1R
Hematopoietic cell lineage	0.0029846	0.0114753	3.54636	20.6196	ITGA4,CD5,CD1E,CD37,CD1C,IL7R,CD3E,MS4A1
Aldosterone synthesis and secretion	0.00318062	0.0118213	3.50678	20.1663	PLCB4,PRKCB,ADCY4,ADCY3,ATP1B2,CACNA1C,PLCB2,ADCY5
Pancreatic secretion	0.00318062	0.0118213	3.50678	20.1663	PLCB4,PRKCB,ATP2A3,ADCY4,ADCY3,ATP1B2,PLCB2,ADCY5
Breast cancer	0.00392678	0.0143553	2.8844	15.9794	NOTCH3,HEYL,NOTCH1,JAG1,NOTCH4,FLT4,AKT3,PIK3CD,IGF1R,FGFR1
Retrograde endocannabinoid signaling	0.00412001	0.0148188	2.86335	15.7253	PLCB4,GNG2,PRKCB,GNB4,ADCY4,ADCY3,CACNA1C,PTGS2,PLCB2,ADCY5
Hypertrophic cardiomyopathy (HCM)	0.00539592	0.0189152	3.5355	18.4628	SGCA,ITGA4,LAMA2,ITGA11,CACNA1C,SLC8A1,ITGA9
Th17 cell differentiation	0.00542857	0.0189152	3.1865	16.621	ZAP70,IRF4,LCK,IL21R,PRKCQ,GATA3,CD3E,JAK3
Central carbon metabolism in cancer	0.0056304	0.0190239	4.00213	20.7293	PDGFRB,PDGFRA,AKT3,PIK3CD,HK1,FGFR1
Cortisol synthesis and secretion	0.0056304	0.0190239	4.00213	20.7293	PLCB4,ADCY4,ADCY3,CACNA1C,PLCB2,ADCY5
Axon guidance	0.00596883	0.0198664	2.5578	13.099	EFNB2,EPHA4,EFNB3,CXCL12,SEMA3C,BOC,PIK3CD,SLIT3,SLIT2,MYL9,EPHA3
Endocrine and other factor-regulated calcium reabsorption	0.00676733	0.0221929	4.57059	22.8331	PLCB4,PRKCB,ATP1B2,PLCB2,SLC8A1
JAK-STAT signaling pathway	0.00769701	0.0248758	2.59774	12.643	PDGFRB,PDGFRA,CCND2,AKT3,PDGFB,IL21R,PIK3CD,CSF2RB,IL7R,JAK3
B cell receptor signaling pathway	0.0086182	0.0274551	3.63158	17.2641	CD79A,PRKCB,INPP5D,AKT3,PIK3CD,CARD11
Inositol phosphate metabolism	0.0104754	0.0329016	3.47083	15.8226	ITPKB,PLCB4,INPP5D,PIK3CD,PLCB2,PIK3CG
Choline metabolism in cancer	0.0121087	0.0369895	2.99533	13.2209	PDGFRB,PDGFRA,PRKCB,DGKA,AKT3,PDGFB,PIK3CD
Phosphatidylinositol signaling system	0.0121087	0.0369895	2.99533	13.2209	ITPKB,PLCB4,PRKCB,DGKA,INPP5D,PIK3CD,PLCB2
Proteoglycans in cancer	0.0125717	0.0378851	2.28619	10.0051	PRKCB,LUM,MMP2,AKT3,HSPB2,HCLS1,PIK3CD,HSPG2,DCN,IGF1R,FGFR1
HIF-1 signaling pathway	0.0127489	0.0379068	2.96297	12.9254	PRKCB,NOS3,AKT3,PIK3CD,TEK,IGF1R,HK1
VEGF signaling pathway	0.0158415	0.0464823	3.63749	15.0778	PRKCB,NOS3,AKT3,PIK3CD,PTGS2
Cytokine-cytokine receptor interaction	0.0165034	0.0477955	1.97737	8.11549	NGFR,CCL22,CCL21,IL16,CSF2RB,CXCL14,CD40LG,CXCL12,IL21R,CCR7,CCL19,CCR5,IL7R,CCR2
Long-term depression	0.0169373	0.0484233	3.57117	14.5641	PLCB4,PRKCB,PLCB2,PRKG1,IGF1R
Dopaminergic synapse	0.0172497	0.0486921	2.56157	10.3999	PLCB4,GNG2,PRKCB,AKT3,GNB4,CACNA1C,PLCB2,ADCY5
MicroRNAs in cancer	0.0188017	0.0519425	1.94217	7.71781	PDGFRB,PDGFRA,NOTCH3,TNXB,NOTCH1,PRKCB,NOTCH4,PDGFB,TNC,PTGS2,ZEB2,CCND2,VIM,ZFPM2
Kaposi sarcoma-associated herpesvirus infection	0.018867	0.0519425	2.24072	8.89644	PREX1,GNG2,AKT3,PDGFB,GNB4,PIK3CD,CCR5,PTGS2,PIK3CG,PIK3R5
Regulation of actin cytoskeleton	0.0191766	0.0521509	2.13834	8.45515	PDGFRB,PDGFRA,CXCL12,ITGA4,F2R,ITGA11,PDGFB,PIK3CD,MYL9,FGFR1,ITGA9
Arachidonic acid metabolism	0.0205227	0.0551393	3.38593	13.1585	GGT5,PTGIS,ALOX5,PTGDS,PTGS2
Human T-cell leukemia virus 1 infection	0.0223029	0.0592089	2.0864	7.93466	EGR2,CCND2,LCK,AKT3,ADCY4,ADCY3,PIK3CD,CD3E,JAK3,ETS1,ADCY5
Toxoplasmosis	0.0234179	0.0614376	2.59784	9.75296	CD40LG,LAMA2,ALOX5,AKT3,CCR5,PIK3CG,PIK3R5
Fc gamma R-mediated phagocytosis	0.0265531	0.0688529	2.77423	10.0666	PTPRC,MYO10,PRKCB,INPP5D,AKT3,PIK3CD
Fc epsilon RI signaling pathway	0.0275352	0.0705787	3.1164	11.195	ALOX5,INPP5D,AKT3,PIK3CD,LCP2
Renal cell carcinoma	0.0290989	0.073028	3.06755	10.8501	EPAS1,AKT3,PDGFB,PIK3CD,ETS1
Small cell lung cancer	0.0291457	0.073028	2.71018	9.58169	COL4A2,LAMA2,COL4A1,AKT3,PIK3CD,PTGS2
Sphingolipid signaling pathway	0.0299685	0.0742553	2.45791	8.62139	PLCB4,PRKCB,NOS3,AKT3,PIK3CD,PLCB2,S1PR4
Progesterone-mediated oocyte maturation	0.0379013	0.0928791	2.53454	8.29498	AKT3,ADCY4,PIK3CD,ADCY3,IGF1R,ADCY5
Mineral absorption	0.0383252	0.092897	3.33785	10.8869	HEPH,CYBRD1,ATP1B2,SLC8A1
Melanogenesis	0.0411548	0.0986831	2.48093	7.91519	PLCB4,PRKCB,ADCY4,ADCY3,PLCB2,ADCY5
Longevity regulating pathway	0.0428456	0.100899	2.45496	7.73349	AKT3,ADCY4,PIK3CD,ADCY3,IGF1R,ADCY5
Glycosaminoglycan biosynthesis	0.0432179	0.100899	3.20128	10.0568	CSGALNACT1,CHSY1,XYLT1,CHST3
Purine metabolism	0.0434365	0.100899	2.25528	7.07358	ENTPD1,PDE10A,PDE1A,ADCY4,ADCY3,PDE5A,ADCY5
Transcriptional misregulation in cancer	0.0446375	0.10262	2.00107	6.22169	NGFR,MEF2C,CCND2,BCL11B,PLAT,ERG,RUNX2,FLI1,IGF1R
Wnt signaling pathway	0.0453305	0.10315	2.09756	6.48938	SFRP1,CCND2,PLCB4,CTBP2,PRKCB,ROR2,PRICKLE1,PLCB2
C-type lectin receptor signaling pathway	0.0463565	0.103766	2.40461	7.38551	EGR2,EGR3,CCL22,AKT3,PIK3CD,PTGS2
Natural killer cell mediated cytotoxicity	0.0465316	0.103766	2.21867	6.80606	ZAP70,PRKCB,LCK,SH2D1A,PIK3CD,LCP2,CD48
FoxO signaling pathway	0.0481307	0.106269	2.20081	6.6769	CCND2,AKT3,PIK3CD,IL7R,S1PR4,KLF2,IGF1R
Insulin resistance	0.0539002	0.117841	2.30984	6.74616	PRKCB,NOS3,GFPT2,AKT3,PIK3CD,PRKCQ
Taste transduction	0.0569227	0.12324	2.51515	7.20858	GABBR1,PDE1A,ADCY4,CACNA1C,PLCB2
