# Supplementary material for: Key Members of the CmPn as Biomarkers Distinguish Histological and Immune Subtypes of Hepatic Cancers
Source: Diagnostics (Basel). 2023 Mar 7;13(6):1012. doi: 10.3390/diagnostics13061012 (PMC10047786; doi:10.3390/diagnostics13061012)
Supplement: Supplementary file 1 [file diagnostics-13-01012-s001.zip › diagnostics-2213936-Suppl tables-revised/Suppl. Table S5A Immune subtypes CCA C1 v C2 .xlsx]

## Sheet: DEG_RNAseq_RAW data
Symbol	logFC	AveExpr	t	P.Value	adj.P.Val
RPS28	5.70853	3.67981	10.7909	5.04794e-07	0.00819231
IGF2BP2	3.06587	4.47171	5.61924	0.000183169	0.465491
PRSS3	7.69346	2.76431	5.49748	0.000218532	0.465491
P4HA1	1.92376	5.965	5.47465	0.000225942	0.465491
CA9	7.86242	4.33061	5.25921	0.000310589	0.465491
FLRT3	5.52852	4.42028	5.14054	0.000371133	0.465491
STC1	2.82925	4.44971	5.12263	0.000381313	0.465491
C4BPB	4.0695	2.19702	5.04405	0.000429601	0.465491
PCDHGB1	4.38135	0.13903	5.04189	0.000431012	0.465491
POSTN	3.37917	6.46921	4.89126	0.000543055	0.465491
ERRFI1	2.90388	7.41312	4.82816	0.000598827	0.465491
PITPNM3	3.43125	4.08882	4.76465	0.000661125	0.465491
RAP1GAP	3.24582	6.02203	4.7047	0.000726236	0.465491
LDHD	3.04602	2.48039	4.67809	0.000757287	0.465491
ENTPD2	3.55805	2.98919	4.65723	0.000782597	0.465491
CYP39A1	3.45467	1.07367	4.60884	0.000844833	0.465491
DKK1	4.33112	3.19484	4.5507	0.000926586	0.465491
AK7	4.33137	0.97929	4.53953	0.000943224	0.465491
TNNT1	7.2356	1.58249	4.44494	0.00109741	0.465491
SIX2	4.61624	1.61662	4.42933	0.00112532	0.465491
CHPF	1.88747	7.58433	4.4161	0.00114955	0.465491
DLG5	2.05652	5.71585	4.37916	0.00122016	0.465491
CEACAM6	7.31225	7.39647	4.36656	0.00124527	0.465491
CACNA1D	3.64549	2.80709	4.22981	0.00155557	0.465491
PLOD2	2.82959	5.95025	4.20772	0.00161287	0.465491
H1F0	2.75101	7.90655	4.1382	0.00180807	0.465491
SH3PXD2A	1.31721	6.17849	4.12143	0.00185878	0.465491
UACA	1.6665	5.95056	4.1187	0.00186717	0.465491
PC	2.31259	4.95299	4.10055	0.00192398	0.465491
MAP4K5	1.9743	5.13098	4.09994	0.0019259	0.465491
ID1	2.1604	6.53962	4.06916	0.00202656	0.465491
AZGP1	5.07077	4.27503	4.06244	0.00204924	0.465491
EPN3	4.91831	2.73579	4.05524	0.00207386	0.465491
SERPINA5	3.2696	6.57498	4.02048	0.00219706	0.465491
TMC7	3.77156	2.5619	4.00037	0.00227183	0.465491
GPT2	1.62564	4.77306	3.9987	0.00227817	0.465491
CADM4	2.52262	4.35089	3.99082	0.00230826	0.465491
PLCB3	1.27821	5.56376	3.98954	0.00231316	0.465491
ARHGAP32	2.09809	4.80728	3.96126	0.00242492	0.465491
ITSN1	1.41785	4.42607	3.95694	0.00244247	0.465491
CDR2L	2.5024	5.63223	3.95446	0.00245262	0.465491
SC65	1.63008	5.21456	3.93442	0.00253618	0.465491
SMOX	1.74701	5.30905	3.9065	0.00265756	0.465491
SLC12A2	3.10605	6.95842	3.90444	0.00266676	0.465491
KISS1	4.65363	-0.933586	3.89451	0.00271156	0.465491
TOX3	4.71459	2.91143	3.87829	0.00278639	0.465491
FAM57A	2.0072	4.40123	3.87567	0.00279871	0.465491
TXNDC17	1.57274	5.42473	3.85825	0.00288187	0.465491
GPRC5A	6.10162	3.84622	3.85693	0.00288827	0.465491
MANSC1	2.12801	5.35111	3.83712	0.00298618	0.465491
MMP15	2.5804	6.68399	3.83454	0.0029992	0.465491
ERO1L	2.07393	5.8626	3.82698	0.00303765	0.465491
TUBB3	2.57784	6.16379	3.813	0.00311011	0.465491
PCDHGB2	5.08966	1.48399	3.80518	0.00315142	0.465491
PPP4R1	1.15498	6.42747	3.7707	0.00334049	0.465491
CPD	2.3145	7.00194	3.76097	0.00339599	0.465491
WFDC2	4.83191	4.73294	3.74156	0.00350947	0.465491
EHBP1	1.53995	5.79272	3.72982	0.00358002	0.465491
FOXA3	4.60493	3.5121	3.70545	0.00373124	0.465491
RNF24	2.75168	3.33951	3.69609	0.00379107	0.465491
GALNT2	1.45398	7.05428	3.68805	0.00384327	0.465491
EHHADH	2.40759	3.96885	3.68205	0.00388267	0.465491
MYADM	1.47848	7.34433	3.67422	0.00393475	0.465491
GALNT5	6.09284	0.189147	3.67183	0.00395083	0.465491
PRICKLE2	1.78331	3.34034	3.67152	0.00395291	0.465491
PON2	2.39589	6.9285	3.65582	0.00405999	0.465491
ETV1	2.4226	4.02881	3.64825	0.00411275	0.465491
GALE	1.52028	5.21458	3.64379	0.00414414	0.465491
ATP8B1	2.56171	5.67307	3.64262	0.00415239	0.465491
FKBP9	1.73721	6.88865	3.63927	0.00417622	0.465491
LAPTM4B	1.74709	6.85196	3.63503	0.00420651	0.465491
CA12	5.17732	3.01151	3.62865	0.00425255	0.465491
PLOD1	2.2069	7.28093	3.60469	0.00443018	0.465491
PLXNB3	2.4109	4.18818	3.59984	0.0044671	0.465491
AHNAK2	3.63405	5.98316	3.59493	0.0045047	0.465491
TMEM45A	2.74494	3.83597	3.57799	0.00463723	0.465491
PYGB	1.96687	7.96329	3.57663	0.00464802	0.465491
TM4SF1	2.51143	8.93777	3.57662	0.00464812	0.465491
VEGFA	2.61214	7.76652	3.57133	0.00469038	0.465491
UGGT2	1.60576	4.28461	3.57028	0.00469881	0.465491
SEMA3C	4.00218	4.73099	3.55356	0.00483536	0.465491
TM4SF5	5.61791	1.11857	3.54667	0.00489284	0.465491
ECM1	2.29845	4.588	3.53622	0.00498131	0.465491
SEC23A	1.14717	5.39701	3.53384	0.00500168	0.465491
CAMK2N1	2.70322	5.91119	3.53196	0.00501785	0.465491
BTBD16	3.85072	-1.25582	3.51953	0.00512606	0.465491
IL1RAP	3.13706	4.93311	3.51859	0.00513437	0.465491
FURIN	1.54182	7.93218	3.51728	0.00514595	0.465491
LMNA	1.57942	8.91005	3.51117	0.00520021	0.465491
TRIM2	1.91378	4.64834	3.49776	0.00532151	0.465491
GPX8	2.0319	4.50141	3.49262	0.00536869	0.465491
STT3B	1.3067	5.66712	3.47659	0.00551881	0.465491
TMEM92	4.7657	1.48825	3.46101	0.00566885	0.465491
B3GNT8	2.42846	2.22828	3.45519	0.00572598	0.465491
FHL2	2.25261	5.50568	3.43885	0.00588956	0.465491
REEP3	1.74665	4.0095	3.42821	0.00599864	0.465491
C20orf3	1.20341	6.97094	3.41301	0.00615805	0.465491
ANGPTL4	4.01238	5.5285	3.41257	0.00616282	0.465491
HSPA5	1.62952	9.66453	3.40917	0.00619906	0.465491
VCAN	4.08263	7.44012	3.40493	0.00624461	0.465491
FLRT2	2.17506	5.3878	3.40182	0.00627825	0.465491
PDIA4	1.63536	8.19443	3.37415	0.00658581	0.465491
PCDHGB5	4.42928	1.57747	3.37217	0.00660845	0.465491
LRP11	1.8028	5.32003	3.35689	0.00678547	0.465491
NALCN	4.19733	2.19434	3.33792	0.00701211	0.465491
COL8A1	4.28138	2.83455	3.32375	0.00718642	0.465491
PDE3A	3.4095	1.62655	3.32254	0.00720154	0.465491
SORBS1	2.46544	4.67205	3.32218	0.00720605	0.465491
NR2F6	1.43998	5.68041	3.31832	0.00725445	0.465491
COL5A1	2.23537	7.82989	3.31714	0.00726924	0.465491
GPC1	1.72607	6.38068	3.31615	0.0072818	0.465491
C8orf4	2.45602	6.47836	3.31548	0.00729019	0.465491
GOLIM4	2.41355	4.66169	3.31225	0.00733122	0.465491
PLEK2	3.60609	3.66841	3.29668	0.00753186	0.465491
NOX4	3.89496	1.48196	3.2952	0.00755126	0.465491
IBSP	4.60086	0.498187	3.28738	0.00765455	0.465491
EEPD1	1.6825	4.80408	3.27923	0.00776356	0.465491
P4HA2	2.50723	5.68092	3.27708	0.0077927	0.465491
HIST1H2BC	3.46838	1.76827	3.27168	0.00786609	0.465491
DSC2	2.43184	5.273	3.26693	0.00793119	0.465491
BCAR1	1.5946	7.05758	3.26552	0.00795075	0.465491
SIAE	1.80029	5.27783	3.26427	0.00796799	0.465491
RNF128	5.36901	4.48039	3.2589	0.00804277	0.465491
ZNF488	3.43772	-0.0259945	3.25614	0.00808138	0.465491
ITGA2	3.72541	5.78056	3.25375	0.008115	0.465491
MAPK8IP1	2.00914	3.53044	3.247	0.00821089	0.465491
CTGF	2.16945	7.24646	3.24621	0.00822209	0.465491
LOXL2	2.00482	5.6514	3.24153	0.00828935	0.465491
SLC16A3	2.19437	6.99196	3.24089	0.00829855	0.465491
CALB2	4.81091	2.62509	3.23669	0.00835937	0.465491
RHOD	2.19944	5.10409	3.23253	0.00842018	0.465491
FNDC3A	1.12973	6.29298	3.23044	0.00845081	0.465491
KRT19	6.08521	8.13975	3.22526	0.00852732	0.465491
HMGA2	4.79982	1.77514	3.22269	0.00856547	0.465491
DNAJC3	1.16598	6.78534	3.21343	0.00870473	0.465491
KLF5	3.33684	5.7881	3.20657	0.00880926	0.465491
GOLT1A	3.85407	3.20949	3.20594	0.00881893	0.465491
PTHLH	4.02028	4.16841	3.20393	0.00884986	0.465491
ZNF697	2.50014	3.31726	3.19804	0.00894111	0.465491
SYT12	3.77002	4.02669	3.19528	0.00898419	0.465491
GNPNAT1	1.60398	5.32351	3.19411	0.00900255	0.465491
APLP2	1.7306	9.16339	3.19378	0.00900783	0.465491
SPRY2	1.40586	4.60069	3.19132	0.00904647	0.465491
HIST1H2AC	2.16797	5.81476	3.18889	0.00908486	0.465491
SPINK1	7.43773	5.19567	3.18633	0.00912544	0.465491
NOS1AP	3.3574	-0.546353	3.17948	0.0092351	0.465491
FN1	4.39038	11.9345	3.17799	0.00925911	0.465491
RUNX1	1.14619	6.41079	3.17487	0.00930957	0.465491
COL11A1	5.22212	2.71102	3.17287	0.00934209	0.465491
HDGFRP3	1.29606	4.88543	3.16928	0.00940079	0.465491
ENTPD6	1.26671	6.74977	3.15892	0.00957213	0.465491
COL5A2	2.1064	7.04084	3.1563	0.00961596	0.465491
OTUD7B	1.34255	4.59956	3.1534	0.00966467	0.465491
TRPV4	2.61955	4.21893	3.1523	0.00968331	0.465491
SDC1	2.10936	8.1166	3.14661	0.0097799	0.465491
FRMD5	3.20042	0.810885	3.14533	0.00980174	0.465491
FKBP14	1.56049	2.3645	3.1337	0.0100027	0.465491
TMEM8A	0.94385	6.90427	3.13357	0.0100051	0.465491
THRB	1.84888	2.71448	3.11803	0.0102802	0.465491
BTBD3	2.19452	5.41002	3.1158	0.0103203	0.465491
STEAP1	4.16459	2.66764	3.11164	0.0103956	0.465491
NPTN	1.03912	6.41747	3.109	0.0104436	0.465491
QSOX1	1.93318	8.26998	3.10606	0.0104974	0.465491
HYOU1	1.29924	7.88885	3.10569	0.0105041	0.465491
MANF	1.04813	6.33967	3.10544	0.0105087	0.465491
FLJ23867	3.16841	6.07921	3.10375	0.0105399	0.465491
TGFB2	3.00214	5.77808	3.1036	0.0105426	0.465491
KIAA1161	2.77233	4.03186	3.10359	0.0105428	0.465491
YAP1	1.58147	6.65188	3.09277	0.010744	0.465491
SERPINH1	1.6842	7.96329	3.09222	0.0107544	0.465491
HYAL1	2.05728	4.4123	3.08604	0.0108711	0.465491
SLC25A24	1.4545	5.23013	3.0856	0.0108795	0.465491
DEPDC7	2.45138	1.10977	3.08504	0.0108902	0.465491
VAPA	0.889715	7.17099	3.06445	0.0112894	0.465491
PTPRU	2.28939	5.31735	3.06373	0.0113036	0.465491
KIAA1715	1.21733	4.51506	3.05376	0.0115024	0.465491
CA2	2.40095	4.8875	3.05048	0.0115687	0.465491
ARHGEF16	3.90692	4.67339	3.0489	0.0116006	0.465491
PNCK	4.71095	-0.878512	3.04509	0.0116783	0.465491
PPP1R1C	3.32447	-0.424924	3.03615	0.0118625	0.465491
PTPRH	4.83377	2.91074	3.03551	0.0118757	0.465491
SORT1	2.22561	6.35385	3.02365	0.0121247	0.465491
HNF4A	5.53646	4.00245	3.02198	0.0121603	0.465491
KCNK1	3.50367	4.31495	3.01631	0.0122815	0.465491
TACSTD2	4.84129	6.77196	3.01595	0.0122893	0.465491
RAPH1	1.48582	5.69149	3.0131	0.0123507	0.465491
BARX2	3.14808	1.70167	3.01114	0.0123934	0.465491
SOX9	2.96403	6.82121	3.01046	0.012408	0.465491
ZDHHC20	2.96953	2.12529	3.00138	0.0126069	0.465491
FZD6	1.52021	5.04988	3.00018	0.0126335	0.465491
COL1A1	2.00047	10.8634	2.99563	0.0127344	0.465491
GPT	2.85409	2.30491	2.99455	0.0127585	0.465491
FKBP1B	2.09247	2.18633	2.9886	0.0128923	0.465491
TBC1D8B	1.70782	3.66427	2.98408	0.0129948	0.465491
PTPLAD1	1.47746	6.78752	2.97744	0.0131469	0.465491
IL11	3.87325	0.119775	2.97669	0.0131642	0.465491
LAMC1	2.15767	8.40886	2.97663	0.0131656	0.465491
TREM1	3.48257	1.6389	2.97307	0.0132479	0.465491
GDA	4.84964	3.94258	2.96803	0.0133654	0.465491
PCDHGA5	2.32654	-0.0707952	2.96721	0.0133847	0.465491
RCOR2	3.1948	0.152919	2.96672	0.0133962	0.465491
GGT6	5.41646	2.26892	2.96104	0.0135303	0.465491
B3GNT7	2.36629	4.48554	2.95876	0.0135842	0.465491
NRARP	2.59709	4.69833	2.95774	0.0136086	0.465491
NAPG	1.04837	5.54932	2.95677	0.0136317	0.465491
SEMA3B	3.47673	5.01794	2.95573	0.0136566	0.465491
PRSS8	4.74661	6.00747	2.95547	0.0136629	0.465491
STK38L	1.57041	5.64484	2.95416	0.0136943	0.465491
EHF	4.89696	5.34347	2.95146	0.0137593	0.465491
CALU	2.07629	7.69875	2.94908	0.0138167	0.465491
LEMD1	5.4145	-0.578983	2.94614	0.0138882	0.465491
EGLN3	3.63457	5.15876	2.94579	0.0138968	0.465491
CCDC68	2.11109	3.38763	2.94563	0.0139007	0.465491
LRG1	2.7937	5.61728	2.94452	0.0139277	0.465491
IL17RE	1.87875	3.45982	2.93829	0.0140806	0.465491
EFNA1	2.26157	7.13298	2.93827	0.0140811	0.465491
C12orf36	5.77495	3.37491	2.93632	0.0141294	0.465491
CDC42BPA	1.85655	6.22273	2.93616	0.0141334	0.465491
MST1R	2.79608	4.37596	2.93286	0.0142152	0.465491
ETV4	4.01972	4.39301	2.93167	0.0142451	0.465491
FERMT1	4.83763	3.22739	2.93147	0.01425	0.465491
TMEM45B	2.62624	3.84145	2.92503	0.0144119	0.465491
PRTFDC1	1.66636	2.88882	2.92487	0.0144158	0.465491
MYH16	4.01091	-2.24331	2.92446	0.0144263	0.465491
TMEM30B	2.81053	5.14259	2.92233	0.0144802	0.465908
CCDC64B	4.34048	3.8352	2.92091	0.0145162	0.465908
RASAL2	2.11087	5.74338	2.91942	0.0145543	0.465908
HIST1H3D	3.05911	0.584703	2.9146	0.0146779	0.467496
ST6GALNAC2	2.08166	2.03176	2.91408	0.0146912	0.467496
THBS2	2.44442	7.00183	2.91217	0.0147405	0.468148
C4orf47	2.64002	-1.40248	2.90553	0.0149132	0.468342
ARHGAP39	1.99963	3.55142	2.90331	0.0149714	0.468342
F2RL1	2.70053	5.06352	2.89877	0.0150912	0.469634
TLE2	1.49696	4.17661	2.89828	0.015104	0.469634
PDE11A	3.62456	0.252625	2.89822	0.0151056	0.469634
DMBT1	4.99132	2.59895	2.89611	0.0151618	0.470481
PDIA6	1.08675	8.43336	2.89372	0.0152253	0.471548
WNK4	3.27226	0.088516	2.88705	0.0154046	0.472592
KDELR3	2.59087	5.2801	2.88037	0.0155862	0.473225
PLEKHA5	2.51315	4.88587	2.87358	0.0157729	0.473225
IGFBP1	5.64937	5.01552	2.87304	0.0157881	0.473225
XPR1	1.53596	5.74043	2.8723	0.0158086	0.473225
SCHIP1	2.24732	3.35548	2.87173	0.0158242	0.473225
SH3D19	1.59194	5.67477	2.86682	0.0159611	0.473225
GPR39	3.98673	3.61962	2.86259	0.0160801	0.473225
WBP5	1.43852	5.69373	2.85617	0.0162623	0.473225
ANXA2	1.73143	10.0123	2.85187	0.0163854	0.473225
STEAP3	2.26498	5.83765	2.84986	0.0164432	0.473225
SLC11A1	2.33588	3.2899	2.84977	0.0164461	0.473225
SOCS6	1.5539	4.68829	2.84777	0.0165037	0.473225
GOT2	0.889846	6.81647	2.84678	0.0165326	0.473225
RHOBTB1	1.70565	3.76672	2.8446	0.0165958	0.473225
B4GALNT3	3.31637	3.42911	2.84305	0.0166409	0.473225
CARD10	1.6347	5.9171	2.8429	0.0166453	0.473225
KRT15	4.66707	1.59799	2.84095	0.0167025	0.473225
FAM115A	2.13347	2.91873	2.84086	0.0167051	0.473225
PALM2	2.35061	0.655231	2.83681	0.0168243	0.473225
BAIAP2L1	2.80267	6.37873	2.83637	0.0168374	0.473225
PTGR1	2.37062	5.50732	2.83497	0.0168788	0.473225
TUFT1	2.39006	4.95003	2.83177	0.0169738	0.473225
SFN	4.17091	5.45175	2.83002	0.0170259	0.473225
KRT7	5.00476	8.21588	2.82681	0.0171222	0.473225
CLDN7	3.45256	6.80699	2.82643	0.0171337	0.473225
SCN9A	2.86792	3.20667	2.8258	0.0171527	0.473225
BMPR1A	1.13335	4.17908	2.82461	0.0171886	0.473225
SPIRE2	2.82386	3.59446	2.82369	0.0172162	0.473225
SPOCD1	3.83248	1.59727	2.82198	0.0172679	0.473225
F3	2.12616	4.77159	2.82166	0.0172777	0.473225
ASPN	2.02422	4.3684	2.81371	0.0175205	0.473225
CD276	1.78868	6.92634	2.81345	0.0175285	0.473225
PRSS22	4.63833	4.03275	2.81192	0.0175755	0.473225
DPY19L1	1.47531	5.46252	2.8113	0.0175947	0.473225
NAALADL2	2.63694	2.44468	2.81127	0.0175957	0.473225
CGN	4.09352	6.24681	2.81007	0.0176328	0.473225
PCDH1	2.43193	6.19929	2.80911	0.0176624	0.473225
TESC	2.30595	6.66956	2.80865	0.0176769	0.473225
C2orf72	4.84095	3.97143	2.80806	0.0176952	0.473225
FKBP10	1.41268	7.21207	2.805	0.0177903	0.473225
KIAA0284	1.9591	6.16271	2.80157	0.0178979	0.473225
PRR15L	4.30925	3.81141	2.80131	0.0179058	0.473225
BMPR1B	3.50664	0.992999	2.79796	0.0180116	0.473225
PGAP1	1.19811	3.29511	2.79757	0.0180238	0.473225
MAGT1	0.991079	6.94427	2.78988	0.018269	0.473225
SEC24D	1.39935	5.74823	2.78725	0.0183535	0.473225
SH3BP4	2.15685	6.11691	2.78516	0.0184208	0.473225
PTGFRN	2.0458	6.7418	2.78511	0.0184225	0.473225
SIX4	3.29328	1.55785	2.78437	0.0184463	0.473225
CTNND1	1.6344	8.40777	2.7837	0.0184682	0.473225
ITGA11	2.53785	3.44445	2.78347	0.0184755	0.473225
USP43	3.05401	3.0934	2.78298	0.0184915	0.473225
LAMC2	2.25849	8.38103	2.78057	0.01857	0.473225
LONP2	0.998477	5.74719	2.77929	0.0186118	0.473225
TM9SF2	1.45791	7.48432	2.77836	0.018642	0.473225
CMTM4	2.20798	5.74996	2.77821	0.0186471	0.473225
ADAM9	2.50727	7.38624	2.77661	0.0186993	0.473225
FRRS1	2.18004	1.23763	2.77477	0.0187598	0.473225
EPN2	1.06376	5.33362	2.77461	0.0187651	0.473225
CNIH	0.98728	5.57156	2.76869	0.0189613	0.473225
AP1M2	5.03812	4.71607	2.76804	0.0189828	0.473225
CLDN12	2.29303	5.32151	2.76631	0.0190407	0.473225
KCTD1	1.59144	3.47497	2.76243	0.0191708	0.473225
CLDN14	3.89083	1.16926	2.76192	0.0191878	0.473225
SCNN1A	4.36309	5.56857	2.76172	0.0191947	0.473225
MLF1	1.6369	3.69425	2.76034	0.0192411	0.473225
SLC2A10	2.93711	4.44573	2.75927	0.0192773	0.473225
AARS	1.15509	7.5866	2.75907	0.0192842	0.473225
SPTBN2	3.32991	4.96636	2.75848	0.0193041	0.473225
COL4A1	1.70122	8.78891	2.75801	0.0193199	0.473225
GRTP1	1.91311	3.56894	2.75724	0.0193463	0.473225
TMEM9	0.985585	6.79646	2.75403	0.0194555	0.473225
ACSL3	1.05596	6.28074	2.75107	0.0195567	0.473225
PPP4R2	1.35252	3.39728	2.74968	0.0196046	0.473225
CRK	1.28761	4.81865	2.74521	0.0197591	0.473225
ANXA3	3.53805	5.56082	2.74251	0.019853	0.473225
FAM63A	1.23376	4.3693	2.74192	0.0198735	0.473225
PCDHGA6	2.67692	0.822353	2.74006	0.0199386	0.473225
RNF152	3.36432	-0.0583856	2.73965	0.0199527	0.473225
ERLEC1	0.830401	6.31522	2.73827	0.0200011	0.473225
PTPN21	1.32081	3.93185	2.7366	0.02006	0.473225
HOMER1	1.92864	2.20965	2.73506	0.0201143	0.473225
GPR125	1.71869	5.17866	2.73332	0.0201756	0.473225
DSG2	3.1892	7.71259	2.73195	0.0202242	0.473225
KRT17	5.25257	5.22043	2.72971	0.0203038	0.473225
C3orf67	2.90982	1.55851	2.72899	0.0203295	0.473225
EDIL3	4.2332	1.56857	2.72895	0.020331	0.473225
PDIA3P	1.03889	7.05651	2.72871	0.0203395	0.473225
DUOXA1	3.36747	-1.41411	2.72784	0.0203707	0.473225
C1orf116	5.86396	4.76163	2.72667	0.0204127	0.473225
PCDHGC3	0.969126	6.82313	2.72578	0.0204443	0.473225
ANXA2P2	1.80563	8.45331	2.7234	0.0205302	0.473225
APCDD1	2.58028	5.74332	2.72248	0.0205631	0.473225
SLC4A4	3.96618	5.22446	2.71954	0.0206695	0.473225
GJB1	6.10941	5.60984	2.71947	0.0206723	0.473225
ANO1	2.63153	5.24239	2.71879	0.0206969	0.473225
MAPK6	1.09992	5.50704	2.71862	0.020703	0.473225
PPFIA4	2.60281	0.743583	2.71762	0.0207393	0.473225
GCNT3	3.37705	3.83058	2.71338	0.0208942	0.473225
FST	3.80091	2.15698	2.71287	0.0209131	0.473225
ATP1B1	2.74182	8.40645	2.71108	0.0209788	0.473225
RRBP1	1.36289	8.37556	2.70721	0.0211219	0.473225
C17orf55	2.25266	1.45862	2.7058	0.0211741	0.473225
P4HA3	2.20799	1.72915	2.70373	0.021251	0.473225
SYT8	4.9154	2.01596	2.70173	0.0213257	0.473225
BDNF	3.28906	0.028287	2.70108	0.0213503	0.473225
ELF3	4.38097	7.79596	2.70087	0.0213582	0.473225
TANC2	1.89899	5.32316	2.70034	0.0213781	0.473225
PTGR2	1.4815	3.81606	2.70024	0.0213818	0.473225
KRT6B	6.02781	2.99114	2.69835	0.0214527	0.473225
SLC5A1	4.95329	2.59117	2.69405	0.0216153	0.473225
PLK2	1.8154	5.87264	2.69278	0.0216634	0.473225
TTYH1	5.24381	4.45949	2.69233	0.0216807	0.473225
HOMER2	3.0133	4.6535	2.69136	0.0217174	0.473225
CTSL2	3.52161	1.38537	2.69083	0.0217378	0.473225
TWIST1	2.49634	1.31614	2.69024	0.0217601	0.473225
USH1C	5.5988	4.79848	2.68916	0.0218013	0.473225
PARVA	1.2913	5.80048	2.68826	0.0218361	0.473225
C1orf170	1.55065	1.44074	2.688	0.0218458	0.473225
EPS8L1	2.54641	4.85418	2.68644	0.0219057	0.473225
ZNF229	2.77507	2.26159	2.68639	0.0219076	0.473225
DYNC1LI2	0.897017	7.02096	2.68511	0.0219569	0.473225
IER5L	1.18981	5.10677	2.67977	0.0221635	0.47342
ACBD3	1.20241	6.22959	2.67666	0.022285	0.47342
IL20RA	3.80887	2.84892	2.67627	0.0223	0.47342
MEG3	3.95227	4.19992	2.67424	0.0223797	0.47342
SPEF1	2.64177	-0.576821	2.67316	0.022422	0.47342
S100A8	2.15489	1.78122	2.67085	0.0225131	0.47342
EPB41L4B	2.97928	3.05149	2.67058	0.0225238	0.47342
SHROOM3	3.69	5.70837	2.66966	0.0225604	0.47342
PSORS1C1	2.62648	0.710098	2.66624	0.0226962	0.47342
CREB3L1	3.20023	3.99773	2.66413	0.02278	0.47342
TEAD4	1.36303	4.24117	2.66294	0.0228278	0.47342
IRS1	1.83126	5.15533	2.66075	0.0229157	0.47342
C1orf51	2.18897	1.05805	2.65894	0.0229885	0.47342
CXCL16	1.00541	5.84613	2.65855	0.0230045	0.47342
L2HGDH	1.69846	2.38271	2.65488	0.0231527	0.47342
TMED10	0.941312	8.29668	2.65466	0.023162	0.47342
PLEKHA6	2.17051	5.91789	2.65462	0.0231632	0.47342
KRT8	3.53294	10.67	2.65424	0.0231789	0.47342
UNC13B	1.46153	5.25783	2.65353	0.0232076	0.47342
GAN	2.01233	0.663234	2.64256	0.0236584	0.475895
FAM129B	2.11273	8.2055	2.64237	0.0236665	0.475895
PROS1	1.48095	5.33017	2.64188	0.0236868	0.475895
PHKA1	1.94325	3.10887	2.64111	0.023719	0.475895
GOLM1	2.01758	7.48086	2.64095	0.0237256	0.475895
PDE4A	1.14084	5.08676	2.6384	0.0238318	0.475895
TSPAN1	3.50375	3.54505	2.6357	0.0239451	0.477401
MYO10	2.29348	6.67153	2.63032	0.0241718	0.479565
LDHA	1.59382	9.45118	2.62939	0.0242112	0.47976
MMP14	1.82372	8.58445	2.62773	0.0242818	0.479987
PRDX4	1.01295	6.5864	2.62661	0.0243297	0.480348
GFPT1	1.26263	6.92978	2.62466	0.0244128	0.480819
NDFIP2	1.49977	5.29563	2.62291	0.0244881	0.481307
COMP	5.54319	4.21459	2.62143	0.0245516	0.481799
CRLF1	3.04847	0.77307	2.6178	0.0247085	0.483307
MPZL2	2.21045	4.9115	2.61653	0.0247633	0.483307
MTMR11	2.2535	4.6716	2.61503	0.0248287	0.483307
PCGF2	1.10287	5.24908	2.61484	0.0248369	0.483307
CAMSAP1L1	1.4056	5.5803	2.61306	0.0249146	0.483906
STMN2	4.30239	1.38548	2.61277	0.0249273	0.483906
STBD1	2.42366	4.63694	2.61187	0.0249667	0.484091
CBLC	5.01667	3.70197	2.61021	0.0250393	0.484615
DSTN	1.42857	8.09775	2.60754	0.0251567	0.484615
LASS6	1.71055	4.96183	2.60748	0.0251593	0.484615
TACC2	2.54273	5.17425	2.60398	0.0253139	0.484615
C1orf106	2.96514	6.27491	2.6027	0.025371	0.484615
FAM199X	1.38167	4.18321	2.60246	0.0253819	0.484615
DNAJC22	4.79323	3.1099	2.59854	0.0255566	0.485096
WWC2	1.64945	4.52806	2.59075	0.0259079	0.487941
COL1A2	1.97071	10.1756	2.59045	0.0259214	0.487941
COPB1	0.829124	7.30323	2.58447	0.0261946	0.489586
CES1	4.44498	5.18753	2.58101	0.0263538	0.489586
LOC221710	1.14767	3.86855	2.57628	0.0265729	0.489586
PLOD3	1.26413	7.30654	2.57557	0.0266062	0.489586
SULT1E1	4.55664	-1.01256	2.5714	0.0268011	0.489586
F11	3.67157	1.47283	2.57049	0.0268438	0.489586
PON3	4.03519	2.72322	2.56993	0.0268702	0.489586
ATP7B	2.25306	3.2916	2.56944	0.0268932	0.489586
HSP90AA1	1.15967	9.89009	2.56908	0.0269103	0.489586
NPAS2	2.11506	5.79009	2.5651	0.0270984	0.489586
NPM2	2.34083	1.61646	2.56273	0.0272113	0.489586
GRHL2	4.08515	4.13593	2.5609	0.0272987	0.489586
SERPINA1	4.37707	11.3766	2.56039	0.0273229	0.489586
ESPN	2.49231	1.89416	2.55955	0.0273631	0.489586
PEX26	1.08549	4.87433	2.55954	0.0273636	0.489586
FAM18B	1.27588	4.91989	2.5593	0.0273752	0.489586
KLK10	5.11317	2.83798	2.55776	0.027449	0.489586
YES1	1.38619	5.92385	2.55733	0.0274699	0.489586
APLN	2.41674	1.27706	2.55505	0.0275798	0.489586
DKK3	1.81828	5.63468	2.55367	0.0276463	0.489586
C19orf26	2.39131	-0.466916	2.55269	0.027694	0.489586
FAM83G	2.23457	3.8415	2.55201	0.0277271	0.489586
SRPX2	2.99917	4.12489	2.55097	0.0277774	0.489586
GRB7	4.72833	5.17155	2.54944	0.0278519	0.489586
NRSN2	1.29288	5.24238	2.54744	0.0279496	0.489586
CTXN1	2.35499	2.4866	2.54686	0.0279777	0.489586
FAM59A	3.24019	2.97603	2.5457	0.0280347	0.489586
C19orf21	5.77327	4.61342	2.54336	0.0281497	0.489586
NOL3	2.01442	5.07185	2.54179	0.0282272	0.489586
ADAMTS4	2.02523	4.66707	2.54071	0.0282806	0.489586
AP1S1	1.11009	5.79832	2.54062	0.0282853	0.489586
KIAA1841	1.44237	3.52748	2.53998	0.0283168	0.489586
ITFG1	1.1214	5.56371	2.53772	0.0284291	0.489586
PRKCI	1.32694	5.25571	2.53507	0.0285614	0.489586
SPA17	1.65864	2.80904	2.53491	0.028569	0.489586
IGSF9	3.99043	3.03406	2.53484	0.0285729	0.489586
CACHD1	1.5694	3.20404	2.53426	0.0286019	0.489586
C3orf52	1.48038	3.24976	2.5337	0.0286299	0.489586
GPR56	2.45347	7.69635	2.53287	0.0286716	0.489586
GCKR	3.80697	2.24003	2.53188	0.0287213	0.489586
LCN2	6.29121	5.64503	2.53132	0.0287495	0.489586
TMCO3	1.80327	6.11272	2.52964	0.0288339	0.489586
SLC25A15	1.47439	4.08765	2.52893	0.02887	0.489586
PLAUR	2.3248	5.5478	2.52762	0.0289361	0.489586
MYO1D	1.81677	6.82851	2.52685	0.028975	0.489586
ACTN1	1.06412	8.23112	2.52625	0.0290057	0.489586
EEF1A2	4.18012	4.89721	2.52554	0.0290413	0.489586
TM6SF2	2.74741	-0.584475	2.52361	0.02914	0.489586
TNFAIP6	3.6102	3.35588	2.52254	0.0291942	0.489586
ELOVL6	1.92919	2.95936	2.51965	0.0293421	0.489586
AK3L1	1.84699	3.18824	2.51773	0.029441	0.489586
NLN	1.83203	4.09994	2.51735	0.0294605	0.489586
MUC1	3.69792	6.40523	2.51625	0.0295171	0.489586
AMN	2.73787	2.26793	2.51588	0.0295366	0.489586
HSPA1A	1.62769	9.27895	2.5143	0.0296181	0.489586
COL13A1	2.30982	1.64787	2.51409	0.0296291	0.489586
UBXN2A	1.02946	3.71725	2.51385	0.0296416	0.489586
TMEM17	1.97277	2.12811	2.51376	0.0296464	0.489586
LRRC8E	3.11012	3.11728	2.51221	0.0297265	0.489586
COBL	3.72243	4.41178	2.51137	0.0297701	0.489586
SCN8A	2.09335	0.462934	2.51106	0.0297865	0.489586
SEC23B	1.1925	6.27183	2.50956	0.0298647	0.489586
LMAN1	1.10991	7.51992	2.50954	0.0298657	0.489586
MBTPS2	1.33788	4.66171	2.50706	0.0299957	0.490232
NDUFS1	1.0911	5.74049	2.50642	0.0300291	0.490283
HSP90B1	1.04414	9.96121	2.50485	0.0301116	0.490643
MLXIPL	2.73011	3.27356	2.50201	0.0302614	0.491763
PTPRR	3.32545	-0.123185	2.50187	0.0302691	0.491763
PLEKHN1	1.59637	2.4897	2.5014	0.030294	0.491763
GABRD	2.59973	0.994869	2.49983	0.0303773	0.491763
KIAA1279	0.921458	4.73538	2.49849	0.0304482	0.491763
SOX6	2.92347	3.45134	2.4984	0.030453	0.491763
ANG	1.19652	4.2725	2.49691	0.0305327	0.492382
FAH	1.14875	4.81426	2.49655	0.030552	0.492382
FUT3	3.98787	3.65257	2.4955	0.0306081	0.492512
DERA	0.986599	4.95445	2.49321	0.0307305	0.492599
ANXA2P1	2.20729	2.07809	2.4929	0.0307476	0.492599
HSPA1B	1.6449	6.44293	2.49057	0.0308728	0.493847
ALPK3	2.32158	4.02453	2.48954	0.0309282	0.493847
PAH	4.88522	4.9634	2.48777	0.0310241	0.493847
SUCLA2	0.974372	4.95002	2.48629	0.0311048	0.493847
DGCR11	1.87985	1.33461	2.48569	0.0311373	0.493847
SCEL	5.6434	-0.461217	2.48186	0.0313464	0.493847
FAP	2.83828	3.73693	2.48173	0.0313532	0.493847
MUC13	4.4816	3.82587	2.48084	0.0314024	0.493847
LPIN3	1.31609	4.93315	2.48005	0.0314458	0.493847
PPAP2C	2.87871	6.41914	2.47899	0.0315036	0.493847
OSTC	0.944635	6.37412	2.47842	0.0315354	0.493847
LAMB3	2.95036	8.16295	2.47625	0.0316553	0.494475
RPH3AL	1.23093	3.64248	2.47586	0.0316768	0.494475
ATF6	0.920803	5.91171	2.47346	0.0318097	0.494475
RND3	1.72036	5.80371	2.47331	0.031818	0.494475
SPR	1.83227	5.59448	2.47285	0.0318435	0.494475
RPN2	0.982222	8.77227	2.4727	0.031852	0.494475
PDX1	4.02105	1.62329	2.4716	0.0319134	0.494475
ESM1	3.61194	3.45496	2.47064	0.0319666	0.494475
MPP5	1.0257	4.60074	2.46783	0.0321241	0.494475
C5orf43	0.864216	5.89172	2.46667	0.0321892	0.494475
SSFA2	1.0511	6.73087	2.46448	0.0323128	0.494475
CEACAM5	6.29814	3.08459	2.4641	0.0323337	0.494475
PPFIBP1	1.52956	5.98385	2.46316	0.0323871	0.494475
CHST6	2.7967	0.33401	2.46258	0.0324201	0.494475
FAT1	2.4979	7.48172	2.46126	0.0324945	0.494475
PSMB5	0.846021	6.62198	2.46074	0.0325244	0.494475
ZMIZ1	1.03004	6.96871	2.45957	0.0325906	0.494475
PLCD3	1.99581	5.68448	2.45759	0.0327037	0.494475
GLUD2	1.3627	3.64881	2.45732	0.0327192	0.494475
F2R	1.24663	5.5659	2.45688	0.0327443	0.494475
KPNA3	0.727011	5.56603	2.45551	0.0328224	0.494475
GNS	1.08219	7.8533	2.45454	0.0328779	0.494475
C15orf48	2.84706	3.68287	2.4545	0.0328807	0.494475
KIF12	3.39772	5.39443	2.45314	0.0329584	0.494475
SLC39A10	0.996831	5.20911	2.45244	0.0329991	0.494475
STT3A	1.01175	7.50992	2.45156	0.0330499	0.494475
HIST1H4H	2.30549	1.93184	2.44998	0.0331407	0.494475
PDLIM7	1.3298	6.78419	2.44913	0.0331904	0.494475
SYAP1	0.85077	5.82725	2.44868	0.0332161	0.494475
INHBA	3.41604	2.56454	2.4464	0.0333488	0.494475
LGALS3	1.33492	7.431	2.44476	0.0334439	0.494475
MARVELD2	2.94261	3.86433	2.44453	0.0334578	0.494475
KLK13	4.02621	-1.72901	2.44434	0.0334688	0.494475
DLG3	1.06778	5.84165	2.44285	0.0335558	0.494475
ETV5	1.15061	5.08895	2.4423	0.0335881	0.494475
MAOB	1.83299	6.77299	2.44147	0.0336365	0.494475
SPRY4	1.72838	5.64805	2.4414	0.0336411	0.494475
PLD1	1.76008	5.47131	2.44008	0.0337183	0.494475
SLPI	3.28367	6.68226	2.43941	0.033758	0.494475
COL3A1	1.72391	10.109	2.43925	0.0337672	0.494475
KRT80	5.55221	4.90613	2.43897	0.0337839	0.494475
PGM2L1	1.56939	4.30125	2.43798	0.033842	0.494475
TMPRSS4	6.08831	1.90537	2.43784	0.0338506	0.494475
DDAH1	1.56657	5.59687	2.43535	0.033998	0.495283
CXADR	4.43381	3.00226	2.43484	0.0340279	0.495283
KRT6A	4.93099	-1.533	2.43474	0.0340338	0.495283
KIAA0895	2.47325	2.73138	2.43464	0.0340396	0.495283
IRS2	1.99782	6.29278	2.43366	0.0340984	0.495283
MAFF	1.61702	5.91715	2.42814	0.034428	0.498423
FGA	6.40255	8.01419	2.4257	0.0345745	0.499653
MORF4L2	1.07257	7.66549	2.42364	0.0346994	0.500565
STEAP2	2.7214	3.22941	2.42113	0.0348515	0.500979
ADAMTS5	1.4678	2.28355	2.41775	0.0350571	0.501634
IL1RN	2.7224	2.78985	2.417	0.0351034	0.501634
POLR1A	1.14595	4.88545	2.41241	0.0353853	0.501634
SPP1	5.17318	9.92819	2.41179	0.0354231	0.501634
FAM177A1	1.05743	5.25466	2.41146	0.0354436	0.501634
NTF4	3.51841	-2.62379	2.40952	0.0355641	0.501634
EPS8L3	5.2747	4.40568	2.40933	0.0355755	0.501634
SMPDL3A	1.22692	3.55232	2.40933	0.0355756	0.501634
GATM	1.70824	6.2473	2.40909	0.0355907	0.501634
ERLIN1	0.8375	5.3381	2.40745	0.0356923	0.501634
SPINT1	1.93484	8.24215	2.40744	0.0356929	0.501634
SCD	2.10072	7.72649	2.40483	0.0358555	0.501888
NCKAP1	1.66091	7.16528	2.40374	0.0359238	0.501888
C1orf226	2.10507	2.64908	2.40324	0.0359548	0.501888
IL31RA	4.01649	-2.24795	2.40079	0.0361088	0.501888
RNF183	3.58521	-1.55194	2.40041	0.036133	0.501888
C11orf9	3.52131	6.78398	2.40031	0.0361388	0.501888
SPRED2	0.880665	5.21134	2.3984	0.0362593	0.501888
MURC	2.70944	-0.918988	2.39724	0.0363329	0.501888
PIGN	0.863496	4.4818	2.39723	0.0363338	0.501888
ESF1	1.19427	4.33147	2.39651	0.0363792	0.501888
SPATS2L	1.61351	7.57318	2.39552	0.0364417	0.501888
CSNK2A1P	1.50789	4.11851	2.39386	0.0365471	0.501888
SH2D4A	2.47772	4.09124	2.39335	0.0365796	0.501888
ANK3	1.56458	4.3502	2.39218	0.0366543	0.501888
FREM2	4.32147	2.12016	2.39138	0.0367053	0.501888
EMP1	2.22962	5.84804	2.39093	0.0367341	0.501888
SERPINA4	5.00206	3.72687	2.39034	0.0367722	0.501888
RGS4	3.90644	3.94424	2.38999	0.0367942	0.501888
HS2ST1	0.805774	5.71164	2.38929	0.036839	0.501888
MTMR2	0.769245	5.23916	2.38916	0.0368477	0.501888
ADAMTS12	2.47244	1.90982	2.38844	0.0368937	0.501888
RHBDF1	1.42561	5.78376	2.38831	0.0369024	0.501888
UAP1	1.37278	5.59592	2.38761	0.0369473	0.501888
TMEM184A	3.03516	4.88945	2.38569	0.0370708	0.501888
ENTPD7	1.31948	3.93842	2.38496	0.0371181	0.501888
SOX4	2.0144	7.14191	2.38411	0.0371727	0.501888
TMEM98	2.13419	5.0636	2.38396	0.0371827	0.501888
SLAMF9	3.53885	-1.57835	2.38306	0.037241	0.501888
PXMP2	1.10738	3.10567	2.38266	0.0372668	0.501888
TPPP3	1.90925	4.78708	2.38253	0.0372756	0.501888
LIPH	4.96063	3.69049	2.38239	0.0372847	0.501888
IGF2	2.9966	6.91282	2.38142	0.0373472	0.501888
VCL	1.08712	7.1443	2.3789	0.0375117	0.501888
TMEM22	1.69013	2.68429	2.37847	0.0375398	0.501888
LGR4	2.52103	5.37432	2.37812	0.0375623	0.501888
RNF39	3.58971	0.249357	2.37742	0.0376086	0.501888
SLK	1.09959	5.92058	2.37633	0.0376799	0.501888
FOXA2	3.92786	3.31923	2.37553	0.037732	0.501888
FKBP9L	1.88289	1.05908	2.37478	0.0377815	0.501888
OVOL2	3.42661	1.92617	2.3742	0.0378195	0.501888
PCDHB12	2.0372	0.982754	2.37395	0.0378359	0.501888
MIPEP	1.08439	4.52399	2.37365	0.037856	0.501888
KCTD3	1.69346	6.51839	2.37154	0.0379953	0.501888
VPS35	0.692613	6.74757	2.37148	0.0379988	0.501888
FRMD6	2.02435	5.27859	2.37136	0.0380067	0.501888
CDH6	3.88645	4.60216	2.37079	0.0380444	0.501888
TNNI3	4.9468	-1.51761	2.37034	0.0380745	0.501888
FMN1	3.14133	0.533426	2.36973	0.0381151	0.501888
RIBC2	2.51277	0.309957	2.36857	0.0381921	0.501888
EPHA2	1.97876	6.33285	2.3683	0.0382097	0.501888
DYNLT3	1.33412	5.23124	2.36776	0.0382454	0.501888
CLDN4	3.21291	7.56354	2.36744	0.038267	0.501888
TMEM49	1.01097	7.50103	2.36739	0.0382706	0.501888
PGM3	1.40935	4.29442	2.36642	0.0383348	0.501888
FSTL3	1.82692	6.61851	2.36637	0.0383385	0.501888
SGK1	1.06024	6.00397	2.36619	0.0383504	0.501888
PLSCR4	1.28406	4.28692	2.36225	0.0386137	0.501888
SMARCA1	1.71665	5.41676	2.3611	0.0386914	0.501888
GAS2L3	3.64864	0.754072	2.35905	0.0388292	0.501888
DCBLD2	2.25976	5.97814	2.35851	0.0388659	0.501888
SYTL4	1.6978	3.77877	2.3585	0.0388666	0.501888
FOXQ1	3.73836	3.26776	2.35775	0.0389174	0.501888
CALR	0.919855	9.95454	2.35717	0.0389568	0.501888
ACADL	3.29988	-0.228933	2.35682	0.0389804	0.501888
RHPN2	2.57302	5.73151	2.35463	0.039129	0.501888
MYH14	4.68979	6.69882	2.35381	0.0391845	0.501888
SLC16A2	1.64436	4.21215	2.35371	0.0391914	0.501888
GPX2	4.58776	6.7029	2.35208	0.0393024	0.501888
KIF5A	3.98655	-2.27008	2.3499	0.0394518	0.501888
SCCPDH	1.24729	5.6515	2.34889	0.0395214	0.501888
LYPD6	2.82657	2.82869	2.34861	0.0395406	0.501888
FAM164C	1.77014	1.81098	2.34715	0.0396405	0.501888
KIDINS220	0.848231	6.01955	2.34671	0.0396711	0.501888
MAGIX	1.52898	2.54916	2.3454	0.0397619	0.501888
SOX13	1.28668	5.23345	2.34313	0.0399189	0.501888
ITGA3	2.24943	8.24322	2.34269	0.039949	0.501888
EXTL2	1.15061	3.79506	2.34238	0.0399705	0.501888
RAB25	2.89208	5.8779	2.342	0.0399968	0.501888
KIAA1244	2.66649	2.72236	2.34155	0.0400287	0.501888
SRP54	0.803853	5.61938	2.34142	0.0400374	0.501888
PCDHGB3	3.04948	-0.511691	2.34082	0.040079	0.501888
SLC25A4	0.956937	4.67196	2.3389	0.0402131	0.501888
EDN2	4.51831	0.865831	2.33723	0.0403298	0.501888
ENAH	1.7639	6.71848	2.33554	0.0404482	0.501888
ATL1	2.06526	2.23111	2.33552	0.0404496	0.501888
MYOF	2.18927	7.07505	2.33507	0.0404811	0.501888
C1orf198	1.15174	6.55526	2.33466	0.0405102	0.501888
FBXL20	1.10768	2.59497	2.334	0.0405566	0.501888
MIB1	1.05929	6.06398	2.33315	0.0406166	0.501888
UGT2B15	5.23784	3.9709	2.33157	0.0407282	0.501888
CTTN	1.50552	8.19553	2.33005	0.0408356	0.501888
MAGI3	1.41193	4.03169	2.32782	0.0409944	0.501888
COL16A1	1.03894	5.74607	2.32569	0.0411457	0.501888
C1orf130	2.45283	2.31862	2.32453	0.0412292	0.501888
SGEF	1.82622	2.56758	2.32307	0.0413334	0.501888
STARD13	1.78896	4.24192	2.32109	0.041476	0.501888
CES4	4.22398	-0.758933	2.32005	0.0415509	0.501888
PDGFC	2.16591	5.6555	2.31962	0.0415818	0.501888
ASAP2	1.41608	5.40453	2.31957	0.0415853	0.501888
CDC14B	1.18882	4.46719	2.31752	0.0417336	0.501888
LOC654433	2.75271	3.65214	2.31715	0.0417603	0.501888
PPL	3.62684	6.00498	2.31681	0.0417847	0.501888
ITPRIPL2	1.1422	6.2229	2.31605	0.0418403	0.501888
CDC73	0.876728	5.52598	2.3153	0.0418948	0.501888
PLIN2	1.09605	5.58819	2.31506	0.0419122	0.501888
ATP6AP2	0.713525	7.36325	2.31495	0.0419202	0.501888
CCDC109A	0.992821	4.98892	2.31491	0.0419231	0.501888
BAMBI	2.2367	5.28187	2.31346	0.0420282	0.501888
S100A11	1.40689	8.8956	2.31219	0.0421214	0.501888
FOLH1	1.91141	1.34862	2.31133	0.0421841	0.501888
VPS26A	0.676946	6.05625	2.31093	0.0422132	0.501888
AGAP1	1.57648	3.80962	2.30938	0.042327	0.501888
COL6A3	1.54392	8.58557	2.30917	0.0423424	0.501888
OCLN	4.07674	4.35603	2.30811	0.0424205	0.501888
DUSP6	1.11371	6.23516	2.30801	0.0424275	0.501888
ARHGAP21	1.29905	6.09059	2.30754	0.0424624	0.501888
IL8	4.62333	6.12511	2.30417	0.0427106	0.501888
MTCH2	0.737824	6.19852	2.30396	0.0427266	0.501888
ASAH2	2.7098	-2.22153	2.30351	0.0427602	0.501888
BDKRB2	1.85947	3.98092	2.30284	0.0428094	0.501888
MDFI	1.93464	4.48899	2.30237	0.0428441	0.501888
GEM	1.47477	4.68507	2.30211	0.0428638	0.501888
LOC220594	2.6505	2.15714	2.30142	0.0429153	0.501888
S100A10	1.55479	8.13219	2.30131	0.0429235	0.501888
HRH1	2.35908	2.58813	2.30092	0.0429519	0.501888
ANKRD9	1.4816	2.36616	2.30065	0.0429726	0.501888
TMEM145	3.39536	-1.91116	2.29992	0.0430265	0.501888
EIF2AK4	0.9535	5.72163	2.29968	0.043045	0.501888
TGFA	1.69642	5.34215	2.29705	0.0432416	0.501888
ACTN4	1.21359	9.49008	2.29615	0.0433087	0.501888
MAOA	1.55025	5.06648	2.29604	0.0433172	0.501888
GULP1	2.05085	4.05144	2.29598	0.0433218	0.501888
BGN	1.00503	9.03562	2.29557	0.0433527	0.501888
REST	1.87115	2.93259	2.29549	0.0433586	0.501888
FAM180A	2.83728	-0.0555649	2.29403	0.0434685	0.501888
KCNK15	2.72136	-0.810781	2.29365	0.0434969	0.501888
KRTCAP3	2.24672	4.95847	2.29355	0.0435045	0.501888
COL4A2	1.3269	9.26784	2.29155	0.0436551	0.503035
EPCAM	4.52124	7.22079	2.2893	0.0438258	0.504432
DNMBP	1.00381	5.29246	2.28716	0.0439888	0.505591
C2orf77	2.3382	1.36979	2.28398	0.0442317	0.506537
PCDHGA2	2.98687	-0.117149	2.28322	0.0442896	0.506537
PEX13	0.77729	5.10127	2.28134	0.0444342	0.506762
FAM131C	2.57172	-0.119366	2.28006	0.0445328	0.507041
PDIA5	0.941739	5.29248	2.2794	0.0445836	0.507041
SERPINE1	3.11485	8.05194	2.27801	0.0446913	0.50791
GLTPD2	4.1276	-2.15767	2.27747	0.0447324	0.508021
NTM	2.62476	3.29737	2.27438	0.0449723	0.509619
DRP2	2.3147	-0.163634	2.27426	0.044982	0.509619
PCDHB8	2.70427	1.10848	2.27411	0.0449933	0.509619
TCEA3	1.3617	4.41143	2.27285	0.0450916	0.509619
BMP2	2.65678	4.82173	2.27136	0.0452083	0.509619
LIF	2.24302	5.89786	2.27044	0.0452807	0.509619
MYO5B	1.40023	5.81486	2.26981	0.0453298	0.509619
SDC4	1.95289	8.38883	2.26803	0.0454692	0.509619
ESRP1	3.98179	5.34552	2.26607	0.0456239	0.509619
2022-09-11	1.15844	6.08509	2.2647	0.0457324	0.509619
SNAI1	1.2124	2.80112	2.26464	0.0457367	0.509619
C1orf210	3.52147	3.01247	2.26462	0.0457383	0.509619
NID2	1.34358	3.66788	2.26449	0.0457491	0.509619
ABHD12	0.631559	6.32079	2.26369	0.0458118	0.509619
PYGL	1.90334	5.20397	2.26324	0.0458478	0.509619
CLDN2	4.35234	4.12883	2.26246	0.0459099	0.509619
RASA1	0.947018	5.596	2.26244	0.045911	0.509619
SLC19A3	2.12864	1.94735	2.26128	0.0460036	0.509619
WDR72	4.29431	4.01428	2.2605	0.0460651	0.509953
NUDT15	1.20026	4.28248	2.25849	0.0462259	0.510911
KLK6	5.0785	0.465803	2.25824	0.0462461	0.510911
RASD1	2.66234	4.39987	2.25707	0.0463397	0.510968
SLC19A2	1.27059	4.17228	2.25699	0.0463457	0.510968
PACSIN2	0.957993	6.0751	2.25539	0.0464739	0.511716
PVRL2	1.4867	7.61323	2.25485	0.0465173	0.511716
FCHO2	0.994059	4.96887	2.25382	0.0466006	0.511716
IGF2AS	3.23348	-2.33247	2.25288	0.0466762	0.511716
C14orf105	4.46366	2.69672	2.25228	0.0467244	0.511716
PRRG1	1.82802	3.44076	2.2516	0.0467796	0.511716
SMPDL3B	2.24571	2.20745	2.24954	0.0469464	0.512714
EREG	5.652	1.30985	2.24797	0.0470739	0.513182
UNC5B	1.42376	5.52697	2.24773	0.0470934	0.513182
KIAA1543	1.93626	4.5606	2.24744	0.0471169	0.513182
SLC30A1	1.53235	3.3296	2.24707	0.0471473	0.513182
TYRP1	2.8286	-1.16476	2.24584	0.0472477	0.513929
CSNK2A1	0.993794	6.06733	2.245	0.047316	0.514328
CPB2	4.95249	3.20849	2.24375	0.0474181	0.514423
TMX1	0.829414	5.39591	2.24373	0.0474199	0.514423
RPS6KC1	0.985421	4.55069	2.24164	0.0475916	0.514437
PDIA3	0.911384	9.02784	2.24148	0.0476046	0.514437
IQUB	2.48694	-1.82312	2.24132	0.0476175	0.514437
SBF2	0.972665	4.93661	2.24069	0.0476696	0.514437
KIF1C	0.98	7.24654	2.24061	0.0476764	0.514437
MEX3D	1.40262	4.63933	2.23912	0.0477988	0.51501
SERPINA6	5.18393	4.01951	2.23845	0.0478543	0.51501
ZFHX3	1.084	5.05892	2.23755	0.0479289	0.51501
EPPK1	2.68694	4.49804	2.23652	0.0480138	0.515041
LRRTM4	3.16823	-2.89538	2.23622	0.0480394	0.515041
RALA	0.774983	6.02734	2.23533	0.0481133	0.515399
TCF7L2	1.17282	4.68963	2.23471	0.0481643	0.515606
FIBCD1	3.26755	0.399773	2.23193	0.0483962	0.516692
ENC1	1.34181	6.21288	2.23127	0.048451	0.516692
NAT8	3.68877	-0.139786	2.22959	0.0485921	0.516728
HIST2H2AA3	1.96324	5.27203	2.2291	0.0486328	0.516728
SERINC3	1.01236	6.73531	2.22908	0.0486347	0.516728
SYTL5	3.46516	0.44186	2.22775	0.0487463	0.516728
PHLDA2	2.41291	3.97876	2.22719	0.0487932	0.516728
PSMD1	0.684996	6.74646	2.22713	0.0487982	0.516728
ERI2	0.917289	3.76289	2.22679	0.0488269	0.516728
ALDH18A1	0.942603	6.50193	2.22538	0.0489461	0.516728
SIPA1L2	1.83896	4.66262	2.22482	0.0489934	0.516728
ERBB3	4.35699	6.99521	2.22452	0.0490191	0.516728
CTHRC1	2.20964	5.09943	2.22364	0.049093	0.516728
AGPS	0.926417	5.73162	2.22057	0.0493537	0.516728
CTF1	1.38379	2.61001	2.22038	0.0493702	0.516728
MIPOL1	2.02038	1.64048	2.22028	0.0493783	0.516728
DOCK7	1.33685	5.10104	2.21987	0.0494139	0.516728
MN1	2.27131	3.94807	2.2198	0.0494195	0.516728
HIST1H2BD	1.8783	4.04035	2.21927	0.0494644	0.516728
DSG1	3.29163	-2.80702	2.21906	0.0494829	0.516728
FGB	6.54775	7.20723	2.21785	0.0495857	0.516728
RAB1A	0.812494	7.40435	2.21759	0.0496085	0.516728
MOCOS	3.90608	2.3854	2.21688	0.0496688	0.516728
BPHL	1.16735	4.03323	2.21523	0.0498108	0.516728
MAPK8	1.41276	3.00996	2.21501	0.0498292	0.516728
NR0B2	4.18124	1.61419	2.21401	0.0499156	0.516963
C19orf59	3.02629	-0.511969	2.2128	0.0500195	0.517543
EFCAB4A	1.53888	4.69268	2.21262	0.0500354	0.517543
SPAG16	0.930671	4.4595	2.21197	0.0500914	0.517792
GALNT4	1.73407	5.22099	2.21116	0.0501609	0.517886
LEFTY1	3.50423	1.89507	2.21087	0.0501865	0.517886
ECT2	1.8718	5.71448	2.21006	0.0502567	0.517886
ELL2	0.897136	5.49596	2.2096	0.0502964	0.517886
TNKS1BP1	1.08322	7.70438	2.20956	0.0502998	0.517886
AADAT	1.42677	1.79393	2.20928	0.0503239	0.517886
F2RL2	2.6696	0.979876	2.20877	0.050368	0.518012
RGNEF	2.43002	4.32882	2.20801	0.0504345	0.518039
PDP2	1.30701	2.12271	2.206	0.0506095	0.518785
GIPC2	1.93081	2.71597	2.2057	0.050635	0.518785
SPATA18	1.54641	3.08934	2.20195	0.0509632	0.521104
KRT18	2.88835	10.42	2.20149	0.0510039	0.521104
PTP4A1	1.79659	8.3344	2.20128	0.0510219	0.521104
BAG3	0.874913	5.51375	2.20069	0.0510742	0.521311
KLF10	1.21372	5.84829	2.19943	0.0511854	0.522116
C9orf64	0.886945	4.06677	2.19826	0.0512879	0.522506
FAM160A1	2.41674	0.69718	2.19469	0.0516043	0.524388
PPAPDC1A	2.6426	0.742816	2.19336	0.0517226	0.524957
TMEM189	0.825005	6.19629	2.19259	0.0517913	0.525155
RPE	0.871156	5.08679	2.19022	0.0520028	0.526156
SLC6A8	1.88755	5.18861	2.18981	0.0520396	0.5262
PVR	2.00959	6.41057	2.18919	0.0520955	0.526437
SFRP5	3.94499	4.52618	2.18734	0.052261	0.526862
PAQR4	1.64994	5.36342	2.18408	0.0525552	0.528821
KIAA1804	2.3285	4.6261	2.18391	0.0525706	0.528821
TSHZ2	2.01045	2.06778	2.18367	0.0525921	0.528821
IARS2	1.04322	7.1843	2.18263	0.0526869	0.529447
HIST1H1C	2.36867	5.5521	2.17967	0.052955	0.530794
VSIG2	3.85451	2.43314	2.17768	0.0531369	0.531337
WDR31	2.79582	-0.0477606	2.17281	0.0535838	0.532807
ITGB5	2.22229	7.54296	2.17174	0.0536822	0.532807
IER3	1.38192	6.89087	2.17137	0.0537162	0.532807
NUCB2	0.978515	5.7294	2.17107	0.0537436	0.532807
KIF1B	0.776139	5.27584	2.16942	0.0538971	0.533802
HIST1H2BJ	3.23126	-0.349035	2.1683	0.0540004	0.533802
CRTAC1	1.67239	1.85699	2.16792	0.0540358	0.533802
PTTG1IP	1.00767	8.43669	2.16747	0.0540771	0.533802
HNF4G	4.13057	3.20057	2.16641	0.0541758	0.533802
TMEM59L	2.70675	-0.837342	2.16578	0.054235	0.533802
FLJ22536	2.41963	0.524407	2.16516	0.0542929	0.533802
CTAGE1	2.33417	-1.65756	2.16465	0.0543404	0.533802
AVPI1	1.2536	3.69474	2.16463	0.0543422	0.533802
OGDHL	3.34895	2.46483	2.16429	0.0543733	0.533802
MINPP1	0.846317	4.62194	2.16409	0.0543926	0.533802
CDS1	2.50775	3.82896	2.16395	0.0544053	0.533802
CLPB	1.02147	3.53793	2.16311	0.0544841	0.533802
CYP19A1	2.77377	-1.585	2.16272	0.0545207	0.533802
P2RY2	2.46632	1.60425	2.16257	0.0545347	0.533802
KIAA1984	2.53148	-0.0392802	2.16166	0.0546202	0.533986
ITGA1	1.36092	4.89971	2.16027	0.0547504	0.534302
TMEFF1	1.5187	1.65028	2.15724	0.0550356	0.535376
LRRC59	1.05578	7.7266	2.15714	0.0550455	0.535376
SHROOM1	1.64936	4.46405	2.15596	0.0551567	0.535765
MEST	2.17931	5.33981	2.15586	0.0551661	0.535765
LRP1	1.59569	7.86325	2.15449	0.0552964	0.535765
FOSL1	3.82541	3.22057	2.15223	0.0555111	0.536047
HAPLN4	2.69222	-1.57452	2.1521	0.0555238	0.536047
ARHGEF11	0.976276	5.90503	2.15121	0.0556081	0.536128
ARCN1	0.69905	7.50771	2.15097	0.0556312	0.536128
PSD3	1.18784	4.93432	2.1504	0.0556859	0.536136
ANO10	0.957863	4.58965	2.1502	0.0557051	0.536136
SORD	1.49268	4.28228	2.14881	0.0558382	0.536136
DSP	2.7092	8.09507	2.14834	0.055883	0.536136
TEX2	1.01859	5.41919	2.14811	0.0559045	0.536136
SERPINB5	6.1742	-0.575837	2.14807	0.0559092	0.536136
MUM1L1	3.1254	0.581645	2.14779	0.0559355	0.536136
RAB17	2.88412	4.71958	2.14746	0.0559672	0.536136
KDM5B	1.02618	6.38743	2.14738	0.0559751	0.536136
PAQR5	3.32242	4.78756	2.14717	0.0559955	0.536136
NGEF	3.97523	3.62361	2.14564	0.0561418	0.536904
LOC100216001	4.42677	-0.216164	2.14444	0.0562575	0.536959
ARHGEF17	0.835738	5.74053	2.14421	0.05628	0.536959
TANC1	1.05027	5.14898	2.14362	0.0563375	0.537193
HSD17B2	5.31339	4.64513	2.14283	0.0564138	0.537268
FBXL2	2.25334	2.32132	2.14251	0.0564448	0.537268
FAM188B	1.45291	3.75769	2.14148	0.056544	0.537897
DMRTA1	1.3165	1.75491	2.14075	0.0566153	0.537945
PLEKHG6	2.75429	3.52196	2.13927	0.0567589	0.538702
FGG	6.18723	7.61653	2.13924	0.0567614	0.538702
SPACA4	3.39511	-2.72101	2.1379	0.0568923	0.538703
AMBP	5.14133	5.83951	2.13783	0.0568992	0.538703
NFE2L2	0.728106	6.78535	2.1372	0.0569606	0.538703
RTKN	1.53728	5.847	2.13662	0.0570172	0.538848
BTBD10	0.874713	5.05899	2.13507	0.0571691	0.53973
GLUD1	0.681491	7.15432	2.13314	0.0573586	0.540554
SEZ6L2	2.79909	5.69198	2.13247	0.0574237	0.540554
ATP1A1	1.55029	10.5079	2.1315	0.0575192	0.540554
ARG2	1.39413	2.49832	2.13147	0.0575228	0.540554
APCS	5.76982	6.12076	2.131	0.0575693	0.540678
NOMO1	0.794111	7.16654	2.13025	0.0576429	0.54075
TDRD5	3.97235	-1.76862	2.13005	0.0576623	0.54075
IRX5	2.45045	-0.842652	2.1299	0.0576769	0.54075
C7orf51	2.11062	0.647337	2.12868	0.0577984	0.541295
SESN2	1.29323	4.77746	2.12773	0.0578926	0.541295
TMEM185B	0.872263	4.54738	2.12685	0.0579798	0.541295
YIPF6	1.25638	3.54517	2.12627	0.0580368	0.541295
STXBP1	1.49931	4.31778	2.12548	0.0581159	0.541426
DENND2C	1.49587	0.41819	2.12493	0.05817	0.541574
BEND7	1.43862	3.80333	2.12465	0.0581986	0.541574
TRNP1	2.32462	5.01092	2.12377	0.0582865	0.541631
VWA1	0.928428	6.9765	2.12341	0.0583221	0.541631
DIRAS2	2.93097	-0.0830343	2.12273	0.0583899	0.541698
USP14	0.78166	5.93285	2.12207	0.0584554	0.541698
CLTCL1	1.81126	2.10213	2.12205	0.0584582	0.541698
PCDHGA4	2.66357	-0.262125	2.12068	0.0585954	0.541849
UEVLD	1.26524	3.23761	2.11818	0.0588459	0.543186
TPI1	0.896343	8.9745	2.11725	0.0589402	0.543186
KDELC2	0.973343	5.18239	2.11724	0.0589408	0.543186
ZSWIM6	0.958312	4.14908	2.11524	0.0591427	0.544351
RAB11FIP5	1.09742	5.71046	2.11522	0.0591448	0.544351
FUT11	1.19171	3.05407	2.11499	0.0591679	0.544351
CHMP4C	2.00986	4.45397	2.11403	0.0592657	0.544634
CATSPERB	1.88894	0.696982	2.11309	0.0593608	0.545199
PAEP	3.85683	-1.17558	2.11253	0.0594174	0.54541
LTBR	1.22203	7.23094	2.11213	0.0594585	0.545479
ACLY	0.806704	7.54993	2.1117	0.0595026	0.545575
AGTR1	2.67912	2.24505	2.10958	0.0597179	0.546435
BSPRY	2.004	3.38751	2.10946	0.0597311	0.546435
C4BPA	3.46551	4.24395	2.10789	0.059891	0.546582
FAM114A1	1.85161	4.54258	2.10763	0.0599182	0.546582
ARMC9	1.39374	3.43011	2.10704	0.059978	0.546582
EXT2	0.917085	6.12292	2.10625	0.060059	0.546582
MRC2	1.26264	6.12174	2.10595	0.0600899	0.546582
RTN3	0.994031	7.31099	2.10568	0.0601176	0.546582
EARS2	0.718961	4.92559	2.10484	0.060204	0.54674
CDHR5	3.8611	2.17212	2.10417	0.0602732	0.54674
LIMS1	1.55631	3.53321	2.10389	0.0603025	0.54674
FNDC3B	1.6672	6.72296	2.10108	0.0605921	0.548044
RBBP9	0.820337	4.47733	2.09975	0.0607303	0.548044
PFKFB4	1.36508	2.42566	2.09967	0.0607387	0.548044
DOK4	1.42741	5.69587	2.09945	0.0607616	0.548044
ZBTB41	1.0238	5.04335	2.09914	0.060793	0.548044
SLC2A13	1.38935	3.30563	2.09882	0.0608266	0.548044
MARVELD3	3.17208	3.58579	2.09857	0.0608525	0.548044
LDLR	1.83407	6.80849	2.09783	0.0609299	0.548374
CGB	3.81385	-1.8619	2.09757	0.0609567	0.548374
SERTAD4	2.77774	-1.25069	2.09509	0.0612152	0.54952
HAS2	2.47258	2.12972	2.09437	0.0612909	0.549749
SERINC2	2.15003	7.61744	2.09324	0.0614096	0.550009
ARSE	4.3908	3.83006	2.09234	0.0615039	0.550246
TRIM15	3.91123	2.58766	2.09198	0.0615417	0.550281
SLCO1B3	4.70581	0.176847	2.09052	0.0616947	0.550714
TUBBP5	2.97754	-0.0976593	2.09038	0.0617097	0.550714
SCAMP1	0.90646	5.26134	2.09029	0.0617192	0.550714
APOH	5.1648	3.24915	2.08949	0.061804	0.550805
ZNF281	2.10382	4.40146	2.08893	0.0618631	0.550834
ETS2	0.639325	6.8476	2.08881	0.061875	0.550834
LMO7	1.794	6.11936	2.08772	0.0619903	0.551558
ZFYVE9	1.0647	4.06218	2.0871	0.0620563	0.551842
CD151	1.6256	8.70001	2.08542	0.0622339	0.552555
SERAC1	1.01508	3.37856	2.08479	0.0623014	0.552555
SGK2	2.31404	3.00178	2.08442	0.0623408	0.552555
C14orf79	0.990242	3.60246	2.08309	0.0624818	0.55295
DHRS2	3.81787	-0.19768	2.08282	0.0625111	0.55295
C14orf174	2.33886	-0.0929138	2.08174	0.0626263	0.55295
IDE	1.12721	4.36917	2.08117	0.0626875	0.55295
ZAK	1.28801	6.17618	2.07951	0.0628646	0.55295
GC	5.46488	6.23826	2.07912	0.0629067	0.55295
ABCA13	3.80953	-1.58272	2.07814	0.063012	0.55295
CTBP2	1.11572	6.04837	2.07796	0.0630309	0.55295
CREB5	1.77775	3.46497	2.07754	0.063076	0.55295
HIST2H2BE	1.9936	4.83467	2.07731	0.0631008	0.55295
STARD10	1.2839	6.76752	2.0746	0.0633931	0.554665
LSR	1.64987	8.12106	2.07391	0.0634674	0.554665
CD9	1.83788	6.60291	2.07243	0.0636281	0.555688
FTO	0.589296	5.43819	2.0722	0.0636529	0.555688
CCND1	2.36702	8.3488	2.0705	0.0638377	0.556457
S100P	5.68091	1.66216	2.07043	0.0638449	0.556457
XRN2	0.67798	6.64199	2.07013	0.0638782	0.556457
PROM1	5.02659	5.37421	2.06914	0.0639853	0.556792
DNAJC12	2.40817	2.39228	2.06809	0.0641003	0.556943
CLDN10	4.80208	5.07474	2.06763	0.0641504	0.556943
MRPL13	0.901945	5.02783	2.0676	0.0641544	0.556943
ITGB3	2.38067	2.22792	2.06746	0.0641695	0.556943
ZNRF1	0.934702	4.46617	2.06707	0.0642123	0.556943
C8orf47	2.82068	4.0238	2.06703	0.0642163	0.556943
ANKRD56	3.48811	1.2474	2.06618	0.0643097	0.557121
MTFR1	0.945202	4.41273	2.06515	0.0644219	0.557529
IRF6	2.22414	4.00117	2.06427	0.064519	0.557529
PMEPA1	1.98582	8.59217	2.06412	0.0645357	0.557529
METRN	1.45819	4.47702	2.06409	0.0645389	0.557529
HSPH1	0.774881	7.10097	2.06114	0.0648637	0.557529
TM9SF1	0.870477	6.30631	2.06085	0.064896	0.557529
FRMD4B	0.852293	4.5318	2.06072	0.0649096	0.557529
RIPK4	3.13484	4.35446	2.06055	0.0649288	0.557529
MPV17L	3.44579	1.26207	2.05944	0.0650515	0.557652
B3GNT5	2.15769	4.41734	2.05939	0.0650567	0.557652
GGN	2.06632	-1.14724	2.05717	0.0653031	0.558231
ULBP2	2.66862	-0.00817574	2.05668	0.0653579	0.558231
KRT34	3.1793	-2.89208	2.0562	0.0654114	0.558231
LRP5	1.90569	6.85854	2.05563	0.0654748	0.558231
DARS2	1.08692	4.87653	2.05423	0.065631	0.558231
ALB	5.69025	7.87523	2.05346	0.0657168	0.558231
GALNS	0.920481	4.75092	2.0524	0.0658354	0.558231
GAS2L1	1.12101	5.12451	2.05036	0.0660641	0.558231
PPP1R16A	0.870749	5.76831	2.05015	0.0660878	0.558231
KRAS	0.734621	5.69164	2.04996	0.0661094	0.558231
CHMP1B	0.716127	6.78091	2.0493	0.0661835	0.558231
2022-03-05	0.704704	5.16021	2.04901	0.0662158	0.558231
PTCD2	1.09065	2.08668	2.04838	0.0662873	0.558231
RAG1AP1	0.697972	5.90618	2.04816	0.0663116	0.558231
FAM27C	2.17009	-0.00401338	2.04815	0.0663127	0.558231
CREB3L3	3.56277	1.15619	2.04776	0.0663571	0.558231
ITGBL1	2.70985	3.16193	2.04736	0.0664022	0.558231
DAG1	1.06896	7.20318	2.04652	0.0664974	0.558231
PEG10	1.94427	3.89636	2.04556	0.0666055	0.558231
SHH	3.0401	0.2744	2.04556	0.066606	0.558231
GATA6	1.17062	4.54058	2.04481	0.0666902	0.558231
LARP1B	0.974984	4.22243	2.04444	0.0667321	0.558231
NBPF9	0.881888	3.57254	2.04237	0.0669682	0.558231
LOC284441	1.43918	1.42189	2.04186	0.0670255	0.558231
DOCK6	0.716349	5.72276	2.04162	0.0670534	0.558231
KRT6C	4.21141	-1.2849	2.04161	0.0670547	0.558231
OPLAH	1.97601	4.66505	2.04101	0.0671226	0.558231
PPP1R9A	1.78894	4.30803	2.04081	0.0671456	0.558231
ITFG3	0.695777	6.91983	2.04067	0.0671612	0.558231
CMBL	3.12293	3.95181	2.03965	0.0672777	0.558231
KLF7	1.285	2.54147	2.0396	0.0672836	0.558231
TM4SF4	6.32325	6.94241	2.03945	0.0673014	0.558231
PTPN12	0.854748	6.77756	2.03902	0.0673496	0.558231
VIL1	5.13673	4.35531	2.03751	0.0675234	0.559052
KIAA1549	2.00582	3.41031	2.03696	0.0675864	0.559052
SCG5	2.79094	2.45461	2.03555	0.067748	0.559818
YWHAG	0.901273	7.74773	2.03393	0.0679346	0.560398
GSTO2	2.44777	1.74232	2.0323	0.0681231	0.560398
PCDHGB4	2.4405	0.548367	2.03145	0.0682213	0.560398
TRIB3	1.35677	5.95496	2.03122	0.0682476	0.560398
WWTR1	2.32626	4.901	2.03099	0.0682749	0.560398
PIAS3	0.654755	5.31811	2.03076	0.0683008	0.560398
LATS2	1.22483	4.92649	2.03076	0.0683017	0.560398
TMEM65	0.999032	4.70082	2.02948	0.0684501	0.561061
EPS8	1.71305	6.69615	2.02927	0.0684741	0.561061
LIMS3	2.17981	-1.00901	2.02886	0.0685224	0.561061
CACNB3	1.20255	4.34579	2.02814	0.0686058	0.561061
TAT	4.4476	1.34202	2.02765	0.0686625	0.561061
GPRC5C	1.39533	5.66478	2.02731	0.0687023	0.561061
RPRD1A	0.808635	5.82391	2.02709	0.0687282	0.561061
ROCK2	1.62155	4.74234	2.02656	0.0687899	0.561282
KHK	1.45952	3.66994	2.02564	0.0688974	0.56179
DDX21	1.17114	6.33959	2.02544	0.0689213	0.56179
HSP90AB2P	1.5185	0.546571	2.02503	0.0689692	0.561898
SSR3	0.914103	7.49325	2.02439	0.0690432	0.561961
TMC4	2.37303	6.34284	2.02205	0.0693181	0.561961
TMEM141	0.800405	5.55155	2.02154	0.0693777	0.562122
EPHB4	1.35958	6.81197	2.02072	0.0694746	0.562626
PKP2	1.3523	4.27338	2.02018	0.069538	0.562859
CDKL1	1.78414	-0.0203691	2.01909	0.0696664	0.563617
MAST2	0.706558	5.95398	2.01682	0.0699361	0.56476
KLF3	0.980845	6.21737	2.01608	0.0700232	0.564835
TMEM125	2.97869	3.29129	2.0159	0.0700448	0.564835
INHA	3.08868	1.41873	2.01438	0.0702259	0.564835
DAD1	0.608327	7.03208	2.0142	0.0702471	0.564835
FAM83B	3.13658	1.73727	2.01418	0.0702493	0.564835
SLC24A3	1.50211	3.29891	2.01401	0.0702694	0.564835
RNASE4	1.05364	5.65044	2.01296	0.0703945	0.565561
XIRP1	3.2525	-0.549973	2.01247	0.0704533	0.565648
GPR98	1.9297	-0.803292	2.01184	0.0705282	0.565648
PDGFA	1.03119	5.12673	2.01053	0.0706855	0.565698
AADAC	4.18368	2.00494	2.01044	0.0706963	0.565698
PRKAB2	0.815456	4.92	2.00894	0.0708757	0.566387
RTL1	3.82565	-1.8681	2.00889	0.0708813	0.566387
C3orf55	3.12426	-0.913783	2.0068	0.0711329	0.567838
P4HB	0.962207	10.469	2.00595	0.071235	0.568094
PTPRG	2.08493	4.53955	2.00501	0.0713487	0.568352
PIK3C2G	3.36755	-0.764901	2.00318	0.0715696	0.568352
RAPGEF2	0.810265	4.93888	2.00299	0.0715928	0.568352
AGRN	2.07687	9.13553	2.00279	0.0716175	0.568352
DDR1	1.34511	7.92549	2.00186	0.0717301	0.568757
TNFRSF12A	2.76522	6.85457	1.99916	0.0720588	0.569959
FOLR1	4.02962	1.25147	1.99811	0.0721862	0.570633
LOC55908	4.04912	-1.4066	1.99678	0.0723494	0.571089
DHX32	0.996492	5.46034	1.99525	0.0725364	0.571727
PAFAH1B2	1.32408	4.19523	1.99497	0.0725712	0.571727
RRP12	0.822395	5.77833	1.99449	0.0726304	0.571904
PTPRN	4.24976	-1.54837	1.99284	0.0728334	0.572101
PHLDA1	1.14118	6.86201	1.99049	0.0731226	0.572459
ZNF704	1.95218	2.45569	1.98829	0.0733953	0.57342
RDX	1.12222	5.97834	1.98811	0.0734182	0.57342
NRCAM	1.99752	2.99316	1.988	0.0734318	0.57342
COL10A1	3.87526	3.75681	1.98748	0.0734954	0.573441
ARF4	1.0551	7.54769	1.98646	0.0736221	0.573886
SLC35F5	1.09287	5.05883	1.98612	0.0736644	0.573931
BTC	2.70163	-0.691284	1.98546	0.0737469	0.574016
UPK1B	3.9097	-0.634925	1.98473	0.0738381	0.574016
DNAJB11	0.824052	6.59974	1.98442	0.073877	0.574016
TTC8	0.982633	3.89856	1.98377	0.0739581	0.574016
AQP9	2.9744	2.16717	1.98296	0.0740598	0.574164
PPP1R3C	2.32956	2.73489	1.98273	0.0740876	0.574164
DIXDC1	1.34926	3.72231	1.98179	0.0742057	0.574164
FAM83F	2.47319	1.16387	1.98134	0.0742627	0.574164
PGK1	1.06337	9.1034	1.98115	0.0742859	0.574164
HEXB	0.832265	6.63197	1.98107	0.0742957	0.574164
ARMCX3	0.754988	6.24186	1.98073	0.0743392	0.574227
CMTM8	1.05832	2.40059	1.9782	0.0746572	0.575415
C11orf52	2.68284	3.54177	1.97785	0.0747014	0.575415
ENTPD8	2.66924	1.89583	1.97732	0.0747678	0.575415
CMYA5	2.50698	0.933075	1.97681	0.074832	0.575415
CAV2	1.91079	6.51037	1.9767	0.0748456	0.575415
ASPH	1.88437	7.73762	1.9765	0.0748719	0.575415
TMLHE	0.881837	2.9921	1.97641	0.0748822	0.575415
C4orf36	1.96397	-1.49935	1.97623	0.0749058	0.575415
MIA2	3.39191	1.51525	1.97499	0.0750628	0.575415
TST	1.51727	6.39839	1.97479	0.0750879	0.575415
PCDHGB6	1.9826	1.72256	1.97369	0.0752277	0.575415
ENPEP	1.44597	2.74017	1.97339	0.0752649	0.575415
USP46	0.87185	3.77516	1.97333	0.0752731	0.575415
NAE1	0.664326	5.33145	1.97224	0.075412	0.575418
VKORC1L1	0.953736	5.58928	1.97118	0.0755469	0.575418
GOLGA5	0.712641	5.88951	1.9711	0.0755571	0.575418
LOX	1.58343	3.68495	1.96959	0.075749	0.575799
SCN2A	2.63906	-0.993937	1.96859	0.0758776	0.575814
RFK	1.2123	5.19564	1.9681	0.0759399	0.575814
SLC27A4	0.771181	5.15241	1.96726	0.0760472	0.575814
CASZ1	1.3586	4.36577	1.96661	0.0761305	0.575814
DOCK5	2.04395	4.4419	1.96588	0.0762242	0.575814
SLC35A2	1.01951	5.91389	1.96526	0.0763046	0.575814
NAGS	1.64426	1.46804	1.96519	0.0763129	0.575814
PSORS1C2	2.64976	-1.09818	1.96518	0.0763153	0.575814
APCDD1L	5.64124	0.236052	1.96489	0.0763518	0.575814
PPARGC1A	2.75877	3.7166	1.96377	0.076496	0.575814
MGST2	0.991919	5.05115	1.96372	0.0765028	0.575814
NUMBL	0.826197	4.52962	1.96313	0.0765787	0.575814
OLFM4	4.64492	2.41987	1.96262	0.0766446	0.575814
ARL15	0.901635	3.05782	1.96251	0.076659	0.575814
LOC100128292	1.87581	-0.951289	1.96232	0.0766833	0.575814
NES	1.59777	6.47736	1.96221	0.0766973	0.575814
EXOC6B	1.58706	2.56537	1.96165	0.0767703	0.575814
FKBP7	1.2596	3.03494	1.96048	0.0769215	0.576026
ANKRD50	1.24766	4.37243	1.96037	0.076936	0.576026
PELO	0.781954	4.93111	1.96017	0.076962	0.576026
CRY1	0.73732	4.05679	1.95931	0.0770731	0.576026
GDF15	2.7765	6.10072	1.95899	0.077115	0.576026
ST5	0.84636	6.18294	1.95895	0.0771208	0.576026
SLC39A11	0.971811	5.12564	1.95863	0.0771621	0.576026
GPR37L1	2.37027	-1.31604	1.95835	0.0771986	0.576026
PPME1	0.716663	5.6883	1.95773	0.077279	0.576283
SERPINB2	4.09225	-1.15158	1.95666	0.0774188	0.576283
MICAL2	1.55224	6.30619	1.95645	0.0774453	0.576283
NGFRAP1	0.820666	6.35744	1.95563	0.0775527	0.576283
MALL	2.41048	5.38752	1.95504	0.0776298	0.576592
C6orf132	2.01021	2.56778	1.95415	0.0777467	0.577149
CYB561	1.29121	6.71078	1.95268	0.077939	0.577312
PYCR1	1.77129	5.83468	1.95267	0.0779401	0.577312
PPIC	1.17899	5.83378	1.952	0.0780284	0.577629
POMT2	0.87027	4.5852	1.9518	0.0780542	0.577629
SLC17A4	3.95841	1.93219	1.94711	0.0786725	0.5801
STC2	1.0193	3.94085	1.94709	0.0786749	0.5801
MYH10	1.00606	5.53147	1.94694	0.0786947	0.5801
RALBP1	0.663915	6.5753	1.94678	0.078717	0.5801
TMEM82	3.21113	-2.06294	1.94649	0.0787553	0.5801
RTN2	1.85982	3.74136	1.94568	0.0788625	0.5801
GTF2H2	2.68	1.75638	1.94567	0.0788637	0.5801
LOC441208	1.94315	0.630606	1.94504	0.0789473	0.5801
KIF16B	0.832399	3.85642	1.94438	0.0790352	0.5801
C1orf172	1.1354	3.40172	1.94419	0.0790606	0.5801
PI3	3.97838	3.4572	1.94397	0.0790889	0.5801
RHOV	2.49567	4.46493	1.9436	0.0791386	0.5801
NEDD4L	1.05299	5.46361	1.94289	0.0792331	0.580339
TNFSF15	3.03124	0.0836431	1.94258	0.0792749	0.580339
NAMPT	1.45853	7.0053	1.9419	0.0793653	0.580339
DNAJB13	2.07171	-1.61739	1.94185	0.0793724	0.580339
SPSB1	0.811357	5.69162	1.9412	0.0794582	0.580339
HAS2AS	2.51938	-2.08473	1.94012	0.079603	0.580339
MLLT11	1.72316	3.06441	1.93971	0.0796583	0.580339
SGMS2	2.48185	4.27683	1.93964	0.0796676	0.580339
IL22RA1	3.97885	2.42562	1.93955	0.0796787	0.580339
KCNS1	3.12885	-0.0843428	1.93912	0.0797362	0.580339
SLC39A6	1.25301	6.54743	1.9375	0.079954	0.580339
STK3	1.08311	4.40367	1.93732	0.0799788	0.580339
ZFYVE16	0.854357	5.22799	1.93708	0.0800113	0.580339
RNF103	0.839629	5.90282	1.93705	0.0800144	0.580339
WIF1	5.39338	0.436421	1.93673	0.0800574	0.580339
MPST	0.954732	6.74087	1.93667	0.0800652	0.580339
INTS7	0.741682	4.51183	1.93597	0.0801606	0.580511
OSBP2	1.40051	3.18615	1.93586	0.0801744	0.580511
ESPNP	2.2961	-2.17731	1.93566	0.0802021	0.580511
SERINC5	2.13249	2.60037	1.9345	0.080358	0.580511
DLK1	5.42719	-0.253459	1.93438	0.0803738	0.580511
DYDC2	3.26914	-1.21188	1.93299	0.0805621	0.580628
HSBP1	0.718244	6.80202	1.93272	0.0805985	0.580628
CDCP1	2.42043	6.00043	1.9322	0.0806694	0.580628
LRAT	2.27833	0.67175	1.93191	0.080708	0.580628
YIPF4	0.594523	5.00344	1.93186	0.080715	0.580628
MUT	0.837951	4.95444	1.93143	0.0807743	0.580628
RALB	0.814552	6.15849	1.93108	0.0808207	0.580628
KLB	2.98863	-0.576964	1.93038	0.080916	0.580927
MYO5C	1.40984	5.47563	1.93025	0.0809339	0.580927
CRAT	0.86972	5.5571	1.92841	0.0811842	0.581394
MICALCL	2.26159	-0.193495	1.92762	0.0812912	0.581394
IFT88	0.704825	3.76189	1.92741	0.0813201	0.581394
ABCC6P2	2.75071	-0.517919	1.92706	0.0813689	0.581478
RSPRY1	1.02975	4.3336	1.925	0.0816495	0.582755
IFITM3	0.976259	9.31674	1.92496	0.0816554	0.582755
C9orf129	1.56228	1.58549	1.92389	0.0818021	0.583056
SLC22A4	2.0386	1.26155	1.92311	0.0819089	0.583202
FBN1	1.40487	6.03166	1.92221	0.0820325	0.583298
BCHE	2.69482	1.46292	1.92202	0.0820587	0.583298
POF1B	2.05789	4.85482	1.92132	0.0821551	0.583298
LIMS3-LOC440895	2.62131	2.18433	1.9211	0.0821859	0.583298
CLDN1	3.12124	8.07779	1.9202	0.0823103	0.583298
LOC100131726	3.26655	-2.82823	1.92008	0.0823273	0.583298
ABL2	0.760442	5.51153	1.9198	0.0823658	0.583298
PLS1	2.93161	4.96923	1.91957	0.0823974	0.583298
ANKRD43	1.64953	0.108927	1.9194	0.0824205	0.583298
RAC3	1.50205	2.15421	1.91796	0.08262	0.583298
CLCF1	1.00298	5.08672	1.91793	0.0826241	0.583298
GATSL1	2.37093	-0.691726	1.9172	0.0827249	0.583298
PRKAA2	1.9952	3.19807	1.91704	0.0827474	0.583298
PARD3	2.08448	5.53924	1.9168	0.0827813	0.583298
RASEF	3.54563	2.28349	1.91675	0.0827882	0.583298
PEMT	0.856889	3.83302	1.91657	0.082813	0.583298
MAL2	2.9525	7.20481	1.91648	0.0828245	0.583298
AGT	4.02376	7.58158	1.91504	0.083026	0.583298
PTK7	1.54247	6.34282	1.91502	0.0830276	0.583298
TBCE	0.954804	4.38158	1.91448	0.0831031	0.583298
RAB6A	0.768807	7.14098	1.91438	0.0831176	0.583298
C10orf82	3.0004	-3.03041	1.91372	0.0832089	0.583298
KPNA7	2.66045	-0.361752	1.91329	0.0832689	0.583298
OR10Q1	2.87259	-3.13061	1.91216	0.0834274	0.583848
MXRA5	1.75333	5.46789	1.91181	0.0834752	0.583931
RUSC1	0.688765	5.58602	1.9111	0.0835749	0.584283
NINL	0.940533	4.7064	1.91058	0.083648	0.584283
LAMP2	1.22953	8.19665	1.91034	0.0836818	0.584283
SQLE	0.942381	5.48478	1.91011	0.0837146	0.584283
GPR161	1.70084	2.29838	1.90903	0.0838654	0.584283
IDH1	1.225	7.09313	1.90901	0.0838681	0.584283
TJP2	1.27314	6.47294	1.90863	0.0839216	0.584283
S100A2	2.85691	1.24466	1.90766	0.0840581	0.584481
DCUN1D3	0.776469	3.24628	1.90699	0.0841521	0.584876
MAGI1	1.41883	4.40774	1.90593	0.0843023	0.584876
CDK8	1.05941	3.05536	1.90552	0.08436	0.584876
LOC646851	1.79234	2.12276	1.9049	0.0844476	0.584876
C13orf29	1.68653	1.09471	1.90458	0.0844925	0.584876
ACVR2A	0.938775	3.89196	1.90374	0.0846116	0.585092
MMP10	3.29533	0.040152	1.90331	0.0846728	0.585092
SULT2B1	4.21338	1.52528	1.90316	0.0846934	0.585092
PHLDA3	1.04906	6.31517	1.90229	0.0848169	0.585288
ROCK1	0.610287	6.02957	1.90202	0.0848555	0.585288
WNK2	2.85075	5.55431	1.90143	0.0849399	0.585288
NUP62CL	1.63796	1.13517	1.90124	0.0849669	0.585288
HIST1H3E	2.01645	1.45132	1.9009	0.0850143	0.585288
RBM41	1.01283	3.06533	1.90035	0.0850924	0.585288
PVRL4	3.12358	4.53248	1.90029	0.0851018	0.585288
PCYOX1	0.883045	6.47524	1.90024	0.0851091	0.585288
SLC31A1	1.07726	5.408	1.89996	0.0851478	0.585288
STX1A	1.84839	3.51435	1.89908	0.0852736	0.585578
DHX29	0.784596	5.29917	1.899	0.0852845	0.585578
ALDH1L2	1.25631	1.85776	1.89768	0.0854742	0.585578
TFPI	1.59315	5.90595	1.89725	0.0855346	0.585578
FOXF2	2.24321	1.45489	1.89714	0.0855506	0.585578
TMEM208	0.541104	5.73057	1.89707	0.0855603	0.585578
HNF1B	3.85852	5.51937	1.89593	0.0857244	0.585578
NT5DC2	0.949339	5.6171	1.89524	0.0858235	0.585578
UBTD1	0.77531	3.77186	1.89519	0.08583	0.585578
TFAP2A	3.48342	3.15856	1.89488	0.0858753	0.585578
HIBCH	0.750201	4.43396	1.89404	0.0859954	0.585578
SDHC	0.705308	6.40303	1.89372	0.0860415	0.585578
CST2	2.89342	0.404509	1.89346	0.086079	0.585578
ITGA6	1.24036	6.71862	1.89337	0.0860921	0.585578
FAM47E	2.03976	1.08041	1.89137	0.08638	0.586262
CYP51A1	1.19264	6.62079	1.89137	0.0863803	0.586262
HES1	1.24073	5.59474	1.89117	0.0864095	0.586262
PCDHGC5	2.71182	-0.433699	1.88953	0.0866467	0.58712
PDF	0.853088	3.33978	1.88884	0.0867461	0.587319
C9orf68	1.32153	2.57046	1.88823	0.0868339	0.587668
HSPA12A	1.14849	3.30362	1.88627	0.0871197	0.58855
TAX1BP3	0.859711	7.4677	1.88616	0.0871357	0.58855
SLC25A13	0.945954	4.99666	1.88517	0.0872794	0.58855
PTK2	0.849808	6.40523	1.88516	0.0872802	0.58855
WISP1	1.52558	2.11754	1.88484	0.0873268	0.58855
CRB3	1.51136	4.29949	1.88356	0.0875139	0.588983
KRT14	3.51523	-2.11911	1.88339	0.0875386	0.588983
TP53BP2	0.644566	5.85616	1.88316	0.0875726	0.588983
PTK6	2.12287	3.53248	1.88278	0.0876279	0.589111
CDC42BPB	0.919984	7.28765	1.88249	0.0876703	0.589152
ABCC6	2.58477	2.4823	1.88194	0.0877506	0.58938
BARD1	1.47187	1.29325	1.87996	0.0880419	0.590089
C18orf45	1.07444	2.93045	1.87981	0.0880643	0.590089
UBE2E3	0.653491	5.80281	1.87841	0.0882701	0.590773
TNFRSF11A	1.52391	2.4762	1.87837	0.0882756	0.590773
WNT7B	4.36585	4.10959	1.87725	0.0884404	0.590902
TGIF1	0.993709	6.26739	1.877	0.088477	0.590902
CYR61	2.26933	7.31856	1.87641	0.0885652	0.591249
ProSAPiP1	1.79572	4.8069	1.87526	0.0887344	0.591405
MPZL1	0.755273	7.58549	1.87427	0.0888819	0.591659
UXS1	0.561578	5.73167	1.8725	0.0891434	0.592427
GPD2	0.837529	5.1068	1.87171	0.0892615	0.592727
VANGL1	1.31578	5.04411	1.87103	0.0893629	0.593158
STXBP5	1.15738	4.25239	1.87	0.089516	0.593688
SNTB2	0.775823	5.11349	1.86925	0.0896278	0.594187
PCDHB13	2.33799	2.32647	1.8672	0.0899342	0.594709
WIPI1	1.40179	5.24773	1.86665	0.0900168	0.594709
GALNT3	1.45844	5.42227	1.8661	0.0901	0.594877
PSMD7	0.648994	6.76424	1.86586	0.0901352	0.594877
CLEC5A	2.40879	1.66972	1.8649	0.0902794	0.595216
KIFC3	1.37809	6.83635	1.86484	0.0902892	0.595216
SEPHS1	0.75921	5.45928	1.86479	0.0902965	0.595216
LRRC32	0.932827	5.63934	1.86226	0.0906775	0.596971
KDELR2	0.923972	8.10554	1.8607	0.0909133	0.596971
C5orf35	1.37542	1.60377	1.8597	0.0910657	0.596971
HYDIN	2.10141	2.76362	1.85853	0.091243	0.596971
CDH1	1.83386	8.68884	1.85778	0.0913559	0.596971
EFNA3	2.46209	2.51859	1.85719	0.0914466	0.596971
RALGAPA2	1.53246	4.27624	1.85711	0.0914589	0.596971
RBBP8	0.859331	5.16345	1.85706	0.0914657	0.596971
SIX1	3.37219	-0.496189	1.857	0.0914744	0.596971
SPARC	1.11208	9.81453	1.85673	0.0915156	0.596971
ZDHHC9	1.49985	6.15595	1.85671	0.0915191	0.596971
PRKG1	1.98101	-0.236885	1.85566	0.0916795	0.597459
PRPSAP1	0.635851	5.16133	1.85543	0.0917143	0.597459
SLC2A2	4.24849	2.1142	1.85541	0.091718	0.597459
ANO4	2.77662	-0.973042	1.85465	0.0918331	0.597459
TSPAN6	1.72122	5.92008	1.85337	0.0920289	0.597925
FANK1	1.28462	1.74521	1.85266	0.0921382	0.598099
HIST1H2AM	2.36576	-2.23743	1.85244	0.0921708	0.598099
RORC	1.37754	4.23438	1.85216	0.0922143	0.59814
TRIB1	0.832364	5.8717	1.85192	0.0922512	0.59814
CRP	5.35192	9.2875	1.85077	0.0924275	0.598897
NQO1	2.80876	6.86901	1.85037	0.0924891	0.598897
C20orf54	2.16778	3.41738	1.84984	0.0925712	0.598897
SLC4A3	1.98884	3.90149	1.84914	0.0926779	0.598897
ARSD	1.06341	6.2518	1.84726	0.0929682	0.598897
IQGAP3	1.73554	4.62072	1.84722	0.0929742	0.598897
A1CF	3.68056	1.01441	1.84709	0.0929953	0.598897
ERMP1	1.34134	5.85488	1.84669	0.0930566	0.599054
KIF5B	0.779997	7.25988	1.84613	0.0931432	0.599374
YWHAE	0.908364	8.61004	1.84493	0.0933289	0.599881
RNF217	1.86208	1.28121	1.84486	0.0933397	0.599881
ARL6IP1	0.669493	7.81886	1.84467	0.0933698	0.599881
TFF1	5.03752	1.62115	1.8437	0.0935202	0.599978
JAG1	1.71103	7.21863	1.84345	0.0935581	0.599978
PLXNA3	0.580172	6.03624	1.84304	0.0936225	0.599993
MTX2	0.646723	5.02567	1.84265	0.0936831	0.599993
HDGF	0.869185	8.82227	1.84177	0.09382	0.600267
B3GALNT2	0.98352	4.97552	1.84176	0.0938213	0.600267
C4orf31	2.72562	0.193219	1.84135	0.0938862	0.600346
ANXA4	2.32809	9.00432	1.84078	0.0939738	0.600573
CHID1	0.633197	6.37191	1.84064	0.0939956	0.600573
MATN3	2.68155	1.49984	1.84007	0.0940856	0.600697
ALS2	0.88437	4.92659	1.83948	0.0941768	0.600697
GTF2A1	1.43454	1.98701	1.8391	0.0942368	0.600697
IGLON5	1.59884	0.253825	1.83884	0.0942775	0.600718
FRY	1.01376	4.27584	1.83766	0.0944617	0.601501
ZNF699	1.91706	-0.454154	1.83737	0.0945071	0.601501
AREG	3.33406	2.05384	1.83648	0.0946473	0.601806
LRIG3	1.64906	5.53767	1.83633	0.0946707	0.601806
UBTD2	0.781071	4.97891	1.83554	0.0947951	0.60221
WASL	0.929195	6.17734	1.83446	0.0949656	0.60221
PTPN14	1.87515	3.3695	1.83444	0.0949685	0.60221
LNX1	1.431	2.49975	1.83442	0.0949706	0.60221
ZDHHC8P1	2.33428	1.3901	1.83406	0.0950274	0.60221
LPHN2	1.02489	4.87764	1.83342	0.0951283	0.602343
HEATR5A	1.1246	4.36369	1.83253	0.0952692	0.602343
FAM89A	1.45467	3.81127	1.83248	0.0952778	0.602343
IL1RL2	2.36025	-1.76053	1.83184	0.0953792	0.602352
PBLD	1.31369	3.36331	1.8307	0.0955588	0.602835
TMTC3	0.642206	4.42286	1.8306	0.0955756	0.602835
LYPD6B	2.23997	4.30328	1.82984	0.0956954	0.602888
STK39	0.727035	5.34365	1.82909	0.0958143	0.603403
LOC728819	1.53161	-0.553636	1.82839	0.0959255	0.603412
FLT1	0.784021	5.21021	1.82786	0.0960094	0.603412
DHX33	1.13745	3.50974	1.82777	0.0960248	0.603412
EDNRA	1.2658	3.46954	1.82736	0.0960887	0.603412
OSGIN1	1.77864	3.93324	1.82734	0.0960932	0.603412
HSD17B12	0.781359	6.11736	1.82727	0.0961031	0.603412
F11R	1.07207	8.03108	1.82562	0.0963664	0.604431
TIMP1	1.11609	9.32674	1.82549	0.0963872	0.604431
EDEM3	0.967316	5.66045	1.82406	0.0966155	0.604821
HEY2	1.11318	1.4594	1.824	0.0966254	0.604821
TM9SF3	0.769004	7.87108	1.82387	0.0966463	0.604821
VKORC1	0.914016	6.56973	1.82358	0.0966931	0.604821
ALDH7A1	0.669992	5.50263	1.82259	0.0968513	0.605237
MT1H	3.9865	-1.25417	1.82113	0.0970862	0.605942
DYNC1I2	0.775998	6.38744	1.8207	0.0971557	0.605942
NUDT9	1.09873	5.12005	1.82057	0.0971756	0.605942
TLN2	1.02342	3.88619	1.82048	0.09719	0.605942
NOMO2	0.973152	6.10176	1.8193	0.0973808	0.605942
DPCD	1.27907	3.63859	1.81889	0.0974474	0.605942
SRCRB4D	1.7735	0.491599	1.81746	0.0976782	0.605942
ARAP3	1.02238	4.59624	1.81745	0.0976796	0.605942
PDXDC1	0.787614	7.15097	1.81721	0.0977179	0.605942
PTPN3	1.45008	4.96823	1.81655	0.0978246	0.605942
TRIM10	2.68298	0.355175	1.81587	0.097935	0.605943
CKAP5	0.706356	6.59308	1.81432	0.0981865	0.605985
SNRPD1	0.562016	5.506	1.81405	0.09823	0.605985
SMURF1	0.889742	6.43635	1.81378	0.0982741	0.605985
GLCE	1.40138	5.0999	1.81351	0.0983181	0.605985
PAK4	1.08498	6.44743	1.81343	0.098331	0.605985
LEPREL2	1.45939	4.4535	1.81324	0.0983619	0.605985
SLC35A3	0.97301	3.39966	1.81304	0.0983948	0.605985
CTBS	0.872972	4.45059	1.81294	0.0984113	0.605985
TREH	2.82328	-1.34211	1.81284	0.0984273	0.605985
PLEKHA7	1.4618	4.42524	1.81222	0.0985277	0.606373
C11orf70	2.50899	-0.385287	1.81103	0.0987213	0.606557
KIF21A	1.68128	5.03926	1.81083	0.0987547	0.606557
EML1	1.12132	3.77256	1.81029	0.0988422	0.606557
AIM1L	1.94361	2.86516	1.81004	0.0988837	0.606557
FXYD3	4.73166	3.95841	1.8096	0.0989557	0.606557
ERBB2	1.58354	7.63313	1.80921	0.0990193	0.606557
MSRB3	1.54794	4.74036	1.80913	0.0990324	0.606557
ITGA5	1.73773	7.85547	1.80906	0.0990435	0.606557
ADSS	0.7196	6.20407	1.80787	0.0992389	0.607358
GSDMC	2.18497	-0.769036	1.80781	0.0992491	0.607358
TWSG1	0.96491	4.87433	1.80745	0.0993075	0.607487
NANP	0.850826	2.85162	1.80654	0.0994569	0.607721
TEX15	2.47502	-1.23676	1.80606	0.0995364	0.607741
APOOL	1.21912	2.14007	1.80581	0.0995781	0.607767
CKS1B	0.771706	5.3114	1.80525	0.0996692	0.60779
2022-09-03	2.40482	1.43233	1.805	0.0997103	0.60779
HN1L	1.05614	7.64659	1.80482	0.0997397	0.60779
MTP18	1.13697	4.37241	1.80458	0.0997793	0.60779
CBWD6	1.27955	2.65535	1.80338	0.0999776	0.608147
SLC6A1	2.41832	1.6114	1.80238	0.100143	0.608699
EYA3	1.01004	1.79136	1.80148	0.100292	0.609376
LOC283050	1.81585	1.1759	1.80038	0.100475	0.60957
FAM20C	0.975393	5.53478	1.79902	0.100699	0.60966
C18orf32	0.639457	5.66607	1.79863	0.100765	0.60966
GSTA1	4.87057	1.41563	1.79834	0.100812	0.60966
ARL4D	1.45608	2.35602	1.79825	0.100829	0.60966
CYP4F3	3.76917	2.03987	1.79764	0.10093	0.60966
KCTD14	2.64159	1.74505	1.79721	0.101001	0.60966
LRP4	2.70347	0.944598	1.79715	0.101011	0.60966
PHLDB2	1.72406	5.23185	1.79698	0.101039	0.60966
CCRN4L	1.2047	2.21801	1.79645	0.101128	0.60966
LMLN	0.996436	3.47322	1.79555	0.101278	0.610046
ABCG5	3.37867	-1.04654	1.79513	0.101348	0.610046
FUCA2	0.781917	6.25296	1.79494	0.10138	0.610046
TNN	1.62279	-0.347558	1.79404	0.101531	0.610727
TP53I3	0.851651	4.86101	1.79243	0.101801	0.6119
DMBX1	2.96022	-0.538951	1.79152	0.101954	0.612255
MAN1A2	1.11599	4.57944	1.79075	0.102083	0.612255
DSCR6	2.86171	-1.59518	1.79073	0.102087	0.612255
TBL2	0.607463	5.86283	1.79015	0.102183	0.612294
BEAN	2.01378	1.1377	1.78966	0.102267	0.612294
ENPP4	0.915526	4.08226	1.78958	0.10228	0.612294
SHISA4	1.42147	3.60846	1.78947	0.102299	0.612294
C3P1	4.43672	-0.601425	1.7872	0.102682	0.613613
SHB	0.916534	5.6304	1.78665	0.102776	0.613613
LAMB1	1.28226	8.21108	1.78613	0.102864	0.613613
CTDSPL	1.40303	6.11156	1.78587	0.102907	0.613613
HSPG2	1.04351	8.6467	1.78581	0.102917	0.613613
PPIB	0.661522	9.08896	1.78478	0.103092	0.613613
TJP3	1.42731	4.57027	1.78445	0.103149	0.613613
ADAMTS2	1.42364	3.35308	1.78411	0.103207	0.613613
PAX8	1.96642	2.65118	1.78397	0.10323	0.613613
AQP7	1.6287	0.819606	1.7835	0.10331	0.613613
TRAF3IP1	0.751593	4.64306	1.78318	0.103364	0.613613
DBN1	1.27024	7.36762	1.78308	0.103382	0.613613
HIST1H2AE	1.95844	0.947201	1.78231	0.103513	0.613613
EVI5	0.793825	4.29039	1.78192	0.103579	0.613613
CCDC113	1.57051	3.05482	1.78185	0.103591	0.613613
FAM102B	1.00907	4.80759	1.78128	0.103687	0.613613
TMBIM1	1.01785	7.93552	1.78121	0.103699	0.613613
CUEDC1	1.33934	4.79607	1.78108	0.103723	0.613613
GAS8	0.99721	4.93098	1.78092	0.10375	0.613613
RIF1	1.00115	4.92984	1.7797	0.103958	0.614398
ADSSL1	1.37222	2.22771	1.77885	0.104103	0.614485
BDH1	1.61394	3.71674	1.77778	0.104288	0.614485
CGB7	2.50133	-1.50818	1.77739	0.104355	0.614485
C5orf46	3.32735	1.2927	1.77712	0.1044	0.614485
KAZ	0.88239	2.82591	1.77703	0.104416	0.614485
LOC541471	0.7351	3.99447	1.77674	0.104465	0.614485
ANLN	1.50917	4.58571	1.77612	0.104572	0.614593
CSPG4	1.24928	4.47915	1.77489	0.104784	0.614667
KDM3A	0.71577	6.04623	1.77323	0.10507	0.61573
SPRED1	0.719327	5.48594	1.77245	0.105206	0.615942
ACOT11	2.03477	2.50934	1.77165	0.105343	0.616078
MFI2	2.07601	5.59494	1.7702	0.105595	0.616319
TASP1	1.18155	3.57439	1.7701	0.105612	0.616319
JOSD1	0.548886	6.60643	1.76985	0.105656	0.616352
KCNH6	2.77067	-2.6941	1.76849	0.105892	0.616543
PCDH18	1.37726	2.56411	1.76843	0.105903	0.616543
CLCN3	1.06363	5.35124	1.76838	0.105911	0.616543
PLBD1	1.67531	4.12955	1.76835	0.105918	0.616543
USP54	0.816098	4.34379	1.76806	0.105967	0.616543
VEPH1	3.91865	2.72186	1.76804	0.105971	0.616543
SKIL	0.829413	4.64079	1.76791	0.105993	0.616543
DNAL4	0.634804	4.98563	1.76723	0.106112	0.617017
CCDC47	0.878634	6.89535	1.76595	0.106335	0.617751
EIF2S2	0.567083	6.79981	1.76439	0.106608	0.617759
PCOTH	1.62711	-0.417775	1.7639	0.106693	0.617759
SGCE	1.02535	4.4972	1.76364	0.106739	0.617759
VSNL1	2.71609	-0.0840004	1.76342	0.106779	0.617759
LOC387647	0.808464	4.03002	1.76333	0.106793	0.617759
PLA2G4D	2.75484	-1.88922	1.76282	0.106884	0.617759
HDLBP	0.822569	9.43563	1.7626	0.106922	0.617759
HTRA3	1.54933	5.38322	1.76258	0.106925	0.617759
GDE1	0.735418	6.04734	1.76176	0.107069	0.617935
CELSR2	1.44618	4.5502	1.75919	0.107522	0.619374
LOC100170939	1.5067	1.20135	1.75764	0.107796	0.620143
PHYH	0.94522	4.97883	1.75673	0.107957	0.62063
LAMC3	1.32865	3.44805	1.75599	0.108088	0.621164
VTCN1	4.82955	4.70389	1.75572	0.108136	0.621216
APP	1.28382	9.70785	1.75514	0.108238	0.621362
ELMO3	1.22131	5.70147	1.75322	0.10858	0.622224
ARFGAP3	0.690997	6.18183	1.75225	0.108752	0.622224
RAGE	1.51172	3.25758	1.75221	0.108759	0.622224
TC2N	1.0396	5.75716	1.75202	0.108794	0.622224
RBM9	0.952011	6.37407	1.7519	0.108815	0.622224
HNRPLL	0.682506	4.54075	1.75171	0.108848	0.622224
AHR	1.03262	6.22737	1.75079	0.109013	0.622346
CC2D2A	1.1729	3.26983	1.7505	0.109064	0.622346
C14orf129	0.926817	4.84428	1.75042	0.109078	0.622346
SLC39A7	0.947736	7.7255	1.74984	0.109184	0.622346
FARP1	1.29243	7.16867	1.74983	0.109185	0.622346
HHIP	3.71711	-1.15554	1.74961	0.109225	0.622346
B9D1	1.01036	3.04863	1.74936	0.109269	0.622346
SEMA3E	3.09949	2.22145	1.74923	0.109291	0.622346
ATP2A2	1.02853	8.09109	1.74878	0.109372	0.622372
ATE1	1.45661	2.70976	1.74821	0.109475	0.622738
LOC113230	1.25102	2.91624	1.74787	0.109536	0.622784
FBLIM1	0.945364	6.60972	1.74625	0.109826	0.623859
MYOM3	2.4285	0.147898	1.74571	0.109924	0.624066
KIAA0895L	0.979541	4.19683	1.74498	0.110055	0.624133
LOC653566	0.636663	6.36969	1.74492	0.110066	0.624133
C12orf68	1.54128	0.0966199	1.74418	0.1102	0.624268
KIRREL	2.61492	2.43796	1.74398	0.110236	0.624268
TCEAL4	0.545098	6.27855	1.74367	0.110292	0.624268
BZW1	0.664528	7.69551	1.74332	0.110356	0.624268
TPM1	1.13723	8.34555	1.74329	0.11036	0.624268
ARHGAP18	1.02974	4.63402	1.74285	0.11044	0.624507
SEMA4G	1.908	4.95869	1.74206	0.110583	0.624783
GANAB	0.609867	8.74783	1.74111	0.110755	0.624942
TMEM184B	0.90753	6.56971	1.7408	0.11081	0.624942
C7orf10	1.60137	1.58202	1.74072	0.110825	0.624942
CHMP5	0.756349	6.27298	1.73963	0.111024	0.625406
KCNS3	1.69865	4.16238	1.73893	0.11115	0.625406
JUP	1.14741	8.77003	1.73799	0.111322	0.625406
ANKRD37	1.56229	2.38704	1.73628	0.111634	0.625406
GAS2	1.72259	0.976915	1.73585	0.111711	0.625406
YOD1	0.975149	4.0922	1.73547	0.11178	0.625406
FOS	2.313	6.72057	1.73519	0.111833	0.625406
TNPO1	0.537964	6.6031	1.7349	0.111885	0.625406
CCDC158	2.13066	-2.6855	1.73478	0.111907	0.625406
KIAA0090	0.857414	5.23244	1.73459	0.111943	0.625406
TMOD3	0.761609	6.15737	1.73444	0.11197	0.625406
RSPH1	1.82229	1.00473	1.73442	0.111972	0.625406
FAM131A	0.768726	4.20698	1.73431	0.111993	0.625406
HSPA4L	2.31667	2.64596	1.73413	0.112025	0.625406
CDC42EP1	1.12847	7.68436	1.73214	0.112391	0.627019
CADM1	1.45362	5.09535	1.73122	0.11256	0.627493
CRABP2	2.40112	2.51949	1.73012	0.112762	0.627493
TWF1	0.847021	6.43744	1.72999	0.112786	0.627493
NID1	1.2449	6.18729	1.72859	0.113044	0.627576
NUDCD1	0.768028	4.35495	1.72825	0.113108	0.627576
AASDHPPT	0.596715	5.17912	1.72814	0.113128	0.627576
PVRL3	2.22974	3.00297	1.72798	0.113157	0.627576
SHROOM4	1.07305	2.69274	1.72758	0.113232	0.627576
NUPL1	0.655727	5.71609	1.72732	0.113279	0.627576
FHAD1	1.80462	-0.435348	1.72713	0.113315	0.627576
PITX1	2.53726	2.87383	1.72648	0.113434	0.627576
LRRC8A	1.10986	6.84644	1.72471	0.113763	0.627576
DYNLL1	0.599908	7.48104	1.72432	0.113835	0.627576
ACSM2A	4.1895	0.283327	1.72414	0.113869	0.627576
KIAA1522	2.19161	7.20019	1.72391	0.113912	0.627576
PPP2R5E	0.684398	4.71538	1.72364	0.113961	0.627576
SCARB2	1.07218	8.08775	1.72354	0.11398	0.627576
KRT16	4.37338	0.835173	1.72302	0.114078	0.627576
DAB2IP	0.928425	6.26181	1.72243	0.114187	0.627576
CTSL1	1.12767	6.84532	1.7223	0.114211	0.627576
MID1IP1	0.702214	6.06624	1.72177	0.114309	0.627576
AGPAT2	0.850776	6.71532	1.72176	0.114312	0.627576
SPTLC1	0.704025	6.1974	1.72157	0.114347	0.627576
MAP7	1.75821	4.86141	1.72057	0.114533	0.627645
HIGD1A	0.775997	5.67827	1.72018	0.114607	0.627645
ITGB1	1.53532	10.0134	1.71798	0.115019	0.627645
EIF5A2	1.63354	3.61142	1.71796	0.115021	0.627645
TMTC4	0.922765	4.75088	1.71794	0.115026	0.627645
GLRB	2.26696	2.37591	1.71779	0.115053	0.627645
LOC100302401	1.41102	-0.20782	1.71772	0.115067	0.627645
BHLHE40	1.3538	7.87438	1.71732	0.115143	0.627645
UGGT1	0.589447	6.81203	1.71713	0.115178	0.627645
TOR1AIP2	1.22202	4.20407	1.71688	0.115225	0.627645
SHROOM2	1.6816	2.94027	1.71633	0.115328	0.627645
RCN1	0.745102	7.39102	1.7159	0.115409	0.627645
MAP7D2	2.24469	0.723131	1.71581	0.115425	0.627645
SAMD13	1.70777	0.516711	1.71571	0.115444	0.627645
USO1	0.816284	6.57306	1.71368	0.115827	0.628558
RIMS2	3.68955	-2.48328	1.71347	0.115867	0.628558
NBEAL1	1.90516	2.5703	1.71278	0.115998	0.628572
SLC1A7	1.9748	-0.457593	1.71258	0.116036	0.628572
FAM150A	2.84299	-0.489476	1.71137	0.116263	0.629066
HES2	1.84501	0.787156	1.71054	0.116422	0.629283
IL17RD	1.29395	2.29775	1.71026	0.116474	0.629283
CA3	1.73289	-0.0782499	1.70994	0.116536	0.629283
C6orf154	1.8963	0.0738173	1.70965	0.116591	0.629283
KIAA1598	1.22887	5.64358	1.70947	0.116624	0.629283
ATP6AP1	0.536128	7.43215	1.70863	0.116783	0.629283
C8G	2.77522	2.25376	1.70862	0.116785	0.629283
LAD1	1.51958	7.86542	1.70851	0.116807	0.629283
IFI6	0.787408	6.69198	1.70826	0.116854	0.629283
TPM4	0.937961	9.47675	1.70753	0.116992	0.629711
C9orf41	1.31872	1.75064	1.70729	0.11704	0.629711
C12orf56	3.91332	-2.32355	1.70715	0.117064	0.629711
ITGAV	1.2556	7.44095	1.7064	0.117209	0.629992
NPHP4	0.665938	3.71179	1.70568	0.117346	0.629992
PRELID2	1.51017	1.07182	1.70544	0.117392	0.629992
HIST2H2BF	2.21089	2.10796	1.70529	0.11742	0.629992
C10orf41	1.29399	1.13744	1.70525	0.117427	0.629992
OBSL1	1.28292	6.69192	1.70495	0.117484	0.630091
MT1X	1.54076	4.86713	1.70447	0.117578	0.630176
DNAH5	2.27311	2.64796	1.70376	0.117712	0.630678
RASSF7	0.76513	6.8398	1.70357	0.117749	0.630678
ETV3	1.34991	2.29	1.70334	0.117794	0.630708
KIAA1958	2.10592	-0.366307	1.7029	0.117877	0.630867
CHST4	2.77218	4.72929	1.70112	0.118219	0.631661
ARPM1	1.36509	0.759973	1.70023	0.118391	0.631661
PPTC7	0.793923	3.66374	1.70018	0.1184	0.631661
C16orf88	0.581493	4.41397	1.69936	0.118558	0.632089
ACE	1.43284	4.48342	1.69853	0.118718	0.632223
PCDHGA1	1.86625	-0.52041	1.69815	0.118791	0.632223
TEAD1	1.25002	6.43509	1.69705	0.119003	0.632223
TRIP11	0.869922	5.00446	1.69684	0.119045	0.632223
LRP10	0.885072	8.04109	1.69606	0.119194	0.632254
SEC31A	0.766495	7.62327	1.69549	0.119305	0.632374
HIST2H4A	1.35766	4.05177	1.69529	0.119345	0.632374
PFN2	1.58997	5.10085	1.6948	0.119439	0.632374
NPEPPS	0.544574	6.57753	1.69424	0.119548	0.632374
PERP	2.10011	7.99399	1.69322	0.119746	0.632374
GPR172A	0.750877	6.4786	1.69315	0.119761	0.632374
NEK11	0.961344	2.84349	1.69189	0.120006	0.632374
CTH	1.77865	1.31936	1.69101	0.120176	0.632374
RPGRIP1L	0.987451	2.95702	1.69083	0.120212	0.632374
MRPL19	0.648476	5.64605	1.68999	0.120376	0.632374
FLJ42709	1.47467	2.14352	1.68995	0.120383	0.632374
ONECUT2	3.64533	3.9358	1.68994	0.120385	0.632374
TTR	5.11307	3.1371	1.68978	0.120417	0.632374
LOC100130776	1.42709	4.05727	1.6895	0.120472	0.632374
PPP1R13L	1.97086	6.08787	1.6892	0.120529	0.632374
FUT2	2.30274	2.38426	1.68908	0.120553	0.632374
E2F7	1.90845	2.4505	1.68842	0.120683	0.632406
CLEC11A	1.21209	3.85606	1.68695	0.120971	0.632828
GCSH	1.8668	-0.0709873	1.68592	0.121174	0.632984
SLC22A25	2.86492	-3.13937	1.68586	0.121185	0.632984
PRMT5	0.549713	5.80837	1.68579	0.121198	0.632984
SPAG9	0.612675	6.2163	1.68324	0.121701	0.633511
MAFK	0.920481	6.65529	1.68248	0.121851	0.633511
SYNJ2	1.06432	4.88974	1.68225	0.121897	0.633511
LEPREL1	1.92574	3.97316	1.68219	0.121909	0.633511
SUMF1	0.831236	5.22132	1.68083	0.122177	0.633845
NARS	0.644372	7.20433	1.68056	0.12223	0.633845
ZFP112	1.30574	2.31044	1.67897	0.122545	0.633845
MPDU1	0.641171	6.00733	1.67893	0.122554	0.633845
SALL1	3.00889	2.5888	1.67879	0.122582	0.633845
C9orf125	2.07802	3.57903	1.67841	0.122658	0.633845
PSMD14	0.612697	5.99177	1.67823	0.122692	0.633845
GPR180	0.644132	3.73071	1.67816	0.122707	0.633845
PEX11G	0.896859	1.98292	1.67811	0.122716	0.633845
ACTR10	0.583576	5.26473	1.67806	0.122727	0.633845
HPRT1	0.751968	4.83324	1.67755	0.122827	0.63401
C1GALT1C1	0.636312	4.95114	1.67672	0.122994	0.634074
DST	1.28943	7.66765	1.67443	0.12345	0.635246
TJP1	0.853552	6.60193	1.67295	0.123746	0.636123
LOC151534	0.956226	3.72706	1.67248	0.123841	0.636184
RAB31	0.781421	6.06289	1.67231	0.123873	0.636184
TRPM4	0.984661	5.4903	1.67107	0.124124	0.636294
CLDN6	4.37449	-1.17532	1.67092	0.124153	0.636294
DOCK1	1.01661	5.94273	1.67084	0.124169	0.636294
ZNRF3	1.85987	4.14077	1.66956	0.124426	0.636451
DECR2	0.802302	4.58518	1.66945	0.124448	0.636451
DUSP14	1.02419	3.69028	1.6687	0.1246	0.636451
CAPN8	3.91285	0.507401	1.66848	0.124645	0.636451
PRKAR1A	0.60605	7.91443	1.66846	0.124648	0.636451
COL24A1	1.74458	-1.14905	1.66758	0.124826	0.636451
ZC3H13	0.715248	6.03178	1.66724	0.124894	0.636451
PCDHB14	1.53459	3.04947	1.66692	0.124959	0.636451
CLTC	0.828478	8.81116	1.66661	0.12502	0.636451
NR2F1	0.959467	3.78943	1.66656	0.125031	0.636451
PIP5KL1	1.84509	-0.47354	1.66639	0.125067	0.636451
NMB	1.74399	3.02218	1.66611	0.125123	0.636451
FCGR3B	2.41484	1.5447	1.66602	0.125141	0.636451
ME1	1.74186	4.12351	1.6651	0.125326	0.636575
BAIAP3	1.63896	3.46897	1.66509	0.125328	0.636575
EXOC6	0.75225	4.61413	1.66411	0.125527	0.636611
HM13	0.745492	7.8633	1.66393	0.125565	0.636611
ST14	0.899095	7.94442	1.66355	0.125641	0.636796
SDCBP2	1.71223	4.87245	1.66191	0.125973	0.637548
H2AFJ	0.56764	6.02068	1.66164	0.12603	0.637548
CDKN1A	0.993831	7.61659	1.66164	0.12603	0.637548
SEC61G	0.516627	5.69165	1.66132	0.126094	0.637548
WNT2	2.23223	-0.0566424	1.66128	0.126103	0.637548
TMEM167A	0.728195	6.32076	1.66047	0.126267	0.637778
RNF208	1.00088	2.91146	1.66005	0.126353	0.638016
PAICS	0.816871	6.86758	1.65955	0.126455	0.638176
AZIN1	0.655568	7.12875	1.65932	0.126503	0.638176
ABCD3	0.931459	5.91945	1.6588	0.126609	0.638515
C10orf108	2.0672	2.18403	1.65769	0.126835	0.638525
NSUN7	1.72272	1.6347	1.65763	0.126847	0.638525
SLC22A11	2.41146	-1.08252	1.65731	0.126913	0.63866
TNFRSF1A	0.606445	7.30101	1.65674	0.127031	0.639039
CCNO	1.92655	2.03169	1.65622	0.127136	0.639039
MET	1.59987	6.55376	1.65602	0.127177	0.639039
CFB	1.83025	8.62437	1.65549	0.127286	0.639039
SLC35E4	1.13451	2.51858	1.65537	0.127312	0.639039
SLC33A1	0.885291	5.05111	1.65504	0.127379	0.639039
TMEM61	2.96422	0.160001	1.65501	0.127385	0.639039
PLXNB1	1.13433	6.84306	1.65336	0.127724	0.63919
MAP1B	1.05383	5.58145	1.65304	0.12779	0.63919
PRAP1	3.96491	0.61928	1.65296	0.127806	0.63919
ARHGEF10L	0.84037	5.52703	1.65264	0.127872	0.639323
SPTY2D1	0.64745	5.17465	1.6521	0.127984	0.639485
HIST1H2BF	2.34699	-2.0072	1.6509	0.128231	0.640304
TPBG	1.37501	4.98386	1.65069	0.128275	0.640304
2022-09-10	0.774443	5.89391	1.65015	0.128387	0.640319
PANX1	0.916465	4.39041	1.64782	0.128871	0.641882
C1orf85	0.789508	6.084	1.64779	0.128876	0.641882
DEFB1	4.34885	6.19473	1.64735	0.128969	0.641882
UCK2	0.854198	4.25364	1.64649	0.129145	0.641882
CFH	1.56072	6.96971	1.64627	0.129192	0.641882
TAF13	1.25936	2.85918	1.64528	0.129398	0.641882
PTMS	0.708457	7.95443	1.64442	0.129578	0.641882
MPDZ	1.0488	4.28009	1.64398	0.129669	0.641882
GMPPA	0.526762	5.99401	1.64368	0.129732	0.641882
GCLM	1.76331	4.99809	1.64361	0.129746	0.641882
ARNTL2	1.44842	3.71456	1.64286	0.129903	0.641882
LMBR1	0.689946	5.26025	1.64267	0.129943	0.641882
UCA1	4.04979	3.7937	1.64259	0.12996	0.641882
AKAP1	0.941977	6.24737	1.64249	0.129981	0.641882
C1orf201	0.904312	3.18366	1.64234	0.130011	0.641882
SPIN1	0.684548	6.55084	1.64172	0.130143	0.641882
IPMK	1.51578	-0.0576307	1.64165	0.130158	0.641882
MIF	0.518255	8.62227	1.64162	0.130163	0.641882
FMNL2	0.805034	5.85166	1.64137	0.130215	0.641882
HABP2	4.39489	5.78657	1.64097	0.1303	0.641882
FAHD1	1.04388	5.63818	1.64079	0.130337	0.641882
FAM171B	0.999396	2.4416	1.6406	0.130377	0.641882
SLC30A10	3.65209	1.17109	1.64051	0.130395	0.641882
S100A9	1.85972	4.25703	1.64013	0.130476	0.641882
BACE1	1.06018	5.30568	1.64011	0.130479	0.641882
EPS8L2	1.56107	7.1719	1.6396	0.130587	0.641882
G6PC	3.43276	1.37516	1.63937	0.130635	0.641882
GNE	0.902693	5.61709	1.63935	0.130639	0.641882
PTPLB	1.93975	2.6289	1.63924	0.130663	0.641882
SLCO1B1	3.75276	0.207581	1.63843	0.130832	0.641882
C9orf30	0.899918	4.44831	1.63785	0.130955	0.641882
STXBP4	1.42077	3.03557	1.63696	0.131143	0.642223
NEK10	2.55036	-1.2794	1.63623	0.131296	0.642778
ANTXR1	1.49548	6.39167	1.63523	0.131508	0.643269
C19orf10	0.855965	6.96426	1.63481	0.131596	0.643269
GJA1	1.80813	5.83692	1.63469	0.131622	0.643269
KTN1	0.625986	7.56549	1.63457	0.131648	0.643269
PIGM	0.774008	4.23142	1.63456	0.131649	0.643269
EXD2	0.674675	4.56632	1.63384	0.131802	0.643269
RAI1	0.66188	5.96509	1.6338	0.13181	0.643269
FBXO2	1.20338	4.06749	1.63366	0.13184	0.643269
FIBIN	1.84654	3.2685	1.63357	0.131859	0.643269
NR4A2	1.48276	3.30851	1.6332	0.131936	0.643269
CD2AP	0.956817	6.37296	1.63305	0.131969	0.643269
PSEN2	0.537593	4.94117	1.63295	0.131991	0.643269
CTNNAL1	1.39471	4.56142	1.6325	0.132086	0.643535
TMPRSS2	3.22536	3.75619	1.63057	0.132497	0.643978
CTNNA1	1.09181	8.93781	1.63053	0.132506	0.643978
SNX18	0.801806	4.61299	1.63039	0.132534	0.643978
GOLGA2	0.630558	6.66866	1.62965	0.132693	0.64456
ALDOA	0.872752	10.2968	1.62906	0.132817	0.644583
SEL1L	0.749689	6.82202	1.62837	0.132964	0.64481
SAV1	0.931947	4.33586	1.62787	0.133072	0.64481
CHRNA5	2.12087	1.67844	1.62755	0.13314	0.64481
COL12A1	1.52197	6.12269	1.62694	0.133271	0.644937
PLA2G10	3.35983	-1.94353	1.62655	0.133354	0.644937
TXLNG	1.15923	2.80671	1.62635	0.133397	0.644937
CCDC74A	1.63638	3.2013	1.62617	0.133435	0.644937
BFSP1	1.34586	0.391248	1.62612	0.133446	0.644937
AFG3L2	0.702005	6.09624	1.62472	0.133746	0.645231
FNBP1L	1.52323	6.04913	1.62308	0.134098	0.646548
DNALI1	1.34209	4.53437	1.62246	0.134231	0.646805
STK32A	2.68443	-2.2549	1.62206	0.134318	0.646942
SUSD2	1.36088	3.97389	1.62136	0.134469	0.646942
KLHDC7A	3.31948	2.28821	1.62121	0.134502	0.646942
PAFAH2	0.512683	4.5397	1.62104	0.134539	0.646942
SEC14L2	1.5723	4.19585	1.6203	0.134698	0.646961
TSPAN9	0.675761	5.63048	1.62028	0.134701	0.646961
SMAD2	0.570678	6.21853	1.61981	0.134804	0.64719
SCOC	0.816482	5.61489	1.61811	0.135172	0.648285
KIAA1614	1.43677	1.27327	1.61799	0.135196	0.648285
ASB9	1.12584	1.69124	1.61745	0.135315	0.648285
TMEM47	1.16529	4.54936	1.61695	0.135422	0.648285
DYNC2LI1	0.830382	4.22247	1.61691	0.135432	0.648285
RDH12	2.68489	-0.0336218	1.6167	0.135478	0.648285
PLIN5	1.29584	2.66752	1.61638	0.135545	0.648285
C8orf83	0.963409	4.96207	1.61609	0.135608	0.648285
PSMD11	0.556285	5.82838	1.61573	0.135689	0.648285
C20orf151	2.91309	0.236079	1.61546	0.135745	0.648285
STIP1	0.550711	7.4277	1.61483	0.135883	0.648412
TRPM8	1.97661	1.07876	1.6144	0.135978	0.648672
EIF4G3	0.533048	6.00401	1.61369	0.13613	0.648693
GPHN	0.70335	3.64383	1.61364	0.136142	0.648693
C9orf84	2.21724	-2.21907	1.61297	0.136289	0.649107
CLDN9	3.01062	2.01558	1.61195	0.13651	0.649264
HSPC159	0.944465	3.9541	1.61175	0.136554	0.649264
PKP1	2.4726	2.55812	1.61163	0.136582	0.649264
RCN2	0.690937	5.79724	1.61126	0.136662	0.649377
ARL6IP6	0.630517	4.12469	1.61111	0.136694	0.649377
CBARA1	0.534075	5.89063	1.61097	0.136726	0.649377
PIGT	0.47986	7.34214	1.6094	0.13707	0.649869
C5orf33	0.617982	4.94226	1.60915	0.137125	0.649869
ATP1B3	0.677876	6.24186	1.60897	0.137164	0.649869
TRIM37	0.59277	4.80437	1.60885	0.13719	0.649869
CTNNB1	0.854503	8.08999	1.60727	0.137537	0.650748
GPSM2	0.806914	3.97317	1.60709	0.137576	0.650748
HTATIP2	0.863424	6.23627	1.60589	0.13784	0.651305
ATP2B2	2.66239	0.326808	1.60568	0.137888	0.651305
ARMC3	2.60636	-0.840587	1.60558	0.137909	0.651305
RPGR	0.784446	3.27958	1.60547	0.137934	0.651305
C14orf184	1.65051	-1.74521	1.60428	0.138196	0.651543
OCRL	0.856516	5.52479	1.60423	0.138206	0.651543
MAML3	0.97521	3.38954	1.60327	0.138419	0.651543
NAGA	0.662826	5.61492	1.60285	0.138513	0.651543
C3	1.72582	11.6268	1.60275	0.138534	0.651543
PON1	4.04831	0.5359	1.60273	0.13854	0.651543
SPAG17	2.88866	0.0498755	1.6027	0.138547	0.651543
TMC5	3.19994	4.33632	1.60236	0.138621	0.651704
AHNAK	0.90498	9.59675	1.60171	0.138765	0.651716
SPINT2	1.3501	8.73446	1.60101	0.138921	0.65198
WBSCR26	2.42671	-0.516265	1.60028	0.139083	0.652176
CHSY3	1.29206	1.05179	1.59885	0.139399	0.653188
SLC30A5	0.852746	5.65268	1.59858	0.13946	0.653188
NAV1	0.921447	4.96996	1.59824	0.139535	0.653351
C9orf152	3.25842	0.935052	1.59779	0.139636	0.653487
HIST1H2BE	1.52215	-0.715542	1.59751	0.139698	0.653487
CCDC85C	0.838074	4.70973	1.59697	0.139818	0.653487
CCDC148	2.47612	-0.318568	1.59649	0.139925	0.653582
DLX1	2.01358	-2.69818	1.59639	0.139949	0.653582
CD46	1.09234	8.14221	1.59622	0.139987	0.653582
DNAH11	2.45361	-0.505854	1.59403	0.140476	0.654546
RAP1GAP2	1.02741	4.85648	1.59358	0.140578	0.654604
GPR115	3.11553	1.43561	1.59074	0.141216	0.655925
THBS1	1.80154	8.36326	1.58945	0.141507	0.656539
ACSL1	0.725667	5.57155	1.58943	0.14151	0.656539
SRRM3	2.06963	2.25469	1.5882	0.141788	0.657136
SHANK2	2.28867	4.70003	1.58787	0.141863	0.657174
LMTK2	1.82113	4.08976	1.58764	0.141916	0.657174
PUS7	1.11637	4.49811	1.58748	0.141951	0.657174
TIPRL	0.488856	5.50489	1.58665	0.14214	0.657768
NACC2	1.30885	1.59873	1.58541	0.14242	0.658124
TIMM17A	0.63577	5.94953	1.58437	0.142656	0.658124
LAPTM4A	0.656764	8.2689	1.58414	0.142708	0.658124
PIP5K1A	0.551442	5.96844	1.58398	0.142744	0.658124
ASPG	3.95629	-1.27146	1.58228	0.143131	0.658929
ADAMTS9	1.32655	4.94523	1.58215	0.143161	0.658929
MARVELD1	0.822328	5.22127	1.58211	0.143171	0.658929
HAL	2.66629	0.575587	1.58161	0.143284	0.658929
BHMT2	2.4472	2.2387	1.58116	0.143386	0.658929
C18orf19	0.746807	4.08123	1.58103	0.143417	0.658929
IGSF3	1.96094	5.55882	1.58099	0.143427	0.658929
AK3	0.648004	6.05402	1.58022	0.143601	0.659452
GRP	3.00404	-0.515015	1.57997	0.14366	0.659534
GNAI1	1.18595	4.07749	1.57944	0.14378	0.659613
POLE2	1.34612	0.745255	1.57907	0.143864	0.659613
NRP2	1.33034	5.11549	1.579	0.14388	0.659613
LOC100130933	2.35401	1.5631	1.57863	0.143965	0.65969
2022-03-04	2.45189	-1.33586	1.5784	0.144019	0.65969
ANKRD13B	1.37443	3.05095	1.57674	0.144398	0.660127
RHBDL2	1.82285	2.2548	1.57661	0.144428	0.660127
EPB41L1	1.38133	6.03376	1.57633	0.144492	0.660127
ADH1C	2.63271	2.92024	1.57612	0.144541	0.660127
ELOVL2	2.40834	2.14982	1.576	0.144569	0.660127
ALDH3B1	1.59475	5.79911	1.57599	0.144571	0.660127
BLZF1	0.753385	4.70973	1.57585	0.144602	0.660127
NEK2	1.26539	3.47377	1.5754	0.144707	0.660215
NIPAL2	1.73933	2.85166	1.57506	0.144784	0.660215
CTNNBIP1	0.745967	4.56963	1.57379	0.145077	0.660558
DUOX2	4.17672	3.53394	1.57338	0.145173	0.660558
ITIH2	4.42306	5.7103	1.57325	0.145201	0.660558
GLI2	1.4633	2.10378	1.57315	0.145226	0.660558
ANXA5	0.892053	8.55002	1.57278	0.14531	0.660602
C16orf62	0.597002	5.47708	1.57275	0.145317	0.660602
B4GALT2	0.813536	5.81385	1.57242	0.145394	0.660611
DPAGT1	0.510459	5.84172	1.57173	0.145553	0.660749
EFNB2	1.35699	5.50354	1.57008	0.145934	0.661495
CFDP1	0.591512	5.53045	1.56916	0.146148	0.661495
CES2	0.56494	6.02401	1.56916	0.146149	0.661495
MED21	0.720209	4.39499	1.56912	0.146158	0.661495
TMEM14A	0.695493	4.20253	1.56907	0.146169	0.661495
NUMB	0.513911	6.04403	1.56891	0.146206	0.661495
LTBP3	0.97008	7.451	1.56832	0.146344	0.661653
RAB40B	1.0813	4.35802	1.56806	0.146403	0.661653
ESRP2	1.01118	5.78601	1.56758	0.146516	0.661824
FOXA1	2.83493	3.31253	1.56754	0.146524	0.661824
OAF	1.29712	5.74028	1.56539	0.147026	0.662978
PSG4	3.20192	-1.25899	1.56507	0.147099	0.662978
JUNB	1.32875	8.07106	1.56455	0.14722	0.662978
INS-IGF2	3.75149	-1.4597	1.56421	0.147301	0.662978
UHMK1	1.87614	2.90879	1.56404	0.14734	0.662978
VPS37D	1.5193	1.30624	1.56313	0.147553	0.662978
SIK1	0.860144	6.63862	1.56292	0.147603	0.662978
TMEM54	1.14674	5.42451	1.56242	0.147719	0.662978
TSPAN15	1.04741	6.33846	1.56199	0.147819	0.662978
LOC100127888	2.95314	0.246738	1.56156	0.147921	0.662978
STRN	1.02652	2.98896	1.56138	0.147964	0.662978
SH3RF1	1.34372	5.31762	1.56114	0.148021	0.662993
FNDC4	2.00725	4.66515	1.56097	0.14806	0.662993
PLEKHH3	0.655944	4.60079	1.56044	0.148184	0.662993
ARHGEF37	1.23284	2.74444	1.56029	0.148219	0.662993
GARS	0.58978	7.13765	1.56016	0.14825	0.662993
UBFD1	0.678609	6.41191	1.55976	0.148344	0.662993
YY1	0.492909	5.55825	1.5596	0.148382	0.662993
CRLS1	0.717777	5.54153	1.55907	0.148506	0.662993
TMEM63B	0.818462	5.86722	1.55902	0.148517	0.662993
NCSTN	0.631118	7.10987	1.55894	0.148538	0.662993
ZNF426	1.01322	1.91818	1.55859	0.148619	0.662993
RUFY2	0.565382	3.90549	1.55855	0.148629	0.662993
FAM127B	0.542654	5.66275	1.55814	0.148724	0.662993
C16orf46	0.946993	1.02066	1.55749	0.148878	0.662993
PCDHGC4	1.99577	-1.45645	1.55731	0.14892	0.662993
MANEAL	1.56053	3.51753	1.5567	0.149064	0.662993
IVNS1ABP	1.03152	7.70105	1.55645	0.149124	0.662993
GPATCH2	0.814031	3.98656	1.55639	0.149137	0.662993
HFE	1.01882	3.0549	1.55571	0.149299	0.662993
CNKSR1	0.964795	4.21567	1.55553	0.149341	0.662993
BMPR2	0.546904	6.38969	1.55506	0.149453	0.662993
NFIL3	0.867103	5.68047	1.55448	0.149589	0.662993
EDA2R	1.41318	2.84503	1.55431	0.149631	0.662993
CTAGE5	0.719402	5.99953	1.55398	0.149708	0.662993
PDLIM5	0.932251	6.7175	1.55386	0.149737	0.662993
DMKN	1.844	5.26124	1.55378	0.149754	0.662993
SLC35B1	0.51028	5.79281	1.55369	0.149777	0.662993
CAMSAP1	0.570177	5.44595	1.55354	0.149813	0.662993
SEMA4B	1.01068	6.5708	1.55307	0.149924	0.663157
IFT81	1.16186	3.73879	1.55249	0.150062	0.663587
BEST3	3.13324	-0.471504	1.5523	0.150107	0.663604
CREG1	0.767156	6.8598	1.55169	0.150251	0.664057
SLC15A1	2.52612	3.21458	1.5511	0.150391	0.664497
C16orf80	0.547012	4.7966	1.55045	0.150547	0.664824
LAMP1	0.643479	8.40003	1.55006	0.15064	0.664872
DNAH2	2.0161	0.771035	1.54908	0.150874	0.665544
ANO6	1.14356	6.79638	1.54879	0.150942	0.665663
LOXL4	2.68343	5.4071	1.54843	0.151027	0.665857
ST8SIA3	4.03369	0.401171	1.54803	0.151123	0.66594
PLAU	1.70785	5.40775	1.54743	0.151268	0.665954
GTF2IRD1	1.47988	4.71892	1.54727	0.151306	0.665954
WASF1	0.911806	3.11441	1.54704	0.15136	0.665954
KLC3	2.93422	2.35575	1.54674	0.151433	0.665954
GSPT1	0.494064	7.04319	1.54655	0.151478	0.665954
LOC644172	1.34966	-1.19765	1.54652	0.151484	0.665954
F2	4.56777	1.8036	1.54582	0.151653	0.665954
C11orf24	0.549754	5.77169	1.54556	0.151715	0.665954
RETSAT	0.828653	6.34852	1.54519	0.151803	0.665954
PRRG2	1.63896	2.81259	1.54508	0.151831	0.665954
GDNF	2.56862	-2.33459	1.545	0.151849	0.665954
RNASE2	1.69398	-1.31888	1.54491	0.15187	0.665954
AIFM3	1.1658	-0.112828	1.54471	0.151918	0.665986
RP1	2.93302	-3.07546	1.5432	0.152281	0.666854
C19orf33	3.40497	3.81134	1.54192	0.15259	0.667669
C5orf13	0.715919	5.53152	1.54146	0.152701	0.667685
ITGB6	3.31651	4.04232	1.54082	0.152854	0.667722
MMP8	2.64164	-3.31856	1.54081	0.152857	0.667722
CCL11	2.08581	-1.9689	1.53859	0.153393	0.669111
INF2	0.685448	7.74885	1.53851	0.153414	0.669111
MGAM	2.19683	-1.22741	1.53801	0.153534	0.669273
SLC38A7	0.929426	3.67462	1.53734	0.153696	0.669314
TUSC3	1.17402	5.24653	1.5372	0.153731	0.669314
GTF2F2	0.685676	4.83882	1.53678	0.153832	0.669314
CFTR	3.9279	6.24726	1.5356	0.154121	0.669851
ENOPH1	0.658637	5.32364	1.53524	0.154206	0.669894
HAGH	0.587963	5.41482	1.53511	0.154238	0.669894
LOC647288	1.64119	-1.00859	1.53504	0.154254	0.669894
ADAM15	0.758355	6.6842	1.53464	0.154352	0.669945
CFHR3	2.90708	-0.175485	1.53444	0.154402	0.669945
CDSN	2.40726	-0.337729	1.53397	0.154516	0.669945
CCDC86	0.685966	5.17464	1.53397	0.154516	0.669945
ATF3	1.88605	4.82461	1.53322	0.154698	0.669945
ROR1	2.52072	0.162218	1.5331	0.154728	0.669945
NRG1	2.7427	0.186726	1.53305	0.154739	0.669945
GRB10	0.878566	6.2229	1.53213	0.154965	0.669945
XDH	2.64144	2.067	1.53193	0.155013	0.669945
RPS27L	0.682802	6.58529	1.5314	0.155144	0.669945
SPATA17	1.79465	0.346949	1.5301	0.15546	0.669945
AP3B1	0.57022	5.77279	1.52995	0.155498	0.669945
ARHGEF12	0.872176	7.39432	1.52978	0.15554	0.669945
HIST1H2BK	1.23121	5.97607	1.52975	0.155546	0.669945
CD164L2	2.26406	-2.31471	1.52932	0.155652	0.669945
TRIM46	2.1595	1.79376	1.52884	0.15577	0.669945
MCFD2	0.702786	7.09429	1.52864	0.155818	0.669945
FZD5	1.87548	5.10324	1.52863	0.155823	0.669945
HMGCS2	4.21985	1.36473	1.52778	0.156032	0.670142
CDC42BPG	1.1936	4.64707	1.52701	0.156219	0.670142
JUB	1.46041	5.016	1.52686	0.156256	0.670142
GNG10	0.931163	4.55952	1.5267	0.156295	0.670142
DNAJB1	0.889383	7.36544	1.5267	0.156296	0.670142
CEP76	0.798343	2.42203	1.52654	0.156335	0.670142
GPR110	3.35111	-1.22385	1.52633	0.156386	0.670184
LACTB2	0.942075	4.19443	1.5258	0.156517	0.670412
RASSF8	1.75218	4.49227	1.52578	0.156522	0.670412
USP32	0.808261	5.59041	1.52489	0.156741	0.670821
MAP1LC3B2	0.890357	3.43871	1.52455	0.156826	0.671009
HOXB9	1.97603	1.49158	1.52366	0.157046	0.671418
ACAT1	1.01207	5.61149	1.52311	0.157182	0.671823
EFNA4	1.10942	4.05422	1.52288	0.157239	0.671886
RTN4	0.916899	8.07331	1.52247	0.157341	0.67197
PKM2	0.767123	10.589	1.52098	0.157709	0.67252
MMP12	2.65902	2.49501	1.52081	0.157751	0.67252
CANT1	0.647038	6.55195	1.52064	0.157794	0.67252
TEAD3	1.04984	5.10885	1.5203	0.157876	0.67252
CXCL6	4.13119	4.76984	1.52025	0.15789	0.67252
LRRC1	0.966812	4.35913	1.52022	0.157898	0.67252
CYP4F2	3.07254	0.200147	1.52003	0.157943	0.67252
VPS24	0.56432	6.96206	1.51985	0.157988	0.67252
EPB41L5	0.805654	4.0956	1.51981	0.158	0.67252
FAM27A	1.76101	-0.106498	1.51872	0.158269	0.673156
EIF2S1	0.474517	5.87396	1.51854	0.158314	0.673156
TMEM105	2.26989	-0.606083	1.5185	0.158324	0.673156
SYT5	2.72107	-2.35848	1.51693	0.158716	0.673712
GORASP2	0.481427	7.01319	1.51676	0.158758	0.673712
COG7	0.511327	4.98232	1.5166	0.158798	0.673712
RASD2	1.53092	2.28526	1.51598	0.158952	0.673885
TMEM181	0.657161	5.94618	1.51528	0.159127	0.674449
RSRC1	0.894678	3.1087	1.51509	0.159174	0.674475
NDRG1	0.812772	7.6366	1.51454	0.159312	0.674853
PCSK9	2.93073	2.44777	1.51424	0.159388	0.674853
CGREF1	1.64943	1.2974	1.51364	0.159539	0.67505
ZBTB42	0.826925	3.52337	1.51362	0.159543	0.67505
MNT	0.4775	5.24918	1.51328	0.159627	0.67505
[truncated: 14,230 more rows]

## Sheet: GO_Biological_Process
Up-regulated pathway analysis								Down-regulated pathway analysis
Term	P-value	FDR	Z-Score	Combined Score	Genes			Term	P-value	FDR	Z-Score	Combined Score	Genes
extracellular matrix organization (GO:0030198)	2.4973e-11	5.68634e-08	5.45335	133.134	COL13A1,COL11A1,LAMC2,FURIN,LAMC1,LOXL2,COMP,ADAMTS4,FLRT2,SH3PXD2A,IBSP,SERPINH1,POSTN,TGFB2,LAMB3,ITGA2,FN1,COL1A1,MMP14,VCAN,COL1A2,COL5A1,MMP15,COL4A1,COL5A2,ITGA11,COL8A1			regulation of immune response (GO:0050776)	3.80243e-19	7.13336e-16	7.44778	315.886	CD40,KLRB1,ICAM3,CD3G,CD1D,CD3E,CXCL13,ITGAL,CD3D,KIR2DL4,CD19,DHX58,SLAMF7,LAIR2,SLAMF6,MADCAM1,ITGB7,CSK,KLRC1,LYN,ZNF683,CD96,BTN3A1,BTN2A2,CD160,SH2D1A,BTN3A3,LILRB1,HLA-F,FOXP3,HLA-E,NCR3,CD40LG,SELL,IRF1,KLRD1,CD247,CLEC2D
collagen fibril organization (GO:0030199)	3.90017e-07	0.000444034	15.0825	222.573	COL1A1,TGFB2,COL1A2,COL5A1,COL11A1,COL5A2,SERPINH1,LOXL2			B cell activation (GO:0042113)	1.18443e-14	7.5491e-12	14.2248	456.144	FCRL1,CD40,CR2,PRKCB,PIK3CD,LAX1,AICDA,CD79B,LYL1,ZAP70,CD79A,CASP8,PTPRC,CD40LG,BANK1,BLNK,BTK,BCL2,MS4A1
positive regulation of cell migration (GO:0030335)	3.17312e-06	0.0024084	3.77372	47.7783	GRB7,TGFB2,HSPA5,SEMA3C,SEMA3B,FN1,LAMC2,RHOD,VEGFA,CXCL16,COL1A1,MMP14,HYAL1,CEACAM6,MYADM,F2RL1,SPRY2,SOX9,BCAR1			cytokine-mediated signaling pathway (GO:0019221)	1.20721e-14	7.5491e-12	3.86778	123.954	CD40,TNFRSF13B,PIK3CD,TNFRSF13C,CXCL13,IL18BP,PYCARD,IL18RAP,ITGAX,TNFRSF4,TRIM22,TNFRSF18,IL16,GP1BA,LIFR,TYK2,TNFRSF1B,HLA-F,HLA-E,FCER2,IRF1,IL3RA,LTA,XCL1,IRF5,LTB,IL9R,EBI3,GATA3,SOCS1,ALOX5,CCL5,INPP5D,TNFRSF17,TNFRSF14,CCL19,IL12RB1,CCL17,HLA-DQA1,STAT5A,CCL22,IL10RA,PSMB8,ISG20,CXCL12,CD40LG,IL2RB,BCL2,CD27,PTPN6,XAF1,MAP3K14,HLA-DRB1
endodermal cell differentiation (GO:0035987)	1.14516e-05	0.00523129	11.0609	125.843	MMP14,LAMB3,MMP15,COL11A1,FN1,HMGA2,COL8A1			antigen receptor-mediated signaling pathway (GO:0050851)	4.39405e-13	1.75892e-10	5.63705	160.393	BLK,WAS,PIK3CD,CD3G,GATA3,CD3E,CD3D,CD79B,CD79A,INPP5D,CD19,GRAP2,CTLA4,CSK,HLA-DQA1,BTN3A1,BTN2A2,PRKCB,RFTN1,THEMIS,BTN3A3,PSMB8,ZAP70,PTPRC,LCK,BTK,BCL2,LCP2,CD247,HLA-DRB1,LAT
positive regulation of cell motility (GO:2000147)	1.15684e-05	0.00523129	3.92172	44.5791	GRB7,HSPA5,SEMA3C,SEMA3B,TWIST1,LAMC2,RHOD,CXCL16,VEGFA,COL1A1,MMP14,CEACAM6,MYADM,F2RL1,SPRY2,BCAR1			T cell activation (GO:0042110)	4.68794e-13	1.75892e-10	11.1238	315.79	BLK,PIK3CD,RHOH,CD3G,NLRC3,CD3E,CD3D,FOXP3,CD2,ZAP70,CASP8,PTPRC,LCK,CD7,CCR7,CCL19,TNFRSF4,GPR18,LAT
protein complex subunit organization (GO:0071822)	1.37847e-05	0.00523129	8.55328	95.728	COL1A1,TGFB2,COL1A2,COL5A1,COL11A1,COL5A2,SERPINH1,LOXL2			positive regulation of T cell activation (GO:0050870)	6.16526e-13	1.92767e-10	13.4224	377.365	DOCK8,CLECL1,GATA3,CD1D,CD3E,PYCARD,CCDC88B,ZAP70,HLA-DMB,PTPRC,CD40LG,CD6,LCK,CCL5,CCR7,LGALS9,CCL19
regulation of cell migration (GO:0030334)	1.66132e-05	0.00540405	3.00666	33.0892	GRB7,PTPRU,HSPA5,SEMA3C,SEMA3B,STC1,LAMC2,RHOD,RHOBTB1,VEGFA,CXCL16,COL1A1,MMP14,FRMD5,CEACAM6,DLG5,LMNA,MYADM,PLXNB3,F2RL1,SPRY2,BCAR1			T cell receptor signaling pathway (GO:0050852)	2.76354e-12	7.40629e-10	7.02291	186.911	BTN2A2,BTN3A1,RFTN1,THEMIS,WAS,PIK3CD,CD3G,BTN3A3,GATA3,CD3E,CD3D,PSMB8,ZAP70,PTPRC,LCK,GRAP2,INPP5D,BTK,LCP2,CSK,CD247,HLA-DQA1,HLA-DRB1,LAT
regulation of branching involved in ureteric bud morphogenesis (GO:0090189)	2.3358e-05	0.0065902	19.6869	209.952	SIX4,SIX2,TACSTD2,SOX9,VEGFA			positive regulation of lymphocyte proliferation (GO:0050671)	1.91212e-10	4.48392e-08	10.7386	240.304	SASH3,CD74,FCRL3,CLECL1,CD1D,CD3E,CCDC88B,HLA-DMB,PTPRC,CD40LG,CD6,CCL5,BCL2,CCL19,TNFRSF4
endoderm formation (GO:0001706)	2.60482e-05	0.0065902	9.53326	100.629	MMP14,LAMB3,MMP15,COL11A1,FN1,HMGA2,COL8A1			lymphocyte differentiation (GO:0030098)	2.90362e-10	6.05243e-08	10.3672	227.663	BLK,CR2,PIK3CD,RHOH,IKZF1,CD3D,AICDA,CD79B,LYL1,ZAP70,CD79A,PTPRC,LCK,BLNK,GPR18
epidermis development (GO:0008544)	3.34076e-05	0.00760692	5.58465	57.5595	SCEL,ELF3,LAMB3,KRT17,KRT15,LAMC2,PLOD1,GRHL2,PTHLH,CTGF			inflammatory response (GO:0006954)	1.10936e-09	2.08115e-07	4.67798	96.4576	CD40,PIK3CD,CXCL13,ITGAL,IL18RAP,CCL5,BLNK,CCR7,TNFRSF14,LGALS9,CCL19,CCL17,TNFRSF4,LYN,PLA2G2D,CCL22,TNFRSF18,TNFRSF1B,NFKB2,NCR3,CD40LG,ADORA2A,CD6,CD27,XCL1,LAT
ATF6-mediated unfolded protein response (GO:0036500)	4.40111e-05	0.00911031	31.4435	315.412	HSPA5,ATF6,MBTPS2,HSP90B1			positive regulation of T cell proliferation (GO:0042102)	2.80308e-09	4.78052e-07	10.8178	213.029	EBI3,CLECL1,CD1D,CD3E,PYCARD,CCDC88B,HLA-DMB,PTPRC,CD40LG,CD6,CCL5,CCL19,IL12RB1
positive regulation of transcription from RNA polymerase II promoter in response to stress (GO:0036003)	6.89872e-05	0.0130903	10.2853	98.5499	MUC1,HSPA5,CREB3L1,ATF6,MBTPS2,VEGFA			regulation of T cell proliferation (GO:0042129)	3.46683e-09	5.36673e-07	10.5964	206.419	CLECL1,LILRB1,CD1D,CD3E,FOXP3,SPN,CCDC88B,HLA-DMB,PTPRC,CD40LG,CD6,CCL5,CCL19
skeletal system development (GO:0001501)	7.8689e-05	0.0131239	3.88709	36.7331	TEAD4,POSTN,TGFB2,STC1,PTHLH,COMP,COL1A1,ADAMTS4,VCAN,COL1A2,HYAL1,SOX9,BMPR1B			cellular response to tumor necrosis factor (GO:0071356)	3.71895e-09	5.36673e-07	5.17194	100.386	CD40,CCL22,TNFRSF13B,TNFRSF18,GATA3,TNFRSF13C,TNFRSF1B,PSMB8,PYCARD,TCL1A,CD40LG,CCL5,LTA,CD27,TNFRSF17,XCL1,TNFRSF14,CCL19,LTB,CCL17,TNFRSF4,MAP3K14
IRE1-mediated unfolded protein response (GO:0036498)	8.12786e-05	0.0131239	6.45462	60.7872	DNAJC3,HSPA5,FKBP14,LMNA,GFPT1,HYOU1,KDELR3,PDIA6			cellular response to cytokine stimulus (GO:0071345)	4.6551e-09	6.23783e-07	3.41105	65.4421	DOCK8,PIK3CD,GATA3,IL18BP,PYCARD,TCL1A,SOCS1,ALOX5,CCL5,INPP5D,ITGAX,CCR7,CCL19,LGALS9,IL12RB1,CCL17,STAT5A,PTPN18,CCL22,IL10RA,PYHIN1,IL16,GP1BA,LIFR,TYK2,TNFRSF1B,FCER2,IRF1,IL3RA,IL2RB,BCL2,HCLS1,XCL1,PTPN6,PTPN7
response to unfolded protein (GO:0006986)	8.64553e-05	0.0131239	7.67681	71.8233	HSP90AA1,HSPA5,SERPINH1,HYOU1,STT3B,HSPA1B,HSPA1A			regulation of T cell activation (GO:0050863)	7.77487e-09	9.72377e-07	13.2699	247.781	PYCARD,CCDC88B,CD2,SIT1,LCK,CCL5,TBX21,TNFAIP8L2,TIGIT,LAX1,LAT
sodium ion transport (GO:0006814)	9.22472e-05	0.0131279	6.3252	58.7677	SLC12A2,SCN8A,SCN9A,SCNN1A,SLC5A1,KCNK1,SLC4A4,NALCN			positive regulation of cytokine production (GO:0001819)	3.77306e-08	4.42391e-06	4.48675	76.6911	ZBP1,GBP5,GATA3,CLEC9A,LY9,RASGRP1,HLA-E,NFKB2,CCDC88B,PYCARD,CD40LG,CD6,IRF1,DHX58,XCL1,SLAMF6,CCR7,IRF5,LGALS9,CCL19,IL12RB1,TIGIT
positive regulation of transcription from RNA polymerase II promoter in response to endoplasmic reticulum stress (GO:1990440)	0.000110759	0.014011	22.4574	204.545	HSPA5,CREB3L1,ATF6,MBTPS2			regulation of dendritic cell apoptotic process (GO:2000668)	4.56969e-08	5.04279e-06	59.1984	1000.53	LYN,CXCL12,LILRB1,CCR7,CCL19,LGALS9
positive regulation of chondrocyte differentiation (GO:0032332)	0.000110759	0.014011	22.4574	204.545	SOX9,BMPR1B,SOX6,LOXL2			positive regulation of immune response (GO:0050778)	7.74343e-08	8.07037e-06	10.1787	166.664	PYCARD,SASH3,GBP5,HLA-DMB,PTPRC,CCL5,CCR7,LILRB1,LGALS9,CD1D,IL12RB1
negative regulation of protein phosphorylation (GO:0001933)	0.000160662	0.0176588	3.39637	29.6714	ERRFI1,TWIST1,DKK1,ASPN,DNAJC3,MLXIPL,FLRT2,FLRT3,CAMK2N1,PPP1R1C,MYADM,SPRY2,SFN,SOCS6			regulation of innate immune response (GO:0045088)	1.26306e-07	1.2471e-05	8.38783	133.237	GBP5,GFI1,IRF1,CCL5,DHX58,TNFAIP3,TRAFD1,NLRC3,PTPN6,TYK2,CD1D,HLA-E
protein hydroxylation (GO:0018126)	0.000162861	0.0176588	19.6492	171.392	EGLN3,PLOD3,PLOD2,PLOD1			enzyme linked receptor protein signaling pathway (GO:0007167)	3.21821e-07	3.01868e-05	5.71281	85.4024	BLK,LYN,MATK,LIFR,TYK2,CD3E,ZAP70,LCK,GRAP2,CD7,BTK,BLNK,STAP1,LCP2,CSK
positive regulation of stem cell differentiation (GO:2000738)	0.000162861	0.0176588	19.6492	171.392	TGFB2,TACSTD2,SOX9,SOX6			positive regulation of T cell migration (GO:2000406)	3.4211e-07	3.05618e-05	21.284	316.879	PYCARD,SPN,CXCL12,DOCK8,CCL5,XCL1,CXCL13
positive regulation of cell adhesion (GO:0045785)	0.000186887	0.0191893	5.64576	48.4689	EPB41L4B,FRMD5,TGFB2,IBSP,HYAL1,ADAM9,RHOD,VEGFA			B cell proliferation (GO:0042100)	3.90017e-07	3.32578e-05	15.0825	222.573	CD79A,CD40,CR2,PTPRC,CD40LG,BCL2,MS4A1,GAPT
cellular response to transforming growth factor beta stimulus (GO:0071560)	0.000201841	0.0191893	4.40136	37.4469	TGFB2,COL1A2,ID1,PDE3A,ADAM9,FURIN,SOX9,CGN,SOX6,BMPR1A			tumor necrosis factor-mediated signaling pathway (GO:0033209)	4.45407e-07	3.63297e-05	5.55326	81.2125	CD40,TNFRSF13B,TNFRSF18,TNFRSF13C,TNFRSF1B,PSMB8,PYCARD,CD40LG,LTA,TNFRSF17,CD27,TNFRSF14,LTB,TNFRSF4,MAP3K14
O-glycan processing (GO:0016266)	0.000208525	0.0191893	5.54643	47.0085	MUC1,GALNT5,ST6GALNAC2,B3GNT8,B3GNT7,GALNT2,MUC13,GCNT3			negative regulation of cytokine production (GO:0001818)	6.35891e-07	4.97055e-05	5.82253	83.0773	UBA7,BTN2A2,NLRC5,TNFAIP3,NLRC3,LILRB1,FOXP3,TBX21,DHX58,XCL1,LGALS9,TIGIT,IKBKE,SLAMF1
cellular protein modification process (GO:0006464)	0.000210686	0.0191893	1.86963	15.8267	PTPRU,PTPRR,PGAP1,SERPINA1,ST6GALNAC2,WNK4,PTPN21,PLOD2,PLOD1,LAMC1,PTPRH,HSP90B1,LOXL2,PPP4R1,PPP4R2,STK38L,QSOX1,SOCS6,MAP4K5,MAPK6,IGFBP1,PRKCI,EGLN3,TGFB2,YES1,GOLM1,PLK2,APLP2,FN1,PLAUR,PHKA1,CDC42BPA,PDIA6,DNAJC3,VCAN,B3GNT8,B3GNT7,MMP15,GAN,CALU,ALPK3,STT3B,BMPR1B,BMPR1A			regulation of B cell proliferation (GO:0030888)	9.39647e-07	7.05111e-05	10.4944	145.639	SASH3,LYN,CD74,PTPRC,TNFRSF13B,FCRL3,BCL2,CTLA4,TNFRSF4
regulation of chondrocyte differentiation (GO:0032330)	0.000221822	0.0194265	10.9327	91.9834	SOX9,BMPR1B,SOX6,PTHLH,LOXL2			regulation of T cell differentiation (GO:0045580)	1.15538e-06	8.33654e-05	12.6667	173.167	ZNF683,CD2,ZAP70,TBX21,TNFRSF18,CTLA4,GATA3,FOXP3
sodium ion transmembrane transport (GO:0035725)	0.000243932	0.0205716	7.88259	65.5723	SLC12A2,SCN8A,SCN9A,SCNN1A,KCNK1,NALCN			cellular response to interferon-gamma (GO:0071346)	1.22214e-06	8.49164e-05	5.47833	74.587	CCL22,HLA-F,HLA-E,IRF1,CCL5,XCL1,IRF5,LGALS9,CCL19,IL12RB1,CCL17,TRIM22,HLA-DQA1,HLA-DRB1
actin filament bundle assembly (GO:0051017)	0.00028506	0.0231815	7.62792	62.2653	BAIAP2L1,USH1C,ESPN,RHOD,RHOBTB1,HSP90B1			peptidyl-tyrosine autophosphorylation (GO:0038083)	1.41247e-06	9.46356e-05	9.91039	133.495	BLK,LYN,ZAP70,LCK,GRAP2,MATK,BTK,CSK,TYK2
negative regulation of multicellular organismal process (GO:0051241)	0.000305081	0.0239541	3.82531	30.9657	EFNA1,PTPRR,TNNT1,SLC11A1,WWC2,TACSTD2,STC1,SOX9,DKK1,GRHL2,LOXL2			positive regulation of leukocyte mediated cytotoxicity (GO:0001912)	1.90326e-06	0.000122793	15.3678	202.424	NCR3,STAP1,XCL1,SLAMF6,IL12RB1,RASGRP1,HLA-E
positive regulation of cellular catabolic process (GO:0031331)	0.000325173	0.0246806	4.125	33.1285	MLXIPL,HSP90AA1,IRS1,PLK2,ADAM9,TWIST1,SH3BP4,FURIN,RNF152,SH3D19			response to cytokine (GO:0034097)	1.96365e-06	0.000122793	4.87227	64.025	PTPN18,TRAFD1,LIFR,NFKB2,IL18BP,CASP8,LAMP3,BCL2,HCLS1,CCR7,PTPN6,LGALS9,PTPN7,XAF1,IKBKE
negative regulation of cellular component movement (GO:0051271)	0.000423084	0.0301051	14.2881	110.989	FRMD5,ACTN1,TACSTD2,CRK			positive regulation of lymphocyte migration (GO:2000403)	2.31947e-06	0.000126363	21.519	279.191	PYCARD,SPN,CXCL12,DOCK8,CCL5,XCL1
regulation of cartilage development (GO:0061035)	0.000423084	0.0301051	14.2881	110.989	SOX9,BMPR1B,SOX6,PTHLH			regulation of T cell migration (GO:2000404)	2.31947e-06	0.000126363	21.519	279.191	PYCARD,SPN,CXCL12,DOCK8,CCL5,CCR6
copper ion import (GO:0015677)	0.000504318	0.034286	29.4205	223.37	STEAP3,ATP7B,STEAP1			regulation of B cell receptor signaling pathway (GO:0050855)	2.31947e-06	0.000126363	21.519	279.191	BLK,LYN,PRKCB,FCRL3,STAP1,PAX5
positive regulation of epithelial cell migration (GO:0010634)	0.000511956	0.034286	4.78788	36.2791	EPB41L4B,TGFB2,HYAL1,ANXA3,ADAM9,SOX9,BCAR1,VEGFA			regulation of small GTPase mediated signal transduction (GO:0051056)	2.35526e-06	0.000126363	4.79381	62.1224	ARHGAP9,RHOH,ARHGAP15,GMIP,ARHGAP25,RHOBTB2,ARHGAP4,FGD2,INPP5B,FGD3,PREX1,ARHGAP30,ARHGDIB,RAC2,ARHGEF6
cellular protein metabolic process (GO:0044267)	0.000543473	0.0353568	2.18335	16.4134	SERPINA1,PROS1,PLOD2,FURIN,RRBP1,PLOD1,LAMC1,HSP90B1,LOXL2,PPP4R2,DMBT1,QSOX1,IGFBP1,YES1,GOLM1,APLP2,FN1,PDIA6,DNAJC3,RPS28,VCAN,MMP15,EEF1A2,CALU,L2HGDH			lymphocyte proliferation (GO:0046651)	2.35752e-06	0.000126363	11.3078	146.525	CD79A,CD40,CR2,PTPRC,CD40LG,BCL2,TNFRSF4,MS4A1
ER to Golgi vesicle-mediated transport (GO:0006888)	0.000618655	0.0391201	3.09028	22.8308	SEC23A,PGAP1,TMED10,SERPINA1,GOLT1A,PROS1,COPB1,LMAN1,DYNC1LI2,VAPA,HYOU1,SEC24D,SPTBN2			regulation of tumor necrosis factor production (GO:0032680)	2.5056e-06	0.000130569	7.78271	100.374	PYCARD,CD2,TNFAIP3,NLRC3,LGALS9,CCL19,RASGRP1,LILRA4,HLA-E,SLAMF1
axon guidance (GO:0007411)	0.000635681	0.0391201	3.25971	23.9941	EFNA1,GRB7,SEMA3C,TUBB3,BDNF,GPC1,SEMA3B,PLXNB3,RAP1GAP,SPTBN2,FAM129B,VEGFA			leukocyte cell-cell adhesion (GO:0007159)	3.36683e-06	0.000170707	13.8296	174.274	CD40LG,SEMA4D,CCL5,CLECL1,PECAM1,ITGAL,FERMT3
positive regulation of cartilage development (GO:0061036)	0.000708972	0.0424824	12.0887	87.6636	SOX9,BMPR1B,SOX6,LOXL2			T cell differentiation (GO:0030217)	3.64628e-06	0.000180011	10.5528	132.141	BLK,ZAP70,PTPRC,LCK,PIK3CD,RHOH,CD3D,GPR18
extracellular matrix disassembly (GO:0022617)	0.000730224	0.0425125	4.51336	32.5962	ADAMTS4,MMP14,LAMB3,MMP15,FN1,LAMC2,FURIN,LAMC1			positive regulation of interferon-gamma secretion (GO:1902715)	5.5632e-06	0.000267604	78.621	951.262	CD2,LGALS9,RASGRP1,CD244
protein N-linked glycosylation via asparagine (GO:0018279)	0.000746815	0.0425125	6.22054	44.786	LMAN1,ST6GALNAC2,OSTC,MAGT1,STT3B,UGGT2			negative regulation of leukocyte apoptotic process (GO:2000107)	6.55595e-06	0.000307474	28.1284	335.717	CXCL12,HCLS1,LILRB1,CCR7,CCL19
peptidyl-lysine hydroxylation (GO:0017185)	0.000791945	0.0430706	23.5352	168.065	PLOD3,PLOD2,PLOD1			cellular defense response (GO:0006968)	9.46271e-06	0.000422703	7.58664	87.7635	SPN,NCF1,ADORA2A,CD160,CD19,SH2D1A,LSP1,CCR6,KIR2DL4
regulation of cell adhesion mediated by integrin (GO:0033628)	0.000813366	0.0430706	7.86869	55.9804	EFNA1,MUC1,TGFB2,TESC,ADAM9			positive regulation of interferon-gamma production (GO:0032729)	9.68882e-06	0.000422703	9.04297	104.397	PYCARD,CD2,EBI3,SLAMF6,LGALS9,IL12RB1,RASGRP1,CD244
'de novo' posttranslational protein folding (GO:0051084)	0.000813366	0.0430706	7.86869	55.9804	HSPA5,HYOU1,UGGT2,HSPA1B,HSPA1A			regulation of interferon-gamma production (GO:0032649)	9.68882e-06	0.000422703	9.04297	104.397	PYCARD,XCL1,SLAMF6,CCR7,LILRB1,LGALS9,IL12RB1,FOXP3
peptidyl-asparagine modification (GO:0018196)	0.00084377	0.0436651	6.06073	42.8956	LMAN1,ST6GALNAC2,OSTC,MAGT1,STT3B,UGGT2			regulation of lymphocyte activation (GO:0051249)	1.04346e-05	0.000435005	24.6111	282.299	LCK,SIT1,FCRL3,CCL5,LAT
actin filament organization (GO:0007015)	0.000869425	0.0439929	3.5974	25.3533	BAIAP2L1,ACTN1,TRPV4,PALM2,DSTN,SHROOM3,COBL,RHOD,RHOBTB1,BCAR1			positive regulation of alpha-beta T cell proliferation (GO:0046641)	1.04346e-05	0.000435005	24.6111	282.299	EBI3,XCL1,LGALS9,RASAL3,HLA-E
cell-cell adhesion via plasma-membrane adhesion molecules (GO:0098742)	0.000898272	0.0444645	3.32598	23.3319	TGFB2,CADM4,FLRT3,CLDN14,CLDN7,CLDN12,PCDHGC3,PLXNB3,NPTN,DSG2,MPZL2			B cell receptor signaling pathway (GO:0050853)	1.12262e-05	0.000457834	5.18746	59.1228	BLK,CD79B,CD79A,PTPRC,PRKCB,LCK,CD19,RFTN1,BTK,BCL2,PIK3CD,CTLA4
cellular response to heat (GO:0034605)	0.00106653	0.0516702	5.76449	39.4484	ANO1,HSPA5,TRPV4,HYOU1,HSPA1B,HSPA1A			negative regulation of type I interferon production (GO:0032480)	1.15852e-05	0.000462421	8.79133	99.9203	PYCARD,UBA7,DHX58,NLRC5,TNFAIP3,NLRC3,IKBKE,LILRA4
macromolecule biosynthetic process (GO:0009059)	0.00110975	0.0520016	10.4758	71.2734	COL1A1,COL5A1,GALNT2,SLC11A1			positive regulation of intracellular signal transduction (GO:1902533)	1.18873e-05	0.000464596	2.60651	29.5579	CD40,RAMP3,NCF1,PIK3CD,GATA3,CASP8,CCL5,CD19,DHX58,CCR7,CCL19,PIM2,LGALS9,ICOS,IKBKE,TNFRSF4,TRIM22,LYN,CD74,SEMA4D,PRKCB,FCRL3,TNFRSF1B,LCK,BCL2,HCLS1,CD27,PTPN6,MAP3K14
platelet degranulation (GO:0002576)	0.00111905	0.0520016	3.47046	23.5827	TGFB2,ECM1,SERPINA1,PROS1,APLP2,ACTN1,FN1,QSOX1,MANF,VEGFA			negative regulation of T cell mediated immunity (GO:0002710)	1.27237e-05	0.000477395	52.4113	590.782	PTPRC,XCL1,LILRB1,FOXP3
negative regulation of apoptotic process (GO:0043066)	0.00125369	0.0562618	2.08232	13.9134	PRKCI,HSPA5,BDNF,PLK2,FHL2,PLAUR,HMGA2,MST1R,NOL3,DKK1,FAM129B,HSP90B1,VEGFA,DNAJC3,COMP,TOX3,SIX4,SPRY2,SFN,ANGPTL4,SOX9,HSPA1B,CRLF1,HSPA1A			negative regulation of dendritic cell apoptotic process (GO:2000669)	1.27237e-05	0.000477395	52.4113	590.782	CXCL12,LILRB1,CCR7,CCL19
regulated exocytosis (GO:0045055)	0.00126015	0.0562618	3.17933	21.2269	TGFB2,ECM1,TMED10,SERPINA1,PROS1,APLP2,ACTN1,FN1,QSOX1,MANF,VEGFA			regulation of interleukin-4 production (GO:0032673)	2.3358e-05	0.000842686	19.6869	209.952	CD40LG,GATA3,LGALS9,FOXP3,HLA-E
regulation of fibroblast growth factor receptor signaling pathway (GO:0040036)	0.00136	0.0575638	9.82056	64.8184	GPC1,NPTN,SPRY2,APLN			regulation of T cell mediated cytotoxicity (GO:0001914)	2.3358e-05	0.000842686	19.6869	209.952	PTPRC,XCL1,LILRB1,IL12RB1,HLA-E
response to endoplasmic reticulum stress (GO:0034976)	0.00136515	0.0575638	3.66655	24.1864	ERLEC1,HSPA5,CREB3L1,HYOU1,PDIA6,ATF6,MBTPS2,PDIA4,HSP90B1			peptidyl-tyrosine phosphorylation (GO:0018108)	2.67898e-05	0.000948257	5.74712	60.5027	BLK,LYN,ZAP70,LCK,GRAP2,MATK,BTK,CSK,PTPN6,TYK2
positive regulation of cellular component organization (GO:0051130)	0.00136515	0.0575638	3.66655	24.1864	LMAN1,TGFB2,SRPX2,BDNF,HYAL1,DLG5,IL1RAP,TSPAN1,VEGFA			positive regulation of interleukin-12 production (GO:0032735)	2.7998e-05	0.000972673	12.4532	130.552	CD40LG,CCR7,IRF5,CCL19,LGALS9,LTB
negative regulation of cellular protein catabolic process (GO:1903363)	0.00163478	0.0656522	16.8091	107.852	EFNA1,ANXA2,FURIN			response to molecule of bacterial origin (GO:0002237)	3.37059e-05	0.00114968	5.01946	51.6896	CD40,CD6,TNFRSF18,CD27,TNFAIP3,TNFRSF14,IRF5,LGALS9,CXCL13,TNFRSF1B,TNFRSF4
regulation of fatty acid beta-oxidation (GO:0031998)	0.00163478	0.0656522	16.8091	107.852	IRS1,LONP2,TWIST1			response to lipopolysaccharide (GO:0032496)	3.59927e-05	0.00120575	3.95508	40.4692	CD40,GFI1,TNFRSF18,TNFAIP3,LILRB1,CXCL13,TNFRSF1B,PYCARD,CD6,STAP1,CD27,TNFRSF14,LGALS9,TNFRSF4
endothelial cell migration (GO:0043542)	0.0016723	0.0656522	6.55556	41.9133	FAP,ID1,PRSS3,LOXL2,VEGFA			positive regulation of innate immune response (GO:0045089)	3.77156e-05	0.0012413	8.91729	90.8265	ZBP1,GBP5,CCL5,DHX58,NLRC5,CD1D,HLA-E
actin filament bundle organization (GO:0061572)	0.0016723	0.0656522	6.55556	41.9133	BAIAP2L1,USH1C,ESPN,RHOD,RHOBTB1			regulation of interferon-gamma secretion (GO:1902713)	4.40111e-05	0.00137608	31.4435	315.412	CD2,LGALS9,RASGRP1,CD244
regulation of angiogenesis (GO:0045765)	0.00170295	0.0657223	2.88152	18.3708	TGFB2,ECM1,HYAL1,ANXA3,TWIST1,HMGA2,SPRY2,ANGPTL4,THBS2,RUNX1,FAM129B,VEGFA			podosome assembly (GO:0071800)	4.40111e-05	0.00137608	31.4435	315.412	BIN2,NCF1,NCF1B,NCF1C
regulation of neuron apoptotic process (GO:0043523)	0.00173339	0.0657822	3.89822	24.7836	TOX3,PRKCI,TGFB2,EGLN3,SIX4,BDNF,TRIM2,CRLF1			B cell homeostasis (GO:0001782)	4.40111e-05	0.00137608	31.4435	315.412	LYN,TNFRSF13B,TNFAIP3,GAPT
regulation of Notch signaling pathway (GO:0008593)	0.00180271	0.0672913	4.38066	27.6791	PRKCI,MMP14,TGFB2,ELF3,NRARP,EPN2,FAM129B			regulation of I-kappaB kinase/NF-kappaB signaling (GO:0043122)	5.77507e-05	0.00177607	3.39582	33.141	CD74,CD40,PRKCB,RHOH,TNFAIP3,NLRC3,PYCARD,CASP8,CCR7,LGALS9,CCL19,PIM2,NLRP1,IKBKE,MAP3K14,TRIM22
actomyosin structure organization (GO:0031032)	0.00195769	0.069142	4.31199	26.8895	EPB41L4B,FRMD5,KRT19,SIX4,TNNT1,SORBS1,CDC42BPA			negative regulation of lymphocyte proliferation (GO:0050672)	6.89872e-05	0.00208742	10.2853	98.5499	SPN,LYN,TNFRSF13B,CTLA4,LILRB1,FOXP3
acylglycerol homeostasis (GO:0055090)	0.00197375	0.069142	8.72849	54.3595	MLXIPL,GCKR,HNF4A,ANGPTL4			regulation of cytokine production (GO:0001817)	8.29661e-05	0.00243666	4.49967	42.2838	ZBP1,LYN,CCDC88B,CD83,BTN2A2,BTN3A1,TREX1,CCR7,BTN3A3,CSK,GATA3
outflow tract septum morphogenesis (GO:0003148)	0.00197375	0.069142	8.72849	54.3595	TGFB2,SEMA3C,PARVA,BMPR1A			regulation of cytokine-mediated signaling pathway (GO:0001959)	8.3284e-05	0.00243666	4.95408	46.5349	PYCARD,CD74,CASP8,SOCS1,PTPRC,TNFAIP3,LIFR,PTPN6,TYK2,TRAF1
cellular response to unfolded protein (GO:0034620)	0.00197375	0.069142	8.72849	54.3595	HSPA5,HYOU1,HSPA1B,HSPA1A			positive regulation of B cell proliferation (GO:0030890)	8.44259e-05	0.00243666	9.85628	92.4483	SASH3,CD74,PTPRC,FCRL3,BCL2,TNFRSF4
cell-cell junction organization (GO:0045216)	0.00212279	0.0710366	4.24544	26.1308	PRKCI,TGFB2,TRPV4,CTNND1,F2RL1,DSG2,ANG			lymphocyte chemotaxis (GO:0048247)	0.00010062	0.00281736	7.46894	68.7454	CCL22,CCL5,PIK3CD,XCL1,CCL19,CXCL13,CCL17
epithelial to mesenchymal transition (GO:0001837)	0.00215544	0.0710366	6.1452	37.7301	TGFB2,DLG5,HMGA2,SOX9,LOXL2			negative regulation of immune response (GO:0050777)	0.00010062	0.00281736	7.46894	68.7454	LYN,DHX58,TNFAIP3,TRAFD1,NLRC3,LILRB1,FOXP3
cell-substrate junction assembly (GO:0007044)	0.00220629	0.0710366	14.7072	89.956	LAMB3,LAMC2,LAMC1			negative regulation of innate immune response (GO:0045824)	0.000108738	0.0029564	13.1212	119.752	DHX58,NLRC5,TNFAIP3,TRAFD1,NLRC3
hemidesmosome assembly (GO:0031581)	0.00220629	0.0710366	14.7072	89.956	LAMB3,LAMC2,LAMC1			regulation of regulatory T cell differentiation (GO:0045589)	0.000108738	0.0029564	13.1212	119.752	SOCS1,TNFRSF18,IRF1,CTLA4,FOXP3
aspartate family amino acid biosynthetic process (GO:0009067)	0.00220629	0.0710366	14.7072	89.956	PLOD3,PLOD2,PLOD1			T cell proliferation (GO:0042098)	0.000110759	0.00296834	22.4574	204.545	BTN3A1,DOCK8,LILRB1,TNFRSF4
cell morphogenesis involved in differentiation (GO:0000904)	0.00221502	0.0710366	4.92206	30.0861	EFNA1,ACTN1,FN1,PARVA,LAMC1,GRHL2			regulation of interleukin-12 production (GO:0032655)	0.000147789	0.00390495	8.75978	77.2589	CD40LG,CCR7,IRF5,CCL19,TIGIT,SLAMF1
protein N-linked glycosylation (GO:0006487)	0.00229844	0.0718774	4.1809	25.4011	LMAN1,ST6GALNAC2,OSTC,GFPT1,MAGT1,STT3B,UGGT2			positive regulation of tumor necrosis factor production (GO:0032760)	0.000154807	0.00403358	6.90771	60.6036	PYCARD,SPN,CD2,CCL19,LGALS9,RASGRP1,HLA-E
neutrophil degranulation (GO:0043312)	0.00230437	0.0718774	2.01374	12.2293	PYGB,HSP90AA1,SERPINA1,ANXA2,TNFAIP6,ANXA3,SLC11A1,COPB1,PLAUR,MAGT1,DERA,DNAJC3,PRDX4,LRG1,VAPA,CEACAM6,STBD1,LCN2,QSOX1,PRSS3,HSPA1B,S100A8,HSPA1A			regulation of antigen receptor-mediated signaling pathway (GO:0050854)	0.000162861	0.0041853	19.6492	171.392	BLK,LYN,PTPRC,PAX5
protein O-linked glycosylation (GO:0006493)	0.00240194	0.0739084	3.35369	20.2277	MUC1,GALNT5,ST6GALNAC2,B3GNT8,B3GNT7,GALNT2,PLOD3,MUC13,GCNT3			negative regulation of T cell activation (GO:0050868)	0.000175702	0.00437453	8.4465	73.0345	SPN,LILRB1,TNFAIP8L2,TIGIT,LAX1,FOXP3
skin development (GO:0043588)	0.00245247	0.0744569	3.67064	22.063	COL1A1,ERRFI1,SCEL,COL1A2,COL5A1,COL5A2,ADAM9,SFN			regulation of natural killer cell mediated cytotoxicity (GO:0042269)	0.00017722	0.00437453	11.5764	99.9979	NCR3,LILRB1,SLAMF6,LGALS9,RASGRP1
neutrophil activation involved in immune response (GO:0002283)	0.00255715	0.0766137	1.99581	11.9127	PYGB,HSP90AA1,SERPINA1,ANXA2,TNFAIP6,ANXA3,SLC11A1,COPB1,PLAUR,MAGT1,DERA,DNAJC3,PRDX4,LRG1,VAPA,CEACAM6,STBD1,LCN2,QSOX1,PRSS3,HSPA1B,S100A8,HSPA1A			positive regulation of interleukin-10 production (GO:0032733)	0.00017722	0.00437453	11.5764	99.9979	PYCARD,CD40LG,XCL1,LGALS9,TIGIT
cellular response to growth factor stimulus (GO:0071363)	0.00262577	0.0776478	3.06455	18.2107	IBSP,HYAL1,STMN2,PDE3A,SOX9,SOX6,BMPR1B,BCAR1,BMPR1A,VEGFA			negative regulation of tumor necrosis factor production (GO:0032720)	0.000207618	0.0049518	8.15482	69.1514	TNFAIP3,NLRC3,LILRB1,LGALS9,LILRA4,SLAMF1
chaperone mediated protein folding requiring cofactor (GO:0051085)	0.0027562	0.0784257	7.85484	46.2956	HSPA5,HYOU1,HSPA1B,HSPA1A			cellular response to type I interferon (GO:0071357)	0.000208525	0.0049518	5.54643	47.0085	ISG20,IRF1,IRF5,TYK2,HLA-F,XAF1,PSMB8,HLA-E
neutrophil mediated immunity (GO:0002446)	0.00283305	0.0784257	1.97819	11.6048	PYGB,HSP90AA1,SERPINA1,ANXA2,TNFAIP6,ANXA3,SLC11A1,COPB1,PLAUR,MAGT1,DERA,DNAJC3,PRDX4,LRG1,VAPA,CEACAM6,STBD1,LCN2,QSOX1,PRSS3,HSPA1B,S100A8,HSPA1A			type I interferon signaling pathway (GO:0060337)	0.000208525	0.0049518	5.54643	47.0085	ISG20,IRF1,IRF5,TYK2,HLA-F,XAF1,PSMB8,HLA-E
positive regulation of protein depolymerization (GO:1901881)	0.00288743	0.0784257	13.0724	76.4396	TRPV4,STMN2,F2RL1			positive regulation of T cell mediated cytotoxicity (GO:0001916)	0.000230606	0.00540772	17.4651	146.266	NCR3,XCL1,IL12RB1,HLA-E
endochondral bone morphogenesis (GO:0060350)	0.00288743	0.0784257	13.0724	76.4396	COL13A1,TRPV4,BMPR1B			natural killer cell activation (GO:0030101)	0.000243932	0.00564959	7.88259	65.5723	CD2,NCR3,CASP8,PIK3CD,SLAMF7,CD244
positive regulation of branching involved in ureteric bud morphogenesis (GO:0090190)	0.00288743	0.0784257	13.0724	76.4396	SIX4,SOX9,VEGFA			regulation of type I interferon production (GO:0032479)	0.000271225	0.00598743	4.68475	38.4738	ZBP1,UBA7,IRF1,TREX1,DHX58,NLRC5,TNFAIP3,IKBKE,NFKB2
negative regulation of fibroblast growth factor receptor signaling pathway (GO:0040037)	0.00288743	0.0784257	13.0724	76.4396	GPC1,SPRY2,APLN			positive regulation of neutrophil chemotaxis (GO:0090023)	0.000274477	0.00598743	10.3567	84.9318	CD74,RAC2,XCL1,CCR7,CCL19
transforming growth factor beta receptor signaling pathway (GO:0007179)	0.00289318	0.0784257	3.9985	23.3728	TGFB2,COL1A2,ID1,ADAM9,FURIN,CGN,BMPR1A			positive regulation of immune effector process (GO:0002699)	0.000274477	0.00598743	10.3567	84.9318	HLA-DMB,DHX58,LILRB1,LGALS9,IL12RB1
positive regulation of cellular process (GO:0048522)	0.00303414	0.0812792	1.93583	11.2236	IL11,TGFB2,IRS1,FN1,HMGA2,LAMC2,ACSL3,MST1R,DKK1,PTHLH,CXCL16,CTGF,VEGFA,MLXIPL,MMP14,CEACAM6,HYAL1,NOS1AP,FKBP1B,LMNA,SOX9,BMPR1B,CRLF1,S100A8			negative regulation of sequestering of calcium ion (GO:0051283)	0.000274477	0.00598743	10.3567	84.9318	PTPRC,LCK,XCL1,CCR7,CCL19
transmembrane receptor protein serine/threonine kinase signaling pathway (GO:0007178)	0.00338975	0.0889779	2.94944	16.7734	FAM83G,TGFB2,COL1A2,PALM2,ID1,ADAM9,FURIN,CGN,BMPR1B,BMPR1A			negative regulation of T cell proliferation (GO:0042130)	0.000274477	0.00598743	10.3567	84.9318	SPN,BTN2A2,LILRB1,LGALS9,FOXP3
mesenchymal cell differentiation (GO:0048762)	0.00341501	0.0889779	5.46128	31.0177	TGFB2,DLG5,HMGA2,SOX9,LOXL2			immunological synapse formation (GO:0001771)	0.000293634	0.00616463	39.2294	319.059	CD6,CCR7,CCL19
negative regulation of programmed cell death (GO:0043069)	0.00343876	0.0889779	2.05241	11.6426	PRKCI,HSPA5,PLK2,FHL2,PLAUR,HMGA2,MST1R,NOL3,DKK1,FAM129B,HSP90B1,VEGFA,DNAJC3,COMP,SIX4,SPRY2,ANGPTL4,SOX9,HSPA1B,HSPA1A			regulation of lymphocyte apoptotic process (GO:0070228)	0.000293634	0.00616463	39.2294	319.059	LYN,BTK,CD3G
Golgi vesicle transport (GO:0048193)	0.00355073	0.0908428	2.3249	13.1139	SEC23A,PGAP1,SERPINA1,TMED10,GOLT1A,PROS1,COPB1,NAPG,LMAN1,DYNC1LI2,VAPA,HYOU1,KDELR3,SEC24D,SPTBN2			regulation of interleukin-10 secretion (GO:2001179)	0.000293634	0.00616463	39.2294	319.059	PYCARD,LILRB1,LGALS9
positive regulation of cell differentiation (GO:0045597)	0.00362795	0.0917871	2.61007	14.6662	COL1A1,TGFB2,SULT1E1,GPC1,TACSTD2,TWIST1,SOX9,SOX6,BMPR1B,LOXL2,CTGF,BMPR1A			chemokine-mediated signaling pathway (GO:0070098)	0.000295745	0.00616463	6.13861	49.8824	CCL22,CXCL12,CCL5,XCL1,CCL19,CXCL13,CCL17
negative regulation of epidermal growth factor-activated receptor activity (GO:0007175)	0.00368449	0.0921931	11.7646	65.9243	ERRFI1,GPRC5A,CBLC			regulation of lymphocyte differentiation (GO:0045619)	0.00031649	0.00638425	15.7177	126.657	ZNF683,CD2,FCRL3,TBX21
positive regulation of synapse assembly (GO:0051965)	0.003728	0.0922681	7.14003	39.9262	SRPX2,BDNF,DLG5,IL1RAP			adaptive immune response based on somatic recombination of immune receptors built from immunoglobulin superfamily domains (GO:0002460)	0.00031649	0.00638425	15.7177	126.657	EBI3,BTN3A3,IL18BP,MYO1G
eye development (GO:0001654)	0.00421139	0.103111	5.17331	28.2978	TGFB2,COL5A1,COL5A2,BMPR1B,ATF6			positive regulation of interleukin-8 secretion (GO:2000484)	0.00031649	0.00638425	15.7177	126.657	CD2,PYCARD,LGALS9,CD244
cellular response to topologically incorrect protein (GO:0035967)	0.00429112	0.10343	6.82924	37.2276	HSPA5,HYOU1,HSPA1B,HSPA1A			heterotypic cell-cell adhesion (GO:0034113)	0.000336097	0.00663704	9.83838	78.6885	CD2,ITGAX,MADCAM1,ITGB7,CD1D
positive regulation of angiogenesis (GO:0045766)	0.00431524	0.10343	3.32135	18.0868	ECM1,HYAL1,ANXA3,TWIST1,HMGA2,ANGPTL4,RUNX1,VEGFA			positive regulation of neutrophil migration (GO:1902624)	0.000336097	0.00663704	9.83838	78.6885	CD74,RAC2,XCL1,CCR7,CCL19
positive regulation of vasculature development (GO:1904018)	0.00457541	0.104811	3.28659	17.705	ECM1,HYAL1,ANXA3,TWIST1,HMGA2,ANGPTL4,RUNX1,VEGFA			positive regulation of GTPase activity (GO:0043547)	0.000351382	0.0068666	3.12697	24.8708	CD40,CCL22,SEMA4D,GPR65,DOCK8,CXCL13,RASGRP2,RASGRP1,CCL5,TBC1D10C,XCL1,CCR7,CCL19,CCL17
branching involved in blood vessel morphogenesis (GO:0001569)	0.00460303	0.104811	10.6945	57.5477	COL4A1,NRARP,VEGFA			positive regulation of MAPK cascade (GO:0043410)	0.000379176	0.00733333	2.6498	20.8738	CD74,CD40,RAMP3,CCL22,FCRL3,GPR55,TNFRSF1B,RASGRP1,PYCARD,CCL5,CD27,XCL1,CCR7,LGALS9,CCL19,CCL17,TNFRSF4,SLAMF1
copper ion transport (GO:0006825)	0.00460303	0.104811	10.6945	57.5477	STEAP3,ATP7B,STEAP1			positive regulation of granulocyte chemotaxis (GO:0071624)	0.000407637	0.00780333	9.36941	73.1295	CD74,RAC2,XCL1,CCR7,CCL19
negative regulation of biomineral tissue development (GO:0070168)	0.00460303	0.104811	10.6945	57.5477	ECM1,SOX9,ASPN			negative regulation of interleukin-2 production (GO:0032703)	0.000423084	0.00793706	14.2881	110.989	TBX21,TNFAIP3,XCL1,FOXP3
regulation of protein modification by small protein conjugation or removal (GO:1903320)	0.00460303	0.104811	10.6945	57.5477	HSP90AA1,HSPA1B,HSPA1A			positive regulation of interleukin-4 production (GO:0032753)	0.000423084	0.00793706	14.2881	110.989	CD40LG,GATA3,LGALS9,HLA-E
regulation of apoptotic process (GO:0042981)	0.00465969	0.105051	1.69141	9.08087	STEAP3,ITSN1,FHL2,MST1R,NOL3,FAM129B,HSP90B1,COMP,SIX4,TRIM2,SOX9,MAP4K5,UNC13B,PRKCI,EGLN3,TGFB2,HSPA5,PLK2,ACTN1,ARHGEF16,PLAUR,HMGA2,DKK1,VEGFA,DNAJC3,TOX3,NOS1AP,SPRY2,ANGPTL4,ATF6,HSPA1B,BCAR1,HSPA1A			cellular response to lipopolysaccharide (GO:0071222)	0.000452549	0.00840576	4.34062	33.4254	PYCARD,LYN,CD6,GFI1,CCL5,TNFAIP3,STAP1,LILRB1,TNFRSF1B
negative regulation of cell proliferation (GO:0008285)	0.00476791	0.106437	2.07343	11.0842	PTPRU,TGFB2,TESC,PTHLH,FAM129B,AZGP1,CAMK2N1,HNF4A,DLG5,LMNA,NOX4,SH3BP4,ANG,SOX9,BMPR1B,HSPA1B,HIST1H2AC,HSPA1A			release of sequestered calcium ion into cytosol (GO:0051209)	0.000490088	0.00892548	8.94307	68.1544	PTPRC,LCK,XCL1,CCR7,CCL19
chondrocyte differentiation (GO:0002062)	0.0049089	0.107476	6.54435	34.7944	HMGA2,SOX9,BMPR1B,RUNX1			interleukin-18-mediated signaling pathway (GO:0035655)	0.000504318	0.00892548	29.4205	223.37	IL18RAP,ALOX5,IL18BP
triglyceride homeostasis (GO:0070328)	0.0049089	0.107476	6.54435	34.7944	MLXIPL,GCKR,HNF4A,ANGPTL4			cellular response to interleukin-18 (GO:0071351)	0.000504318	0.00892548	29.4205	223.37	IL18RAP,ALOX5,IL18BP
positive regulation of multicellular organismal process (GO:0051240)	0.00500298	0.108493	2.49914	13.2397	COL1A1,TGFB2,HYAL1,SLC11A1,TWIST1,F2RL1,SOX9,SOX6,BMPR1B,FAM129B,LOXL2,BMPR1A			regulation of cell-cell adhesion mediated by integrin (GO:0033632)	0.000504318	0.00892548	29.4205	223.37	CCL5,CXCL13,FERMT3
positive regulation of epithelial cell proliferation (GO:0050679)	0.00542857	0.11381	3.1865	16.621	ECM1,HYAL1,PLXNB3,NRARP,ANG,SOX9,LAMC1,VEGFA			negative regulation of T cell cytokine production (GO:0002725)	0.000504318	0.00892548	29.4205	223.37	TBX21,XCL1,FOXP3
cartilage development (GO:0051216)	0.00564203	0.11381	4.79404	24.8212	HYAL1,TRPV4,HMGA2,SOX9,RUNX1			dendritic cell chemotaxis (GO:0002407)	0.00055302	0.00918111	13.0968	98.2273	CCL5,CCR7,CCL19,CCR6
aminoglycan biosynthetic process (GO:0006023)	0.00564203	0.11381	4.79404	24.8212	GALNT5,B3GNT8,B3GNT7,GPC1,SDC1			leukocyte tethering or rolling (GO:0050901)	0.00055302	0.00918111	13.0968	98.2273	SPN,SELL,MADCAM1,ITGB7
atrioventricular valve morphogenesis (GO:0003181)	0.00564802	0.11381	9.80282	50.7438	EFNA1,TGFB2,BMPR1A			leukocyte adhesion to vascular endothelial cell (GO:0061756)	0.00055302	0.00918111	13.0968	98.2273	SPN,SELL,MADCAM1,ITGB7
endocardial cushion morphogenesis (GO:0003203)	0.00564802	0.11381	9.80282	50.7438	TGFB2,SOX9,BMPR1A			positive regulation of lymphocyte differentiation (GO:0045621)	0.00055302	0.00918111	13.0968	98.2273	ZAP70,BTK,CD27,GATA3
positive regulation of mesonephros development (GO:0061213)	0.00564802	0.11381	9.80282	50.7438	SIX4,SOX9,VEGFA			positive regulation of antigen receptor-mediated signaling pathway (GO:0050857)	0.00055302	0.00918111	13.0968	98.2273	PTPRC,PRKCB,LCK,STAP1
mesenchyme morphogenesis (GO:0072132)	0.00564802	0.11381	9.80282	50.7438	TGFB2,SOX9,BMPR1A			positive regulation of immune system process (GO:0002684)	0.00055302	0.00918111	13.0968	98.2273	TNFRSF18,PIK3CD,MADCAM1,LGALS9
positive regulation of membrane protein ectodomain proteolysis (GO:0051044)	0.00564802	0.11381	9.80282	50.7438	ADAM9,FURIN,SH3D19			T cell migration (GO:0072678)	0.00055302	0.00918111	13.0968	98.2273	ZAP70,PIK3CD,CCR6,MYO1G
regulation of cell motility (GO:2000145)	0.00606138	0.120105	3.12308	15.9459	FRMD5,LMNA,TACSTD2,PLXNB3,TWIST1,RHOD,CRK,RHOBTB1			neutrophil migration (GO:1990266)	0.000584386	0.00961674	5.41475	40.3125	CCL22,CCL5,PECAM1,PIK3CD,XCL1,CCL19,CCL17
purine ribonucleotide metabolic process (GO:0009150)	0.00606589	0.120105	3.93522	20.0896	SULT1E1,NDUFS1,ATP1B1,PTHLH,HSPA1B,HSPA1A			regulation of neutrophil chemotaxis (GO:0090022)	0.000691876	0.0111767	8.19697	59.642	CD74,RAC2,XCL1,CCR7,CCL19
positive regulation of cellular component biogenesis (GO:0044089)	0.00612309	0.120192	3.44675	17.5636	SRPX2,HYAL1,BDNF,DLG5,SDC1,IL1RAP,VEGFA			regulation of activated T cell proliferation (GO:0046006)	0.000691876	0.0111767	8.19697	59.642	PYCARD,BTN2A2,LGALS9,IL12RB1,FOXP3
positive regulation of endothelial cell proliferation (GO:0001938)	0.0065254	0.126994	3.87051	19.4766	ECM1,PLXNB3,NRARP,ANG,APLN,VEGFA			negative regulation of B cell activation (GO:0050869)	0.000708972	0.0111767	12.0887	87.6636	LYN,TNFRSF13B,TNFAIP3,CTLA4
regulation of cell proliferation (GO:0042127)	0.00669572	0.129205	1.68924	8.45683	YAP1,PTPRU,IRS1,LAMC2,MST1R,PTHLH,FAM129B,SIX4,CAMK2N1,HNF4A,LMNA,SH3BP4,SOX9,HIST1H2AC,IL11,EGLN3,TGFB2,YES1,TESC,FN1,VEGFA,MLXIPL,AZGP1,CEACAM6,DLG5,NOX4,HSPA1B,CRLF1,HSPA1A,BMPR1A			positive regulation of natural killer cell mediated cytotoxicity (GO:0045954)	0.000708972	0.0111767	12.0887	87.6636	NCR3,GYPC,SLAMF6,RASGRP1
regulation of epithelial cell migration (GO:0010632)	0.00676733	0.129482	4.57059	22.8331	PTPRR,TGFB2,HYAL1,TACSTD2,SOX9			positive regulation of natural killer cell mediated immunity (GO:0002717)	0.000708972	0.0111767	12.0887	87.6636	NCR3,SLAMF6,RASGRP1,HLA-E
negative regulation of striated muscle cell differentiation (GO:0051154)	0.0068238	0.129482	9.04829	45.1269	BDNF,SOX6,DKK1			response to tumor necrosis factor (GO:0034612)	0.000723452	0.01131	4.04342	29.2399	PYCARD,TCL1A,CASP8,CCL22,CCL5,XCL1,GATA3,CCL19,CCL17
COPII-coated vesicle budding (GO:0090114)	0.00700966	0.131909	3.80789	18.8889	LMAN1,SEC23A,SERPINA1,TMED10,VAPA,SEC24D			negative regulation of intracellular signal transduction (GO:1902532)	0.000751074	0.0116447	3.19359	22.9747	PYCARD,LYN,PREX1,CASP8,PIK3IP1,PLEK,BCL2,TNFAIP3,RHOH,NLRC3,NLRP1,ARHGAP25
cell-matrix adhesion (GO:0007160)	0.00734762	0.137135	3.32166	16.3206	COL13A1,ACTN1,ITGA2,ITGA11,ADAM9,SORBS1,RHOD			negative regulation of leukocyte mediated cytotoxicity (GO:0001911)	0.000791945	0.0118391	23.5352	168.065	PTPRC,LILRB1,LGALS9
negative regulation of kinase activity (GO:0033673)	0.00779345	0.137443	3.28195	15.9321	FLRT2,FLRT3,CAMK2N1,PPP1R1C,SFN,SOCS6,ASPN			negative regulation of activated T cell proliferation (GO:0046007)	0.000791945	0.0118391	23.5352	168.065	BTN2A2,LGALS9,FOXP3
negative regulation of receptor activity (GO:2000272)	0.0079712	0.137443	5.60829	27.0988	ERRFI1,GPRC5A,FKBP1B,CBLC			T-helper cell lineage commitment (GO:0002295)	0.000791945	0.0118391	23.5352	168.065	SPN,SLAMF6,LY9
purine ribonucleoside triphosphate metabolic process (GO:0009205)	0.0079712	0.137443	5.60829	27.0988	NDUFS1,ATP1B1,HSPA1B,HSPA1A			immunoglobulin mediated immune response (GO:0016064)	0.000791945	0.0118391	23.5352	168.065	CD74,CD27,GAPT
substrate adhesion-dependent cell spreading (GO:0034446)	0.0079712	0.137443	5.60829	27.0988	EFNA1,FN1,PARVA,LAMC1			regulation of tyrosine phosphorylation of STAT protein (GO:0042509)	0.000795162	0.0118391	5.11314	36.4923	LYN,CD40,SOCS1,TNFRSF18,CCL5,HCLS1,PARP14
heart morphogenesis (GO:0003007)	0.00804089	0.137443	4.367	21.063	TGFB2,FLRT2,SOX9,VEGFA,BMPR1A			regulation of phosphatidylinositol 3-kinase signaling (GO:0014066)	0.000864465	0.0127696	4.38753	30.947	PPP1R16B,NCF1,SEMA4D,PIK3IP1,CCL5,HCLS1,NLRC3,PTPN6
2-oxoglutarate metabolic process (GO:0006103)	0.00813412	0.137443	8.40155	40.4256	GPT2,GOT2,L2HGDH			regulation of GTPase activity (GO:0043087)	0.000927516	0.0135939	2.94779	20.5844	CD40,CCL22,SEMA4D,DOCK8,RASGRP2,GMIP,RASGRP1,FGD2,FGD3,CCL5,XCL1,CCL19,CCL17
pharyngeal system development (GO:0060037)	0.00813412	0.137443	8.40155	40.4256	TGFB2,SIX4,BMPR1A			negative regulation of tumor necrosis factor superfamily cytokine production (GO:1903556)	0.000950073	0.0138166	7.56566	52.6492	TNFAIP3,NLRC3,LGALS9,LILRA4,SLAMF1
neurotrophin signaling pathway (GO:0038179)	0.00813412	0.137443	8.40155	40.4256	SORT1,BDNF,BCAR1			negative regulation of I-kappaB kinase/NF-kappaB signaling (GO:0043124)	0.00106653	0.0152734	5.76449	39.4484	PYCARD,CASP8,TNFAIP3,RHOH,NLRC3,NLRP1
inorganic cation transmembrane transport (GO:0098662)	0.00869154	0.137443	2.71017	12.8609	SLC12A2,SLC11A1,SCN8A,TRPV4,SCN9A,SCNN1A,CACNA1D,KCNK1,NALCN			heterophilic cell-cell adhesion via plasma membrane cell adhesion molecules (GO:0007157)	0.00106653	0.0152734	5.76449	39.4484	CRB2,NCR3,GYPC,CD6,ITGAL,TIGIT
negative regulation of transforming growth factor beta production (GO:0071635)	0.00875241	0.137443	19.5743	92.7514	LAPTM4B,FURIN			positive regulation of tumor necrosis factor superfamily cytokine production (GO:1903557)	0.00110314	0.0155365	7.28507	49.6084	PYCARD,CD2,CCL19,RASGRP1,HLA-E
peripheral nervous system neuron development (GO:0048935)	0.00875241	0.137443	19.5743	92.7514	ETV1,RUNX1			negative regulation of lymphocyte activation (GO:0051250)	0.00110975	0.0155365	10.4758	71.2734	TNFAIP3,TNFAIP8L2,TIGIT,LAX1
negative regulation of cellular response to hypoxia (GO:1900038)	0.00875241	0.137443	19.5743	92.7514	HYOU1,NOL3			positive regulation of immunoglobulin production (GO:0002639)	0.00110975	0.0155365	10.4758	71.2734	SASH3,XCL1,TNFRSF4,HLA-E
positive regulation of receptor binding (GO:1900122)	0.00875241	0.137443	19.5743	92.7514	ANXA2,BDNF			positive regulation of production of molecular mediator of immune response (GO:0002702)	0.00116591	0.0156232	19.6117	132.462	SASH3,XCL1,CD244
bundle of His cell-Purkinje myocyte adhesion involved in cell communication (GO:0086073)	0.00875241	0.137443	19.5743	92.7514	DSG2,DSC2			negative regulation of natural killer cell mediated cytotoxicity (GO:0045953)	0.00116591	0.0156232	19.6117	132.462	LILRB1,LGALS9,HLA-E
collagen biosynthetic process (GO:0032964)	0.00875241	0.137443	19.5743	92.7514	COL1A1,COL5A1			positive regulation of leukocyte apoptotic process (GO:2000108)	0.00116591	0.0156232	19.6117	132.462	LYN,PIK3CD,LGALS9
regulation of mesenchymal stem cell differentiation (GO:2000739)	0.00875241	0.137443	19.5743	92.7514	SOX9,SOX6			positive regulation of T cell chemotaxis (GO:0010820)	0.00116591	0.0156232	19.6117	132.462	CCL5,XCL1,CXCL13
positive regulation of granulocyte differentiation (GO:0030854)	0.00875241	0.137443	19.5743	92.7514	TESC,RUNX1			regulation of leukocyte activation (GO:0002694)	0.00116591	0.0156232	19.6117	132.462	LYN,CD74,LCK
aortic valve development (GO:0003176)	0.00875241	0.137443	19.5743	92.7514	EFNA1,TWIST1			negative regulation of interferon-beta production (GO:0032688)	0.00116591	0.0156232	19.6117	132.462	PYCARD,LILRB1,NLRC3
aromatic compound catabolic process (GO:0019439)	0.00875241	0.137443	19.5743	92.7514	PON3,PON2			positive regulation of cytokine-mediated signaling pathway (GO:0001961)	0.00127374	0.0169471	7.02453	46.8241	ZBP1,CD74,GFI1,NLRC5,PARP14
aortic valve morphogenesis (GO:0003180)	0.00875241	0.137443	19.5743	92.7514	EFNA1,TWIST1			negative regulation of interferon-gamma production (GO:0032689)	0.00136	0.0179673	9.82056	64.8184	XCL1,LILRB1,LGALS9,FOXP3
positive regulation of keratinocyte migration (GO:0051549)	0.00875241	0.137443	19.5743	92.7514	EPB41L4B,ADAM9			positive regulation of NF-kappaB transcription factor activity (GO:0051092)	0.00142439	0.0186863	3.35213	21.9699	PYCARD,CD40,CD40LG,PRKCB,BTK,TRIM14,LGALS9,TRAF1,TRIM22,NFKB2
chondrocyte development (GO:0002063)	0.00875241	0.137443	19.5743	92.7514	SOX9,BMPR1B			regulation of ERK1 and ERK2 cascade (GO:0070372)	0.00145945	0.018929	2.56861	16.7722	LYN,CD74,RAMP3,CCL22,GPR55,RASGRP1,PYCARD,CCL5,XCL1,CCR7,PTPN6,LGALS9,CCL19,CCL17,SLAMF1
regulation of microtubule nucleation (GO:0010968)	0.00875241	0.137443	19.5743	92.7514	HSPA1B,HSPA1A			regulation of interleukin-1 beta secretion (GO:0050706)	0.00146306	0.018929	6.78196	44.2674	PYCARD,CCR7,NLRP1,CCL19,LGALS9
positive regulation of Notch signaling pathway (GO:0045747)	0.00889498	0.138725	5.41463	25.5693	TGFB2,PRKCI,ELF3,EPN2			response to interferon-gamma (GO:0034341)	0.0015214	0.0195489	4.52476	29.3572	CCL22,CCL5,XCL1,LGALS9,CCL19,IL12RB1,CCL17
regulation of epithelial cell proliferation (GO:0050678)	0.00920869	0.142606	3.57637	16.7646	TGFB2,SIX4,HYAL1,LAMC1,SOX9,VEGFA			regulation of actin filament length (GO:0030832)	0.00163478	0.0200648	16.8091	107.852	CXCL12,WAS,SSH2
glucan catabolic process (GO:0009251)	0.00958222	0.142606	7.84105	36.444	PYGB,STBD1,PHKA1			positive regulation of T cell apoptotic process (GO:0070234)	0.00163478	0.0200648	16.8091	107.852	CCL5,LGALS9,IDO1
nuclear envelope reassembly (GO:0031468)	0.00958222	0.142606	7.84105	36.444	UBXN2A,REEP3,LMNA			negative regulation of B cell proliferation (GO:0030889)	0.00163478	0.0200648	16.8091	107.852	LYN,TNFRSF13B,CTLA4
glycogen catabolic process (GO:0005980)	0.00958222	0.142606	7.84105	36.444	PYGB,STBD1,PHKA1			positive regulation of interleukin-13 production (GO:0032736)	0.00163478	0.0200648	16.8091	107.852	GATA3,LGALS9,HLA-E
cell-substrate adherens junction assembly (GO:0007045)	0.00958222	0.142606	7.84105	36.444	ACTN1,SORBS1,RHOD			regulation of T cell chemotaxis (GO:0010819)	0.00163478	0.0200648	16.8091	107.852	CCL5,XCL1,CXCL13
positive regulation of morphogenesis of an epithelium (GO:1905332)	0.00958222	0.142606	7.84105	36.444	SIX4,SOX9,VEGFA			positive regulation of actin filament polymerization (GO:0030838)	0.00164476	0.0200648	5.25101	33.6598	PYCARD,WIPF1,RAC2,WAS,RHOH,CCR7
focal adhesion assembly (GO:0048041)	0.00958222	0.142606	7.84105	36.444	ACTN1,SORBS1,RHOD			dendritic cell differentiation (GO:0097028)	0.00164711	0.0200648	9.24241	59.2321	LYN,LILRB1,CCR7,CCL19
positive regulation of DNA binding (GO:0043388)	0.00988591	0.14617	5.23387	24.1629	PLAUR,TWIST1,HMGA2,FAM129B			regulation of interleukin-2 production (GO:0032663)	0.00164711	0.0200648	9.24241	59.2321	TBX21,TNFAIP3,XCL1,FOXP3
positive regulation of macromolecule metabolic process (GO:0010604)	0.00996311	0.146361	2.11519	9.74865	ANXA2,SLC11A1,TESC,FN1,TWIST1,HMGA2,DKK1,VEGFA,EPB41L4B,CAMK2N1,NOS1AP,SPRY2,HSPA1B,HSPA1A			positive regulation of ERK1 and ERK2 cascade (GO:0070374)	0.00169988	0.020574	2.7421	17.4869	CD74,RAMP3,CCL22,GPR55,RASGRP1,PYCARD,CCL5,XCL1,CCR7,LGALS9,CCL19,CCL17,SLAMF1
macromolecular complex assembly (GO:0065003)	0.0105932	0.154031	2.81475	12.8002	YAP1,CARD10,CLDN14,USH1C,IL1RAP,SOX9,LAMC1,NAPG			interferon-gamma-mediated signaling pathway (GO:0060333)	0.00180271	0.0216787	4.38066	27.6791	IRF1,IRF5,HLA-F,TRIM22,HLA-DQA1,HLA-DRB1,HLA-E
negative regulation of cell motility (GO:2000146)	0.0108983	0.154031	3.0622	13.8386	PTPRU,FRMD5,DLG5,TACSTD2,PLXNB3,STC1,CRK			B cell differentiation (GO:0030183)	0.00182072	0.0217559	5.1366	32.4043	CD79B,LYL1,CD79A,CR2,BLNK,AICDA
positive regulation of peptide secretion (GO:0002793)	0.0109457	0.154031	5.06478	22.8665	UNC13B,TGFB2,ADAM9,ANG			calcium ion transmembrane import into cytosol (GO:0097553)	0.00190268	0.0225914	6.34376	39.7404	PTPRC,LCK,XCL1,CCR7,CCL19
regulation of synapse assembly (GO:0051963)	0.0109457	0.154031	5.06478	22.8665	SRPX2,BDNF,DLG5,IL1RAP			regulation of cell proliferation (GO:0042127)	0.00197139	0.0231422	1.81486	11.3048	BLK,CD40,BTG1,GATA3,CXCL13,PPP1R9B,MECP2,TCL1A,CCND2,GRAP2,TNFRSF14,CSK,PIM2,TNFRSF4,SLAMF1,LYN,TNFRSF18,MATK,LIFR,TYK2,TNFRSF1B,FOXP3,CBFA2T3,ZAP70,LCK,IRF1,COL4A3,BTK,HCLS1,CD27,PTPN6,MXD4
cellular polysaccharide catabolic process (GO:0044247)	0.0111708	0.154031	7.3506	33.0369	PYGB,STBD1,PHKA1			hematopoietic progenitor cell differentiation (GO:0002244)	0.00197375	0.0231422	8.72849	54.3595	PTPRC,TNFRSF13B,PLEK,PLD4
endothelial cell development (GO:0001885)	0.0111708	0.154031	7.3506	33.0369	MYADM,STC1,F2RL1			neutrophil chemotaxis (GO:0030593)	0.00201058	0.023283	5.02705	31.2146	CCL22,CCL5,PIK3CD,XCL1,CCL19,CCL17
endocardial cushion development (GO:0003197)	0.0111708	0.154031	7.3506	33.0369	TGFB2,SOX9,BMPR1A			positive regulation of tyrosine phosphorylation of STAT protein (GO:0042531)	0.00201058	0.023283	5.02705	31.2146	LYN,CD40,TNFRSF18,CCL5,HCLS1,PARP14
positive regulation of transcription regulatory region DNA binding (GO:2000679)	0.0111708	0.154031	7.3506	33.0369	HMGA2,TWIST1,FAM129B			regulation of leukocyte cell-cell adhesion (GO:1903037)	0.00220629	0.0247844	14.7072	89.956	SIT1,CCL5,LAT
cellular response to cytokine stimulus (GO:0071345)	0.011231	0.154031	1.82187	8.1785	IL11,HSP90AA1,IL20RA,FN1,TWIST1,IL1RAP,ASPN,HSP90B1,VEGFA,MUC1,COL1A2,FLRT2,FLRT3,HYAL1,LCN2,SDC1,SOX9,SOCS6,CRK,CRLF1			immune response-regulating cell surface receptor signaling pathway (GO:0002768)	0.00220629	0.0247844	14.7072	89.956	LYN,NCR3,LILRB1
negative regulation of cellular response to growth factor stimulus (GO:0090288)	0.0119322	0.154031	3.92929	17.4009	GPC1,SPRY2,EPN2,FAM129B,APLN			negative regulation of leukocyte cell-cell adhesion (GO:1903038)	0.00220629	0.0247844	14.7072	89.956	TNFAIP8L2,TIGIT,LAX1
cardiac muscle cell-cardiac muscle cell adhesion (GO:0086042)	0.0120517	0.154031	15.6586	69.1885	DSG2,DSC2			myeloid cell activation involved in immune response (GO:0002275)	0.00220629	0.0247844	14.7072	89.956	PYCARD,DOCK2,SLAMF1
mitral valve development (GO:0003174)	0.0120517	0.154031	15.6586	69.1885	EFNA1,BMPR1A			lymphocyte mediated immunity (GO:0002449)	0.00220629	0.0247844	14.7072	89.956	KLRD1,BTN3A3,MYO1G
negative regulation of cardiac muscle cell differentiation (GO:2000726)	0.0120517	0.154031	15.6586	69.1885	SOX6,DKK1			positive regulation of cytokine secretion (GO:0050715)	0.00229844	0.0255799	4.1809	25.4011	PYCARD,CD2,CLEC9A,LGALS9,GATA3,RASGRP1,CD244
attachment of GPI anchor to protein (GO:0016255)	0.0120517	0.154031	15.6586	69.1885	PGAP1,PLAUR			neutrophil degranulation (GO:0043312)	0.00230437	0.0255799	2.01374	12.2293	ARHGAP9,CD53,GMFG,HVCN1,LRMP,KCNAB2,ITGAL,TNFRSF1B,CTSS,PYCARD,PTPRC,DOK3,BIN2,SELL,ALOX5,RAB24,ITGAX,PECAM1,TBC1D10C,PTPN6,PLEKHO2,DOCK2,SIGLEC5
negative regulation of cardiocyte differentiation (GO:1905208)	0.0120517	0.154031	15.6586	69.1885	SOX6,DKK1			regulation of interleukin-8 secretion (GO:2000482)	0.00234258	0.0258511	8.26868	50.0793	CD2,PYCARD,LGALS9,CD244
positive regulation of tumor necrosis factor-mediated signaling pathway (GO:1903265)	0.0120517	0.154031	15.6586	69.1885	HSPA1B,HSPA1A			positive regulation of peptidyl-tyrosine phosphorylation (GO:0050731)	0.00254783	0.0278908	3.32217	19.8417	LYN,CD74,CD40,SEMA4D,BANK1,TNFRSF18,CCL5,HCLS1,PARP14
positive regulation of fatty acid beta-oxidation (GO:0032000)	0.0120517	0.154031	15.6586	69.1885	IRS1,TWIST1			neutrophil activation involved in immune response (GO:0002283)	0.00255715	0.0278908	1.99581	11.9127	ARHGAP9,CD53,GMFG,HVCN1,LRMP,KCNAB2,ITGAL,TNFRSF1B,CTSS,PYCARD,PTPRC,DOK3,BIN2,SELL,ALOX5,RAB24,ITGAX,PECAM1,TBC1D10C,PTPN6,PLEKHO2,DOCK2,SIGLEC5
pharyngeal arch artery morphogenesis (GO:0061626)	0.0120517	0.154031	15.6586	69.1885	TGFB2,BMPR1A			granulocyte chemotaxis (GO:0071621)	0.00267045	0.0289582	4.7247	27.9962	CCL22,CCL5,PIK3CD,XCL1,CCL19,CCL17
regulation of anion transport (GO:0044070)	0.0120517	0.154031	15.6586	69.1885	CA2,STC1			positive regulation of I-kappaB kinase/NF-kappaB signaling (GO:0043123)	0.00270917	0.0292092	2.86336	16.9257	CD74,CD40,CASP8,PRKCB,CCR7,PIM2,LGALS9,CCL19,MAP3K14,IKBKE,TRIM22
sensory organ morphogenesis (GO:0090596)	0.0120517	0.154031	15.6586	69.1885	COL5A1,COL5A2			neutrophil mediated immunity (GO:0002446)	0.00283305	0.0303218	1.97819	11.6048	ARHGAP9,CD53,GMFG,HVCN1,LRMP,KCNAB2,ITGAL,TNFRSF1B,CTSS,PYCARD,PTPRC,DOK3,BIN2,SELL,ALOX5,RAB24,ITGAX,PECAM1,TBC1D10C,PTPN6,PLEKHO2,DOCK2,SIGLEC5
negative regulation of cardiac muscle tissue development (GO:0055026)	0.0120517	0.154031	15.6586	69.1885	SOX6,DKK1			positive regulation of T-helper 1 type immune response (GO:0002827)	0.00288743	0.0303218	13.0724	76.4396	XCL1,CCL19,IL12RB1
cAMP catabolic process (GO:0006198)	0.0120517	0.154031	15.6586	69.1885	PDE3A,PDE4A			negative regulation of interleukin-12 production (GO:0032695)	0.00288743	0.0303218	13.0724	76.4396	LILRB1,TIGIT,SLAMF1
epithelial cell migration (GO:0010631)	0.0120761	0.154031	4.90625	21.6686	FERMT1,FAP,PRSS3,LOXL2			positive regulation of JNK cascade (GO:0046330)	0.00289318	0.0303218	3.9985	23.3728	PYCARD,NCF1,CD27,CCR7,CCL19,RASGRP1,SLAMF1
glycosaminoglycan biosynthetic process (GO:0006024)	0.0121087	0.154031	2.99533	13.2209	VCAN,GALNT5,CHPF,B3GNT7,HYAL1,GPC1,SDC1			response to interleukin-1 (GO:0070555)	0.00289318	0.0303218	3.9985	23.3728	PYCARD,CCL22,CCL5,XCL1,LGALS9,CCL19,CCL17
regulation of lipid metabolic process (GO:0019216)	0.0127489	0.157103	2.96297	12.9254	IRS1,HNF4A,FHL2,ANGPTL4,NPAS2,CTGF,TM6SF2			positive regulation of Ras protein signal transduction (GO:0046579)	0.00306034	0.0318956	5.6176	32.5216	P2RY8,GPR65,GPR55,RASGRP1,GPR18
chordate embryonic development (GO:0043009)	0.0128403	0.157103	3.85205	16.7763	COL1A1,PTPRR,SIX4,GRHL2,VEGFA			positive regulation of cytoskeleton organization (GO:0051495)	0.00311552	0.0322913	3.94118	22.7459	PYCARD,PLEK,RAC2,RHOH,HCLS1,STAP1,CCR7
positive regulation of protein transport (GO:0051222)	0.0128403	0.157103	3.85205	16.7763	UNC13B,TGFB2,ADAM9,ANG,ACSL3			antigen processing and presentation of peptide antigen via MHC class II (GO:0002495)	0.00318062	0.0326239	3.50678	20.1663	MARCH1,CD74,HLA-DMA,HLA-DMB,HLA-DOB,HLA-DQA1,HLA-DRB1,CTSS
regulation of epidermal cell differentiation (GO:0045604)	0.0129021	0.157103	6.91786	30.0952	ERRFI1,SFN,RUNX1			regulation of interleukin-10 production (GO:0032653)	0.00321718	0.0326239	7.48041	42.932	CD40LG,XCL1,TIGIT,FOXP3
regulation of lipoprotein lipase activity (GO:0051004)	0.0129021	0.157103	6.91786	30.0952	SORT1,FURIN,ANGPTL4			positive regulation of interleukin-1 beta secretion (GO:0050718)	0.00321718	0.0326239	7.48041	42.932	PYCARD,NLRP1,CCL19,LGALS9
calcium-independent cell-cell adhesion via plasma membrane cell-adhesion molecules (GO:0016338)	0.0129021	0.157103	6.91786	30.0952	CLDN14,CLDN12,CLDN7			positive regulation of Rho protein signal transduction (GO:0035025)	0.00321718	0.0326239	7.48041	42.932	P2RY8,GPR65,GPR55,GPR18
eye morphogenesis (GO:0048592)	0.0129021	0.157103	6.91786	30.0952	COL5A1,COL5A2,VEGFA			monocyte chemotaxis (GO:0002548)	0.00341501	0.0344439	5.46128	31.0177	CCL22,CCL5,XCL1,CCL19,CCL17
negative regulation of plasma membrane bounded cell projection assembly (GO:0120033)	0.0129021	0.157103	6.91786	30.0952	TACSTD2,PLXNB3,RAP1GAP			leukocyte differentiation (GO:0002521)	0.00368449	0.0367665	11.7646	65.9243	LYN,LILRB1,IKZF1
protein peptidyl-prolyl isomerization (GO:0000413)	0.0132786	0.160827	4.75733	20.5593	FKBP10,FKBP14,FKBP1B,FKBP9			regulation of leukocyte migration (GO:0002685)	0.00368449	0.0367665	11.7646	65.9243	TNFRSF18,RAC2,MADCAM1
membrane depolarization during action potential (GO:0086010)	0.0145547	0.173289	4.61717	19.5299	SCN8A,SCN9A,CACNA1D,NALCN			positive regulation of stress-activated MAPK cascade (GO:0032874)	0.00386139	0.0383279	3.77863	20.9968	PYCARD,NCF1,CD27,CCR7,CCL19,RASGRP1,SLAMF1
regulation of ossification (GO:0030278)	0.0145547	0.173289	4.61717	19.5299	TGFB2,TWIST1,SOX9,DKK1			positive regulation of leukocyte chemotaxis (GO:0002690)	0.00411392	0.0406196	4.29407	23.589	CXCL12,CCL5,XCL1,CCR7,LGALS9,CXCL13
negative regulation of protein tyrosine kinase activity (GO:0061099)	0.014778	0.173289	6.5332	27.5349	ERRFI1,GPRC5A,CBLC			negative regulation of peptidyl-tyrosine phosphorylation (GO:0050732)	0.00429112	0.0421473	6.82924	37.2276	SOCS1,SEMA4D,PTPN6,PARP14
positive regulation of lipid metabolic process (GO:0045834)	0.014778	0.173289	6.5332	27.5349	MLXIPL,EEF1A2,SORBS1			myeloid dendritic cell activation (GO:0001773)	0.00460303	0.0446248	10.6945	57.5477	PYCARD,DOCK2,SLAMF1
positive regulation of signal transduction (GO:0009967)	0.0148668	0.173289	2.22699	9.37258	UNC13B,PRKCI,TGFB2,HOMER1,ELF3,IRS1,BDNF,DLG5,NPTN,VEGFA,EPN2			regulation of adaptive immune response (GO:0002819)	0.00460303	0.0446248	10.6945	57.5477	SASH3,PYCARD,IRF1
positive regulation of cell aging (GO:0090343)	0.0158049	0.173289	13.0482	54.1165	LMNA,HMGA2			protein autophosphorylation (GO:0046777)	0.0046512	0.0446248	2.6522	14.244	BLK,LYN,MAP4K1,ZAP70,LCK,GRAP2,MATK,BTK,CSK,PIM2,TYK2
4-hydroxyproline metabolic process (GO:0019471)	0.0158049	0.173289	13.0482	54.1165	EGLN3,GOT2			myeloid cell differentiation (GO:0030099)	0.00465556	0.0446248	5.0404	27.0654	LYN,RPS14,HCLS1,IKZF1,EVI2B
negative regulation of lipase activity (GO:0060192)	0.0158049	0.173289	13.0482	54.1165	SORT1,ANGPTL4			positive regulation of protein kinase B signaling (GO:0051897)	0.00466229	0.0446248	3.01077	16.1626	RAMP3,LCK,CD19,PIK3CD,HCLS1,CCR7,GATA3,CCL19,ICOS
regulation of microvillus organization (GO:0032530)	0.0158049	0.173289	13.0482	54.1165	ATP8B1,USH1C			positive regulation of cytosolic calcium ion concentration involved in phospholipase C-activating G-protein coupled signaling pathway (GO:0051482)	0.0049089	0.0462768	6.54435	34.7944	P2RY8,GPR65,GPR55,GPR18
bundle of His cell to Purkinje myocyte communication (GO:0086069)	0.0158049	0.173289	13.0482	54.1165	DSG2,DSC2			regulation of defense response to virus by virus (GO:0050690)	0.0049089	0.0462768	6.54435	34.7944	LCK,ELMO1,CD247,DOCK2
regulation of positive chemotaxis (GO:0050926)	0.0158049	0.173289	13.0482	54.1165	F2RL1,VEGFA			regulation of actin polymerization or depolymerization (GO:0008064)	0.0049089	0.0462768	6.54435	34.7944	CXCL12,WAS,HCLS1,SSH2
regulation of store-operated calcium entry (GO:2001256)	0.0158049	0.173289	13.0482	54.1165	HOMER1,HOMER2			positive regulation of JAK-STAT cascade (GO:0046427)	0.0052182	0.0489467	4.07134	21.3973	LYN,CD40,TNFRSF18,CCL5,HCLS1,PARP14
lung epithelium development (GO:0060428)	0.0158049	0.173289	13.0482	54.1165	ERRFI1,GRHL2			superoxide metabolic process (GO:0006801)	0.00558362	0.0516863	6.28226	32.5918	PREX1,NCF1,NCF1B,NCF1C
negative regulation of hippo signaling (GO:0035331)	0.0158049	0.173289	13.0482	54.1165	DLG5,WWC2			positive regulation of interleukin-1 secretion (GO:0050716)	0.00558362	0.0516863	6.28226	32.5918	PYCARD,NLRP1,CCL19,LGALS9
basement membrane organization (GO:0071711)	0.0158049	0.173289	13.0482	54.1165	FLRT2,COL4A1			regulation of B cell differentiation (GO:0045577)	0.00564802	0.0516863	9.80282	50.7438	FCRL3,BTK,CD27
ventricular trabecula myocardium morphogenesis (GO:0003222)	0.0158049	0.173289	13.0482	54.1165	TGFB2,BMPR1A			negative regulation of cytokine production involved in immune response (GO:0002719)	0.00564802	0.0516863	9.80282	50.7438	XCL1,LILRB1,FOXP3
actin filament network formation (GO:0051639)	0.0158049	0.173289	13.0482	54.1165	ACTN1,COBL			filopodium assembly (GO:0046847)	0.00564802	0.0516863	9.80282	50.7438	FGD3,PPP1R9B,FGD2
regulation of keratinocyte migration (GO:0051547)	0.0158049	0.173289	13.0482	54.1165	EPB41L4B,ADAM9			regulation of actin nucleation (GO:0051125)	0.0068238	0.0615454	9.04829	45.1269	WIPF1,WAS,CORO1A
kidney mesenchyme development (GO:0072074)	0.0158049	0.173289	13.0482	54.1165	SIX4,SIX2			lipopolysaccharide-mediated signaling pathway (GO:0031663)	0.0068238	0.0615454	9.04829	45.1269	LYN,CD6,CCL5
positive regulation of protein catabolic process (GO:0045732)	0.0158799	0.173289	3.14575	13.0319	HSP90AA1,PLK2,ADAM9,FURIN,C4BPB,SH3D19			regulation of interferon-alpha production (GO:0032647)	0.0068238	0.0615454	9.04829	45.1269	NLRC3,IRF5,LILRA4
purine ribonucleoside monophosphate metabolic process (GO:0009167)	0.0159058	0.173289	4.48502	18.5728	NDUFS1,ATP1B1,HSPA1B,HSPA1A			positive regulation of interleukin-1 beta production (GO:0032731)	0.00711269	0.063844	5.81631	28.7667	PYCARD,NLRP1,CCL19,LGALS9
protein glycosylation (GO:0006486)	0.0165445	0.177097	2.5827	10.5935	ST6GALNAC2,B3GNT8,B3GNT7,GALNT2,GFPT1,PLOD3,GCNT3,MAGT1			regulation of JNK cascade (GO:0046328)	0.00734762	0.0656387	3.32166	16.3206	PYCARD,NCF1,CD27,CCR7,CCL19,RASGRP1,SLAMF1
regulation of vascular endothelial growth factor receptor signaling pathway (GO:0030947)	0.0167997	0.177097	6.18903	25.2908	FAM129B,EPN2,VEGFA			positive regulation of T cell differentiation (GO:0045582)	0.0079712	0.0705376	5.60829	27.0988	ZAP70,SOCS1,GATA3,IL12RB1
negative regulation of response to endoplasmic reticulum stress (GO:1903573)	0.0167997	0.177097	6.18903	25.2908	DNAJC3,CREB3L1,HSPA1A			positive regulation of myeloid leukocyte differentiation (GO:0002763)	0.0079712	0.0705376	5.60829	27.0988	CD74,CASP8,HCLS1,EVI2B
peripheral nervous system development (GO:0007422)	0.0167997	0.177097	6.18903	25.2908	BDNF,GPC1,SCN8A			myeloid leukocyte differentiation (GO:0002573)	0.00804089	0.0706464	4.367	21.063	CASP8,PIK3CD,CCR7,CCL19,CBFA2T3
regulation of microtubule depolymerization (GO:0031114)	0.0167997	0.177097	6.18903	25.2908	SPEF1,TRPV4,STMN2			positive regulation of protein phosphorylation (GO:0001934)	0.00808246	0.0706464	1.92047	9.25296	LYN,CD74,CD40,RAMP3,SEMA4D,FCRL3,TNFRSF1B,RASGRP1,TCL1A,PTPRC,CCND2,BANK1,HCLS1,CD27,LCP2,CCR7,CCL19,TNFRSF4,LAT
regulation of membrane protein ectodomain proteolysis (GO:0051043)	0.0167997	0.177097	6.18903	25.2908	ADAM9,FURIN,SH3D19			negative regulation of antigen receptor-mediated signaling pathway (GO:0050858)	0.00813412	0.0706464	8.40155	40.4256	PVRIG,FCRL3,UBASH3A
glucose transport (GO:0015758)	0.0167997	0.177097	6.18903	25.2908	SORT1,SLC2A10,SLC5A1			response to interferon-alpha (GO:0035455)	0.00813412	0.0706464	8.40155	40.4256	PYHIN1,LAMP3,GATA3
cell chemotaxis (GO:0060326)	0.0169373	0.177725	3.57117	14.5641	ARHGEF16,PLXNB3,PARVA,BCAR1,VEGFA			response to lipid (GO:0033993)	0.00869154	0.0707738	2.71017	12.8609	CD40,CD6,TNFRSF18,CD27,TNFRSF14,LGALS9,CXCL13,TNFRSF1B,TNFRSF4
negative regulation of epidermal growth factor receptor signaling pathway (GO:0042059)	0.0173331	0.178585	4.36022	17.6813	ERRFI1,GPRC5A,CBLC,SPRY2			peptidyl-tyrosine modification (GO:0018212)	0.00873613	0.0707738	4.27185	20.2498	LYN,ZAP70,LCK,BTK,PTPN6
positive regulation of epithelial to mesenchymal transition (GO:0010718)	0.0173331	0.178585	4.36022	17.6813	COL1A1,TGFB2,TWIST1,LOXL2			macropinocytosis (GO:0044351)	0.00875241	0.0707738	19.5743	92.7514	PYCARD,DOCK2
sensory organ development (GO:0007423)	0.0173331	0.178585	4.36022	17.6813	TGFB2,SIX4,BMPR1B,ATF6			positive regulation of adaptive immune response (GO:0002821)	0.00875241	0.0707738	19.5743	92.7514	PYCARD,SASH3
peptidyl-proline modification (GO:0018208)	0.0173331	0.178585	4.36022	17.6813	FKBP10,FKBP14,FKBP1B,FKBP9			B cell chemotaxis (GO:0035754)	0.00875241	0.0707738	19.5743	92.7514	PIK3CD,CXCL13
protein modification process (GO:0036211)	0.0186969	0.188064	3.02429	12.0349	YES1,PPP4R2,MMP15,PLOD2,PLOD1,LOXL2			T-helper 17 cell lineage commitment (GO:0072540)	0.00875241	0.0707738	19.5743	92.7514	SLAMF6,LY9
odontogenesis (GO:0042476)	0.0188377	0.188064	4.24215	16.8494	COL1A1,TGFB2,COL1A2,TUFT1			positive regulation of granulocyte differentiation (GO:0030854)	0.00875241	0.0707738	19.5743	92.7514	HCLS1,EVI2B
bicarbonate transport (GO:0015701)	0.0188377	0.188064	4.24215	16.8494	CA12,CA2,CA9,SLC4A4			immune response-inhibiting cell surface receptor signaling pathway (GO:0002767)	0.00875241	0.0707738	19.5743	92.7514	LYN,LILRB1
negative regulation of STAT cascade (GO:1904893)	0.0188377	0.188064	4.24215	16.8494	FLRT2,FLRT3,SOCS6,ASPN			regulation of interleukin-12 secretion (GO:2001182)	0.00875241	0.0707738	19.5743	92.7514	LILRB1,LGALS9
regulation of axon extension involved in axon guidance (GO:0048841)	0.0189683	0.188064	5.87928	23.3112	SEMA3C,SEMA3B,VEGFA			regulation of T-helper 17 cell lineage commitment (GO:2000328)	0.00875241	0.0707738	19.5743	92.7514	TBX21,IL12RB1
positive regulation of blood circulation (GO:1903524)	0.0189683	0.188064	5.87928	23.3112	TGFB2,F2RL1,APLN			regulation of inositol phosphate biosynthetic process (GO:0010919)	0.00875241	0.0707738	19.5743	92.7514	PLEK,CD244
negative regulation of intrinsic apoptotic signaling pathway (GO:2001243)	0.0192771	0.188064	3.44551	13.6057	CREB3L1,PLAUR,HYOU1,NOL3,HSPA1A			positive regulation of antigen processing and presentation (GO:0002579)	0.00875241	0.0707738	19.5743	92.7514	CCR7,CCL19
negative regulation of protein kinase activity (GO:0006469)	0.0196452	0.188064	2.70027	10.6119	FLRT2,FLRT3,CAMK2N1,PPP1R1C,SFN,SOCS6,ASPN			regulation of dendritic cell chemotaxis (GO:2000508)	0.00875241	0.0707738	19.5743	92.7514	CCR7,LGALS9
poly-N-acetyllactosamine biosynthetic process (GO:0030311)	0.0199875	0.188064	11.1836	43.7575	B3GNT8,B3GNT7			positive regulation of dendritic cell antigen processing and presentation (GO:0002606)	0.00875241	0.0707738	19.5743	92.7514	CCR7,CCL19
lactation (GO:0007595)	0.0199875	0.188064	11.1836	43.7575	APLN,VEGFA			regulation of interleukin-13 secretion (GO:2000665)	0.00875241	0.0707738	19.5743	92.7514	GATA3,LGALS9
neurotrophin TRK receptor signaling pathway (GO:0048011)	0.0199875	0.188064	11.1836	43.7575	SORT1,BCAR1			neutrophil extravasation (GO:0072672)	0.00875241	0.0707738	19.5743	92.7514	PECAM1,PIK3CD
myelin assembly (GO:0032288)	0.0199875	0.188064	11.1836	43.7575	GPC1,AHNAK2			regulation of calcium ion transport (GO:0051924)	0.00947181	0.0762623	4.18074	19.4799	FCRL3,CCL5,BCL2,IL16,LILRB1
heterochromatin organization (GO:0070828)	0.0199875	0.188064	11.1836	43.7575	HMGA2,LOXL2			positive regulation of leukocyte migration (GO:0002687)	0.00988591	0.078919	5.23387	24.1629	TNFRSF18,XCL1,MADCAM1,CXCL13
Golgi vesicle budding (GO:0048194)	0.0199875	0.188064	11.1836	43.7575	TMED10,VAPA			regulation of interferon-beta production (GO:0032648)	0.00988591	0.078919	5.23387	24.1629	PYCARD,IRF1,NLRC3,IRF5
protein localization to vacuole (GO:0072665)	0.0199875	0.188064	11.1836	43.7575	RNF128,SH3BP4			positive regulation of B cell activation (GO:0050871)	0.0101005	0.0802906	2.84025	13.0514	SASH3,CD74,PTPRC,FCRL3,BTK,BCL2,CD27,TNFRSF4
positive regulation of epidermis development (GO:0045684)	0.0199875	0.188064	11.1836	43.7575	FST,SFN			positive regulation of phosphatidylinositol 3-kinase signaling (GO:0014068)	0.010249	0.0809273	4.09343	18.7503	NCF1,SEMA4D,CCL5,HCLS1,PTPN6
negative regulation of vascular endothelial growth factor receptor signaling pathway (GO:0030948)	0.0199875	0.188064	11.1836	43.7575	FAM129B,EPN2			regulation of intracellular signal transduction (GO:1902531)	0.0102669	0.0809273	1.87184	8.57084	LYN,ARHGAP9,PPP1R16B,RHOH,AKAP5,GMIP,ARHGAP15,ARHGAP25,ARHGAP4,FGD2,RHOBTB2,FGD3,PYCARD,INPP5B,PREX1,ARHGAP30,ARHGDIB,RAC2,ARHGEF6
glucose import (GO:0046323)	0.0199875	0.188064	11.1836	43.7575	SORT1,SLC2A10			cellular metal ion homeostasis (GO:0006875)	0.0103272	0.081062	3.09677	14.1615	CD40,CXCL12,ATP13A1,CCL5,ATP1A4,CCL19,LETMD1
mitral valve morphogenesis (GO:0003183)	0.0199875	0.188064	11.1836	43.7575	EFNA1,BMPR1A			macromolecular complex assembly (GO:0065003)	0.0105932	0.082444	2.81475	12.8002	CD74,CD40,WIPF1,IL2RB,WAS,CD3G,TRAF1,CD3E
mesodermal cell differentiation (GO:0048333)	0.0199875	0.188064	11.1836	43.7575	ITGA2,HMGA2			actin filament organization (GO:0007015)	0.0105932	0.082444	2.81475	12.8002	MYBPC2,RAC2,WAS,RHOH,EVL,ARHGAP25,RHOBTB2,PPP1R9B
cyclic nucleotide catabolic process (GO:0009214)	0.0199875	0.188064	11.1836	43.7575	PDE3A,PDE4A			Ras protein signal transduction (GO:0007265)	0.0106351	0.082444	2.24796	10.2138	GRAP2,RAB24,RAC2,ELMO1,RAB39B,RHOH,IPCEF1,RASGRP2,RAB33A,LAT,ARHGAP4,RHOBTB2
vesicle coating (GO:0006901)	0.0205227	0.18996	3.38593	13.1585	LMAN1,SEC23A,SERPINA1,TMED10,SEC24D			antigen processing and presentation of exogenous peptide antigen via MHC class II (GO:0019886)	0.0108983	0.0834723	3.0622	13.8386	CD74,HLA-DMA,HLA-DMB,HLA-DOB,HLA-DQA1,HLA-DRB1,CTSS
COPII vesicle coating (GO:0048208)	0.0205227	0.18996	3.38593	13.1585	LMAN1,SEC23A,SERPINA1,TMED10,SEC24D			antigen processing and presentation of exogenous peptide antigen (GO:0002478)	0.0108983	0.0834723	3.0622	13.8386	CD74,HLA-DMA,HLA-DMB,HLA-DOB,HLA-DQA1,HLA-DRB1,CTSS
vesicle targeting, rough ER to cis-Golgi (GO:0048207)	0.0205227	0.18996	3.38593	13.1585	LMAN1,SEC23A,SERPINA1,TMED10,SEC24D			regulation of endothelial cell apoptotic process (GO:2000351)	0.0109457	0.0834723	5.06478	22.8665	CD40,CD40LG,TNFAIP3,GATA3
negative regulation of neuron apoptotic process (GO:0043524)	0.0205227	0.18996	3.38593	13.1585	TOX3,PRKCI,SIX4,BDNF,CRLF1			erythrocyte differentiation (GO:0030218)	0.0109457	0.0834723	5.06478	22.8665	LYN,RPS14,HCLS1,IKZF1
protein complex assembly (GO:0006461)	0.0208301	0.191559	2.20283	8.52793	LMAN1,TLE2,SEC23A,TMED10,SERPINA1,SH3PXD2A,FN1,NOL3,SEC24D,CRK			Rac protein signal transduction (GO:0016601)	0.0111708	0.0845018	7.3506	33.0369	ELMO1,RAC2,RHOH
positive regulation of cell proliferation (GO:0008284)	0.020964	0.191559	1.75629	6.78797	IL11,PRKCI,TGFB2,IRS1,FN1,HMGA2,LAMC2,MST1R,LAMC1,PTHLH,VEGFA,MLXIPL,HYAL1,CEACAM6,SIX2,SOX9,CRLF1,BMPR1A			response to interferon-beta (GO:0035456)	0.0111708	0.0845018	7.3506	33.0369	IRF1,XAF1,IKBKE
cellular modified amino acid biosynthetic process (GO:0042398)	0.0212843	0.191559	5.59902	21.555	PLOD3,PLOD2,PLOD1			transmembrane receptor protein tyrosine kinase signaling pathway (GO:0007169)	0.0112207	0.0845385	1.88915	8.48228	LYN,BLK,NCF1,NCF4,MATK,TYK2,CD3E,NELL2,ZAP70,LCK,GRAP2,CD7,BTK,ELMO1,BLNK,STAP1,LCP2,CSK
regulation of epidermal growth factor-activated receptor activity (GO:0007176)	0.0212843	0.191559	5.59902	21.555	ERRFI1,GPRC5A,CBLC			positive regulation of hydrolase activity (GO:0051345)	0.0114569	0.0853981	2.43613	10.8875	CD40,CCL22,SEMA4D,DOCK8,CCL5,XCL1,CCL19,RASGRP2,RASGRP1,CCL17
limb development (GO:0060173)	0.0212843	0.191559	5.59902	21.555	COMP,BMPR1B,DKK1			hemopoiesis (GO:0030097)	0.011861	0.0853981	3.37131	14.9501	LYL1,PTPRC,TNFRSF13B,LCK,PLEK,PLD4
regulation of cardiac muscle cell action potential (GO:0098901)	0.0212843	0.191559	5.59902	21.555	NOS1AP,DSG2,DSC2			cellular response to interferon-alpha (GO:0035457)	0.0120517	0.0853981	15.6586	69.1885	PYHIN1,GATA3
cAMP metabolic process (GO:0046058)	0.0212843	0.191559	5.59902	21.555	PDE3A,PDE4A,PTHLH			positive regulation of dendritic cell chemotaxis (GO:2000510)	0.0120517	0.0853981	15.6586	69.1885	CCR7,LGALS9
homophilic cell adhesion via plasma membrane adhesion molecules (GO:0007156)	0.0218197	0.195604	3.32837	12.7308	CADM4,NPTN,PLXNB3,DSG2,MPZL2			regulation of lymphocyte migration (GO:2000401)	0.0120517	0.0853981	15.6586	69.1885	SPN,CCR6
membrane depolarization (GO:0051899)	0.0220833	0.196421	4.02419	15.344	SCN8A,SCN9A,CACNA1D,NALCN			leukocyte aggregation (GO:0070486)	0.0120517	0.0853981	15.6586	69.1885	SEMA4D,RAC2
positive regulation of protein localization to plasma membrane (GO:1903078)	0.0220833	0.196421	4.02419	15.344	PRKCI,ARHGEF16,ACSL3,SORBS1			regulation of natural killer cell chemotaxis (GO:2000501)	0.0120517	0.0853981	15.6586	69.1885	CCL5,XCL1
positive regulation of developmental process (GO:0051094)	0.0234179	0.207069	2.59784	9.75296	LMNA,SOX9,SOX6,BMPR1B,CTGF,BMPR1A,FAM129B			regulation of toll-like receptor 9 signaling pathway (GO:0034163)	0.0120517	0.0853981	15.6586	69.1885	FCRL3,LILRA4
heterotypic cell-cell adhesion (GO:0034113)	0.023748	0.207069	5.34425	19.9889	PARVA,DSG2,DSC2			positive regulation of B cell differentiation (GO:0045579)	0.0120517	0.0853981	15.6586	69.1885	BTK,CD27
positive regulation of glucose transport (GO:0010828)	0.023748	0.207069	5.34425	19.9889	PRKCI,IRS1,SORBS1			positive regulation of lymphocyte apoptotic process (GO:0070230)	0.0120517	0.0853981	15.6586	69.1885	CCL5,IDO1
negative regulation of locomotion (GO:0040013)	0.023748	0.207069	5.34425	19.9889	FRMD5,TACSTD2,CRK			regulation of dendritic cell differentiation (GO:2001198)	0.0120517	0.0853981	15.6586	69.1885	LILRB1,LGALS9
sprouting angiogenesis (GO:0002040)	0.0238261	0.207069	3.92339	14.6616	NRARP,PARVA,LOXL2,VEGFA			regulation of cell projection organization (GO:0031344)	0.0120517	0.0853981	15.6586	69.1885	SEMA4D,CCL19
carboxylic acid biosynthetic process (GO:0046394)	0.0238261	0.207069	3.92339	14.6616	HYAL1,GPT2,PAH,GOT2			positive regulation of type I interferon-mediated signaling pathway (GO:0060340)	0.0120517	0.0853981	15.6586	69.1885	ZBP1,NLRC5
membrane raft organization (GO:0031579)	0.0245757	0.207255	9.78514	36.2637	ANXA2,MYADM			T-helper 1 type immune response (GO:0042088)	0.0120517	0.0853981	15.6586	69.1885	EBI3,IL18BP
chloride ion homeostasis (GO:0055064)	0.0245757	0.207255	9.78514	36.2637	CA12,SLC12A2			positive regulation of CD4-positive, alpha-beta T cell activation (GO:2000516)	0.0120517	0.0853981	15.6586	69.1885	XCL1,LGALS9
mitotic nuclear envelope reassembly (GO:0007084)	0.0245757	0.207255	9.78514	36.2637	REEP3,LMNA			actin polymerization or depolymerization (GO:0008154)	0.0120761	0.0853981	4.90625	21.6686	PREX1,MICAL1,WAS,EVL
positive regulation of glucose import in response to insulin stimulus (GO:2001275)	0.0245757	0.207255	9.78514	36.2637	IRS1,SORBS1			small GTPase mediated signal transduction (GO:0007264)	0.0121087	0.0853981	2.99533	13.2209	ARHGAP30,RGS19,GRAP2,IPCEF1,RASGRP2,LAT,RASGRP3
negative regulation of inclusion body assembly (GO:0090084)	0.0245757	0.207255	9.78514	36.2637	HSPA1B,HSPA1A			cell projection assembly (GO:0030031)	0.0129021	0.090315	6.91786	30.0952	PARVG,RAC2,RHOH
epithelial cell morphogenesis (GO:0003382)	0.0245757	0.207255	9.78514	36.2637	STC1,GRHL2			regulation of toll-like receptor signaling pathway (GO:0034121)	0.0129021	0.090315	6.91786	30.0952	FCRL3,GFI1,IRF1
regulation of granulocyte differentiation (GO:0030852)	0.0245757	0.207255	9.78514	36.2637	TESC,RUNX1			apoptotic process (GO:0006915)	0.0137536	0.0958417	2.16494	9.27995	PYCARD,CD2,CASP8,ADORA2A,IRF1,ELMO1,BCL2,LTA,PTPN6,NLRP1,CDK11B,ARHGEF6
poly-N-acetyllactosamine metabolic process (GO:0030309)	0.0245757	0.207255	9.78514	36.2637	B3GNT8,B3GNT7			regulation of Rho protein signal transduction (GO:0035023)	0.0137938	0.0958417	3.77778	16.1822	P2RY8,GPR65,ARHGDIB,GPR55,GPR18
axonogenesis (GO:0007409)	0.0250609	0.210567	2.04661	7.54472	EFNA1,GRB7,SEMA3C,TUBB3,BDNF,GPC1,SEMA3B,PLXNB3,RAP1GAP,SPTBN2,FAM129B			regulation of signal transduction (GO:0009966)	0.0146323	0.0998326	2.14513	9.06216	SASH3,GIT2,GFI1,GRK6,RSPO3,LIFR,CSK,UBASH3A,GATA3,CD3E,FOXP3,CDC42SE2
epithelium development (GO:0060429)	0.0254797	0.213299	2.54947	9.35623	ERRFI1,EHF,DMBT1,ELF3,GRHL2,CES1,VEGFA			positive regulation of cellular component movement (GO:0051272)	0.014778	0.0998326	6.5332	27.5349	LYN,CCR7,CCL19
negative regulation of ossification (GO:0030279)	0.0256499	0.213937	3.8275	14.0209	ECM1,TWIST1,SOX9,DKK1			regulation of interleukin-17 production (GO:0032660)	0.014778	0.0998326	6.5332	27.5349	SLAMF6,LY9,FOXP3
sodium ion homeostasis (GO:0055078)	0.0263593	0.2159	5.11163	18.5855	SLC12A2,SCNN1A,ATP1B1			positive regulation of leukocyte cell-cell adhesion (GO:1903039)	0.014778	0.0998326	6.5332	27.5349	CCDC88B,PYCARD,LCK
positive regulation of glucose import (GO:0046326)	0.0263593	0.2159	5.11163	18.5855	PRKCI,IRS1,SORBS1			cortical actin cytoskeleton organization (GO:0030866)	0.014778	0.0998326	6.5332	27.5349	WIPF1,PLEK,WAS
regulation of transcription regulatory region DNA binding (GO:2000677)	0.0263593	0.2159	5.11163	18.5855	TWIST1,HMGA2,FAM129B			mesoderm development (GO:0007498)	0.014778	0.0998326	6.5332	27.5349	MATK,BTK,IKZF1
regulation of pri-miRNA transcription from RNA polymerase II promoter (GO:1902893)	0.0263593	0.2159	5.11163	18.5855	TGFB2,SOX9,APLN			positive regulation of T cell mediated immunity (GO:0002711)	0.014778	0.0998326	6.5332	27.5349	XCL1,IL12RB1,HLA-E
regulation of cardiac muscle cell contraction (GO:0086004)	0.0263593	0.2159	5.11163	18.5855	STC1,DSG2,DSC2			integrin-mediated signaling pathway (GO:0007229)	0.014794	0.0998326	3.70631	15.6167	PLEK,MADCAM1,ITGB7,LAT,FERMT3
regulation of epithelial to mesenchymal transition (GO:0010717)	0.0275352	0.222039	3.1164	11.195	COL1A1,EFNA1,TGFB2,TWIST1,LOXL2			negative regulation of defense response (GO:0031348)	0.0150101	0.100928	3.18842	13.3883	DHX58,TNFAIP3,TRAFD1,NLRC3,TNFAIP8L2,GATA3
neuron development (GO:0048666)	0.0284754	0.222039	2.31516	8.239	TGFB2,VAPA,FLRT3,STMN2,USH1C,ETV1,RUNX1,MANF			integrin activation (GO:0033622)	0.0158049	0.102189	13.0482	54.1165	CXCL12,FERMT3
negative regulation of angiogenesis (GO:0016525)	0.0290989	0.222039	3.06755	10.8501	TGFB2,SPRY2,THBS2,EPN2,FAM129B			T-helper 17 cell differentiation (GO:0072539)	0.0158049	0.102189	13.0482	54.1165	SLAMF6,LY9
negative regulation of small GTPase mediated signal transduction (GO:0051058)	0.0291179	0.222039	4.89839	17.3227	TGFB2,SPRY2,RASAL2			negative regulation of toll-like receptor 4 signaling pathway (GO:0034144)	0.0158049	0.102189	13.0482	54.1165	LYN,TNFAIP3
transition metal ion transport (GO:0000041)	0.0291179	0.222039	4.89839	17.3227	ATP7B,TTYH1,SLC11A1			positive regulation of transforming growth factor beta production (GO:0071636)	0.0158049	0.102189	13.0482	54.1165	XCL1,LGALS9
cargo loading into vesicle (GO:0035459)	0.0291179	0.222039	4.89839	17.3227	SEC23A,TMED10,SEC24D			negative regulation of T-helper cell differentiation (GO:0045623)	0.0158049	0.102189	13.0482	54.1165	TBX21,FOXP3
negative regulation of JAK-STAT cascade (GO:0046426)	0.0295432	0.222039	3.6491	12.8518	FLRT2,FLRT3,SOCS6,ASPN			regulation of toll-like receptor 2 signaling pathway (GO:0034135)	0.0158049	0.102189	13.0482	54.1165	LYN,TNFAIP3
L-phenylalanine metabolic process (GO:0006558)	0.0295467	0.222039	8.69746	30.6306	PAH,FAH			B cell mediated immunity (GO:0019724)	0.0158049	0.102189	13.0482	54.1165	CD74,CD27
regulation of stem cell population maintenance (GO:2000036)	0.0295467	0.222039	8.69746	30.6306	HMGA2,LOXL2			positive regulation of regulatory T cell differentiation (GO:0045591)	0.0158049	0.102189	13.0482	54.1165	SOCS1,FOXP3
L-phenylalanine catabolic process (GO:0006559)	0.0295467	0.222039	8.69746	30.6306	PAH,FAH			regulation of dendritic cell antigen processing and presentation (GO:0002604)	0.0158049	0.102189	13.0482	54.1165	CCR7,CCL19
regulation of hippo signaling (GO:0035330)	0.0295467	0.222039	8.69746	30.6306	DLG5,WWC2			positive regulation of viral entry into host cell (GO:0046598)	0.0158049	0.102189	13.0482	54.1165	CD74,LGALS9
regulation of inclusion body assembly (GO:0090083)	0.0295467	0.222039	8.69746	30.6306	HSPA1B,HSPA1A			regulation of T-helper 2 cell cytokine production (GO:2000551)	0.0158049	0.102189	13.0482	54.1165	TBX21,XCL1
positive regulation by host of viral process (GO:0044794)	0.0295467	0.222039	8.69746	30.6306	PC,VAPA			regulation of type I interferon-mediated signaling pathway (GO:0060338)	0.0159058	0.102189	4.48502	18.5728	ZBP1,NLRC5,PTPN6,TYK2
regulation of ventricular cardiac muscle cell action potential (GO:0098911)	0.0295467	0.222039	8.69746	30.6306	DSG2,DSC2			regulation of plasma membrane bounded cell projection assembly (GO:0120032)	0.0159058	0.102189	4.48502	18.5728	PPP1R16B,WAS,CCR7,SSH2
regulation of protein kinase C signaling (GO:0090036)	0.0295467	0.222039	8.69746	30.6306	MYADM,VEGFA			negative regulation of NF-kappaB transcription factor activity (GO:0032088)	0.0167839	0.106115	3.1042	12.6879	PYCARD,GFI1,NLRC5,TNFAIP3,NLRC3,FOXP3
purine nucleobase metabolic process (GO:0006144)	0.0295467	0.222039	8.69746	30.6306	GDA,PRTFDC1			regulation of interferon-gamma-mediated signaling pathway (GO:0060334)	0.0167997	0.106115	6.18903	25.2908	SOCS1,NLRC5,PARP14
positive regulation of mesenchymal cell proliferation (GO:0002053)	0.0295467	0.222039	8.69746	30.6306	SOX9,VEGFA			activation of phospholipase C activity (GO:0007202)	0.0167997	0.106115	6.18903	25.2908	GPR55,S1PR4,PLCB2
negative regulation of cellular senescence (GO:2000773)	0.0295467	0.222039	8.69746	30.6306	HMGA2,TWIST1			regulation of cytokine production involved in inflammatory response (GO:1900015)	0.0167997	0.106115	6.18903	25.2908	GBP5,CD6,NLRC3
positive regulation of fatty acid oxidation (GO:0046321)	0.0295467	0.222039	8.69746	30.6306	IRS1,TWIST1			regulation of monocyte chemotaxis (GO:0090025)	0.0167997	0.106115	6.18903	25.2908	LYN,CXCL12,CCL5
positive regulation of sodium ion transmembrane transporter activity (GO:2000651)	0.0295467	0.222039	8.69746	30.6306	TESC,ATP1B1			negative regulation of cytokine-mediated signaling pathway (GO:0001960)	0.0173331	0.109117	4.36022	17.6813	PTPRC,NLRC5,STAP1,PARP14
regulation of cardiac muscle cell differentiation (GO:2000725)	0.0295467	0.222039	8.69746	30.6306	SOX6,DKK1			actin cytoskeleton reorganization (GO:0031532)	0.0180823	0.113453	3.50722	14.0738	PARVG,GPR65,PLEK,RAC2,RHOH
carbohydrate derivative catabolic process (GO:1901136)	0.0295467	0.222039	8.69746	30.6306	STT3B,DERA			cellular response to molecule of bacterial origin (GO:0071219)	0.0186969	0.11502	3.02429	12.0349	PYCARD,GFI1,TNFAIP3,STAP1,LILRB1,TNFRSF1B
erythrose 4-phosphate/phosphoenolpyruvate family amino acid catabolic process (GO:1902222)	0.0295467	0.222039	8.69746	30.6306	PAH,FAH			positive regulation of cytosolic calcium ion concentration (GO:0007204)	0.0187245	0.11502	2.52033	10.0257	P2RY8,CD52,GPR65,GPR55,CCR7,CXCL13,S1PR4,GPR18
UDP-N-acetylglucosamine biosynthetic process (GO:0006048)	0.0295467	0.222039	8.69746	30.6306	GFPT1,GNPNAT1			cellular response to organic substance (GO:0071310)	0.0187245	0.11502	2.52033	10.0257	PTPN18,RAMP3,CCL5,HCLS1,CCR7,PTPN6,PTPN7,IL18BP
hepatocyte growth factor receptor signaling pathway (GO:0048012)	0.0295467	0.222039	8.69746	30.6306	MST1R,BCAR1			positive regulation of type I interferon production (GO:0032481)	0.0192771	0.11502	3.44551	13.6057	ZBP1,IRF1,DHX58,IRF5,NFKB2
regulation of cell growth (GO:0001558)	0.0301847	0.226088	2.06315	7.22188	MMP14,TGFB2,HYAL1,HNF4A,SH3BP4,HSPA1B,S100A8,BCAR1,HSPA1A,CXCL16			second-messenger-mediated signaling (GO:0019932)	0.0192771	0.11502	3.44551	13.6057	P2RY11,BTK,CCR6,LAT,PPP1R9B
cellular amino acid biosynthetic process (GO:0008652)	0.0320229	0.237512	4.70221	16.1817	GPT2,PAH,GOT2			regulation of immunoglobulin secretion (GO:0051023)	0.0199875	0.11502	11.1836	43.7575	TNFRSF4,HLA-E
calcium ion import (GO:0070509)	0.0320229	0.237512	4.70221	16.1817	TRPV4,CACNA1D,NALCN			cellular response to interleukin-4 (GO:0071353)	0.0199875	0.11502	11.1836	43.7575	XCL1,GATA3
primary neural tube formation (GO:0014020)	0.0320229	0.237512	4.70221	16.1817	TGFB2,COBL,GRHL2			regulation of T-helper 1 type immune response (GO:0002825)	0.0199875	0.11502	11.1836	43.7575	XCL1,IL12RB1
positive regulation of growth (GO:0045927)	0.0323919	0.23876	2.97429	10.2014	MMP14,TGFB2,HYAL1,S100A8,CXCL16			positive regulation of natural killer cell mediated cytotoxicity directed against tumor cell target (GO:0002860)	0.0199875	0.11502	11.1836	43.7575	NCR3,GYPC
negative regulation of cell migration (GO:0030336)	0.0324008	0.23876	2.41454	8.28084	PTPRU,PTPRR,DLG5,TACSTD2,PLXNB3,STC1,BMPR1A			negative regulation of tyrosine phosphorylation of STAT protein (GO:0042532)	0.0199875	0.11502	11.1836	43.7575	SOCS1,PARP14
epithelial cell differentiation (GO:0030855)	0.0333374	0.24055	2.61943	8.90889	EHF,DMBT1,ELF3,GRHL2,CES1,VEGFA			indolalkylamine catabolic process (GO:0046218)	0.0199875	0.11502	11.1836	43.7575	IDO2,IDO1
regulation of cell death (GO:0010941)	0.0333374	0.24055	2.61943	8.90889	DKK1,NPAS2,HSPA1B,CTGF,SLC25A24,HSPA1A			positive regulation of immunoglobulin secretion (GO:0051024)	0.0199875	0.11502	11.1836	43.7575	TNFRSF4,HLA-E
antigen processing and presentation of exogenous peptide antigen via MHC class II (GO:0019886)	0.0348169	0.24055	2.59051	8.69805	DYNC1LI2,SEC23A,AP1S1,SEC24D,AP1M2,SPTBN2			regulation of integrin activation (GO:0033623)	0.0199875	0.11502	11.1836	43.7575	PLEK,CXCL13
antigen processing and presentation of exogenous peptide antigen (GO:0002478)	0.0348169	0.24055	2.59051	8.69805	DYNC1LI2,SEC23A,AP1S1,SEC24D,AP1M2,SPTBN2			negative regulation of phosphatidylinositol 3-kinase signaling (GO:0014067)	0.0199875	0.11502	11.1836	43.7575	PIK3IP1,NLRC3
regulation of mesenchymal cell proliferation (GO:0010464)	0.0348785	0.24055	7.82731	26.2675	SOX9,VEGFA			response to muramyl dipeptide (GO:0032495)	0.0199875	0.11502	11.1836	43.7575	IRF5,NLRP1
cardiac right ventricle morphogenesis (GO:0003215)	0.0348785	0.24055	7.82731	26.2675	TGFB2,BMPR1A			positive regulation of natural killer cell mediated immune response to tumor cell (GO:0002857)	0.0199875	0.11502	11.1836	43.7575	NCR3,GYPC
negative regulation of chondrocyte differentiation (GO:0032331)	0.0348785	0.24055	7.82731	26.2675	SOX9,PTHLH			interleukin-23-mediated signaling pathway (GO:0038155)	0.0199875	0.11502	11.1836	43.7575	TYK2,IL12RB1
iron ion transport (GO:0006826)	0.0348785	0.24055	7.82731	26.2675	TTYH1,SLC11A1			pinocytosis (GO:0006907)	0.0199875	0.11502	11.1836	43.7575	PYCARD,DOCK2
amino sugar biosynthetic process (GO:0046349)	0.0348785	0.24055	7.82731	26.2675	GFPT1,GNPNAT1			negative regulation of alcohol biosynthetic process (GO:1902931)	0.0199875	0.11502	11.1836	43.7575	GFI1,PLEK
UDP-N-acetylglucosamine metabolic process (GO:0006047)	0.0348785	0.24055	7.82731	26.2675	GFPT1,GNPNAT1			engulfment of apoptotic cell (GO:0043652)	0.0199875	0.11502	11.1836	43.7575	RAC2,RHOH
positive regulation of skeletal muscle tissue development (GO:0048643)	0.0348785	0.24055	7.82731	26.2675	GPC1,FAM129B			toll-like receptor 3 signaling pathway (GO:0034138)	0.0199875	0.11502	11.1836	43.7575	CASP8,RFTN1
positive regulation of cardiocyte differentiation (GO:1905209)	0.0348785	0.24055	7.82731	26.2675	TGFB2,SEMA3C			response to interleukin-4 (GO:0070670)	0.0199875	0.11502	11.1836	43.7575	XCL1,GATA3
eye photoreceptor cell development (GO:0042462)	0.0348785	0.24055	7.82731	26.2675	USH1C,VEGFA			granulocyte activation (GO:0036230)	0.0199875	0.11502	11.1836	43.7575	PREX1,CCL5
cargo loading into COPII-coated vesicle (GO:0090110)	0.0348785	0.24055	7.82731	26.2675	SEC23A,SEC24D			positive regulation of cytokine production involved in inflammatory response (GO:1900017)	0.0199875	0.11502	11.1836	43.7575	GBP5,CD6
collagen metabolic process (GO:0032963)	0.0348785	0.24055	7.82731	26.2675	COL1A1,COL5A1			regulation of homotypic cell-cell adhesion (GO:0034110)	0.0199875	0.11502	11.1836	43.7575	LYN,CCL5
PERK-mediated unfolded protein response (GO:0036499)	0.0348785	0.24055	7.82731	26.2675	IGFBP1,HSPA5			T cell mediated immunity (GO:0002456)	0.0199875	0.11502	11.1836	43.7575	BTN3A3,MYO1G
endosome transport via multivesicular body sorting pathway (GO:0032509)	0.0348785	0.24055	7.82731	26.2675	LAPTM4B,SORT1			antigen processing and presentation of exogenous peptide antigen via MHC class I, TAP-independent (GO:0002480)	0.0199875	0.11502	11.1836	43.7575	HLA-F,HLA-E
regulation of catabolic process (GO:0009894)	0.0348785	0.24055	7.82731	26.2675	FAP,FURIN			regulation of interleukin-6 production (GO:0032675)	0.0204208	0.117154	4.13031	16.0718	PYCARD,TNFAIP3,NLRC3,SLAMF1
tube closure (GO:0060606)	0.0350736	0.24055	4.52113	15.1472	TGFB2,COBL,GRHL2			protein complex assembly (GO:0006461)	0.0208301	0.119138	2.20283	8.52793	CXCL12,CASP8,NCF1,BIN2,NCF1B,NCF1C,TNFAIP3,NLRP1,RASGRP1,FERMT3
positive regulation of myeloid cell differentiation (GO:0045639)	0.0350736	0.24055	4.52113	15.1472	TESC,HSPA1B,HSPA1A			receptor clustering (GO:0043113)	0.0212843	0.120998	5.59902	21.555	MADCAM1,ITGB7,ITGAL
negative regulation of Notch signaling pathway (GO:0045746)	0.0350736	0.24055	4.52113	15.1472	MMP14,NRARP,FAM129B			negative regulation of interleukin-6 production (GO:0032715)	0.0212843	0.120998	5.59902	21.555	TNFAIP3,NLRC3,SLAMF1
regulation of keratinocyte differentiation (GO:0045616)	0.0350736	0.24055	4.52113	15.1472	ERRFI1,GRHL2,RUNX1			protein homooligomerization (GO:0051260)	0.0215164	0.121948	2.19048	8.40911	CD79B,GBP5,CD79A,TCL1A,GPX3,CD3G,CD247,CD3E,CD3D,IKBKE
semaphorin-plexin signaling pathway (GO:0071526)	0.0350736	0.24055	4.52113	15.1472	SEMA3C,SEMA3B,PLXNB3			regulation of protein kinase B signaling (GO:0051896)	0.0216194	0.122162	2.30267	8.82882	RAMP3,LCK,CD19,PIK3CD,HCLS1,CCR7,GATA3,CCL19,ICOS
post-translational protein modification (GO:0043687)	0.0357408	0.24439	1.7325	5.77176	IGFBP1,SERPINA1,GOLM1,APLP2,FN1,LAMC1,PDIA6,HSP90B1,DNAJC3,VCAN,GAN,CALU,QSOX1,STT3B,SOCS6			regulation of lamellipodium assembly (GO:0010591)	0.023748	0.132592	5.34425	19.9889	WAS,RAC2,SSH2
regulation of bone mineralization (GO:0030500)	0.0360045	0.245456	3.41059	11.3372	ECM1,TWIST1,BMPR1B,BMPR1A			regulation of apoptotic signaling pathway (GO:2001233)	0.023748	0.132592	5.34425	19.9889	PYCARD,BCL2,TRAF1
antigen processing and presentation of peptide antigen via MHC class II (GO:0002495)	0.0363381	0.246256	2.56222	8.49349	DYNC1LI2,SEC23A,AP1S1,SEC24D,AP1M2,SPTBN2			positive regulation of interleukin-8 production (GO:0032757)	0.0238261	0.132592	3.92339	14.6616	PYCARD,CD2,LGALS9,CD244
positive regulation of cell growth (GO:0030307)	0.0363381	0.246256	2.56222	8.49349	TGFB2,MMP14,BDNF,HYAL1,S100A8,CXCL16			JNK cascade (GO:0007254)	0.0245707	0.132592	3.21891	11.9299	MAP4K1,CD40LG,SH2D3C,CCL19,ARHGEF6
protein stabilization (GO:0050821)	0.0374605	0.253109	2.18564	7.17865	EFNA1,HSP90AA1,TESC,ATP1B1,TSPAN1,NAPG,HSPA1B,HSPA1A			regulation of B cell apoptotic process (GO:0002902)	0.0245757	0.132592	9.78514	36.2637	LYN,BTK
nervous system development (GO:0007399)	0.0381938	0.254789	1.62905	5.31899	PCDHGA6,PCDHGA5,PCDHGB5,BDNF,GDA,PCDHGB2,PCDHGC3,BARX2,GRHL2,NPAS2,VEGFA,VCAN,GJB1,FLRT3,BTBD3,SCN8A,PCDHGB1,PCDH1			positive regulation of calcium ion import (GO:0090280)	0.0245757	0.132592	9.78514	36.2637	CXCL12,RAMP3
regulation of cell migration involved in sprouting angiogenesis (GO:0090049)	0.0382688	0.254789	4.35345	14.2058	CARD10,SRPX2,VEGFA			response to acidic pH (GO:0010447)	0.0245757	0.132592	9.78514	36.2637	GPR65,CTSS
aminoglycan metabolic process (GO:0006022)	0.0382688	0.254789	4.35345	14.2058	VCAN,GPC1,SDC1			regulation of NLRP3 inflammasome complex assembly (GO:1900225)	0.0245757	0.132592	9.78514	36.2637	GBP5,NLRC3
artery morphogenesis (GO:0048844)	0.0382688	0.254789	4.35345	14.2058	TGFB2,VEGFA,BMPR1A			regulation of transforming growth factor beta production (GO:0071634)	0.0245757	0.132592	9.78514	36.2637	XCL1,LGALS9
chondroitin sulfate metabolic process (GO:0030204)	0.0382688	0.254789	4.35345	14.2058	VCAN,CHPF,HYAL1			tryptophan metabolic process (GO:0006568)	0.0245757	0.132592	9.78514	36.2637	IDO2,IDO1
negative regulation of gene expression (GO:0010629)	0.038399	0.254911	1.53204	4.99402	GRB7,NDFIP2,TLE2,TGFB2,ATP8B1,TWIST1,HMGA2,KCTD1,DKK3,FAM129B,APLN,VEGFA,LOXL2,MLXIPL,PC,ELF3,SIX4,ID1,MYADM,IGF2BP2,SOX9,HSPA1B,HSPA1A			regulation of granulocyte differentiation (GO:0030852)	0.0245757	0.132592	9.78514	36.2637	HCLS1,EVI2B
regulation of glucose import in response to insulin stimulus (GO:2001273)	0.0405502	0.26051	7.11537	22.8063	IRS1,SORBS1			regulation of natural killer cell mediated cytotoxicity directed against tumor cell target (GO:0002858)	0.0245757	0.132592	9.78514	36.2637	NCR3,GYPC
maintenance of gastrointestinal epithelium (GO:0030277)	0.0405502	0.26051	7.11537	22.8063	MUC13,SOX9			regulation of immunoglobulin production (GO:0002637)	0.0245757	0.132592	9.78514	36.2637	SASH3,FCRL3
regulation of biomineral tissue development (GO:0070167)	0.0405502	0.26051	7.11537	22.8063	TWIST1,SOX9			tryptophan catabolic process (GO:0006569)	0.0245757	0.132592	9.78514	36.2637	IDO2,IDO1
positive regulation of glycogen biosynthetic process (GO:0045725)	0.0405502	0.26051	7.11537	22.8063	IRS1,SORBS1			regulation of T cell apoptotic process (GO:0070232)	0.0245757	0.132592	9.78514	36.2637	CCL5,IDO1
multivesicular body sorting pathway (GO:0071985)	0.0405502	0.26051	7.11537	22.8063	LAPTM4B,SORT1			negative regulation of sequence-specific DNA binding transcription factor activity (GO:0043433)	0.0245959	0.132592	2.38581	8.83984	PYCARD,GFI1,NLRC5,TNFAIP3,XCL1,NLRC3,TNFRSF4,FOXP3
catecholamine biosynthetic process (GO:0042423)	0.0405502	0.26051	7.11537	22.8063	TGFB2,PAH			protein tetramerization (GO:0051262)	0.0253162	0.135695	2.8074	10.3209	GBP5,CD79A,CD74,GPX3,CCL5,CD247
protein localization to endoplasmic reticulum (GO:0070972)	0.0405502	0.26051	7.11537	22.8063	HSPA5,VAPA			regulation of Ras protein signal transduction (GO:0046578)	0.0253162	0.135695	2.8074	10.3209	GIT2,ACAP1,ARHGDIB,RASAL3,SMAP2,RASGRP1
regulation of fibrinolysis (GO:0051917)	0.0405502	0.26051	7.11537	22.8063	FAP,F11			regulation of supramolecular fiber organization (GO:1902903)	0.0263593	0.140483	5.11163	18.5855	CXCL12,WAS,SSH2
chondroitin sulfate catabolic process (GO:0030207)	0.0405502	0.26051	7.11537	22.8063	VCAN,HYAL1			regulation of T cell receptor signaling pathway (GO:0050856)	0.0263593	0.140483	5.11163	18.5855	PVRIG,LCK,UBASH3A
negative regulation of cartilage development (GO:0061037)	0.0405502	0.26051	7.11537	22.8063	SOX9,PTHLH			cell-cell adhesion via plasma-membrane adhesion molecules (GO:0098742)	0.0264863	0.14076	2.34996	8.533	CRB2,NCR3,GYPC,SELL,CD6,PECAM1,ITGAL,TIGIT
regulation of calcium ion transport (GO:0051924)	0.0407297	0.26051	3.26815	10.4607	HOMER1,HOMER2,STC1,CACNA1D			regulation of actin filament polymerization (GO:0030833)	0.0275352	0.145921	3.1164	11.195	PYCARD,RAC2,RHOH,HCLS1,CCR7
positive regulation of nervous system development (GO:0051962)	0.0407297	0.26051	3.26815	10.4607	SRPX2,BDNF,DLG5,IL1RAP			extrinsic apoptotic signaling pathway via death domain receptors (GO:0008625)	0.0291179	0.151034	4.89839	17.3227	CASP8,KIAA0141,BCL2
positive regulation of secretion by cell (GO:1903532)	0.0407297	0.26051	3.26815	10.4607	UNC13B,TGFB2,ADAM9,ANG			positive regulation of protein kinase activity (GO:0045860)	0.0292684	0.151034	2.17452	7.67875	MAP4K1,TCL1A,PTPRC,CCL5,CCR7,LCP2,CCL19,MAP3K14,LAT
protein processing (GO:0016485)	0.0411548	0.262492	2.48093	7.91519	MMP14,PROS1,CPD,LONP2,FURIN,PRSS3			polyol metabolic process (GO:0019751)	0.0295432	0.151034	3.6491	12.8518	INPP5B,INPP5D,PLD4,PLCB2
regulation of glucose import (GO:0046324)	0.0416069	0.263897	4.19776	13.3467	PRKCI,IRS1,SORBS1			inositol phosphate metabolic process (GO:0043647)	0.0295432	0.151034	3.6491	12.8518	INPP5B,INPP5D,PLD4,PLCB2
sarcomere organization (GO:0045214)	0.0416069	0.263897	4.19776	13.3467	KRT19,SIX4,TNNT1			isotype switching (GO:0045190)	0.0295467	0.151034	8.69746	30.6306	CD40LG,CCR6
regulation of canonical Wnt signaling pathway (GO:0060828)	0.04218	0.266788	1.93998	6.14161	COL1A1,IGFBP1,SCEL,TLE2,FZD6,CTNND1,NRARP,SOX9,DKK1,DKK3			positive regulation of endothelial cell apoptotic process (GO:2000353)	0.0295467	0.151034	8.69746	30.6306	CD40,CD40LG
ERAD pathway (GO:0036503)	0.0436227	0.275149	2.72559	8.53703	ERLEC1,HSPA5,STT3B,UGGT2,HSP90B1			interleukin-27-mediated signaling pathway (GO:0070106)	0.0295467	0.151034	8.69746	30.6306	EBI3,TYK2
sensory perception of mechanical stimulus (GO:0050954)	0.0456947	0.285653	2.68811	8.29491	COL1A1,HOMER2,COL11A1,USH1C,CACNA1D			regulation of tumor necrosis factor biosynthetic process (GO:0042534)	0.0295467	0.151034	8.69746	30.6306	SPN,LILRB1
action potential (GO:0001508)	0.0457898	0.285653	3.1371	9.67384	SCN8A,SCN9A,CACNA1D,NALCN			interleukin-2-mediated signaling pathway (GO:0038110)	0.0295467	0.151034	8.69746	30.6306	STAT5A,IL2RB
negative regulation of cellular component organization (GO:0051129)	0.0457898	0.285653	3.1371	9.67384	FAP,SPRY2,HSPA1B,HSPA1A			positive regulation of glycoprotein biosynthetic process (GO:0010560)	0.0295467	0.151034	8.69746	30.6306	CCR7,CCL19
positive regulation of response to stimulus (GO:0048584)	0.0457898	0.285653	3.1371	9.67384	ANO1,TGFB2,HOMER1,HMGA2			cellular response to interleukin-2 (GO:0071352)	0.0295467	0.151034	8.69746	30.6306	STAT5A,IL2RB
positive regulation of cell adhesion mediated by integrin (GO:0033630)	0.0465414	0.286418	6.52209	20.0059	TGFB2,ADAM9			negative regulation of T cell differentiation (GO:0045581)	0.0295467	0.151034	8.69746	30.6306	IRF1,CTLA4
establishment or maintenance of actin cytoskeleton polarity (GO:0030950)	0.0465414	0.286418	6.52209	20.0059	RHOD,RHOBTB1			response to nitric oxide (GO:0071731)	0.0295467	0.151034	8.69746	30.6306	CCR7,CCL19
cell communication by electrical coupling involved in cardiac conduction (GO:0086064)	0.0465414	0.286418	6.52209	20.0059	FKBP1B,ATP1B1			calcium-mediated signaling (GO:0019722)	0.0307177	0.156593	3.0202	10.5191	P2RY11,BTK,CCR6,LAT,PPP1R9B
positive regulation of glycogen metabolic process (GO:0070875)	0.0465414	0.286418	6.52209	20.0059	IRS1,SORBS1			cellular response to mechanical stimulus (GO:0071260)	0.0316138	0.160725	3.56598	12.3175	CD40,CASP8,IRF1,MAP3K14
negative regulation of endoplasmic reticulum stress-induced intrinsic apoptotic signaling pathway (GO:1902236)	0.0465414	0.286418	6.52209	20.0059	CREB3L1,HSPA1A			Rho protein signal transduction (GO:0007266)	0.034122	0.173008	2.92975	9.89613	RAC2,WAS,RHOH,ARHGAP4,RHOBTB2
regulation of endothelial cell proliferation (GO:0001936)	0.0478245	0.293521	2.65165	8.0616	ECM1,PLXNB3,NRARP,ANG,VEGFA			regulation of cytokine biosynthetic process (GO:0042035)	0.0348785	0.174952	7.82731	26.2675	GATA3,FOXP3
negative regulation of cellular process (GO:0048523)	0.0483511	0.295741	1.53907	4.66226	PTPRU,TGFB2,TESC,ACTN1,NPAS2,PTHLH,FAM129B,CTGF,AZGP1,HYAL1,CAMK2N1,HNF4A,DLG5,LMNA,PLXNB3,NOX4,SH3BP4,HSPA1B,HIST1H2AC,HSPA1A			response to prostaglandin E (GO:0034695)	0.0348785	0.174952	7.82731	26.2675	CCR7,CCL19
glycogen metabolic process (GO:0005977)	0.0487056	0.295741	3.91751	11.8385	PYGB,STBD1,PHKA1			regulation of mononuclear cell migration (GO:0071675)	0.0348785	0.174952	7.82731	26.2675	LYN,CCL5
oligosaccharide biosynthetic process (GO:0009312)	0.0487056	0.295741	3.91751	11.8385	GALNT5,GALNT2,FUT3			plasma membrane tubulation (GO:0097320)	0.0348785	0.174952	7.82731	26.2675	BIN2,PACSIN1
neural tube closure (GO:0001843)	0.0487056	0.295741	3.91751	11.8385	TGFB2,COBL,GRHL2			cellular response to lipid (GO:0071396)	0.035314	0.176664	2.09666	7.01014	PYCARD,LYN,MAP4K1,RAMP3,GFI1,STAP1,TNFAIP3,LILRB1,TNFRSF1B
ion transmembrane transport (GO:0034220)	0.0492535	0.298272	1.8837	5.67141	ANO1,ATP7B,TTYH1,ATP8B1,FKBP1B,SCNN1A,ATP1B1,GABRD,NALCN,LRRC8E			regulation of apoptotic process (GO:0042981)	0.0364733	0.181978	1.46596	4.85404	CD40,TNFAIP8,KIAA0141,CD3E,FGD2,FGD3,PYCARD,PREX1,TCL1A,CCND2,CTLA4,TNFRSF14,PIM2,TNFRSF4,MAP4K1,CD74,SEMA4D,TNFRSF18,LILRB1,TNFRSF1B,CD40LG,LCK,IL2RB,BCL2,CD27,IRF5,EVI2B,MAP3K14,ARHGEF6
ERBB signaling pathway (GO:0038127)	0.0500122	0.302063	2.61616	7.83668	GRB7,PTPRR,HSP90AA1,SOX9,BCAR1			regulation of G-protein coupled receptor protein signaling pathway (GO:0008277)	0.0377513	0.187447	2.84453	9.32078	GIT2,CCL5,PLEK,GRK6,PPP1R9B
ATP metabolic process (GO:0046034)	0.0511842	0.304557	3.01613	8.96491	NDUFS1,ATP1B1,HSPA1B,HSPA1A			regulation of actin cytoskeleton reorganization (GO:2000249)	0.0382688	0.187447	4.35345	14.2058	ARHGDIB,STAP1,HCLS1
glycosaminoglycan catabolic process (GO:0006027)	0.0511842	0.304557	3.01613	8.96491	VCAN,HYAL1,GPC1,SDC1			regulation of defense response to virus by host (GO:0050691)	0.0382688	0.187447	4.35345	14.2058	TNFAIP3,LILRB1,IL12RB1
regulation of protein secretion (GO:0050708)	0.0519486	0.304557	2.33283	6.89933	UNC13B,TGFB2,HNF4A,ADAM9,CACNA1D,ANG			regulation of leukocyte chemotaxis (GO:0002688)	0.0382688	0.187447	4.35345	14.2058	LYN,XCL1,CXCL13
sensory perception of sound (GO:0007605)	0.0522577	0.304557	2.58161	7.61978	COL1A1,HOMER2,COL11A1,USH1C,CACNA1D			activation of JUN kinase activity (GO:0007257)	0.0382688	0.187447	4.35345	14.2058	MAP4K1,CD40LG,CCL19
regulation of interleukin-8 production (GO:0032677)	0.0524624	0.304557	3.79094	11.1744	OTUD7B,HSPA1B,HSPA1A			regulation of ARF protein signal transduction (GO:0032012)	0.0382688	0.187447	4.35345	14.2058	GIT2,ACAP1,SMAP2
myotube differentiation (GO:0014902)	0.0528327	0.304557	6.02008	17.7028	SIX4,SORT1			positive regulation of phospholipase C activity (GO:0010863)	0.0382688	0.187447	4.35345	14.2058	GPR55,S1PR4,PLCB2
substrate-dependent cell migration (GO:0006929)	0.0528327	0.304557	6.02008	17.7028	ITGA2,ITGA11			cytoskeleton organization (GO:0007010)	0.0390487	0.190769	2.31249	7.49929	FGD3,MAST3,MICAL1,ZMYM6,PACSIN1,ARHGAP4,FGD2
G-protein coupled glutamate receptor signaling pathway (GO:0007216)	0.0528327	0.304557	6.02008	17.7028	HOMER1,HOMER2			regulation of defense response (GO:0031347)	0.0396512	0.192709	2.80375	9.04949	IRF1,DHX58,TNFAIP3,XCL1,NLRP1
lipoxygenase pathway (GO:0019372)	0.0528327	0.304557	6.02008	17.7028	PON3,PON2			antigen processing and presentation of exogenous peptide antigen via MHC class I, TAP-dependent (GO:0002479)	0.0396512	0.192709	2.80375	9.04949	NCF1,NCF4,HLA-F,PSMB8,HLA-E
positive regulation of potassium ion transmembrane transport (GO:1901381)	0.0528327	0.304557	6.02008	17.7028	NOS1AP,ATP1B1			positive regulation of actin nucleation (GO:0051127)	0.0405502	0.193568	7.11537	22.8063	WIPF1,WAS
negative regulation of cell aging (GO:0090344)	0.0528327	0.304557	6.02008	17.7028	HMGA2,TWIST1			cellular response to interleukin-15 (GO:0071350)	0.0405502	0.193568	7.11537	22.8063	STAT5A,IL2RB
positive regulation of viral release from host cell (GO:1902188)	0.0528327	0.304557	6.02008	17.7028	PC,VAPA			B cell activation involved in immune response (GO:0002312)	0.0405502	0.193568	7.11537	22.8063	CD40LG,GAPT
negative regulation of axon extension involved in axon guidance (GO:0048843)	0.0528327	0.304557	6.02008	17.7028	SEMA3C,SEMA3B			regulation of T cell cytokine production (GO:0002724)	0.0405502	0.193568	7.11537	22.8063	XCL1,FOXP3
positive regulation of cellular response to insulin stimulus (GO:1900078)	0.0528327	0.304557	6.02008	17.7028	IRS1,SORBS1			positive regulation of interleukin-17 production (GO:0032740)	0.0405502	0.193568	7.11537	22.8063	SLAMF6,LY9
body fluid secretion (GO:0007589)	0.0528327	0.304557	6.02008	17.7028	APLN,VEGFA			interleukin-15-mediated signaling pathway (GO:0035723)	0.0405502	0.193568	7.11537	22.8063	STAT5A,IL2RB
monovalent inorganic anion homeostasis (GO:0055083)	0.0528327	0.304557	6.02008	17.7028	CA12,SLC12A2			negative regulation of interleukin-10 production (GO:0032693)	0.0405502	0.193568	7.11537	22.8063	LILRB1,FOXP3
protein targeting to peroxisome (GO:0006625)	0.0528327	0.304557	6.02008	17.7028	LONP2,PEX26			cellular divalent inorganic cation homeostasis (GO:0072503)	0.0411548	0.195955	2.48093	7.91519	CD40,CXCL12,LCK,ATP13A1,CCL5,CCL19
nucleobase-containing small molecule catabolic process (GO:0034656)	0.0528327	0.304557	6.02008	17.7028	ENTPD2,ENTPD6			negative regulation of toll-like receptor signaling pathway (GO:0034122)	0.0416069	0.197107	4.19776	13.3467	LYN,TNFAIP3,LILRA4
negative regulation of signal transduction (GO:0009968)	0.0531871	0.305826	1.74481	5.11917	MMP14,IRS1,GPC1,SPRY2,NRARP,MST1R,APCDD1,DKK1,DKK3,FAM129B,EPN2,APLN			regulation of cytokine secretion (GO:0050707)	0.0416069	0.197107	4.19776	13.3467	BTN2A2,CLEC9A,FOXP3
negative regulation of hydrolase activity (GO:0051346)	0.0539002	0.309145	2.30984	6.74616	SPOCD1,MYO1D,ECM1,PLXNB3,SH3BP4,SERPINA5			cellular response to oxygen-containing compound (GO:1901701)	0.0435498	0.205792	1.80559	5.65846	LYN,MAP4K1,PYCARD,RAMP3,P2RY11,NCF1,GFI1,SESN1,STAP1,TNFAIP3,LILRB1,TNFRSF1B
positive regulation of protein secretion (GO:0050714)	0.0545612	0.311368	2.54795	7.41053	UNC13B,TGFB2,ADAM9,F2RL1,ANG			positive regulation of sequence-specific DNA binding transcription factor activity (GO:0051091)	0.0444556	0.209544	1.92086	5.98013	PYCARD,CD40,CD40LG,PRKCB,BTK,TRIM14,LGALS9,TRAF1,TRIM22,NFKB2
positive regulation of cell cycle arrest (GO:0071158)	0.0545612	0.311368	2.54795	7.41053	MUC1,FAP,PLK2,HMGA2,SFN			protein trimerization (GO:0070206)	0.0450865	0.210928	4.0528	12.5603	TCL1A,CD247,TRIM22
regulation of heart rate by cardiac conduction (GO:0086091)	0.0563546	0.317679	3.67228	10.5618	CACNA1D,DSG2,DSC2			substrate adhesion-dependent cell spreading (GO:0034446)	0.0450865	0.210928	4.0528	12.5603	PARVG,ITGB7,FERMT3
negative regulation of epithelial cell migration (GO:0010633)	0.0563546	0.317679	3.67228	10.5618	PTPRR,TACSTD2,STC1			positive regulation of transcription factor import into nucleus (GO:0042993)	0.0450865	0.210928	4.0528	12.5603	HCLS1,CCL19,LGALS9
sulfur compound catabolic process (GO:0044273)	0.0563546	0.317679	3.67228	10.5618	VCAN,HYAL1,GPC1			antigen processing and presentation of exogenous peptide antigen via MHC class I (GO:0042590)	0.0456947	0.212713	2.68811	8.29491	NCF1,NCF4,HLA-F,PSMB8,HLA-E
ubiquitin-dependent ERAD pathway (GO:0030433)	0.0569107	0.317679	2.90412	8.324	ERLEC1,HSPA5,STT3B,HSP90B1			negative regulation of inflammatory response (GO:0050728)	0.0456947	0.212713	2.68811	8.29491	SIGLEC10,TNFAIP3,NLRC3,TNFAIP8L2,GATA3
regulation of epidermal growth factor receptor signaling pathway (GO:0042058)	0.0569107	0.317679	2.90412	8.324	ERRFI1,PLAUR,CBLC,SPRY2			positive regulation of cell adhesion mediated by integrin (GO:0033630)	0.0465414	0.213999	6.52209	20.0059	CCL5,CXCL13
integrin-mediated signaling pathway (GO:0007229)	0.0569107	0.317679	2.90412	8.324	ITGA2,ITGA11,ADAM9,BCAR1			stem cell development (GO:0048864)	0.0465414	0.213999	6.52209	20.0059	PTPRC,KBTBD8
negative regulation of neuron death (GO:1901215)	0.0569227	0.317679	2.51515	7.20858	TOX3,PRKCI,SIX4,BDNF,CRLF1			neutrophil activation (GO:0042119)	0.0465414	0.213999	6.52209	20.0059	PREX1,CCL5
positive regulation of homeostatic process (GO:0032846)	0.0569227	0.317679	2.51515	7.20858	ANO1,HNF4A,FKBP1B,HSPA1B,HSPA1A			regulation of interferon-gamma biosynthetic process (GO:0045072)	0.0465414	0.213999	6.52209	20.0059	EBI3,LILRB1
protein maturation (GO:0051604)	0.0569227	0.317679	2.51515	7.20858	MMP14,TESC,CPD,LONP2,FURIN			negative regulation of T cell receptor signaling pathway (GO:0050860)	0.0465414	0.213999	6.52209	20.0059	PVRIG,UBASH3A
glucose transmembrane transport (GO:1904659)	0.0594054	0.325159	5.58979	15.782	SLC2A10,SLC5A1			protein oligomerization (GO:0051259)	0.0468131	0.214722	1.9021	5.82346	CD79B,CCL5,TNFAIP3,CD3G,IKZF1,CD3E,CD3D,IKBKE,RASGRP1,TRIM22
positive regulation of immune system process (GO:0002684)	0.0594054	0.325159	5.58979	15.782	TGFB2,VEGFA			activation of cysteine-type endopeptidase activity involved in apoptotic process (GO:0006919)	0.0478245	0.218826	2.65165	8.0616	PYCARD,CASP8,LCK,COL4A3,NLRP1
hexose transport (GO:0008645)	0.0594054	0.325159	5.58979	15.782	SLC2A10,SLC5A1			protein localization to membrane (GO:0072657)	0.0481775	0.219905	2.06975	6.27726	PLEKHF1,RAMP3,RFTN1,MADCAM1,ITGB7,ITGAL,TSPAN33,PACSIN1
positive regulation of myotube differentiation (GO:0010831)	0.0594054	0.325159	5.58979	15.782	MMP14,FAM129B			regulation of phosphatidylinositol 3-kinase activity (GO:0043551)	0.0487056	0.221776	3.91751	11.8385	PIK3IP1,CCR7,CCL19
positive regulation of cell migration involved in sprouting angiogenesis (GO:0090050)	0.0594054	0.325159	5.58979	15.782	SRPX2,VEGFA			Fc-gamma receptor signaling pathway involved in phagocytosis (GO:0038096)	0.0497644	0.226049	2.18323	6.55069	LYN,WIPF1,ELMO1,WAS,CD3G,CD247,MYO1G
regulation of stem cell proliferation (GO:0072091)	0.0594054	0.325159	5.58979	15.782	YAP1,HMGA2			regulation of tumor necrosis factor-mediated signaling pathway (GO:0010803)	0.0511842	0.231936	3.01613	8.96491	PYCARD,CASP8,TNFAIP3,TRAF1
endoplasmic reticulum to cytosol transport (GO:1903513)	0.0594054	0.325159	5.58979	15.782	ERLEC1,HSP90B1			Fc-gamma receptor signaling pathway (GO:0038094)	0.0514328	0.232501	2.16593	6.42735	LYN,WIPF1,ELMO1,WAS,CD3G,CD247,MYO1G
positive regulation of positive chemotaxis (GO:0050927)	0.0594054	0.325159	5.58979	15.782	F2RL1,VEGFA			positive regulation of chemokine production (GO:0032722)	0.0524624	0.233675	3.79094	11.1744	PYCARD,CD74,LGALS9
regulation of protein metabolic process (GO:0051246)	0.0598976	0.325794	2.85117	8.02639	BTBD3,PLAUR,FURIN,IGF2BP2			positive regulation of peptidyl-lysine acetylation (GO:2000758)	0.0528327	0.233675	6.02008	17.7028	TADA2B,FOXP3
								regulation of mast cell degranulation (GO:0043304)	0.0528327	0.233675	6.02008	17.7028	LYN,LGALS9
								cellular response to virus (GO:0098586)	0.0528327	0.233675	6.02008	17.7028	CCL19,LGALS9
								negative regulation of cellular component movement (GO:0051271)	0.0528327	0.233675	6.02008	17.7028	WAS,GATA3
								regulation of macrophage chemotaxis (GO:0010758)	0.0528327	0.233675	6.02008	17.7028	CCL5,STAP1
								positive regulation of NF-kappaB import into nucleus (GO:0042346)	0.0528327	0.233675	6.02008	17.7028	CCL19,LGALS9
								JAK-STAT cascade involved in growth hormone signaling pathway (GO:0060397)	0.0528327	0.233675	6.02008	17.7028	LYN,STAT5A
								positive regulation of cysteine-type endopeptidase activity involved in apoptotic signaling pathway (GO:2001269)	0.0528327	0.233675	6.02008	17.7028	CASP8,LGALS9
								phagocytosis (GO:0006909)	0.0531361	0.233675	2.1489	6.3068	BIN2,ADORA2A,ELMO1,PECAM1,PLD4,CORO1A,ARHGAP25
								Fc receptor mediated stimulatory signaling pathway (GO:0002431)	0.0531361	0.233675	2.1489	6.3068	LYN,WIPF1,ELMO1,WAS,CD3G,CD247,MYO1G
								negative regulation of signal transduction (GO:0009968)	0.0531871	0.233675	1.74481	5.11917	LYN,PTPN18,SOCS1,PTPRC,PRKCB,CCL5,PLEK,BCL2,TNFAIP3,UBASH3A,GATA3,SLAMF1
								vesicle-mediated transport (GO:0016192)	0.053743	0.235565	1.60305	4.68659	DENND1C,GIT2,WIPF1,NCF4,WAS,RAB39B,RHOH,LRMP,DENND3,ACAP1,TBC1D10C,RAC2,VAMP1,SMAP2,CHMP7,CYTH1
								protein homotetramerization (GO:0051289)	0.0540061	0.236167	2.95907	8.63651	GBP5,CD79A,GPX3,CD247
								regulation of cell motility (GO:2000145)	0.0558956	0.243295	2.28729	6.59717	ABI3,WAS,CCR7,GATA3,CCL19,RHOBTB2
								positive regulation of cysteine-type endopeptidase activity involved in apoptotic process (GO:0043280)	0.0558956	0.243295	2.28729	6.59717	PYCARD,CASP8,LCK,COL4A3,LGALS9,NLRP1
								positive regulation of establishment of protein localization to mitochondrion (GO:1903749)	0.057935	0.251588	2.26518	6.45222	CASP8,BCL2,ITGAX,RAC2,UBE2J2,IL9R
								positive regulation of supramolecular fiber organization (GO:1902905)	0.059342	0.25386	2.48319	7.01361	PYCARD,PLEK,RAC2,RHOH,CCR7
								activation of GTPase activity (GO:0090630)	0.059342	0.25386	2.48319	7.01361	GPR65,TBC1D10C,CCR7,CXCL13,RASGRP1
								positive regulation of epithelial cell apoptotic process (GO:1904037)	0.0594054	0.25386	5.58979	15.782	CD40,CD40LG
								regulation of toll-like receptor 4 signaling pathway (GO:0034143)	0.0594054	0.25386	5.58979	15.782	LYN,TNFAIP3
								sympathetic nervous system development (GO:0048485)	0.0594054	0.25386	5.58979	15.782	NELL2,GATA3
								neuron apoptotic process (GO:0051402)	0.0594054	0.25386	5.58979	15.782	BCL2,NLRP1
								ruffle organization (GO:0031529)	0.0594054	0.25386	5.58979	15.782	PLEK,CCR7
								regulation of extrinsic apoptotic signaling pathway (GO:2001236)	0.0598976	0.255381	2.85117	8.02639	PYCARD,CASP8,TMC8,TRAF1

## Sheet: GO_Molecular_Functions
Up-regulated pathway analysis								Down-regulated pathway analysis
Term	P-value	FDR	Z-Score	Combined Score	Genes			Term	P-value	FDR	Z-Score	Combined Score	Genes
protease binding (GO:0002020)	8.13e-06	0.00382066	4.93077	57.789	ECM1,SERPINA1,ANXA2,FN1,FURIN,NOL3,SERPINA5,COMP,COL1A1,ADAMTS4,COL1A2,FAP,LONP2			MHC protein complex binding (GO:0023023)	8.5604e-09	3.02182e-06	28.8086	535.151	CD74,HLA-DMA,HLA-DMB,KLRD1,KLRC1,HLA-DOB,MS4A1,HLA-DRB1
platelet-derived growth factor binding (GO:0048407)	0.000111	0.0260283	22.4574	204.545	COL1A1,COL1A2,COL5A1,COL4A1			T cell receptor binding (GO:0042608)	5.62659e-08	9.93093e-06	196.96	3287.88	LCK,CD3G,CD3E,DOCK2,HLA-E
protein kinase inhibitor activity (GO:0004860)	0.000258	0.0289008	5.35786	44.2701	DNAJC3,FLRT2,FLRT3,CAMK2N1,SPRY2,SOCS6,ASPN,MAPK8IP1			non-membrane spanning protein tyrosine kinase activity (GO:0004715)	9.39647e-07	0.000108241	10.4944	145.639	BLK,LYN,ZAP70,LCK,GRAP2,MATK,BTK,CSK,TYK2
arylesterase activity (GO:0004064)	0.000294	0.0289008	39.2294	319.059	PON3,CA2,PON2			phosphatidylinositol-3,4-bisphosphate binding (GO:0043325)	1.40039e-06	0.000108241	16.2726	219.335	NCF1,PLEKHA2,PLEK,NCF1B,NCF1C,DAPP1,MYO1G
calcium ion binding (GO:0005509)	0.000307	0.0289008	2.70031	21.8379	RPH3AL,HSPA5,TESC,ITSN1,NOL3,SYT8,ASPN,HSP90B1,COMP,CALB2,SYT12,TNNT1,PITPNM3,CALU,FKBP9,PRSS3,S100A8,SLC25A24			MHC class II protein complex binding (GO:0023026)	1.53316e-06	0.000108241	23.6721	316.926	CD74,HLA-DMA,HLA-DMB,HLA-DOB,MS4A1,HLA-DRB1
FK506 binding (GO:0005528)	0.000423	0.0331416	14.2881	110.989	FKBP10,FKBP14,FKBP1B,FKBP9			cytokine receptor activity (GO:0004896)	1.87638e-06	0.000110394	7.05251	92.9956	CD74,CXCR3,IL10RA,IL3RA,EBI3,IL2RB,LIFR,GFRA1,CCR6,IL12RB1,IL9R
cadherin binding (GO:0045296)	0.000962	0.0560972	2.43118	16.8888	ANXA2,HSPA5,CTNND1,ARHGEF16,TACSTD2,PARVA,CGN,FAM129B,EPN2,LDHA,PLCB3,BAIAP2L1,GPRC5A,VAPA,EPS8L1,SFN,SPTBN2,HSPA1A			death receptor activity (GO:0005035)	2.17353e-05	0.000959068	13.1457	141.14	CD40,TNFRSF18,CD27,TNFRSF14,TNFRSF1B,TNFRSF4
metalloendopeptidase activity (GO:0004222)	0.00116486	0.0560972	4.75953	32.1514	ADAMTS4,NLN,MMP14,FAP,MMP15,ADAM9,MBTPS2			tumor necrosis factor-activated receptor activity (GO:0005031)	2.17353e-05	0.000959068	13.1457	141.14	CD40,TNFRSF18,CD27,TNFRSF14,TNFRSF1B,TNFRSF4
dolichyl-diphosphooligosaccharide-protein glycotransferase activity (GO:0004579)	0.00116591	0.0560972	19.6117	132.462	OSTC,MAGT1,STT3B			SH3/SH2 adaptor activity (GO:0005070)	3.57091e-05	0.00140059	7.35753	75.3419	FCRL2,GRAP2,SH2D3C,SH2D1A,BLNK,STAP1,LAT,ARHGAP4
acetylgalactosaminyltransferase activity (GO:0008376)	0.00119356	0.0560972	5.62695	37.874	GALNT5,B3GNT8,CHPF,B3GNT7,GALNT2,B4GALNT3			superoxide-generating NADPH oxidase activator activity (GO:0016176)	4.40111e-05	0.00155359	31.4435	315.412	NCF1,NCF4,NCF1B,NCF1C
oligosaccharyl transferase activity (GO:0004576)	0.00163478	0.0573732	16.8091	107.852	OSTC,MAGT1,STT3B			SH3 domain binding (GO:0017124)	6.25634e-05	0.00200772	6.72998	65.1417	NCF1,WIPF1,MICAL1,ELMO1,WAS,EVL,AKAP5,CD3E
oxidoreductase activity, oxidizing metal ions, NAD or NADP as acceptor (GO:0016723)	0.00163478	0.0573732	16.8091	107.852	STEAP3,FRRS1,STEAP1			GTPase regulator activity (GO:0030695)	6.85624e-05	0.00201688	2.96937	28.4696	ARHGAP9,GIT2,RGS19,RGS13,WAS,RHOH,GMIP,RASAL3,ARHGAP15,ARHGAP25,ARHGAP4,RASGRP3,INPP5B,PREX1,ACAP1,ARHGAP30,TBC1D10C,SMAP2,ARHGEF6
protein binding involved in cell-cell adhesion (GO:0098632)	0.00164711	0.0573732	9.24241	59.2321	BAIAP2L1,ANXA2,TACSTD2,PLXNB3			MHC protein binding (GO:0042287)	8.44259e-05	0.00229249	9.85628	92.4483	CD74,MARCH1,FCRL6,LILRB1,CD244,HLA-E
collagen binding (GO:0005518)	0.00182072	0.0573732	5.1366	32.4043	COMP,ITGA2,ITGA11,SERPINH1,FN1,ADAM9			chemokine activity (GO:0008009)	0.000134617	0.00339427	7.08519	63.1509	CCL22,CXCL12,CCL5,XCL1,CCL19,CXCL13,CCL17
metal ion binding (GO:0046872)	0.00183106	0.0573732	2.09085	13.1784	RPH3AL,POSTN,HSPA5,TESC,ITSN1,CDC42BPA,NOL3,SYT8,ASPN,HSP90B1,COMP,CALB2,SYT12,TNNT1,PITPNM3,CALU,STK38L,FKBP9,PRSS3,S100A8,PRTFDC1,SLC25A24			phosphatidylinositol phosphate binding (GO:1901981)	0.000187662	0.00415256	4.94603	42.4412	DENND1C,PLEKHF2,ARHGAP9,PLEKHF1,NCF4,BTK,DAPP1,SNX20,MYO1G
integrin binding (GO:0005178)	0.00245247	0.0719181	3.67064	22.063	FRMD5,IBSP,COL5A1,FAP,ACTN1,FN1,ADAM9,CTGF			GTPase activator activity (GO:0005096)	0.000188218	0.00415256	2.92315	25.0745	ARHGAP9,GIT2,RGS19,RGS13,GMIP,RASAL3,ARHGAP15,ARHGAP25,ARHGAP4,RASGRP3,INPP5B,PREX1,ACAP1,ARHGAP30,TBC1D10C,SMAP2,ARHGEF6
serine-type endopeptidase inhibitor activity (GO:0004867)	0.00267045	0.0719181	4.7247	27.9962	SERPINA1,SPINK1,SERPINH1,FURIN,WFDC2,SERPINA5			chemokine receptor binding (GO:0042379)	0.000202539	0.00420566	6.57809	55.9439	CCL22,CXCL12,CCL5,XCL1,CCL19,CXCL13,CCL17
carbonate dehydratase activity (GO:0004089)	0.00288743	0.0719181	13.0724	76.4396	CA12,CA2,CA9			CD4 receptor binding (GO:0042609)	0.000293634	0.00575848	39.2294	319.059	CD74,LCK,IL16
cation transmembrane transporter activity (GO:0008324)	0.0029846	0.0719181	3.54636	20.6196	SLC12A2,SLC25A15,SCN8A,TRPV4,SCN9A,CACNA1D,NALCN,TMCO3			CCR chemokine receptor binding (GO:0048020)	0.000331437	0.00615775	7.38917	59.2026	CCL22,CCL5,XCL1,CCL19,CXCL13,CCL17
sodium channel activity (GO:0005272)	0.00306034	0.0719181	5.6176	32.5216	SCN8A,SCN9A,SCNN1A,KCNK1,NALCN			SH2 domain binding (GO:0042169)	0.000407637	0.00719479	9.36941	73.1295	SIT1,LCK,SIGLEC10,LILRB1,LAX1
kinase inhibitor activity (GO:0019210)	0.00348065	0.0779003	4.45657	25.2266	DNAJC3,FLRT2,FLRT3,SOCS6,ASPN,MAPK8IP1			small GTPase binding (GO:0031267)	0.000966168	0.0162408	4.93002	34.2251	FGD3,GGA2,GIT2,ACAP1,WAS,SMAP2,FGD2
adenyl ribonucleotide binding (GO:0032559)	0.00464202	0.0991705	2.25351	12.1072	PRKCI,HSP90AA1,HSPA5,WNK4,ATP1B1,CDC42BPA,ATP7B,STK38L,PDE4A,HYOU1,MAP4K5,BMPR1B,HSPA1B,HSPA1A,BMPR1A			protein tyrosine kinase activity (GO:0004713)	0.00119266	0.0191368	3.20288	21.5604	BLK,STAT5A,LYN,ZAP70,LCK,GRAP2,IL3RA,MATK,BTK,CSK,TYK2
ATP binding (GO:0005524)	0.00511413	0.104506	2.30202	12.1449	PRKCI,HSP90AA1,HSPA5,WNK4,ATP1B1,CDC42BPA,ATP7B,STK38L,HYOU1,MAP4K5,BMPR1B,HSPA1B,HSPA1A,BMPR1A			phosphatidylinositol bisphosphate binding (GO:1902936)	0.00149753	0.0229839	3.99732	25.9983	NCF1,PLEKHA2,PLEK,NCF1B,NCF1C,DAPP1,SNX20,MYO1G
phosphotyrosine residue binding (GO:0001784)	0.00558362	0.106183	6.28226	32.5918	YES1,IRS1,CBLC,CRK			kinase binding (GO:0019900)	0.00206063	0.0303084	2.10957	13.0472	BTG1,FCRL3,WAS,RHOH,CD3E,LAX1,SNAP91,RHOBTB2,TCL1A,SOCS1,PTPRC,CCND2,PIK3IP1,LCK,SIT1,RAC2,HCLS1,STAP1,PTPN6,LAT,TRIM22
3',5'-cyclic-AMP phosphodiesterase activity (GO:0004115)	0.00564803	0.106183	9.80282	50.7438	PDE11A,PDE3A,PDE4A			phosphatidylinositol binding (GO:0035091)	0.00360257	0.0508683	3.43019	19.2986	DENND1C,PLEKHF2,PLEKHF1,NCF1,PLEKHA2,NCF1B,NCF1C,DAPP1
calcium-dependent phospholipid binding (GO:0005544)	0.00618673	0.111837	4.67965	23.7977	RPH3AL,ANXA2,SYT12,ANXA3,SYT8			MHC class I protein binding (GO:0042288)	0.00460303	0.062495	10.6945	57.5477	LILRB1,CD244,HLA-E
protein tyrosine kinase binding (GO:1990782)	0.00676733	0.117802	4.57059	22.8331	HSP90AA1,PITPNM3,ARHGEF16,CBLC,CRK			protein kinase binding (GO:0019901)	0.00697483	0.0896707	1.85142	9.19311	PRKCB,PLEK,WAS,RHOH,CD3E,LAX1,SNAP91,RHOBTB2,TCL1A,SOCS1,PTPRC,CCND2,LCK,BANK1,RAC2,HCLS1,STAP1,CSK,PTPN6,CD247,LAT,TRIM22
nerve growth factor binding (GO:0048406)	0.00875241	0.137121	19.5743	92.7514	SORT1,FURIN			phosphatidylinositol-3-phosphate binding (GO:0032266)	0.00711269	0.0896707	5.81631	28.7667	PLEKHF2,PLEKHF1,NCF4,SNX20
C3HC4-type RING finger domain binding (GO:0055131)	0.00875241	0.137121	19.5743	92.7514	HSPA1B,HSPA1A			phosphatidylinositol-3,4,5-trisphosphate binding (GO:0005547)	0.0079712	0.0970287	5.60829	27.0988	ARHGAP9,BTK,DAPP1,MYO1G
G-protein coupled glutamate receptor binding (GO:0035256)	0.00875241	0.137121	19.5743	92.7514	HOMER1,HOMER2			MHC class II protein binding (GO:0042289)	0.00875241	0.0996646	19.5743	92.7514	CD74,FCRL6
ATPase activity, coupled (GO:0042623)	0.00925082	0.140254	3.16829	14.8372	MYO1D,HSPA5,MYO10,TNNT1,HYOU1,HSPA1B,HSPA1A			MHC class I receptor activity (GO:0032393)	0.00875241	0.0996646	19.5743	92.7514	CD160,LILRB1
protein phosphorylated amino acid binding (GO:0045309)	0.00988591	0.145199	5.23387	24.1629	YES1,IRS1,CBLC,CRK			GTPase binding (GO:0051020)	0.011861	0.128916	3.37131	14.9501	FGD3,GIT2,ACAP1,WAS,SMAP2,FGD2
cadherin binding involved in cell-cell adhesion (GO:0098641)	0.0111708	0.1516	7.3506	33.0369	BAIAP2L1,ANXA2,TACSTD2			inositol-1,3,4,5-tetrakisphosphate 5-phosphatase activity (GO:0052659)	0.0120517	0.128916	15.6586	69.1885	INPP5B,INPP5D
actin binding (GO:0003779)	0.0118911	0.1516	2.1332	9.45426	MYO10,ACTN1,DSTN,SHROOM3,COBL,PARVA,CGN,SORBS1,ESPN,MYO1D,TRPV4,EPS8L1,ANG			chemokine receptor activity (GO:0004950)	0.014778	0.149047	6.5332	27.5349	CXCR3,CCR7,CCR6
protein binding involved in cell-matrix adhesion (GO:0098634)	0.0120517	0.1516	15.6586	69.1885	ITGA2,ITGA11			oxidoreductase activity, acting on single donors with incorporation of molecular oxygen, incorporation of two atoms of oxygen (GO:0016702)	0.014778	0.149047	6.5332	27.5349	ALOX5,IDO2,IDO1
cAMP response element binding (GO:0035497)	0.0120517	0.1516	15.6586	69.1885	CREB3L1,HMGA2			C-C chemokine binding (GO:0019957)	0.0158049	0.151136	13.0482	54.1165	CCR7,CCR6
protein binding involved in heterotypic cell-cell adhesion (GO:0086080)	0.0120517	0.1516	15.6586	69.1885	DSG2,DSC2			Rho guanyl-nucleotide exchange factor activity (GO:0005089)	0.0158415	0.151136	3.63749	15.0778	FGD3,PREX1,DOCK2,ARHGEF6,FGD2
intramolecular oxidoreductase activity, transposing S-S bonds (GO:0016864)	0.0129021	0.1516	6.91786	30.0952	QSOX1,PDIA6,PDIA4			protein kinase activity (GO:0004672)	0.0192263	0.178603	1.69377	6.6929	LYN,BLK,STAT5A,MAP4K1,PRKCB,MAST3,LRRK1,MATK,TYK2,CLK4,CDK11B,ZAP70,LCK,CCL5,IL3RA,GRK6,BTK,CSK,PIM2,IKBKE,MAP3K14
protein disulfide isomerase activity (GO:0003756)	0.0129021	0.1516	6.91786	30.0952	QSOX1,PDIA6,PDIA4			inositol tetrakisphosphate phosphatase activity (GO:0052743)	0.0199875	0.180912	11.1836	43.7575	INPP5B,INPP5D
3',5'-cyclic-nucleotide phosphodiesterase activity (GO:0004114)	0.0129021	0.1516	6.91786	30.0952	PDE11A,PDE3A,PDE4A			phosphatidylinositol phospholipase C activity (GO:0004435)	0.0212843	0.187834	5.59902	21.555	CCL5,PLD4,PLCB2
metallopeptidase activity (GO:0008237)	0.0141019	0.161655	2.90029	12.3594	ADAMTS4,NLN,MMP14,FAP,MMP15,ADAM9,MBTPS2			cytokine receptor binding (GO:0005126)	0.0219407	0.188904	2.44167	9.32575	PYCARD,CXCL12,CCL5,XCL1,LIFR,TYK2,CCL19,IL12RB1
peptidyl-prolyl cis-trans isomerase activity (GO:0003755)	0.0145547	0.162874	4.61717	19.5299	FKBP10,FKBP14,FKBP1B,FKBP9			MHC class II receptor activity (GO:0032395)	0.0245757	0.201749	9.78514	36.2637	HLA-DOB,HLA-DQA1
disordered domain specific binding (GO:0097718)	0.0189683	0.20422	5.87928	23.3112	HSP90AA1,FN1,HSPA1A			3'-5'-exodeoxyribonuclease activity (GO:0008296)	0.0245757	0.201749	9.78514	36.2637	ISG20,TREX1
actin-dependent ATPase activity (GO:0030898)	0.0199875	0.20422	11.1836	43.7575	MYO1D,MYO10			protein phosphatase binding (GO:0019903)	0.0278295	0.223268	2.74183	9.82031	FCRL6,LCK,ANAPC4,LILRB1,AKAP5,PPP1R9B
peptide disulfide oxidoreductase activity (GO:0015037)	0.0199875	0.20422	11.1836	43.7575	PDIA6,PDIA4			phospholipase C activity (GO:0004629)	0.0291179	0.226739	4.89839	17.3227	CCL5,PLD4,PLCB2
neurotrophin binding (GO:0043121)	0.0199875	0.20422	11.1836	43.7575	SORT1,FURIN			protein phosphatase 1 binding (GO:0008157)	0.0295467	0.226739	8.69746	30.6306	LILRB1,PPP1R9B
disulfide oxidoreductase activity (GO:0015036)	0.0212843	0.205976	5.59902	21.555	PDIA6,PDIA4,TXNDC17			integrin binding (GO:0005178)	0.0305022	0.229091	2.67924	9.35044	FCER2,CXCL12,COL4A3,ICAM3,MADCAM1,FERMT3
UDP-galactosyltransferase activity (GO:0035250)	0.0212843	0.205976	5.59902	21.555	B3GNT8,B3GNT7,PLOD3			phosphatidylinositol phosphate 5-phosphatase activity (GO:0034595)	0.0405502	0.298213	7.11537	22.8063	INPP5B,INPP5D
endopeptidase inhibitor activity (GO:0004866)	0.0214741	0.205976	2.64807	10.171	SPINK1,SERPINA1,PROS1,SERPINH1,FURIN,WFDC2,SERPINA5			phosphatase binding (GO:0019902)	0.0428456	0.308663	2.45496	7.73349	FCRL6,PVRIG,LCK,FCRL3,SIGLEC10,ANAPC4
purine ribonucleoside triphosphate binding (GO:0035639)	0.0222012	0.208691	1.77571	6.76123	PRKCI,HSP90AA1,HSPA5,WNK4,CDC42BPA,ATP1B1,RHOD,RHOBTB1,ATP7B,TUBB3,STK38L,HYOU1,MAP4K5,BMPR1B,HSPA1B,HSPA1A,BMPR1A			Rac guanyl-nucleotide exchange factor activity (GO:0030676)	0.0465414	0.328582	6.52209	20.0059	PREX1,DOCK2
metal ion transmembrane transporter activity (GO:0046873)	0.023748	0.215911	5.34425	19.9889	SLC12A2,SLC11A1,MAGT1			G-protein coupled chemoattractant receptor activity (GO:0001637)	0.0528327	0.351886	6.02008	17.7028	CXCR3,CCR6
volume-sensitive anion channel activity (GO:0005225)	0.0245757	0.215911	9.78514	36.2637	TTYH1,LRRC8E			transmembrane receptor protein tyrosine phosphatase activity (GO:0005001)	0.0528327	0.351886	6.02008	17.7028	PTPRC,PTPN6
N-acetyllactosaminide beta-1,3-N-acetylglucosaminyltransferase activity (GO:0008532)	0.0245757	0.215911	9.78514	36.2637	B3GNT8,B3GNT7			transmembrane receptor protein phosphatase activity (GO:0019198)	0.0528327	0.351886	6.02008	17.7028	PTPRC,PTPN6
protein kinase binding (GO:0019901)	0.0248067	0.215911	1.66886	6.16917	SLC12A2,ERRFI1,GRB7,HSP90AA1,PTPRR,IRS1,ACSL3,MST1R,RHOD,RHOBTB1,DNAJC3,FRMD5,CAMK2N1,TRPV4,EEF1A2,ADAM9,SPRY2,SOX9,CRK,BCAR1			actin binding (GO:0003779)	0.0552703	0.361304	1.78265	5.1617	MYBPC2,PARVG,WIPF1,MICAL1,WAS,LSP1,RCSD1,SSH2,CORO1A,MYO1F,PPP1R9B
hydro-lyase activity (GO:0016836)	0.0256499	0.21919	3.8275	14.0209	CA12,CA2,EHHADH,CA9			cysteine-type endopeptidase activity involved in apoptotic process (GO:0097153)	0.0594054	0.370945	5.58979	15.782	PYCARD,CASP8
SH2 domain binding (GO:0042169)	0.0263593	0.22123	5.11163	18.5855	IRS1,TRPV4,CRK			cysteine-type endopeptidase activator activity involved in apoptotic process (GO:0008656)	0.0594054	0.370945	5.58979	15.782	PYCARD,NLRP1
3',5'-cyclic-GMP phosphodiesterase activity (GO:0047555)	0.0295467	0.243631	8.69746	30.6306	PDE11A,PDE3A			kinase inhibitor activity (GO:0019210)	0.0598976	0.370945	2.85117	8.02639	SOCS1,GMFG,RHOH,GP1BA
transcriptional activator activity, RNA polymerase II core promoter proximal region sequence-specific binding (GO:0001077)	0.0321928	0.258037	2.13489	7.33549	EHF,KLF5,CREB3L1,HNF4A,HMGA2,ETV1,SOX9,ATF6,ETV4
sodium ion transmembrane transporter activity (GO:0015081)	0.0323919	0.258037	2.97429	10.2014	SLC12A2,ATP1B1,KCNK1,SLC4A4,NALCN
UDP-galactose:beta-N-acetylglucosamine beta-1,3-galactosyltransferase activity (GO:0008499)	0.0348785	0.273215	7.82731	26.2675	B3GNT8,B3GNT7
transferase activity, transferring hexosyl groups (GO:0016758)	0.0395068	0.302517	2.50745	8.10228	DPY19L1,B3GNT8,B3GNT7,HYAL1,B4GALNT3,FUT3
actin filament binding (GO:0051015)	0.0404776	0.302517	2.2931	7.354	MYO1D,MYO10,ACTN1,TRPV4,DSTN,SHROOM3,ESPN
low-density lipoprotein receptor activity (GO:0005041)	0.0405502	0.302517	7.11537	22.8063	TNFAIP6,CXCL16
peptidase activity, acting on L-amino acid peptides (GO:0070011)	0.0433905	0.315426	2.01254	6.31439	ADAMTS4,FAP,ADAM9,OTUD7B,FURIN,PRSS8,PRSS3,PRSS22,KLK10
syntaxin binding (GO:0019905)	0.0436227	0.315426	2.72559	8.53703	UNC13B,TMED10,SYT12,SYT8,NAPG
carboxylic ester hydrolase activity (GO:0052689)	0.0445795	0.316278	2.42953	7.557	PON3,PGAP1,CA2,PON2,CES1,AARS
transition metal ion transmembrane transporter activity (GO:0046915)	0.0450865	0.316278	4.0528	12.5603	ATP7B,TTYH1,SLC11A1
transmembrane receptor protein serine/threonine kinase activity (GO:0004675)	0.0465414	0.317021	6.52209	20.0059	BMPR1B,BMPR1A
beta-1,3-galactosyltransferase activity (GO:0048531)	0.0465414	0.317021	6.52209	20.0059	B3GNT8,B3GNT7
SH3 domain binding (GO:0017124)	0.0484453	0.325276	3.07543	9.3103	CBLC,ADAM9,ESPN,CRK
transcription regulatory region DNA binding (GO:0044212)	0.0499848	0.326729	1.649	4.94045	TEAD4,YAP1,THRB,TWIST1,HMGA2,NPAS2,RUNX1,TOX3,MLXIPL,CREB3L1,HNF4A,SOX9,ATF6,RCOR2,FOXA3
protein kinase regulator activity (GO:0019887)	0.0519486	0.326729	2.33283	6.89933	DNAJC3,FLRT2,FLRT3,SOCS6,ASPN,MAPK8IP1
aminopeptidase activity (GO:0004177)	0.0524624	0.326729	3.79094	11.1744	MMP14,FAP,MMP15
lipoprotein particle receptor activity (GO:0030228)	0.0528327	0.326729	6.02008	17.7028	TNFAIP6,CXCL16
transmembrane receptor protein tyrosine phosphatase activity (GO:0005001)	0.0528327	0.326729	6.02008	17.7028	PTPRU,PTPRR
transmembrane receptor protein phosphatase activity (GO:0019198)	0.0528327	0.326729	6.02008	17.7028	PTPRU,PTPRR
transcriptional activator activity, RNA polymerase II transcription regulatory region sequence-specific binding (GO:0001228)	0.0543403	0.331688	1.73831	5.0628	EHF,KLF5,CREB3L1,HNF4A,HMGA2,ETV1,SOX9,ATF6,GRHL2,ETV4,BARX2,RUNX1
MHC class II protein complex binding (GO:0023026)	0.0594054	0.354732	5.58979	15.782	HSP90AA1,ATP1B1

## Sheet: Reactome signaling pathways
Up-regulated pathway analysis								Down-regulated pathway analysis
Term	P-value	FDR	Z-Score	Combined Score	Genes			Term	P-value	FDR	Z-Score	Combined Score	Genes
Extracellular matrix organization Homo sapiens R-HSA-1474244	3.5346e-14	2.3187e-11	5.64088	174.718	COL13A1,COL11A1,PLOD3,PLOD2,LAMC2,FURIN,PLOD1,LAMC1,LOXL2,COMP,ADAMTS4,IBSP,SERPINH1,TGFB2,LAMB3,ACTN1,ITGA2,FN1,ASPN,COL1A1,MMP14,VCAN,COL1A2,P4HA1,COL5A1,MMP15,CEACAM6,COL4A1,P4HA2,COL5A2,ITGA11,COL8A1,SDC1,ADAM9			Immune System Homo sapiens R-HSA-168256	2.56375e-36	1.47159e-33	4.48376	367.451	NCF1,WIPF1,NCF4,ICAM3,PYCARD,IL18RAP,GRAP2,DHX58,LGALS9,HLA-DOB,TNFRSF4,TRIM22,ZBP1,GBP5,CD96,NUP210,PRKCB,LIFR,HLA-F,HLA-E,BTK,ELMO1,ANAPC4,TRIM14,BLK,KLRB1,UBA7,EBI3,DAPP1,PLD4,CD1D,RASAL3,UBE2J2,RASGRP2,RASGRP1,KIR2DL4,RASGRP3,CD79B,CD79A,SOCS1,INPP5D,CD19,BTLA,TNFRSF17,SLAMF7,TNFRSF14,SLAMF6,NLRP1,KLRC1,ICOS,HLA-DQA1,LYN,STAT5A,CD160,TREX1,SH2D1A,SIGLEC10,NFKB2,ISG20,PTPRC,SELL,BCL2,CD27,KLRD…
Collagen formation Homo sapiens R-HSA-1474290	2.96035e-11	9.70996e-09	10.058	243.837	COL13A1,LAMB3,COL11A1,PLOD3,LAMC2,PLOD2,PLOD1,LOXL2,COL1A1,COL1A2,P4HA1,COL5A1,COL4A1,P4HA2,COL5A2,SERPINH1,COL8A1			Adaptive Immune System Homo sapiens R-HSA-1280218	8.61886e-27	2.47361e-24	5.08456	305.154	CD40,NCF1,NCF4,PIK3CD,ICAM3,CD3G,ITGAL,CD3E,CD3D,CTSS,GRAP2,BLNK,CTLA4,ITGB7,MADCAM1,AMICA1,HLA-DOB,CD96,PRKCB,HLA-F,HLA-E,ZAP70,NCR3,LCK,BTK,ANAPC4,LCP2,EVL,BLK,KLRB1,UBA7,WAS,DAPP1,CD1D,RNF4,UBE2J2,RASGRP2,RASGRP1,KIR2DL4,FYB,LILRA4,RASGRP3,CD79B,CD79A,HLA-DMA,HLA-DMB,SOCS1,INPP5D,CD19,BTLA,SLAMF7,LAIR2,TNFRSF14,CSK,SLAMF6,KLRC1,ICOS,HLA-DQA1,LYN,CD74,CD160,SH2D1A,SIGLEC10,LILRB1,PSMB8,PTPRC,CD…
Collagen biosynthesis and modifying enzymes Homo sapiens R-HSA-1650814	3.78602e-10	8.27877e-08	11.435	248.078	COL13A1,COL11A1,PLOD3,PLOD2,PLOD1,COL1A1,COL1A2,P4HA1,COL5A1,COL4A1,P4HA2,COL5A2,SERPINH1,COL8A1			Immunoregulatory interactions between a Lymphoid and a non-Lymphoid cell Homo sapiens R-HSA-198933	2.44443e-21	4.67701e-19	11.0418	524.049	CD40,KLRB1,ICAM3,CD3G,CD1D,CD3E,ITGAL,CD3D,KIR2DL4,LILRA4,CD19,SLAMF7,LAIR2,SLAMF6,MADCAM1,ITGB7,KLRC1,AMICA1,CD96,CD160,SH2D1A,SIGLEC10,LILRB1,HLA-F,HLA-E,NCR3,CD40LG,SELL,KLRD1,CD247,CLEC2D,CD22,SIGLEC5
Assembly of collagen fibrils and other multimeric structures Homo sapiens R-HSA-2022090	7.77595e-07	0.000127526	9.02412	126.943	COL1A1,COL1A2,LAMB3,COL5A1,COL4A1,COL11A1,COL5A2,COL8A1,LAMC2,LOXL2			Cytokine Signaling in Immune system Homo sapiens R-HSA-1280215	1.26686e-15	1.81794e-13	4.05028	138.934	CD40,TNFRSF13B,PIK3CD,TNFRSF13C,IL18BP,IL18RAP,BLNK,LGALS9,TNFRSF4,TRIM22,GBP5,NUP210,TNFRSF18,IL16,GFRA1,LIFR,TYK2,TNFRSF1B,HLA-F,HLA-E,LCK,IRF1,IL3RA,LTA,TRIM14,IRF5,LTB,IL9R,UBA7,EBI3,RASAL3,RASGRP1,RASGRP3,SOCS1,INPP5D,TNFRSF17,TNFRSF14,CSK,IL12RB1,GBP4,HLA-DQA1,LYN,STAT5A,PSMB8,NFKB2,ISG20,CD40LG,IL2RB,CD27,PTPN6,XAF1,MAP3K14,HLA-DRB1,LAT
Unfolded Protein Response (UPR) Homo sapiens R-HSA-381119	1.49108e-06	0.00019563	6.45525	86.6037	IGFBP1,DNAJC3,HSPA5,FKBP14,LMNA,GFPT1,HYOU1,KDELR3,PDIA6,ATF6,MBTPS2,HSP90B1			Generation of second messenger molecules Homo sapiens R-HSA-202433	4.46072e-14	5.12091e-12	26.7202	821.401	WAS,CD3G,CD3E,CD3D,FYB,ZAP70,LCK,GRAP2,LCP2,EVL,CD247,HLA-DQA1,LAT,HLA-DRB1
Post-translational protein modification Homo sapiens R-HSA-597592	2.1942e-05	0.00239899	2.47116	26.5084	SEC23A,PGAP1,SERPINA1,ST6GALNAC2,TMED10,PROS1,COPB1,FURIN,MAGT1,THBS2,NAPG,FUT3,ADAMTS4,LMAN1,MUC1,GCNT3,GNPNAT1,MUC13,UGGT2,SPTBN2,GALNT5,GALNT2,PCGF2,GFPT1,PLAUR,DYNC1LI2,B3GNT8,B3GNT7,KDELR3,SEC24D			Costimulation by the CD28 family Homo sapiens R-HSA-388841	2.08206e-11	1.99184e-09	11.4782	282.306	LYN,CD3G,CD3E,CD3D,LCK,GRAP2,BTLA,CTLA4,TNFRSF14,CSK,PTPN6,CD247,ICOS,MAP3K14,HLA-DQA1,HLA-DRB1
Metabolism of proteins Homo sapiens R-HSA-392499	3.64064e-05	0.0034118	1.9583	20.0154	PGAP1,SERPINA1,ST6GALNAC2,FKBP14,PROS1,MAGT1,ADAMTS4,DMBT1,TUBB3,LONP2,GNPNAT1,MUC13,HIST1H2AC,IGFBP1,PLAUR,PDIA6,DNAJC3,DYNC1LI2,B3GNT8,B3GNT7,EEF1A2,FKBP9,KDELR3,ATF6,HIST1H2BC,SEC23A,TMED10,COPB1,FURIN,THBS2,NAPG,HSP90B1,FUT3,LMAN1,MUC1,LDHD,LMNA,GCNT3,UGGT2,SPTBN2,GALNT5,HSPA5,GALNT2,PCGF2,GFPT1,RPS28,HYOU1,SEC24D,MBTPS2			TCR signaling Homo sapiens R-HSA-202403	8.37858e-10	6.87044e-08	7.24481	151.418	WAS,CD3G,CD3E,CD3D,FYB,PSMB8,ZAP70,PTPRC,LCK,GRAP2,INPP5D,LCP2,EVL,CSK,CD247,HLA-DQA1,HLA-DRB1,LAT
Cell junction organization Homo sapiens R-HSA-446728	5.63445e-05	0.00420343	5.2159	51.0325	PRKCI,LAMB3,CLDN14,ACTN1,CTNND1,CLDN12,CLDN7,LAMC2,ANG,PARVA			Phosphorylation of CD3 and TCR zeta chains Homo sapiens R-HSA-202427	3.32455e-09	2.38536e-07	23.8106	464.829	PTPRC,LCK,CD3G,CSK,CD247,CD3E,CD3D,HLA-DQA1,HLA-DRB1
IRE1alpha activates chaperones Homo sapiens R-HSA-381070	6.25634e-05	0.00420343	6.72998	65.1417	DNAJC3,HSPA5,FKBP14,LMNA,GFPT1,HYOU1,KDELR3,PDIA6			PD-1 signaling Homo sapiens R-HSA-389948	7.59846e-09	4.84613e-07	21.0072	392.736	LCK,CD3G,CSK,PTPN6,CD247,CD3E,CD3D,HLA-DQA1,HLA-DRB1
Platelet degranulation Homo sapiens R-HSA-114608	6.40767e-05	0.00420343	4.644	44.8398	TGFB2,ECM1,SERPINA1,HSPA5,PROS1,APLP2,ACTN1,FN1,CALU,QSOX1,VEGFA			TNFR2 non-canonical NF-kB pathway Homo sapiens R-HSA-5668541	1.33081e-08	7.63885e-07	7.50773	136.152	CD40,TNFRSF13B,TNFRSF18,TNFRSF13C,TNFRSF1B,PSMB8,NFKB2,CD40LG,LTA,TNFRSF17,CD27,TNFRSF14,LTB,TNFRSF4,MAP3K14
Response to elevated platelet cytosolic Ca2+ Homo sapiens R-HSA-76005	9.80475e-05	0.0058472	4.40832	40.689	TGFB2,ECM1,SERPINA1,HSPA5,PROS1,APLP2,ACTN1,FN1,CALU,QSOX1,VEGFA			Antigen activates B Cell Receptor (BCR) leading to generation of second messengers Homo sapiens R-HSA-983695	1.65004e-08	8.61019e-07	12.1622	217.946	BLK,CD79B,LYN,CD79A,CD19,BLNK,BTK,PIK3CD,DAPP1,PTPN6,CD22
ATF6-alpha activates chaperones Homo sapiens R-HSA-381033	0.000162861	0.00890305	19.6492	171.392	HSPA5,ATF6,MBTPS2,HSP90B1			Translocation of ZAP-70 to Immunological synapse Homo sapiens R-HSA-202430	2.2053e-08	1.05487e-06	24.374	429.709	ZAP70,LCK,CD3G,CD247,CD3E,CD3D,HLA-DQA1,HLA-DRB1
O-linked glycosylation of mucins Homo sapiens R-HSA-913709	0.000232175	0.0117159	5.45052	45.61	MUC1,GALNT5,ST6GALNAC2,B3GNT8,B3GNT7,GALNT2,MUC13,GCNT3			Innate Immune System Homo sapiens R-HSA-168249	2.67443e-08	1.18086e-06	2.62213	45.7219	UBA7,WIPF1,NLRC5,WAS,PIK3CD,ICAM3,TNFAIP3,PLD4,CD3G,RASAL3,RASGRP2,RASGRP1,CTSS,RASGRP3,PYCARD,PSTPIP1,SOCS1,CASP8,GRAP2,CD19,DHX58,CSK,CCR6,NLRP1,IKBKE,CCL17,LYN,ZBP1,CCL22,TREX1,GFRA1,PSMB8,NFKB2,HLA-E,GZMM,LCK,IRF1,IL3RA,IL2RB,BCL2,BTK,ELMO1,TLR10,LCP2,KLRD1,CD247,MAP3K14,LAT
Vesicle-mediated transport Homo sapiens R-HSA-5653656	0.000299512	0.0140343	2.24047	18.1777	SEC23A,SERPINA1,TMED10,COPB1,GOLIM4,NAPG,HSP90B1,LMAN1,AP1S1,SFN,AP1M2,SH3D19,SPTBN2,TBC1D8B,HSP90AA1,SORT1,GALNT2,COL1A1,DYNC1LI2,COL1A2,GJB1,COL4A1,CPD,HYOU1,KDELR3,SEC24D			TNFs bind their physiological receptors Homo sapiens R-HSA-5669034	7.4607e-08	3.05889e-06	19.8008	324.952	TNFRSF13B,TNFRSF18,LTA,TNFRSF17,CD27,TNFRSF14,TNFRSF1B,TNFRSF4
XBP1(S) activates chaperone genes Homo sapiens R-HSA-381038	0.000333509	0.0145855	6.00485	48.0739	DNAJC3,FKBP14,LMNA,GFPT1,HYOU1,KDELR3,PDIA6			Chemokine receptors bind chemokines Homo sapiens R-HSA-380108	1.15141e-07	4.40607e-06	9.72529	155.382	CCL22,CXCL12,CXCR3,CCL5,CXCR5,XCL1,CCR7,CCR6,CCL19,CXCL13,CCL17
ECM proteoglycans Homo sapiens R-HSA-3000178	0.000420613	0.0169086	5.75406	44.7309	COMP,VCAN,TGFB2,IBSP,ITGA2,LAMC1,ASPN			Cell surface interactions at the vascular wall Homo sapiens R-HSA-202733	2.18011e-07	7.82114e-06	6.42784	98.5949	LYN,CD74,ITGAL,SPN,CD2,SELL,LCK,INPP5D,ITGAX,PECAM1,CD48,PTPN6,AMICA1,CD244
O-linked glycosylation Homo sapiens R-HSA-5173105	0.000438181	0.0169086	3.95918	30.6159	ADAMTS4,MUC1,GALNT5,ST6GALNAC2,B3GNT8,B3GNT7,GALNT2,MUC13,GCNT3,THBS2			Rho GTPase cycle Homo sapiens R-HSA-194840	4.00135e-07	1.35104e-05	5.60545	82.5765	ARHGAP9,HMHA1,RHOH,ARHGAP15,GMIP,ARHGAP25,RHOBTB2,ARHGAP4,FGD2,INPP5B,FGD3,ARHGAP30,ARHGDIB,RAC2,ARHGEF6
Non-integrin membrane-ECM interactions Homo sapiens R-HSA-3000171	0.000578849	0.0210958	6.5668	48.952	LAMB3,ACTN1,ITGA2,SDC1,LAMC2,LAMC1			Interferon Signaling Homo sapiens R-HSA-913531	2.25822e-06	7.00724e-05	4.05376	52.7026	GBP5,NUP210,UBA7,TYK2,HLA-F,PSMB8,HLA-E,ISG20,SOCS1,IRF1,TRIM14,IRF5,PTPN6,XAF1,TRIM22,HLA-DQA1,HLA-DRB1,GBP4
Hemostasis Homo sapiens R-HSA-109582	0.000759439	0.0262206	2.06312	14.8193	GRB7,ECM1,SERPINA1,PROS1,TREM1,SERPINA5,PDE11A,QSOX1,SLC16A3,TGFB2,YES1,ANXA2,HSPA5,ITGA2,ACTN1,APLP2,F11,FN1,PLAUR,ATP1B1,F3,VEGFA,CEACAM6,CALU,PDE3A,CRK,BCAR1			TNF receptor superfamily (TNFSF) members mediating non-canonical NF-kB pathway Homo sapiens R-HSA-5676594	2.31947e-06	7.00724e-05	21.519	279.191	CD40,CD40LG,LTA,TNFRSF13C,LTB,MAP3K14
Asparagine N-linked glycosylation Homo sapiens R-HSA-446203	0.000858557	0.0281607	2.61973	18.496	SEC23A,SERPINA1,TMED10,ST6GALNAC2,COPB1,GFPT1,MAGT1,NAPG,FUT3,LMAN1,DYNC1LI2,GNPNAT1,KDELR3,UGGT2,SEC24D,SPTBN2			Interferon gamma signaling Homo sapiens R-HSA-877300	3.46799e-06	9.95314e-05	5.89526	74.1149	GBP5,SOCS1,IRF1,TRIM14,IRF5,PTPN6,HLA-F,TRIM22,GBP4,HLA-DQA1,HLA-DRB1,HLA-E
Scavenging by Class A Receptors Homo sapiens R-HSA-3000480	0.00110975	0.0346664	10.4758	71.2734	COL1A1,COL1A2,COL4A1,HSP90B1			GPVI-mediated activation cascade Homo sapiens R-HSA-114604	5.91551e-06	0.000161691	8.10517	97.5694	LYN,LCK,IL3RA,IL2RB,RAC2,PIK3CD,LCP2,PTPN6,LAT
Cargo concentration in the ER Homo sapiens R-HSA-5694530	0.00127374	0.0379807	7.02453	46.8241	LMAN1,SEC23A,TMED10,SERPINA1,SEC24D			PECAM1 interactions Homo sapiens R-HSA-210990	6.55595e-06	0.00016525	28.1284	335.717	LYN,LCK,INPP5D,PECAM1,PTPN6
Degradation of the extracellular matrix Homo sapiens R-HSA-1474228	0.00136515	0.038109	3.66655	24.1864	ADAMTS4,MMP14,COL13A1,LAMB3,MMP15,ADAM9,LAMC2,FURIN,LAMC1			Signaling by Interleukins Homo sapiens R-HSA-449147	6.89031e-06	0.00016525	2.86761	34.0826	EBI3,PIK3CD,RASAL3,RASGRP1,IL18BP,RASGRP3,IL18RAP,INPP5D,BLNK,CSK,LGALS9,IL12RB1,LYN,STAT5A,IL16,GFRA1,LIFR,TYK2,PSMB8,NFKB2,LCK,IL3RA,IL2RB,PTPN6,LAT,IL9R
Integrin cell surface interactions Homo sapiens R-HSA-216083	0.00139423	0.038109	4.60041	30.2496	COMP,IBSP,COL13A1,COL4A1,ITGA2,ITGA11,FN1			Interferon alpha/beta signaling Homo sapiens R-HSA-909733	6.9094e-06	0.00016525	6.84096	81.2885	ISG20,SOCS1,IRF1,IRF5,PTPN6,TYK2,HLA-F,XAF1,PSMB8,HLA-E
ATF6-alpha activates chaperone genes Homo sapiens R-HSA-381183	0.00163478	0.0411873	16.8091	107.852	HSPA5,ATF6,HSP90B1			Nef and signal transduction Homo sapiens R-HSA-164944	2.49439e-05	0.000572712	39.3065	416.604	LCK,ELMO1,CD247,DOCK2
Cell-Cell communication Homo sapiens R-HSA-1500931	0.00169521	0.0411873	3.26851	20.8529	PRKCI,LAMB3,CLDN14,ACTN1,CTNND1,CLDN7,CLDN12,PARVA,LAMC2,ANG			CD22 mediated BCR regulation Homo sapiens R-HSA-5690714	6.26293e-05	0.00135276	15.1414	146.543	LYN,CD79B,CD79A,PTPN6,CD22
ER to Golgi Anterograde Transport Homo sapiens R-HSA-199977	0.00169521	0.0411873	3.26851	20.8529	LMAN1,DYNC1LI2,SEC23A,TMED10,SERPINA1,COPB1,KDELR3,SEC24D,NAPG,SPTBN2			Hemostasis Homo sapiens R-HSA-109582	6.36318e-05	0.00135276	2.32062	22.4227	DOCK8,PLEK,PIK3CD,GATA3,ITGAL,RASGRP2,RASGRP1,SPN,INPP5D,ITGAX,RAC2,CSK,AMICA1,LYN,CD74,PRKCB,GP1BA,CD2,SELL,LCK,IRF1,IL3RA,IL2RB,PECAM1,PTPN6,LCP2,CD48,DOCK2,LAT,CD244
Golgi Associated Vesicle Biogenesis Homo sapiens R-HSA-432722	0.00221502	0.0518947	4.92206	30.0861	TBC1D8B,SORT1,CPD,AP1S1,AP1M2,SH3D19			Class A/1 (Rhodopsin-like receptors) Homo sapiens R-HSA-373076	0.000197837	0.00405566	2.63985	22.5128	P2RY13,CCL22,P2RY11,GPR65,GPR55,CXCR5,CXCL13,KEL,CXCL12,ADORA2A,CNR2,CXCR3,CCL5,XCL1,CCR7,CCR6,CCL19,CCL17,S1PR4,GPR18
Laminin interactions Homo sapiens R-HSA-3000157	0.00234258	0.0529908	8.26868	50.0793	LAMB3,ITGA2,LAMC2,LAMC1			Signaling by the B Cell Receptor (BCR) Homo sapiens R-HSA-983705	0.00027021	0.00534829	2.93758	24.1361	LYN,BLK,PRKCB,DAPP1,PIK3CD,RASGRP1,PSMB8,RASGRP3,CD79B,CD79A,LCK,CD19,BTK,BLNK,PTPN6,CD22
Transport to the Golgi and subsequent modification Homo sapiens R-HSA-948021	0.00258285	0.0564782	2.88247	17.1763	LMAN1,DYNC1LI2,SEC23A,TMED10,SERPINA1,COPB1,KDELR3,SEC24D,NAPG,FUT3,SPTBN2			Signaling by Rho GTPases Homo sapiens R-HSA-194315	0.000401116	0.00767468	2.42699	18.9821	ARHGAP9,NCF1,WIPF1,NCF4,WAS,RHOH,HMHA1,GMIP,ARHGAP15,ARHGAP25,ARHGAP4,FGD2,RHOBTB2,INPP5B,FGD3,ARHGAP30,ARHGDIB,BTK,RAC2,EVL,ARHGEF6
Collagen degradation Homo sapiens R-HSA-1442490	0.00273302	0.0578343	5.78313	34.134	MMP14,COL13A1,MMP15,ADAM9,FURIN			Regulation of KIT signaling Homo sapiens R-HSA-1433559	0.00055302	0.0102398	13.0968	98.2273	LYN,SOCS1,LCK,PTPN6
Reversible hydration of carbon dioxide Homo sapiens R-HSA-1475029	0.00288743	0.0591924	13.0724	76.4396	CA12,CA2,CA9			Platelet activation, signaling and aggregation Homo sapiens R-HSA-76002	0.000668423	0.0119898	2.68689	19.6428	LYN,PRKCB,PLEK,PIK3CD,GP1BA,RASGRP2,RASGRP1,LCK,IL3RA,IL2RB,RAC2,PECAM1,LCP2,CSK,PTPN6,LAT
Attenuation phase Homo sapiens R-HSA-3371568	0.003728	0.0738803	7.14003	39.9262	HSP90AA1,SERPINH1,HSPA1B,HSPA1A			Inflammasomes Homo sapiens R-HSA-622312	0.000708972	0.0123318	12.0887	87.6636	PYCARD,PSTPIP1,BCL2,NLRP1
Cell surface interactions at the vascular wall Homo sapiens R-HSA-202733	0.00382916	0.0738803	3.39313	18.8831	GRB7,YES1,CEACAM6,PROS1,FN1,ATP1B1,SLC16A3,TREM1			RIG-I/MDA5 mediated induction of IFN-alpha/beta pathways Homo sapiens R-HSA-168928	0.000795071	0.0134227	4.44956	31.7569	CASP8,UBA7,IRF1,DHX58,NLRC5,TNFAIP3,IKBKE,NFKB2
Cell-cell junction organization Homo sapiens R-HSA-421270	0.00411392	0.0771066	4.29407	23.589	PRKCI,CLDN14,CTNND1,CLDN12,CLDN7,ANG			Downstream TCR signaling Homo sapiens R-HSA-202424	0.000838709	0.0137548	3.95316	28.0028	LCK,INPP5D,CD3G,CD247,CD3E,CD3D,HLA-DQA1,HLA-DRB1,PSMB8
Membrane Trafficking Homo sapiens R-HSA-199991	0.00473622	0.0863044	1.98958	10.6493	TBC1D8B,SEC23A,SERPINA1,TMED10,SORT1,GALNT2,COPB1,GOLIM4,NAPG,LMAN1,DYNC1LI2,GJB1,CPD,AP1S1,SFN,KDELR3,SEC24D,AP1M2,SH3D19,SPTBN2			Nucleotide-binding domain, leucine rich repeat containing receptor (NLR) signaling pathways Homo sapiens R-HSA-168643	0.00106653	0.0170053	5.76449	39.4484	PYCARD,PSTPIP1,CASP8,BCL2,TNFAIP3,NLRP1
HSF1 activation Homo sapiens R-HSA-3371511	0.00558362	0.0975027	6.28226	32.5918	HSP90AA1,SERPINH1,HSPA1B,HSPA1A			G alpha (i) signalling events Homo sapiens R-HSA-418594	0.00109639	0.0170089	2.64948	18.0582	P2RY13,RGS19,RGS13,GPR55,CXCR5,CXCL13,CXCL12,CNR2,CXCR3,CCL5,CCR7,CCR6,CCL19,S1PR4,GPR18
p130Cas linkage to MAPK signaling for integrins Homo sapiens R-HSA-372708	0.00564802	0.0975027	9.80282	50.7438	FN1,CRK,BCAR1			Integrin cell surface interactions Homo sapiens R-HSA-216083	0.00139423	0.0210602	4.60041	30.2496	COL4A3,ITGAX,PECAM1,ICAM3,MADCAM1,ITGB7,ITGAL
Tight junction interactions Homo sapiens R-HSA-420029	0.00631751	0.106264	6.04032	30.5908	PRKCI,CLDN14,CLDN12,CLDN7			Interleukin-2 signaling Homo sapiens R-HSA-451927	0.00177641	0.0261452	2.51377	15.9201	STAT5A,PIK3CD,GFRA1,RASAL3,RASGRP1,PSMB8,RASGRP3,LCK,INPP5D,IL3RA,IL2RB,CSK,PTPN6,LGALS9,LAT
Diseases of glycosylation Homo sapiens R-HSA-3781865	0.00651293	0.106812	3.40403	17.1358	ADAMTS4,VCAN,MUC1,GPC1,MUC13,SDC1,THBS2			Interleukin-3, 5 and GM-CSF signaling Homo sapiens R-HSA-512988	0.00249168	0.0357556	2.42067	14.5114	STAT5A,LYN,PIK3CD,GFRA1,RASAL3,RASGRP1,PSMB8,RASGRP3,INPP5D,IL3RA,IL2RB,BLNK,CSK,PTPN6,LAT
COPII (Coat Protein 2) Mediated Vesicle Transport Homo sapiens R-HSA-204005	0.00700966	0.112155	3.80789	18.8889	LMAN1,SEC23A,SERPINA1,TMED10,SEC24D,NAPG			Growth hormone receptor signaling Homo sapiens R-HSA-982772	0.0027562	0.0385868	7.85484	46.2956	LYN,STAT5A,SOCS1,PTPN6
Chondroitin sulfate/dermatan sulfate metabolism Homo sapiens R-HSA-1793185	0.00804089	0.120098	4.367	21.063	VCAN,CHPF,HYAL1,GPC1,SDC1			Endosomal/Vacuolar pathway Homo sapiens R-HSA-1236977	0.00288743	0.0394616	13.0724	76.4396	HLA-F,CTSS,HLA-E
trans-Golgi Network Vesicle Budding Homo sapiens R-HSA-199992	0.00805534	0.120098	3.68851	17.7839	TBC1D8B,SORT1,CPD,AP1S1,AP1M2,SH3D19			Synthesis of IP3 and IP4 in the cytosol Homo sapiens R-HSA-1855204	0.00321718	0.0429456	7.48041	42.932	INPP5B,INPP5D,PLD4,PLCB2
Clathrin derived vesicle budding Homo sapiens R-HSA-421837	0.00805534	0.120098	3.68851	17.7839	TBC1D8B,SORT1,CPD,AP1S1,AP1M2,SH3D19			Peptide ligand-binding receptors Homo sapiens R-HSA-375276	0.00348	0.0451258	2.62463	14.8573	KEL,CCL22,CXCL12,CXCR3,CCL5,CXCR5,XCL1,CCR7,CCR6,CCL19,CXCL13,CCL17
Fibronectin matrix formation Homo sapiens R-HSA-1566977	0.00875241	0.124817	19.5743	92.7514	CEACAM6,FN1			Signaling by SCF-KIT Homo sapiens R-HSA-1433557	0.00353774	0.0451258	2.19317	12.3788	STAT5A,LYN,PIK3CD,GFRA1,RASAL3,RASGRP1,PSMB8,RASGRP3,SOCS1,LCK,CD19,GRAP2,IL3RA,IL2RB,CSK,PTPN6,LAT
Scavenging by Class F Receptors Homo sapiens R-HSA-3000484	0.00875241	0.124817	19.5743	92.7514	HSP90AA1,HYOU1			RHO GTPases Activate NADPH Oxidases Homo sapiens R-HSA-5668599	0.00368449	0.045976	11.7646	65.9243	NCF1,NCF4,RAC2
EPHA-mediated growth cone collapse Homo sapiens R-HSA-3928663	0.00988591	0.135107	5.23387	24.1629	EFNA1,HSP90AA1,YES1,VEGFA			C-type lectin receptors (CLRs) Homo sapiens R-HSA-5621481	0.00377633	0.0461194	3.11705	17.3901	PYCARD,LYN,CASP8,CCL22,ICAM3,MAP3K14,CCL17,PSMB8,NFKB2
HSF1-dependent transactivation Homo sapiens R-HSA-3371571	0.00988591	0.135107	5.23387	24.1629	HSP90AA1,SERPINH1,HSPA1B,HSPA1A			GPCR ligand binding Homo sapiens R-HSA-500792	0.00449477	0.0537499	1.96298	10.6096	P2RY13,CCL22,P2RY11,RAMP3,GPR65,GPR55,CXCR5,CXCL13,CXCL12,KEL,ADORA2A,CNR2,CCL5,CXCR3,XCL1,CCR7,CCL19,CCR6,CCL17,S1PR4,GPR18
Binding and Uptake of Ligands by Scavenger Receptors Homo sapiens R-HSA-2173782	0.0104754	0.140242	3.47083	15.8226	COL1A1,HSP90AA1,COL1A2,COL4A1,HYOU1,HSP90B1			The role of Nef in HIV-1 replication and disease pathogenesis Homo sapiens R-HSA-164952	0.0049089	0.0575042	6.54435	34.7944	LCK,ELMO1,CD247,DOCK2
Defective B3GALT6 causes EDSP2 and SEMDJL1 Homo sapiens R-HSA-4420332	0.0111708	0.140924	7.3506	33.0369	VCAN,GPC1,SDC1			Activation of RAS in B cells Homo sapiens R-HSA-1169092	0.00593281	0.0681087	26.1004	133.823	RASGRP1,RASGRP3
Defective B4GALT7 causes EDS, progeroid type Homo sapiens R-HSA-3560783	0.0111708	0.140924	7.3506	33.0369	VCAN,GPC1,SDC1			DAP12 signaling Homo sapiens R-HSA-2424491	0.00619438	0.0697171	2.06369	10.492	PIK3CD,GFRA1,RASAL3,RASGRP1,PSMB8,HLA-E,RASGRP3,LCK,CD19,GRAP2,IL3RA,IL2RB,BTK,KLRD1,LCP2,CSK,LAT
Defective B3GAT3 causes JDSSDHD Homo sapiens R-HSA-3560801	0.0111708	0.140924	7.3506	33.0369	VCAN,GPC1,SDC1			Nucleotide-like (purinergic) receptors Homo sapiens R-HSA-418038	0.0068238	0.0753242	9.04829	45.1269	P2RY13,P2RY11,ADORA2A
Platelet activation, signaling and aggregation Homo sapiens R-HSA-76002	0.0115355	0.141177	2.1422	9.55919	ECM1,TGFB2,SERPINA1,HSPA5,ACTN1,PROS1,APLP2,FN1,VEGFA,CALU,QSOX1,CRK,BCAR1			CLEC7A/inflammasome pathway Homo sapiens R-HSA-5660668	0.00875241	0.0945504	19.5743	92.7514	PYCARD,CASP8
Metabolism of carbohydrates Homo sapiens R-HSA-71387	0.0118641	0.141177	2.06719	9.16644	PYGB,GCKR,CHPF,GOT2,PHKA1,SLC5A1,DERA,VCAN,GALE,PC,B3GNT7,HYAL1,GPC1,SDC1			CD28 co-stimulation Homo sapiens R-HSA-389356	0.00889498	0.0945504	5.41463	25.5693	LYN,LCK,GRAP2,MAP3K14
Anchoring fibril formation Homo sapiens R-HSA-2214320	0.0120517	0.141177	15.6586	69.1885	LAMB3,LAMC2			DAP12 interactions Homo sapiens R-HSA-2172127	0.00927975	0.0968468	1.97163	9.22708	PIK3CD,GFRA1,RASAL3,RASGRP1,PSMB8,HLA-E,RASGRP3,LCK,CD19,GRAP2,IL3RA,IL2RB,BTK,KLRD1,LCP2,CSK,LAT
Attachment of GPI anchor to uPAR Homo sapiens R-HSA-162791	0.0120517	0.141177	15.6586	69.1885	PGAP1,PLAUR			Regulation of signaling by CBL Homo sapiens R-HSA-912631	0.00958222	0.0982178	7.84105	36.444	LYN,BLNK,PIK3CD
Stimuli-sensing channels Homo sapiens R-HSA-2672351	0.0127489	0.145928	2.96297	12.9254	ANO1,TTYH1,TRPV4,SCNN1A,FKBP1B,WNK4,NALCN			Negative regulators of RIG-I/MDA5 signaling Homo sapiens R-HSA-936440	0.00988591	0.0995529	5.23387	24.1629	UBA7,NLRC5,TNFAIP3,IKBKE
Syndecan interactions Homo sapiens R-HSA-3000170	0.0129021	0.145928	6.91786	30.0952	ACTN1,ITGA2,SDC1			Fcgamma receptor (FCGR) dependent phagocytosis Homo sapiens R-HSA-2029480	0.0105932	0.104836	2.81475	12.8002	LYN,WIPF1,ELMO1,BTK,WAS,PLD4,CD3G,CD247
COPI-mediated anterograde transport Homo sapiens R-HSA-6807878	0.0133708	0.148665	3.27733	14.1406	DYNC1LI2,TMED10,COPB1,KDELR3,NAPG,SPTBN2			Other semaphorin interactions Homo sapiens R-HSA-416700	0.0111708	0.108679	7.3506	33.0369	CD72,PTPRC,SEMA4D
Regulation of cytoskeletal remodeling and cell spreading by IPP complex components Homo sapiens R-HSA-446388	0.0158049	0.168293	13.0482	54.1165	ACTN1,PARVA			CLEC7A (Dectin-1) signaling Homo sapiens R-HSA-5607764	0.0121087	0.11584	2.99533	13.2209	PYCARD,CASP8,CCL22,MAP3K14,CCL17,PSMB8,NFKB2
Synthesis of UDP-N-acetyl-glucosamine Homo sapiens R-HSA-446210	0.0158049	0.168293	13.0482	54.1165	GFPT1,GNPNAT1			IL-6-type cytokine receptor ligand interactions Homo sapiens R-HSA-6788467	0.0129021	0.120983	6.91786	30.0952	EBI3,LIFR,TYK2
Formation of Fibrin Clot (Clotting Cascade) Homo sapiens R-HSA-140877	0.0159058	0.168293	4.48502	18.5728	PROS1,F11,F3,SERPINA5			Platelet Aggregation (Plug Formation) Homo sapiens R-HSA-76009	0.0132786	0.120983	4.75733	20.5593	CSK,GP1BA,RASGRP2,RASGRP1
Inactivation of Cdc42 and Rac Homo sapiens R-HSA-428543	0.0199875	0.204872	11.1836	43.7575	GPC1,ARHGAP39			NCAM1 interactions Homo sapiens R-HSA-419037	0.0132786	0.120983	4.75733	20.5593	CACNA1I,COL4A3,ST8SIA4,GFRA1
Type I hemidesmosome assembly Homo sapiens R-HSA-446107	0.0199875	0.204872	11.1836	43.7575	LAMB3,LAMC2			Synthesis of Leukotrienes (LT) and Eoxins (EX) Homo sapiens R-HSA-2142691	0.014778	0.130832	6.5332	27.5349	ALOX5,DPEP2,CYP4B1
Amino acid synthesis and interconversion (transamination) Homo sapiens R-HSA-70614	0.023748	0.230556	5.34425	19.9889	GPT2,GOT2,GPT			MHC class II antigen presentation Homo sapiens R-HSA-2132295	0.0148155	0.130832	2.86993	12.0884	CD74,HLA-DMA,HLA-DMB,HLA-DOB,HLA-DQA1,HLA-DRB1,CTSS
Antigen Presentation: Folding, assembly and peptide loading of class I MHC Homo sapiens R-HSA-983170	0.023748	0.230556	5.34425	19.9889	SEC23A,HSPA5,SEC24D			Cross-presentation of particulate exogenous antigens (phagosomes) Homo sapiens R-HSA-1236973	0.0158049	0.137455	13.0482	54.1165	NCF1,NCF4
Removal of aminoterminal propeptides from gamma-carboxylated proteins Homo sapiens R-HSA-159782	0.0245757	0.230556	9.78514	36.2637	PROS1,FURIN			Antigen processing-Cross presentation Homo sapiens R-HSA-1236975	0.0167839	0.141809	3.1042	12.6879	NCF1,NCF4,HLA-F,CTSS,PSMB8,HLA-E
Nef mediated downregulation of MHC class I complex cell surface expression Homo sapiens R-HSA-164940	0.0245757	0.230556	9.78514	36.2637	AP1S1,AP1M2			CTLA4 inhibitory signaling Homo sapiens R-HSA-389513	0.0167997	0.141809	6.18903	25.2908	LYN,LCK,CTLA4
Regulation of gene expression by Hypoxia-inducible Factor Homo sapiens R-HSA-1234158	0.0245757	0.230556	9.78514	36.2637	CA9,VEGFA			Dectin-1 mediated noncanonical NF-kB signaling Homo sapiens R-HSA-5607761	0.0180823	0.150423	3.50722	14.0738	CCL22,CCL17,MAP3K14,PSMB8,NFKB2
Diseases associated with glycosaminoglycan metabolism Homo sapiens R-HSA-3560782	0.0263593	0.230556	5.11163	18.5855	VCAN,GPC1,SDC1			FCERI mediated Ca+2 mobilization Homo sapiens R-HSA-2871809	0.0192771	0.158073	3.44551	13.6057	LYN,GRAP2,BTK,LCP2,LAT
A tetrasaccharide linker sequence is required for GAG synthesis Homo sapiens R-HSA-1971475	0.0263593	0.230556	5.11163	18.5855	VCAN,GPC1,SDC1			Mitochondrial iron-sulfur cluster biogenesis Homo sapiens R-HSA-1362409	0.0199875	0.161589	11.1836	43.7575	SLC25A28,ISCU
Termination of O-glycan biosynthesis Homo sapiens R-HSA-977068	0.0263593	0.230556	5.11163	18.5855	MUC1,ST6GALNAC2,MUC13			Interleukin receptor SHC signaling Homo sapiens R-HSA-912526	0.0208288	0.165097	2.03338	7.87208	INPP5D,IL3RA,IL2RB,PIK3CD,GFRA1,CSK,PTPN6,RASAL3,RASGRP1,PSMB8,LAT,RASGRP3
Regulation of Hypoxia-inducible Factor (HIF) by oxygen Homo sapiens R-HSA-1234174	0.0263593	0.230556	5.11163	18.5855	EGLN3,CA9,VEGFA			Diseases associated with the TLR signaling cascade Homo sapiens R-HSA-5602358	0.0212843	0.165097	5.59902	21.555	BTK,TLR10,NFKB2
Cellular response to hypoxia Homo sapiens R-HSA-2262749	0.0263593	0.230556	5.11163	18.5855	EGLN3,CA9,VEGFA			Diseases of Immune System Homo sapiens R-HSA-5260271	0.0212843	0.165097	5.59902	21.555	BTK,TLR10,NFKB2
PTK6 Regulates RHO GTPases, RAS GTPase and MAP kinases Homo sapiens R-HSA-8849471	0.0263593	0.230556	5.11163	18.5855	RASAL2,CRK,BCAR1			Fc epsilon receptor (FCERI) signaling Homo sapiens R-HSA-2454202	0.0217298	0.166305	1.78051	6.81768	LYN,PIK3CD,GFRA1,RASAL3,RASGRP2,RASGRP1,PSMB8,RASGRP3,LCK,GRAP2,CD19,IL3RA,IL2RB,BTK,LCP2,CSK,LAT
Integrin alphaIIb beta3 signaling Homo sapiens R-HSA-354192	0.0291179	0.248495	4.89839	17.3227	FN1,CRK,BCAR1			Regulation of IFNA signaling Homo sapiens R-HSA-912694	0.023748	0.177613	5.34425	19.9889	SOCS1,PTPN6,TYK2
Gamma-carboxylation, transport, and amino-terminal cleavage of proteins Homo sapiens R-HSA-159854	0.0295467	0.248495	8.69746	30.6306	PROS1,FURIN			Inositol phosphate metabolism Homo sapiens R-HSA-1483249	0.0238261	0.177613	3.92339	14.6616	INPP5B,INPP5D,PLD4,PLCB2
Phenylalanine and tyrosine catabolism Homo sapiens R-HSA-71182	0.0295467	0.248495	8.69746	30.6306	PAH,FAH			NRAGE signals death through JNK Homo sapiens R-HSA-193648	0.0256499	0.188757	3.8275	14.0209	FGD3,ARHGAP4,FGD2,ARHGEF6
Pyruvate metabolism and Citric Acid (TCA) cycle Homo sapiens R-HSA-71406	0.0316138	0.259346	3.56598	12.3175	LDHA,SUCLA2,L2HGDH,SLC16A3			Integrin alphaIIb beta3 signaling Homo sapiens R-HSA-354192	0.0291179	0.208921	4.89839	17.3227	CSK,RASGRP2,RASGRP1
Ion channel transport Homo sapiens R-HSA-983712	0.0319926	0.259346	2.04156	7.02755	ANO1,ATP7B,TTYH1,ATP8B1,TRPV4,FKBP1B,SCNN1A,WNK4,ATP1B1,NALCN			Interleukin-6 family signaling Homo sapiens R-HSA-6783589	0.0291179	0.208921	4.89839	17.3227	EBI3,LIFR,TYK2
PERK regulates gene expression Homo sapiens R-HSA-381042	0.0320229	0.259346	4.70221	16.1817	IGFBP1,HSPA5,ATF6			Tryptophan catabolism Homo sapiens R-HSA-71240	0.0295467	0.20938	8.69746	30.6306	IDO2,IDO1
Rho GTPase cycle Homo sapiens R-HSA-194840	0.0336651	0.267538	2.39342	8.1168	ARHGAP32,DEPDC7,ITSN1,ARHGEF16,ARHGAP39,RHOD,RHOBTB1			Regulation of actin dynamics for phagocytic cup formation Homo sapiens R-HSA-2029482	0.0348169	0.238337	2.59051	8.69805	WIPF1,ELMO1,BTK,WAS,CD3G,CD247
Defective EXT2 causes exostoses 2 Homo sapiens R-HSA-3656237	0.0348785	0.267538	7.82731	26.2675	GPC1,SDC1			P2Y receptors Homo sapiens R-HSA-417957	0.0348785	0.238337	7.82731	26.2675	P2RY13,P2RY11
Defective EXT1 causes exostoses 1, TRPS2 and CHDS Homo sapiens R-HSA-3656253	0.0348785	0.267538	7.82731	26.2675	GPC1,SDC1			The NLRP3 inflammasome Homo sapiens R-HSA-844456	0.0348785	0.238337	7.82731	26.2675	PYCARD,PSTPIP1
Interaction between L1 and Ankyrins Homo sapiens R-HSA-445095	0.0350736	0.267538	4.52113	15.1472	SCN8A,SCN9A,SPTBN2			NCAM signaling for neurite out-growth Homo sapiens R-HSA-375165	0.0360653	0.243547	1.86324	6.19047	CACNA1I,COL4A3,IL3RA,IL2RB,ST8SIA4,GFRA1,CSK,RASAL3,RASGRP1,PSMB8,LAT,RASGRP3
YAP1- and WWTR1 (TAZ)-stimulated gene expression Homo sapiens R-HSA-2032785	0.0350736	0.267538	4.52113	15.1472	YAP1,TEAD4,CTGF			G-protein beta:gamma signalling Homo sapiens R-HSA-397795	0.0383252	0.252998	3.33785	10.8869	IL3RA,IL2RB,PIK3CD,PLCB2
Developmental Biology Homo sapiens R-HSA-1266738	0.0388931	0.293263	1.46677	4.76252	IRS1,ITSN1,FURIN,ARHGAP39,CACNA1D,RASAL2,LAMC1,HNF4A,GPC1,SCN9A,HIST1H2AC,SPTBN2,HSP90AA1,YES1,MYO10,PCGF2,ITGA2,FN1,DKK1,VEGFA,EFNA1,KLF5,COL4A1,SCN8A,PLXNB3,ANGPTL4,FOXA3,HIST1H2BC			Signaling by ERBB4 Homo sapiens R-HSA-1236394	0.038807	0.252998	1.74881	5.68217	STAT5A,PIK3CD,GFRA1,RASAL3,RASGRP1,PSMB8,RASGRP3,CXCL12,LCK,CD19,IL3RA,IL2RB,CSK,LAT
Dissolution of Fibrin Clot Homo sapiens R-HSA-75205	0.0405502	0.302283	7.11537	22.8063	ANXA2,PLAUR			G alpha (12/13) signalling events Homo sapiens R-HSA-416482	0.0396512	0.252998	2.80375	9.04949	FGD3,RAC2,ARHGAP4,ARHGEF6,FGD2
Cellular responses to stress Homo sapiens R-HSA-2262752	0.0437071	0.321198	1.6824	5.26634	EGLN3,HSP90AA1,HSPA5,GPX8,HMGA2,VEGFA,H1F0,ID1,SERPINH1,NOX4,CA9,HSPA1B,HIST1H2AC,HSPA1A,HIST1H2BC			Signal regulatory protein (SIRP) family interactions Homo sapiens R-HSA-391160	0.0405502	0.252998	7.11537	22.8063	PTPN6,FYB
Transmembrane transport of small molecules Homo sapiens R-HSA-382551	0.0440667	0.321198	1.52301	4.75492	SLC12A2,STEAP3,GCKR,TTYH1,SLC2A10,ATP8B1,SLC11A1,WNK4,SLC5A1,MAGT1,ATP1B1,NALCN,SLC4A4,RUNX1,ANO1,AZGP1,ATP7B,TRPV4,FKBP1B,SCNN1A,LCN2,SLC16A3			Platelet Adhesion to exposed collagen Homo sapiens R-HSA-75892	0.0405502	0.252998	7.11537	22.8063	LYN,GP1BA
MHC class II antigen presentation Homo sapiens R-HSA-2132295	0.0445795	0.321364	2.42953	7.557	DYNC1LI2,SEC23A,AP1S1,SEC24D,AP1M2,SPTBN2			IRF3-mediated induction of type I IFN Homo sapiens R-HSA-3270619	0.0405502	0.252998	7.11537	22.8063	ZBP1,TREX1
Activation of Matrix Metalloproteinases Homo sapiens R-HSA-1592389	0.0450865	0.321486	4.0528	12.5603	MMP14,MMP15,FURIN			TNFR1-induced proapoptotic signaling Homo sapiens R-HSA-5357786	0.0405502	0.252998	7.11537	22.8063	CASP8,TNFAIP3
CS/DS degradation Homo sapiens R-HSA-2024101	0.0465414	0.328292	6.52209	20.0059	VCAN,HYAL1			Regulation of TNFR1 signaling Homo sapiens R-HSA-5357905	0.0416069	0.2568	4.19776	13.3467	CASP8,TNFAIP3,TRAF1
Regulation of cholesterol biosynthesis by SREBP (SREBF) Homo sapiens R-HSA-1655829	0.0484453	0.338087	3.07543	9.3103	SEC23A,ELOVL6,SEC24D,MBTPS2			Regulation of IFNG signaling Homo sapiens R-HSA-877312	0.0465414	0.2842	6.52209	20.0059	SOCS1,PTPN6
Depolymerisation of the Nuclear Lamina Homo sapiens R-HSA-4419969	0.0528327	0.361023	6.02008	17.7028	LMNA,LPIN3			Signaling by GPCR Homo sapiens R-HSA-372790	0.0495602	0.299448	1.33772	4.01927	RAMP3,RGS19,RGS13,GPR65,CXCR5,PIK3CD,RASAL3,CXCL13,RASGRP2,RASGRP1,FGD2,ARHGAP4,RASGRP3,FGD3,CNR2,CCL5,CXCR3,GRK6,RAC2,CSK,CCR7,CCL19,CCR6,CCL17,S1PR4,P2RY13,CCL22,P2RY11,PRKCB,GPR55,GFRA1,PSMB8,CXCL12,KEL,ADORA2A,IL3RA,IL2RB,XCL1,PLCB2,GPR18,LAT,ARHGEF6
Glycogen breakdown (glycogenolysis) Homo sapiens R-HSA-70221	0.0528327	0.361023	6.02008	17.7028	PYGB,PHKA1			Regulation of innate immune responses to cytosolic DNA Homo sapiens R-HSA-3134975	0.0528327	0.313694	6.02008	17.7028	ZBP1,TREX1
Golgi-to-ER retrograde transport Homo sapiens R-HSA-8856688	0.057935	0.386322	2.26518	6.45222	DYNC1LI2,TMED10,GALNT2,COPB1,KDELR3,NAPG			GPCR downstream signaling Homo sapiens R-HSA-388396	0.0530624	0.313694	1.3798	4.0515	RAMP3,RGS19,RGS13,GPR65,CXCR5,PIK3CD,CXCL13,RASGRP2,RASGRP1,FGD2,ARHGAP4,FGD3,CNR2,CCL5,CXCR3,GRK6,RAC2,CCR7,CCL19,CCR6,S1PR4,P2RY13,P2RY11,PRKCB,GPR55,CXCL12,ADORA2A,IL3RA,IL2RB,XCL1,PLCB2,GPR18,ARHGEF6
Muscle contraction Homo sapiens R-HSA-397014	0.0584347	0.386322	1.89308	5.37606	ANXA2,TNNT1,SCN8A,FKBP1B,SCN9A,CACNA1D,SORBS1,ATP1B1,KCNK1			Signal Transduction Homo sapiens R-HSA-162582	0.0535575	0.313694	1.24299	3.63823	ARHGAP9,NCF1,WIPF1,GPR65,NCF4,PIK3CD,TNFAIP3,CXCL13,ARHGAP4,CASP8,GRAP2,ARHGDIB,RAC2,RSPO3,CCR7,CCR6,PRKCB,MATK,RHOH,HMHA1,GFRA1,TRAF1,TYK2,GMIP,FCER2,KEL,ADORA2A,LCK,COL4A3,IL3RA,BTK,ELMO1,XCL1,EVL,PLCB2,ARHGEF6,RAMP3,RGS19,RGS13,CXCR5,WAS,RASAL3,RASGRP2,ARHGAP15,RASGRP1,FGD2,RHOBTB2,RASGRP3,FGD3,INPP5B,SOCS1,CNR2,CCL5,CD19,CXCR3,GRK6,CSK,CCL19,CCL17,S1PR4,LYN,STAT5A,P2RY13,CCL22,P2RY11,GPR55,AR…
Cell-extracellular matrix interactions Homo sapiens R-HSA-446353	0.0594054	0.386322	5.58979	15.782	ACTN1,PARVA			Cell-extracellular matrix interactions Homo sapiens R-HSA-446353	0.0594054	0.333251	5.58979	15.782	LIMS2,ARHGEF6
Regulation of KIT signaling Homo sapiens R-HSA-1433559	0.0594054	0.386322	5.58979	15.782	YES1,SOCS6			Rap1 signalling Homo sapiens R-HSA-392517	0.0594054	0.333251	5.58979	15.782	RASGRP2,RASGRP1
DNA Damage/Telomere Stress Induced Senescence Homo sapiens R-HSA-2559586	0.0598976	0.386322	2.85117	8.02639	H1F0,HMGA2,HIST1H2AC,HIST1H2BC			STING mediated induction of host immune responses Homo sapiens R-HSA-1834941	0.0594054	0.333251	5.58979	15.782	ZBP1,TREX1
								VEGFA-VEGFR2 Pathway Homo sapiens R-HSA-4420097	0.0598414	0.333251	1.66886	4.69959	NCF1,PRKCB,NCF4,GFRA1,RASAL3,RASGRP1,PSMB8,RASGRP3,IL3RA,IL2RB,ELMO1,CSK,LAT

## Sheet: KEGG signaling pathways
Up-regulated pathway analysis								Down-regulated pathway analysis
Term	P-value	FDR	Z-Score	Combined Score	Genes			Term	P-value	FDR	Z-Score	Combined Score	Genes
Protein processing in endoplasmic reticulum	3.3754e-08	7.62841e-06	5.23632	90.0866	HSP90AA1,SEC23A,HSPA5,RRBP1,PDIA6,PDIA4,HSP90B1,DNAJC3,ERLEC1,LMAN1,HYOU1,STT3B,UGGT2,SEC24D,ATF6,SEC23B,HSPA1B,MBTPS2,HSPA1A			Hematopoietic cell lineage	2.1852e-15	4.37994e-13	11.9205	402.401	CR2,CD1E,CD3G,GP1BA,CD1D,CD3E,CD3D,CD2,FCER2,HLA-DMA,HLA-DMB,CD5,CD19,IL3RA,CD7,CD37,HLA-DOB,MS4A1,HLA-DQA1,HLA-DRB1,CD22,IL9R
ECM-receptor interaction	1.18054e-07	1.33401e-05	7.51728	119.917	LAMB3,ITGA2,FN1,LAMC2,LAMC1,THBS2,COMP,COL1A1,COL1A2,IBSP,COL4A1,ITGA11,SDC1			Primary immunodeficiency	4.27311e-15	4.37994e-13	27.3824	905.985	CD40,TNFRSF13B,TNFRSF13C,CD3E,CD3D,AICDA,CD79A,ZAP70,PTPRC,CD40LG,LCK,CD19,BLNK,BTK,ICOS
Focal adhesion	1.13102e-05	0.000852035	3.73588	42.5509	LAMB3,ACTN1,ITGA2,FN1,PARVA,LAMC2,LAMC1,THBS2,VEGFA,COL1A1,COMP,COL1A2,IBSP,COL4A1,ITGA11,CRK,BCAR1			Intestinal immune network for IgA production	1.98133e-14	1.35391e-12	20.1116	634.569	CD40,TNFRSF13B,TNFRSF13C,AICDA,HLA-DMA,HLA-DMB,CXCL12,CD40LG,TNFRSF17,MADCAM1,ITGB7,ICOS,HLA-DOB,MAP3K14,HLA-DQA1,HLA-DRB1
Amoebiasis	0.000143731	0.00812081	4.60702	40.7609	COL1A1,PLCB3,TGFB2,COL1A2,LAMB3,COL4A1,ACTN1,FN1,LAMC2,LAMC1			Epstein-Barr virus infection	1.68841e-13	8.65311e-12	6.62727	194.907	CD40,TNFAIP3,PIK3CD,CD3G,CD3E,ITGAL,CD3D,HLA-DMA,HLA-DMB,CCND2,CASP8,CD19,BLNK,IKBKE,HLA-DOB,HLA-DQA1,LYN,CR2,TYK2,HLA-F,HLA-E,NFKB2,FCER2,BTK,BCL2,CD247,MAP3K14,HLA-DRB1
Protein digestion and absorption	0.000416842	0.0188412	4.39443	34.201	COL1A1,COL1A2,COL13A1,COL5A1,COL4A1,COL11A1,COL5A2,PRSS3,ATP1B1			Cell adhesion molecules (CAMs)	1.60951e-12	6.59898e-11	7.65876	207.974	CD40,ICAM3,HLA-F,ITGAL,HLA-E,SPN,CD2,HLA-DMA,PTPRC,HLA-DMB,CD40LG,SELL,CD6,PECAM1,CTLA4,MADCAM1,ITGB7,ICOS,TIGIT,HLA-DOB,HLA-DQA1,HLA-DRB1,CD22
AGE-RAGE signaling pathway in diabetic complications	0.000901696	0.0339639	3.90951	27.4105	COL1A1,TGFB2,PLCB3,COL1A2,COL4A1,FN1,NOX4,F3,VEGFA			NF-kappa B signaling pathway	2.01571e-12	6.887e-11	10.0956	271.876	LYN,CD40,PRKCB,TNFAIP3,TNFRSF13C,TRAF1,NFKB2,ZAP70,CXCL12,CD40LG,LCK,BLNK,BTK,LTA,BCL2,LTB,CCL19,MAP3K14,LAT
PI3K-Akt signaling pathway	0.00157689	0.050911	2.25981	14.581	HSP90AA1,LAMB3,IRS1,BDNF,ITGA2,FN1,LAMC2,LAMC1,THBS2,VEGFA,HSP90B1,COL1A1,COMP,EFNA1,COL1A2,IBSP,COL4A1,CREB3L1,ITGA11			Th1 and Th2 cell differentiation	1.14328e-11	3.34819e-10	9.80341	246.992	STAT5A,CD3G,TYK2,GATA3,CD3E,CD3D,ZAP70,HLA-DMA,HLA-DMB,LCK,TBX21,IL2RB,CD247,IL12RB1,HLA-DOB,HLA-DQA1,LAT,HLA-DRB1
Thyroid hormone synthesis	0.00248509	0.0702039	4.11828	24.6992	PLCB3,HSPA5,CREB3L1,GPX8,ATP1B1,PDIA4,HSP90B1			Cytokine-cytokine receptor interaction	1.54487e-11	3.77442e-10	4.83471	120.353	CD40,TNFRSF13B,CXCR5,TNFRSF13C,CXCL13,IL18RAP,CXCR3,CCL5,TNFRSF17,CCR7,TNFRSF14,CCR6,CCL19,IL12RB1,CCL17,TNFRSF4,CCL22,IL10RA,TNFRSF18,IL16,LIFR,TNFRSF1B,CD40LG,CXCL12,IL3RA,IL2RB,LTA,CD27,XCL1,LTB,IL9R
Complement and coagulation cascades	0.00359916	0.0903789	3.8313	21.559	SERPINA1,PROS1,F11,PLAUR,C4BPB,F3,SERPINA5			B cell receptor signaling pathway	1.65706e-11	3.77442e-10	11.6875	290.122	LYN,CR2,CD72,PRKCB,PIK3CD,DAPP1,RASGRP3,CD79B,CD79A,INPP5D,CD19,BLNK,RAC2,BTK,PTPN6,CD22
Phenylalanine, tyrosine and tryptophan biosynthesis	0.00593281	0.134082	26.1004	133.823	PAH,GOT2			Th17 cell differentiation	1.84394e-11	3.78008e-10	8.71357	215.369	STAT5A,CD3G,GATA3,TYK2,CD3E,FOXP3,CD3D,ZAP70,HLA-DMA,HLA-DMB,LCK,TBX21,IL2RB,CD247,IL12RB1,HLA-DOB,HLA-DQA1,HLA-DRB1,LAT
Arginine and proline metabolism	0.007385	0.13925	4.46648	21.9229	P4HA1,SMOX,P4HA2,P4HA3,GOT2			Chemokine signaling pathway	4.48642e-10	8.36106e-09	5.58203	120.152	LYN,CCL22,NCF1,PRKCB,CXCR5,WAS,PIK3CD,CXCL13,RASGRP2,PREX1,CXCL12,CXCR3,CCL5,GRK6,ELMO1,RAC2,XCL1,CCR7,CCR6,CCL19,DOCK2,PLCB2,CCL17
Estrogen signaling pathway	0.00758701	0.13925	2.77412	13.5414	HSP90AA1,PLCB3,KRT19,KRT17,CREB3L1,KRT15,HSPA1B,HSP90B1,HSPA1A			T cell receptor signaling pathway	5.1274e-10	8.7593e-09	8.13546	174.028	PIK3CD,CD3G,CD3E,RASGRP1,CD3D,ZAP70,PTPRC,CD40LG,LCK,GRAP2,CTLA4,LCP2,PTPN6,CD247,ICOS,MAP3K14,LAT
Nitrogen metabolism	0.00813412	0.13925	8.40155	40.4256	CA12,CA2,CA9			Natural killer cell mediated cytotoxicity	4.69679e-09	7.40648e-08	6.40704	122.864	PRKCB,SH2D1A,PIK3CD,ITGAL,KIR2DL4,HLA-E,ZAP70,NCR3,LCK,RAC2,KLRD1,LCP2,CD48,PTPN6,KLRC1,CD247,LAT,CD244
Arrhythmogenic right ventricular cardiomyopathy (ARVC)	0.00920869	0.13925	3.57637	16.7646	ITGA2,LMNA,ITGA11,DSG2,CACNA1D,DSC2			Viral myocarditis	2.0122e-08	2.94644e-07	10.1777	180.364	CD40,HLA-DMA,CASP8,HLA-DMB,CD40LG,RAC2,ITGAL,HLA-F,HLA-DOB,HLA-DQA1,HLA-DRB1,HLA-E
Human papillomavirus infection	0.00924228	0.13925	2.0199	9.46113	PRKCI,LAMB3,ITGA2,FZD6,FN1,LAMC2,LAMC1,THBS2,VEGFA,COL1A1,COMP,COL1A2,IBSP,COL4A1,CREB3L1,ITGA11			Human T-cell leukemia virus 1 infection	3.47518e-08	4.74941e-07	4.50976	77.4553	STAT5A,CD40,PIK3CD,CD3G,TNFRSF13C,HLA-F,CD3E,ITGAL,CD3D,HLA-E,NFKB2,HLA-DMA,HLA-DMB,CCND2,LCK,IL2RB,LTA,ANAPC4,HLA-DOB,MAP3K14,HLA-DQA1,HLA-DRB1
Alanine, aspartate and glutamate metabolism	0.0109457	0.154608	5.06478	22.8665	GPT2,GFPT1,GOT2,GPT			Allograft rejection	3.03528e-07	3.88895e-06	12.307	184.701	CD40,HLA-DMA,HLA-DMB,CD40LG,HLA-F,HLA-DOB,HLA-DQA1,HLA-DRB1,HLA-E
Aldosterone-regulated sodium reabsorption	0.0132786	0.176528	4.75733	20.5593	IRS1,SCNN1A,SFN,ATP1B1			Antigen processing and presentation	4.39302e-07	5.29746e-06	7.35246	107.626	CD74,HLA-DMA,HLA-DMB,KLRD1,KLRC1,HLA-F,HLA-DOB,CTSS,KIR2DL4,HLA-DQA1,HLA-DRB1,HLA-E
Arginine biosynthesis	0.014778	0.185546	6.5332	27.5349	GPT2,GOT2,GPT			Graft-versus-host disease	6.10278e-07	6.95039e-06	11.1515	159.57	HLA-DMA,HLA-DMB,KLRD1,KLRC1,HLA-F,HLA-DOB,HLA-DQA1,HLA-DRB1,HLA-E
Proximal tubule bicarbonate reclamation	0.0189683	0.225623	5.87928	23.3112	CA2,ATP1B1,SLC4A4			Autoimmune thyroid disease	6.47935e-07	6.99087e-06	9.23446	131.586	CD40,HLA-DMA,HLA-DMB,CD40LG,CTLA4,HLA-F,HLA-DOB,HLA-DQA1,HLA-DRB1,HLA-E
Fluid shear stress and atherosclerosis	0.0236871	0.267664	2.40415	8.99829	HSP90AA1,TRPV4,GPC1,SDC1,BMPR1B,HSP90B1,BMPR1A,VEGFA			Inflammatory bowel disease (IBD)	4.54875e-06	4.66246e-05	7.21521	88.7519	HLA-DMA,IL18RAP,HLA-DMB,TBX21,GATA3,IL12RB1,HLA-DOB,FOXP3,HLA-DQA1,HLA-DRB1
IL-17 signaling pathway	0.0291457	0.299406	2.71018	9.58169	HSP90AA1,LCN2,IL17RE,MAPK6,S100A8,HSP90B1			Toxoplasmosis	5.02475e-06	4.90512e-05	5.17864	63.1853	CD40,IL10RA,TYK2,HLA-DMA,SOCS1,CASP8,HLA-DMB,CD40LG,ALOX5,BCL2,HLA-DOB,HLA-DQA1,HLA-DRB1
Small cell lung cancer	0.0291457	0.299406	2.71018	9.58169	LAMB3,COL4A1,ITGA2,FN1,LAMC2,LAMC1			Asthma	9.1423e-06	8.51896e-05	11.5223	133.689	CD40,HLA-DMA,HLA-DMB,CD40LG,HLA-DOB,HLA-DQA1,HLA-DRB1
Malaria	0.0337674	0.331802	3.48656	11.8134	COMP,TGFB2,SDC1,THBS2			Type I diabetes mellitus	9.68882e-06	8.63569e-05	9.04297	104.397	HLA-DMA,HLA-DMB,LTA,HLA-F,HLA-DOB,HLA-DQA1,HLA-DRB1,HLA-E
Pancreatic secretion	0.0363381	0.342184	2.56222	8.49349	SLC12A2,PLCB3,CA2,PRSS3,ATP1B1,SLC4A4			Osteoclast differentiation	1.81276e-05	0.00015484	4.53939	49.5614	NCF1,NCF4,PIK3CD,LILRB1,TYK2,LILRA4,NFKB2,SOCS1,LCK,BTK,BLNK,LCP2,MAP3K14
Mucin type O-glycan biosynthesis	0.0416069	0.376126	4.19776	13.3467	GALNT5,GALNT2,GCNT3			Measles	4.38487e-05	0.00035956	4.13758	41.5196	STAT5A,TNFAIP3,PIK3CD,CD3G,TYK2,CD3E,CD3D,CCND2,CASP8,IL2RB,BCL2,IKBKE,SLAMF1
Purine metabolism	0.0434365	0.37739	2.25528	7.07358	PDE11A,ENTPD2,GDA,ENTPD6,PDE3A,PDE4A,AK7			Fc gamma R-mediated phagocytosis	9.15098e-05	0.000679097	4.89267	45.4972	LYN,PTPRC,NCF1,PRKCB,INPP5D,RAC2,WAS,PIK3CD,DOCK2,LAT
Propanoate metabolism	0.0450865	0.37739	4.0528	12.5603	LDHA,SUCLA2,EHHADH			Rheumatoid arthritis	9.15098e-05	0.000679097	4.89267	45.4972	HLA-DMA,HLA-DMB,CXCL12,CCL5,CTLA4,LTB,ITGAL,HLA-DOB,HLA-DQA1,HLA-DRB1
Hippo signaling pathway	0.0481775	0.388862	2.06975	6.27726	TEAD4,YAP1,PRKCI,TGFB2,FZD6,ID1,BMPR1B,BMPR1A			Leishmaniasis	9.27547e-05	0.000679097	5.48065	50.8909	HLA-DMA,HLA-DMB,NCF1,PRKCB,NCF4,PTPN6,HLA-DOB,HLA-DQA1,HLA-DRB1
Parathyroid hormone synthesis, secretion and action	0.0500409	0.389974	2.35628	7.05684	MMP14,PLCB3,MMP15,CREB3L1,PDE4A,PTHLH			JAK-STAT signaling pathway	0.000224139	0.00158443	3.46682	29.1325	STAT5A,IL10RA,PIK3CD,LIFR,TYK2,CCND2,SOCS1,IL3RA,IL2RB,BCL2,PTPN6,IL12RB1,IL9R
Prion diseases	0.0563546	0.415967	3.67228	10.5618	HSPA5,LAMC1,HSPA1A			C-type lectin receptor signaling pathway	0.000278519	0.00189183	4.2132	34.4894	PYCARD,CASP8,CCL22,IRF1,PIK3CD,LSP1,MAP3K14,IKBKE,CCL17,NFKB2
Lysine degradation	0.0598976	0.415967	2.85117	8.02639	EHHADH,PLOD3,PLOD2,PLOD1			Fc epsilon RI signaling pathway	0.000286081	0.00189183	5.26829	42.9852	LYN,ALOX5,INPP5D,RAC2,BTK,PIK3CD,LCP2,LAT
								Tuberculosis	0.000587019	0.00376059	3.10905	23.1328	CD74,IL10RA,LSP1,CORO1A,CTSS,HLA-DMA,CASP8,HLA-DMB,BCL2,ITGAX,HLA-DOB,HLA-DQA1,HLA-DRB1
								Malaria	0.00133184	0.00827354	5.49581	36.3888	CD40,CD40LG,GYPC,KLRB1,PECAM1,ITGAL
								Phagosome	0.00156223	0.00941931	3.0885	19.9568	HLA-DMA,HLA-DMB,NCF1,NCF4,HLA-F,HLA-DOB,CORO1A,HLA-DQA1,HLA-DRB1,CTSS,HLA-E
								TNF signaling pathway	0.00176879	0.0101692	3.52062	22.3118	CASP8,IRF1,CCL5,LTA,TNFAIP3,PIK3CD,TRAF1,TNFRSF1B,MAP3K14
								NOD-like receptor signaling pathway	0.00178581	0.0101692	2.86401	18.1231	PYCARD,GBP5,PSTPIP1,CASP8,CCL5,BCL2,TNFAIP3,NLRP1,TYK2,IKBKE,PLCB2,GBP4
								Leukocyte transendothelial migration	0.00200366	0.0111014	3.4519	21.4459	CXCL12,NCF1,PRKCB,NCF4,RAC2,PECAM1,PIK3CD,RHOH,ITGAL
								Influenza A	0.0039094	0.0209431	2.71907	15.0755	PYCARD,HLA-DMA,HLA-DMB,PRKCB,CCL5,PIK3CD,TYK2,HLA-DOB,IKBKE,HLA-DQA1,HLA-DRB1
								Platelet activation	0.00398429	0.0209431	3.08979	17.0723	LYN,BTK,PIK3CD,GP1BA,LCP2,RASGRP2,RASGRP1,PLCB2,FERMT3
								Chagas disease (American trypanosomiasis)	0.00431524	0.0221156	3.32135	18.0868	CASP8,CCL5,PIK3CD,CD3G,CD247,CD3E,CD3D,PLCB2
								Staphylococcus aureus infection	0.00700966	0.0350483	3.80789	18.8889	HLA-DMA,HLA-DMB,ITGAL,HLA-DOB,HLA-DQA1,HLA-DRB1
								Human immunodeficiency virus 1 infection	0.00727418	0.0355049	2.37295	11.683	CASP8,PRKCB,RAC2,BCL2,PIK3CD,CD3G,CD247,HLA-F,CD3E,TNFRSF1B,CD3D,HLA-E
								Endocytosis	0.00869335	0.041445	2.2267	10.5661	GIT2,WIPF1,IQSEC1,WAS,HLA-F,HLA-E,ACAP1,CYTH4,GRK6,IL2RB,SMAP2,CHMP7,CYTH1
								African trypanosomiasis	0.0132786	0.0618663	4.75733	20.5593	PRKCB,IDO2,PLCB2,IDO1
								Cytosolic DNA-sensing pathway	0.0205227	0.0934923	3.38593	13.1585	PYCARD,ZBP1,CCL5,TREX1,IKBKE
								Herpes simplex virus 1 infection	0.0234501	0.103922	1.67973	6.30383	ZNF682,CD74,PIK3CD,TYK2,HLA-F,POU2F2,HLA-E,HLA-DMA,HLA-DMB,CASP8,CCL5,BCL2,LTA,ZNF107,TNFRSF14,IKBKE,HLA-DOB,HLA-DQA1,HLA-DRB1,ZNF101
								Carbohydrate digestion and absorption	0.0238261	0.103922	3.92339	14.6616	PRKCB,ATP1A4,PIK3CD,PLCB2
								Prolactin signaling pathway	0.0307177	0.13119	3.0202	10.5191	STAT5A,CCND2,SOCS1,IRF1,PIK3CD
								Rap1 signaling pathway	0.0348451	0.14578	2.01	6.74724	ADORA2A,PRKCB,RAC2,PIK3CD,LCP2,RASGRP2,ITGAL,PLCB2,LAT,RASGRP3
								Bacterial invasion of epithelial cells	0.0377513	0.15478	2.84453	9.32078	ELMO1,WAS,PIK3CD,SEPT1,HCLS1
								AGE-RAGE signaling pathway in diabetic complications	0.0395068	0.158802	2.50745	8.10228	STAT5A,PRKCB,COL4A3,BCL2,PIK3CD,PLCB2
								Regulation of actin cytoskeleton	0.0433076	0.170732	1.93037	6.06026	FGD3,CXCL12,RAC2,WAS,ITGAX,PIK3CD,ITGB7,SSH2,ITGAL,ARHGEF6
								Toll-like receptor signaling pathway	0.0463565	0.179303	2.40461	7.38551	CD40,CASP8,CCL5,PIK3CD,IRF5,IKBKE
								Systemic lupus erythematosus	0.0497644	0.18892	2.18323	6.55069	CD40,HLA-DMA,HLA-DMB,CD40LG,HLA-DOB,HLA-DQA1,HLA-DRB1
								Necroptosis	0.0511385	0.190607	2.04266	6.07326	PYCARD,ZBP1,STAT5A,CASP8,BCL2,TNFAIP3,TYK2,CHMP7
								Human cytomegalovirus infection	0.0570808	0.208956	1.83056	5.24143	CXCL12,CASP8,PRKCB,IL10RA,CCL5,RAC2,PIK3CD,HLA-F,PLCB2,HLA-E
