# Supplementary material for: Key Members of the CmPn as Biomarkers Distinguish Histological and Immune Subtypes of Hepatic Cancers
Source: Diagnostics (Basel). 2023 Mar 7;13(6):1012. doi: 10.3390/diagnostics13061012 (PMC10047786; doi:10.3390/diagnostics13061012)
Supplement: Supplementary file 1 [file diagnostics-13-01012-s001.zip › diagnostics-2213936-Suppl tables-revised/Suppl. Table S5B Immune subtypes CCA C1 v C3 .xlsx]

## Sheet: DEG_RNAseq_RAW data
Symbol	logFC	AveExpr	t	P.Value	adj.P.Val
HSPH1	1.42323	6.29299	5.46603	1.02737e-05	0.0904536
P4HA1	1.57523	5.30532	5.41995	1.15825e-05	0.0904536
CEACAM6	4.38165	5.94044	5.23681	1.86769e-05	0.0972381
NDP	4.20307	-2.13112	4.87898	4.76932e-05	0.18623
LRRC59	0.784728	7.43333	4.75038	6.68471e-05	0.208817
PFKFB4	1.56175	1.642	4.62511	9.28807e-05	0.228151
PLAUR	1.92271	4.72791	4.4639	0.00014179	0.228151
TREM1	3.33312	0.0741242	4.42451	0.000157213	0.228151
IFI6	1.44903	5.87025	4.2905	0.000223301	0.265027
ALDOC	1.55427	3.75253	4.2876	0.000225001	0.265027
SLC2A3	2.11752	4.83802	4.16186	0.000312472	0.286517
MTHFD1L	1.23595	4.37978	4.15819	0.000315472	0.286517
LPCAT1	1.06626	6.1338	4.11869	0.000349686	0.286517
TBC1D2	1.50189	3.77894	4.09607	0.0003709	0.286517
EGLN3	2.81425	3.99745	4.01105	0.000462654	0.286517
SERPINH1	1.03749	7.63127	4.00909	0.000465013	0.286517
HSP90AA1	0.996694	9.47142	4.00432	0.000470802	0.286517
MPHOSPH6	1.01735	3.21875	3.97647	0.000506074	0.29142
EREG	4.57351	-0.661791	3.93361	0.000565514	0.29142
CEACAM5	5.51163	0.596806	3.82772	0.000743441	0.310429
CYP2S1	2.71753	2.05021	3.80458	0.000789101	0.310429
CRISP3	3.98154	-2.51173	3.79895	0.000800623	0.310429
SLC11A1	1.83105	2.53792	3.78479	0.000830334	0.310429
SLC16A3	2.13947	5.99206	3.7809	0.000838689	0.310429
TWIST1	2.04981	0.437478	3.77349	0.000854819	0.310429
C19orf59	2.59769	-1.65015	3.73146	0.000952245	0.310429
SCG5	2.38881	1.40836	3.69937	0.00103388	0.310429
DMBT1	4.77769	0.333789	3.68632	0.00106902	0.310429
PGM3	1.05627	3.88943	3.68253	0.00107943	0.310429
CALU	1.16622	7.36204	3.67424	0.00110258	0.310429
PLOD1	1.04069	7.06325	3.67001	0.00111456	0.310429
TMEM189	0.858523	5.79992	3.65529	0.00115729	0.310429
CHPF2	0.706786	6.15801	3.64898	0.00117611	0.310429
ODF2	0.690755	5.21001	3.64723	0.00118136	0.310429
ANKRD37	1.78491	1.49398	3.64136	0.0011992	0.310429
C13orf37	0.993691	3.5843	3.63316	0.00122458	0.310429
XPOT	1.00801	6.34096	3.62843	0.00123943	0.310429
STXBP1	1.47498	3.61818	3.58948	0.00136873	0.310429
PAPPA	2.15932	1.73387	3.58139	0.00139721	0.310429
LEPREL1	1.87713	3.09322	3.56295	0.00146428	0.310429
PLOD2	1.96584	5.21097	3.55031	0.00151203	0.310429
GTF2F2	0.771653	4.47262	3.54935	0.00151574	0.310429
KPNA2	0.921948	5.84534	3.5412	0.00154741	0.310429
MTHFD2	1.62501	4.22372	3.5361	0.00156756	0.310429
ADAM12	2.30561	2.35476	3.52717	0.00160343	0.310429
RELT	1.15448	2.84903	3.52091	0.00162909	0.310429
TSC22D1	1.09352	7.26495	3.50905	0.00167877	0.310429
IGFBP3	1.77174	6.99688	3.50331	0.00170335	0.310429
LDHA	1.21573	8.97347	3.50194	0.00170926	0.310429
GOLT1B	0.766225	5.40054	3.48648	0.00177742	0.311601
SLC7A1	1.24247	5.55174	3.48644	0.00177759	0.311601
SEMA7A	1.90019	3.78629	3.48247	0.00179551	0.311601
PDLIM4	2.26139	2.61298	3.46203	0.00189061	0.314095
STIP1	0.636051	7.12828	3.45888	0.00190573	0.314095
RNF24	1.32169	3.04267	3.45609	0.00191919	0.314095
PKM2	0.948291	10.1164	3.41518	0.00212746	0.314095
HK2	2.40556	3.81516	3.41418	0.00213285	0.314095
ENO2	2.31554	4.50973	3.40964	0.00215729	0.314095
SPOCD1	2.35199	0.807068	3.40252	0.00219627	0.314095
FOSL1	2.78347	2.12204	3.39022	0.00226519	0.314095
SLC7A6	0.808478	5.02815	3.38195	0.00231263	0.314095
NUPL1	0.768789	5.34507	3.35622	0.0024667	0.326503
COL7A1	2.18495	4.19861	3.3279	0.00264773	0.34239
SCN9A	2.62784	2.00255	3.32532	0.00266481	0.34239
SLC2A14	2.25154	-0.730129	3.30188	0.00282527	0.35587
NANS	0.876202	5.00979	3.2927	0.00289066	0.358327
S100A8	1.8794	0.949842	3.28222	0.00296707	0.358841
C12orf5	0.952177	3.73367	3.27452	0.0030244	0.360596
BHLHE40	1.40252	7.21156	3.26045	0.00313207	0.365073
FCGR3B	2.24622	0.515938	3.24758	0.0032337	0.366922
KLK6	4.67181	-1.69148	3.24737	0.00323537	0.366922
PITPNM1	0.887884	5.9212	3.24656	0.0032419	0.366922
SLC7A5	2.24394	5.08719	3.23044	0.00337402	0.376427
TGDS	0.678444	3.34223	3.22079	0.00345559	0.376427
SCEL	3.6864	-1.79461	3.21306	0.00352238	0.376427
SLC2A1	2.61352	5.02725	3.21021	0.00354724	0.376427
RUNX1	1.08527	5.92447	3.2085	0.00356226	0.376427
EPHA2	1.14484	5.99037	3.20806	0.00356616	0.376427
GALNT5	3.11592	-0.64545	3.18663	0.00375992	0.381554
ACTN4	0.63943	9.33558	3.18551	0.00377031	0.381554
ITGA3	1.83533	7.47072	3.18066	0.00381574	0.381554
MGC87042	2.26057	-1.26834	3.17653	0.00385473	0.381554
STX1A	1.38931	2.97136	3.16641	0.00395205	0.381554
GREM1	2.59632	3.86672	3.14957	0.0041192	0.383398
ECT2	1.23702	5.28013	3.14728	0.0041425	0.383398
TAF12	0.685795	3.61618	3.14223	0.0041942	0.383398
NBL1	1.64306	5.21961	3.14191	0.00419752	0.383398
RASD2	1.66039	1.46877	3.13204	0.00430039	0.388254
DPY19L1	0.989739	5.11393	3.11824	0.00444842	0.390903
NUS1	0.658564	5.44474	3.11744	0.00445714	0.390903
IKBIP	1.01901	3.95242	3.11309	0.00450493	0.390903
DCBLD1	1.18892	3.79631	3.1024	0.00462434	0.395882
TFB1M	0.812921	2.76814	3.08372	0.00484035	0.397057
FAM72D	1.66066	0.739476	3.08358	0.00484203	0.397057
SERPINB1	0.745494	6.19635	3.08149	0.00486682	0.397057
TMEFF1	1.20173	1.15975	3.07809	0.00490732	0.397057
GPRC5A	3.19709	2.9583	3.07738	0.00491591	0.397057
PLAU	1.87459	4.475	3.07627	0.00492922	0.397057
PNCK	2.41815	-1.51159	3.06737	0.00503735	0.397507
IPPK	0.787569	3.39178	3.06689	0.00504333	0.397507
TRIM9	2.01691	-0.646667	3.06386	0.00508061	0.397507
CDCA4	0.957795	3.45518	3.06077	0.00511911	0.397507
ACLY	0.658605	7.29164	3.0541	0.00520287	0.397507
DIO3	2.93529	0.255057	3.05235	0.00522504	0.397507
SPTLC1	0.639035	5.93042	3.0464	0.00530131	0.397507
E2F7	1.8613	1.57603	3.04435	0.0053278	0.397507
KCNN4	2.64054	1.8789	3.0436	0.0053375	0.397507
ICAM5	1.99341	-1.47906	3.04296	0.00534584	0.397507
KCNK6	1.41137	2.89065	3.04075	0.0053746	0.397507
SSR3	0.630204	7.2783	3.03967	0.00538879	0.397507
QPCT	2.26042	2.22681	3.03667	0.00542818	0.397507
BAG2	1.44754	1.9578	3.03625	0.00543365	0.397507
ZNF259	0.562457	5.05532	3.03229	0.00548619	0.397507
HAS2	2.1096	1.19358	3.03146	0.00549725	0.397507
C12orf36	3.03185	2.5512	3.02279	0.00561425	0.401195
GPR180	0.775383	3.35119	3.01718	0.00569108	0.401195
ALDH18A1	0.647893	6.28097	3.01687	0.00569544	0.401195
EZR	0.960416	7.79962	3.01671	0.00569754	0.401195
ANXA2P2	0.847827	8.28176	3.01576	0.00571079	0.401195
RIMKLB	1.62146	3.22472	3.01451	0.00572806	0.401195
TM4SF19	1.76822	-1.72608	3.00998	0.00579124	0.40381
COL11A1	2.94477	1.80969	2.99915	0.00594516	0.409303
FTSJ1	0.546696	5.09159	2.99891	0.00594863	0.409303
MMP1	2.7926	0.924439	2.98963	0.0060836	0.414934
TMED7-TICAM2	3.47122	-0.240538	2.98142	0.00620545	0.42059
KCNK1	1.47342	4.08804	2.98043	0.00622039	0.42059
C7orf68	1.1554	3.02769	2.97578	0.00629051	0.42168
ZDHHC18	0.551003	4.73586	2.96006	0.00653358	0.423221
ARF4	0.785183	7.25412	2.95553	0.00660522	0.423221
PTPN12	0.563654	6.59649	2.95513	0.00661156	0.423221
ATP13A2	0.729994	5.23416	2.95023	0.00668995	0.423974
BCL2A1	1.70845	1.33892	2.94703	0.00674171	0.424482
DKC1	0.547032	5.99879	2.94539	0.00676829	0.424482
RAB31	1.04553	5.52044	2.94214	0.00682149	0.424482
ZDHHC8	1.07334	5.04421	2.93989	0.00685835	0.425082
CHN1	1.27411	1.97196	2.93315	0.00697045	0.425142
PGK1	0.894098	8.73512	2.93243	0.0069825	0.425142
CKS2	1.02572	3.57706	2.93166	0.00699542	0.425142
CCT5	0.570377	7.83506	2.92074	0.007181	0.429732
EIF5A2	1.19136	3.16434	2.91255	0.00732345	0.433792
DRP2	1.98317	-1.03034	2.90946	0.00737777	0.433792
PLA2G4A	2.26346	0.770311	2.90468	0.00746267	0.433792
ST3GAL1	1.53499	5.49226	2.90419	0.00747147	0.433792
CDKN2B	1.09066	3.48116	2.90417	0.00747183	0.433792
CHST6	1.99183	-0.437762	2.90404	0.00747418	0.433792
GPX8	1.39292	3.98068	2.90266	0.00749881	0.433792
MMP12	3.34846	0.723453	2.89712	0.00759888	0.434751
OXSR1	0.545122	5.32009	2.88678	0.00778889	0.437386
NCBP1	0.624539	4.98481	2.8862	0.00779974	0.437386
UCHL3	0.833443	3.4631	2.88467	0.00782832	0.437386
KPNA3	0.60084	5.3305	2.88061	0.00790453	0.437386
BMP7	3.21774	-0.850429	2.87483	0.00801425	0.437386
PFN2	1.86114	4.15496	2.87068	0.0080939	0.437386
MEG3	2.21608	3.55276	2.86525	0.00819928	0.437386
KRT16	4.01789	-1.01231	2.86201	0.00826288	0.437386
IER5	0.925067	5.00886	2.85266	0.00844862	0.437386
ASPH	1.46854	7.14395	2.8496	0.00851038	0.437386
F2RL2	1.45926	0.560733	2.84265	0.00865203	0.437386
ESM1	2.26153	2.68814	2.83997	0.00870722	0.437386
PDLIM7	0.985553	6.41095	2.83995	0.00870762	0.437386
EFEMP2	1.03819	4.95751	2.83806	0.00874683	0.437386
GMPPB	0.610128	3.984	2.837	0.00876889	0.437386
CREB3L1	1.69779	3.53157	2.83653	0.00877856	0.437386
NAV1	1.18632	4.35022	2.83014	0.0089126	0.437386
LOXL2	1.34449	5.17405	2.83003	0.00891495	0.437386
FMNL1	1.28455	4.7216	2.82948	0.00892665	0.437386
SACS	1.15116	4.1249	2.82928	0.00893078	0.437386
BTBD11	1.91757	0.986281	2.82741	0.00897053	0.437386
PTGR1	1.45661	5.03163	2.82252	0.00907499	0.437386
SCD	1.39638	7.23233	2.82011	0.0091271	0.437386
CST6	2.8915	-0.678929	2.81919	0.00914682	0.437386
HSPA5	0.705977	9.55392	2.81735	0.00918692	0.437386
HK3	1.72731	1.07537	2.81496	0.00923888	0.437386
C15orf48	1.6749	3.16478	2.81317	0.0092782	0.437386
C13orf34	0.869743	2.19417	2.81103	0.00932531	0.437386
C9orf30	0.611986	4.24485	2.80907	0.0093686	0.437386
ENO1	1.11516	9.62474	2.80832	0.00938515	0.437386
SLC7A11	2.39015	2.86585	2.80589	0.00943929	0.437386
HIATL1	0.723433	5.44386	2.80257	0.00951354	0.437386
UTP6	0.351417	5.37016	2.79908	0.00959229	0.437386
TCP1	0.621897	7.05868	2.79671	0.00964619	0.437386
ACSL4	1.17118	5.74055	2.79618	0.00965813	0.437386
PPP4R1	0.448656	6.39519	2.79387	0.00971097	0.437386
DCBLD2	1.53375	5.41855	2.79351	0.00971933	0.437386
HMMR	1.56987	2.59879	2.79238	0.00974521	0.437386
UCN2	2.29046	-1.97677	2.78463	0.00992491	0.442715
RB1	0.647456	5.40301	2.77872	0.0100641	0.442715
RNASET2	0.825249	5.45802	2.7782	0.0100763	0.442715
DDIT4L	2.51118	-1.39648	2.77635	0.0101205	0.442715
CBFB	0.580805	5.83328	2.77314	0.0101972	0.442715
SNCA	1.7709	0.106848	2.77087	0.0102517	0.442715
XIRP1	2.22923	-1.38003	2.76891	0.010299	0.442715
CRTAC1	2.59115	0.428569	2.76824	0.0103152	0.442715
CHORDC1	0.73574	4.13203	2.76776	0.010327	0.442715
PRSS3	3.04756	2.3551	2.76582	0.0103741	0.442715
TKT	0.95081	7.30079	2.76464	0.010403	0.442739
SHKBP1	0.524779	6.14968	2.76322	0.0104377	0.443007
GOLGA5	0.570092	5.67279	2.76064	0.0105011	0.44329
ARCN1	0.544671	7.30581	2.75548	0.0106293	0.4439
PTPRR	1.90928	-0.711707	2.75369	0.010674	0.444577
AMIGO2	1.69655	3.04524	2.74696	0.0108439	0.448463
ACTN1	0.858815	7.88879	2.74688	0.0108458	0.448463
CCNK	0.609009	4.87096	2.74228	0.0109633	0.448463
NRIP3	1.67004	-0.398171	2.74126	0.0109896	0.448463
SPCS3	0.599048	6.55855	2.7381	0.0110714	0.448463
PCOLCE2	2.21872	1.24824	2.73675	0.0111063	0.448463
C14orf129	0.697387	4.58604	2.73442	0.0111671	0.448463
UFM1	0.567498	6.19802	2.73412	0.011175	0.448463
SIX4	1.7439	1.07404	2.7299	0.0112858	0.448463
LOX	1.36201	3.0915	2.72832	0.0113274	0.448463
PGD	1.10413	6.42721	2.72829	0.0113284	0.448463
TGFBR1	0.834058	5.80738	2.72569	0.0113974	0.448463
ITGB6	3.43081	2.3747	2.72264	0.011479	0.448463
CNN2	0.989436	7.15404	2.72154	0.0115085	0.448463
CBWD6	0.814477	2.38692	2.72134	0.0115138	0.448463
HBEGF	1.35841	3.70016	2.71996	0.0115511	0.448798
NRCAM	1.84895	2.14701	2.71465	0.0116951	0.452268
NHEDC2	1.72929	2.3468	2.71453	0.0116983	0.452268
MARCKS	0.662437	7.02117	2.71276	0.0117469	0.453026
SLC7A8	1.52538	2.90048	2.70815	0.0118738	0.455096
RAP1B	0.658943	6.48896	2.70385	0.0119934	0.455686
SLC16A10	1.78053	-0.639259	2.70326	0.0120098	0.455686
ERN2	3.85299	-2.08081	2.69948	0.0121163	0.455686
RNF217	1.76014	0.469757	2.69888	0.0121332	0.455686
ADAMTS6	1.2385	0.944133	2.69698	0.0121868	0.455686
ANXA2	0.719279	9.91518	2.69348	0.0122866	0.455686
FUT8	1.25193	3.72069	2.6894	0.0124037	0.455686
PRKD3	0.880726	4.63477	2.68859	0.0124271	0.455686
LCN2	2.95737	4.9786	2.68805	0.0124428	0.455686
PSMD7	0.493473	6.58774	2.68785	0.0124485	0.455686
GPAT2	1.92791	0.684598	2.67933	0.0126973	0.455686
APCDD1L	3.84567	-1.21247	2.6778	0.0127426	0.455686
PPFIA4	1.87756	0.0103419	2.67614	0.0127919	0.455686
VCAN	1.77216	7.11996	2.67131	0.0129359	0.455686
BID	1.00424	4.97248	2.67124	0.012938	0.455686
CKAP2	0.895225	3.81342	2.66973	0.0129833	0.455686
SNHG12	0.717872	3.75263	2.66914	0.0130011	0.455686
TDRD9	1.81476	-1.98838	2.66906	0.0130037	0.455686
GPR172A	0.740751	6.15006	2.66861	0.0130173	0.455686
CXCR1	2.25163	-1.60471	2.66857	0.0130183	0.455686
EPHB2	2.26166	4.23174	2.66478	0.0131333	0.455686
CORO2B	1.78382	2.14643	2.66359	0.0131695	0.455686
RCC1	0.67465	4.45131	2.66356	0.0131705	0.455686
HMGA2	2.75902	0.900472	2.66337	0.0131761	0.455686
SLCO4A1	2.12312	2.22785	2.66218	0.0132127	0.455686
APOL1	1.28604	6.91646	2.66188	0.0132219	0.455686
MORF4L2	0.420975	7.63378	2.66179	0.0132245	0.455686
PDK1	1.21082	3.27531	2.66111	0.0132455	0.455686
FAM40B	1.8056	0.171955	2.65642	0.01339	0.45746
CLIC6	2.13889	2.41377	2.65206	0.0135256	0.45746
PYGL	1.70987	4.433	2.65154	0.0135421	0.45746
S100A9	1.98369	3.27869	2.65078	0.0135658	0.45746
FAM72B	1.25619	1.83755	2.64645	0.0137023	0.45746
TCN1	3.47224	0.646283	2.6456	0.0137293	0.45746
AKT1	0.488869	7.00117	2.644	0.0137801	0.45746
FAM83E	2.91336	-0.247204	2.64153	0.0138588	0.45746
TBX18	2.3514	-1.16131	2.64023	0.0139005	0.45746
ZNF267	0.559411	3.74772	2.64008	0.0139052	0.45746
NFIL3	0.912144	5.25654	2.63981	0.013914	0.45746
BDNF	2.05502	-0.679809	2.63779	0.0139791	0.45746
MEFV	1.16002	-1.31569	2.63744	0.0139904	0.45746
P4HA3	1.11977	1.44773	2.63408	0.0140992	0.45746
BET1	0.613811	4.74251	2.63285	0.0141391	0.45746
LMNB2	0.772442	6.15047	2.63212	0.0141631	0.45746
ISG15	0.928745	4.82362	2.63173	0.0141757	0.45746
RHBDL2	2.07449	1.21221	2.63041	0.0142189	0.457712
HPRT1	0.67394	4.54721	2.62663	0.0143436	0.457712
NEGR1	2.24169	-0.0633681	2.6255	0.0143807	0.457712
STEAP1	1.73254	2.38002	2.61327	0.0147912	0.461311
DVL1	0.544039	5.91333	2.61197	0.0148355	0.461311
SLC20A1	0.923121	5.77776	2.61008	0.0149001	0.461311
ING1	0.531678	3.8968	2.60962	0.0149158	0.461311
MME	2.5512	0.949967	2.60887	0.0149414	0.461311
GTF3A	0.671021	6.18175	2.60826	0.0149624	0.461311
AK3L1	1.48604	2.57148	2.6072	0.0149992	0.461311
BASP1	1.34805	3.51131	2.60675	0.0150146	0.461311
GOPC	0.651627	4.88593	2.6062	0.0150334	0.461311
GPR1	2.16993	-1.913	2.60415	0.0151044	0.461563
C6orf115	1.18401	3.59399	2.60171	0.0151894	0.461563
LEPREL2	1.39741	3.81251	2.60075	0.0152227	0.461675
AHSA1	0.544996	6.27389	2.59802	0.0153184	0.462338
FABP5	1.77706	0.767479	2.5976	0.0153333	0.462338
TMEM181	0.616726	5.68403	2.59612	0.0153853	0.463012
ANXA1	1.63575	5.60103	2.5924	0.0155169	0.46518
GNG10	0.773854	4.24973	2.59023	0.0155946	0.466612
LMAN1	0.678002	7.31455	2.58459	0.0157972	0.469475
GNL3	0.440165	5.98837	2.58312	0.0158502	0.469475
WIF1	3.48946	-0.814908	2.58252	0.0158719	0.469475
RNF145	0.766045	5.74442	2.57683	0.0160801	0.472538
PTGS2	2.16915	1.9128	2.5756	0.0161254	0.472538
CENPJ	0.814553	2.7192	2.57109	0.0162924	0.476536
PAM	1.31583	6.12232	2.5682	0.0164001	0.47829
WNT5A	1.47107	2.88509	2.56784	0.0164136	0.47829
DHDDS	0.448159	4.68166	2.56266	0.0166089	0.478839
CXCR2	2.07665	-1.10516	2.56093	0.0166745	0.478839
TOMM34	0.781494	5.47806	2.55895	0.0167498	0.478839
SPINK1	2.78066	4.91704	2.55867	0.0167607	0.478839
MGC42105	1.72803	-2.00874	2.55766	0.0167993	0.478839
EFNB2	1.14802	5.01751	2.55432	0.0169274	0.478839
GALNS	0.657809	4.5147	2.5482	0.0171651	0.478839
NKD1	2.07889	0.575344	2.54812	0.0171682	0.478839
MICALCL	1.55654	-0.769258	2.5467	0.0172237	0.479532
NUDT15	0.693764	4.08993	2.5455	0.0172709	0.47999
USP48	0.383257	5.283	2.54143	0.0174314	0.482393
TBL2	0.367734	5.76661	2.54005	0.0174861	0.482393
CHPF	0.703083	7.53376	2.53993	0.017491	0.482393
BNIP3L	0.645396	5.99668	2.53925	0.0175179	0.482393
MALL	1.74193	4.71411	2.5383	0.0175557	0.482393
GCNT1	1.73535	1.49851	2.53666	0.0176211	0.482393
SOCS3	1.07693	5.8702	2.53586	0.0176535	0.482393
FPR2	1.5972	-1.40528	2.53529	0.0176761	0.482393
MYO16	1.66455	-0.614138	2.53447	0.017709	0.482393
COL6A3	1.36728	7.99162	2.53323	0.0177589	0.482393
SLC38A5	2.22953	0.988665	2.53207	0.0178057	0.482826
SETD3	0.510478	5.55898	2.52959	0.0179062	0.483019
CABYR	1.6223	0.75297	2.52739	0.0179958	0.483019
ALDOA	0.844167	9.9206	2.52733	0.0179984	0.483019
NAMPT	0.898785	6.72063	2.52318	0.0181686	0.483325
CPSF2	0.506467	5.38804	2.52147	0.0182391	0.483325
UBE2D1	0.429684	4.29412	2.5195	0.0183206	0.483325
BEST3	2.36142	-1.41387	2.51798	0.0183837	0.483325
E2F4	0.476714	5.97336	2.51672	0.0184362	0.483325
GPR161	1.23649	1.8237	2.51483	0.0185152	0.483325
UGGT2	0.614894	4.23726	2.51482	0.0185156	0.483325
FAM18B	0.631892	4.785	2.51334	0.0185778	0.483325
TMEM206	0.632909	3.11941	2.51228	0.0186227	0.483325
METTL11A	0.776336	4.33025	2.51102	0.0186755	0.483325
ODZ3	2.46668	-1.01023	2.51036	0.0187033	0.483325
MLF1	1.64722	2.9284	2.50614	0.018883	0.483325
FRMD5	2.34145	-0.114786	2.50592	0.0188923	0.483325
DNAJA1	0.692216	6.68982	2.50462	0.0189479	0.483325
ZNF598	0.405518	5.45603	2.50437	0.0189584	0.483325
CDH11	1.70616	4.45889	2.50356	0.0189932	0.483325
TXNRD1	1.11051	6.88274	2.5034	0.0189999	0.483325
GRAMD1A	0.867849	6.72397	2.50326	0.0190059	0.483325
IARS	0.681209	6.60605	2.50161	0.019077	0.483325
P4HA2	0.81814	5.68981	2.50043	0.019128	0.483325
GJA1	1.72736	5.04189	2.50004	0.0191447	0.483325
ARPC1B	0.752739	7.85171	2.49981	0.0191548	0.483325
STEAP2	1.62916	2.69188	2.49686	0.0192828	0.483753
SEMA3B	1.5569	4.71246	2.49585	0.0193268	0.483753
EPSTI1	1.26376	2.68451	2.49336	0.0194356	0.483753
SLC25A12	1.38298	2.8224	2.48953	0.0196038	0.483753
KIAA1841	0.771798	3.32731	2.48853	0.0196484	0.483753
ATP2B1	0.951151	4.96619	2.4877	0.0196849	0.483753
DNAJC3	0.567494	6.67109	2.48731	0.0197021	0.483753
PCID2	0.504159	4.74712	2.48634	0.0197453	0.483753
GFPT1	0.678413	6.75818	2.48549	0.0197832	0.483753
LOC399959	1.53459	2.21895	2.48332	0.01988	0.48382
PCMT1	0.549236	5.48602	2.48318	0.0198864	0.48382
S100P	3.39975	0.53452	2.48278	0.0199045	0.48382
ACSL3	0.525423	6.17176	2.48248	0.0199178	0.48382
GSDMC	1.66133	-1.44049	2.47939	0.0200568	0.48415
ME1	1.24187	3.65027	2.47808	0.020116	0.48415
KLK10	3.80769	1.30871	2.47193	0.0203959	0.489239
OSTF1	0.629594	4.59483	2.46644	0.0206488	0.491635
KLC1	0.58532	5.73448	2.46374	0.0207743	0.493009
HPS3	0.577207	5.31004	2.46317	0.0208011	0.493009
PHLDA1	0.975957	6.45259	2.46141	0.0208831	0.493942
GALNT12	1.58622	2.95892	2.45476	0.0211967	0.494874
CKAP5	0.631848	6.33055	2.45372	0.0212461	0.495289
TYRP1	1.70716	-1.72198	2.45273	0.0212933	0.495647
FGF19	3.9736	-1.0696	2.44554	0.0216387	0.496417
SCG2	1.69957	-0.0551722	2.44412	0.0217077	0.496417
ZNF365	1.95476	0.23258	2.44285	0.0217695	0.496977
SBF1	0.600794	6.39141	2.44066	0.021876	0.496977
KRT17	3.30883	4.07067	2.43686	0.0220627	0.497782
WDFY1	0.554228	5.35299	2.4348	0.0221642	0.497782
GALNT2	0.559532	7.00991	2.43075	0.0223655	0.497782
C13orf18	1.38767	1.3125	2.43	0.0224027	0.497782
SRRM1	0.413233	5.86623	2.42853	0.0224766	0.497782
ABCC1	0.772698	6.16879	2.42757	0.0225248	0.497782
EFHA1	0.587657	5.0924	2.4269	0.0225585	0.497782
RFK	0.687572	5.00646	2.4261	0.0225987	0.497782
EIF2S1	0.508292	5.64694	2.42552	0.0226279	0.497782
COL17A1	3.45775	-0.0670188	2.4234	0.0227349	0.498414
WFDC2	2.62949	3.9701	2.42275	0.022768	0.498414
NPL	0.968643	2.57646	2.42219	0.0227964	0.498414
DARS	0.574727	6.16925	2.42028	0.0228936	0.498414
SEC24D	0.973059	5.39655	2.41931	0.0229427	0.498414
CSTF2	0.637391	3.54716	2.41764	0.0230283	0.499406
STARD4	1.08881	1.65834	2.41442	0.0231941	0.501064
LOC220594	1.75977	1.54058	2.41004	0.0234211	0.502446
CDK6	1.70521	4.78354	2.40852	0.0235002	0.502809
SEMA3C	1.86987	4.30922	2.40519	0.0236747	0.503782
DDX60L	0.764838	3.79261	2.40441	0.0237157	0.503968
F13A1	1.66858	3.4175	2.40306	0.0237867	0.50479
CXCL5	3.52996	3.03805	2.40014	0.0239416	0.507347
ANTXR2	1.28971	5.16833	2.39956	0.0239722	0.507347
CSDA	1.06188	6.96562	2.39806	0.0240524	0.508091
AGR2	4.41473	0.735934	2.39768	0.0240725	0.508091
SIX1	2.39796	-1.44148	2.39643	0.0241394	0.508295
ADAMTS14	1.59125	1.46669	2.3922	0.0243664	0.510585
PLAG1	1.88769	0.0914892	2.3901	0.0244799	0.511165
COLEC12	2.00552	0.696802	2.38659	0.0246708	0.512076
SERPINE1	1.81861	7.48426	2.38586	0.0247108	0.512076
FZD10	1.80337	0.236418	2.38379	0.0248243	0.512076
TFPI2	3.06953	3.5791	2.38344	0.0248438	0.512076
MAFG	0.742107	5.21785	2.38211	0.024917	0.512076
TTLL7	1.41473	0.127811	2.37929	0.0250727	0.512076
C11orf70	1.88386	-1.13438	2.37929	0.0250728	0.512076
PMAIP1	1.46223	2.63823	2.37845	0.025119	0.512076
DPYSL3	1.11301	5.93983	2.3784	0.0251218	0.512076
CD36	1.93947	1.79568	2.37812	0.0251377	0.512076
SLC2A5	1.77403	0.221725	2.37777	0.0251569	0.512076
SERPINB9	0.825079	4.20194	2.37595	0.025258	0.512076
PAPL	2.61047	-2.50875	2.37589	0.0252617	0.512076
CDC27	0.387006	5.68031	2.37547	0.025285	0.512076
METTL1	0.933564	4.38112	2.37474	0.0253256	0.512076
RPIA	0.617727	3.9894	2.37427	0.0253523	0.512076
CLIC4	0.916433	6.40593	2.37384	0.0253759	0.512076
RASSF10	2.47104	-2.22731	2.37201	0.0254791	0.513126
KCTD5	0.443639	5.26631	2.37	0.0255922	0.513126
TTYH3	0.917778	7.1895	2.36558	0.0258428	0.514005
FUT3	2.32327	2.93614	2.35984	0.0261717	0.518045
RABEPK	0.559937	3.93393	2.3579	0.0262837	0.518045
LAYN	1.68025	2.51617	2.35759	0.0263019	0.518045
F3	1.42539	4.26789	2.35677	0.0263494	0.518218
PPIL5	0.573312	2.62391	2.35559	0.0264175	0.51834
SEMA3A	2.03911	0.754639	2.35125	0.026671	0.518825
LPPR4	1.71574	-1.64297	2.34698	0.0269223	0.520453
SEC23A	0.753537	5.14523	2.34639	0.0269573	0.520453
C9orf167	0.853052	5.53172	2.34565	0.0270014	0.52066
TTC8	0.628243	3.6996	2.34317	0.0271487	0.522179
NCAPD2	0.55104	6.09423	2.34122	0.0272649	0.522179
TFDP1	0.610583	5.77156	2.34096	0.0272807	0.522179
MSN	0.825232	8.42259	2.33636	0.0275574	0.524651
ARID3A	1.00882	1.78251	2.33491	0.0276447	0.524651
DLK1	3.50819	-1.47923	2.33421	0.0276872	0.524813
TPI1	0.568617	8.79847	2.32977	0.027958	0.524943
CDCP1	1.18435	5.72921	2.32899	0.0280058	0.524943
KIF15	1.0974	1.59477	2.32854	0.0280332	0.524943
POMP	0.569254	6.20302	2.3269	0.0281339	0.524943
PLK3	0.809939	4.56465	2.32645	0.0281616	0.524943
MXD1	0.849228	4.23785	2.32585	0.0281985	0.524943
LPAR3	2.54089	-2.81253	2.32579	0.0282023	0.524943
COPB1	0.514433	7.15161	2.32517	0.0282407	0.524943
CNTN1	2.23965	-1.29974	2.32466	0.0282722	0.524943
GNG4	2.53107	-1.19614	2.3244	0.0282886	0.524943
DIAPH3	0.916031	2.10179	2.3238	0.0283257	0.524943
TUBB3	1.18535	5.92635	2.32292	0.0283799	0.524943
COG6	0.736485	4.14615	2.32165	0.028459	0.524943
PLTP	1.15936	4.87046	2.32102	0.0284984	0.524943
COL5A2	0.967921	6.85189	2.3209	0.0285059	0.524943
FAR1	0.945828	5.25503	2.32003	0.0285601	0.524943
ZNF703	1.43928	1.76572	2.31997	0.0285638	0.524943
NOX4	1.27306	1.47645	2.31721	0.0287362	0.525162
PRDM8	2.00296	-0.784897	2.31489	0.0288826	0.525162
ULBP2	1.53406	-0.482536	2.31472	0.0288934	0.525162
VSNL1	2.2575	-1.05956	2.31436	0.028916	0.525162
RND3	0.974453	5.52081	2.31234	0.0290436	0.526255
RECQL	0.767699	5.03295	2.30979	0.0292056	0.527768
KDELR3	0.898382	5.25232	2.30943	0.0292285	0.527768
HSPA1A	0.924427	9.01513	2.30763	0.0293434	0.528172
SMC2	0.552305	4.15091	2.30644	0.0294194	0.528295
SRM	0.548254	5.57107	2.30329	0.0296224	0.530005
SQLE	0.844838	5.11973	2.30218	0.0296941	0.530005
LGMN	0.593758	6.4952	2.30038	0.0298109	0.530005
GAN	0.878519	0.515751	2.30008	0.0298299	0.530005
FHL2	1.13767	5.22512	2.29963	0.0298592	0.530005
C16orf57	0.437347	5.81413	2.2991	0.0298935	0.530005
NIP7	0.467521	4.88599	2.29759	0.0299924	0.530005
COL13A1	1.55169	1.08879	2.29723	0.0300158	0.530005
SNPH	1.18786	1.52843	2.29561	0.0301216	0.530005
GORASP2	0.346653	6.90324	2.29415	0.0302177	0.530005
FKBP1B	1.19961	1.82744	2.29384	0.0302381	0.530005
GALNT7	1.49518	3.60304	2.29379	0.0302411	0.530005
TWF1	0.402661	6.36893	2.29344	0.0302643	0.530005
BMPR1B	2.1872	0.239082	2.29033	0.0304695	0.532926
ADAM8	1.25697	4.51911	2.28971	0.0305106	0.533048
SPATA18	1.26814	2.56419	2.28751	0.0306568	0.533812
C3orf59	0.877198	2.42842	2.28697	0.0306928	0.533843
ABCG1	0.781447	4.21459	2.28306	0.0309541	0.535182
MARK3	0.458085	5.58359	2.28067	0.0311147	0.535182
CPXM1	1.1692	2.68982	2.27943	0.0311989	0.535182
ACTR2	0.486962	7.92923	2.27918	0.0312156	0.535182
NUP188	0.58425	5.32006	2.27871	0.0312474	0.535182
PLXNA3	0.738849	5.67018	2.27819	0.0312829	0.535182
FGFR1OP2	0.404381	4.3062	2.27761	0.031322	0.535182
NOL8	0.443328	4.74253	2.27715	0.0313532	0.535182
TNFSF4	1.26258	1.63574	2.2764	0.0314045	0.535182
TMEM214	0.441214	7.01784	2.27606	0.0314273	0.535182
ETV5	0.734553	4.8508	2.2756	0.0314589	0.535182
PEG10	2.43953	2.61459	2.27468	0.0315213	0.535182
VWA1	0.591876	6.79236	2.27402	0.0315668	0.535182
SNTB2	0.566449	4.90887	2.27276	0.0316527	0.535182
CTSL1	0.657756	6.65857	2.27266	0.0316598	0.535182
RAB23	0.817329	3.21043	2.27076	0.03179	0.535182
PSAT1	2.05025	3.01987	2.26982	0.0318548	0.535182
SLC39A10	0.629881	5.00726	2.2696	0.0318702	0.535182
IER5L	0.993424	4.70462	2.26949	0.0318776	0.535182
NUP62CL	1.20322	0.680566	2.2679	0.0319875	0.535182
SLC7A6OS	0.754851	2.93426	2.26741	0.0320212	0.535182
INVS	0.481218	3.16382	2.26718	0.0320376	0.535182
PYCR1	1.10152	5.47563	2.26182	0.0324108	0.536713
GTPBP4	0.453552	5.84955	2.25895	0.0326125	0.536713
GPR115	2.3827	0.489899	2.25861	0.0326363	0.536713
LPAR1	1.87566	1.92388	2.25848	0.0326458	0.536713
XYLT1	1.37561	3.0976	2.2583	0.032658	0.536713
BICD2	0.538397	5.19497	2.25749	0.0327156	0.536713
DLG4	0.865694	3.15311	2.25594	0.0328251	0.536713
MUC12	1.67502	-1.16083	2.25403	0.0329606	0.536713
DIO2	1.99728	-0.695631	2.25385	0.0329736	0.536713
STXBP5	0.979049	3.84055	2.25201	0.0331041	0.536713
C6orf138	1.55127	-0.621964	2.25144	0.0331449	0.536713
CALB2	2.50346	1.94497	2.25087	0.0331855	0.536713
STK24	0.517725	7.22371	2.2502	0.0332341	0.536713
GPR109A	1.68725	-0.824707	2.24872	0.03334	0.536713
CCT2	0.764017	7.3829	2.24849	0.0333565	0.536713
CTU2	0.557633	3.85248	2.24751	0.0334272	0.536713
TUBA1B	0.536575	9.17099	2.24602	0.0335345	0.536713
SNAPC1	0.698948	3.11318	2.24345	0.0337207	0.536713
TPM2	0.959364	6.85775	2.24239	0.0337974	0.536713
SLC39A13	0.547714	5.82077	2.2421	0.0338186	0.536713
COG3	0.537795	5.09864	2.24195	0.0338299	0.536713
KITLG	1.21483	3.08723	2.241	0.033899	0.536713
STC2	1.03694	3.45985	2.24005	0.0339679	0.536713
ARG2	0.803682	2.26428	2.23909	0.0340385	0.536713
ERI1	0.446989	3.65887	2.23619	0.0342514	0.536713
NF2	0.446705	5.71366	2.23601	0.0342647	0.536713
TWSG1	0.659274	4.64648	2.23418	0.0343998	0.536713
CGB7	1.59042	-2.05492	2.23416	0.0344007	0.536713
NT5DC2	0.78054	5.30409	2.23262	0.0345145	0.53747
SIGLEC12	1.74694	-1.01375	2.23056	0.0346682	0.537912
GPR109B	1.72391	-1.56877	2.23052	0.0346711	0.537912
ATXN7L3	0.374973	6.20138	2.23039	0.0346807	0.537912
SGK1	0.807917	5.6914	2.22832	0.0348351	0.538296
CSF3R	1.24524	2.70766	2.22821	0.0348433	0.538296
AURKA	0.848502	3.44981	2.22639	0.0349795	0.538982
NRBF2	0.406575	4.36086	2.22547	0.0350485	0.538982
NR4A1	1.25134	5.78214	2.22486	0.0350947	0.538982
SGCE	1.0749	3.98989	2.22408	0.0351528	0.539344
MANF	0.613653	6.16757	2.22264	0.0352618	0.539601
PCSK7	0.496007	5.1462	2.22196	0.0353131	0.539601
HARBI1	0.644876	1.39335	2.22117	0.0353734	0.539601
FAM48A	0.456071	5.1016	2.22111	0.0353775	0.539601
ACTR3	0.497632	7.54418	2.22022	0.035445	0.539601
RAI14	0.804896	5.51467	2.21998	0.0354635	0.539601
TMPRSS4	3.2697	0.964757	2.21913	0.0355282	0.5398
TMEM154	1.6993	1.05552	2.2168	0.0357058	0.541445
CDH3	2.1207	1.5575	2.21634	0.0357406	0.541448
ARL6IP6	0.64462	3.828	2.2145	0.0358823	0.542415
ADAM9	0.756356	7.43455	2.21402	0.0359189	0.542415
SCN1B	1.03488	3.05908	2.21371	0.0359424	0.542415
TRIP10	0.53823	6.51062	2.2137	0.0359433	0.542415
WNT7A	2.65989	-1.73267	2.21144	0.0361175	0.542709
C6orf97	1.32113	-0.291983	2.21108	0.0361453	0.542709
VTA1	0.449647	5.03154	2.21095	0.0361555	0.542709
PON2	0.573712	7.08243	2.21074	0.0361713	0.542709
ANLN	1.21467	4.0731	2.20157	0.036887	0.545456
PPP3R1	0.327194	6.00088	2.20141	0.0369	0.545456
PLCB3	0.415803	5.58318	2.20129	0.0369094	0.545456
ZNF503	0.82007	3.29615	2.19838	0.0371389	0.547755
PDE10A	1.51625	2.0751	2.19776	0.0371882	0.547766
GDE1	0.462326	5.91208	2.19712	0.0372389	0.547766
CDC42EP2	1.07171	2.89221	2.19586	0.037339	0.547766
MDM2	0.909989	6.81567	2.19572	0.0373501	0.547766
TGFB1	1.04258	6.38127	2.19349	0.0375278	0.549361
CBR3	1.11914	0.843329	2.19228	0.0376247	0.549361
GAPDH	0.544242	11.4419	2.19141	0.037695	0.549361
C7orf43	0.511395	4.12798	2.19105	0.0377234	0.549361
MFSD2A	1.83304	1.45203	2.18867	0.037915	0.550413
ALDH3B1	1.37658	5.1988	2.18861	0.0379203	0.550413
SUGT1	0.434507	4.92688	2.18771	0.0379928	0.550413
NUP37	0.470475	3.75109	2.18737	0.0380203	0.550413
YWHAB	0.378173	8.35344	2.18569	0.0381565	0.550413
PPP1R3G	1.26672	-0.404992	2.18564	0.0381605	0.550413
COL12A1	1.26771	5.59076	2.18434	0.0382664	0.550413
CXCL3	1.64926	1.11825	2.18318	0.0383605	0.550413
SLC38A6	0.527452	2.56196	2.18087	0.0385495	0.550413
SPAST	0.463836	4.38501	2.18051	0.0385785	0.550413
CDC25A	0.889955	1.15478	2.18023	0.038602	0.550413
IGF2BP3	1.78781	1.97641	2.17963	0.0386511	0.550413
C13orf31	0.603749	3.20032	2.17942	0.0386682	0.550413
PUSL1	0.604674	3.14321	2.17942	0.0386686	0.550413
ATAD3A	0.597434	4.79167	2.17908	0.0386965	0.550413
SPIN4	0.917059	2.48715	2.17907	0.0386969	0.550413
YWHAG	0.394373	7.69712	2.17868	0.0387287	0.550413
TPBG	0.965433	4.63513	2.17692	0.0388741	0.55066
ETHE1	0.53871	4.53476	2.17676	0.0388871	0.55066
FN1	1.4252	11.9252	2.17497	0.0390349	0.551253
STK38L	0.899671	5.3841	2.1724	0.0392487	0.553489
MAP3K5	1.02104	3.32682	2.17221	0.0392641	0.553489
PSMD14	0.420841	5.85914	2.17123	0.0393459	0.554143
LPCAT4	0.747027	5.08473	2.1695	0.0394906	0.554664
KLHL21	0.801864	4.77394	2.16723	0.0396814	0.554664
GABPB1	0.336091	4.18607	2.16664	0.0397304	0.554664
SFRP2	2.98766	1.68924	2.16478	0.0398877	0.554664
CTNNAL1	0.968933	4.21136	2.16417	0.039939	0.554664
HDAC2	0.521782	6.26763	2.16407	0.0399478	0.554664
HYOU1	0.489323	7.85881	2.16383	0.0399682	0.554664
FAM131B	1.41367	-0.83845	2.16269	0.0400643	0.554755
FAM54A	0.906742	0.599594	2.16087	0.0402185	0.555602
SUSD1	0.803996	3.14714	2.16071	0.0402322	0.555602
TARS	0.471602	6.84322	2.15733	0.0405215	0.557265
KRAS	0.393144	5.60401	2.15605	0.0406311	0.557265
DNAJC12	1.37734	1.97887	2.15572	0.0406594	0.557265
RGMB	0.681094	3.97513	2.15488	0.0407314	0.557265
XRCC3	0.589895	3.49833	2.1534	0.0408593	0.557265
AKR1B1	0.789346	5.85572	2.15317	0.0408784	0.557265
PYGB	0.654354	7.96631	2.15233	0.0409519	0.557652
PSME3	0.282562	6.86865	2.15098	0.0410682	0.558749
ARPC2	0.448688	7.81005	2.14855	0.0412796	0.56005
TBC1D8B	0.708133	3.57279	2.14639	0.0414679	0.560978
TRNT1	0.521811	3.40104	2.14617	0.041487	0.560978
USP15	0.379066	5.22629	2.14601	0.041501	0.560978
LIMK1	0.574608	5.53685	2.14466	0.0416199	0.560978
PLIN3	0.62392	6.74818	2.14457	0.0416271	0.560978
TECPR1	0.745894	3.68283	2.14106	0.0419366	0.563398
JMJD6	0.381428	5.00863	2.14071	0.0419677	0.563398
ZNF280C	0.682253	1.67221	2.14025	0.0420078	0.563398
TNPO1	0.354604	6.50022	2.14008	0.0420231	0.563398
AKAP11	0.565725	5.61813	2.13797	0.0422101	0.564935
EIF2S2	0.398341	6.67235	2.1375	0.0422523	0.565016
HABP4	0.703267	4.15078	2.13659	0.0423328	0.565239
OAT	1.08494	4.56002	2.13647	0.0423434	0.565239
ZNF331	0.563354	3.74432	2.13584	0.0424	0.565239
ENTPD7	0.585333	3.84318	2.13412	0.0425534	0.565239
CCDC90B	0.411413	4.90561	2.13244	0.0427037	0.565239
GOLGA2	0.436531	6.52814	2.13244	0.0427038	0.565239
ARNTL2	1.15987	3.23434	2.13101	0.0428331	0.565239
EFR3B	1.11524	0.325755	2.13045	0.0428831	0.565239
INPP4B	1.64594	2.45356	2.13045	0.0428835	0.565239
CCDC122	0.69835	1.56556	2.12387	0.0434798	0.568294
MED15	0.398108	7.02535	2.122	0.0436504	0.568583
LIG3	0.520682	4.57649	2.12194	0.0436562	0.568583
CATSPERB	1.18904	0.302169	2.12164	0.0436839	0.568583
ADSSL1	1.16897	1.72941	2.12028	0.0438084	0.569306
BTBD10	0.566179	4.88092	2.11966	0.0438651	0.569306
ECM1	0.784843	4.56874	2.11898	0.0439279	0.569385
RALA	0.392567	5.95086	2.11715	0.0440968	0.570628
SCUBE3	1.95887	-0.978848	2.11637	0.0441692	0.570705
IFITM1	1.06263	5.53611	2.11435	0.0443558	0.570705
ITGA2	1.50811	5.57034	2.11234	0.0445431	0.570705
TNC	1.49557	6.5016	2.10973	0.0447867	0.570705
CST4	2.30926	-2.06427	2.10947	0.0448118	0.570705
PKP1	2.26224	1.52023	2.10937	0.0448205	0.570705
CUL4A	0.439731	6.28264	2.10933	0.0448244	0.570705
C8orf4	1.14153	6.24485	2.10863	0.0448901	0.570705
C14orf118	0.748176	2.4825	2.10822	0.0449285	0.570705
MFAP5	2.27471	-1.35777	2.10822	0.0449285	0.570705
WIPI1	0.698251	5.09648	2.10669	0.0450724	0.570705
GNA15	1.37072	2.20748	2.1065	0.0450904	0.570705
STRAP	0.390187	6.74237	2.10495	0.0452372	0.570705
UBA2	0.421627	6.53272	2.10437	0.0452921	0.570705
GLA	0.517345	4.57648	2.10314	0.0454082	0.570705
DYNLT3	0.579416	5.147	2.10252	0.0454675	0.570705
PEX10	0.421494	4.20439	2.10049	0.0456601	0.570705
ZUFSP	0.567224	2.45718	2.09912	0.0457906	0.570705
VAPA	0.3221	7.16913	2.09876	0.0458251	0.570705
RASGRF1	1.41188	-0.205442	2.09842	0.0458581	0.570705
KDELR2	0.439733	8.02633	2.09832	0.0458678	0.570705
NADSYN1	0.545686	5.91291	2.09817	0.0458818	0.570705
CHST11	1.03284	2.60783	2.09721	0.0459734	0.570705
TMEM158	1.49158	2.00128	2.09558	0.0461304	0.570705
ACTL6A	0.495679	5.46474	2.09546	0.0461415	0.570705
ALDH3A1	2.31829	0.74856	2.09413	0.0462704	0.570705
SSB	0.305736	6.63068	2.09324	0.0463559	0.570705
ICMT	0.407136	6.2518	2.09234	0.0464428	0.570705
CELSR1	0.78401	5.76148	2.09213	0.0464632	0.570705
NRP2	1.04	4.69388	2.0916	0.0465143	0.570705
DACH1	1.21855	0.184125	2.09091	0.0465818	0.570742
MMP11	1.39329	6.74043	2.09004	0.0466658	0.57077
FGF2	1.38064	1.68007	2.08503	0.0471556	0.574946
TUBA4A	1.00619	6.14363	2.08466	0.0471913	0.574946
NTS	3.27736	-0.231722	2.08406	0.0472507	0.574955
PLEKHA2	0.513694	5.01024	2.0827	0.0473847	0.575187
PAICS	0.500437	6.72276	2.08149	0.0475033	0.575538
RAB6A	0.412443	7.04826	2.08078	0.0475742	0.575538
PADI1	2.3894	-0.72694	2.07998	0.0476534	0.575538
C11orf63	0.94333	2.1542	2.07958	0.0476924	0.575538
PRR11	1.48868	0.850358	2.07883	0.047767	0.575538
LRP4	1.38222	0.58725	2.07828	0.0478211	0.575538
FAM72A	1.14842	-0.576154	2.07782	0.0478673	0.575538
NUDCD1	0.499155	4.19472	2.07749	0.0479001	0.575538
FLJ22536	1.32766	0.14701	2.07388	0.0482605	0.576223
IRAK4	0.376727	4.34167	2.07356	0.0482922	0.576223
MMP17	1.06689	-0.118156	2.07287	0.0483611	0.576605
SDS	1.23227	2.73602	2.0713	0.0485193	0.577208
UAP1	0.630609	5.48179	2.07061	0.0485889	0.577208
SURF4	0.545717	8.11258	2.07021	0.0486294	0.577208
KLHDC7B	1.48112	0.532457	2.07017	0.0486334	0.577208
SAMD9	0.950388	4.0227	2.06708	0.0489453	0.57871
NDE1	0.558597	4.23259	2.06602	0.0490528	0.579543
USP14	0.39172	5.85747	2.06305	0.0493555	0.58136
NPHP4	0.428048	3.582	2.062	0.0494629	0.581722
MTRF1L	0.474853	3.44207	2.06186	0.0494772	0.581722
KRT6B	3.64865	1.76707	2.05949	0.0497202	0.582552
BCL6	0.664118	5.05936	2.05867	0.0498054	0.582552
TRPM2	1.00231	2.34602	2.05843	0.0498297	0.582552
MPHOSPH8	0.579812	4.71154	2.05498	0.0501865	0.583739
TFRC	0.74144	6.59601	2.05483	0.0502021	0.583739
TFE3	0.341769	6.25639	2.05474	0.050211	0.583739
RPL36A	0.788703	1.78968	2.05285	0.0504075	0.584212
MTRR	0.436289	4.64826	2.05197	0.0504996	0.584212
AGTRAP	0.611927	5.28127	2.05155	0.0505434	0.584212
KIAA0284	0.608587	6.19591	2.05091	0.05061	0.584212
RTL1	2.23209	-2.56881	2.05083	0.0506178	0.584212
CA12	2.18395	2.62602	2.05017	0.050687	0.584212
PPP2R5C	0.445688	6.16801	2.05016	0.0506882	0.584212
TMX1	0.499678	5.25458	2.04721	0.0509978	0.584212
HOXD9	1.7175	-1.15062	2.04525	0.0512041	0.584212
NELF	0.553014	5.57062	2.04442	0.0512916	0.584212
POLR1A	0.515646	4.80043	2.04422	0.0513129	0.584212
TRIM16	0.883313	4.7802	2.0437	0.0513683	0.584212
DNAJC10	0.504866	7.19995	2.04336	0.0514041	0.584212
PPIL4	0.514707	4.23017	2.04307	0.0514344	0.584212
FAM122B	0.408809	5.13037	2.04298	0.0514439	0.584212
TRABD	0.51768	5.84327	2.04141	0.0516105	0.584212
AP1S3	0.754707	3.45197	2.04106	0.0516475	0.584212
NTNG2	1.02723	-0.273273	2.04103	0.0516511	0.584212
PAPD5	0.455368	4.02366	2.0407	0.0516861	0.584212
DIS3	0.54548	5.04314	2.03992	0.0517698	0.584212
PCDHGB2	1.82432	1.35124	2.03912	0.0518547	0.584212
SMURF2	0.697065	4.33844	2.03889	0.0518793	0.584212
IPO5	0.40969	7.33915	2.03835	0.0519364	0.584357
VASP	0.426097	7.53502	2.03662	0.0521225	0.584357
ACTB	0.373559	12.2198	2.03577	0.0522135	0.584357
STC1	1.25062	4.21823	2.03538	0.0522551	0.584357
VRK1	0.518428	2.99447	2.03529	0.0522654	0.584357
HNRNPR	0.319703	6.72653	2.03342	0.0524661	0.584357
FAM120AOS	0.438891	4.97524	2.03298	0.0525135	0.584357
ZNF813	1.39451	0.535994	2.03251	0.0525641	0.584357
SAP30	0.989713	1.80501	2.03246	0.0525699	0.584357
NPC1	0.636458	5.86074	2.03193	0.0526273	0.584357
CATSPER1	1.81203	-1.87536	2.03145	0.0526787	0.584357
DKK1	3.02877	2.04088	2.02921	0.0529224	0.584357
CEP78	0.534315	2.79664	2.02846	0.0530039	0.584357
AP3S1	0.492665	5.3872	2.02796	0.0530584	0.584357
B3GNT5	0.766894	4.38392	2.0276	0.0530973	0.584357
TBK1	0.401451	4.94064	2.02703	0.053159	0.584357
THBS1	1.24033	7.91537	2.02696	0.0531666	0.584357
FAM98A	0.459248	5.1662	2.02694	0.0531692	0.584357
ISM1	1.20445	2.06838	2.02655	0.0532113	0.584357
SLC46A3	0.886035	3.56398	2.02586	0.0532871	0.584357
ZDHHC20	1.58712	1.67854	2.02485	0.0533972	0.584357
PHF13	0.445866	4.36626	2.0248	0.0534027	0.584357
FBXO5	0.732582	2.26005	2.02412	0.0534774	0.584357
NUMBL	0.596091	4.31515	2.0237	0.0535233	0.584357
SLC35A2	0.368063	5.91001	2.02364	0.0535304	0.584357
NUP93	0.475754	5.36259	2.02295	0.0536058	0.584357
SFN	1.20712	5.55675	2.02224	0.0536843	0.584362
NKX3-1	0.920283	1.00593	2.02186	0.0537259	0.584362
POSTN	1.43693	6.2298	2.01961	0.0539745	0.584842
ST6GALNAC4	0.656216	3.83436	2.01956	0.0539803	0.584842
SRPK1	0.397106	5.87457	2.01905	0.0540358	0.584842
TSPAN13	1.34617	4.63639	2.01875	0.0540695	0.584842
CD109	1.2516	3.16474	2.01685	0.0542802	0.585469
SEC13	0.431925	6.29015	2.01643	0.0543267	0.585469
CTHRC1	1.15876	4.79258	2.01539	0.0544428	0.585469
RASA1	0.594166	5.41338	2.01535	0.0544475	0.585469
KIAA1949	0.600421	6.45016	2.01522	0.0544613	0.585469
AMZ1	1.20012	-1.75654	2.01519	0.0544649	0.585469
KIAA0100	0.460464	7.33415	2.01364	0.054638	0.586523
BIRC2	0.4522	6.09632	2.01182	0.0548414	0.58669
ENC1	0.947144	5.86768	2.01064	0.0549743	0.587709
LEPRE1	0.458147	5.17914	2.01001	0.0550447	0.587829
PAPOLA	0.410035	7.20996	2.00954	0.0550983	0.587829
CCNB1	0.796359	4.46765	2.00877	0.0551848	0.588349
MRC2	0.81452	5.85185	2.0066	0.0554305	0.58936
NUFIP1	0.4725	2.99035	2.00623	0.055472	0.589399
IBSP	2.4199	-0.171741	2.00534	0.0555732	0.589731
TUBB2C	0.678579	7.46165	2.00454	0.0556636	0.589731
RASA3	0.856569	4.41167	2.00375	0.0557538	0.589986
LOC643837	0.492907	1.88559	2.00211	0.0559405	0.590349
FAM129B	0.738475	8.18008	1.99988	0.0561958	0.590349
CCRL1	0.940124	-0.540356	1.99953	0.0562352	0.590349
CEP55	0.984422	3.3673	1.99948	0.0562417	0.590349
CMTM6	0.676013	6.38262	1.99766	0.05645	0.590397
PDS5B	0.390862	4.96774	1.99727	0.0564954	0.590397
AARS	0.500674	7.51751	1.99593	0.0566492	0.590397
BAZ1A	0.605649	5.22446	1.99439	0.0568272	0.590935
MON1B	0.356672	5.22837	1.99283	0.0570087	0.591363
SLC26A2	0.77362	4.5566	1.9926	0.0570351	0.591363
CDKN2D	0.871728	2.86803	1.99218	0.0570842	0.591363
SFT2D1	0.67172	3.90319	1.99204	0.0571006	0.591363
ST6GALNAC5	1.80121	-1.03922	1.99075	0.0572505	0.592031
WARS	0.697729	6.44098	1.99003	0.0573346	0.592031
PNMA1	0.590059	5.34254	1.98981	0.0573596	0.592031
HMOX1	0.92738	4.96559	1.9895	0.0573962	0.592031
SUCLA2	0.573062	4.78958	1.98732	0.0576515	0.592396
BAG5	0.391276	5.46518	1.98554	0.0578599	0.592396
OSTM1	0.563508	4.35194	1.98406	0.0580346	0.592396
ARHGAP23	0.868358	4.62662	1.98404	0.058036	0.592396
PLEK2	1.02115	3.78125	1.98379	0.0580665	0.592396
FAM92A1	0.868036	2.17126	1.98378	0.0580672	0.592396
CD68	0.906207	6.44297	1.98375	0.0580707	0.592396
ROD1	0.428224	6.83113	1.9833	0.0581243	0.592396
EIF4G3	0.432124	5.84454	1.98315	0.058141	0.592396
NEDD1	0.411732	4.20186	1.98215	0.0582595	0.592396
SLC25A37	0.645194	4.28764	1.98143	0.0583454	0.592396
GPR97	0.99909	0.566194	1.98067	0.0584344	0.592396
PSMD2	0.467378	7.62961	1.97824	0.0587235	0.592396
TC2N	0.757964	5.47879	1.97783	0.0587723	0.592396
SKA3	0.934819	1.93059	1.9768	0.0588959	0.592396
PDE4B	1.22847	2.75154	1.97679	0.0588963	0.592396
IRS1	0.823646	5.00498	1.9765	0.0589312	0.592396
STRA6	2.3605	1.58376	1.97637	0.0589475	0.592396
CRIP1	1.0719	5.97769	1.97549	0.0590518	0.592396
WNT2	1.66164	-0.723613	1.975	0.0591105	0.592396
NADK	0.432137	5.54647	1.97386	0.0592477	0.592396
CCRN4L	0.691858	2.0245	1.97381	0.0592539	0.592396
SLC25A22	0.658936	4.87533	1.97345	0.0592973	0.592396
AGPAT4	0.916409	2.92405	1.97343	0.0592991	0.592396
PTP4A2	0.449384	6.05672	1.97342	0.0593007	0.592396
SLC39A8	0.722167	3.35551	1.97274	0.0593824	0.592396
C12orf66	0.655374	2.50804	1.97197	0.0594749	0.592396
INPPL1	0.304938	6.8399	1.97149	0.0595325	0.592396
SYK	0.821929	5.06334	1.97107	0.0595835	0.592396
AGTPBP1	0.647189	3.54154	1.97095	0.059598	0.592396
NHS	1.02742	1.91308	1.97072	0.059626	0.592396
PHKA1	1.65759	2.39106	1.9707	0.0596284	0.592396
SHCBP1	0.831968	2.74711	1.97041	0.0596632	0.592396
HAL	1.96439	-0.18582	1.96997	0.0597161	0.592396
SH3PXD2A	0.590408	6.08084	1.96888	0.0598476	0.592396
OLFML2B	0.843204	3.90636	1.96845	0.0599004	0.592396
SNX19	0.410035	6.18802	1.96814	0.0599372	0.592396
CDK8	1.07889	2.54715	1.96812	0.0599407	0.592396
DNAJC15	1.10869	4.53408	1.96758	0.0600057	0.592396
SMS	0.445997	6.12258	1.96734	0.0600344	0.592396
ZDHHC2	1.1131	3.81761	1.96671	0.0601109	0.592396
PPP2R2C	2.73493	2.36491	1.96531	0.0602812	0.592396
BRCA2	1.14377	1.6537	1.96443	0.0603895	0.592396
C4orf31	2.21732	-0.744003	1.96437	0.0603963	0.592396
TALDO1	0.669444	7.24537	1.96284	0.060584	0.592396
LRP8	1.52684	1.90537	1.96255	0.0606192	0.592396
LYZ	1.34037	7.26054	1.96251	0.0606234	0.592396
C19orf26	1.06404	-0.660869	1.96109	0.0607987	0.592396
TTK	1.04795	1.83238	1.96096	0.060814	0.592396
FABP3	0.836049	1.33122	1.95996	0.0609373	0.592396
RRP9	0.444311	4.22024	1.95968	0.0609717	0.592396
SGOL2	0.739431	2.389	1.95855	0.0611112	0.592396
USP54	0.607736	4.11819	1.95842	0.0611263	0.592396
MARCO	2.09629	0.667725	1.95833	0.0611374	0.592396
SMARCA1	0.68809	5.34208	1.95826	0.0611467	0.592396
FOSL2	0.73168	6.28673	1.95822	0.061151	0.592396
SLC44A4	2.8597	1.3071	1.95801	0.061177	0.592396
UBE2S	0.689869	3.95785	1.95763	0.0612246	0.592396
CEP72	0.639388	2.82606	1.9573	0.0612656	0.592396
UBQLN1	0.440544	6.76528	1.95729	0.0612668	0.592396
HN1	0.671944	6.05625	1.95714	0.0612847	0.592396
MURC	0.781547	-0.839777	1.95689	0.061316	0.592396
ZMAT3	0.893245	2.35037	1.95632	0.0613866	0.592396
ACPP	1.28527	-0.767691	1.9556	0.0614759	0.592396
CDK11A	0.480421	4.50888	1.95275	0.0618298	0.592396
COL1A2	0.994175	9.93891	1.95193	0.0619317	0.592396
COX4NB	0.443783	4.65784	1.95161	0.0619724	0.592396
ERLEC1	0.331203	6.2939	1.95074	0.0620809	0.592396
OSCAR	0.746191	1.9301	1.95047	0.062115	0.592396
YEATS4	0.675357	3.90755	1.95044	0.0621183	0.592396
KCNMB4	0.982673	1.18292	1.95001	0.0621717	0.592396
CDC14B	0.464956	4.4309	1.94998	0.0621762	0.592396
DUSP4	0.928168	3.98626	1.94879	0.0623247	0.592396
MAN1B1	0.478598	6.4156	1.94831	0.0623851	0.592396
ITGB3	1.28478	1.86671	1.9479	0.0624366	0.592396
APOL2	0.515201	5.90372	1.94692	0.0625598	0.592396
HNRNPK	0.284455	8.90348	1.94668	0.062591	0.592396
YWHAZ	0.424017	9.83727	1.9462	0.0626511	0.592396
RPL23AP82	0.511222	2.58408	1.94619	0.0626517	0.592396
NR4A2	0.952295	2.98622	1.9456	0.0627263	0.592396
SEC24A	0.570785	5.08398	1.9448	0.0628279	0.592396
ZC3H14	0.428581	5.29339	1.94465	0.0628469	0.592396
CTTN	0.503631	8.20134	1.94447	0.062869	0.592396
DFFA	0.380474	3.97738	1.9433	0.0630179	0.592396
RASGRP4	0.936467	-0.246681	1.94312	0.0630408	0.592396
DNAJC25	0.447115	3.27665	1.94211	0.063168	0.592396
RARRES1	1.67078	3.05515	1.94128	0.0632745	0.592396
CLDN2	1.85686	3.81692	1.94124	0.0632786	0.592396
INHBA	1.53217	2.25892	1.94111	0.063296	0.592396
BDH1	1.79398	2.82513	1.94046	0.0633788	0.592396
TLR6	1.49082	-0.730819	1.93992	0.0634477	0.592396
MOBKL3	0.315195	5.05825	1.9388	0.0635904	0.592396
SRPR	0.38064	7.35207	1.93871	0.0636016	0.592396
CCDC85C	0.446212	4.60862	1.93747	0.0637606	0.592396
GRIN2D	1.16363	1.06218	1.93709	0.0638093	0.592396
GPR84	1.21349	-0.467973	1.93694	0.0638285	0.592396
C6orf72	0.596644	4.28513	1.93682	0.0638431	0.592396
RBM26	0.398529	4.71917	1.93584	0.0639695	0.592396
ZNF426	0.889771	1.54362	1.93536	0.0640309	0.592396
PRR5L	1.02798	2.22468	1.93513	0.0640603	0.592396
RNF6	0.5374	4.75786	1.93419	0.0641817	0.593168
LIF	1.39216	5.43949	1.93246	0.0644037	0.594516
PSME4	0.365968	6.18178	1.93165	0.0645093	0.594811
LOC100134229	0.900602	1.28831	1.93163	0.0645118	0.594811
EHBP1	0.504635	5.80491	1.92912	0.0648374	0.596757
TRIM59	0.756677	2.95275	1.92798	0.0649853	0.597413
CYP27B1	1.16084	1.08556	1.92684	0.0651341	0.597975
EFNA3	1.11448	2.30326	1.92651	0.0651771	0.597975
CTRL	0.906116	-0.815438	1.92567	0.065287	0.597975
IRX2	2.27754	-1.49167	1.92464	0.0654208	0.597975
PORCN	0.620793	3.04263	1.92448	0.0654428	0.597975
TMEM5	0.592884	4.09746	1.92444	0.0654475	0.597975
CD55	0.980145	5.47789	1.92376	0.0655361	0.597975
LOC100131551	1.5474	-1.75867	1.92328	0.0655995	0.598131
LETM2	0.950468	1.50709	1.92256	0.0656947	0.59865
KPNA4	0.306788	6.16386	1.92221	0.0657406	0.598719
ACCS	0.502561	3.91007	1.92175	0.0658004	0.598905
RCOR1	0.535342	5.00938	1.92095	0.0659066	0.599159
RMI1	0.53116	3.06082	1.92032	0.0659897	0.599159
PANK4	0.454634	3.93599	1.91992	0.0660416	0.599159
CNPY4	0.524094	3.5472	1.91942	0.0661082	0.599159
PRICKLE3	0.454197	2.94929	1.91808	0.0662858	0.599159
TMCO3	0.656808	6.07708	1.91755	0.0663561	0.599159
LFNG	1.1717	4.00709	1.91631	0.0665195	0.600212
HS6ST2	2.77416	-0.191887	1.91429	0.0667888	0.600872
TTL	0.437829	5.10408	1.91313	0.0669438	0.600872
GNB1	0.381303	8.22135	1.91281	0.0669861	0.600872
SERTAD2	0.470231	5.1153	1.91185	0.0671149	0.600872
FBXO32	0.84271	3.04803	1.91158	0.0671506	0.600872
RANBP1	0.48834	5.76199	1.91001	0.0673613	0.600872
TLCD1	0.598892	3.30772	1.90933	0.0674534	0.600872
ATG16L2	0.464424	4.23732	1.90859	0.0675531	0.600872
PCSK5	1.1922	1.71698	1.90805	0.0676248	0.600872
C5orf46	1.89177	0.729077	1.90798	0.0676344	0.600872
KIF27	0.705548	1.23593	1.90782	0.0676567	0.600872
RPE	0.512571	4.94557	1.90637	0.0678521	0.600872
BZW1	0.438287	7.56127	1.90565	0.0679491	0.600872
RUNX2	1.22663	1.65191	1.90448	0.068108	0.600872
CST1	2.82226	1.82938	1.90445	0.0681125	0.600872
KDM1A	0.392565	5.56566	1.90409	0.0681609	0.600872
LASP1	0.326602	8.63763	1.90372	0.0682114	0.600872
CCDC88A	0.846172	4.07947	1.9037	0.0682142	0.600872
MOBKL1B	0.553256	4.53629	1.90352	0.0682377	0.600872
LRRC23	0.655523	3.2951	1.90345	0.0682478	0.600872
VAMP3	0.64133	6.13164	1.9034	0.0682543	0.600872
DPP3	0.411295	6.19303	1.90255	0.0683707	0.600872
DNAJA4	1.29679	3.20317	1.90211	0.0684304	0.600872
FAM118B	0.476973	3.18422	1.90195	0.0684517	0.600872
C1orf144	0.2858	6.8349	1.9015	0.0685127	0.600872
ADAM17	0.775286	4.59468	1.90146	0.0685191	0.600872
KLHL18	0.428527	3.6705	1.90105	0.0685744	0.600872
LRRC8A	0.553661	6.72943	1.89975	0.068752	0.600872
PNRC2	0.374483	5.66739	1.8994	0.0688004	0.600872
KIAA1539	0.548182	4.6094	1.89881	0.0688809	0.600872
CPOX	0.539293	3.99181	1.89827	0.0689553	0.600872
CDC42EP5	0.99079	1.8322	1.89826	0.068956	0.600872
C12orf23	0.485451	5.49559	1.89744	0.0690689	0.600872
LRP12	1.09508	2.56531	1.89703	0.0691248	0.600872
MMP9	1.32994	4.55522	1.89681	0.0691548	0.600872
CHST3	1.1795	4.73069	1.8955	0.0693355	0.600872
PSMD10	0.333054	5.18251	1.89497	0.069408	0.600872
UBE2F	0.335334	4.8143	1.89447	0.0694779	0.600872
FSCN1	0.923249	6.34294	1.89387	0.0695597	0.601246
G6PD	0.853758	5.91446	1.89265	0.0697289	0.602376
PSIMCT-1	1.10245	-1.13699	1.89227	0.0697818	0.6025
PHF10	0.556169	5.53681	1.89137	0.0699067	0.603245
KIF26B	1.24178	3.44075	1.88963	0.0701473	0.603869
YKT6	0.402222	6.57107	1.8896	0.0701516	0.603869
KCNJ2	0.987199	1.53993	1.88915	0.0702152	0.603869
NDEL1	0.357393	5.29633	1.88877	0.0702674	0.603869
LRP11	0.568251	5.3513	1.88852	0.0703029	0.603869
TMCO7	0.57655	3.57337	1.88648	0.0705873	0.604442
TMEM22	1.08751	2.31587	1.88542	0.0707356	0.6045
TEX10	0.443018	4.18809	1.88444	0.0708731	0.6045
ERO1L	0.78249	5.79806	1.88329	0.0710348	0.6045
INSC	2.04715	-2.12941	1.88317	0.0710511	0.6045
GDA	2.03865	3.6456	1.88298	0.0710779	0.6045
AKR1E2	1.74579	-0.588454	1.8821	0.0712024	0.605059
DUSP5	0.820142	5.26938	1.88172	0.0712556	0.605059
OGFOD1	0.374927	5.31842	1.88156	0.0712791	0.605059
ERCC6L	0.842306	1.11998	1.88091	0.07137	0.605502
CORO6	0.729881	-0.185275	1.87982	0.0715243	0.605564
KIF4A	0.879992	3.41242	1.87976	0.0715324	0.605564
CLEC5A	1.35005	1.27505	1.87915	0.07162	0.605648
PSMD11	0.313084	5.75869	1.87647	0.0719994	0.606849
S100A3	0.948397	0.520225	1.87622	0.0720361	0.606849
EIF5AL1	0.39561	6.23721	1.87596	0.0720728	0.606849
ZNF410	0.32893	5.19502	1.87299	0.0724961	0.609428
BEST1	0.701157	0.217256	1.87102	0.072779	0.609634
SAMD4B	0.505024	6.31595	1.87066	0.0728305	0.609634
PTHLH	1.63145	3.95907	1.87034	0.0728768	0.609634
MYD88	0.416839	5.62734	1.87015	0.0729046	0.609634
GOLM1	0.537255	7.57584	1.86979	0.0729555	0.609634
AHR	0.626218	6.04166	1.86956	0.072989	0.609634
CLIC3	2.16211	0.232507	1.86644	0.0734397	0.610301
HAT1	0.364328	4.98817	1.86643	0.0734409	0.610301
ID3	0.732637	5.59844	1.86486	0.0736683	0.610411
TTF2	0.629916	3.79265	1.86397	0.0737983	0.61084
SLC25A15	0.57741	4.03687	1.86366	0.0738425	0.610882
ELK1	0.330683	5.35095	1.85943	0.0744614	0.615025
PLK1	0.915155	3.86487	1.8587	0.0745672	0.615259
TMEM47	0.835995	4.23919	1.8587	0.0745684	0.615259
TACSTD2	1.93198	6.50733	1.85728	0.0747757	0.615861
ATAD3B	0.506712	4.2281	1.85727	0.0747783	0.615861
C1orf201	0.602958	2.98575	1.85708	0.0748065	0.615861
TTPAL	0.407963	4.52936	1.85548	0.0750414	0.616948
GFPT2	1.40543	3.09491	1.85345	0.0753413	0.619019
RNASEH2B	0.420619	3.93975	1.85291	0.0754208	0.619346
PITPNB	0.324817	6.1897	1.85139	0.0756474	0.619916
SPOCK1	1.32993	3.0249	1.85138	0.075649	0.619916
COL5A1	0.816648	7.77706	1.85109	0.0756909	0.619916
ZC3H13	0.475465	5.88203	1.85084	0.0757282	0.619916
C12orf11	0.402514	4.8276	1.84943	0.075938	0.620834
C6orf174	1.5837	0.798327	1.84921	0.075971	0.620834
TTC7A	0.462652	5.61566	1.84849	0.0760795	0.620839
LOC389791	1.07859	-1.59483	1.84623	0.0764164	0.622288
DUSP14	0.511638	3.58269	1.84476	0.0766374	0.623105
FAM120A	0.358967	7.37916	1.84345	0.0768346	0.623105
PHF11	0.441739	4.46594	1.8434	0.0768422	0.623105
KIAA1199	1.55818	3.31299	1.84337	0.0768471	0.623105
KLF16	0.444234	5.29006	1.84328	0.0768598	0.623105
PCDH18	0.994988	2.18298	1.84305	0.0768951	0.623105
BICD1	0.798895	2.35577	1.84291	0.0769157	0.623105
DYDC2	1.73937	-1.67702	1.84209	0.0770393	0.623783
TPX2	0.923216	5.10353	1.84159	0.077115	0.62386
SPON1	1.29817	2.90485	1.84099	0.0772051	0.623929
RBMS1	0.607012	5.66475	1.84012	0.0773372	0.623929
HIC1	0.858758	2.86343	1.8401	0.0773407	0.623929
FIBCD1	1.83665	-0.142177	1.84002	0.0773522	0.623929
ATL1	0.953895	2.04211	1.83986	0.077377	0.623929
SMEK1	0.388729	5.92125	1.83927	0.0774659	0.624135
KIAA2013	0.375067	5.81704	1.83879	0.0775384	0.624135
ANGEL1	0.625224	4.1299	1.83836	0.0776037	0.624135
WBP5	0.396899	5.76242	1.83811	0.0776423	0.624135
C13orf15	1.0414	3.88734	1.83701	0.0778097	0.624305
TMEM45B	1.41967	3.47016	1.83692	0.0778233	0.624305
NCAPD3	0.521463	4.13367	1.8367	0.077856	0.624305
B3GNT8	1.0529	2.05773	1.83517	0.0780901	0.624875
SLC35F1	1.19784	-1.34621	1.83515	0.0780934	0.624875
C1orf63	0.536667	4.6707	1.83514	0.0780944	0.624875
TAF1A	0.736087	1.71866	1.8344	0.0782076	0.625131
RAB42	1.03242	-0.402695	1.83391	0.0782824	0.625131
FOXK2	0.297299	5.90418	1.8328	0.0784524	0.625614
TRIP13	0.743244	3.17213	1.83276	0.0784581	0.625614
CAPZB	0.376531	7.34916	1.8327	0.0784671	0.625614
RPS28	2.23906	3.41284	1.83236	0.078519	0.625708
RHOA	0.330304	8.54929	1.83194	0.0785849	0.625735
HS3ST3A1	1.21939	0.161432	1.83156	0.0786425	0.625735
SECISBP2	0.34982	5.26215	1.83023	0.0788469	0.627042
NUCB2	0.446597	5.65819	1.82925	0.0789976	0.627921
YIF1B	0.464698	5.17704	1.82798	0.0791947	0.628807
TMEM30A	0.519675	6.95656	1.82664	0.0794012	0.628936
SGOL1	0.945696	0.521037	1.82608	0.0794877	0.628936
CD44	1.32193	7.06757	1.82513	0.0796351	0.629204
RNF219	0.413127	3.8183	1.8248	0.0796862	0.629204
GPR85	0.97278	-1.18578	1.82434	0.0797578	0.629204
KIF2A	0.578997	4.00043	1.82414	0.0797896	0.629204
MAP4K4	0.498661	7.56334	1.82413	0.0797909	0.629204
CDC16	0.367142	5.8754	1.82405	0.0798037	0.629204
GNAI2	0.44552	7.89506	1.82296	0.0799726	0.62984
DNAJB1	0.525581	7.21954	1.82276	0.0800037	0.62984
AHNAK2	1.79373	5.54591	1.82275	0.0800053	0.62984
ZNF280B	1.33129	-0.303203	1.82145	0.0802082	0.630354
TMEM50A	0.362922	6.57316	1.8206	0.0803419	0.630354
NAGS	1.31259	0.932174	1.82012	0.0804173	0.630354
HTATIP2	0.445438	6.14091	1.81961	0.0804965	0.630354
ROBO2	1.31916	-0.582062	1.81952	0.0805103	0.630354
TUBA1C	0.606496	7.35914	1.81924	0.0805548	0.630354
CARS	0.422551	5.73531	1.81816	0.0807249	0.630737
PUS7L	0.519896	2.57214	1.81652	0.080983	0.631524
TPT1	0.490285	11.3219	1.8162	0.081032	0.631524
IFRD2	0.340052	5.48354	1.81597	0.0810684	0.631524
JUNB	0.793885	7.83168	1.81513	0.0812009	0.631527
LRCH1	0.461015	4.72788	1.81504	0.0812153	0.631527
PPP2R5E	0.42241	4.59693	1.81476	0.0812606	0.631527
DGKH	0.794079	0.384215	1.81436	0.0813237	0.631624
GLCE	0.654278	4.97761	1.81287	0.0815589	0.632402
GOSR2	0.227953	5.74244	1.81238	0.0816374	0.632402
SNW1	0.326233	5.90417	1.81148	0.081779	0.632643
NEIL3	0.954378	-0.263595	1.80983	0.0820425	0.633118
RNF182	1.67138	0.233095	1.80982	0.0820431	0.633118
SLC16A1	0.940964	3.816	1.80901	0.0821729	0.633413
MGAM	1.32229	-1.64962	1.80715	0.0824692	0.63415
QSOX2	0.431196	4.50766	1.80673	0.0825377	0.63415
ERP44	0.473856	6.05921	1.8047	0.0828634	0.634442
VPS35	0.282164	6.73029	1.80438	0.082914	0.634442
ATP8B3	1.02896	1.40739	1.80424	0.0829362	0.634442
NEK3	0.862213	2.3647	1.80399	0.0829771	0.634442
C9orf91	0.478979	3.58439	1.80346	0.0830629	0.634442
PCDH7	1.52807	2.46435	1.80307	0.0831252	0.634442
WDR8	0.34793	4.17812	1.80267	0.0831896	0.634442
HSPA8	0.59569	9.91143	1.80229	0.0832507	0.634488
GNAI1	0.916211	3.71121	1.80102	0.0834561	0.634827
PIGA	0.42707	3.63039	1.80037	0.0835608	0.634827
MAP2K1	0.407581	5.85705	1.79958	0.0836892	0.634827
KRT15	1.58795	1.54748	1.79865	0.0838404	0.634827
AMD1	0.331012	6.10676	1.79849	0.0838662	0.634827
POLR3K	0.466529	3.7147	1.79695	0.0841159	0.634827
PALLD	0.777713	6.23246	1.79653	0.0841843	0.634827
DPAGT1	0.349728	5.737	1.79652	0.0841858	0.634827
C11orf24	0.397311	5.6407	1.79529	0.0843871	0.634895
BIRC7	1.7526	-1.50491	1.79468	0.0844864	0.635336
TRPS1	1.04826	2.49351	1.79395	0.0846063	0.63561
AKIRIN1	0.475669	5.55645	1.79374	0.0846391	0.63561
NTM	1.01019	3.19143	1.7928	0.0847943	0.635618
PTK7	0.831769	6.12661	1.79218	0.0848958	0.635618
HSPA1B	0.743854	6.31005	1.79216	0.0848987	0.635618
DOCK11	0.918122	2.65459	1.79139	0.085025	0.635618
LIX1L	0.701213	3.99565	1.7887	0.0854686	0.635618
TRIM37	0.452533	4.63982	1.78831	0.0855327	0.635618
ZCCHC6	0.567709	4.92969	1.78809	0.0855681	0.635618
OSM	1.22631	0.339226	1.78796	0.0855898	0.635618
NARF	0.364057	5.37471	1.7867	0.0857987	0.635618
G0S2	1.1823	3.33685	1.78657	0.0858198	0.635618
MARVELD1	0.902316	4.78351	1.78633	0.08586	0.635618
IGDCC4	1.37439	0.918063	1.78574	0.0859581	0.635618
CYP39A1	1.64589	0.70078	1.78568	0.085968	0.635618
NUFIP2	0.351735	7.01243	1.78542	0.0860112	0.635618
TMEM45A	1.1575	3.64521	1.78423	0.0862078	0.635618
CREB3L2	0.62726	6.31091	1.78334	0.0863568	0.635618
PTPDC1	0.483734	2.45676	1.78233	0.0865243	0.635618
RGS16	1.09952	2.98437	1.78193	0.0865919	0.635618
HEATR3	0.45019	3.71713	1.78157	0.0866506	0.635618
CCDC21	0.615268	3.24357	1.78155	0.0866542	0.635618
C14orf109	0.401978	3.36606	1.78031	0.0868621	0.635618
PKIB	1.06882	1.54009	1.78006	0.0869029	0.635618
PDCD2	0.391582	4.6904	1.77992	0.0869266	0.635618
RAB1A	0.287359	7.40959	1.77943	0.0870085	0.635618
FTL	0.674123	10.9635	1.77857	0.0871528	0.635618
PEX26	0.536187	4.76282	1.77857	0.0871535	0.635618
EDA2R	0.980735	2.50072	1.77827	0.0872043	0.635618
RAB6C	0.464686	1.1252	1.77791	0.0872637	0.635618
TMEM200A	1.0714	1.87406	1.77521	0.0877193	0.635618
SNHG3	0.601566	1.52476	1.77472	0.0878012	0.635618
VNN2	1.28996	1.91994	1.77463	0.0878166	0.635618
YIPF5	0.389596	5.78826	1.77439	0.0878577	0.635618
TMF1	0.513609	5.12235	1.774	0.0879234	0.635618
ERGIC2	0.360539	4.89643	1.77389	0.0879409	0.635618
HK1	0.718641	6.36675	1.77362	0.0879864	0.635618
PLCXD1	0.634273	4.64017	1.7735	0.0880067	0.635618
GNS	0.342523	7.87964	1.77343	0.0880196	0.635618
C6orf105	1.74078	-0.483272	1.77334	0.0880343	0.635618
KCNE3	0.864192	2.95245	1.77201	0.0882604	0.635618
TMEM39A	0.375924	4.58485	1.77112	0.0884116	0.635618
ANGPTL4	0.999218	5.74129	1.77026	0.0885575	0.635618
GDF11	0.685082	2.4486	1.76975	0.0886445	0.635618
SMOC1	1.08875	3.33445	1.76967	0.0886569	0.635618
KIAA1467	0.722241	2.17315	1.76942	0.0886998	0.635618
TDRKH	0.923921	3.14048	1.76937	0.0887083	0.635618
IGSF22	1.02841	-1.49777	1.76916	0.0887435	0.635618
TPD52L2	0.354374	7.2333	1.76887	0.0887934	0.635618
GMPS	0.377556	5.58399	1.76796	0.0889482	0.635618
CCT4	0.381123	7.47084	1.76794	0.0889524	0.635618
FRMD6	0.897333	5.12061	1.7662	0.0892504	0.635618
MRPL17	0.411431	5.69195	1.76602	0.0892809	0.635618
RPL23AP7	0.563872	2.1947	1.76596	0.0892909	0.635618
MICAL2	0.622462	6.23883	1.76518	0.089425	0.635618
RHEB	0.383735	5.50729	1.76442	0.0895558	0.635618
ASAM	2.03474	-1.21298	1.76416	0.0896001	0.635618
ABP1	2.10402	0.268065	1.7637	0.0896778	0.635618
FBLN1	0.91028	6.07527	1.76349	0.0897154	0.635618
MUC5B	3.36922	1.89832	1.76228	0.0899228	0.635618
GSPT1	0.317839	6.95658	1.76161	0.0900393	0.635618
C1orf135	0.884283	-0.299381	1.76153	0.0900516	0.635618
TNFRSF6B	1.1118	2.86809	1.76145	0.0900657	0.635618
ZBED2	1.71337	-1.74896	1.76139	0.0900768	0.635618
ACTG1	0.355193	12.0831	1.76129	0.0900937	0.635618
NOMO2	0.687346	5.8577	1.76071	0.0901937	0.635618
TPM4	0.578713	9.30474	1.76034	0.0902572	0.635618
VCP	0.351568	8.16259	1.76004	0.0903094	0.635618
SLC3A2	0.585114	7.25995	1.75986	0.0903403	0.635618
C16orf45	0.841962	3.13851	1.7595	0.0904027	0.635618
ARFGAP3	0.431279	6.05879	1.75917	0.0904603	0.635618
ZNF841	0.744463	3.58573	1.75864	0.090553	0.635618
ID1	0.871781	6.43212	1.75771	0.0907126	0.635618
EIF4G1	0.347229	8.72763	1.7574	0.0907678	0.635618
UHRF2	0.412138	5.04111	1.75735	0.0907752	0.635618
PGM2L1	0.671416	4.19447	1.75685	0.0908626	0.635618
CRKL	0.345713	6.46354	1.75628	0.0909614	0.635618
RNF183	1.39303	-1.7101	1.7554	0.0911148	0.635618
KDM3A	0.476583	5.89577	1.75515	0.0911595	0.635618
MAPK6	0.366312	5.52145	1.75486	0.0912091	0.635618
SDAD1	0.285879	5.34179	1.75484	0.0912122	0.635618
RPS6KA4	0.413227	5.48977	1.75403	0.0913538	0.635618
DCAF13	0.375754	5.33802	1.75393	0.0913719	0.635618
HDDC2	0.466961	4.6749	1.753	0.0915346	0.635618
EIF5A	0.405363	8.33719	1.75286	0.0915591	0.635618
SETD8	0.443961	5.00691	1.75267	0.0915916	0.635618
PDPN	1.40292	2.26146	1.75186	0.0917333	0.635618
LARS	0.332387	6.91616	1.75165	0.0917704	0.635618
TSPAN5	1.53943	-0.00744402	1.75132	0.0918294	0.635618
IFI44L	1.02649	2.56417	1.75121	0.0918481	0.635618
OAS3	0.640783	5.04427	1.7512	0.09185	0.635618
CR1	1.61498	-0.0537651	1.75095	0.0918934	0.635618
C1orf174	0.318736	3.97573	1.75038	0.0919942	0.635618
GLIPR1	1.02834	3.87042	1.75027	0.0920133	0.635618
FKBP7	0.553107	2.94359	1.74814	0.0923886	0.635628
TNFRSF10D	0.656624	4.53419	1.74813	0.0923895	0.635628
SCIN	1.38578	0.83983	1.74812	0.0923909	0.635628
ZDHHC3	0.339445	5.58693	1.74808	0.0923975	0.635628
M6PR	0.288582	7.26998	1.7479	0.0924299	0.635628
TGFBI	0.897096	8.15253	1.74762	0.0924802	0.635628
GMEB1	0.399309	2.5373	1.7475	0.0925016	0.635628
RAD51L1	0.656601	0.447096	1.74704	0.0925827	0.635905
CCDC99	0.392918	3.47632	1.74654	0.092671	0.635952
COL8A1	1.07574	3.04579	1.74457	0.0930188	0.637229
MGAT2	0.429757	5.24	1.74436	0.0930555	0.637229
TMTC3	0.441314	4.27937	1.74316	0.0932702	0.637229
ELL2	0.575694	5.31584	1.74273	0.0933465	0.637229
USP4	0.366808	5.32092	1.74234	0.0934145	0.637415
IPO7	0.486661	7.20911	1.74184	0.0935048	0.637752
EFTUD2	0.32947	6.79113	1.74111	0.0936337	0.638352
FNDC3A	0.453456	6.25136	1.7403	0.0937797	0.638555
TATDN2	0.357995	5.34886	1.73972	0.093883	0.638936
CRLF3	0.45665	3.59262	1.73906	0.0940008	0.639181
KLF4	1.25106	3.90855	1.73806	0.0941793	0.639611
HNRPLL	0.334499	4.48183	1.73698	0.0943734	0.640128
ASB3	0.380891	3.51885	1.73685	0.0943963	0.640128
KIAA0090	0.434896	5.14327	1.73625	0.0945052	0.640128
TMC7	0.951045	2.75091	1.73442	0.0948334	0.640128
DTX2	0.450953	4.75	1.734	0.0949104	0.640128
SERPINB2	2.45675	-1.94348	1.73367	0.0949692	0.640128
ADORA2B	1.15013	1.92295	1.73322	0.0950507	0.640174
ECE1	0.620728	7.35747	1.73268	0.0951473	0.640174
LAMB3	0.837722	8.25172	1.7321	0.0952535	0.640174
GPR173	1.15541	-1.3312	1.72946	0.0957323	0.642236
SRPRB	0.344118	5.92459	1.7294	0.0957426	0.642236
PLEKHN1	0.63144	2.43607	1.72927	0.0957658	0.642236
OSTC	0.39267	6.33474	1.729	0.0958154	0.642292
ADD2	1.34732	-0.833938	1.72865	0.0958797	0.642448
C9orf6	0.431681	3.58029	1.72794	0.0960075	0.642616
IGF1	1.17625	1.46455	1.72743	0.0961012	0.642616
STAT3	0.337356	7.59336	1.72734	0.0961178	0.642616
CLIP4	0.869418	4.50389	1.72672	0.0962306	0.642616
HNRNPH3	0.25716	6.66652	1.72671	0.0962329	0.642616
FAT3	1.9124	-0.201819	1.7267	0.096234	0.642616
EIF2C2	0.515109	3.28724	1.72619	0.0963274	0.642965
FAM108C1	0.6234	4.69732	1.72563	0.0964293	0.643118
AXL	0.82793	5.00401	1.72414	0.0967027	0.644368
FCF1	0.343223	5.00527	1.72337	0.0968446	0.644372
KPNA7	1.11841	-0.532885	1.72294	0.0969226	0.644372
CARD6	1.0554	3.08332	1.72254	0.0969958	0.644372
HERC4	0.35383	5.44975	1.72133	0.0972189	0.644782
PNPT1	0.373108	4.82886	1.71875	0.0976944	0.647278
VSIG2	2.15302	1.79813	1.71862	0.0977195	0.647278
SPTLC2	0.500747	5.26037	1.71774	0.0978826	0.647338
TM9SF2	0.589941	7.41871	1.71669	0.098077	0.647773
SCHIP1	0.6368	3.42607	1.71626	0.0981555	0.647773
TMED10	0.374709	8.26926	1.71618	0.0981716	0.647773
RUNX3	1.14036	2.95798	1.71598	0.098209	0.647773
AK7	0.925508	1.31388	1.71445	0.0984926	0.648917
SPRY4	0.678566	5.58135	1.71366	0.0986403	0.648917
EIF4A3	0.243976	6.24556	1.71271	0.0988162	0.648917
PRKCI	0.453745	5.25667	1.71141	0.099059	0.648917
ACACA	0.443659	5.54936	1.71133	0.0990754	0.648917
AFAP1L2	0.768452	3.04107	1.71013	0.0992992	0.648917
PDE3B	1.14032	1.96172	1.70947	0.099424	0.648917
GNA12	0.373761	5.76283	1.70932	0.0994514	0.648917
SLC35E3	0.683737	3.78128	1.70931	0.0994525	0.648917
VGLL3	1.36231	3.4874	1.70926	0.0994626	0.648917
IMPACT	0.348166	5.06406	1.70826	0.0996497	0.649453
TTC9	0.452252	4.62775	1.70812	0.0996776	0.649453
ZNF462	1.23222	1.2513	1.7079	0.0997186	0.649453
GAPVD1	0.398194	5.05279	1.7068	0.0999256	0.650259
ADAMTS4	0.866478	4.5271	1.70517	0.100233	0.650259
LOC644936	0.501929	0.782549	1.70499	0.100267	0.650259
ASCL2	1.38874	-0.432186	1.70487	0.100289	0.650259
CAMKK1	0.743623	2.36808	1.70476	0.100311	0.650259
SYTL3	0.944034	1.30434	1.70426	0.100405	0.650259
IGFBP6	0.861313	3.29678	1.70415	0.100425	0.650259
MX2	0.956261	3.34997	1.70367	0.100516	0.650259
SLC4A8	0.799131	0.0197127	1.70358	0.100533	0.650259
RAB10	0.376334	7.15828	1.70245	0.100747	0.650259
PDIA4	0.469893	8.25343	1.70205	0.100823	0.650259
VLDLR	1.37791	2.92005	1.70187	0.100857	0.650259
CDK2AP1	0.533407	6.47517	1.70143	0.100942	0.650259
MKI67	0.723134	5.46613	1.70134	0.100959	0.650259
ZC3H18	0.304181	5.65446	1.69938	0.101332	0.651497
C12orf44	0.417166	5.93667	1.69923	0.101361	0.651497
MXRA7	0.751828	5.88308	1.69902	0.101401	0.651497
FAM108B1	0.378588	3.46423	1.69707	0.101773	0.652683
EIF4A1	0.37007	9.13849	1.69578	0.10202	0.653206
MRPL50	0.384118	3.96565	1.69567	0.102042	0.653206
FXYD5	0.731691	6.8248	1.69522	0.102127	0.653206
GALNT10	0.77367	5.40951	1.69494	0.102182	0.653287
SOBP	0.812965	1.96885	1.69452	0.102262	0.653532
ZFP36L1	0.422783	8.01674	1.69416	0.102332	0.653711
PRPF40A	0.291621	6.69777	1.69348	0.102462	0.653738
C14orf143	0.493161	1.17227	1.69305	0.102545	0.653738
YES1	0.416544	5.96626	1.69282	0.102589	0.653751
STAMBPL1	0.922489	2.08508	1.69256	0.102639	0.653798
SERTAD1	0.484913	4.57895	1.69212	0.102724	0.653808
HIGD1A	0.544856	5.49513	1.69109	0.102922	0.654145
RFC3	0.401844	3.32677	1.69036	0.103065	0.654145
CD163L1	1.35652	0.394788	1.68884	0.103358	0.654609
DOCK9	0.602824	5.20067	1.68865	0.103395	0.654609
STT3B	0.799767	5.41501	1.68659	0.103796	0.656322
PKIA	1.47506	-0.125884	1.68653	0.103808	0.656322
CRYBG3	0.787695	2.70336	1.6864	0.103833	0.656322
UBE2C	0.90408	3.83078	1.68518	0.104071	0.657292
NOP2	0.382814	5.56982	1.68428	0.104246	0.657378
MAD2L2	0.481239	4.20472	1.68355	0.104389	0.657378
CHGB	2.05478	0.493247	1.68349	0.104399	0.657378
COL1A1	0.753367	10.8035	1.68203	0.104686	0.658459
BCAT1	1.10226	3.1825	1.68173	0.104745	0.658459
SLC35F2	1.10979	3.74972	1.68047	0.104992	0.659203
CDKN1A	0.560519	7.46873	1.6804	0.105006	0.659203
FAP	0.88546	3.7615	1.67979	0.105126	0.659668
GNB2	0.378909	7.81089	1.67911	0.105259	0.659668
TAB2	0.470432	5.8641	1.67741	0.105595	0.660443
ANGPT2	0.7744	2.89526	1.67734	0.105609	0.660443
RARB	0.851746	2.58721	1.67515	0.106041	0.66109
PIBF1	0.447893	3.81527	1.67504	0.106064	0.66109
MEMO1	0.294761	4.20192	1.67493	0.106085	0.66109
MTA1	0.332271	5.48145	1.67464	0.106143	0.66109
ID4	0.932601	3.62378	1.67458	0.106154	0.66109
PRDM1	0.900305	3.19064	1.67423	0.106224	0.66109
MTIF3	0.419808	5.04028	1.67351	0.106366	0.66109
GMPPA	0.371121	5.8779	1.67316	0.106437	0.66109
KLF7	0.834076	2.25265	1.67274	0.10652	0.66109
NECAP2	0.424466	5.70528	1.67157	0.106752	0.66109
CENPE	0.853954	2.72031	1.67138	0.106791	0.66109
ITPRIPL2	0.430871	6.20009	1.67132	0.106803	0.66109
PHYHD1	1.04365	1.32065	1.67075	0.106916	0.66109
PAK1IP1	0.327969	4.04582	1.67038	0.106991	0.66109
SH3BGRL3	0.576211	7.63543	1.66911	0.107243	0.661396
YY1	0.340326	5.45392	1.66754	0.107558	0.661396
MARS	0.280376	6.63443	1.66753	0.10756	0.661396
SFTA2	1.83354	0.346016	1.66748	0.107571	0.661396
YARS	0.434414	6.29388	1.66744	0.107577	0.661396
DGKD	0.402802	4.92809	1.66741	0.107585	0.661396
ARHGAP32	0.590843	4.88204	1.66711	0.107644	0.661396
RNFT2	1.24961	1.52445	1.66637	0.107794	0.661396
HECW1	1.23195	-1.86463	1.66538	0.107993	0.661726
CD9	1.02527	6.31353	1.66402	0.108266	0.662516
FUT11	0.59596	2.91879	1.66368	0.108334	0.662516
NIN	0.473604	5.03396	1.66173	0.108728	0.663289
ITPRIP	0.705997	4.76037	1.66023	0.109032	0.663289
HOMER1	0.690208	2.18109	1.65989	0.1091	0.663289
NUDC	0.402334	6.78237	1.65929	0.109224	0.663289
CNTNAP1	0.708663	2.07166	1.65913	0.109255	0.663289
UBE2J1	0.39558	5.70696	1.65902	0.109278	0.663289
MSX2	1.75275	0.20994	1.65881	0.10932	0.663289
SIGLEC1	0.882693	2.77701	1.65825	0.109435	0.663289
TBC1D10A	0.338417	4.58695	1.65814	0.109456	0.663289
SIX2	1.72772	1.44413	1.65733	0.109622	0.663289
CSMD2	1.57721	0.753447	1.65682	0.109726	0.663289
UBE2T	0.752912	3.20774	1.65665	0.109761	0.663289
EGFLAM	0.745777	1.43063	1.65636	0.10982	0.663289
TMCC1	0.318791	5.02696	1.65591	0.109911	0.663289
LPL	0.884619	1.016	1.65539	0.110018	0.663289
GIT1	0.396496	6.41768	1.65255	0.110598	0.664175
AIM1L	1.16125	2.52074	1.65232	0.110646	0.664175
IER2	0.576449	7.12367	1.65191	0.110729	0.664175
SDCBP	0.495331	6.77651	1.65062	0.110995	0.664175
WSB1	0.486502	6.66398	1.65035	0.111052	0.664175
IMPDH1	0.630646	5.13603	1.64968	0.111188	0.664175
KRT5	2.34805	-0.566907	1.64954	0.111218	0.664175
GLI2	1.0525	1.69679	1.64916	0.111297	0.664175
ARL11	0.825512	0.264084	1.64828	0.111479	0.664175
PRAF2	0.431224	4.41837	1.64814	0.111508	0.664175
CSGALNACT2	0.443509	4.63062	1.648	0.111536	0.664175
ZDHHC9	0.3372	6.27973	1.64723	0.111695	0.664175
AEN	0.389428	5.31298	1.64677	0.111791	0.664175
MBTPS1	0.256796	7.21414	1.6454	0.112075	0.664175
TUBG1	0.367027	5.26797	1.64502	0.112153	0.664175
C12orf70	1.15818	-1.6692	1.64475	0.112208	0.664175
TMEM165	0.340978	5.62777	1.64462	0.112237	0.664175
KIF7	0.804166	1.67342	1.64458	0.112246	0.664175
LOC100126784	1.49313	0.884545	1.64414	0.112336	0.664175
FLJ42709	0.851731	1.88008	1.64383	0.112401	0.664175
NUP107	0.623215	5.39883	1.64379	0.112408	0.664175
LTV1	0.467228	4.24435	1.64365	0.112438	0.664175
POLR3D	0.325389	4.28952	1.64353	0.112464	0.664175
GFOD1	0.884721	0.496623	1.64346	0.112477	0.664175
CD300A	0.783756	2.7984	1.64305	0.112563	0.664175
PTPLAD2	0.828575	1.78674	1.64242	0.112693	0.664175
ADAMTS12	1.10269	1.70012	1.64205	0.112772	0.664175
STT3A	0.343549	7.51918	1.64184	0.112815	0.664175
PVR	0.566883	6.48435	1.64123	0.112943	0.66443
ANXA2P1	0.640772	2.14232	1.64017	0.113165	0.66491
PDCD2L	0.476717	2.73243	1.63937	0.113332	0.66491
CEP76	0.432671	2.31845	1.63761	0.113701	0.665377
CCDC80	1.01191	5.57883	1.63515	0.114218	0.667302
SERTAD3	0.423728	5.15953	1.6349	0.11427	0.667302
SPA17	0.755914	2.6779	1.63463	0.114329	0.667302
C6orf167	0.599216	2.59621	1.63433	0.114391	0.667366
SPC25	0.752227	1.54904	1.63408	0.114444	0.667366
CCDC86	0.383725	5.08323	1.63346	0.114575	0.667392
SLC2A10	1.23884	4.25446	1.63284	0.114706	0.667392
TMEM49	0.345901	7.50876	1.63179	0.114928	0.667392
ADCK1	0.475779	2.79697	1.6316	0.114968	0.667392
SH3TC2	1.35283	1.39605	1.63152	0.114985	0.667392
ASCC3	0.655479	5.28404	1.63149	0.114991	0.667392
FYN	0.690449	4.4981	1.63126	0.115042	0.667392
TRIO	0.510296	6.24881	1.63124	0.115045	0.667392
HSPA4	0.294322	6.62025	1.63083	0.115131	0.667392
GSS	0.297433	5.90792	1.63012	0.115283	0.667392
CAV1	0.720978	6.67643	1.62979	0.115354	0.667392
CDC20	0.92669	3.96946	1.62965	0.115382	0.667392
SFRS13A	0.238285	5.87792	1.62933	0.115451	0.667392
TRAF7	0.297628	6.92658	1.62844	0.115639	0.66755
ZMYND8	0.506968	5.40424	1.62841	0.115646	0.66755
FAM89A	0.73017	3.64937	1.6283	0.11567	0.66755
NOC2L	0.334824	6.37601	1.62715	0.115916	0.66781
DERL1	0.273886	6.55315	1.62692	0.115964	0.66781
TCF25	0.296555	6.85156	1.62679	0.115991	0.66781
BMP8A	0.772051	3.0467	1.62659	0.116034	0.66781
CCT7	0.295861	7.83089	1.62581	0.116201	0.668056
IKZF2	0.749826	2.08174	1.62561	0.116244	0.668056
ZNF385B	1.3407	-1.36345	1.62556	0.116254	0.668056
MMP28	1.0636	2.56315	1.62533	0.116303	0.66809
LOC100270710	0.710429	3.24891	1.62484	0.11641	0.668456
MAX	0.324978	5.46852	1.62443	0.116496	0.668529
TTLL12	0.374154	6.20177	1.62418	0.116551	0.668529
NUP43	0.368425	5.05865	1.62384	0.116622	0.668695
AMMECR1	0.401136	3.99481	1.62291	0.116823	0.669074
CDK4	0.612955	7.20494	1.62266	0.116876	0.669074
NSMAF	0.342928	4.64158	1.62254	0.116903	0.669074
EGFL6	1.2896	-0.963969	1.62214	0.116989	0.669076
NAV3	0.927195	1.42524	1.62073	0.117291	0.669275
CLCF1	0.525807	4.96554	1.62002	0.117445	0.669275
CDC6	0.680077	3.91203	1.61943	0.117572	0.669275
GGN	0.846307	-1.26546	1.61906	0.117652	0.669275
CMTM1	0.554662	2.69685	1.61854	0.117765	0.669275
TIMP3	0.661796	7.46996	1.61815	0.11785	0.669275
SLMO2	0.317854	5.9917	1.61808	0.117865	0.669275
WBP4	0.314296	3.66932	1.61602	0.118312	0.669451
LAMC2	0.591933	8.49177	1.61601	0.118313	0.669451
ZC3H15	0.246169	6.088	1.6156	0.118403	0.669451
FKBP14	0.593172	2.30951	1.61537	0.118452	0.669451
AVL9	0.471917	3.43847	1.61497	0.118538	0.669451
MPV17	0.342742	5.14955	1.61486	0.118563	0.669451
RNGTT	0.402851	3.76399	1.61442	0.118659	0.669451
TM2D2	0.382619	5.44808	1.61431	0.118682	0.669451
CSDAP1	0.822594	0.369223	1.61374	0.118808	0.669451
RACGAP1	0.54558	4.38565	1.61371	0.118814	0.669451
APOD	1.65118	1.47858	1.61362	0.118834	0.669451
BCL2L15	1.64117	0.877482	1.61352	0.118854	0.669451
NDC80	0.80982	2.56748	1.61215	0.119154	0.670169
IFI27L2	0.729617	3.4396	1.61167	0.119258	0.670274
C12orf48	0.695854	1.9751	1.61146	0.119303	0.670288
ABCC9	1.18883	1.79786	1.61065	0.119482	0.67081
C1orf133	1.0922	-1.13662	1.61032	0.119555	0.670889
IL4I1	0.818285	2.43291	1.61019	0.119582	0.670889
VRK2	0.339416	4.28155	1.609	0.119842	0.671622
SPG20	0.642729	4.56887	1.60868	0.119913	0.67178
CLSTN1	0.553049	7.10322	1.60842	0.119971	0.671863
CENPF	0.81148	5.26455	1.60822	0.120014	0.671865
YTHDF2	0.214054	6.00714	1.60755	0.120161	0.672391
TRPC4AP	0.264973	6.99951	1.60596	0.120512	0.672725
RLN2	1.26595	-2.17268	1.60564	0.120583	0.672725
C6orf211	0.458815	4.26142	1.60555	0.120602	0.672725
C13orf23	0.399171	4.88848	1.60473	0.120782	0.672725
LZIC	0.673355	2.94578	1.60472	0.120785	0.672725
MAP1B	0.738259	5.32009	1.60469	0.120792	0.672725
PHF6	0.3645	4.61442	1.60323	0.121115	0.672725
FOXL1	1.27228	1.29582	1.60303	0.121158	0.672725
PXDN	0.90835	6.18224	1.60213	0.121359	0.67338
WISP1	1.00559	1.75529	1.60188	0.121413	0.67338
DDX50	0.269696	5.26048	1.60175	0.121443	0.67338
NRBP1	0.249485	6.97493	1.60172	0.121449	0.67338
LOC653653	0.878244	0.66388	1.6014	0.121519	0.673531
CRY1	0.37957	3.97814	1.60028	0.121769	0.673784
BTBD3	0.486448	5.5827	1.59982	0.121872	0.673784
TWIST2	1.01787	-1.15208	1.59971	0.121895	0.673784
ANXA6	0.725506	6.4109	1.59967	0.121905	0.673784
LAMA1	1.74838	0.701674	1.5994	0.121964	0.673784
WDR44	0.419087	4.04649	1.59903	0.122046	0.673784
HSDL1	0.349606	4.54398	1.59849	0.122166	0.673818
HIST2H2BA	1.02341	-1.1806	1.59753	0.122381	0.67424
RNASEH2A	0.505232	4.37365	1.59614	0.122691	0.674522
NAPG	0.339239	5.57149	1.59495	0.122959	0.675346
RIN2	0.774759	4.65859	1.59386	0.123203	0.675595
PI4KAP2	0.631017	3.02246	1.59375	0.123228	0.675595
UBIAD1	0.275184	4.42847	1.59373	0.123233	0.675595
ERGIC1	0.407873	7.9884	1.59325	0.12334	0.675811
TPP2	0.336095	5.34926	1.59266	0.123473	0.675811
FGD1	0.763018	2.99632	1.59265	0.123474	0.675811
CD320	0.548281	4.62012	1.59217	0.123582	0.675811
G3BP1	0.28749	6.54065	1.59201	0.123618	0.675811
FAM119A	0.425618	3.66583	1.59155	0.123724	0.676117
LOC441089	0.498785	1.91457	1.59138	0.123761	0.676117
CLDN12	0.371469	5.59941	1.59093	0.123862	0.676435
IFT20	0.347616	4.56694	1.59072	0.123911	0.676462
ACTBL2	1.89322	-1.50348	1.58967	0.124148	0.676957
NFATC4	0.615018	4.00248	1.58927	0.124237	0.676957
LILRA6	1.025	0.425525	1.5892	0.124252	0.676957
psiTPTE22	1.25269	-1.18498	1.58898	0.124304	0.676957
ZNF229	1.07173	2.14884	1.58897	0.124305	0.676957
LTBP1	0.708964	5.98532	1.58785	0.124558	0.677866
VWA5A	0.749662	4.21249	1.58756	0.124625	0.677994
NFKBID	0.686629	0.698144	1.58716	0.124716	0.678014
RWDD2A	0.539633	2.31258	1.58686	0.124782	0.67802
ADAM23	1.33868	-0.820022	1.58677	0.124804	0.67802
PPP1R3D	0.48007	2.73911	1.58591	0.124998	0.678021
MRTO4	0.345313	5.00153	1.58581	0.125021	0.678021
HIATL2	0.624875	-0.250242	1.5846	0.125296	0.678538
ZBTB2	0.31273	3.96109	1.58418	0.125391	0.678538
FANCA	0.595295	3.7946	1.58382	0.125475	0.678538
UNC93B1	0.552834	5.76362	1.58351	0.125545	0.678538
MLXIP	0.52626	4.95216	1.58322	0.125612	0.678633
ZNF146	0.354179	6.58482	1.58199	0.125892	0.679382
TAF13	0.628204	2.72098	1.58136	0.126035	0.679382
MRPL18	0.420874	5.12033	1.5809	0.126142	0.679382
ARHGAP18	0.710276	4.3808	1.58085	0.126152	0.679382
UBE2A	0.24042	6.24973	1.58037	0.126262	0.679382
C4orf47	0.795713	-1.35138	1.58026	0.126287	0.679382
GIPR	1.3261	0.202282	1.5802	0.126301	0.679382
TMEM87B	0.419354	5.48308	1.57995	0.126359	0.679382
CHFR	0.4283	4.47962	1.57986	0.126379	0.679382
DEPDC7	1.26058	0.785644	1.57985	0.126382	0.679382
RRM2B	0.500905	5.45968	1.57959	0.12644	0.679382
IMPAD1	0.414255	6.67817	1.57957	0.126446	0.679382
IGF2BP2	0.745182	4.66084	1.57905	0.126566	0.679431
PIGW	0.34568	3.44749	1.57826	0.126747	0.679431
TMEM184B	0.368768	6.53897	1.57812	0.126778	0.679431
ANKLE2	0.426046	6.48561	1.57811	0.126782	0.679431
LYPD3	1.14847	1.20442	1.57635	0.127187	0.680319
NCRNA00120	0.831303	0.138901	1.57599	0.127269	0.680524
AP1S2	0.488209	3.33987	1.57565	0.127348	0.680622
GEM	0.823858	4.4441	1.57522	0.127446	0.680773
EIF3C	1.70814	3.05461	1.57456	0.127598	0.681287
CHI3L2	1.50474	-0.607485	1.57344	0.127859	0.681287
NKAP	0.293846	4.23196	1.57307	0.127945	0.681287
C19orf54	0.505292	4.2001	1.57283	0.128	0.681287
NLGN1	1.89735	-0.338484	1.57229	0.128124	0.681287
PSMD12	0.252341	5.10121	1.57206	0.128179	0.681287
KLHL35	1.28663	-0.417967	1.57196	0.128201	0.681287
ETF1	0.30012	6.88323	1.57182	0.128234	0.681287
LOC100130776	0.666629	3.92894	1.57154	0.128299	0.681287
VCL	0.546502	7.0278	1.5709	0.128448	0.681366
FSTL1	0.804451	6.95223	1.57073	0.128486	0.681366
TUBA1A	0.674497	7.13238	1.57019	0.128613	0.681366
ZNF654	0.550033	3.42251	1.56985	0.128691	0.681366
LILRB3	0.855184	1.36312	1.56935	0.128808	0.681612
HOXD8	1.04184	-1.23552	1.56922	0.128837	0.681612
ASAP1	0.622417	6.05076	1.56754	0.12923	0.682195
AP2B1	0.227211	8.11467	1.56719	0.129312	0.682195
DLGAP5	0.898531	2.56832	1.56693	0.129373	0.682195
TMEM170A	0.302724	4.52814	1.56639	0.129498	0.682195
LYAR	0.487415	3.59185	1.56625	0.129533	0.682195
HOXB2	0.732602	1.94007	1.56623	0.129536	0.682195
FHDC1	0.804902	2.73206	1.56574	0.129651	0.682195
ACBD3	0.354058	6.27472	1.56552	0.129702	0.682195
KIF11	0.623138	3.97596	1.56546	0.129715	0.682195
SYTL4	0.528569	3.81427	1.56538	0.129735	0.682195
TUBGCP3	0.357226	4.27945	1.56535	0.129742	0.682195
FAM131A	0.383126	4.13423	1.56531	0.129751	0.682195
SLC14A1	1.68879	1.6753	1.56447	0.12995	0.682705
TMEM201	0.603665	3.49455	1.56359	0.130155	0.682774
RBM18	0.382991	4.36205	1.56348	0.130181	0.682774
TMEM104	0.293454	4.85891	1.5615	0.130648	0.683574
FBXO33	0.408109	3.37304	1.56057	0.130866	0.683574
SOX15	0.718313	-0.347487	1.56055	0.13087	0.683574
MYADM	0.569458	7.29911	1.55962	0.13109	0.683574
SFRS7	0.299347	6.37768	1.55944	0.131132	0.683574
PFDN2	0.389314	5.77325	1.55939	0.131144	0.683574
ERLIN1	0.367792	5.29172	1.55936	0.131151	0.683574
PLBD1	1.0391	3.78791	1.55931	0.131163	0.683574
ADAMTS5	0.657206	2.17194	1.55923	0.131182	0.683574
C9orf25	0.4706	4.4375	1.55916	0.131198	0.683574
CAPG	0.722046	6.48131	1.55912	0.131209	0.683574
ACSL5	1.21081	4.40437	1.55876	0.131294	0.683756
C9orf21	0.485864	2.3724	1.55823	0.131419	0.683756
GYG1	0.415208	4.83673	1.55642	0.131849	0.684793
CAB39	0.345532	6.45102	1.55633	0.13187	0.684793
ZNF207	0.209271	7.05203	1.55604	0.131937	0.684793
EDEM1	0.528649	5.6085	1.55559	0.132045	0.684793
BCL2L14	1.28479	-1.01519	1.55551	0.132065	0.684793
STX12	0.365918	5.17081	1.55486	0.132218	0.684793
SYAP1	0.340254	5.80411	1.5545	0.132305	0.684793
AK1	0.56966	4.54335	1.55446	0.132315	0.684793
UBA6	0.262156	5.3643	1.55436	0.132337	0.684793
EIF2AK3	0.416324	4.7612	1.55434	0.132343	0.684793
DNAJC21	0.247117	5.74369	1.55425	0.132363	0.684793
IL11	0.973088	0.322069	1.55391	0.132446	0.684845
DDX21	0.787736	6.06796	1.55384	0.132461	0.684845
RHOF	1.07305	4.01741	1.55345	0.132555	0.684863
PLXNA1	0.517284	6.08459	1.55267	0.13274	0.684913
B3GNT9	0.545402	3.7842	1.55203	0.132894	0.68504
ZBTB7C	1.32017	0.443121	1.55097	0.133148	0.685226
GDI1	0.353759	7.40666	1.55013	0.133349	0.685226
C12orf24	0.613786	1.32617	1.55005	0.133368	0.685226
SULF1	0.865971	6.3958	1.54999	0.133382	0.685226
FOXF2	0.960849	1.3049	1.54977	0.133434	0.685226
RNF121	0.40957	5.10282	1.54964	0.133465	0.685226
TRAF3	0.455739	3.19412	1.54932	0.133543	0.685226
2022-03-04	1.17161	-1.59504	1.54929	0.13355	0.685226
ORC6L	0.640598	2.29019	1.54858	0.133721	0.685458
IL6	1.75811	0.0963308	1.54828	0.133791	0.6855
C1orf130	1.00743	2.18899	1.54818	0.133817	0.6855
KIF20B	0.52525	3.23637	1.5478	0.133907	0.685606
TXN	0.558693	6.82735	1.54731	0.134025	0.685889
SIRT7	0.352915	4.78882	1.54688	0.134129	0.686064
SFRS4	0.273227	6.31225	1.54644	0.134235	0.686064
PSMD1	0.214604	6.7753	1.54593	0.134357	0.686464
GPD1L	0.627806	3.63283	1.54554	0.134451	0.68672
C9orf140	0.830542	3.23831	1.54512	0.134553	0.686793
MND1	0.857732	0.38664	1.54441	0.134725	0.686813
CENPW	0.657172	1.8982	1.54431	0.134748	0.686813
ARPC5L	0.450072	5.30087	1.5439	0.134849	0.686813
GPI	0.495687	8.43469	1.54374	0.134886	0.686813
FBXO30	0.570079	3.52562	1.54369	0.134897	0.686813
CAPZA1	0.311318	7.00534	1.54332	0.134989	0.686813
CENPQ	0.433231	2.19247	1.5431	0.13504	0.686813
RPN2	0.294189	8.81014	1.54295	0.135078	0.686813
LRRFIP1	0.343128	7.14161	1.54292	0.135085	0.686813
RNF2	0.436891	3.93589	1.54222	0.135254	0.686846
MAP3K6	0.41298	4.28568	1.54148	0.135434	0.686846
SLC25A24	0.455642	5.25787	1.54089	0.135577	0.686846
MFAP2	0.896771	3.90727	1.53961	0.13589	0.686846
C18orf45	0.61287	2.75597	1.53887	0.136068	0.686846
EMP3	0.752104	3.98676	1.53884	0.136075	0.686846
TBX3	0.964496	2.66502	1.53851	0.136156	0.686846
C3orf31	0.36231	2.45658	1.53832	0.136203	0.686846
SLC45A1	0.95649	0.847197	1.53822	0.136226	0.686846
PTX3	1.27773	0.559391	1.53783	0.136322	0.686846
KATNA1	0.416464	3.37851	1.53761	0.136375	0.686846
CHSY3	0.880264	0.734808	1.53756	0.136388	0.686846
MAMSTR	0.664388	-0.839482	1.53748	0.136408	0.686846
DUSP7	0.531258	4.24208	1.53722	0.13647	0.686846
ZNF528	0.983663	3.0354	1.53702	0.136519	0.686846
TCHH	0.842328	-1.7015	1.53608	0.13675	0.686846
DYNLL1	0.321411	7.415	1.53585	0.136806	0.686846
HOPX	0.878971	3.52237	1.53516	0.136974	0.68724
SETDB2	0.339305	3.64628	1.53471	0.137084	0.68724
EXOSC7	0.366585	4.24025	1.5347	0.137087	0.68724
LPAR6	0.627291	4.06604	1.53431	0.137182	0.68724
HSF2	0.432608	3.08803	1.53409	0.137237	0.68724
PLP2	0.580366	7.14073	1.53383	0.137301	0.687317
VBP1	0.293663	5.1971	1.53302	0.137499	0.687452
C9orf41	0.993797	1.35974	1.53272	0.137574	0.687501
MAFF	0.494171	5.95706	1.53192	0.137771	0.687501
FEZ2	0.424403	5.11574	1.53143	0.13789	0.687501
FBN2	0.896895	-0.673981	1.53101	0.137994	0.687501
CORO1B	0.358713	6.97908	1.53085	0.138035	0.687501
ZDHHC7	0.354459	6.42935	1.53057	0.138103	0.687501
TAF4B	1.03185	1.4059	1.53035	0.138156	0.687501
PHYHIP	0.901944	0.351802	1.52999	0.138245	0.687501
FHOD1	0.326509	4.97941	1.52973	0.138309	0.687501
DENND2C	0.965595	0.0912387	1.52957	0.138348	0.687501
SLC1A5	0.767728	6.45746	1.52899	0.138493	0.687501
ANP32B	0.335768	6.97533	1.52855	0.138601	0.687501
TMTC2	0.553373	3.00646	1.52747	0.138869	0.687501
ZFP28	0.822884	2.04047	1.52658	0.13909	0.687501
TARDBP	0.195362	7.1833	1.52584	0.139272	0.687501
C16orf80	0.27226	4.75382	1.52558	0.139339	0.687501
NOL6	0.40508	5.80243	1.52475	0.139543	0.687501
TRAF3IP1	0.275436	4.64287	1.52473	0.139549	0.687501
C17orf96	0.741475	2.34849	1.52419	0.139684	0.687501
VEGFC	0.71707	2.71613	1.52407	0.139713	0.687501
WNT11	1.58506	0.697504	1.52371	0.139803	0.687501
GNAL	0.859779	1.18405	1.52361	0.139827	0.687501
ALOX5AP	0.934552	3.52887	1.5235	0.139854	0.687501
TGFB1I1	0.712316	4.46056	1.52337	0.139889	0.687501
RNF138	0.31887	4.25362	1.52257	0.140088	0.687501
RASA2	0.877783	1.54302	1.52211	0.140201	0.687501
RABAC1	0.450085	6.54729	1.52199	0.14023	0.687501
CALM1	0.408425	7.93548	1.52139	0.140383	0.687841
PARP4	0.355942	6.64942	1.52133	0.140395	0.687841
ZMYND19	0.407038	3.855	1.5207	0.140554	0.687971
FCGR3A	0.784644	4.943	1.51996	0.14074	0.688261
STK17A	0.549725	5.45296	1.51969	0.140806	0.688261
TSPAN8	1.94629	4.75711	1.51887	0.141012	0.688618
C11orf84	0.371164	4.17764	1.51857	0.141087	0.688618
PDE4C	0.998832	0.667595	1.51842	0.141125	0.688618
SOX11	1.23518	-0.872764	1.51795	0.141243	0.688618
LGALS1	0.818808	8.00002	1.51772	0.1413	0.688618
C13orf27	0.476853	2.83956	1.51767	0.141314	0.688618
USP28	0.395616	4.14878	1.51731	0.141403	0.688618
RPS6KA1	0.351276	5.06906	1.51713	0.141449	0.688618
TNK2	0.439955	5.42095	1.51619	0.141685	0.688859
ADM	0.715802	4.3053	1.5158	0.141785	0.688859
DEPDC1	0.953995	2.17312	1.5153	0.141911	0.688859
SRPX2	0.817625	4.2394	1.5148	0.142036	0.688859
CHAC2	0.644701	-0.0893387	1.5148	0.142037	0.688859
MED4	0.331736	5.28507	1.51463	0.142079	0.688859
EGR2	0.894805	2.94188	1.5126	0.142591	0.689717
DEDD2	0.380032	5.28505	1.51235	0.142655	0.689717
MFI2	0.98141	5.38777	1.51226	0.142677	0.689717
CDK2AP2	0.530868	6.30386	1.5117	0.14282	0.690194
CTNNB1	0.509025	7.94839	1.51126	0.142931	0.6904
ABO	1.73348	-2.06247	1.51095	0.143009	0.6904
TMEM164	0.499636	4.1992	1.51029	0.143178	0.690641
PDCL	0.332587	3.88135	1.50965	0.143341	0.691201
PSMA1	0.268192	6.69444	1.50929	0.143432	0.691201
EXT2	0.402055	6.07046	1.5091	0.143479	0.691201
POLE3	0.298388	5.71658	1.50907	0.143487	0.691201
MOSPD1	0.379815	3.52764	1.50845	0.143647	0.691201
DBF4	0.495593	2.7261	1.50773	0.143829	0.691476
CORO7	0.314036	5.31426	1.50754	0.143877	0.691476
FXR1	0.314792	6.63275	1.50637	0.144176	0.691824
ZBTB25	0.466699	1.76194	1.50597	0.144279	0.692106
UTP14C	0.422071	5.25123	1.50549	0.1444	0.692472
RALBP1	0.272139	6.55857	1.50497	0.144534	0.692769
UEVLD	0.596678	3.12178	1.50461	0.144625	0.692911
GPRC5D	0.764559	-1.1493	1.50403	0.144773	0.693081
MAPRE1	0.260393	6.98993	1.50396	0.144793	0.693081
FAM58A	0.366751	3.9118	1.50375	0.144845	0.693118
ZNF572	0.740335	0.724968	1.50341	0.144934	0.693332
OSMR	0.890538	5.15097	1.50323	0.144979	0.693335
ECE2	0.558437	3.03487	1.50246	0.145178	0.693802
RFT1	0.317771	4.43011	1.50183	0.145339	0.693991
SMOX	0.479645	5.38798	1.50049	0.145684	0.694359
CCNO	1.37023	1.54147	1.50012	0.145778	0.694359
NAA35	0.365859	3.66212	1.50001	0.145807	0.694359
TOMM40	0.397682	5.9029	1.49934	0.145981	0.694359
CLTC	0.290502	8.81764	1.49916	0.146026	0.694359
ZFP57	1.4179	-1.42943	1.49783	0.14637	0.694782
C4orf39	1.15257	-1.46499	1.49767	0.146412	0.694782
WDR62	0.719199	2.86011	1.49761	0.146428	0.694782
CSNK1A1P	1.68196	-2.10291	1.49731	0.146503	0.694852
WTAP	0.305176	5.88416	1.49699	0.146587	0.694852
UGDH	0.542045	5.86324	1.49669	0.146665	0.694911
SLFN11	0.628575	4.49477	1.49624	0.146782	0.694911
C1QTNF6	0.507266	4.92547	1.49464	0.147197	0.6952
TMEM17	0.444242	2.28075	1.4945	0.147234	0.6952
FLNC	0.961489	4.44515	1.49405	0.147349	0.6952
DNAJB5	0.516192	2.8573	1.49372	0.147435	0.6952
KLK13	1.56747	-1.90937	1.49367	0.147448	0.6952
PAPOLG	0.400239	3.48233	1.49248	0.147757	0.695219
CDC42BPB	0.339357	7.27997	1.49246	0.147763	0.695219
FAM101A	1.41233	0.57564	1.49234	0.147796	0.695219
PRR15	1.3976	0.451873	1.49229	0.147808	0.695219
PACS2	0.267702	5.92293	1.49183	0.147929	0.695219
DDIT4	0.839094	7.17236	1.49119	0.148095	0.695287
PTGFRN	0.496937	6.87236	1.49076	0.148207	0.695287
ASB6	0.35291	4.99943	1.49075	0.148211	0.695287
WDR43	0.333911	5.4068	1.49047	0.148283	0.695287
EAF1	0.382223	4.83047	1.49029	0.148329	0.695287
LOC338758	0.537342	-0.397772	1.49014	0.14837	0.695287
C20orf103	1.62123	2.72297	1.48893	0.148684	0.69647
GUCY1A2	0.95779	-0.531676	1.48864	0.148762	0.696495
IL1B	1.27849	0.994772	1.48821	0.148873	0.696548
MXRA5	0.861222	5.27354	1.48792	0.148951	0.696548
UACA	0.382487	6.07838	1.48728	0.149119	0.697091
LOC645431	0.955699	-1.42586	1.48535	0.149625	0.697112
DMRTA1	1.29753	1.14618	1.48529	0.149641	0.697112
CDK1	0.699584	4.07537	1.48527	0.149645	0.697112
THADA	0.277974	5.7245	1.48466	0.149807	0.69733
YEATS2	0.29516	5.62194	1.48382	0.150028	0.697926
FAM157A	0.976671	-1.16413	1.48257	0.150357	0.697997
METTL9	0.317335	6.44103	1.48255	0.150362	0.697997
ITGB1BP1	0.345788	5.42723	1.48244	0.150394	0.697997
PPP1R8	0.217673	4.98196	1.48199	0.150511	0.697997
COPB2	0.317757	7.08827	1.48142	0.150663	0.697997
GALNT6	0.816079	3.85746	1.48139	0.15067	0.697997
G2E3	0.371446	3.41776	1.48131	0.150691	0.697997
ARPC4	0.31846	7.16871	1.48095	0.150787	0.698232
SLMAP	0.361531	5.00107	1.48022	0.150979	0.698594
MYO5C	0.42959	5.51347	1.48009	0.151016	0.698594
USP39	0.257441	5.64405	1.47998	0.151044	0.698594
MTRF1	0.356394	2.66623	1.47959	0.151148	0.698778
GCSH	1.07032	-0.391762	1.47834	0.151479	0.698897
BRIX1	0.314303	5.07492	1.47762	0.15167	0.699212
SRGAP2	0.523687	4.97343	1.47742	0.151725	0.699215
ADAM19	0.782125	4.10894	1.47728	0.15176	0.699215
STK4	0.274785	5.3597	1.47707	0.151816	0.699267
KRT14	1.79707	-2.58326	1.47658	0.151946	0.699659
LOC374443	0.594112	1.49184	1.47602	0.152096	0.699941
OLFM4	2.63529	1.58016	1.47602	0.152097	0.699941
KIAA1984	0.853463	-0.044673	1.47379	0.152693	0.701443
CPSF3	0.253303	5.2584	1.47332	0.152818	0.701608
KCNS1	1.69309	-0.560253	1.4726	0.153011	0.701816
HLA-L	0.55151	1.06402	1.47228	0.153097	0.701816
CTNNBIP1	0.493456	4.41684	1.47212	0.15314	0.701816
MYOF	0.49814	7.2366	1.47206	0.153156	0.701816
REXO2	0.412002	5.16702	1.47185	0.153211	0.701816
TSGA14	0.349447	3.76313	1.47117	0.153395	0.701816
PIGV	0.33161	3.90639	1.47092	0.153461	0.701816
GOLGA3	0.304079	6.64484	1.4708	0.153493	0.701816
MPV17L2	0.417672	3.46201	1.47054	0.153564	0.701938
AFAP1	0.502301	5.44257	1.46967	0.153797	0.702589
CUX1	0.44651	6.68816	1.46891	0.154003	0.703074
ING2	0.404563	2.83431	1.46878	0.154038	0.703074
NBPF16	1.32429	1.18163	1.46834	0.154155	0.703163
CP	1.82015	5.79989	1.46809	0.154223	0.703163
C9orf85	0.384442	2.56529	1.46793	0.154267	0.703163
AREG	1.2086	1.95775	1.4677	0.154328	0.703163
BNC2	1.0004	1.03008	1.46746	0.154394	0.703259
FAM13A	0.87114	3.27992	1.46695	0.154531	0.70327
ASAP3	0.693898	2.51429	1.46625	0.15472	0.703556
SYNCRIP	0.309725	7.00242	1.46607	0.154768	0.703556
TRIM7	1.26802	0.146394	1.46504	0.155048	0.703857
KIAA1644	0.948099	-0.45489	1.46503	0.155051	0.703857
ZNF701	0.530833	2.34455	1.46497	0.155066	0.703857
RIN1	0.677035	3.53931	1.46333	0.15551	0.704299
CARS2	0.335647	5.24837	1.46302	0.155595	0.704299
C11orf82	0.607817	1.60159	1.46285	0.155642	0.704299
SGTB	0.42543	2.83453	1.46194	0.155889	0.704299
LOC100190939	0.435217	2.48759	1.46151	0.156005	0.704299
LOC728819	1.03098	-0.912751	1.46147	0.156017	0.704299
RGS19	0.352304	3.85247	1.46145	0.156021	0.704299
EMP1	0.940066	5.70307	1.46129	0.156065	0.704299
XAF1	0.570748	4.03868	1.46058	0.15626	0.704299
CAPRIN2	0.489401	4.79577	1.46057	0.156263	0.704299
STYK1	1.35095	0.0583219	1.46013	0.156381	0.704299
CYP26B1	1.49178	2.08646	1.45996	0.156427	0.704306
TTC39B	0.937827	0.515289	1.45908	0.156669	0.704986
HSD17B12	0.652248	5.85884	1.45879	0.156748	0.705006
ALG2	0.321698	5.19917	1.45873	0.156763	0.705006
BRD3	0.352283	5.36176	1.45798	0.156967	0.705013
NMT1	0.220447	6.86407	1.45761	0.157071	0.705013
NCF2	0.806025	4.40573	1.45709	0.157213	0.70526
SLCO2B1	0.786298	5.08011	1.45672	0.157314	0.70526
COTL1	0.681903	6.63264	1.45571	0.157591	0.705881
SLC12A6	0.378505	4.65611	1.45406	0.158043	0.706738
SERP2	0.958754	0.502181	1.45388	0.158093	0.706738
PC	0.846754	4.89471	1.45371	0.158141	0.706738
ACTR8	0.260991	4.05837	1.45205	0.158598	0.707337
DDX24	0.312628	6.65442	1.45196	0.158623	0.707337
FKTN	0.391556	4.06743	1.45003	0.159156	0.708828
KIAA1704	0.334102	3.66925	1.44848	0.159583	0.709726
ZNF697	0.525997	3.53774	1.44848	0.159585	0.709726
SLC7A4	1.70605	-1.43098	1.44797	0.159725	0.710099
TNFSF9	0.780727	1.02546	1.44689	0.160025	0.710395
TNFSF11	1.43998	0.922647	1.44625	0.160205	0.710617
POLD4	0.38001	7.30497	1.44496	0.160562	0.71141
INCENP	0.465773	3.79228	1.44405	0.160815	0.712115
CKAP2L	1.05771	2.01885	1.44376	0.160896	0.712115
TSPAN2	1.10131	1.59713	1.44323	0.161044	0.712115
CREB1	0.244347	5.29258	1.44264	0.161209	0.712115
VNN3	1.14047	-0.519734	1.44225	0.161319	0.712115
CALCA	1.75334	-1.91474	1.44223	0.161324	0.712115
UBA1	0.246893	8.59679	1.4422	0.161333	0.712115
C9orf102	0.714767	1.5734	1.44216	0.161345	0.712115
MAN2B2	0.336549	6.05588	1.44196	0.161399	0.712115
PLAGL1	0.972858	2.74761	1.44111	0.161638	0.712586
C19orf28	0.300863	6.10383	1.44109	0.161642	0.712586
C15orf21	0.478228	-0.251741	1.44018	0.161898	0.713257
THBD	0.8029	4.5744	1.43962	0.162056	0.713257
ZNF347	0.861607	1.62725	1.43953	0.162079	0.713257
IQGAP1	0.43267	7.66794	1.43939	0.16212	0.713257
RNPS1	0.265476	7.24789	1.43932	0.162138	0.713257
10357	0.344028	2.35524	1.43925	0.16216	0.713257
TOR1A	0.333777	5.31341	1.43815	0.162468	0.713362
ABCB6	0.46645	4.89135	1.43805	0.162495	0.713362
KIAA0562	0.296031	4.54648	1.43774	0.162584	0.713362
ANKRD9	0.485534	2.38358	1.43765	0.16261	0.713362
STX16	0.261053	6.55232	1.43718	0.162741	0.713362
TNFSF13	0.475804	5.02057	1.43661	0.1629	0.713362
SRGN	0.816867	5.29665	1.43647	0.162941	0.713362
ATG7	0.324993	4.76923	1.43629	0.162991	0.713362
C16orf62	0.290948	5.43141	1.43585	0.163117	0.713446
DPH3	0.285092	4.47351	1.43563	0.163177	0.713512
XPO4	0.368252	4.40209	1.43544	0.163232	0.713552
C10orf12	0.454347	1.86101	1.4339	0.163666	0.715017
CACNG4	2.08975	1.50477	1.43358	0.163758	0.715017
PDIA6	0.31662	8.47928	1.43357	0.16376	0.715017
FMN1	1.0231	0.531745	1.43312	0.163888	0.715017
ZNF880	1.01206	1.22863	1.43247	0.164072	0.715422
PRPF4	0.310728	4.92229	1.43224	0.164137	0.715454
ST3GAL4	0.567276	4.6898	1.43211	0.164173	0.715454
RASD1	1.09932	4.24733	1.43066	0.164585	0.715535
FYTTD1	0.360324	5.52602	1.43045	0.164645	0.715535
SLC33A1	0.349459	5.03024	1.42986	0.164812	0.715535
HIST2H2BF	1.01919	1.90855	1.42985	0.164816	0.715535
ERCC2	0.347872	4.46888	1.42979	0.164831	0.715535
SLC22A3	1.73166	3.36991	1.42917	0.165009	0.71591
ABCA1	0.713493	4.48383	1.42828	0.165262	0.71621
LOC100272228	0.582393	0.714524	1.4281	0.165313	0.716233
SEPN1	0.298383	6.62441	1.42773	0.165418	0.71649
CHSY1	0.348883	5.23917	1.42616	0.165866	0.717337
TOR1B	0.281096	4.66455	1.42586	0.165953	0.717337
NUP155	0.335933	4.2573	1.42521	0.166138	0.717747
GPR110	1.91915	-1.81942	1.42469	0.166287	0.717976
AP1B1	0.268555	6.93283	1.42425	0.166414	0.717976
TRIM22	0.778319	4.34691	1.42412	0.166451	0.717976
ATP6V1G1	0.362372	6.28805	1.42245	0.166931	0.719179
C9orf89	0.460569	3.61187	1.42216	0.167014	0.719179
SAMD9L	0.838385	3.5234	1.42195	0.167075	0.719179
FCGR1C	0.789461	-0.241161	1.42171	0.167144	0.719179
PRR16	0.58872	0.759754	1.42071	0.167429	0.719812
RNF149	0.264916	6.01672	1.41979	0.167695	0.720579
H6PD	0.594866	6.35838	1.41905	0.16791	0.720887
TAF15	0.189588	7.18455	1.41875	0.167997	0.721052
TMEM71	0.855165	0.11673	1.41722	0.168437	0.721052
DDX27	0.220651	6.43104	1.41686	0.168542	0.721052
SCPEP1	0.586119	4.88403	1.41683	0.16855	0.721052
DDR2	1.07996	0.630169	1.4167	0.168587	0.721052
PDCD10	0.324884	4.79005	1.41583	0.168841	0.721121
PBRM1	0.420098	4.92427	1.41576	0.168862	0.721121
TOP2A	0.800709	5.58498	1.41563	0.1689	0.721121
CEBPB	0.56467	6.49847	1.41551	0.168934	0.721121
SNX6	0.309388	5.70489	1.41435	0.16927	0.722159
KSR1	0.539514	4.02429	1.41101	0.170243	0.72444
WDR1	0.28021	8.2551	1.40765	0.171226	0.726533
KIAA1324	1.36485	1.69021	1.4066	0.171533	0.726533
ZYX	0.346635	7.54668	1.40611	0.171678	0.726533
TFCP2L1	1.45538	3.53888	1.40595	0.171725	0.726533
MIPEP	0.410945	4.50638	1.40543	0.171878	0.726533
IMPDH2	0.334765	7.02326	1.40527	0.171925	0.726533
PDE4D	0.890289	3.09367	1.4052	0.171944	0.726533
SERINC3	0.316013	6.76486	1.40492	0.172028	0.726533
MELK	0.646692	2.89539	1.40489	0.172035	0.726533
OAS2	0.681684	4.37308	1.40482	0.172058	0.726533
MICALL1	0.293213	5.42182	1.40369	0.172388	0.726558
MNT	0.265158	5.19627	1.4035	0.172445	0.726558
PELO	0.327141	4.90223	1.40341	0.172472	0.726558
PPP1R3C	0.840294	2.69409	1.40259	0.172715	0.726558
SV2A	0.790077	1.99514	1.40253	0.17273	0.726558
CDCA3	0.752694	2.67011	1.40225	0.172813	0.726558
LPAR5	0.858616	1.66106	1.40183	0.172937	0.726885
MAST2	0.387363	5.86577	1.40105	0.173169	0.727501
ZNF460	0.58266	0.600825	1.40102	0.173177	0.727501
PCOTH	0.682654	-0.509901	1.40044	0.173348	0.727502
TSLP	0.838676	-0.0336254	1.40044	0.17335	0.727502
LOXL1	0.604046	4.34663	1.39986	0.17352	0.727506
ZNF285	0.763497	1.20092	1.39966	0.173582	0.727506
PDE3A	1.12162	1.59964	1.3995	0.173629	0.727506
SLC31A1	0.415238	5.38508	1.39945	0.173644	0.727506
TOP1	0.289759	6.67192	1.39921	0.173712	0.727599
C16orf86	0.573406	1.45592	1.39888	0.17381	0.72773
RPUSD4	0.267321	4.37464	1.39875	0.173849	0.72773
ITGA11	0.766782	3.49135	1.39824	0.174002	0.72773
KIAA0020	0.334839	4.90349	1.39766	0.174173	0.72773
GOLGA4	0.413273	6.06835	1.39763	0.174181	0.72773
METTL8	0.335835	4.13004	1.39684	0.174419	0.728198
PREB	0.285818	6.00003	1.39673	0.17445	0.728198
MAP3K9	0.717051	1.67003	1.39666	0.174472	0.728198
ST3GAL2	0.422583	4.74827	1.39653	0.174508	0.728198
FPR1	1.00572	2.21501	1.39546	0.174827	0.728628
FLRT2	1.0608	5.14461	1.39539	0.174848	0.728628
WDR25	0.321282	2.99415	1.39514	0.174925	0.728628
TGFB2	0.701972	5.97724	1.39465	0.175069	0.728792
PSG4	1.85514	-1.8289	1.39465	0.175071	0.728792
UCHL1	0.951594	1.8983	1.39435	0.17516	0.728807
C3orf67	0.779332	1.67796	1.39422	0.175198	0.728807
NSUN2	0.263259	6.24931	1.39377	0.175333	0.728807
ASPM	0.894214	3.64951	1.39302	0.175556	0.728807
CETN3	0.267094	3.27381	1.39247	0.175721	0.728807
C14orf106	0.386809	3.91828	1.39227	0.17578	0.728807
MAPKAP1	0.353394	6.0638	1.39211	0.175828	0.728807
PML	0.343484	6.24887	1.39194	0.17588	0.728807
C13orf1	0.367451	3.86293	1.39133	0.176062	0.728807
BUB1	0.667145	3.25325	1.39004	0.17645	0.728807
PPP3CB	0.342236	5.5031	1.38933	0.176661	0.728807
RARS	0.244952	6.06132	1.38913	0.176722	0.728807
SEMA3F	0.637431	4.42768	1.38869	0.176856	0.728807
ADAT2	0.631721	2.46901	1.38817	0.177012	0.728807
USO1	0.327557	6.55064	1.38785	0.177109	0.728807
CDC45	0.67255	3.05792	1.3878	0.177124	0.728807
PGAP1	0.524524	3.21731	1.38772	0.177147	0.728807
PTPN1	0.321024	5.76908	1.38764	0.177171	0.728807
SPAG5	0.634942	4.29566	1.38729	0.177276	0.728807
LMLN	0.385744	3.44359	1.38702	0.177359	0.728807
PSMD6	0.282961	5.13997	1.38663	0.177477	0.728807
C1GALT1	0.477191	3.93662	1.38641	0.177543	0.728807
ZDHHC21	0.453176	2.37548	1.38635	0.17756	0.728807
GTPBP1	0.262023	5.97712	1.3862	0.177606	0.728807
AVEN	0.326365	3.34768	1.38619	0.177609	0.728807
NLRC4	0.525696	0.396017	1.38587	0.177705	0.728807
INTS6	0.281642	4.9348	1.38567	0.177764	0.728807
C7orf23	0.585927	2.79611	1.38562	0.177781	0.728807
MTMR6	0.386662	4.99727	1.3854	0.177847	0.728807
FCGR2A	0.695424	4.35456	1.3851	0.177938	0.728807
USPL1	0.354122	3.95434	1.38507	0.177948	0.728807
PLAC2	1.15238	-1.12661	1.38442	0.178142	0.728807
FBXO2	0.831021	3.78081	1.38393	0.178292	0.728807
SEH1L	0.236477	5.41059	1.38388	0.178306	0.728807
RASL10B	0.998317	0.611416	1.38386	0.178313	0.728807
RPGR	0.400933	3.19235	1.38366	0.178373	0.728807
CHMP1B	0.237163	6.80072	1.38363	0.178382	0.728807
C6orf182	0.494343	1.80436	1.38349	0.178424	0.728807
TP53RK	0.327378	4.03116	1.38189	0.178909	0.72895
RRM2	0.687717	4.50323	1.38185	0.178923	0.72895
CDK2	0.356129	5.27167	1.38156	0.17901	0.72895
PCDHGA6	0.863516	0.835779	1.3812	0.17912	0.72895
FBXO45	0.382057	4.03444	1.38117	0.179129	0.72895
ZNF845	0.504475	2.62136	1.38082	0.179236	0.72895
FNDC3B	0.422945	6.82195	1.38053	0.179324	0.72895
PELI2	0.581235	3.09278	1.38035	0.179378	0.72895
GREM2	1.7226	-2.16369	1.38017	0.179432	0.72895
SNRPG	0.300965	5.18416	1.37999	0.179486	0.72895
NECAB2	1.46014	-1.63747	1.37961	0.179604	0.72895
PPP2R1B	0.397347	4.76372	1.37939	0.17967	0.72895
AKAP5	0.530262	0.910242	1.37938	0.179673	0.72895
TMEM106A	0.748605	1.74571	1.37935	0.179682	0.72895
CD274	0.986862	-0.413631	1.37918	0.179735	0.728973
TTC14	0.407147	4.86005	1.37875	0.179864	0.72899
FAM18B2	0.320555	3.55233	1.3785	0.17994	0.72899
SNX14	0.409408	5.4897	1.37842	0.179964	0.72899
EFCAB4B	0.947969	1.41184	1.3784	0.179973	0.72899
C9orf5	0.362956	6.376	1.37799	0.180096	0.72899
CST7	1.04482	1.8389	1.37394	0.181334	0.731306
INF2	0.583296	7.51659	1.37358	0.181447	0.731306
MRP63	0.328993	5.20375	1.37354	0.18146	0.731306
UFD1L	0.299255	6.04839	1.37259	0.181751	0.731632
EIF4EBP1	0.573696	5.13935	1.37216	0.181881	0.731632
SELK	0.309688	4.29325	1.37212	0.181895	0.731632
PMEPA1	0.784954	8.50504	1.37207	0.18191	0.731632
KIF23	0.647607	3.45155	1.37175	0.182007	0.731729
HJURP	0.808211	3.16026	1.37149	0.182088	0.73174
FAM26E	0.648067	1.22471	1.37101	0.182236	0.73174
PRRX1	1.06656	3.40868	1.37098	0.182244	0.73174
RAB5A	0.354378	5.42055	1.37033	0.182445	0.731877
HRH1	0.710251	2.63975	1.36936	0.182745	0.732464
FAM3D	1.5938	0.0422385	1.36933	0.182752	0.732464
ITPRIPL1	1.00625	-0.258116	1.36889	0.182891	0.732769
COL10A1	1.37182	3.66473	1.36878	0.182923	0.732769
ENTPD3	1.74051	0.169377	1.36855	0.182994	0.732869
TPM1	0.416037	8.33093	1.36791	0.183194	0.732881
GPR126	1.07744	5.83118	1.36788	0.183201	0.732881
STX11	0.75513	1.81408	1.36753	0.183311	0.732881
NR2F1	0.743317	3.4751	1.36743	0.18334	0.732881
UNC5B	0.630161	5.42386	1.36704	0.183462	0.732881
CYB5B	0.347911	6.23636	1.36702	0.183467	0.732881
SEC63	0.287212	6.52939	1.36666	0.18358	0.733145
SLCO1B3	2.13551	-0.26752	1.36549	0.183942	0.733171
CHMP5	0.34981	6.2222	1.36532	0.183996	0.733171
LOC729020	0.534347	0.512977	1.36489	0.184129	0.733171
MMP2	0.694563	6.75097	1.36461	0.184216	0.733171
GCLM	0.616983	4.97835	1.36437	0.184291	0.733171
GAD1	1.54521	-0.14853	1.36433	0.184302	0.733171
CD47	0.421662	6.7515	1.36427	0.18432	0.733171
VWA2	1.93879	0.187493	1.36424	0.184331	0.733171
GRIA3	0.931649	-1.3631	1.3638	0.184467	0.733171
ELMO2	0.289335	4.93269	1.36362	0.184524	0.733171
[truncated: 13,620 more rows]

## Sheet: GO_Biological_Process
Up-regulated pathway analysis								Down-regulated pathway analysis
Term	P-value	FDR	Z-Score	Combined Score	Genes			Term	P-value	FDR	Z-Score	Combined Score	Genes
neutrophil mediated immunity (GO:0002446)	7.54187e-13	1.9277e-09	4.03832	112.722	COPB1,CRISP3,LPCAT1,SLC2A3,FPR2,PYGL,SLC2A5,CXCL5,RAP1B,CNN2,HK3,PSMD7,FCGR3B,CXCR1,PLAU,CXCR2,CD36,OSTF1,PRSS3,ACTR2,SERPINB1,HSP90AA1,ANXA2,MME,RNASET2,SLC11A1,PLAUR,DNAJC3,GALNS,ACLY,RAB31,FABP5,TCN1,CEACAM6,QPCT,LCN2,ADAM8,ALDOC,S100P,ALDOA,S100A9,S100A8,HSPA1A			regulation of protein tyrosine kinase activity (GO:0061097)	0.000102494	0.204988	9.46154	86.9109	GPRC5B,ERBB3,DOK7,NCK2,SRCIN1,AGT
neutrophil degranulation (GO:0043312)	1.77716e-12	1.98958e-09	4.00031	108.232	COPB1,CRISP3,LPCAT1,SLC2A3,FPR2,PYGL,SLC2A5,RAP1B,CNN2,HK3,PSMD7,FCGR3B,CXCR1,PLAU,CXCR2,CD36,OSTF1,PRSS3,ACTR2,SERPINB1,HSP90AA1,ANXA2,MME,RNASET2,SLC11A1,PLAUR,DNAJC3,GALNS,ACLY,RAB31,FABP5,TCN1,CEACAM6,QPCT,LCN2,ADAM8,ALDOC,S100P,ALDOA,S100A9,S100A8,HSPA1A			sodium ion transport (GO:0006814)	0.000584386	0.337508	5.41475	40.3125	SLC13A1,HCN4,SLC5A9,SCN4A,ATP1A2,SLC17A1,SLC17A4
neutrophil activation involved in immune response (GO:0002283)	2.33518e-12	1.98958e-09	3.96319	106.146	COPB1,CRISP3,LPCAT1,SLC2A3,FPR2,PYGL,SLC2A5,RAP1B,CNN2,HK3,PSMD7,FCGR3B,CXCR1,PLAU,CXCR2,CD36,OSTF1,PRSS3,ACTR2,SERPINB1,HSP90AA1,ANXA2,MME,RNASET2,SLC11A1,PLAUR,DNAJC3,GALNS,ACLY,RAB31,FABP5,TCN1,CEACAM6,QPCT,LCN2,ADAM8,ALDOC,S100P,ALDOA,S100A9,S100A8,HSPA1A			positive regulation of protein tyrosine kinase activity (GO:0061098)	0.000584481	0.337508	8.5538	63.6812	GPRC5B,ERBB3,DOK7,SRCIN1,AGT
glycolytic process through glucose-6-phosphate (GO:0061620)	1.07326e-07	4.57209e-05	18.6351	299.045	HK3,TPI1,PGK1,ALDOC,ENO1,ENO2,ALDOA,HK2			serine family amino acid metabolic process (GO:0009069)	0.000708972	0.337508	12.0887	87.6636	SEPSECS,SHMT1,BAAT,PSPH
canonical glycolysis (GO:0061621)	1.07326e-07	4.57209e-05	18.6351	299.045	HK3,TPI1,PGK1,ALDOC,ENO1,ENO2,ALDOA,HK2			hexose metabolic process (GO:0019318)	0.00084377	0.337508	6.06073	42.8956	ALDH5A1,KCNJ11,PMM1,FPGT,GAA,SLC37A4
glucose catabolic process to pyruvate (GO:0061718)	1.07326e-07	4.57209e-05	18.6351	299.045	HK3,TPI1,PGK1,ALDOC,ENO1,ENO2,ALDOA,HK2			insulin receptor signaling pathway (GO:0008286)	0.00139423	0.380537	4.60041	30.2496	BAIAP2L2,INSR,GAB1,SORBS1,ATP6V0E2,PDK2,ATP6V0A1
glycolytic process (GO:0006096)	1.0137e-06	0.000370146	17.2906	238.643	HK3,LDHA,TPI1,PGK1,ENO2,ALDOA,HK2			quinone metabolic process (GO:1901661)	0.00163478	0.380537	16.8091	107.852	AKR1C1,CRYZL1,CBR4
extracellular matrix organization (GO:0030198)	1.3727e-06	0.000397711	3.84589	51.9147	COL13A1,MMP1,ITGA3,COL11A1,SERPINE1,ICAM5,TGFBR1,LOXL2,MMP12,GREM1,VCAN,LOX,COL7A1,ADAM12,COL5A2,SERPINH1,HAS2,COL6A3,ADAM8,ITGB6			actin filament bundle organization (GO:0061572)	0.0016723	0.380537	6.55556	41.9133	BAIAP2L2,USH1C,SHROOM1,ESPN,PLS1
ATP generation from ADP (GO:0006757)	1.40039e-06	0.000397711	16.2726	219.335	HK3,LDHA,TPI1,PGK1,ENO2,ALDOA,HK2			cellular response to insulin stimulus (GO:0032869)	0.00176879	0.380537	3.52062	22.3118	HDAC5,BAIAP2L2,INSR,GAB1,INHBB,SORBS1,ATP6V0E2,PDK2,ATP6V0A1
pyruvate metabolic process (GO:0006090)	1.71751e-06	0.000438995	9.64204	127.995	HK3,LDHA,TPI1,ME1,PGK1,ENO2,ALDOA,SLC16A3,HK2			cardiac muscle contraction (GO:0060048)	0.00190268	0.380537	6.34376	39.7404	CAMK2D,GAA,MYL3,CASQ2,ATP1A2
regulation of cell migration (GO:0030334)	5.17891e-06	0.00120339	3.16083	38.4702	CLIC4,SEMA7A,ANXA1,HSPA5,SEMA3C,SEMA3A,SERPINE1,SEMA3B,ACTN4,RND3,GTPBP4,TGFBR1,FRMD5,CEACAM6,KRT16,PLAU,DPYSL3,ZNF703,CNTN1,AKT1,HAS2,HBEGF,PLXNA3			actin filament bundle assembly (GO:0051017)	0.00215544	0.39043	6.1452	37.7301	BAIAP2L2,USH1C,SHROOM1,ESPN,PLS1
collagen fibril organization (GO:0030199)	5.66652e-06	0.00120697	12.5711	151.87	GREM1,LOX,COL11A1,COL5A2,SERPINH1,TGFBR1,LOXL2			regulation of ion homeostasis (GO:2000021)	0.00234258	0.39043	8.26868	50.0793	HCN4,CAMK2D,SLC30A10,AGT
positive regulation of cellular process (GO:0048522)	7.79565e-06	0.00153274	2.57512	30.2884	COLEC12,EIF5A2,CXCL5,EFNB2,ESM1,NAMPT,ZNF703,CXCR2,AKT1,HAS2,CD36,IER5,NCBP1,MSN,HMGA2,ACTN4,ACSL3,TGFBR1,EREG,FOSL1,GREM1,ACLY,CEACAM6,TNFSF4,FGF19,FKBP1B,EZR,BMPR1B,S100A9,S100A8,HBEGF			protein homotetramerization (GO:0051289)	0.00292286	0.428957	4.63182	27.0275	ALDH5A1,SHMT1,ACACB,CBR4,CRYZ,DECR1
negative regulation of apoptotic process (GO:0043066)	1.50059e-05	0.00273964	2.5714	28.5608	ARF4,BCL2A1,FHL2,IFI6,SIX1,SIX4,AKT1,BID,EPHB2,SNCA,PLK3,BNIP3L,PCID2,ANXA1,HSPA5,BDNF,WNT5A,PLAUR,HMGA2,SERPINB9,DNAJC3,DNAJA1,GREM1,UFM1,CEACAM5,ADAM8,LGMN,HSPA1A,EPHA2			glial cell differentiation (GO:0010001)	0.00321718	0.428957	7.48041	42.932	MMP24,ERBB3,NFIB,PAX2
carbohydrate catabolic process (GO:0016052)	2.14417e-05	0.00365366	9.87424	106.15	HK3,LDHA,TPI1,PGK1,ENO2,ALDOA,HK2			cyclic nucleotide metabolic process (GO:0009187)	0.00321718	0.428957	7.48041	42.932	GUCY1A3,GUCY1B3,ADCY9,PDE8A
negative regulation of programmed cell death (GO:0043069)	3.89085e-05	0.00621564	2.62704	26.6758	ARF4,BCL2A1,AMIGO2,FHL2,SIX4,AKT1,BID,EPHB2,SNCA,PLK3,BNIP3L,PCID2,ANXA1,HSPA5,WNT5A,PLAUR,HMGA2,SERPINB9,DNAJC3,DNAJA1,GREM1,UFM1,CEACAM5,HSPA1A,EPHA2			positive regulation of smoothened signaling pathway (GO:0045880)	0.00368449	0.460561	11.7646	65.9243	EVC,ULK3,DCDC2
gluconeogenesis (GO:0006094)	6.29754e-05	0.00946854	8.12922	78.6321	TPI1,PGK1,ALDOC,ENO1,ENO2,SLC25A12,ALDOA			striated muscle contraction (GO:0006941)	0.00411392	0.483991	4.29407	23.589	JSRP1,GAA,MYL3,CASQ2,ATP1A2,MYOM2
hexose biosynthetic process (GO:0019319)	0.00010062	0.0140197	7.46894	68.7454	TPI1,PGK1,ALDOC,ENO1,ENO2,SLC25A12,ALDOA			gliogenesis (GO:0042063)	0.00460303	0.490767	10.6945	57.5477	MMP24,NFIB,PAX2
positive regulation of protein localization to chromosome, telomeric region (GO:1904816)	0.000110759	0.0140197	22.4574	204.545	DKC1,TCP1,CCT5,GNL3			negative regulation of response to stimulus (GO:0048585)	0.00466229	0.490767	3.01077	16.1626	NLRP9,NLRP11,EPHA10,ERBB3,INSR,SLC30A10,CLU,FGFR3,MAP2K5
nicotinamide nucleotide metabolic process (GO:0046496)	0.000116616	0.0140197	7.27202	65.8599	HK3,LDHA,TPI1,PGK1,ENO2,ALDOA,HK2			regulation of striated muscle contraction (GO:0006942)	0.00558362	0.52295	6.28226	32.5918	HCN4,C12ORF57,MYL3,ATP1A2
protein complex subunit organization (GO:0071822)	0.000116616	0.0140197	7.27202	65.8599	GREM1,LOX,COL11A1,COL5A2,SERPINH1,TGFBR1,LOXL2			regulation of signal transduction (GO:0009966)	0.00600082	0.52295	2.33937	11.9679	EPHA10,FRMPD1,INSR,DCDC2,CLU,SOCS2,RGS5,ERBB3,GNG7,NCK2,RGS12,FGFR3,LLGL2
cellular response to hypoxia (GO:0071456)	0.000120671	0.0140197	3.97131	35.8309	BNIP3L,PLK3,EGLN3,PSMD7,TBL2,PGK1,UBE2D1,TWIST1,PMAIP1,ADAM8,PTGS2,BMP7			bile acid metabolic process (GO:0008206)	0.00631751	0.52295	6.04032	30.5908	HSD3B7,AKR1C1,CYP7B1,BAAT
oligosaccharide biosynthetic process (GO:0009312)	0.000147789	0.0164238	8.75978	77.2589	GALNT12,GALNT7,FUT8,GALNT5,GALNT2,FUT3			protein tetramerization (GO:0051262)	0.00734762	0.52295	3.32166	16.3206	ALDH5A1,SHMT1,INSR,ACACB,CBR4,CRYZ,DECR1
positive regulation of establishment of protein localization (GO:1904951)	0.000162861	0.0173447	19.6492	171.392	DKC1,TCP1,CHORDC1,CCT5			muscle contraction (GO:0006936)	0.00758701	0.52295	2.77412	13.5414	GAMT,HCN4,MYL5,MYL3,CASQ2,SCN4A,SORBS1,MYOM2,LTB4R
positive regulation of cell motility (GO:2000147)	0.000170394	0.017421	3.37561	29.2915	SEMA7A,HSPA5,SEMA3C,SEMA3A,SEMA3B,TWIST1,ACTN4,TGFBR1,PLAU,CEACAM6,ZNF703,CNTN1,HAS2,HBEGF			regulation of cardiac muscle contraction by regulation of the release of sequestered calcium ion (GO:0010881)	0.00813412	0.52295	8.40155	40.4256	CAMK2D,CASQ2,ATP1A2
amino acid transport (GO:0006865)	0.000177379	0.0174378	6.73888	58.2052	SLC7A5,SLC7A6,SLC7A8,SLC16A10,SLC7A11,SLC7A1,SLC38A5			positive regulation of peptidyl-tyrosine phosphorylation (GO:0050731)	0.00872435	0.52295	2.9196	13.8437	VTN,GPRC5B,ERBB3,DOK7,STAP2,SRCIN1,FGFR3,AGT
cellular response to decreased oxygen levels (GO:0036294)	0.000186887	0.017692	5.64576	48.4689	BNIP3L,TBL2,PGK1,TWIST1,PMAIP1,ADAM8,PTGS2,BMP7			B cell chemotaxis (GO:0035754)	0.00875241	0.52295	19.5743	92.7514	HSD3B7,CYP7B1
regulation of axon extension involved in axon guidance (GO:0048841)	0.000221822	0.0202492	10.9327	91.9834	SEMA7A,SEMA3C,SEMA3A,SEMA3B,PLXNA3			galactosylceramide metabolic process (GO:0006681)	0.00875241	0.52295	19.5743	92.7514	CLN3,ALDH5A1
carbohydrate biosynthetic process (GO:0016051)	0.000243932	0.020783	7.88259	65.5723	GALNT12,GALNT7,FUT8,GALNT5,GALNT2,FUT3			negative regulation of glucocorticoid receptor signaling pathway (GO:2000323)	0.00875241	0.52295	19.5743	92.7514	PER1,CRY2
epithelial cell migration (GO:0010631)	0.000243932	0.020783	7.88259	65.5723	NUP188,KRT16,S100P,PRSS3,SCG2,LOXL2			negative regulation of dendritic spine development (GO:0061000)	0.00875241	0.52295	19.5743	92.7514	PTPRS,NGEF
carboxylic acid transport (GO:0046942)	0.000261491	0.0215603	6.27844	51.7916	SLC7A6,SLC7A8,SLC16A10,SLC7A11,SLC16A3,SLC7A1,SLC38A5			pronephros development (GO:0048793)	0.00875241	0.52295	19.5743	92.7514	HNF1B,PAX2
negative regulation of axon extension involved in axon guidance (GO:0048843)	0.000423084	0.0312368	14.2881	110.989	SEMA7A,SEMA3C,SEMA3A,SEMA3B			plus-end-directed organelle transport along microtubule (GO:0072386)	0.00875241	0.52295	19.5743	92.7514	KIF3B,MAPT
embryonic cranial skeleton morphogenesis (GO:0048701)	0.000423084	0.0312368	14.2881	110.989	MTHFD1L,SIX1,TWIST1,TGFBR1			epithelial cell differentiation (GO:0030855)	0.0103272	0.52295	3.09677	14.1615	FN3K,MESP1,GSTK1,CASP6,AKR1C1,TOLLIP,PAX2
regulation of neuron death (GO:1901214)	0.000424626	0.0312368	4.93801	38.3402	EFNB2,EGLN3,CHORDC1,WNT5A,AKT1,ATP13A2,EIF2S1,SNCA			neural crest cell development (GO:0014032)	0.0109457	0.52295	5.06478	22.8665	SEMA3G,NRTN,SEMA4G,TAPT1
generation of neurons (GO:0048699)	0.000427733	0.0312368	3.66364	28.4189	RB1,CDK6,SIX4,TUBB3,SEMA3A,WNT5A,SIX1,NRCAM,NAV1,FZD10,RUNX1			cyclic nucleotide biosynthetic process (GO:0009190)	0.0111708	0.52295	7.3506	33.0369	GUCY1A3,GUCY1B3,ADCY9
chordate embryonic development (GO:0043009)	0.000470499	0.0334054	5.63634	43.184	PTPRR,FUT8,SIX4,WNT5A,DVL1,BMP7,TGFBR1			transmembrane receptor protein tyrosine kinase signaling pathway (GO:0007169)	0.0112207	0.52295	1.88915	8.48228	EPHA10,INSR,HPN,GAB1,PDGFA,SORBS1,KALRN,SOCS2,MAPK11,BAIAP2L2,ERBB3,NCK2,BLNK,ATP6V0E2,FGFR3,NGEF,PDK2,ATP6V0A1
leukocyte aggregation (GO:0070486)	0.000504318	0.0335528	29.4205	223.37	BMP7,S100A9,S100A8			axon regeneration (GO:0031103)	0.0120517	0.52295	15.6586	69.1885	RTN4RL1,RTN4RL2
positive regulation of defense response (GO:0031349)	0.000511956	0.0335528	4.78788	36.2791	TNFSF4,SERPINE1,WNT5A,ADAM8,S100A9,S100A8,EREG,SNCA			establishment of protein localization to peroxisome (GO:0072663)	0.0120517	0.52295	15.6586	69.1885	PEX19,PEX6
nitrogen compound transport (GO:0071705)	0.000511956	0.0335528	4.78788	36.2791	ABCC1,SLC7A6,SLC7A8,SLC11A1,SLC16A10,SLC7A11,SLC7A1,SLC38A5			glycosylceramide metabolic process (GO:0006677)	0.0120517	0.52295	15.6586	69.1885	CLN3,ALDH5A1
skin development (GO:0043588)	0.000575048	0.0353687	4.18677	31.2378	SCEL,CLIC4,ANXA1,ITGA3,KRT16,WNT5A,COL5A2,EREG,EPHA2			regulation of glucocorticoid receptor signaling pathway (GO:2000322)	0.0120517	0.52295	15.6586	69.1885	PER1,CRY2
positive regulation of protein localization to membrane (GO:1905477)	0.00062145	0.0353687	4.13788	30.5518	TFDP1,ITGA3,CHORDC1,AGR2,AKT1,PMAIP1,EPHB2,BID,EPHA2			negative regulation of axon regeneration (GO:0048681)	0.0120517	0.52295	15.6586	69.1885	PTPRS,RTN4RL1
axon guidance (GO:0007411)	0.000635681	0.0353687	3.25971	23.9941	EFNB2,SEMA3C,TUBB3,BDNF,SEMA3A,WNT5A,SEMA3B,CHN1,EPHB2,EZR,PDLIM7,PLXNA3			regulation of anion transport (GO:0044070)	0.0120517	0.52295	15.6586	69.1885	CA2,PDZK1
keratinocyte differentiation (GO:0030216)	0.000648998	0.0353687	5.31034	38.9784	SCEL,CLIC4,ANXA1,KRT16,WNT5A,EREG,EPHA2			microglial cell activation (GO:0001774)	0.0120517	0.52295	15.6586	69.1885	MAPT,CLU
response to unfolded protein (GO:0006986)	0.000658698	0.0353687	6.38899	46.8009	DNAJA1,HSP90AA1,HSPH1,HSPA5,SERPINH1,HSPA1A			sodium ion transmembrane transport (GO:0035725)	0.0120761	0.52295	4.90625	21.6686	HCN4,SLC13A1,SCN4A,SLC17A1
positive regulation of protein localization to plasma membrane (GO:1903078)	0.000658698	0.0353687	6.38899	46.8009	ITGA3,AGR2,AKT1,ACSL3,EPHB2,EPHA2			vacuolar acidification (GO:0007035)	0.0129021	0.52295	6.91786	30.0952	CLN3,ATP6V0E2,ATP6V0A1
water-soluble vitamin metabolic process (GO:0006767)	0.000669701	0.0353687	4.579	33.4665	ABCC1,MTHFD1L,MTHFD2,TCN1,RFK,SLC2A1,SLC2A3,PRSS3			regulation of calcium ion transmembrane transport (GO:1903169)	0.0129021	0.52295	6.91786	30.0952	CAMK2D,CASQ2,ATP1A2
epithelial cell differentiation (GO:0030855)	0.00067087	0.0353687	4.0901	29.8861	DMBT1,BASP1,ZNF703,PGK1,SIX1,AKT1,ALDOC,E2F4,E2F7			regulation of cardiac muscle contraction by calcium ion signaling (GO:0010882)	0.014778	0.52295	6.5332	27.5349	CAMK2D,CASQ2,ATP1A2
positive regulation of epidermal growth factor receptor signaling pathway (GO:0045742)	0.000691876	0.0353687	8.19697	59.642	SHKBP1,AGR2,PLAUR,AKT1,EREG			regulation of cardiac muscle hypertrophy (GO:0010611)	0.014778	0.52295	6.5332	27.5349	CAMK2D,SMAD4,AGT
semaphorin-plexin signaling pathway (GO:0071526)	0.000691876	0.0353687	8.19697	59.642	SEMA7A,SEMA3C,SEMA3A,SEMA3B,PLXNA3			aminoglycoside antibiotic metabolic process (GO:0030647)	0.0158049	0.52295	13.0482	54.1165	AKR1C1,CBR4
amino acid transmembrane transport (GO:0003333)	0.000691876	0.0353687	8.19697	59.642	SLC7A5,SLC7A6,SLC7A8,SLC7A11,SLC38A5			cellular response to angiotensin (GO:1904385)	0.0158049	0.52295	13.0482	54.1165	CA2,SLC30A10
negative regulation of axon guidance (GO:1902668)	0.000708972	0.035532	12.0887	87.6636	SEMA7A,SEMA3C,SEMA3A,SEMA3B			daunorubicin metabolic process (GO:0044597)	0.0158049	0.52295	13.0482	54.1165	AKR1C1,CBR4
regulation of chaperone-mediated autophagy (GO:1904714)	0.000791945	0.0378643	23.5352	168.065	PLK3,ATP13A2,SNCA			negative regulation of glucose import (GO:0046325)	0.0158049	0.52295	13.0482	54.1165	PID1,GRB10
kidney mesenchyme development (GO:0072074)	0.000791945	0.0378643	23.5352	168.065	SIX4,BASP1,SIX1			regulation of striated muscle cell differentiation (GO:0051153)	0.0158049	0.52295	13.0482	54.1165	HDAC5,MESP1
regulation of developmental growth (GO:0048638)	0.000813366	0.0378643	7.86869	55.9804	SIX4,AGR2,SIX1,NRCAM,NKD1			doxorubicin metabolic process (GO:0044598)	0.0158049	0.52295	13.0482	54.1165	AKR1C1,CBR4
regulation of neuron projection development (GO:0010975)	0.000814764	0.0378643	3.63059	25.823	EFNB2,SEMA3A,DPYSL3,WNT5A,CHN1,LPAR1,AKT1,TWF1,S100A9,ZNF365			negative regulation of neuron projection regeneration (GO:0070571)	0.0158049	0.52295	13.0482	54.1165	PTPRS,RTN4RL1
negative regulation of intrinsic apoptotic signaling pathway (GO:2001243)	0.000877386	0.0400464	5.01992	35.333	DNAJA1,BCL2A1,CREB3L1,PLAUR,AKT1,ENO1,HSPA1A			peroxisomal transport (GO:0043574)	0.0158049	0.52295	13.0482	54.1165	PEX19,PEX6
negative regulation of cell death (GO:0060548)	0.000938636	0.0405805	4.32721	30.1653	BNIP3L,AMIGO2,AGR2,AKT1,ATP13A2,BMP7,SNCA,HSPA1A			regulation of cardiac muscle cell action potential involved in regulation of contraction (GO:0098909)	0.0158049	0.52295	13.0482	54.1165	HCN4,CAMK2D
negative regulation of protein modification by small protein conjugation or removal (GO:1903321)	0.000950143	0.0405805	5.90891	41.1195	DNAJA1,CHORDC1,AKT1,ISG15,GTPBP4,HSPA1A			negative regulation of NF-kappaB transcription factor activity (GO:0032088)	0.0167839	0.52295	3.1042	12.6879	PKHD1,NLRP9,NLRP11,PRMT2,NFKBIL1,MAP2K5
regulation of cellular component movement (GO:0051270)	0.000950143	0.0405805	5.90891	41.1195	CDK6,ACTN1,ACTN4,TGFBR1,EREG,HBEGF			regulation of vascular endothelial growth factor receptor signaling pathway (GO:0030947)	0.0167997	0.52295	6.18903	25.2908	VTN,HHEX,GRB10
oligosaccharide metabolic process (GO:0009311)	0.000966168	0.0405805	4.93002	34.2251	GALNT12,GALNT7,FUT8,GALNT5,GALNT2,ST3GAL1,FUT3			negative regulation of sprouting angiogenesis (GO:1903671)	0.0167997	0.52295	6.18903	25.2908	HDAC5,SEMA6A,MAP2K5
regulation of protein ubiquitination (GO:0031396)	0.000968471	0.0405805	3.86682	26.8349	DNAJA1,HSP90AA1,CHORDC1,UBE2D1,AKT1,ISG15,GTPBP4,TGFBR1,HSPA1A			inner ear morphogenesis (GO:0042472)	0.0167997	0.52295	6.18903	25.2908	HPN,USH1C,PAX2
glucose metabolic process (GO:0006006)	0.00106187	0.0429775	4.84328	33.1654	TPI1,PGK1,ALDOC,ENO1,ENO2,ALDOA,SLC25A12			negative regulation of response to external stimulus (GO:0032102)	0.017928	0.52295	2.75456	11.0772	NLRP9,PTPRS,MVK,NLRP11,FEM1A,RTN4RL1,NFKBIL1
regulation of intrinsic apoptotic signaling pathway (GO:2001242)	0.00106653	0.0429775	5.76449	39.4484	BCL2A1,PLAUR,PMAIP1,BID,S100A9,S100A8			regulation of calcium-mediated signaling (GO:0050848)	0.0188377	0.52295	4.24215	16.8494	CAMK2D,JSRP1,RGN,MAPT
negative regulation of neuron death (GO:1901215)	0.00110225	0.0429775	4.21138	28.6812	SIX4,BDNF,SIX1,AKT1,ADAM8,ATP13A2,SNCA,LGMN			negative regulation of STAT cascade (GO:1904893)	0.0188377	0.52295	4.24215	16.8494	SOCS2,RTN4RL1,RTN4RL2,LRRC4B
negative regulation of endopeptidase activity (GO:0010951)	0.00110225	0.0429775	4.21138	28.6812	PCID2,SERPINB1,SPINK1,SERPINE1,SERPINH1,AKT1,SERPINB9,CST6			peroxisome organization (GO:0007031)	0.0189683	0.52295	5.87928	23.3112	PEX19,PEX11A,PEX6
nucleotide-sugar biosynthetic process (GO:0009226)	0.00110975	0.0429775	10.4758	71.2734	GMPPB,GFPT1,PGM3,NANS			regulation of release of sequestered calcium ion into cytosol by sarcoplasmic reticulum (GO:0010880)	0.0189683	0.52295	5.87928	23.3112	CAMK2D,CASQ2,ATP1A2
positive regulation of establishment of protein localization to telomere (GO:1904851)	0.00116591	0.0444787	19.6117	132.462	DKC1,TCP1,CCT5			negative regulation of axon extension (GO:0030517)	0.0189683	0.52295	5.87928	23.3112	PTPRS,SEMA3G,SEMA4G
carboxylic acid metabolic process (GO:0019752)	0.00127374	0.0478777	7.02453	46.8241	MTHFD1L,SLC2A1,PLA2G4A,SLC2A3,ST3GAL1			actin crosslink formation (GO:0051764)	0.0199875	0.52295	11.1836	43.7575	BAIAP2L2,PLS1
Golgi vesicle transport (GO:0048193)	0.0013792	0.0509094	2.4949	16.432	ARF4,SEC23A,COG6,COPB1,TMED7-TICAM2,KLC1,BICD2,KIF15,ARCN1,LMAN1,GOLGA5,COL7A1,GOPC,KDELR3,SEC24D,BET1			short-chain fatty acid metabolic process (GO:0046459)	0.0199875	0.52295	11.1836	43.7575	ALDH5A1,MMAA
epidermal cell differentiation (GO:0009913)	0.00139423	0.0509094	4.60041	30.2496	SCEL,CLIC4,ANXA1,KRT16,WNT5A,EREG,EPHA2			L-ascorbic acid metabolic process (GO:0019852)	0.0199875	0.52295	11.1836	43.7575	CYB5A,RGN
wound healing (GO:0042060)	0.00148202	0.0526118	5.37063	34.9861	MMP12,SLC11A1,WNT5A,TGFBR1,EREG,DCBLD2			peroxisome fission (GO:0016559)	0.0199875	0.52295	11.1836	43.7575	PEX19,PEX11A
negative regulation of protein ubiquitination (GO:0031397)	0.00148202	0.0526118	5.37063	34.9861	DNAJA1,CHORDC1,AKT1,ISG15,GTPBP4,HSPA1A			potassium ion import across plasma membrane (GO:1990573)	0.0199875	0.52295	11.1836	43.7575	HCN4,ATP1A2
regulation of establishment of protein localization to telomere (GO:0070203)	0.00163478	0.0548	16.8091	107.852	DKC1,TCP1,CCT5			iron ion homeostasis (GO:0055072)	0.0205227	0.52295	3.38593	13.1585	SMAD4,TFR2,FBXL5,NEO1,ISCU
protein localization to mitochondrion (GO:0070585)	0.00163478	0.0548	16.8091	107.852	DNAJA1,AKT1,HK2			cellular response to peptide hormone stimulus (GO:0071375)	0.0205455	0.52295	2.67392	10.3885	HDAC5,ADCY9,INSR,GNG7,INHBB,SORBS1,SLC30A10
protein O-linked glycosylation via threonine (GO:0018243)	0.00164711	0.0548	9.24241	59.2321	GALNT12,GALNT7,GALNT5,GALNT2			negative regulation of developmental growth (GO:0048640)	0.0212843	0.52295	5.59902	21.555	PTPRS,SEMA3G,FGFR3
regulation of cell motility (GO:2000145)	0.00165993	0.0548	3.55601	22.7619	FRMD5,CDK6,AKT1,TWIST1,RND3,NKD1,EREG,PLXNA3,HBEGF			transition metal ion homeostasis (GO:0055076)	0.0212843	0.52295	5.59902	21.555	TFR2,FBXL5,NEO1
positive regulation of macromolecule metabolic process (GO:0010604)	0.00166385	0.0548	2.44628	15.6528	ANXA2,SLC11A1,WNT5A,TWIST1,MSN,HMGA2,SERPINB9,TGFBR1,GREM1,AGR2,AKT1,CD36,EPHB2,EZR,HSPA1A,SNCA			cGMP biosynthetic process (GO:0006182)	0.0212843	0.52295	5.59902	21.555	GUCY1A3,GUCY1B3,ADCY9
carboxylic acid transmembrane transport (GO:1905039)	0.0016723	0.0548	6.55556	41.9133	SLC7A5,SLC7A6,SLC7A8,SLC7A11,SLC38A5			protein homooligomerization (GO:0051260)	0.0215164	0.52295	2.19048	8.40911	ALAD,SMAD4,ALDH5A1,SHMT1,AKR1C1,ILDR1,ACACB,CBR4,DECR1,CRYZ
peptidyl-threonine modification (GO:0018210)	0.00173339	0.0560829	3.89822	24.7836	GALNT12,GALNT7,GALNT5,PNCK,GALNT2,AKT1,OXSR1,TGFBR1			fatty acid catabolic process (GO:0009062)	0.0231688	0.52295	3.27273	12.3216	PECR,MMAA,ECHDC2,ACADM,DECR1
protein O-linked glycosylation via serine (GO:0018242)	0.00197375	0.0615233	8.72849	54.3595	GALNT12,GALNT7,GALNT5,GALNT2			regulation of ryanodine-sensitive calcium-release channel activity (GO:0060314)	0.023748	0.52295	5.34425	19.9889	CAMK2D,JSRP1,CASQ2
regulation of ERBB signaling pathway (GO:1901184)	0.00197375	0.0615233	8.72849	54.3595	PTPN12,EREG,LGMN,HBEGF			chondroitin sulfate proteoglycan biosynthetic process (GO:0050650)	0.023748	0.52295	5.34425	19.9889	CHST9,B3GAT1,CHST13
regulation of monocyte chemotaxis (GO:0090025)	0.00197375	0.0615233	8.72849	54.3595	GREM1,SERPINE1,FPR2,NBL1			negative regulation of insulin receptor signaling pathway (GO:0046627)	0.023748	0.52295	5.34425	19.9889	SOCS2,PID1,GRB10
epithelial to mesenchymal transition (GO:0001837)	0.00215544	0.0655729	6.1452	37.7301	WNT5A,HMGA2,BMP7,TGFBR1,LOXL2			heart contraction (GO:0060047)	0.0238261	0.52295	3.92339	14.6616	GAA,MYL3,CASQ2,ATP1A2
phospholipid biosynthetic process (GO:0008654)	0.00215544	0.0655729	6.1452	37.7301	NUS1,LPCAT1,FAR1,GPAT2,DHDDS			negative regulation of response to cytokine stimulus (GO:0060761)	0.0245757	0.52295	9.78514	36.2637	PALM3,MAP2K5
negative regulation of cellular senescence (GO:2000773)	0.00220629	0.0655729	14.7072	89.956	CDK6,HMGA2,TWIST1			neuron projection regeneration (GO:0031102)	0.0245757	0.52295	9.78514	36.2637	RTN4RL1,RTN4RL2
metanephric mesenchyme development (GO:0072075)	0.00220629	0.0655729	14.7072	89.956	SIX4,BASP1,SIX1			energy coupled proton transmembrane transport, against electrochemical gradient (GO:0015988)	0.0245757	0.52295	9.78514	36.2637	NDUFS7,ATP1A2
positive regulation of inflammatory response (GO:0050729)	0.00229844	0.0657982	4.1809	25.4011	TNFSF4,SERPINE1,WNT5A,ADAM8,S100A9,S100A8,SNCA			glycine metabolic process (GO:0006544)	0.0245757	0.52295	9.78514	36.2637	SHMT1,BAAT
positive regulation of ERBB signaling pathway (GO:1901186)	0.00234258	0.0657982	8.26868	50.0793	SHKBP1,PLAUR,AGR2,AKT1			central nervous system projection neuron axonogenesis (GO:0021952)	0.0245757	0.52295	9.78514	36.2637	C12ORF57,NFIB
metanephros development (GO:0001656)	0.00234258	0.0657982	8.26868	50.0793	SIX4,BASP1,SIX1,BMP7			negative regulation of sodium ion transmembrane transporter activity (GO:2000650)	0.0245757	0.52295	9.78514	36.2637	CAMK2D,ATP1A2
regulation of chondrocyte differentiation (GO:0032330)	0.00234258	0.0657982	8.26868	50.0793	GREM1,BMPR1B,TGFBR1,LOXL2			chaperone-mediated protein transport (GO:0072321)	0.0245757	0.52295	9.78514	36.2637	PEX19,CLU
negative regulation of axon extension (GO:0030517)	0.00234258	0.0657982	8.26868	50.0793	SEMA7A,SEMA3C,SEMA3A,SEMA3B			regulation of plasminogen activation (GO:0010755)	0.0245757	0.52295	9.78514	36.2637	CLEC3B,HPN
cellular response to oxidative stress (GO:0034599)	0.00240194	0.0667322	3.35369	20.2277	TXNRD1,GPX8,AKT1,PYCR1,NOX4,ATP13A2,ETV5,SNCA,HSPA1A			regulation of axon regeneration (GO:0048679)	0.0245757	0.52295	9.78514	36.2637	PTPRS,RTN4RL1
positive regulation of protein transport (GO:0051222)	0.00267045	0.0733944	4.7247	27.9962	PLK3,CHORDC1,ADAM8,ATP13A2,ACSL3,EZR			regulation of cardiac conduction (GO:1903779)	0.026026	0.52295	3.16683	11.5547	CAMK2D,KCNJ11,CASQ2,ATP1A2,AGT
ERBB2 signaling pathway (GO:0038128)	0.00273302	0.0740851	5.78313	34.134	PTPRR,HSP90AA1,PTPN12,EREG,HBEGF			bile acid biosynthetic process (GO:0006699)	0.0263593	0.52295	5.11163	18.5855	HSD3B7,CYP7B1,BAAT
negative regulation of G1/S transition of mitotic cell cycle (GO:2000134)	0.0027562	0.0740851	7.85484	46.2956	RB1,PLK3,MYO16,E2F7			nucleotide biosynthetic process (GO:0009165)	0.0263593	0.52295	5.11163	18.5855	GUCY1A3,GUCY1B3,ADCY9
protein localization to nucleus (GO:0034504)	0.00279811	0.0740851	3.58684	21.0864	MMP12,NUP188,SIX4,DVL1,SIX1,NOL8,NUP62CL,BMP7			negative chemotaxis (GO:0050919)	0.0263593	0.52295	5.11163	18.5855	SEMA3G,PDGFA,SEMA4G
receptor-mediated endocytosis (GO:0006898)	0.00281152	0.0740851	2.69989	15.8592	COLEC12,HSP90AA1,RAB31,HSPH1,CXCR1,CXCR2,FPR2,CD36,APOL1,RABEPK,PDLIM7,SNCA			negative regulation of cellular response to insulin stimulus (GO:1900077)	0.0263593	0.52295	5.11163	18.5855	SOCS2,PID1,GRB10
positive regulation of cardiocyte differentiation (GO:1905209)	0.00288743	0.0745483	13.0724	76.4396	EFNB2,GREM1,SEMA3C			regulation of muscle contraction (GO:0006937)	0.0263593	0.52295	5.11163	18.5855	MYL5,MYL3,ATP1A2
protein hydroxylation (GO:0018126)	0.00288743	0.0745483	13.0724	76.4396	EGLN3,PLOD2,PLOD1			negative regulation of signal transduction (GO:0009968)	0.0263852	0.52295	1.90121	6.91081	PID1,EPHA10,NFKBIL1,INSR,PALM3,NFATC1,AGT,SOCS2,HHEX,ERBB3,ULK3,GRB10,FGFR3
receptor metabolic process (GO:0043112)	0.00319269	0.0806186	4.54251	26.1053	RAB31,CXCR1,CXCR2,CD36,SNCA,LGMN			negative regulation of JAK-STAT cascade (GO:0046426)	0.0295432	0.52295	3.6491	12.8518	SOCS2,RTN4RL1,RTN4RL2,LRRC4B
positive regulation of nitric oxide biosynthetic process (GO:0045429)	0.00321718	0.0806186	7.48041	42.932	HSP90AA1,AKT1,CD36,PTGS2			positive regulation of organelle assembly (GO:1902117)	0.0295432	0.52295	3.6491	12.8518	CNOT6L,STX18,SDC1,TAPT1
positive regulation of nitric oxide metabolic process (GO:1904407)	0.00321718	0.0806186	7.48041	42.932	HSP90AA1,AKT1,CD36,PTGS2			carnitine metabolic process (GO:0009437)	0.0295467	0.52295	8.69746	30.6306	SHMT1,ACADM
regulation of cellular response to heat (GO:1900034)	0.0033507	0.082347	3.88547	22.1417	HSP90AA1,HSPH1,NUP188,BAG2,CHORDC1,IER5,HSPA1A			import across plasma membrane (GO:0098739)	0.0295467	0.52295	8.69746	30.6306	HCN4,ATP1A2
glycosaminoglycan biosynthetic process (GO:0006024)	0.0033865	0.082347	3.46806	19.7262	CHST6,VCAN,GALNT5,CHPF,CHPF2,XYLT1,HAS2,ST3GAL1			carnitine shuttle (GO:0006853)	0.0295467	0.52295	8.69746	30.6306	CPT2,ACACB
mesenchymal cell differentiation (GO:0048762)	0.00341501	0.082347	5.46128	31.0177	WNT5A,HMGA2,BMP7,TGFBR1,LOXL2			biotin metabolic process (GO:0006768)	0.0295467	0.52295	8.69746	30.6306	MCCC1,ACACB
negative regulation of cell projection organization (GO:0031345)	0.00341501	0.082347	5.46128	31.0177	EFNB2,SEMA3A,DPYSL3,LPAR1,ZNF365			relaxation of cardiac muscle (GO:0055119)	0.0295467	0.52295	8.69746	30.6306	CAMK2D,ATP1A2
modulation by virus of host process (GO:0019054)	0.00368449	0.086577	11.7646	65.9243	CCNK,KPNA2,KPNA3			response to axon injury (GO:0048678)	0.0295467	0.52295	8.69746	30.6306	RTN4RL1,RTN4RL2
positive regulation of cellular carbohydrate metabolic process (GO:0010676)	0.00368449	0.086577	11.7646	65.9243	AKT1,PMAIP1,SNCA			cytidine to uridine editing (GO:0016554)	0.0295467	0.52295	8.69746	30.6306	APOBEC3F,A1CF
regulation of cell proliferation (GO:0042127)	0.00369205	0.086577	1.75183	9.81302	EIF5A2,CXCL5,EFNB2,ESM1,SIX4,NAMPT,ZNF703,CXCR2,AKT1,HAS2,IER5,RELT,E2F7,EGLN3,CDKN2B,IGFBP3,GTPBP4,MYO16,TGFBR1,GNL3,EREG,FOSL1,GREM1,CDK6,CEACAM6,TNFSF4,FGF19,BHLHE40,NOX4,HSPA1A,HBEGF			transcytosis (GO:0045056)	0.0295467	0.52295	8.69746	30.6306	RAB17,GPIHBP1
negative chemotaxis (GO:0050919)	0.003728	0.0866252	7.14003	39.9262	SEMA7A,SEMA3C,SEMA3A,SEMA3B			cochlea morphogenesis (GO:0090103)	0.0295467	0.52295	8.69746	30.6306	HPN,PAX2
retrograde vesicle-mediated transport, Golgi to ER (GO:0006890)	0.00386139	0.0883089	3.77863	20.9968	ARF4,COPB1,KDELR3,KLC1,BICD2,KIF15,ARCN1			relaxation of muscle (GO:0090075)	0.0295467	0.52295	8.69746	30.6306	CAMK2D,ATP1A2
positive regulation of cell migration (GO:0030335)	0.00386956	0.0883089	2.47587	13.7525	SEMA7A,HSPA5,SEMA3C,SEMA3A,SEMA3B,ACTN4,TGFBR1,CEACAM6,PLAU,ZNF703,CNTN1,HAS2,HBEGF			fatty acid transmembrane transport (GO:1902001)	0.0295467	0.52295	8.69746	30.6306	CPT2,ACACB
epidermis development (GO:0008544)	0.00413787	0.0927754	3.72737	20.4542	COL17A1,SCEL,KRT17,FABP5,KRT16,COL7A1,PLOD1			L-serine metabolic process (GO:0006563)	0.0295467	0.52295	8.69746	30.6306	SHMT1,PSPH
positive regulation of protein catabolic process (GO:0045732)	0.00413787	0.0927754	3.72737	20.4542	PLK3,HSP90AA1,WNT5A,MSN,ADAM8,EZR,NKD1			regulation of heart contraction (GO:0008016)	0.0318993	0.547401	2.649	9.12626	HCN4,CAMK2D,KCNJ11,CASQ2,ATP1A2,AGT
positive regulation of angiogenesis (GO:0045766)	0.00431524	0.0959109	3.32135	18.0868	SERPINE1,WNT5A,ADAM12,CNTN1,TWIST1,HMGA2,HK2,RUNX1			negative regulation of intracellular steroid hormone receptor signaling pathway (GO:0033144)	0.0320229	0.547401	4.70221	16.1817	PER1,CRY2,NODAL
positive regulation of cell cycle arrest (GO:0071158)	0.00442907	0.0960497	3.67748	19.9304	PLK3,TFDP1,CENPJ,HMGA2,ARID3A,E2F4,E2F7			neural crest cell migration (GO:0001755)	0.0320229	0.547401	4.70221	16.1817	SEMA3G,NRTN,SEMA4G
DNA damage response, signal transduction by p53 class mediator resulting in cell cycle arrest (GO:0006977)	0.00446069	0.0960497	4.21718	22.8253	PLK3,TFDP1,CENPJ,ARID3A,E2F4,E2F7			cGMP metabolic process (GO:0046068)	0.0320229	0.547401	4.70221	16.1817	GUCY1A3,GUCY1B3,ADCY9
positive regulation of vasculature development (GO:1904018)	0.00457541	0.0960497	3.28659	17.705	SERPINE1,WNT5A,ADAM12,CNTN1,TWIST1,HMGA2,HK2,RUNX1			regulation of cell communication (GO:0010646)	0.0323919	0.549015	2.97429	10.2014	SOCS2,CAMK2D,GRID1,CASQ2,EIF4EBP2
regulation of cyclin-dependent protein serine/threonine kinase activity involved in G1/S transition of mitotic cell cycle (GO:0031657)	0.00460303	0.0960497	10.6945	57.5477	CDKN2B,CDK6,AKT1			regulation of cell communication by electrical coupling (GO:0010649)	0.0348785	0.568483	7.82731	26.2675	CAMK2D,CASQ2
regulation of protein modification by small protein conjugation or removal (GO:1903320)	0.00460303	0.0960497	10.6945	57.5477	HSP90AA1,TGFBR1,HSPA1A			positive regulation of branching involved in ureteric bud morphogenesis (GO:0090190)	0.0348785	0.568483	7.82731	26.2675	AGT,PAX2
inflammatory response (GO:0006954)	0.00461393	0.0960497	2.3314	12.5398	ANXA1,SLC11A1,FPR2,MEFV,CXCL5,KRT16,TNFSF4,CXCR2,NOX4,ADAM8,RELT,SCG2,S100A9,S100A8			positive regulation of vascular endothelial growth factor receptor signaling pathway (GO:0030949)	0.0348785	0.568483	7.82731	26.2675	VTN,GRB10
sprouting angiogenesis (GO:0002040)	0.00465556	0.0960497	5.0404	27.0654	EFNB2,GREM1,ESM1,E2F7,LOXL2			positive regulation of SMAD protein import into nucleus (GO:0060391)	0.0348785	0.568483	7.82731	26.2675	SMAD4,NODAL
positive regulation of transport (GO:0051050)	0.00465556	0.0960497	5.0404	27.0654	ANXA1,ANXA2,CHORDC1,ACSL3,SNCA			cellular calcium ion homeostasis (GO:0006874)	0.0349617	0.568483	2.37267	7.95674	PKHD1,CLN3,CAMK2D,CXCL12,EPHX2,RGN,TMCO1
regulation of apoptotic process (GO:0042981)	0.00465969	0.0960497	1.69141	9.08087	ARF4,BCL2A1,FHL2,SIX4,AKT1,PMAIP1,BID,EPHB2,ECT2,RELT,SNCA,PLK3,BNIP3L,EGLN3,PCID2,ANXA1,HSPA5,IGFBP3,ACTN1,WNT5A,PLAUR,HMGA2,SERPINB9,ACTN4,OXSR1,BMP7,DNAJC3,DNAJA1,GREM1,UFM1,CEACAM5,HSPA1A,EPHA2			fatty acid oxidation (GO:0019395)	0.0360045	0.580718	3.41059	11.3372	PECR,ECHDC2,ACADM,DECR1
signal transduction involved in mitotic G1 DNA damage checkpoint (GO:0072431)	0.00482854	0.098734	4.14298	22.0954	PLK3,TFDP1,CENPJ,ARID3A,E2F4,E2F7			regulation of intracellular signal transduction (GO:1902531)	0.03739	0.593314	1.65946	5.45356	TAF11,ARAP2,INHBB,KALRN,PKHD1,FGD4,MAPK11,NLRP11,NLRP9,TP53INP1,RGN,RHOU,SRGAP3,MAPT,NGEF,NODAL,ARHGEF5
neural crest cell migration (GO:0001755)	0.0049089	0.0995805	6.54435	34.7944	SEMA7A,SEMA3C,SEMA3A,SEMA3B			cyclic purine nucleotide metabolic process (GO:0052652)	0.0382688	0.593314	4.35345	14.2058	GUCY1A3,GUCY1B3,ADCY9
protein modification process (GO:0036211)	0.00505761	0.100994	3.5816	18.9354	LOX,QPCT,AKT1,PLOD2,PLOD1,ST3GAL1,LOXL2			regulation of cation transmembrane transport (GO:1904062)	0.0382688	0.593314	4.35345	14.2058	DPP10,KCNIP3,PDZK1
regulation of neuron differentiation (GO:0045664)	0.00505761	0.100994	3.5816	18.9354	BDNF,SIX1,AKT1,NRCAM,ECT2,NBL1,BMP7			aminoglycan metabolic process (GO:0006022)	0.0382688	0.593314	4.35345	14.2058	CHST9,B3GAT1,SDC1
positive regulation of cellular catabolic process (GO:0031331)	0.00513173	0.101664	3.21918	16.9725	PFKFB4,HSP90AA1,TWIST1,MSN,ADAM8,EZR,MEFV,SNCA			chondroitin sulfate metabolic process (GO:0030204)	0.0382688	0.593314	4.35345	14.2058	CHST9,B3GAT1,CHST13
negative regulation of neuron differentiation (GO:0045665)	0.0052182	0.101664	4.07134	21.3973	EFNB2,SEMA3A,DPYSL3,LPAR1,BMP7,ZNF365			water transport (GO:0006833)	0.0405502	0.602999	7.11537	22.8063	AQP7,AQP4
positive regulation of cell proliferation (GO:0008284)	0.00524968	0.101664	1.96947	10.3389	EIF5A2,WNT5A,HMGA2,CXCL5,TGFBR1,EREG,FOSL1,EFNB2,GREM1,ESM1,CDK6,CEACAM6,TNFSF4,FGF19,NAMPT,ZNF703,CXCR2,AKT1,HAS2,HBEGF			regulation of glucose import in response to insulin stimulus (GO:2001273)	0.0405502	0.602999	7.11537	22.8063	PID1,SORBS1
cellular protein metabolic process (GO:0044267)	0.00540898	0.101664	1.89659	9.89963	DARS,MMP1,IGFBP3,PLOD2,PLOD1,LOXL2,DNAJC3,PCMT1,SPCS3,VCAN,DMBT1,LOX,PAPPA,QPCT,CALU,AKT1,VWA1,APOL1,ST3GAL1,SCG2,LGMN,SNCA			positive regulation of glycogen biosynthetic process (GO:0045725)	0.0405502	0.602999	7.11537	22.8063	INSR,SORBS1
O-glycan processing (GO:0016266)	0.0056304	0.101664	4.00213	20.7293	GALNT12,GALNT7,GALNT5,GALNT2,GCNT1,ST3GAL1			phosphate ion transport (GO:0006817)	0.0405502	0.602999	7.11537	22.8063	SLC17A1,SLC37A4
negative regulation of apoptotic signaling pathway (GO:2001234)	0.0056304	0.101664	4.00213	20.7293	BCL2A1,PLAUR,AKT1,SCG2,TGFBR1,HSPA1A			cranial nerve development (GO:0021545)	0.0405502	0.602999	7.11537	22.8063	ERBB3,PAX2
interleukin-12-mediated signaling pathway (GO:0035722)	0.00564203	0.101664	4.79404	24.8212	CNN2,RAP1B,ANXA2,TCP1,MSN			metal ion transport (GO:0030001)	0.0411548	0.602999	2.48093	7.91519	KCNK5,KCNH3,SLC5A9,SCN4A,ATP1A2,SLC17A4
positive regulation of protein localization to cell periphery (GO:1904377)	0.00564203	0.101664	4.79404	24.8212	ITGA3,AGR2,AKT1,EPHB2,EPHA2			negative regulation of toll-like receptor signaling pathway (GO:0034122)	0.0416069	0.602999	4.19776	13.3467	PTPRS,NFKBIL1,TICAM1
cellular response to interleukin-12 (GO:0071349)	0.00564203	0.101664	4.79404	24.8212	CNN2,RAP1B,ANXA2,TCP1,MSN			regulation of glucose import (GO:0046324)	0.0416069	0.602999	4.19776	13.3467	INSR,GRB10,SORBS1
positive regulation of mesonephros development (GO:0061213)	0.00564802	0.101664	9.80282	50.7438	SIX4,BASP1,SIX1			cofactor biosynthetic process (GO:0051188)	0.0416069	0.602999	4.19776	13.3467	SLC25A16,MOCS1,ISCU
L-alpha-amino acid transmembrane transport (GO:1902475)	0.00564802	0.101664	9.80282	50.7438	SLC7A5,SLC25A12,SLC7A1			water-soluble vitamin metabolic process (GO:0006767)	0.0436227	0.612387	2.72559	8.53703	CYB5A,MMAA,SHMT1,MCCC1,ACACB
positive regulation of telomerase RNA localization to Cajal body (GO:1904874)	0.00564802	0.101664	9.80282	50.7438	DKC1,TCP1,CCT5			mitochondrial transmembrane transport (GO:1990542)	0.0450865	0.612387	4.0528	12.5603	CPT2,SLC25A23,ACACB
negative regulation of cell aging (GO:0090344)	0.00564802	0.101664	9.80282	50.7438	CDK6,HMGA2,TWIST1			endodermal cell differentiation (GO:0035987)	0.0450865	0.612387	4.0528	12.5603	VTN,MMP15,NODAL
regulation of cell junction assembly (GO:1901888)	0.00564802	0.101664	9.80282	50.7438	RAP1B,CBFB,RUNX1			axon guidance (GO:0007411)	0.0453305	0.612387	2.09756	6.48938	SEMA6A,CXCL12,NFIB,GRB10,GAB1,NRTN,SPTB,RAP1GAP
ER to Golgi vesicle-mediated transport (GO:0006888)	0.00573094	0.102436	2.57307	13.2819	ARF4,LMAN1,SEC23A,COG6,COPB1,COL7A1,TMED7-TICAM2,GOPC,SEC24D,ARCN1,BET1			negative regulation of supramolecular fiber organization (GO:1902904)	0.0457898	0.612387	3.1371	9.67384	SMAD4,CHADL,CLU,KANK3
fatty-acyl-CoA biosynthetic process (GO:0046949)	0.00631751	0.1106	6.04032	30.5908	ACLY,SCD,ACSL4,ACSL3			monovalent inorganic cation transport (GO:0015672)	0.0463565	0.612387	2.40461	7.38551	KCNK5,KCNH3,SLC5A9,SCN4A,ATP1A2,SLC17A4
'de novo' posttranslational protein folding (GO:0051084)	0.00631751	0.1106	6.04032	30.5908	HSPH1,HSPA5,UGGT2,HSPA1A			fluid transport (GO:0042044)	0.0465414	0.612387	6.52209	20.0059	AQP7,AQP4
positive regulation of reactive oxygen species biosynthetic process (GO:1903428)	0.00631751	0.1106	6.04032	30.5908	HSP90AA1,AKT1,CD36,PTGS2			acetyl-CoA metabolic process (GO:0006084)	0.0465414	0.612387	6.52209	20.0059	MVK,ACACB
fibrinolysis (GO:0042730)	0.0068238	0.115507	9.04829	45.1269	PLAU,SERPINE1,PLAUR			positive regulation of glycogen metabolic process (GO:0070875)	0.0465414	0.612387	6.52209	20.0059	INSR,SORBS1
glucose transmembrane transport (GO:1904659)	0.0068238	0.115507	9.04829	45.1269	SLC2A1,SLC2A3,SLC2A5			neuromuscular process controlling balance (GO:0050885)	0.0465414	0.612387	6.52209	20.0059	CLN3,USH1C
stabilization of membrane potential (GO:0030322)	0.0068238	0.115507	9.04829	45.1269	KCNK6,KCNN4,KCNK1			negative regulation of cell migration involved in sprouting angiogenesis (GO:0090051)	0.0465414	0.612387	6.52209	20.0059	HDAC5,MAP2K5
mesenchyme development (GO:0060485)	0.0068238	0.115507	9.04829	45.1269	HMGA2,BMP7,TGFBR1			glycoside metabolic process (GO:0016137)	0.0465414	0.612387	6.52209	20.0059	AKR1C1,CBR4
positive regulation of DNA-templated transcription, initiation (GO:2000144)	0.0068238	0.115507	9.04829	45.1269	FOSL1,TWIST1,GTF2F2			positive regulation of muscle hypertrophy (GO:0014742)	0.0465414	0.612387	6.52209	20.0059	CAMK2D,AGT
regulation of endopeptidase activity (GO:0052548)	0.00700966	0.117873	3.80789	18.8889	SERPINB1,SERPINE1,SERPINH1,AKT1,SERPINB9,ATP13A2			negative regulation of cation transmembrane transport (GO:1904063)	0.0465414	0.612387	6.52209	20.0059	CAMK2D,ATP1A2
cellular zinc ion homeostasis (GO:0006882)	0.00711269	0.118824	5.81631	28.7667	SLC39A10,ATP13A2,S100A9,S100A8			negative regulation of multi-organism process (GO:0043901)	0.0487056	0.628961	3.91751	11.8385	APOBEC3F,NFKBIL1,NODAL
regulation of organelle organization (GO:0033043)	0.00749343	0.124371	3.00348	14.6982	LMAN1,CLIC4,TBC1D2,MSN,ATP13A2,EZR,S100A9,S100A8			regulation of hydrolase activity (GO:0051336)	0.0500122	0.628961	2.61616	7.83668	FGD4,CAMK2D,ARHGEF5,NGEF,RAP1GAP
regulation of nitric oxide biosynthetic process (GO:0045428)	0.0079712	0.127835	5.60829	27.0988	HSP90AA1,AKT1,CD36,PTGS2			cellular iron ion homeostasis (GO:0006879)	0.0511842	0.628961	3.01613	8.96491	SMAD4,TFR2,FBXL5,ISCU
regulation of bone mineralization (GO:0030500)	0.00804089	0.127835	4.367	21.063	GREM1,TWIST1,ISG15,BMPR1B,BMP7			positive regulation of cell migration (GO:0030335)	0.0517777	0.628961	1.86565	5.52382	VTN,SEMA6A,CXCL12,F10,DDRGK1,INSR,GAB1,SEMA3G,PDGFA,SEMA4G
receptor internalization (GO:0031623)	0.00804089	0.127835	4.367	21.063	RAB31,CXCR1,CXCR2,CD36,SNCA			regulation of axon extension (GO:0030516)	0.0524624	0.628961	3.79094	11.1744	PTPRS,SEMA3G,MAPT
regulation of cellular protein catabolic process (GO:1903362)	0.00813412	0.127835	8.40155	40.4256	HSP90AA1,MSN,EZR			regulation of insulin receptor signaling pathway (GO:0046626)	0.0524624	0.628961	3.79094	11.1744	SOCS2,PID1,GRB10
positive regulation of cellular protein catabolic process (GO:1903364)	0.00813412	0.127835	8.40155	40.4256	HSP90AA1,MSN,EZR			regulation of branching involved in ureteric bud morphogenesis (GO:0090189)	0.0528327	0.628961	6.02008	17.7028	AGT,PAX2
pharyngeal system development (GO:0060037)	0.00813412	0.127835	8.40155	40.4256	SIX4,BMP7,TGFBR1			selective autophagy (GO:0061912)	0.0528327	0.628961	6.02008	17.7028	STBD1,WDFY3
macrophage activation (GO:0042116)	0.00813412	0.127835	8.40155	40.4256	SLC11A1,FPR2,SNCA			positive regulation of mesonephros development (GO:0061213)	0.0528327	0.628961	6.02008	17.7028	AGT,PAX2
regulation of B cell receptor signaling pathway (GO:0050855)	0.00813412	0.127835	8.40155	40.4256	CBFB,SLC39A10,RUNX1			negative regulation of insulin secretion (GO:0046676)	0.0528327	0.628961	6.02008	17.7028	KCNJ11,INHBB
positive regulation of growth (GO:0045927)	0.0086182	0.127835	3.63158	17.2641	NCBP1,AGR2,AKT1,S100A9,TGFBR1,S100A8			intracellular lipid transport (GO:0032365)	0.0528327	0.628961	6.02008	17.7028	CPT2,ACACB
negative regulation of neuron projection development (GO:0010977)	0.00873613	0.127835	4.27185	20.2498	EFNB2,SEMA3A,DPYSL3,LPAR1,ZNF365			negative regulation of axon extension involved in axon guidance (GO:0048843)	0.0528327	0.628961	6.02008	17.7028	SEMA3G,SEMA4G
regulation of protein localization to early endosome (GO:1902965)	0.00875241	0.127835	19.5743	92.7514	MSN,EZR			negative regulation of DNA-dependent DNA replication (GO:2000104)	0.0528327	0.628961	6.02008	17.7028	PID1,GMNN
positive regulation of protein localization to early endosome (GO:1902966)	0.00875241	0.127835	19.5743	92.7514	MSN,EZR			filopodium assembly (GO:0046847)	0.0528327	0.628961	6.02008	17.7028	FGD4,RAB17
positive regulation of receptor binding (GO:1900122)	0.00875241	0.127835	19.5743	92.7514	ANXA2,BDNF			protein targeting to peroxisome (GO:0006625)	0.0528327	0.628961	6.02008	17.7028	PEX19,PEX6
positive regulation of cardiac muscle tissue development (GO:0055025)	0.00875241	0.127835	19.5743	92.7514	EFNB2,GREM1			base conversion or substitution editing (GO:0016553)	0.0528327	0.628961	6.02008	17.7028	APOBEC3F,A1CF
positive regulation of vesicle fusion (GO:0031340)	0.00875241	0.127835	19.5743	92.7514	ANXA1,ANXA2			cholesterol homeostasis (GO:0042632)	0.0569107	0.633155	2.90412	8.324	EPHX2,AKR1C1,CYP7B1,GPIHBP1
positive regulation of myeloid leukocyte cytokine production involved in immune response (GO:0061081)	0.00875241	0.127835	19.5743	92.7514	SEMA7A,WNT5A			sterol homeostasis (GO:0055092)	0.0569107	0.633155	2.90412	8.324	EPHX2,AKR1C1,CYP7B1,GPIHBP1
response to UV-A (GO:0070141)	0.00875241	0.127835	19.5743	92.7514	MME,AKT1			regulation of membrane depolarization (GO:0003254)	0.0594054	0.633155	5.58979	15.782	HCN4,CAMK2D
positive regulation of protein localization to endosome (GO:1905668)	0.00875241	0.127835	19.5743	92.7514	MSN,EZR			negative regulation of response to wounding (GO:1903035)	0.0594054	0.633155	5.58979	15.782	PTPRS,RTN4RL1
sterol import (GO:0035376)	0.00875241	0.127835	19.5743	92.7514	STARD4,CD36			positive regulation of cardiac muscle hypertrophy (GO:0010613)	0.0594054	0.633155	5.58979	15.782	CAMK2D,AGT
negative regulation of mononuclear cell migration (GO:0071676)	0.00875241	0.127835	19.5743	92.7514	GREM1,NBL1			regulation of SMAD protein import into nucleus (GO:0060390)	0.0594054	0.633155	5.58979	15.782	SMAD4,NODAL
cholesterol import (GO:0070508)	0.00875241	0.127835	19.5743	92.7514	STARD4,CD36			negative regulation of peptide hormone secretion (GO:0090278)	0.0594054	0.633155	5.58979	15.782	KCNJ11,INHBB
positive regulation of intrinsic apoptotic signaling pathway (GO:2001244)	0.00889498	0.129179	5.41463	25.5693	PMAIP1,BID,S100A9,S100A8			myoblast differentiation (GO:0045445)	0.0594054	0.633155	5.58979	15.782	MBNL1,SDC1
regulation of inflammatory response (GO:0050727)	0.00906506	0.130906	2.53061	11.9023	SEMA7A,ANXA1,TNFSF4,SERPINE1,WNT5A,MEFV,PTGS2,S100A9,S100A8,SNCA			regulation of intrinsic apoptotic signaling pathway in response to DNA damage (GO:1902229)	0.0594054	0.633155	5.58979	15.782	CXCL12,CLU
regulation of telomerase RNA localization to Cajal body (GO:1904872)	0.00958222	0.134572	7.84105	36.444	DKC1,TCP1,CCT5			renal system development (GO:0072001)	0.0598976	0.633155	2.85117	8.02639	PKHD1,HNF1B,PAX2,AGT
release of cytochrome c from mitochondria (GO:0001836)	0.00958222	0.134572	7.84105	36.444	BCL2A1,IFI6,BID
maintenance of protein localization in organelle (GO:0072595)	0.00958222	0.134572	7.84105	36.444	HSPA5,AKT1,HK2
glyceraldehyde-3-phosphate metabolic process (GO:0019682)	0.00958222	0.134572	7.84105	36.444	RPIA,TPI1,PGD
regulation of smooth muscle cell migration (GO:0014910)	0.00958222	0.134572	7.84105	36.444	PLAU,IGFBP3,SERPINE1
protein N-linked glycosylation (GO:0006487)	0.00982752	0.135125	3.52281	16.2844	LMAN1,FUT8,GFPT1,PGM3,UGGT2,ST3GAL1
apoptotic mitochondrial changes (GO:0008637)	0.00988591	0.135125	5.23387	24.1629	BCL2A1,IFI6,BID,HK2
regulation of wound healing (GO:0061041)	0.00988591	0.135125	5.23387	24.1629	ANXA1,PLAU,SERPINE1,HBEGF
positive regulation of DNA binding (GO:0043388)	0.00988591	0.135125	5.23387	24.1629	RB1,PLAUR,TWIST1,HMGA2
regulation of axon extension (GO:0030516)	0.00988591	0.135125	5.23387	24.1629	SEMA7A,SEMA3A,NRCAM,PLXNA3
endothelial cell migration (GO:0043542)	0.0109457	0.143565	5.06478	22.8665	S100P,PRSS3,SCG2,LOXL2
positive regulation of telomerase activity (GO:0051973)	0.0109457	0.143565	5.06478	22.8665	GREM1,HSP90AA1,DKC1,TCP1
neural crest cell development (GO:0014032)	0.0109457	0.143565	5.06478	22.8665	SEMA7A,SEMA3C,SEMA3A,SEMA3B
negative regulation of cell migration (GO:0030336)	0.0111034	0.143565	2.7897	12.555	CLIC4,PTPRR,KRT16,IGFBP3,SERPINE1,DPYSL3,GTPBP4,PFN2
NADP metabolic process (GO:0006739)	0.0111708	0.143565	7.3506	33.0369	RPIA,ME1,PGD
endothelial cell development (GO:0001885)	0.0111708	0.143565	7.3506	33.0369	RAP1B,MSN,EZR
fatty-acyl-CoA metabolic process (GO:0035337)	0.0111708	0.143565	7.3506	33.0369	ACLY,SCD,FAR1
hexose transmembrane transport (GO:0035428)	0.0111708	0.143565	7.3506	33.0369	SLC2A1,SLC2A3,SLC2A5
positive regulation of transcription regulatory region DNA binding (GO:2000679)	0.0111708	0.143565	7.3506	33.0369	RB1,HMGA2,TWIST1
positive regulation of neuron differentiation (GO:0045666)	0.011492	0.143565	3.0284	13.5251	DPYSL3,WNT5A,TWF1,NRCAM,ECT2,NBL1,S100A9
positive regulation of cell growth (GO:0030307)	0.011492	0.143565	3.0284	13.5251	SEMA7A,NCBP1,BDNF,AKT1,S100A9,S100A8,TGFBR1
positive regulation of apoptotic signaling pathway (GO:2001235)	0.011861	0.143565	3.37131	14.9501	PLAUR,PMAIP1,BID,S100A9,TGFBR1,S100A8
negative regulation of extrinsic apoptotic signaling pathway (GO:2001237)	0.011861	0.143565	3.37131	14.9501	SERPINE1,IFI6,AKT1,SCG2,TGFBR1,HSPA1A
positive regulation of DNA biosynthetic process (GO:2000573)	0.0119322	0.143565	3.92929	17.4009	GREM1,HSP90AA1,DKC1,TCP1,CCT5
intracellular sterol transport (GO:0032366)	0.0120517	0.143565	15.6586	69.1885	STARD4,ABCG1
modulation by symbiont of host cellular process (GO:0044068)	0.0120517	0.143565	15.6586	69.1885	KPNA2,KPNA3
dolichyl diphosphate biosynthetic process (GO:0006489)	0.0120517	0.143565	15.6586	69.1885	NUS1,DHDDS
dolichyl diphosphate metabolic process (GO:0046465)	0.0120517	0.143565	15.6586	69.1885	NUS1,DHDDS
regulation of T-helper 1 cell differentiation (GO:0045625)	0.0120517	0.143565	15.6586	69.1885	ANXA1,TNFSF4
fructose metabolic process (GO:0006000)	0.0120517	0.143565	15.6586	69.1885	ALDOC,ALDOA
proline metabolic process (GO:0006560)	0.0120517	0.143565	15.6586	69.1885	PYCR1,ALDH18A1
copper ion import (GO:0015677)	0.0120517	0.143565	15.6586	69.1885	STEAP1,STEAP2
fructose 1,6-bisphosphate metabolic process (GO:0030388)	0.0120517	0.143565	15.6586	69.1885	ALDOC,ALDOA
long-chain fatty acid import (GO:0044539)	0.0120517	0.143565	15.6586	69.1885	ACSL3,CD36
microglial cell activation (GO:0001774)	0.0120517	0.143565	15.6586	69.1885	FPR2,SNCA
negative regulation of cyclin-dependent protein serine/threonine kinase activity involved in G1/S transition of mitotic cell cycle (GO:0031658)	0.0120517	0.143565	15.6586	69.1885	CDKN2B,CDK6
organophosphate biosynthetic process (GO:0090407)	0.0120761	0.143565	4.90625	21.6686	IPPK,TPI1,LPCAT1,GPAT2
zymogen activation (GO:0031638)	0.0120761	0.143565	4.90625	21.6686	ASPH,PLAU,PGK1,PRSS3
regulated exocytosis (GO:0045055)	0.0122334	0.144762	2.55314	11.243	RAB31,ACTN1,STXBP1,SERPINE1,F13A1,ACTN4,CD36,ALDOA,STEAP2
regulation of cell growth (GO:0001558)	0.0125717	0.14808	2.28619	10.0051	GJA1,NCBP1,GNG4,AKT1,ENO1,ING1,S100A9,S100A8,TGFBR1,DCBLD2,HSPA1A
granulocyte chemotaxis (GO:0071621)	0.0128403	0.148549	3.85205	16.7763	ANXA1,CXCR2,SCG2,S100A9,S100A8
regulation of endoplasmic reticulum stress-induced intrinsic apoptotic signaling pathway (GO:1902235)	0.0129021	0.148549	6.91786	30.0952	CREB3L1,PMAIP1,HSPA1A
regulation of regulatory T cell differentiation (GO:0045589)	0.0129021	0.148549	6.91786	30.0952	CBFB,TNFSF4,RUNX1
regulation of response to cytokine stimulus (GO:0060759)	0.0129021	0.148549	6.91786	30.0952	CBFB,WNT5A,RUNX1
chondroitin sulfate biosynthetic process (GO:0030206)	0.0129021	0.148549	6.91786	30.0952	VCAN,CHPF,CHPF2
positive regulation of multicellular organismal process (GO:0051240)	0.0130076	0.149092	2.2741	9.87465	SLC11A1,TNFSF4,SERPINE1,ZNF703,WNT5A,TWIST1,ENO1,BMPR1B,TGFBR1,EREG,LOXL2
positive regulation of receptor activity (GO:2000273)	0.0132786	0.151519	4.75733	20.5593	GREM1,ANXA2,EPHB2,EREG
protein processing (GO:0016485)	0.0134132	0.152374	2.93129	12.6383	SPCS3,CNTN1,CPXM1,PRSS3,RHBDL2,KLK6,LGMN
regulation of angiogenesis (GO:0045765)	0.0137914	0.155318	2.36258	10.1206	SERPINE1,WNT5A,ADAM12,PGK1,CNTN1,TWIST1,HMGA2,HK2,RUNX1,EPHA2
positive regulation of cell death (GO:0010942)	0.0137938	0.155318	3.77778	16.1822	EFNB2,WNT5A,CD36,EIF2S1,SNCA
regulation of transforming growth factor beta receptor signaling pathway (GO:0017015)	0.0141739	0.158897	3.23227	13.7577	CDKN2B,ITGA3,PEG10,ZNF703,TGFBR1,HSPA1A
positive regulation of neuron death (GO:1901216)	0.0145547	0.160226	4.61717	19.5299	EFNB2,WNT5A,EIF2S1,SNCA
cobalamin metabolic process (GO:0009235)	0.014778	0.160226	6.5332	27.5349	ABCC1,TCN1,PRSS3
hyaluronan metabolic process (GO:0030212)	0.014778	0.160226	6.5332	27.5349	CHORDC1,HAS2,HMMR
positive regulation of cellular component movement (GO:0051272)	0.014778	0.160226	6.5332	27.5349	TWIST1,ACTN4,TGFBR1
tetrapyrrole metabolic process (GO:0033013)	0.014778	0.160226	6.5332	27.5349	ABCC1,TCN1,PRSS3
embryonic skeletal system morphogenesis (GO:0048704)	0.014778	0.160226	6.5332	27.5349	SIX1,TWIST1,TGFBR1
establishment of endothelial barrier (GO:0061028)	0.014778	0.160226	6.5332	27.5349	RAP1B,MSN,EZR
regulation of epidermal growth factor receptor signaling pathway (GO:0042058)	0.014794	0.160226	3.70631	15.6167	SHKBP1,PLAUR,AGR2,AKT1,PTPN12
ERBB signaling pathway (GO:0038127)	0.0150101	0.161318	3.18842	13.3883	PTPRR,HSP90AA1,AKT1,PTPN12,EREG,HBEGF
positive regulation of protein localization to Cajal body (GO:1904871)	0.0158049	0.161318	13.0482	54.1165	TCP1,CCT5
negative regulation of anion transmembrane transport (GO:1903960)	0.0158049	0.161318	13.0482	54.1165	AKT1,GOPC
positive regulation of steroid biosynthetic process (GO:0010893)	0.0158049	0.161318	13.0482	54.1165	STARD4,ABCG1
negative regulation of T-helper cell differentiation (GO:0045623)	0.0158049	0.161318	13.0482	54.1165	ANXA1,TNFSF4
regulation of PERK-mediated unfolded protein response (GO:1903897)	0.0158049	0.161318	13.0482	54.1165	HSPA5,AGR2
positive regulation of early endosome to late endosome transport (GO:2000643)	0.0158049	0.161318	13.0482	54.1165	MSN,EZR
peptidyl-lysine hydroxylation (GO:0017185)	0.0158049	0.161318	13.0482	54.1165	PLOD2,PLOD1
positive regulation of IRE1-mediated unfolded protein response (GO:1903896)	0.0158049	0.161318	13.0482	54.1165	AGR2,HSPA1A
negative regulation of exocytosis (GO:0045920)	0.0158049	0.161318	13.0482	54.1165	ANXA1,SNCA
regulation of protein localization to Cajal body (GO:1904869)	0.0158049	0.161318	13.0482	54.1165	TCP1,CCT5
regulation of T-helper 2 cell differentiation (GO:0045628)	0.0158049	0.161318	13.0482	54.1165	ANXA1,TNFSF4
mammary gland epithelial cell differentiation (GO:0060644)	0.0158049	0.161318	13.0482	54.1165	ZNF703,AKT1
renal system development (GO:0072001)	0.0158415	0.161318	3.63749	15.0778	MME,SIX1,HAS2,TGFBR1,TBX18
dicarboxylic acid metabolic process (GO:0043648)	0.0158415	0.161318	3.63749	15.0778	ACLY,MTHFD1L,MTHFD2,ME1,ALDH18A1
DNA damage response, signal transduction by p53 class mediator (GO:0030330)	0.0167839	0.166434	3.1042	12.6879	PLK3,TFDP1,CENPJ,ARID3A,E2F4,E2F7
ephrin receptor signaling pathway (GO:0048013)	0.0167839	0.166434	3.1042	12.6879	EFNB2,ACTR2,ARPC1B,CHN1,EPHB2,EPHA2
negative regulation of protein polymerization (GO:0032272)	0.0167997	0.166434	6.18903	25.2908	TWF1,PFN2,SNCA
negative regulation of response to endoplasmic reticulum stress (GO:1903573)	0.0167997	0.166434	6.18903	25.2908	DNAJC3,CREB3L1,HSPA1A
negative regulation of cell cycle G1/S phase transition (GO:1902807)	0.0167997	0.166434	6.18903	25.2908	RB1,MYO16,E2F7
cellular response to unfolded protein (GO:0034620)	0.0167997	0.166434	6.18903	25.2908	HSPH1,HSPA5,HSPA1A
glucose transport (GO:0015758)	0.0167997	0.166434	6.18903	25.2908	SLC2A1,SLC2A3,SLC2A5
cell chemotaxis (GO:0060326)	0.0169373	0.16715	3.57117	14.5641	ABCC1,LPAR1,FPR2,EPHA2,HBEGF
positive regulation of epithelial to mesenchymal transition (GO:0010718)	0.0173331	0.169097	4.36022	17.6813	ZNF703,TWIST1,TGFBR1,LOXL2
ameboidal-type cell migration (GO:0001667)	0.0173331	0.169097	4.36022	17.6813	SEMA7A,SEMA3C,SEMA3A,SEMA3B
regulation of release of cytochrome c from mitochondria (GO:0090199)	0.0173331	0.169097	4.36022	17.6813	PLAUR,AKT1,PMAIP1,BID
positive regulation of epithelial cell proliferation (GO:0050679)	0.017928	0.174235	2.75456	11.0772	MMP12,WNT5A,ZNF703,CNTN1,AKT1,SCG2,TGFBR1
positive regulation of intracellular signal transduction (GO:1902533)	0.0182177	0.17638	1.72849	6.92321	GOLT1B,SLC20A1,WNT5A,LPAR1,ACTN4,TGFBR1,EREG,RASD2,GJA1,FGF19,CNTN1,PMAIP1,ADAM8,BID,EPHB2,ECT2,S100A9,S100A8,HBEGF,EPHA2
regulation of cell cycle G2/M phase transition (GO:1902749)	0.0186969	0.178904	3.02429	12.0349	HSP90AA1,CDK6,ODF2,CENPJ,HMMR,CKAP5
regulation of protein oligomerization (GO:0032459)	0.0189683	0.178904	5.87928	23.3112	MMP1,PMAIP1,BID
chromosome condensation (GO:0030261)	0.0189683	0.178904	5.87928	23.3112	ERN2,NCAPD2,SMC2
positive regulation of protein oligomerization (GO:0032461)	0.0189683	0.178904	5.87928	23.3112	MMP1,PMAIP1,BID
negative regulation of signal transduction in absence of ligand (GO:1901099)	0.0189683	0.178904	5.87928	23.3112	IFI6,AKT1,HSPA1A
negative regulation of extrinsic apoptotic signaling pathway in absence of ligand (GO:2001240)	0.0189683	0.178904	5.87928	23.3112	IFI6,AKT1,HSPA1A
regulation of monooxygenase activity (GO:0032768)	0.0189683	0.178904	5.87928	23.3112	HSP90AA1,AKT1,SNCA
negative regulation of peptidase activity (GO:0010466)	0.0192771	0.180485	3.44551	13.6057	SERPINB1,SERPINE1,SERPINH1,AKT1,SERPINB9
establishment of protein localization to organelle (GO:0072594)	0.0192771	0.180485	3.44551	13.6057	MMP12,NUP188,AKT1,NUP62CL,HK2
regulation of Wnt signaling pathway (GO:0030111)	0.0196452	0.181163	2.70027	10.6119	CBFB,ITGA3,WIF1,ZNF703,DVL1,NKD1,RUNX1
negative regulation of leukocyte chemotaxis (GO:0002689)	0.0199875	0.181163	11.1836	43.7575	GREM1,NBL1
regulation of macrophage cytokine production (GO:0010935)	0.0199875	0.181163	11.1836	43.7575	SEMA7A,WNT5A
positive regulation of protein sumoylation (GO:0033235)	0.0199875	0.181163	11.1836	43.7575	RASD2,GNL3
L-ascorbic acid metabolic process (GO:0019852)	0.0199875	0.181163	11.1836	43.7575	SLC2A1,SLC2A3
heterochromatin organization (GO:0070828)	0.0199875	0.181163	11.1836	43.7575	HMGA2,LOXL2
myeloid leukocyte mediated immunity (GO:0002444)	0.0199875	0.181163	11.1836	43.7575	SERPINB9,CXCL5
regulation of bile acid biosynthetic process (GO:0070857)	0.0199875	0.181163	11.1836	43.7575	STARD4,FGF19
mesodermal cell differentiation (GO:0048333)	0.0199875	0.181163	11.1836	43.7575	ITGA3,HMGA2
positive regulation of protein localization to nucleus (GO:1900182)	0.0204208	0.181509	4.13031	16.0718	TCP1,AKT1,ECT2,CCT5
regulation of telomerase activity (GO:0051972)	0.0204208	0.181509	4.13031	16.0718	GREM1,HSP90AA1,DKC1,TCP1
kidney development (GO:0001822)	0.0205227	0.181509	3.38593	13.1585	MME,SIX1,HAS2,BMP7,TGFBR1
vesicle coating (GO:0006901)	0.0205227	0.181509	3.38593	13.1585	LMAN1,SEC23A,COL7A1,SEC24D,BET1
COPII vesicle coating (GO:0048208)	0.0205227	0.181509	3.38593	13.1585	LMAN1,SEC23A,COL7A1,SEC24D,BET1
vesicle targeting, rough ER to cis-Golgi (GO:0048207)	0.0205227	0.181509	3.38593	13.1585	LMAN1,SEC23A,COL7A1,SEC24D,BET1
negative regulation of neuron apoptotic process (GO:0043524)	0.0205227	0.181509	3.38593	13.1585	SIX4,BDNF,SIX1,ADAM8,LGMN
toll-like receptor signaling pathway (GO:0002224)	0.0207539	0.18292	2.94838	11.425	COLEC12,UBE2D1,CD36,S100A9,S100A8,LGMN
ear morphogenesis (GO:0042471)	0.0212843	0.185043	5.59902	21.555	SIX1,TWIST1,EPHB2
chaperone mediated protein folding requiring cofactor (GO:0051085)	0.0212843	0.185043	5.59902	21.555	HSPH1,HSPA5,HSPA1A
fatty acid derivative biosynthetic process (GO:1901570)	0.0212843	0.185043	5.59902	21.555	ACLY,SCD,FAR1
regulation of cellular senescence (GO:2000772)	0.0212843	0.185043	5.59902	21.555	CDK6,HMGA2,TWIST1
regulation of protein kinase B signaling (GO:0051896)	0.0216194	0.187319	2.30267	8.82882	RASD2,FGF19,CNTN1,AKT1,ADAM8,TGFBR1,EREG,EPHA2,HBEGF
negative regulation of ERBB signaling pathway (GO:1901185)	0.0220833	0.19005	4.02419	15.344	PTPN12,EREG,LGMN,HBEGF
positive regulation of interleukin-6 production (GO:0032755)	0.0220833	0.19005	4.02419	15.344	TNFSF4,WNT5A,TWIST1,EREG
positive regulation of protein complex assembly (GO:0031334)	0.022959	0.191511	2.87617	10.8548	FOSL1,MMP1,TWIST1,PMAIP1,CD36,BID
mitotic cell cycle phase transition (GO:0044772)	0.0236526	0.191511	2.06632	7.73687	RB1,PLK3,CDKN2B,HSP90AA1,CDK6,ODF2,CENPJ,CDC27,RCC1,PHLDA1,CKAP5
cellular response to growth factor stimulus (GO:0071363)	0.0236871	0.191511	2.40415	8.99829	ANXA1,WNT5A,AKT1,HAS2,PTPN12,BMPR1B,BMP7,TGFBR1
neutral amino acid transport (GO:0015804)	0.023748	0.191511	5.34425	19.9889	SLC7A5,SLC7A8,SLC38A5
in utero embryonic development (GO:0001701)	0.023748	0.191511	5.34425	19.9889	PTPRR,FUT8,TGFBR1
chondroitin sulfate proteoglycan biosynthetic process (GO:0050650)	0.023748	0.191511	5.34425	19.9889	VCAN,CHPF,CHPF2
regulation of glucose metabolic process (GO:0010906)	0.023748	0.191511	5.34425	19.9889	AKT1,PMAIP1,PDK1
long-chain fatty-acyl-CoA metabolic process (GO:0035336)	0.023748	0.191511	5.34425	19.9889	ACSL4,FAR1,ACSL3
regulation of cellular protein localization (GO:1903827)	0.023748	0.191511	5.34425	19.9889	BDNF,DVL1,ATP13A2
L-amino acid transport (GO:0015807)	0.023748	0.191511	5.34425	19.9889	SLC7A5,SLC25A12,SLC38A5
protein N-linked glycosylation via asparagine (GO:0018279)	0.0238261	0.191511	3.92339	14.6616	LMAN1,FUT8,UGGT2,ST3GAL1
carboxylic acid biosynthetic process (GO:0046394)	0.0238261	0.191511	3.92339	14.6616	HAS2,PYCR1,ALDH18A1,RIMKLB
regulation of neuron apoptotic process (GO:0043523)	0.0241183	0.191511	2.84137	10.5835	EGLN3,SIX4,BDNF,SIX1,ADAM8,LGMN
purine ribonucleotide metabolic process (GO:0009150)	0.0245707	0.191511	3.21891	11.9299	ACLY,RAB23,HPRT1,EPHA2,HSPA1A
amino sugar metabolic process (GO:0006040)	0.0245757	0.191511	9.78514	36.2637	GFPT1,ST3GAL1
positive regulation of cytoplasmic transport (GO:1903651)	0.0245757	0.191511	9.78514	36.2637	MSN,EZR
positive regulation of alcohol biosynthetic process (GO:1902932)	0.0245757	0.191511	9.78514	36.2637	ABCG1,SNCA
N-acetylneuraminate metabolic process (GO:0006054)	0.0245757	0.191511	9.78514	36.2637	NPL,ST3GAL1
positive regulation of receptor recycling (GO:0001921)	0.0245757	0.191511	9.78514	36.2637	ANXA2,SNCA
regulation of platelet-derived growth factor receptor signaling pathway (GO:0010640)	0.0245757	0.191511	9.78514	36.2637	CNTN1,SNCA
regulation of NLRP3 inflammasome complex assembly (GO:1900225)	0.0245757	0.191511	9.78514	36.2637	CD36,MEFV
negative regulation of inclusion body assembly (GO:0090084)	0.0245757	0.191511	9.78514	36.2637	SACS,HSPA1A
regulation of DNA-templated transcription, initiation (GO:2000142)	0.0245757	0.191511	9.78514	36.2637	FOSL1,TWIST1
astrocyte development (GO:0014002)	0.0245757	0.191511	9.78514	36.2637	CDK6,FPR2
positive regulation of cardiac muscle cell differentiation (GO:2000727)	0.0245757	0.191511	9.78514	36.2637	EFNB2,GREM1
motor neuron axon guidance (GO:0008045)	0.0245757	0.191511	9.78514	36.2637	CHN1,PLXNA3
regulation of fatty acid beta-oxidation (GO:0031998)	0.0245757	0.191511	9.78514	36.2637	AKT1,TWIST1
neuron projection fasciculation (GO:0106030)	0.0245757	0.191511	9.78514	36.2637	NRCAM,EPHB2
T cell homeostasis (GO:0043029)	0.0245757	0.191511	9.78514	36.2637	AKT1,PMAIP1
regulation of plasminogen activation (GO:0010755)	0.0245757	0.191511	9.78514	36.2637	SERPINE1,ENO1
intracellular cholesterol transport (GO:0032367)	0.0245757	0.191511	9.78514	36.2637	STARD4,ABCG1
axonogenesis (GO:0007409)	0.0250609	0.194698	2.04661	7.54472	EFNB2,SEMA3C,TUBB3,BDNF,SEMA3A,WNT5A,SEMA3B,NRCAM,EPHB2,EZR,PDLIM7
positive regulation of response to external stimulus (GO:0032103)	0.0253162	0.196086	2.8074	10.3209	TNFSF4,SERPINE1,WNT5A,S100A9,S100A8,SNCA
protein O-linked glycosylation (GO:0006493)	0.0254797	0.196756	2.54947	9.35623	GALNT12,GALNT7,GALNT5,GALNT2,GCNT1,PGM3,ST3GAL1
positive regulation of blood vessel endothelial cell migration (GO:0043536)	0.0256499	0.19688	3.8275	14.0209	NUS1,ANXA1,AKT1,PTGS2
peptidyl-asparagine modification (GO:0018196)	0.0256499	0.19688	3.8275	14.0209	LMAN1,FUT8,UGGT2,ST3GAL1
positive regulation of endothelial cell proliferation (GO:0001938)	0.026026	0.197983	3.16683	11.5547	WNT5A,CNTN1,AKT1,SCG2,TGFBR1
negative regulation of protein binding (GO:0032091)	0.026026	0.197983	3.16683	11.5547	HSPA5,DVL1,XIRP1,AKT1,GTPBP4
regulation of protein localization to plasma membrane (GO:1903076)	0.026026	0.197983	3.16683	11.5547	ITGA3,AGR2,AKT1,EPHB2,EPHA2
regulation of transcription regulatory region DNA binding (GO:2000677)	0.0263593	0.19816	5.11163	18.5855	RB1,TWIST1,HMGA2
positive regulation of wound healing (GO:0090303)	0.0263593	0.19816	5.11163	18.5855	ANXA1,SERPINE1,HBEGF
regulation of transcription involved in G1/S transition of mitotic cell cycle (GO:0000083)	0.0263593	0.19816	5.11163	18.5855	RB1,TFDP1,E2F7
positive regulation of release of cytochrome c from mitochondria (GO:0090200)	0.0263593	0.19816	5.11163	18.5855	PLAUR,PMAIP1,BID
regulation of epithelial to mesenchymal transition (GO:0010717)	0.0275352	0.204665	3.1164	11.195	GREM1,ZNF703,TWIST1,TGFBR1,LOXL2
COPII-coated vesicle budding (GO:0090114)	0.0275352	0.204665	3.1164	11.195	LMAN1,SEC23A,COL7A1,SEC24D,BET1
icosanoid metabolic process (GO:0006690)	0.0275554	0.204665	3.73618	13.4187	ABCC1,PLA2G4A,PTGS2,PTGR1
positive regulation of cellular metabolic process (GO:0031325)	0.0278295	0.204665	2.74183	9.82031	GREM1,ACLY,STARD4,ANXA2,AKT1,SNCA
negative regulation of cellular process (GO:0048523)	0.0282191	0.204665	1.62264	5.78919	BNIP3L,CDKN2B,IGFBP3,ACTN1,TDRD9,ENO1,ING1,BMP7,GTPBP4,MYO16,DCBLD2,EREG,GJA1,CDK6,GNG4,BHLHE40,AGR2,NOX4,E2F7,HSPA1A,PLXNA3
cytokine-mediated signaling pathway (GO:0019221)	0.0290761	0.204665	1.56402	5.53325	HSP90AA1,ANXA1,ANXA2,MMP1,IFI6,F13A1,TWIST1,MSN,ISG15,PTGS2,CXCL5,EREG,RAP1B,CNN2,SOCS3,PSMD7,TNFSF4,TCP1,LCN2,CNTN1,AKT1,CD36,RELT,STX1A
regulation of osteoblast differentiation (GO:0045667)	0.0290989	0.204665	3.06755	10.8501	GREM1,CDK6,TWIST1,BMPR1B,BMP7
regulation of intracellular steroid hormone receptor signaling pathway (GO:0033143)	0.0291179	0.204665	4.89839	17.3227	UFM1,CBFB,RUNX1
regulation of extrinsic apoptotic signaling pathway in absence of ligand (GO:2001239)	0.0291179	0.204665	4.89839	17.3227	IFI6,AKT1,HSPA1A
negative regulation of osteoblast differentiation (GO:0045668)	0.0291179	0.204665	4.89839	17.3227	GREM1,CDK6,TWIST1
regulation of protein transport (GO:0051223)	0.0291179	0.204665	4.89839	17.3227	DNAJA1,CHORDC1,ATP13A2
cellular response to topologically incorrect protein (GO:0035967)	0.0291179	0.204665	4.89839	17.3227	HSPH1,HSPA5,HSPA1A
cellular response to heat (GO:0034605)	0.0295432	0.204665	3.6491	12.8518	HSPH1,HSPA5,IER5,HSPA1A
regulation of stem cell population maintenance (GO:2000036)	0.0295467	0.204665	8.69746	30.6306	HMGA2,LOXL2
replicative senescence (GO:0090399)	0.0295467	0.204665	8.69746	30.6306	MME,SERPINE1
regulation of inclusion body assembly (GO:0090083)	0.0295467	0.204665	8.69746	30.6306	SACS,HSPA1A
positive regulation of transcription from RNA polymerase II promoter in response to endoplasmic reticulum stress (GO:1990440)	0.0295467	0.204665	8.69746	30.6306	HSPA5,CREB3L1
purine nucleobase metabolic process (GO:0006144)	0.0295467	0.204665	8.69746	30.6306	MTHFD1L,HPRT1
regulation of hemopoiesis (GO:1903706)	0.0295467	0.204665	8.69746	30.6306	CBFB,RUNX1
negative regulation of myotube differentiation (GO:0010832)	0.0295467	0.204665	8.69746	30.6306	BDNF,CEACAM5
T cell proliferation (GO:0042098)	0.0295467	0.204665	8.69746	30.6306	SLC11A1,MSN
regulation of cholesterol esterification (GO:0010872)	0.0295467	0.204665	8.69746	30.6306	STARD4,ABCG1
positive regulation of chondrocyte differentiation (GO:0032332)	0.0295467	0.204665	8.69746	30.6306	BMPR1B,LOXL2
positive regulation of sodium ion transmembrane transporter activity (GO:2000651)	0.0295467	0.204665	8.69746	30.6306	CHORDC1,ACTN4
positive regulation of glucose metabolic process (GO:0010907)	0.0295467	0.204665	8.69746	30.6306	AKT1,PMAIP1
regulation of cardiac muscle cell differentiation (GO:2000725)	0.0295467	0.204665	8.69746	30.6306	EFNB2,GREM1
aspartate family amino acid biosynthetic process (GO:0009067)	0.0295467	0.204665	8.69746	30.6306	PLOD2,PLOD1
positive regulation of T-helper cell differentiation (GO:0045624)	0.0295467	0.204665	8.69746	30.6306	ANXA1,TNFSF4
UDP-N-acetylglucosamine biosynthetic process (GO:0006048)	0.0295467	0.204665	8.69746	30.6306	GFPT1,PGM3
negative regulation of developmental process (GO:0051093)	0.0307177	0.212201	3.0202	10.5191	GREM1,CDK6,ANXA2,TBX18,LOXL2
pattern recognition receptor signaling pathway (GO:0002221)	0.0316138	0.21711	3.56598	12.3175	CD36,S100A9,S100A8,LGMN
regulation of cytoskeleton organization (GO:0051493)	0.0318993	0.21711	2.649	9.12626	CLIC4,FZD10,RND3,S100A9,BICD2,S100A8
carboxylic acid catabolic process (GO:0046395)	0.0320229	0.21711	4.70221	16.1817	CHORDC1,NPL,HMMR
cellular amino acid biosynthetic process (GO:0008652)	0.0320229	0.21711	4.70221	16.1817	PYCR1,ALDH18A1,RIMKLB
chondrocyte differentiation (GO:0002062)	0.0320229	0.21711	4.70221	16.1817	HMGA2,BMPR1B,RUNX1
regulation of transmembrane receptor protein serine/threonine kinase signaling pathway (GO:0090092)	0.0320229	0.21711	4.70221	16.1817	ITGA3,ZNF703,BMP7
positive regulation of fibroblast proliferation (GO:0048146)	0.0320229	0.21711	4.70221	16.1817	CDK6,WNT5A,EREG
regulation of cell differentiation (GO:0045595)	0.0324008	0.219091	2.41454	8.28084	GREM1,CDK6,CBFB,BMPR1B,TGFBR1,RUNX1,KLK6
regulation of cell death (GO:0010941)	0.0333374	0.222318	2.61943	8.90889	BNIP3L,CHORDC1,AGR2,CD36,BMP7,HSPA1A
negative regulation of cysteine-type endopeptidase activity (GO:2000117)	0.034122	0.222318	2.92975	9.89613	PCID2,IFI6,AKT1,CST6,SNCA
positive regulation of neuron projection development (GO:0010976)	0.0348169	0.222318	2.59051	8.69805	DPYSL3,WNT5A,TWF1,S100A9,BMP7,PLXNA3
negative regulation of cell motility (GO:2000146)	0.0348169	0.222318	2.59051	8.69805	FRMD5,CLIC4,KRT16,SERPINE1,DPYSL3,GTPBP4
protein localization to organelle (GO:0033365)	0.0348169	0.222318	2.59051	8.69805	DNAJA1,SIX4,DVL1,SIX1,BMP7,BICD2
axonal fasciculation (GO:0007413)	0.0348785	0.222318	7.82731	26.2675	NRCAM,EPHB2
negative regulation of chondrocyte differentiation (GO:0032331)	0.0348785	0.222318	7.82731	26.2675	GREM1,TGFBR1
ribose phosphate metabolic process (GO:0019693)	0.0348785	0.222318	7.82731	26.2675	RPIA,PGD
regulation of IRE1-mediated unfolded protein response (GO:1903894)	0.0348785	0.222318	7.82731	26.2675	HSPA5,AGR2
pentose-phosphate shunt (GO:0006098)	0.0348785	0.222318	7.82731	26.2675	RPIA,PGD
mitochondrial outer membrane permeabilization (GO:0097345)	0.0348785	0.222318	7.82731	26.2675	BNIP3L,PMAIP1
amino sugar biosynthetic process (GO:0046349)	0.0348785	0.222318	7.82731	26.2675	GFPT1,PGM3
UDP-N-acetylglucosamine metabolic process (GO:0006047)	0.0348785	0.222318	7.82731	26.2675	GFPT1,PGM3
endochondral bone morphogenesis (GO:0060350)	0.0348785	0.222318	7.82731	26.2675	COL13A1,BMPR1B
positive regulation of T-helper 1 type immune response (GO:0002827)	0.0348785	0.222318	7.82731	26.2675	ANXA1,SLC11A1
pre-mRNA cleavage required for polyadenylation (GO:0098789)	0.0348785	0.222318	7.82731	26.2675	NCBP1,CSTF2
positive regulation of branching involved in ureteric bud morphogenesis (GO:0090190)	0.0348785	0.222318	7.82731	26.2675	SIX4,SIX1
plasminogen activation (GO:0031639)	0.0348785	0.222318	7.82731	26.2675	PLAU,PGK1
cargo loading into COPII-coated vesicle (GO:0090110)	0.0348785	0.222318	7.82731	26.2675	SEC23A,SEC24D
negative regulation of histone modification (GO:0031057)	0.0348785	0.222318	7.82731	26.2675	TWIST1,SNCA
PERK-mediated unfolded protein response (GO:0036499)	0.0348785	0.222318	7.82731	26.2675	HSPA5,EIF2S1
regulation of antigen receptor-mediated signaling pathway (GO:0050854)	0.0348785	0.222318	7.82731	26.2675	CBFB,RUNX1
regulation of hormone secretion (GO:0046883)	0.0348785	0.222318	7.82731	26.2675	ANXA1,SCG5
skeletal muscle organ development (GO:0060538)	0.0350736	0.222452	4.52113	15.1472	SIX4,BASP1,SIX1
striated muscle tissue development (GO:0014706)	0.0350736	0.222452	4.52113	15.1472	SIX4,SIX1,BMP7
negative regulation of protein phosphorylation (GO:0001933)	0.035314	0.223422	2.09666	7.01014	RB1,DNAJC3,GREM1,IGFBP3,CHORDC1,DVL1,AKT1,TWIST1,EPHB2
neurogenesis (GO:0022008)	0.0360045	0.227229	3.41059	11.3372	CDK6,SIX4,SIX1,BTBD11
platelet degranulation (GO:0002576)	0.036291	0.228472	2.35227	7.80055	ACTN1,STXBP1,SERPINE1,F13A1,ACTN4,CD36,ALDOA
protein stabilization (GO:0050821)	0.0374605	0.235256	2.18564	7.17865	HSP90AA1,CHORDC1,DVL1,TCP1,GTPBP4,CCT5,PFN2,HSPA1A
regulation of protein insertion into mitochondrial membrane involved in apoptotic signaling pathway (GO:1900739)	0.0382688	0.23684	4.35345	14.2058	TFDP1,PMAIP1,BID
positive regulation of cyclin-dependent protein serine/threonine kinase activity (GO:0045737)	0.0382688	0.23684	4.35345	14.2058	CCNK,CKS2,AKT1
regulation of cell adhesion mediated by integrin (GO:0033628)	0.0382688	0.23684	4.35345	14.2058	PLAU,SERPINE1,EPHA2
regulation of intracellular estrogen receptor signaling pathway (GO:0033146)	0.0382688	0.23684	4.35345	14.2058	UFM1,CBFB,RUNX1
positive regulation of protein insertion into mitochondrial membrane involved in apoptotic signaling pathway (GO:1900740)	0.0382688	0.23684	4.35345	14.2058	TFDP1,PMAIP1,BID
chondroitin sulfate metabolic process (GO:0030204)	0.0382688	0.23684	4.35345	14.2058	VCAN,CHPF,CHPF2
cellular response to cytokine stimulus (GO:0071345)	0.0388834	0.239873	1.62525	5.27749	HSP90AA1,ANXA1,MME,MMP1,WNT5A,F13A1,TWIST1,PTPN12,PTGS2,EREG,SOCS3,DPYSL3,LCN2,CNTN1,AKT1,HAS2,CD36,STX1A
G2/M transition of mitotic cell cycle (GO:0000086)	0.0390487	0.239873	2.31249	7.49929	PLK3,HSP90AA1,CDKN2B,ODF2,CENPJ,PHLDA1,CKAP5
cellular response to metal ion (GO:0071248)	0.0395068	0.239873	2.50745	8.10228	CLIC4,WNT5A,AKT1,ATP13A2,ECT2,SNCA
negative regulation of phosphorylation (GO:0042326)	0.0396512	0.239873	2.80375	9.04949	CDKN2B,IGFBP3,CHORDC1,EPHB2,BMP7
regulation of defense response (GO:0031347)	0.0396512	0.239873	2.80375	9.04949	SEMA7A,ANXA1,TNFSF4,WNT5A,PTGS2
positive regulation of protein kinase B signaling (GO:0051897)	0.0404776	0.239873	2.2931	7.354	RASD2,FGF19,CNTN1,ADAM8,TGFBR1,EREG,HBEGF
cell cycle G2/M phase transition (GO:0044839)	0.0404776	0.239873	2.2931	7.354	PLK3,HSP90AA1,CDKN2B,ODF2,CENPJ,PHLDA1,CKAP5
nucleotide-sugar metabolic process (GO:0009225)	0.0405502	0.239873	7.11537	22.8063	FUT8,GFPT1
intestinal absorption (GO:0050892)	0.0405502	0.239873	7.11537	22.8063	CD36,SLC2A5
glucosamine-containing compound metabolic process (GO:1901071)	0.0405502	0.239873	7.11537	22.8063	CHST6,PGM3
mRNA cleavage involved in mRNA processing (GO:0098787)	0.0405502	0.239873	7.11537	22.8063	NCBP1,CSTF2
regulation of axon guidance (GO:1902667)	0.0405502	0.239873	7.11537	22.8063	SEMA3A,PLXNA3
glutamine family amino acid biosynthetic process (GO:0009084)	0.0405502	0.239873	7.11537	22.8063	PYCR1,ALDH18A1
tetrahydrofolate metabolic process (GO:0046653)	0.0405502	0.239873	7.11537	22.8063	MTHFD1L,MTHFD2
mammary gland epithelium development (GO:0061180)	0.0405502	0.239873	7.11537	22.8063	ZNF703,AKT1
semaphorin-plexin signaling pathway involved in neuron projection guidance (GO:1902285)	0.0405502	0.239873	7.11537	22.8063	SEMA3A,PLXNA3
negative regulation of cartilage development (GO:0061037)	0.0405502	0.239873	7.11537	22.8063	GREM1,TGFBR1
regulation of leukocyte migration (GO:0002685)	0.0405502	0.239873	7.11537	22.8063	ANXA1,MSN
amyloid precursor protein metabolic process (GO:0042982)	0.0405502	0.239873	7.11537	22.8063	ABCG1,KLK6
positive regulation of ossification (GO:0045778)	0.0407297	0.239873	3.26815	10.4607	WNT5A,ISG15,BMPR1B,BMP7
positive regulation of secretion by cell (GO:1903532)	0.0407297	0.239873	3.26815	10.4607	ADAM8,ATP13A2,EZR,STX1A
phosphate-containing compound metabolic process (GO:0006796)	0.0409673	0.240718	2.03589	6.50462	IPPK,SLC20A1,GFPT1,PGK1,AKT1,PLA2G4A,ALDOC,EPHB2,ALDOA
positive regulation of bone mineralization (GO:0030501)	0.0416069	0.243916	4.19776	13.3467	ISG15,BMPR1B,BMP7
regulation of mitotic cell cycle phase transition (GO:1901990)	0.0421672	0.246634	2.02415	6.40869	HSP90AA1,PSMD7,CDK6,ODF2,CENPJ,CDC27,UBE2D1,HMMR,CKAP5
negative regulation of transmembrane receptor protein serine/threonine kinase signaling pathway (GO:0090101)	0.0436227	0.254565	2.72559	8.53703	GREM1,PEG10,NBL1,TGFBR1,HSPA1A
protein import into nucleus (GO:0006606)	0.0445795	0.259556	2.42953	7.557	MMP12,NUP188,AKT1,KPNA2,NUP62CL,KPNA3
protein glycosylation (GO:0006486)	0.0449669	0.260138	2.23683	6.93825	GALNT7,ARF4,FUT8,GALNT2,GFPT1,PGM3,ST3GAL1
dendrite morphogenesis (GO:0048813)	0.0450865	0.260138	4.0528	12.5603	DVL1,EPHB2,ZNF365
negative regulation of receptor activity (GO:2000272)	0.0450865	0.260138	4.0528	12.5603	GPRC5A,FKBP1B,EPHB2
endodermal cell differentiation (GO:0035987)	0.0450865	0.260138	4.0528	12.5603	COL11A1,COL7A1,HMGA2
regulation of cellular response to stress (GO:0080135)	0.0463565	0.263769	2.40461	7.38551	HSP90AA1,HSPH1,NUP188,BAG2,CHORDC1,HSPA1A
acyl-CoA biosynthetic process (GO:0071616)	0.0465414	0.263769	6.52209	20.0059	ACLY,SCD
cell communication by electrical coupling involved in cardiac conduction (GO:0086064)	0.0465414	0.263769	6.52209	20.0059	GJA1,FKBP1B
thymus development (GO:0048538)	0.0465414	0.263769	6.52209	20.0059	SIX1,TGFBR1
copper ion transport (GO:0006825)	0.0465414	0.263769	6.52209	20.0059	STEAP1,STEAP2
cell migration involved in sprouting angiogenesis (GO:0002042)	0.0465414	0.263769	6.52209	20.0059	EFNB2,GREM1
negative regulation of endoplasmic reticulum stress-induced intrinsic apoptotic signaling pathway (GO:1902236)	0.0465414	0.263769	6.52209	20.0059	CREB3L1,HSPA1A
negative regulation of smooth muscle cell migration (GO:0014912)	0.0465414	0.263769	6.52209	20.0059	IGFBP3,SERPINE1
positive regulation of cellular biosynthetic process (GO:0031328)	0.0467399	0.264308	2.08356	6.38228	STARD4,HSP90AA1,TYRP1,AKT1,CD36,PTGS2,EREG,SNCA
activation of cysteine-type endopeptidase activity involved in apoptotic process (GO:0006919)	0.0478245	0.26925	2.65165	8.0616	EGLN3,CNTN1,S100A9,S100A8,SNCA
regulation of endothelial cell proliferation (GO:0001936)	0.0478245	0.26925	2.65165	8.0616	WNT5A,CNTN1,AKT1,SCG2,TGFBR1
intra-Golgi vesicle-mediated transport (GO:0006891)	0.0487056	0.271816	3.91751	11.8385	GOLGA5,COG6,COPB1
cellular response to glucose starvation (GO:0042149)	0.0487056	0.271816	3.91751	11.8385	TBL2,HSPA5,PMAIP1
positive regulation of biomineral tissue development (GO:0070169)	0.0487056	0.271816	3.91751	11.8385	ISG15,BMPR1B,BMP7
positive regulation of organelle organization (GO:0010638)	0.0487056	0.271816	3.91751	11.8385	LMAN1,ANXA1,ANXA2
regulation of protein serine/threonine kinase activity (GO:0071900)	0.0500122	0.278054	2.61616	7.83668	CCNK,CDKN2B,AKT1,GTPBP4,SNCA
positive regulation of cellular component organization (GO:0051130)	0.0500409	0.278054	2.35628	7.05684	LMAN1,BDNF,EPHB2,BMP7,TGFBR1,SNCA
glycosaminoglycan catabolic process (GO:0006027)	0.0511842	0.283789	3.01613	8.96491	GALNS,VCAN,CHORDC1,HMMR
regulation of response to external stimulus (GO:0032101)	0.0519486	0.284296	2.33283	6.89933	EFNB2,SEMA7A,ANXA1,TNFSF4,WNT5A,PTGS2
regulation of protein secretion (GO:0050708)	0.0519486	0.284296	2.33283	6.89933	MARCKS,SLC2A1,ADAM8,ATP13A2,EZR,STX1A
keratan sulfate metabolic process (GO:0042339)	0.0524624	0.284296	3.79094	11.1744	GALNS,CHST6,ST3GAL1
myotube differentiation (GO:0014902)	0.0528327	0.284296	6.02008	17.7028	SIX4,ADAM12
positive regulation of alpha-beta T cell activation (GO:0046635)	0.0528327	0.284296	6.02008	17.7028	HSPH1,TNFSF4
NAD biosynthesis via nicotinamide riboside salvage pathway (GO:0034356)	0.0528327	0.284296	6.02008	17.7028	NAMPT,PTGS2
regulation of branching involved in ureteric bud morphogenesis (GO:0090189)	0.0528327	0.284296	6.02008	17.7028	SIX4,SIX1
positive regulation of response to wounding (GO:1903036)	0.0528327	0.284296	6.02008	17.7028	ANXA1,HBEGF
negative regulation of platelet-derived growth factor receptor signaling pathway (GO:0010642)	0.0528327	0.284296	6.02008	17.7028	PTPN12,SNCA
positive regulation of cytokine production involved in immune response (GO:0002720)	0.0528327	0.284296	6.02008	17.7028	TNFSF4,WNT5A
presynapse assembly (GO:0099054)	0.0528327	0.284296	6.02008	17.7028	WNT5A,DVL1
mitotic chromosome condensation (GO:0007076)	0.0528327	0.284296	6.02008	17.7028	NCAPD2,SMC2
negative regulation of cellular component movement (GO:0051271)	0.0528327	0.284296	6.02008	17.7028	FRMD5,ACTN1
positive regulation of acute inflammatory response (GO:0002675)	0.0528327	0.284296	6.02008	17.7028	ADAM8,PTGS2
negative regulation of signal transduction (GO:0009968)	0.0531871	0.285601	1.74481	5.11917	SOCS3,WIF1,IGFBP3,PTPN12,EPHB2,NKD1,DLK1,EREG,EPHA2,LGMN,HBEGF,SNCA
IRE1-mediated unfolded protein response (GO:0036498)	0.0540061	0.289391	2.95907	8.63651	DNAJC3,HSPA5,GFPT1,KDELR3
positive regulation of cysteine-type endopeptidase activity involved in apoptotic process (GO:0043280)	0.0558956	0.297608	2.28729	6.59717	EGLN3,CNTN1,PMAIP1,S100A9,S100A8,SNCA
regulation of cyclin-dependent protein kinase activity (GO:1904029)	0.0563546	0.297608	3.67228	10.5618	CCNK,CDKN2B,GTPBP4
positive regulation of peptide secretion (GO:0002793)	0.0563546	0.297608	3.67228	10.5618	ATP13A2,ADAM8,EZR
regulation of synapse assembly (GO:0051963)	0.0563546	0.297608	3.67228	10.5618	BDNF,EPHB2,SNCA
regulation of mitochondrial membrane potential (GO:0051881)	0.0563546	0.297608	3.67228	10.5618	AKT1,PMAIP1,PYCR1
actin filament bundle organization (GO:0061572)	0.0563546	0.297608	3.67228	10.5618	DPYSL3,EZR,RND3
protein kinase B signaling (GO:0043491)	0.0563546	0.297608	3.67228	10.5618	PLK3,AKT1,EPHA2
phospholipid transport (GO:0015914)	0.0569107	0.299925	2.90412	8.324	ABCC1,PITPNM1,PLTP,ABCG1
response to cytokine (GO:0034097)	0.0584562	0.30368	2.09936	5.96109	MME,SLC11A1,DPYSL3,ISG15,PTPN12,MEFV,SNCA
dendritic cell chemotaxis (GO:0002407)	0.0594054	0.30368	5.58979	15.782	CXCR1,CXCR2
glucose 6-phosphate metabolic process (GO:0051156)	0.0594054	0.30368	5.58979	15.782	RPIA,PGD
hyaluronan catabolic process (GO:0030214)	0.0594054	0.30368	5.58979	15.782	CHORDC1,HMMR
regulation of reactive oxygen species biosynthetic process (GO:1903426)	0.0594054	0.30368	5.58979	15.782	CD36,SNCA
negative regulation of striated muscle cell differentiation (GO:0051154)	0.0594054	0.30368	5.58979	15.782	BDNF,CEACAM5
positive regulation of mRNA processing (GO:0050685)	0.0594054	0.30368	5.58979	15.782	NCBP1,HSPA1A
regulation of bicellular tight junction assembly (GO:2000810)	0.0594054	0.30368	5.58979	15.782	CBFB,RUNX1
positive regulation of antigen receptor-mediated signaling pathway (GO:0050857)	0.0594054	0.30368	5.58979	15.782	SLC39A10,KCNN4
extracellular matrix assembly (GO:0085029)	0.0594054	0.30368	5.58979	15.782	LOX,HAS2
dendritic spine morphogenesis (GO:0060997)	0.0594054	0.30368	5.58979	15.782	EPHB2,ZNF365
positive regulation of nitric-oxide synthase activity (GO:0051000)	0.0594054	0.30368	5.58979	15.782	NUS1,AKT1
positive regulation of cell migration involved in sprouting angiogenesis (GO:0090050)	0.0594054	0.30368	5.58979	15.782	ANXA1,PTGS2
cardiac epithelial to mesenchymal transition (GO:0060317)	0.0594054	0.30368	5.58979	15.782	HAS2,TGFBR1
positive regulation of positive chemotaxis (GO:0050927)	0.0594054	0.30368	5.58979	15.782	CNTN1,SCG2
cell morphogenesis (GO:0000902)	0.0598976	0.305585	2.85117	8.02639	GREM1,CDH11,NOX4,ADAM8

## Sheet: GO_Molecular_Functions
Up-regulated pathway analysis								Down-regulated pathway analysis
Term	P-value	FDR	Z-Score	Combined Score	Genes			Term	P-value	FDR	Z-Score	Combined Score	Genes
purine ribonucleoside triphosphate binding (GO:0035639)	6.57277e-05	0.0182105	2.59257	24.9664	ARF4,HSP90AA1,HSPA5,TWF1,PYGL,OXSR1,RND3,GTPBP4,TGFBR1,GNL3,RAP1B,ACLY,ERN2,HSPH1,RAB31,CDK6,MTHFD1L,TUBB3,PGK1,SCG5,AKT1,BMPR1B,ABCG1,HSPA1A			oxidoreductase activity, acting on NAD(P)H, quinone or similar compound as acceptor (GO:0016655)	2.3358e-05	0.010371	19.6869	209.952	NDUFS7,AKR1C1,CRYZL1,CBR4,CRYZ
amino acid transmembrane transporter activity (GO:0015171)	7.14136e-05	0.0182105	6.58943	62.9094	SLC7A5,SLC7A6,SLC7A8,SLC16A10,SLC7A11,SLC25A12,SLC7A1,SLC38A5			NADP binding (GO:0050661)	0.000813366	0.180567	7.86869	55.9804	CRYZL1,CRYM,CBR4,CRYZ,DECR1
cadherin binding (GO:0045296)	0.000130104	0.0221177	2.73137	24.4381	LRRC59,ANXA1,ANXA2,HSPA5,TWF1,AHSA1,ENO1,CKAP5,CNN2,PCMT1,LDHA,TBC1D2,GPRC5A,DIAPH3,CDH11,S100P,EZR,ALDOA,EPHA2,HSPA1A			NADPH binding (GO:0070402)	0.00163478	0.241947	16.8091	107.852	CBR4,CRYZ,DECR1
L-amino acid transmembrane transporter activity (GO:0015179)	0.000202539	0.0258237	6.57809	55.9439	SLC7A5,SLC7A6,SLC7A8,SLC7A11,SLC25A12,SLC7A1,SLC38A5			alkali metal ion binding (GO:0031420)	0.0068238	0.472723	9.04829	45.1269	KCNJ11,IMPA1,ATP1A2
adenyl ribonucleotide binding (GO:0032559)	0.000698729	0.054056	2.5844	18.7789	HSP90AA1,HSPA5,TWF1,PYGL,OXSR1,TGFBR1,ERN2,ACLY,HSPH1,CDK6,MTHFD1L,PGK1,ME1,AKT1,BMPR1B,ABCG1,HSPA1A			antiporter activity (GO:0015297)	0.00813412	0.472723	8.40155	40.4256	SLC25A16,CLCN5,CLCN4
ATP binding (GO:0005524)	0.000727341	0.054056	2.66413	19.2513	HSP90AA1,HSPA5,TWF1,PYGL,OXSR1,TGFBR1,ERN2,ACLY,HSPH1,CDK6,MTHFD1L,PGK1,AKT1,BMPR1B,ABCG1,HSPA1A			oxidoreductase activity, acting on the CH-CH group of donors, NAD or NADP as acceptor (GO:0016628)	0.00813412	0.472723	8.40155	40.4256	PECR,AKR1C1,DECR1
semaphorin receptor binding (GO:0030215)	0.000893643	0.054056	11.2247	78.7994	SEMA7A,SEMA3C,SEMA3A,SEMA3B			SH3/SH2 adaptor activity (GO:0005070)	0.00873613	0.472723	4.27185	20.2498	SOCS2,BLNK,NCK2,GAB1,SORBS1
carboxylic acid transmembrane transporter activity (GO:0046943)	0.00106187	0.054056	4.84328	33.1654	SLC7A5,SLC7A6,SLC7A8,SLC16A10,SLC16A3,SLC7A1,SLC38A5			chondroitin sulfotransferase activity (GO:0034481)	0.00875241	0.472723	19.5743	92.7514	CHST9,CHST13
neuropilin binding (GO:0038191)	0.00110975	0.054056	10.4758	71.2734	SEMA7A,SEMA3C,SEMA3A,SEMA3B			ankyrin binding (GO:0030506)	0.00958222	0.472723	7.84105	36.444	KCNJ11,SPTB,RHBG
Toll-like receptor binding (GO:0035325)	0.00116591	0.054056	19.6117	132.462	CD36,S100A9,S100A8			cytoskeletal adaptor activity (GO:0008093)	0.0199875	0.651443	11.1836	43.7575	NCK2,SORBS2
D-glucose transmembrane transporter activity (GO:0055056)	0.00116591	0.054056	19.6117	132.462	SLC2A14,SLC2A1,SLC2A3			adenine nucleotide transmembrane transporter activity (GO:0000295)	0.0199875	0.651443	11.1836	43.7575	SLC25A16,SLC25A23
glucose transmembrane transporter activity (GO:0005355)	0.00136	0.0578	9.82056	64.8184	SLC2A14,SLC2A1,SLC2A3,SLC2A5			anion:cation symporter activity (GO:0015296)	0.0220833	0.651443	4.02419	15.344	SLC13A1,SLC10A5,SLC17A1,SLC17A4
polypeptide N-acetylgalactosaminyltransferase activity (GO:0004653)	0.00164711	0.0646173	9.24241	59.2321	GALNT12,GALNT7,GALNT5,GALNT2			sodium:phosphate symporter activity (GO:0005436)	0.0245757	0.651443	9.78514	36.2637	SLC17A1,SLC17A4
metal ion binding (GO:0046872)	0.00183106	0.0667029	2.09085	13.1784	ANXA1,HSPA5,IGFBP3,PLA2G4A,OXSR1,MMP12,ERN2,CABYR,ASPH,PITPNM1,MTHFD2,CHORDC1,CDH11,CALU,ADAM8,S100P,HPRT1,PRSS3,SLC25A12,S100A9,S100A8,SNCA			eukaryotic initiation factor 4E binding (GO:0008190)	0.0245757	0.651443	9.78514	36.2637	HHEX,EIF4EBP2
calcium ion binding (GO:0005509)	0.00222114	0.0755187	2.37227	14.4939	ANXA1,HSPA5,PLA2G4A,MMP12,CABYR,PITPNM1,ASPH,CHORDC1,CDH11,CALU,ADAM8,PRSS3,SLC25A12,S100A9,S100A8,SNCA			ADP transmembrane transporter activity (GO:0015217)	0.0245757	0.651443	9.78514	36.2637	SLC25A16,SLC25A23
serine-type endopeptidase inhibitor activity (GO:0004867)	0.00267045	0.0820491	4.7247	27.9962	SERPINB1,SPINK1,SERPINE1,SERPINH1,SERPINB9,WFDC2			NADH dehydrogenase activity (GO:0003954)	0.0295467	0.651443	8.69746	30.6306	NDUFS7,NDUFS2
protein homodimerization activity (GO:0042803)	0.00273497	0.0820491	1.8292	10.7952	BCL2A1,TYRP1,ENO1,PYGL,PLOD1,SRM,TRIM9,PSMD7,GOLGA5,MTHFD1L,AGR2,AKT1,NDP,ECT2,PDLIM4,BNIP3L,HSP90AA1,ACTN1,SLC11A1,ACTN4,TBX18,GREM1,CEACAM5,BHLHE40,CDH11,S100P,HPRT1,NBL1,ABCG1			potassium ion binding (GO:0030955)	0.0348785	0.651443	7.82731	26.2675	KCNJ11,ATP1A2
epidermal growth factor receptor binding (GO:0005154)	0.00321718	0.0911533	7.48041	42.932	ARF4,AGR2,EREG,HBEGF			voltage-gated chloride channel activity (GO:0005247)	0.0348785	0.651443	7.82731	26.2675	CLCN5,CLCN4
hexose transmembrane transporter activity (GO:0015149)	0.00368449	0.0988993	11.7646	65.9243	SLC2A1,SLC2A3,SLC2A5			phosphate ion transmembrane transporter activity (GO:0015114)	0.0405502	0.651443	7.11537	22.8063	SLC17A1,SLC17A4
metallopeptidase activity (GO:0008237)	0.0040666	0.103698	3.35686	18.4793	MMP12,ADAMTS14,MME,MMP1,PAPPA,ADAM12,ADAM8,ADAMTS6			water transmembrane transporter activity (GO:0005372)	0.0405502	0.651443	7.11537	22.8063	AQP7,AQP4
actin filament binding (GO:0051015)	0.00466229	0.113227	3.01077	16.1626	ACTR2,FMNL1,ACTN1,ARPC1B,TWF1,ACTN4,EZR,CORO2B,MYO16			water channel activity (GO:0015250)	0.0405502	0.651443	7.11537	22.8063	AQP7,AQP4
nucleoside-triphosphatase activity (GO:0017111)	0.00524968	0.121697	1.96947	10.3389	ARF4,HSP90AA1,ABCC1,HSPA5,RECQL,TDRD9,KLC1,RND3,GTPBP4,GNL3,KIF15,RAP1B,RASD2,GNG10,HSPH1,RAB31,RAB23,ATP13A2,HSPA1A,PFN2			protein homodimerization activity (GO:0042803)	0.0462851	0.651443	1.48582	4.56583	SMAD4,CAMK2D,CDSN,MMAA,PRMT2,SHMT1,PEX11A,EPHX2,TREX2,PDGFA,INHBB,NR2F2,NR0B2,RAP1GAP,TMEM27,HHEX,ALDH5A1,IMPA1,ERBB3,CASQ2,MAPT,CRYM,PDK2,PSPH
acetylgalactosaminyltransferase activity (GO:0008376)	0.00676733	0.145006	4.57059	22.8331	GALNT12,GALNT7,GALNT5,CHPF,GALNT2			insulin-like growth factor binding (GO:0005520)	0.0465414	0.651443	6.52209	20.0059	INSR,IGFALS
phosphatidic acid binding (GO:0070300)	0.0068238	0.145006	9.04829	45.1269	PITPNM1,ATP13A2,PLTP			FK506 binding (GO:0005528)	0.0528327	0.651443	6.02008	17.7028	NFATC1,FKBP5
antiporter activity (GO:0015297)	0.00813412	0.159419	8.40155	40.4256	SLC7A5,SLC7A6,SLC7A8			insulin-like growth factor receptor binding (GO:0005159)	0.0528327	0.651443	6.02008	17.7028	SOCS2,INSR
protein-lysine 6-oxidase activity (GO:0004720)	0.00875241	0.159419	19.5743	92.7514	LOX,LOXL2			proton-transporting ATPase activity, rotational mechanism (GO:0046961)	0.0594054	0.651443	5.58979	15.782	ATP6V0E2,ATP6V0A1
C3HC4-type RING finger domain binding (GO:0055131)	0.00875241	0.159419	19.5743	92.7514	DNAJA1,HSPA1A			Rho guanyl-nucleotide exchange factor activity (GO:0005089)	0.0598976	0.651443	2.85117	8.02639	FGD4,KALRN,ARHGEF5,NGEF
sphingolipid transporter activity (GO:0046624)	0.00875241	0.159419	19.5743	92.7514	ABCC1,PLTP			kinase inhibitor activity (GO:0019210)	0.0598976	0.651443	2.85117	8.02639	SOCS2,RTN4RL1,RTN4RL2,LRRC4B
hyaluronic acid binding (GO:0005540)	0.00958222	0.162898	7.84105	36.444	VCAN,LAYN,HMMR
oxidoreductase activity, acting on the CH-NH group of donors, NAD or NADP as acceptor (GO:0016646)	0.00958222	0.162898	7.84105	36.444	MTHFD1L,MTHFD2,PYCR1
actin binding (GO:0003779)	0.0118911	0.186253	2.1332	9.45426	ACTR2,ACTN1,ARPC1B,TWF1,ACTN4,MEFV,CORO2B,MYO16,FMNL1,XIRP1,EZR,ALDOA,PFN2
aldehyde-lyase activity (GO:0016832)	0.0120517	0.186253	15.6586	69.1885	ALDOC,ALDOA
cAMP response element binding (GO:0035497)	0.0120517	0.186253	15.6586	69.1885	CREB3L1,HMGA2
ATPase regulator activity (GO:0060590)	0.0145547	0.215336	4.61717	19.5299	DNAJA1,HSPH1,BAG2,AHSA1
scavenger receptor activity (GO:0005044)	0.014778	0.215336	6.5332	27.5349	COLEC12,DMBT1,CD36
phospholipase inhibitor activity (GO:0004859)	0.0158049	0.223903	13.0482	54.1165	ANXA1,ANXA2
disordered domain specific binding (GO:0097718)	0.0189683	0.259005	5.87928	23.3112	RB1,HSP90AA1,HSPA1A
RAGE receptor binding (GO:0050786)	0.0199875	0.259005	11.1836	43.7575	S100A9,S100A8
BMP binding (GO:0036122)	0.0199875	0.259005	11.1836	43.7575	GREM1,NBL1
neutral amino acid transmembrane transporter activity (GO:0015175)	0.0212843	0.259005	5.59902	21.555	SLC7A5,SLC7A8,SLC38A5
ATPase coupled ion transmembrane transporter activity (GO:0042625)	0.0212843	0.259005	5.59902	21.555	ABCC1,ATP13A2,ATP2B1
endopeptidase inhibitor activity (GO:0004866)	0.0214741	0.259005	2.64807	10.171	SERPINB1,SPINK1,SERPINE1,SERPINH1,SERPINB9,CST6,WFDC2
phosphatidylinositol bisphosphate binding (GO:1902936)	0.0218376	0.259005	2.91183	11.1352	GSDMC,ANXA2,AKT1,TWF1,ATP13A2,PFN2
metalloendopeptidase activity (GO:0004222)	0.0231688	0.261117	3.27273	12.3216	MMP12,ADAMTS14,MME,MMP1,PAPPA
transition metal ion binding (GO:0046914)	0.0236621	0.261117	1.76149	6.59482	SEC23A,MME,GALNT2,MEFV,MMP12,SCD,PAPPA,QPCT,LCN2,ME1,WDFY1,ADAM8,ATP13A2,SEC24D,S100A9,S100A8,SNCA
secondary active transmembrane transporter activity (GO:0015291)	0.0245707	0.261117	3.21891	11.9299	SLC7A5,SLC7A6,SLC7A8,SLCO4A1,SLC20A1
long-chain fatty acid-CoA ligase activity (GO:0004467)	0.0245757	0.261117	9.78514	36.2637	ACSL4,ACSL3
oxidoreductase activity, oxidizing metal ions, NAD or NADP as acceptor (GO:0016723)	0.0245757	0.261117	9.78514	36.2637	STEAP1,STEAP2
growth factor receptor binding (GO:0070851)	0.0278295	0.279052	2.74183	9.82031	ARF4,ESM1,FGF19,AGR2,EREG,HBEGF
cyclin-dependent protein serine/threonine kinase regulator activity (GO:0016538)	0.0291179	0.279052	4.89839	17.3227	CCNK,CDKN2B,CKS2
Hsp70 protein binding (GO:0030544)	0.0291179	0.279052	4.89839	17.3227	DNAJA1,SACS,SNCA
prenyltransferase activity (GO:0004659)	0.0295467	0.279052	8.69746	30.6306	NUS1,DHDDS
adenyl nucleotide binding (GO:0030554)	0.0295467	0.279052	8.69746	30.6306	HSPH1,BAG2
adenyl-nucleotide exchange factor activity (GO:0000774)	0.0295467	0.279052	8.69746	30.6306	HSPH1,BAG2
integrin binding (GO:0005178)	0.0305022	0.282838	2.67924	9.35044	ESM1,FRMD5,SEMA7A,ACTN1,ICAM5,ACTN4
phospholipid transporter activity (GO:0005548)	0.0316138	0.283174	3.56598	12.3175	ABCC1,PITPNM1,PLTP,ABCG1
GTP binding (GO:0005525)	0.0316488	0.283174	2.26484	7.82062	RAP1B,ARF4,RAB31,TUBB3,SCG5,RND3,GTPBP4,GNL3
cation transmembrane transporter activity (GO:0008324)	0.0348169	0.296468	2.59051	8.69805	SLC7A8,SCN9A,ATP13A2,ATP2B1,SLC7A1,SLC38A5
transcriptional repressor activity, RNA polymerase II core promoter proximal region sequence-specific binding (GO:0001078)	0.0348169	0.296468	2.59051	8.69805	RB1,NFIL3,BHLHE40,HMGA2,ENO1,MXD1
tRNA (guanine) methyltransferase activity (GO:0016423)	0.0348785	0.296468	7.82731	26.2675	METTL1,FTSJ1
carbohydrate kinase activity (GO:0019200)	0.0405502	0.333325	7.11537	22.8063	HK3,HK2
fucosyltransferase activity (GO:0008417)	0.0405502	0.333325	7.11537	22.8063	FUT8,FUT3
zinc ion binding (GO:0008270)	0.0411754	0.333325	1.77446	5.66038	SEC23A,MME,MEFV,MMP12,PAPPA,QPCT,WDFY1,ADAM8,ATP13A2,SEC24D,S100A9,S100A8,SNCA
peptidase activity, acting on L-amino acid peptides (GO:0070011)	0.0433905	0.345768	2.01254	6.31439	MMP12,MME,MMP1,PAPPA,ADAM12,ADAM8,PRSS3,KLK10,ADAMTS6
transmembrane receptor protein serine/threonine kinase activity (GO:0004675)	0.0465414	0.350549	6.52209	20.0059	BMPR1B,TGFBR1
calcium-transporting ATPase activity (GO:0005388)	0.0465414	0.350549	6.52209	20.0059	ATP13A2,ATP2B1
L-glutamate transmembrane transporter activity (GO:0005313)	0.0465414	0.350549	6.52209	20.0059	SLC7A11,SLC25A12
purine ribonucleoside binding (GO:0032550)	0.0467399	0.350549	2.08356	6.38228	RAP1B,ARF4,RAB31,TUBB3,SCG5,RND3,GTPBP4,GNL3
SH3 domain binding (GO:0017124)	0.0484453	0.358074	3.07543	9.3103	CABYR,DPYSL3,ADAM12,PTPN12
chloride transmembrane transporter activity (GO:0015108)	0.0511842	0.369105	3.01613	8.96491	CLIC6,CLIC4,TTYH3,APOL1
carboxylic acid binding (GO:0031406)	0.0524624	0.369105	3.79094	11.1744	VCAN,LAYN,HMMR
oxidoreductase activity, acting on the CH-NH2 group of donors, oxygen as acceptor (GO:0016641)	0.0528327	0.369105	6.02008	17.7028	LOX,LOXL2
syntaxin-1 binding (GO:0017075)	0.0528327	0.369105	6.02008	17.7028	SNPH,STXBP1
manganese ion binding (GO:0030145)	0.0563546	0.38839	3.67228	10.5618	GALNT2,ME1,ATP13A2
potassium ion leak channel activity (GO:0022841)	0.0594054	0.392938	5.58979	15.782	KCNK6,KCNK1
transferase activity, transferring amino-acyl groups (GO:0016755)	0.0594054	0.392938	5.58979	15.782	QPCT,F13A1

## Sheet: Reactome signaling pathways
Up-regulated pathway analysis								Down-regulated pathway analysis
Term	P-value	FDR	Z-Score	Combined Score	Genes			Term	P-value	FDR	Z-Score	Combined Score	Genes
Collagen formation Homo sapiens R-HSA-1474290	2.72693e-09	1.18273e-06	8.58468	169.291	COL17A1,PCOLCE2,COL13A1,COL11A1,PLOD2,PLOD1,LOXL2,ADAMTS14,LOX,P4HA1,P4HA2,COL7A1,COL5A2,SERPINH1,COL6A3			Synthesis of bile acids and bile salts via 7alpha-hydroxycholesterol Homo sapiens R-HSA-193368	0.0027562	0.628878	7.85484	46.2956	HSD3B7,AKR1C1,CYP7B1,BAAT
Extracellular matrix organization Homo sapiens R-HSA-1474244	2.97585e-09	1.18273e-06	4.29099	84.244	COL17A1,COL13A1,PCOLCE2,COL11A1,SERPINE1,PLOD2,ICAM5,PLOD1,LOXL2,ADAMTS14,EFEMP2,SERPINH1,ITGB6,MMP1,ITGA3,ACTN1,BMP7,MMP12,VCAN,LOX,P4HA1,CEACAM6,P4HA2,COL7A1,COL5A2,COL6A3,ADAM8			Metabolism of water-soluble vitamins and cofactors Homo sapiens R-HSA-196849	0.00318062	0.628878	3.50678	20.1663	SLC25A16,CYB5A,MMAA,SHMT1,MCCC1,NMNAT3,ACACB,MOCS1
Collagen biosynthesis and modifying enzymes Homo sapiens R-HSA-1650814	4.26978e-09	1.18273e-06	10.384	200.117	COL17A1,PCOLCE2,COL13A1,COL11A1,PLOD2,PLOD1,ADAMTS14,P4HA1,P4HA2,COL7A1,COL5A2,SERPINH1,COL6A3			Metabolism of vitamins and cofactors Homo sapiens R-HSA-196854	0.00412001	0.628878	2.86335	15.7253	SLC25A16,CYB5A,MMAA,SHMT1,AKR1C1,MCCC1,SDC1,NMNAT3,ACACB,MOCS1
Metabolism of carbohydrates Homo sapiens R-HSA-71387	4.95952e-08	9.91907e-06	3.94082	66.282	PFKFB4,NUP188,CHPF,SLC2A1,SLC2A3,ENO1,PYGL,HMMR,ENO2,SLC2A5,HK2,HK3,PGK1,HAS2,ST3GAL1,CHST6,TPI1,CHPF2,PGD,RPIA,VCAN,ALDOC,ALDOA,TKT,SLC25A12			Synthesis of bile acids and bile salts Homo sapiens R-HSA-192105	0.00429112	0.628878	6.82924	37.2276	HSD3B7,AKR1C1,CYP7B1,BAAT
Glycolysis Homo sapiens R-HSA-70171	5.96815e-08	9.91907e-06	15.5223	258.201	HK3,PFKFB4,TPI1,PGK1,ALDOC,ENO1,ENO2,ALDOA,HK2			Synthesis of bile acids and bile salts via 27-hydroxycholesterol Homo sapiens R-HSA-193807	0.00564802	0.628878	9.80282	50.7438	HSD3B7,AKR1C1,CYP7B1
Basigin interactions Homo sapiens R-HSA-210991	1.90326e-06	0.000263601	15.3678	202.424	SLC7A5,SLC7A6,SLC7A8,MMP1,ITGA3,SLC7A11,SLC16A3			IRS activation Homo sapiens R-HSA-74713	0.00593281	0.628878	26.1004	133.823	INSR,GRB10
Asparagine N-linked glycosylation Homo sapiens R-HSA-446203	2.48512e-06	0.000295019	3.5482	45.7902	NUS1,ARF4,SEC23A,COG6,COPB1,GFPT1,NPL,ARCN1,DHDDS,FUT3,GMPPB,LMAN1,FUT8,COL7A1,PGM3,KDELR3,NANS,UGGT2,SEC24D,ST3GAL1,BET1			Mitochondrial Fatty Acid Beta-Oxidation Homo sapiens R-HSA-77289	0.00813412	0.638738	8.40155	40.4256	MMAA,ACADM,DECR1
Glucose metabolism Homo sapiens R-HSA-70326	4.16383e-06	0.000432518	6.42824	79.64	HK3,PFKFB4,TPI1,PGK1,ALDOC,PYGL,ENO1,ENO2,ALDOA,SLC25A12,HK2			mitochondrial fatty acid beta-oxidation of unsaturated fatty acids Homo sapiens R-HSA-77288	0.00875241	0.638738	19.5743	92.7514	ACADM,DECR1
Post-translational protein modification Homo sapiens R-HSA-597592	8.41514e-06	0.000706203	2.56434	29.9655	GALNT12,ARF4,SEC23A,NUP188,COPB1,GCNT1,EIF5A2,NPL,FUT3,GMPPB,LMAN1,ADAMTS14,FUT8,PGM3,UGGT2,NANS,ST3GAL1,ADAMTS6,GALNT7,NUS1,GALNT5,COG6,GALNT2,GFPT1,PLAUR,ARCN1,DHDDS,COL7A1,KDELR3,SEC24D,BET1			Defects in vitamin and cofactor metabolism Homo sapiens R-HSA-3296482	0.00958222	0.638738	7.84105	36.444	MMAA,MCCC1,ACACB
Amino acid transport across the plasma membrane Homo sapiens R-HSA-352230	9.1423e-06	0.000706203	11.5223	133.689	SLC7A5,SLC7A6,SLC7A8,SLC16A10,SLC7A11,SLC7A1,SLC38A5			Bile acid and bile salt metabolism Homo sapiens R-HSA-194068	0.0109457	0.638738	5.06478	22.8665	HSD3B7,AKR1C1,CYP7B1,BAAT
Metabolism Homo sapiens R-HSA-1430728	9.34806e-06	0.000706203	1.78471	20.6676	CHPF,NUP188,LPCAT1,FHL2,SLC2A1,SLC2A3,ENO1,PYGL,ZDHHC8,ENO2,SLC2A5,HK2,HK3,PSMD7,SPTLC1,RFK,NAMPT,ME1,AKT1,CD36,PRSS3,NUDT15,SLC16A3,PDK1,STARD4,CHST6,HSP90AA1,ABCC1,TPI1,CHPF2,DIO3,PLA2G4A,ACSL4,ACSL3,PTGR1,PGD,ACLY,VCAN,MTHFD2,FAR1,ALDOC,HPRT1,TKT,SLC25A12,ALDOA,STX1A,ABCG1,IPPK,PFKFB4,SEC23A,STXBP1,HMMR,PTGS2,SRM,LDHA,GNG10,MTHFD1L,GNG4,PGK1,HAS2,GPAT2,ST3GAL1,PLTP,DARS,TXNRD1,PYCR1,RPIA,SQLE,…			Defective HLCS causes multiple carboxylase deficiency Homo sapiens R-HSA-3371599	0.0120517	0.638738	15.6586	69.1885	MCCC1,ACACB
Gluconeogenesis Homo sapiens R-HSA-70263	1.14516e-05	0.000793025	11.0609	125.843	TPI1,PGK1,ALDOC,ENO1,ENO2,SLC25A12,ALDOA			Defects in biotin (Btn) metabolism Homo sapiens R-HSA-3323169	0.0120517	0.638738	15.6586	69.1885	MCCC1,ACACB
Metabolism of proteins Homo sapiens R-HSA-392499	1.78455e-05	0.00114074	2.00477	21.9197	GALNT12,ARF4,NUP188,GMPPB,PCMT1,DMBT1,TUBB3,PGM3,NANS,ADAMTS6,COG6,MME,MMP1,IGFBP3,SSR3,PLAUR,DHDDS,DNAJC3,PAPPA,TCP1,KDELR3,SLC25A12,STX1A,SEC23A,COPB1,GCNT1,EIF5A2,NPL,FUT3,LMAN1,ADAMTS14,GNG10,FUT8,GNG4,UGGT2,ST3GAL1,CCT5,SNCA,GALNT7,NUS1,GALNT5,HSPA5,GALNT2,GFPT1,EIF2S1,ARCN1,SPCS3,COL7A1,SEC24D,BET1			Gamma carboxylation, hypusine formation and arylsulfatase activation Homo sapiens R-HSA-163841	0.0159058	0.661029	4.48502	18.5728	FN3K,F10,DPH1,SUMF2
Hemostasis Homo sapiens R-HSA-109582	2.59355e-05	0.00153946	2.40782	25.4264	SERPINE1,F13A1,SLC7A11,KLC1,TREM1,KIF15,RAP1B,GNG10,GNG4,PLAU,AKT1,CD36,SLC16A3,ANXA2,HSPA5,ITGA3,MMP1,ACTN1,PLAUR,PLA2G4A,ACTN4,ATP2B1,F3,SLC7A5,SLC7A6,SLC7A8,CEACAM6,MAFG,CALU,ALDOA,F2RL2			Degradation of cysteine and homocysteine Homo sapiens R-HSA-1614558	0.0199875	0.661029	11.1836	43.7575	SUOX,CSAD
Transmembrane transport of small molecules Homo sapiens R-HSA-382551	4.30895e-05	0.00238716	2.3041	23.1614	TTYH3,NUP188,SLC20A1,SLC2A1,SLC2A3,SLC7A11,SLC2A5,SLC7A1,BEST3,HK2,HK3,GNG10,GNG4,SLC16A3,SLC38A5,ABCC1,SLC11A1,SLC39A10,SLC16A10,ATP2B1,EIF2S1,RUNX1,SLC7A5,SLC7A6,SLC7A8,ASPH,SLCO4A1,FKBP1B,LCN2,ATP13A2,STEAP2,ABCG1			Non-integrin membrane-ECM interactions Homo sapiens R-HSA-3000171	0.0204208	0.661029	4.13031	16.0718	VTN,LAMC3,PDGFA,SDC1
SLC-mediated transmembrane transport Homo sapiens R-HSA-425407	4.84935e-05	0.00251863	3.05395	30.3382	NUP188,SLC20A1,SLC11A1,SLC2A1,SLC39A10,SLC16A10,SLC2A3,SLC7A11,SLC2A5,SLC7A1,HK2,RUNX1,SLC7A5,HK3,SLC7A6,SLC7A8,SLCO4A1,SLC16A3,SLC38A5			Sulfur amino acid metabolism Homo sapiens R-HSA-1614635	0.023748	0.661029	5.34425	19.9889	ADI1,CSAD,SUOX
Synthesis of substrates in N-glycan biosythesis Homo sapiens R-HSA-446219	0.000167129	0.00788136	5.74871	49.995	GMPPB,NUS1,GFPT1,PGM3,NPL,NANS,ST3GAL1,DHDDS			Signal attenuation Homo sapiens R-HSA-74749	0.0245757	0.661029	9.78514	36.2637	INSR,GRB10
Metabolism of water-soluble vitamins and cofactors Homo sapiens R-HSA-196849	0.000170715	0.00788136	4.50186	39.0559	ABCC1,MTHFD1L,MTHFD2,TCN1,RFK,NAMPT,SLC2A1,SLC2A3,PRSS3,PTGS2			Signaling by FGFR3 fusions in cancer Homo sapiens R-HSA-8853334	0.0245757	0.661029	9.78514	36.2637	GAB1,FGFR3
Amino acid and oligopeptide SLC transporters Homo sapiens R-HSA-425374	0.000202539	0.00885842	6.57809	55.9439	SLC7A5,SLC7A6,SLC7A8,SLC16A10,SLC7A11,SLC7A1,SLC38A5			Signaling by Insulin receptor Homo sapiens R-HSA-74752	0.0253023	0.661029	1.86253	6.84828	CAMK2D,INSR,ITGA2B,GAB1,PDGFA,PEBP1,DUSP8,SPTB,ERBB3,GRB10,NRTN,ATP6V0E2,FGFR3,ATP6V0A1
Dissolution of Fibrin Clot Homo sapiens R-HSA-75205	0.000230606	0.00958169	17.4651	146.266	ANXA2,PLAU,SERPINE1,PLAUR			Transmembrane transport of small molecules Homo sapiens R-HSA-382551	0.0261611	0.661029	1.59846	5.82395	SLC13A1,SLC6A19,SLC44A3,CAMK2D,PEX19,KCNJ11,ABCC6,NIPA1,WWP1,AQP7,AQP4,ATP1A2,SLC1A7,CLCN5,SLC5A9,ADCY9,CLCN4,GNG7,SLC17A1,SLC37A4,ATP6V0E2,RHBG,ATP6V0A1
Uptake and function of diphtheria toxin Homo sapiens R-HSA-5336415	0.000293634	0.0116195	39.2294	319.059	HSP90AA1,TXNRD1,HBEGF			Insulin receptor recycling Homo sapiens R-HSA-77387	0.0263593	0.661029	5.11163	18.5855	INSR,ATP6V0E2,ATP6V0A1
Uptake and actions of bacterial toxins Homo sapiens R-HSA-5339562	0.000490088	0.018512	8.94307	68.1544	HSP90AA1,TXNRD1,ANTXR2,STX1A,HBEGF			Metabolism Homo sapiens R-HSA-1430728	0.0272351	0.661029	1.32806	4.78532	PECR,FAAH,SLC44A3,CSAD,DHTKD1,ALAD,IMPA1,CPT2,CA2,ACADM,SLC37A4,PDK2,PSPH,GAMT,CHST9,GSTK1,AMY1A,GAA,MCCC1,BAAT,CYP7B1,SUMF2,SLC25A16,SLC5A9,ADCY9,NDUFS7,CHDH,NDUFS2,MOCS1,ISCU,MVK,MAOA,SHMT1,PEX11A,BPHL,ACACB,ADH5,AGPAT3,SULT1A1,GNG7,INPP5J,CHST13,CRYM,DECR1,CYB5A,HSD3B7,KCNJ11,MMAA,PNPLA7,GLYCTK,AKR1C1,EPHX2,B3GAT1,MBOAT1,NMNAT3,SUOX,AGT,SEPSECS,ADI1,SDC1,PI4KB
Biosynthesis of the N-glycan precursor (dolichol lipid-linked oligosaccharide, LLO) and transfer to a nascent protein Homo sapiens R-HSA-446193	0.000730224	0.0258585	4.51336	32.5962	GMPPB,NUS1,GFPT1,PGM3,NPL,NANS,ST3GAL1,DHDDS			Synthesis of IP2, IP, and Ins in the cytosol Homo sapiens R-HSA-1855183	0.0295467	0.661029	8.69746	30.6306	IMPA1,INPP5J
Transcriptional activity of SMAD2/SMAD3:SMAD4 heterotrimer Homo sapiens R-HSA-2173793	0.000746815	0.0258585	6.22054	44.786	CCNK,CDKN2B,TFDP1,SERPINE1,UBE2D1,E2F4			Import of palmitoyl-CoA into the mitochondrial matrix Homo sapiens R-HSA-200425	0.0295467	0.661029	8.69746	30.6306	CPT2,ACACB
Transport to the Golgi and subsequent modification Homo sapiens R-HSA-948021	0.000793229	0.0263669	3.17213	22.6471	ARF4,LMAN1,FUT8,SEC23A,COG6,COPB1,COL7A1,KDELR3,SEC24D,FUT3,ARCN1,BET1			Biotin transport and metabolism Homo sapiens R-HSA-196780	0.0295467	0.661029	8.69746	30.6306	MCCC1,ACACB
Cell surface interactions at the vascular wall Homo sapiens R-HSA-202733	0.000968471	0.0309538	3.86682	26.8349	SLC7A5,SLC7A6,SLC7A8,MMP1,ITGA3,CEACAM6,SLC7A11,SLC16A3,TREM1			Passive transport by Aquaporins Homo sapiens R-HSA-432047	0.0348785	0.661029	7.82731	26.2675	AQP7,AQP4
SMAD2/SMAD3:SMAD4 heterotrimer regulates transcription Homo sapiens R-HSA-2173796	0.00110314	0.0330615	7.28507	49.6084	CCNK,CDKN2B,TFDP1,SERPINE1,E2F4			Caspase-mediated cleavage of cytoskeletal proteins Homo sapiens R-HSA-264870	0.0348785	0.661029	7.82731	26.2675	CASP6,MAPT
Pentose phosphate pathway (hexose monophosphate shunt) Homo sapiens R-HSA-71336	0.00116591	0.0330615	19.6117	132.462	RPIA,PGD,TKT			Signalling by NGF Homo sapiens R-HSA-166520	0.0348794	0.661029	1.64834	5.5316	CAMK2D,INSR,ITGA2B,GAB1,PDGFA,PEBP1,DUSP8,SPTB,KALRN,TNRC6C,FGD4,MAPK11,ADCY9,ERBB3,NRTN,FGFR3,NGEF,MAP2K5
TP53 Regulates Transcription of Cell Cycle Genes Homo sapiens R-HSA-6791312	0.00119356	0.0330615	5.62695	37.874	PLK3,TFDP1,CENPJ,ARID3A,E2F4,E2F7			Chondroitin sulfate/dermatan sulfate metabolism Homo sapiens R-HSA-1793185	0.0360045	0.661029	3.41059	11.3372	CHST9,B3GAT1,SDC1,CHST13
Hexose transport Homo sapiens R-HSA-189200	0.00119356	0.0330615	5.62695	37.874	HK3,NUP188,SLC2A1,SLC2A3,SLC2A5,HK2			Amine compound SLC transporters Homo sapiens R-HSA-425428	0.0382688	0.661029	4.35345	14.2058	SLC44A3,SLC6A19,RHBG
Metabolism of vitamins and cofactors Homo sapiens R-HSA-196854	0.00126015	0.03378	3.17933	21.2269	ABCC1,MTHFD1L,MTHFD2,TCN1,RFK,NAMPT,SLC2A1,SLC2A3,PRSS3,PTGS2,LGMN			Aquaporin-mediated transport Homo sapiens R-HSA-445717	0.0383252	0.661029	3.33785	10.8869	ADCY9,GNG7,AQP7,AQP4
Vesicle-mediated transport Homo sapiens R-HSA-5653656	0.00151816	0.0394248	2.05042	13.3078	COLEC12,ARF4,HSP90AA1,SEC23A,COG6,GALNT2,COPB1,PLA2G4A,KLC1,RABEPK,BICD2,ARCN1,KIF15,LMAN1,GJA1,HSPH1,GOLGA5,COL7A1,AKT1,KDELR3,CD36,APOL1,SEC24D,BET1			Nuclear Receptor transcription pathway Homo sapiens R-HSA-383280	0.0383252	0.661029	3.33785	10.8869	RXRB,HNF4G,NR0B2,NR3C2
ER to Golgi Anterograde Transport Homo sapiens R-HSA-199977	0.00169521	0.0426885	3.26851	20.8529	ARF4,LMAN1,SEC23A,COG6,COPB1,COL7A1,KDELR3,SEC24D,ARCN1,BET1			Signaling by ERBB4 Homo sapiens R-HSA-1236394	0.038807	0.661029	1.74881	5.68217	CAMK2D,INSR,ITGA2B,GAB1,PDGFA,WWP1,PEBP1,DUSP8,SPTB,TNRC6C,CXCL12,ERBB3,NRTN,FGFR3
Golgi-to-ER retrograde transport Homo sapiens R-HSA-8856688	0.00176879	0.0432314	3.52062	22.3118	ARF4,GALNT2,COPB1,PLA2G4A,KDELR3,KLC1,BICD2,KIF15,ARCN1			Signaling by Activin Homo sapiens R-HSA-1502540	0.0405502	0.661029	7.11537	22.8063	SMAD4,INHBB
Intra-Golgi and retrograde Golgi-to-ER traffic Homo sapiens R-HSA-6811442	0.00187195	0.0444453	2.84672	17.8796	ARF4,GOLGA5,COG6,GALNT2,COPB1,PLA2G4A,KDELR3,KLC1,RABEPK,BICD2,KIF15,ARCN1			Inwardly rectifying K+ channels Homo sapiens R-HSA-1296065	0.0416069	0.661029	4.19776	13.3467	GABBR1,KCNJ11,GNG7
Assembly of collagen fibrils and other multimeric structures Homo sapiens R-HSA-2022090	0.00221502	0.05113	4.92206	30.0861	LOX,COL11A1,COL7A1,COL5A2,COL6A3,LOXL2			Metabolism of lipids and lipoproteins Homo sapiens R-HSA-556833	0.0430981	0.661029	1.49792	4.70986	PECR,HSD3B7,FAAH,SLC44A3,MVK,MMAA,PNPLA7,PEX11A,AKR1C1,EPHX2,MBOAT1,BAAT,CYP7B1,ACACB,SUMF2,AGT,AGPAT3,CPT2,CHDH,INPP5J,SDC1,PI4KB,ACADM,DECR1
Signaling by TGF-beta Receptor Complex Homo sapiens R-HSA-170834	0.00229844	0.0516218	4.1809	25.4011	CCNK,CDKN2B,TFDP1,SERPINE1,UBE2D1,E2F4,TGFBR1			Synthesis of bile acids and bile salts via 24-hydroxycholesterol Homo sapiens R-HSA-193775	0.0465414	0.661029	6.52209	20.0059	HSD3B7,AKR1C1
G1 Phase Homo sapiens R-HSA-69236	0.0024318	0.0518161	5.95868	35.866	RB1,CDKN2B,TFDP1,CDK6,E2F4			Downstream signal transduction Homo sapiens R-HSA-186763	0.0486465	0.661029	1.68902	5.1062	CAMK2D,INSR,ITGA2B,GAB1,PDGFA,PEBP1,DUSP8,SPTB,TNRC6C,ADCY9,ERBB3,NCK2,NRTN,FGFR3
Cyclin D associated events in G1 Homo sapiens R-HSA-69231	0.0024318	0.0518161	5.95868	35.866	RB1,CDKN2B,TFDP1,CDK6,E2F4			NGF signalling via TRKA from the plasma membrane Homo sapiens R-HSA-187037	0.0499848	0.661029	1.649	4.94045	CAMK2D,INSR,ITGA2B,GAB1,PDGFA,PEBP1,DUSP8,SPTB,TNRC6C,MAPK11,ADCY9,ERBB3,NRTN,FGFR3,MAP2K5
Transport of inorganic cations/anions and amino acids/oligopeptides Homo sapiens R-HSA-425393	0.0033865	0.0692165	3.46806	19.7262	SLC7A5,SLC7A6,SLC7A8,SLC20A1,SLC16A10,SLC7A11,SLC7A1,SLC38A5			PI5P, PP2A and IER3 Regulate PI3K/AKT Signaling Homo sapiens R-HSA-6811558	0.0569227	0.661029	2.51515	7.20858	ERBB3,INSR,GAB1,PDGFA,FGFR3
Elastic fibre formation Homo sapiens R-HSA-1566948	0.00341501	0.0692165	5.46128	31.0177	EFEMP2,LOX,ITGB6,BMP7,LOXL2			Insulin receptor signalling cascade Homo sapiens R-HSA-74751	0.0579008	0.661029	1.71908	4.89769	CAMK2D,ERBB3,INSR,ITGA2B,GAB1,GRB10,PDGFA,PEBP1,NRTN,DUSP8,FGFR3,SPTB
Facilitative Na+-independent glucose transporters Homo sapiens R-HSA-428790	0.00368449	0.0717357	11.7646	65.9243	SLC2A1,SLC2A3,SLC2A5			Muscle contraction Homo sapiens R-HSA-397014	0.0584347	0.661029	1.89308	5.37606	KCNK5,MYL5,CAMK2D,KCNJ11,KCNIP3,MYL3,SCN4A,ATP1A2,SORBS1
Attenuation phase Homo sapiens R-HSA-3371568	0.003728	0.0717357	7.14003	39.9262	HSP90AA1,HSPH1,SERPINH1,HSPA1A			PI3K events in ERBB2 signaling Homo sapiens R-HSA-1963642	0.0594054	0.661029	5.58979	15.782	ERBB3,GAB1
Glucose transport Homo sapiens R-HSA-70153	0.00379828	0.0717357	5.3134	29.6127	HK3,NUP188,SLC2A1,SLC2A3,HK2
Lysosphingolipid and LPA receptors Homo sapiens R-HSA-419408	0.00460303	0.0850027	10.6945	57.5477	LPAR1,LPAR3,LPPR4
Platelet activation, signaling and aggregation Homo sapiens R-HSA-76002	0.00477606	0.0857072	2.32152	12.4065	HSPA5,ACTN1,SERPINE1,F13A1,PLA2G4A,ACTN4,RAP1B,GNG10,GNG4,CALU,AKT1,CD36,ALDOA,F2RL2
Platelet degranulation Homo sapiens R-HSA-114608	0.00484746	0.0857072	3.25254	17.3337	HSPA5,ACTN1,SERPINE1,CALU,F13A1,ACTN4,CD36,ALDOA
Cellular responses to stress Homo sapiens R-HSA-2262752	0.00532953	0.0902598	2.04923	10.7267	RB1,EGLN3,CDKN2B,HSP90AA1,NUP188,HSPA5,TXNRD1,GPX8,UBE2D1,HMGA2,HSPH1,CDK6,TFDP1,BAG2,CDC27,SERPINH1,NOX4,HSPA1A
Axon guidance Homo sapiens R-HSA-422475	0.00555807	0.0902598	1.86286	9.67292	ACTR2,SEMA7A,HSP90AA1,ARPC1B,SEMA3A,MSN,EREG,RAP1B,EFNB2,PSMD7,FGF19,DPYSL3,SCN9A,CNTN1,COL6A3,NRCAM,EPHB2,EZR,MARK3,HBEGF,PLXNA3,EPHA2,PFN2
Activation of BH3-only proteins Homo sapiens R-HSA-114452	0.00558362	0.0902598	6.28226	32.5918	TFDP1,AKT1,PMAIP1,BID
HSF1 activation Homo sapiens R-HSA-3371511	0.00558362	0.0902598	6.28226	32.5918	HSP90AA1,HSPH1,SERPINH1,HSPA1A
Processing of Intronless Pre-mRNAs Homo sapiens R-HSA-77595	0.00564802	0.0902598	9.80282	50.7438	NCBP1,CPSF2,CSTF2
O-linked glycosylation of mucins Homo sapiens R-HSA-913709	0.00606589	0.0932769	3.93522	20.0896	GALNT12,GALNT7,GALNT5,GALNT2,GCNT1,ST3GAL1
Triglyceride Biosynthesis Homo sapiens R-HSA-75109	0.00606589	0.0932769	3.93522	20.0896	ACLY,SCD,LPCAT1,ACSL4,ACSL3,GPAT2
O-linked glycosylation Homo sapiens R-HSA-5173105	0.00639806	0.0932769	3.0923	15.6216	GALNT12,GALNT7,ADAMTS14,GALNT5,GALNT2,GCNT1,ST3GAL1,ADAMTS6
Response to elevated platelet cytosolic Ca2+ Homo sapiens R-HSA-76005	0.00639806	0.0932769	3.0923	15.6216	HSPA5,ACTN1,SERPINE1,CALU,F13A1,ACTN4,CD36,ALDOA
Integration of energy metabolism Homo sapiens R-HSA-163685	0.00639806	0.0932769	3.0923	15.6216	ACLY,GNG10,MARCKS,GNG4,STXBP1,SLC2A1,TKT,STX1A
CRMPs in Sema3A signaling Homo sapiens R-HSA-399956	0.0068238	0.0958553	9.04829	45.1269	SEMA3A,DPYSL3,PLXNA3
Sema3A PAK dependent Axon repulsion Homo sapiens R-HSA-399954	0.0068238	0.0958553	9.04829	45.1269	HSP90AA1,SEMA3A,PLXNA3
Infectious disease Homo sapiens R-HSA-5663205	0.00692096	0.0958553	2.03832	10.137	CCNK,HSP90AA1,NUP188,NCBP1,TAF12,TXNRD1,ISG15,ANTXR2,GTF2F2,DNAJC3,PSMD7,RCC1,KPNA2,KPNA3,STX1A,HBEGF,HSPA1A
Acetylcholine Neurotransmitter Release Cycle Homo sapiens R-HSA-264642	0.00813412	0.110811	8.40155	40.4256	STXBP1,PPFIA4,STX1A
Synthesis of Dolichyl-phosphate Homo sapiens R-HSA-446199	0.00875241	0.115448	19.5743	92.7514	NUS1,DHDDS
Scavenging by Class F Receptors Homo sapiens R-HSA-3000484	0.00875241	0.115448	19.5743	92.7514	HSP90AA1,HSPH1
Cargo concentration in the ER Homo sapiens R-HSA-5694530	0.00889498	0.115496	5.41463	25.5693	LMAN1,SEC23A,COL7A1,SEC24D
Serotonin Neurotransmitter Release Cycle Homo sapiens R-HSA-181429	0.00958222	0.120649	7.84105	36.444	STXBP1,PPFIA4,STX1A
Norepinephrine Neurotransmitter Release Cycle Homo sapiens R-HSA-181430	0.00958222	0.120649	7.84105	36.444	STXBP1,PPFIA4,STX1A
Membrane Trafficking Homo sapiens R-HSA-199991	0.00979593	0.120812	1.88137	8.70283	ARF4,SEC23A,COG6,GALNT2,COPB1,PLA2G4A,KLC1,RABEPK,BICD2,ARCN1,KIF15,LMAN1,GJA1,GOLGA5,COL7A1,AKT1,KDELR3,SEC24D,BET1
HSF1-dependent transactivation Homo sapiens R-HSA-3371571	0.00988591	0.120812	5.23387	24.1629	HSP90AA1,HSPH1,SERPINH1,HSPA1A
Cellular response to heat stress Homo sapiens R-HSA-3371556	0.0103272	0.124375	3.09677	14.1615	HSP90AA1,HSPH1,NUP188,BAG2,HSPA5,SERPINH1,HSPA1A
TP53 Regulates Transcription of Genes Involved in Cytochrome C Release Homo sapiens R-HSA-6803204	0.0111708	0.130746	7.3506	33.0369	BNIP3L,PMAIP1,BID
HDL-mediated lipid transport Homo sapiens R-HSA-194223	0.0111708	0.130746	7.3506	33.0369	ZDHHC8,PLTP,ABCG1
Neurofascin interactions Homo sapiens R-HSA-447043	0.0120517	0.139096	15.6586	69.1885	CNTN1,NRCAM
Chondroitin sulfate biosynthesis Homo sapiens R-HSA-2022870	0.0129021	0.146872	6.91786	30.0952	VCAN,CHPF,CHPF2
COPI-mediated anterograde transport Homo sapiens R-HSA-6807878	0.0133708	0.148618	3.27733	14.1406	ARF4,COG6,COPB1,KDELR3,ARCN1,BET1
Transport of glucose and other sugars, bile salts and organic acids, metal ions and amine compounds Homo sapiens R-HSA-425366	0.0134132	0.148618	2.93129	12.6383	SLC11A1,SLC2A1,SLC39A10,SLC2A3,SLC2A5,SLC16A3,RUNX1
Regulation of Insulin-like Growth Factor (IGF) transport and uptake by Insulin-like Growth Factor Binding Proteins (IGFBPs) Homo sapiens R-HSA-381426	0.014778	0.151928	6.5332	27.5349	MMP1,IGFBP3,PAPPA
Cobalamin (Cbl, vitamin B12) transport and metabolism Homo sapiens R-HSA-196741	0.014778	0.151928	6.5332	27.5349	ABCC1,TCN1,PRSS3
Regulation of HSF1-mediated heat shock response Homo sapiens R-HSA-3371453	0.0150101	0.151928	3.18842	13.3883	HSPH1,NUP188,BAG2,HSPA5,SERPINH1,HSPA1A
Regulation of insulin secretion Homo sapiens R-HSA-422356	0.0150101	0.151928	3.18842	13.3883	GNG10,MARCKS,GNG4,STXBP1,SLC2A1,STX1A
Vitamin C (ascorbate) metabolism Homo sapiens R-HSA-196836	0.0158049	0.151928	13.0482	54.1165	SLC2A1,SLC2A3
Synthesis of UDP-N-acetyl-glucosamine Homo sapiens R-HSA-446210	0.0158049	0.151928	13.0482	54.1165	GFPT1,PGM3
BH3-only proteins associate with and inactivate anti-apoptotic BCL-2 members Homo sapiens R-HSA-111453	0.0158049	0.151928	13.0482	54.1165	PMAIP1,BID
Formyl peptide receptors bind formyl peptides and many other ligands Homo sapiens R-HSA-444473	0.0158049	0.151928	13.0482	54.1165	ANXA1,FPR2
Nicotinamide salvaging Homo sapiens R-HSA-197264	0.0158049	0.151928	13.0482	54.1165	NAMPT,PTGS2
COPI-dependent Golgi-to-ER retrograde traffic Homo sapiens R-HSA-6811434	0.0158799	0.151928	3.14575	13.0319	ARF4,COPB1,KDELR3,KLC1,KIF15,ARCN1
Collagen degradation Homo sapiens R-HSA-1442490	0.0159058	0.151928	4.48502	18.5728	COL17A1,MMP12,COL13A1,MMP1
NS1 Mediated Effects on Host Pathways Homo sapiens R-HSA-168276	0.0159058	0.151928	4.48502	18.5728	NUP188,ISG15,KPNA2,KPNA3
Host Interactions with Influenza Factors Homo sapiens R-HSA-168253	0.0188377	0.175141	4.24215	16.8494	NUP188,ISG15,KPNA2,KPNA3
Dopamine Neurotransmitter Release Cycle Homo sapiens R-HSA-212676	0.0189683	0.175141	5.87928	23.3112	STXBP1,PPFIA4,STX1A
BBSome-mediated cargo-targeting to cilium Homo sapiens R-HSA-5620922	0.0189683	0.175141	5.87928	23.3112	TTC8,TCP1,CCT5
Crosslinking of collagen fibrils Homo sapiens R-HSA-2243919	0.0199875	0.178628	11.1836	43.7575	LOX,LOXL2
Intrinsic Pathway for Apoptosis Homo sapiens R-HSA-109606	0.0204208	0.178628	4.13031	16.0718	TFDP1,AKT1,PMAIP1,BID
EPHB-mediated forward signaling Homo sapiens R-HSA-3928662	0.0204208	0.178628	4.13031	16.0718	EFNB2,ACTR2,ARPC1B,EPHB2
Cooperation of PDCL (PhLP1) and TRiC/CCT in G-protein beta folding Homo sapiens R-HSA-6814122	0.0204208	0.178628	4.13031	16.0718	GNG10,GNG4,TCP1,CCT5
Fatty Acyl-CoA Biosynthesis Homo sapiens R-HSA-75105	0.0204208	0.178628	4.13031	16.0718	ACLY,SCD,ACSL4,ACSL3
Glutamate Neurotransmitter Release Cycle Homo sapiens R-HSA-210500	0.0212843	0.180482	5.59902	21.555	STXBP1,PPFIA4,STX1A
Post-Elongation Processing of Intronless pre-mRNA Homo sapiens R-HSA-112297	0.0212843	0.180482	5.59902	21.555	NCBP1,CPSF2,CSTF2
Processing of Capped Intronless Pre-mRNA Homo sapiens R-HSA-75067	0.0212843	0.180482	5.59902	21.555	NCBP1,CPSF2,CSTF2
TP53 Regulates Transcription of Cell Death Genes Homo sapiens R-HSA-5633008	0.0220833	0.185366	4.02419	15.344	BNIP3L,IGFBP3,PMAIP1,BID
Amino acid synthesis and interconversion (transamination) Homo sapiens R-HSA-70614	0.023748	0.190864	5.34425	19.9889	PSAT1,PYCR1,ALDH18A1
Antigen Presentation: Folding, assembly and peptide loading of class I MHC Homo sapiens R-HSA-983170	0.023748	0.190864	5.34425	19.9889	SEC23A,HSPA5,SEC24D
Formation of tubulin folding intermediates by CCT/TriC Homo sapiens R-HSA-389960	0.023748	0.190864	5.34425	19.9889	TUBB3,TCP1,CCT5
ADP signalling through P2Y purinoceptor 1 Homo sapiens R-HSA-418592	0.023748	0.190864	5.34425	19.9889	GNG10,GNG4,PLA2G4A
Reactions specific to the complex N-glycan synthesis pathway Homo sapiens R-HSA-975578	0.0245757	0.190864	9.78514	36.2637	FUT8,FUT3
Folding of actin by CCT/TriC Homo sapiens R-HSA-390450	0.0245757	0.190864	9.78514	36.2637	TCP1,CCT5
eNOS activation Homo sapiens R-HSA-203615	0.0245757	0.190864	9.78514	36.2637	HSP90AA1,AKT1
Tetrahydrobiopterin (BH4) synthesis, recycling, salvage and regulation Homo sapiens R-HSA-1474151	0.0245757	0.190864	9.78514	36.2637	HSP90AA1,AKT1
Signaling by ERBB2 Homo sapiens R-HSA-1227986	0.0256499	0.197362	3.8275	14.0209	HSP90AA1,AKT1,EREG,HBEGF
Semaphorin interactions Homo sapiens R-HSA-373755	0.026026	0.198418	3.16683	11.5547	HSP90AA1,SEMA7A,SEMA3A,DPYSL3,PLXNA3
COPII (Coat Protein 2) Mediated Vesicle Transport Homo sapiens R-HSA-204005	0.0275352	0.208016	3.1164	11.195	LMAN1,SEC23A,COL7A1,SEC24D,BET1
Prefoldin mediated transfer of substrate to CCT/TriC Homo sapiens R-HSA-389957	0.0291179	0.213507	4.89839	17.3227	TUBB3,TCP1,CCT5
Pyruvate metabolism Homo sapiens R-HSA-70268	0.0291179	0.213507	4.89839	17.3227	LDHA,SLC16A3,PDK1
Transcriptional Regulation by TP53 Homo sapiens R-HSA-3700989	0.0295219	0.213507	1.78016	6.27084	PLK3,BNIP3L,CCNK,TAF12,IGFBP3,TXNRD1,ARID3A,GTF2F2,TFDP1,CENPJ,AKT1,PMAIP1,E2F4,BID,E2F7
Condensation of Prometaphase Chromosomes Homo sapiens R-HSA-2514853	0.0295467	0.213507	8.69746	30.6306	NCAPD2,SMC2
SeMet incorporation into proteins Homo sapiens R-HSA-2408517	0.0295467	0.213507	8.69746	30.6306	DARS,IARS
Influenza Infection Homo sapiens R-HSA-168254	0.0316488	0.225517	2.26484	7.82062	DNAJC3,HSP90AA1,NUP188,ISG15,KPNA2,KPNA3,GTF2F2,HSPA1A
EPH-Ephrin signaling Homo sapiens R-HSA-2682334	0.0318993	0.225517	2.649	9.12626	EFNB2,ACTR2,HSP90AA1,ARPC1B,EPHB2,EPHA2
Synthesis of PA Homo sapiens R-HSA-1483166	0.0320229	0.225517	4.70221	16.1817	LPCAT1,PLA2G4A,GPAT2
Glycosaminoglycan metabolism Homo sapiens R-HSA-1630316	0.0324008	0.226261	2.41454	8.28084	CHST6,VCAN,CHPF,CHPF2,HAS2,HMMR,ST3GAL1
L1CAM interactions Homo sapiens R-HSA-373760	0.0333374	0.230862	2.61943	8.90889	SCN9A,CNTN1,MSN,NRCAM,EPHB2,EZR
AURKA Activation by TPX2 Homo sapiens R-HSA-8854518	0.034122	0.234342	2.92975	9.89613	HSP90AA1,ODF2,CENPJ,HMMR,CKAP5
Inhibition of replication initiation of damaged DNA by RB1/E2F1 Homo sapiens R-HSA-113501	0.0348785	0.23505	7.82731	26.2675	RB1,TFDP1
Tandem pore domain potassium channels Homo sapiens R-HSA-1296346	0.0348785	0.23505	7.82731	26.2675	KCNK6,KCNK1
COPI-independent Golgi-to-ER retrograde traffic Homo sapiens R-HSA-6811436	0.0350736	0.23505	4.52113	15.1472	GALNT2,PLA2G4A,BICD2
RNA Polymerase II Transcription Homo sapiens R-HSA-73857	0.036291	0.241263	2.35227	7.80055	CCNK,NCBP1,TAF12,CSTF2,CPSF2,GTF2F2,SRRM1
Binding and Uptake of Ligands by Scavenger Receptors Homo sapiens R-HSA-2173782	0.0377513	0.244987	2.84453	9.32078	COLEC12,HSP90AA1,HSPH1,CD36,APOL1
Molecules associated with elastic fibres Homo sapiens R-HSA-2129379	0.0382688	0.244987	4.35345	14.2058	EFEMP2,ITGB6,BMP7
mRNA 3'-end processing Homo sapiens R-HSA-72187	0.0383252	0.244987	3.33785	10.8869	NCBP1,CSTF2,CPSF2,SRRM1
Post-Elongation Processing of Intron-Containing pre-mRNA Homo sapiens R-HSA-112296	0.0383252	0.244987	3.33785	10.8869	NCBP1,CSTF2,CPSF2,SRRM1
Cargo trafficking to the periciliary membrane Homo sapiens R-HSA-5620920	0.0383252	0.244987	3.33785	10.8869	ARF4,TTC8,TCP1,CCT5
TP53 Regulates Transcription of Genes Involved in G1 Cell Cycle Arrest Homo sapiens R-HSA-6804116	0.0405502	0.255282	7.11537	22.8063	ARID3A,E2F7
ERBB2 Activates PTK6 Signaling Homo sapiens R-HSA-8847993	0.0405502	0.255282	7.11537	22.8063	EREG,HBEGF
Disease Homo sapiens R-HSA-1643685	0.042457	0.264074	1.47536	4.66106	CCNK,NUP188,ANTXR2,ADAMTS14,PSMD7,FGFR1OP2,AKT1,RCC1,CD36,KPNA2,KPNA3,ADAMTS6,HSP90AA1,NCBP1,TAF12,TXNRD1,ISG15,GTF2F2,TGFBR1,EREG,DNAJC3,VCAN,FGF19,STX1A,HSPA1A,HBEGF
Metabolism of lipids and lipoproteins Homo sapiens R-HSA-556833	0.0430981	0.264074	1.49792	4.70986	STARD4,SEC23A,ABCC1,TXNRD1,LPCAT1,FHL2,PLA2G4A,ACSL4,ACSL3,ZDHHC8,PTGR1,PTGS2,SQLE,ACLY,SPTLC1,FABP5,SCD,ME1,FAR1,GPAT2,CD36,SEC24D,PLTP,ABCG1
Cell Cycle, Mitotic Homo sapiens R-HSA-69278	0.0432128	0.264074	1.60278	5.03533	RB1,CDKN2B,HSP90AA1,NUP188,ODF2,UBE2D1,HMMR,CKAP5,SMC2,PSMD7,CDK6,TFDP1,GORASP2,CENPJ,CDC27,NCAPD2,E2F4,PHLDA1
Arachidonic acid metabolism Homo sapiens R-HSA-2142753	0.0432179	0.264074	3.20128	10.0568	ABCC1,PLA2G4A,PTGR1,PTGS2
Oncogene Induced Senescence Homo sapiens R-HSA-2559585	0.0450865	0.26762	4.0528	12.5603	CDKN2B,TFDP1,CDK6
Cooperation of Prefoldin and TriC/CCT in actin and tubulin folding Homo sapiens R-HSA-389958	0.0450865	0.26762	4.0528	12.5603	TUBB3,TCP1,CCT5
Signal amplification Homo sapiens R-HSA-392518	0.0450865	0.26762	4.0528	12.5603	GNG10,GNG4,PLA2G4A
Thrombin signalling through proteinase activated receptors (PARs) Homo sapiens R-HSA-456926	0.0450865	0.26762	4.0528	12.5603	GNG10,GNG4,F2RL2
SEMA3A-Plexin repulsion signaling by inhibiting Integrin adhesion Homo sapiens R-HSA-399955	0.0465414	0.27015	6.52209	20.0059	SEMA3A,PLXNA3
Nicotinate metabolism Homo sapiens R-HSA-196807	0.0465414	0.27015	6.52209	20.0059	NAMPT,PTGS2
Synthesis of Prostaglandins (PG) and Thromboxanes (TX) Homo sapiens R-HSA-2162123	0.0465414	0.27015	6.52209	20.0059	PTGS2,PTGR1
Fatty acid, triacylglycerol, and ketone body metabolism Homo sapiens R-HSA-535734	0.0468131	0.27015	1.9021	5.82346	ACLY,SCD,TXNRD1,LPCAT1,FHL2,ME1,ACSL4,ACSL3,CD36,GPAT2
IRE1alpha activates chaperones Homo sapiens R-HSA-381070	0.0484453	0.273476	3.07543	9.3103	DNAJC3,HSPA5,GFPT1,KDELR3
Regulation of cholesterol biosynthesis by SREBP (SREBF) Homo sapiens R-HSA-1655829	0.0484453	0.273476	3.07543	9.3103	SQLE,SEC23A,SCD,SEC24D
Sialic acid metabolism Homo sapiens R-HSA-4085001	0.0487056	0.273476	3.91751	11.8385	NPL,NANS,ST3GAL1
Detoxification of Reactive Oxygen Species Homo sapiens R-HSA-3299685	0.0487056	0.273476	3.91751	11.8385	TXNRD1,GPX8,NOX4
Lipoprotein metabolism Homo sapiens R-HSA-174824	0.0524624	0.288842	3.79094	11.1744	ZDHHC8,PLTP,ABCG1
Activation of BAD and translocation to mitochondria Homo sapiens R-HSA-111447	0.0528327	0.288842	6.02008	17.7028	AKT1,BID
ERBB2 Regulates Cell Motility Homo sapiens R-HSA-6785631	0.0528327	0.288842	6.02008	17.7028	EREG,HBEGF
Negative regulation of TCF-dependent signaling by WNT ligand antagonists Homo sapiens R-HSA-3772470	0.0528327	0.288842	6.02008	17.7028	WIF1,WNT5A
PI3K events in ERBB2 signaling Homo sapiens R-HSA-1963642	0.0594054	0.31849	5.58979	15.782	EREG,HBEGF
GRB2 events in ERBB2 signaling Homo sapiens R-HSA-1963640	0.0594054	0.31849	5.58979	15.782	EREG,HBEGF
Metabolism of folate and pterines Homo sapiens R-HSA-196757	0.0594054	0.31849	5.58979	15.782	MTHFD1L,MTHFD2

## Sheet: KEGG signaling pathways
Up-regulated pathway analysis								Down-regulated pathway analysis
Term	P-value	FDR	Z-Score	Combined Score	Genes			Term	P-value	FDR	Z-Score	Combined Score	Genes
HIF-1 signaling pathway	7.46619e-06	0.00123288	5.42437	64.0353	HK3,LDHA,EGLN3,SERPINE1,PGK1,SLC2A1,AKT1,ENO1,ENO2,ALDOA,HK2,PDK1			Peroxisome	0.000226258	0.0532349	4.81186	40.3899	PECR,GSTK1,MVK,PEX19,PEX6,PEX11A,EPHX2,DHRS4L1,BAAT
Fructose and mannose metabolism	1.42237e-05	0.00123288	10.6349	118.692	GMPPB,HK3,PFKFB4,TPI1,ALDOC,ALDOA,HK2			Glycine, serine and threonine metabolism	0.000441783	0.0532349	6.9538	53.7159	GAMT,MAOA,SHMT1,GLYCTK,CHDH,PSPH
Protein digestion and absorption	1.49743e-05	0.00123288	5.53004	61.4342	COL17A1,MME,SLC7A8,COL13A1,COL11A1,COL7A1,COL5A2,COL6A3,SLC16A10,PRSS3,KCNN4			Axon guidance	0.00205447	0.165042	2.81274	17.4045	SEMA6C,MYL5,CAMK2D,SEMA6A,CXCL12,SEMA6D,NCK2,SEMA3G,SRGAP3,SEMA4G,NEO1,NGEF
Glycolysis / Gluconeogenesis	4.721e-05	0.00291522	6.03987	60.1626	HK3,LDHA,TPI1,PGK1,ALDOC,ENO1,ENO2,ALDOA,HK2			Primary bile acid biosynthesis	0.00813412	0.443859	8.40155	40.4256	HSD3B7,CYP7B1,BAAT
Protein processing in endoplasmic reticulum	7.14863e-05	0.00353142	3.69125	35.2367	HSP90AA1,SEC23A,HSPA5,SSR3,UBE2D1,EIF2S1,DNAJC3,DNAJA1,LMAN1,HSPH1,BAG2,UGGT2,SEC24D,HSPA1A			Bile secretion	0.00920869	0.443859	3.57637	16.7646	ADCY9,CA2,AQP4,ATP1A2,BAAT,NR0B2
Mucin type O-glycan biosynthesis	0.000102494	0.00421934	9.46154	86.9109	GALNT12,GALNT7,GALNT5,GALNT2,GCNT1,ST3GAL1			Maturity onset diabetes of the young	0.0263593	0.791194	5.11163	18.5855	HHEX,HNF4G,HNF1B
Amino sugar and nucleotide sugar metabolism	0.000177379	0.00625896	6.73888	58.2052	GMPPB,HK3,GFPT1,PGM3,NPL,NANS,HK2			Collecting duct acid secretion	0.0291179	0.791194	4.89839	17.3227	CA2,ATP6V0E2,ATP6V0A1
Central carbon metabolism in cancer	0.000208525	0.0064382	5.54643	47.0085	HK3,SLC7A5,LDHA,SLC2A1,AKT1,SLC16A3,HK2,PDK1			Adrenergic signaling in cardiomyocytes	0.0295076	0.791194	2.29814	8.0966	MAPK11,CAMK2D,ADCY9,MYL3,ATP1A2,CALML4,AGT,CREB5
PPAR signaling pathway	0.000511956	0.0140503	4.78788	36.2791	FABP5,MMP1,SCD,ME1,ACSL4,CD36,ACSL3,PLTP			Taurine and hypotaurine metabolism	0.0295467	0.791194	8.69746	30.6306	CSAD,BAAT
Pentose phosphate pathway	0.000813366	0.0200901	7.86869	55.9804	RPIA,ALDOC,PGD,ALDOA,TKT			Aldosterone synthesis and secretion	0.0363381	0.796328	2.56222	8.49349	CAMK2D,ADCY9,ATP1A2,CALML4,AGT,CREB5
Arginine and proline metabolism	0.00133184	0.0299058	5.49581	36.3888	P4HA1,P4HA2,P4HA3,PYCR1,ALDH18A1,SRM			PPAR signaling pathway	0.0377513	0.796328	2.84453	9.32078	RXRB,CPT2,AQP7,ACADM,SORBS1
Glycosaminoglycan biosynthesis	0.00201058	0.0390349	5.02705	31.2146	CHST6,FUT8,CHPF,CHPF2,XYLT1,ST3GAL1			Gastric acid secretion	0.0396512	0.796328	2.80375	9.04949	CAMK2D,ADCY9,CA2,ATP1A2,CALML4
Axon guidance	0.00205447	0.0390349	2.81274	17.4045	EFNB2,SEMA7A,SEMA3C,SEMA3A,WNT5A,SEMA3B,EPHB2,BMPR1B,BMP7,PDK1,EPHA2,PLXNA3			Insulin secretion	0.0643541	0.869254	2.42162	6.64337	CAMK2D,ADCY9,KCNJ11,ATP1A2,CREB5
IL-17 signaling pathway	0.00229269	0.0404496	3.71401	22.5739	FOSL1,HSP90AA1,MMP1,LCN2,PTGS2,S100A9,CXCL5,S100A8			Aldosterone-regulated sodium reabsorption	0.0645359	0.869254	3.45591	9.47104	INSR,ATP1A2,NR3C2
Pathways in cancer	0.00394483	0.0649581	1.89265	10.4765	RB1,EGLN3,CDKN2B,HSP90AA1,ITGA3,MMP1,TXNRD1,WNT5A,LPAR1,SLC2A1,LPAR3,FZD10,PTGS2,TGFBR1,RUNX1,GNG10,CDK6,GNG4,FGF19,DVL1,CKS2,AKT1,PMAIP1,BID			Rap1 signaling pathway	0.0747162	0.869254	1.79605	4.65907	MAPK11,ADCY9,INSR,ITGA2B,PDGFA,CALML4,RAPGEF5,FGFR3,RAP1GAP
Neomycin, kanamycin and gentamicin biosynthesis	0.00593281	0.0915878	26.1004	133.823	HK3,HK2
TGF-beta signaling pathway	0.00734762	0.103183	3.32166	16.3206	CDKN2B,TFDP1,E2F4,BMPR1B,NBL1,BMP7,TGFBR1
Adipocytokine signaling pathway	0.0075194	0.103183	3.74725	18.3251	SOCS3,SLC2A1,AKT1,ACSL4,CD36,ACSL3
Small cell lung cancer	0.00874455	0.113679	3.20529	15.1909	RB1,CDKN2B,CDK6,ITGA3,CKS2,AKT1,PTGS2
Complement and coagulation cascades	0.0141739	0.175048	3.23227	13.7577	PLAU,SERPINE1,PLAUR,F13A1,F3,F2RL2
Insulin resistance	0.0187728	0.20594	2.72715	10.8414	SOCS3,CREB3L1,GFPT1,SLC2A1,AKT1,PYGL,CD36
Transcriptional misregulation in cancer	0.018867	0.20594	2.24072	8.89644	FUT8,SIX4,BCL2A1,PLAU,IGFBP3,HMGA2,SIX1,ETV5,MLF1,RUNX1
Regulation of actin cytoskeleton	0.0191766	0.20594	2.13834	8.45515	DIAPH3,ITGA3,ACTN1,ARPC1B,FGF19,LPAR1,MSN,ACTN4,ITGB6,EZR,PFN2
Carbohydrate digestion and absorption	0.0238261	0.24521	3.92339	14.6616	HK3,AKT1,SLC2A5,HK2
PI3K-Akt signaling pathway	0.0335709	0.307135	1.74811	5.93324	HSP90AA1,BDNF,ITGA3,LPAR1,LPAR3,EREG,GNG10,CDK6,GNG4,CREB3L1,FGF19,AKT1,COL6A3,ITGB6,EPHA2
Gastric cancer	0.0338939	0.307135	2.23249	7.55589	RB1,CDKN2B,FGF19,WNT5A,DVL1,AKT1,FZD10,TGFBR1
p53 signaling pathway	0.034122	0.307135	2.92975	9.89613	CDK6,IGFBP3,SERPINE1,PMAIP1,BID
Prostate cancer	0.0348169	0.307135	2.59051	8.69805	RB1,HSP90AA1,PLAU,CREB3L1,AKT1,ETV5
Fatty acid biosynthesis	0.0405502	0.331524	7.11537	22.8063	ACSL4,ACSL3
Cushing syndrome	0.041271	0.331524	2.1407	6.82369	RB1,RAP1B,CDKN2B,CDK6,CREB3L1,WNT5A,DVL1,FZD10
Chronic myeloid leukemia	0.0416082	0.331524	2.76412	8.7884	RB1,CDK6,AKT1,TGFBR1,RUNX1
Cellular senescence	0.0481775	0.360602	2.06975	6.27726	RB1,CDKN2B,CDK6,IGFBP3,SERPINE1,AKT1,E2F4,TGFBR1
Hippo signaling pathway	0.0481775	0.360602	2.06975	6.27726	SERPINE1,WNT5A,DVL1,FZD10,BMPR1B,BMP7,TGFBR1,NKD1
ECM-receptor interaction	0.0545612	0.388666	2.54795	7.41053	ITGA3,COL6A3,CD36,ITGB6,HMMR
Prion diseases	0.0563546	0.388666	3.67228	10.5618	STIP1,HSPA5,HSPA1A
Estrogen signaling pathway	0.0566477	0.388666	2.11562	6.07374	HSP90AA1,KRT17,KRT16,CREB3L1,AKT1,HBEGF,HSPA1A
