# Supplementary material for: Key Members of the CmPn as Biomarkers Distinguish Histological and Immune Subtypes of Hepatic Cancers
Source: Diagnostics (Basel). 2023 Mar 7;13(6):1012. doi: 10.3390/diagnostics13061012 (PMC10047786; doi:10.3390/diagnostics13061012)
Supplement: Supplementary file 1 [file diagnostics-13-01012-s001.zip › diagnostics-2213936-Suppl tables-revised/Suppl. Table S5C Immune subtypes CCA C1 v C4 .xlsx]

## Sheet: DEG_RNAseq_RAW data
Symbol	logFC	AveExpr	t	P.Value	adj.P.Val
NRCAM	3.49925	1.52582	6.15294	1.17945e-05	0.0877551
PDLIM4	4.09831	1.95488	6.15053	1.18492e-05	0.0877551
GPR109A	3.194	-1.39268	5.72082	2.73602e-05	0.104842
RUNX1	1.68342	5.71777	5.6387	3.21943e-05	0.104842
SLC2A3	2.73085	4.81034	5.38977	5.2993e-05	0.104842
BCL2A1	3.03066	0.860781	5.31728	6.13584e-05	0.104842
ENC1	1.93644	5.43017	5.23483	7.2545e-05	0.104842
SOCS3	2.52069	5.20997	5.12942	8.99725e-05	0.104842
ITGB6	5.17486	1.98206	5.12891	9.00662e-05	0.104842
TREM1	3.18202	0.672859	5.10803	9.40043e-05	0.104842
VCAN	3.01473	6.68928	5.10004	9.55583e-05	0.104842
NAV1	1.7753	4.17339	5.07506	0.000100586	0.104842
SEMA3A	4.59831	-0.316966	5.02071	0.000112489	0.104842
DMBT1	5.37228	0.786972	4.98009	0.000122319	0.104842
HAS2	3.51752	0.748452	4.97218	0.000124335	0.104842
MMP12	5.32988	0.189055	4.92923	0.000135885	0.104842
C4orf7	5.35143	-0.497768	4.85861	0.00015732	0.104842
EHBP1	1.2907	5.39766	4.84714	0.000161115	0.104842
HSPH1	1.26209	6.55087	4.76409	0.000191546	0.104842
PRDM1	1.79902	2.81796	4.7401	0.000201388	0.104842
SIX4	3.32414	0.461958	4.68647	0.000225298	0.104842
DOCK11	2.1217	2.11143	4.66308	0.000236619	0.104842
HMGA2	4.33905	0.470206	4.65144	0.000242468	0.104842
PELI2	2.23036	2.23858	4.61451	0.000262015	0.104842
PDE4D	2.48904	2.32749	4.61408	0.00026225	0.104842
GREM1	4.20442	3.38879	4.59545	0.000272724	0.104842
KRT6B	6.84343	0.628191	4.58931	0.000276267	0.104842
KCNN4	3.88795	1.61992	4.58282	0.000280067	0.104842
CCDC80	2.71186	4.77007	4.54291	0.000304623	0.104842
BOC	2.30065	1.31273	4.52093	0.000319072	0.104842
CDC42EP5	2.14542	1.31863	4.51644	0.000322106	0.104842
EDN1	3.22579	2.1364	4.50247	0.000331742	0.104842
F13A1	3.16824	2.85129	4.50243	0.000331772	0.104842
CMTM6	1.09646	6.19944	4.50114	0.000332673	0.104842
BMP7	4.19097	-0.86992	4.43715	0.00038085	0.108605
STXBP5	1.91124	3.44329	4.42782	0.000388445	0.108605
NLRP1	1.29686	2.77537	4.42755	0.000388662	0.108605
PRSS3	5.641	1.44018	4.41115	0.000402399	0.108605
IRS1	1.56003	4.68625	4.40681	0.000406113	0.108605
DPYSL3	2.5789	5.27288	4.40162	0.000410605	0.108605
GABRP	4.90909	1.49916	4.36498	0.000443768	0.115317
MME	3.98139	0.561644	4.3555	0.00045278	0.115631
PTGS2	3.96658	1.26605	4.33521	0.000472707	0.117852
FER1L4	3.74039	1.6192	4.33057	0.000477393	0.117852
STXBP1	2.09219	3.48362	4.31786	0.000490454	0.118423
CRTAC1	4.50021	-0.22383	4.31286	0.000495695	0.118423
SFTA2	4.47021	-0.818129	4.29508	0.000514783	0.119117
EMP1	2.15918	5.14183	4.28788	0.000522727	0.119117
BCL11B	2.59312	0.762689	4.27783	0.000534026	0.119848
NUDCD1	1.20933	3.82706	4.26121	0.000553239	0.121661
ITPRIP	1.42371	4.42861	4.22607	0.000596223	0.121661
ANXA1	2.70509	5.24366	4.22343	0.000599593	0.121661
ABI3BP	3.55286	1.33379	4.21911	0.000605134	0.121661
MOXD1	2.92203	2.14248	4.21704	0.000607814	0.121661
LOC96610	1.94374	6.12525	4.20132	0.000628527	0.12413
S100A8	2.26775	1.00416	4.1654	0.000678562	0.128857
COL6A3	1.87949	7.8791	4.14644	0.000706587	0.129209
SNCAIP	2.99916	-0.211791	4.13796	0.000719496	0.12941
KIF7	2.14723	1.02513	4.11525	0.000755269	0.12941
TWIST1	2.61887	0.423674	4.10985	0.000764023	0.12941
GPRC5A	4.80129	2.57917	4.10641	0.000769663	0.12941
SYTL2	2.0276	2.62963	4.09124	0.000795029	0.12941
EFEMP2	1.69983	4.70882	4.08611	0.000803789	0.12941
RAB31	1.59018	5.33609	4.06608	0.000838977	0.13362
FN1	2.46435	11.5453	4.06109	0.000847981	0.13362
CREB3L1	2.83532	3.14333	4.05149	0.000865573	0.134201
CCL18	3.87052	0.48795	4.04655	0.000874775	0.134201
CNTNAP1	1.53631	1.68704	4.04437	0.000878851	0.134201
TLR6	1.85406	-0.723046	4.02819	0.00090983	0.134339
SGK1	1.59281	5.34613	4.0077	0.000950628	0.134339
PIM1	1.50964	4.56338	4.00607	0.000953941	0.134339
PLTP	1.57181	4.78835	4.00467	0.000956809	0.134339
GPR133	1.99596	0.890979	4.00426	0.00095765	0.134339
EFNB2	1.97925	4.69869	3.99897	0.000968572	0.134339
KIAA1755	1.89506	0.903136	3.99889	0.000968733	0.134339
ARNTL2	2.03676	2.89806	3.99807	0.000970444	0.134339
TMEM47	1.84162	3.77764	3.99034	0.000986627	0.134586
DCBLD1	1.41543	3.81888	3.98794	0.000991722	0.134586
DACT2	4.81027	1.59606	3.98024	0.00100821	0.134586
RNF24	1.63379	3.0322	3.97823	0.00101258	0.134586
VWA1	1.23763	6.47417	3.96975	0.00103114	0.134969
NHS	2.02554	1.49113	3.96091	0.00105084	0.134969
ROBO1	1.70645	4.0135	3.95256	0.00106982	0.134969
PPP3CA	1.30967	4.81783	3.94966	0.00107649	0.134969
MARCO	3.36531	0.289555	3.94701	0.00108264	0.134969
CRISPLD2	1.5632	4.64145	3.93145	0.00111934	0.13632
PTGR1	2.78906	4.50538	3.91885	0.00115002	0.136875
MLXIP	1.03831	4.69842	3.91201	0.00116701	0.136875
COL5A2	1.61164	6.60015	3.90963	0.00117298	0.136875
KRT17	5.46841	3.42899	3.9026	0.00119081	0.136875
PDLIM3	1.34362	3.87364	3.90254	0.00119094	0.136875
RARRES1	3.17484	2.49975	3.90012	0.00119715	0.136875
SLC2A14	2.27106	-0.404097	3.89093	0.00122098	0.136875
LIMA1	1.71803	5.07323	3.88867	0.00122691	0.136875
FAM13A	2.13978	2.69056	3.88787	0.00122902	0.136875
SCNN1A	3.71888	4.49398	3.87429	0.00126536	0.139739
CR1	3.20601	-0.677029	3.87126	0.00127361	0.139739
LIPH	3.2179	3.0679	3.86075	0.00130266	0.141253
FSTL1	1.57601	6.60352	3.856	0.00131602	0.141253
IGFBP3	2.30248	6.94614	3.83841	0.00136665	0.144957
TSPAN2	3.08586	0.633547	3.82856	0.00139586	0.145486
ASPH	1.81577	7.13763	3.82566	0.00140457	0.145486
POU2F2	1.70884	0.132436	3.81512	0.0014367	0.14778
RHBDL2	2.99644	1.00551	3.8107	0.00145042	0.147909
EGLN3	3.31612	4.14179	3.79322	0.00150589	0.150454
CRIP1	2.0049	5.58864	3.79088	0.00151348	0.150454
SEMA3D	2.52869	-1.08582	3.77818	0.00155532	0.151707
CA3	2.72132	-1.20301	3.77082	0.0015801	0.152223
TMPRSS13	4.04117	1.32499	3.75924	0.00161986	0.152682
ADAMTS1	1.81041	5.02979	3.75442	0.00163673	0.152682
S100A9	2.70077	3.18869	3.75125	0.00164793	0.152682
COL6A2	1.46822	7.6771	3.73787	0.00169598	0.155067
GALNT6	2.57636	2.98515	3.71528	0.00178028	0.159232
CHN1	1.61444	1.94957	3.71301	0.001789	0.159232
PLAUR	2.19248	4.8465	3.7112	0.00179597	0.159232
MTHFD1L	1.07092	4.61368	3.70997	0.00180073	0.159232
LEPREL2	2.00513	3.65748	3.70191	0.00183218	0.159674
NR2F1	1.65952	3.0593	3.7018	0.00183261	0.159674
F2RL2	2.24639	0.327097	3.69325	0.00186656	0.16095
PHLDA1	1.40967	6.31543	3.68877	0.00188463	0.16095
FAM3D	4.3168	-1.21075	3.68727	0.00189071	0.16095
TWSG1	1.13194	4.43744	3.67462	0.00194281	0.161396
GEM	1.52039	4.15337	3.67298	0.00194964	0.161396
OLFM4	5.69602	0.351875	3.67279	0.00195044	0.161396
CLIC6	3.55688	1.95242	3.65264	0.00203672	0.167535
STRA6	3.91318	1.11598	3.65024	0.00204725	0.167535
OSBPL3	1.4144	4.77491	3.63911	0.00209678	0.169033
C3orf59	1.71944	2.05268	3.63838	0.00210008	0.169033
DGKA	2.07865	3.18194	3.63037	0.00213653	0.169033
CNN2	0.978943	7.25506	3.63011	0.00213775	0.169033
MARCKS	1.05442	6.8503	3.62863	0.00214454	0.169033
PALLD	1.66448	5.81637	3.62844	0.00214543	0.169033
COL11A1	4.27663	1.52714	3.61586	0.00220419	0.171926
EGR2	2.26352	2.29147	3.61561	0.00220537	0.171926
ANKRD37	1.79034	1.72686	3.6089	0.00223738	0.173508
SMOC2	2.63325	2.6624	3.60345	0.00226371	0.174033
GPAT2	3.21593	0.264015	3.60264	0.00226765	0.174033
CMAH	1.40568	1.02769	3.59365	0.00231187	0.174354
SPRY1	0.998359	4.07961	3.58757	0.00234227	0.174354
AHR	1.524	5.597	3.58753	0.00234246	0.174354
PCDH7	3.05271	1.8457	3.58061	0.00237756	0.174892
APOD	4.34384	0.264865	3.57913	0.0023851	0.174892
COL1A2	1.65866	9.68126	3.57603	0.00240106	0.175194
PGM2L1	1.67261	3.70933	3.57009	0.00243187	0.175571
COLEC12	2.93544	0.486551	3.5682	0.00244178	0.175571
PHACTR2	1.29999	3.81348	3.54107	0.00258824	0.178916
LYZ	2.04303	7.03957	3.53997	0.00259435	0.178916
SEMA3C	3.04107	3.93136	3.53786	0.00260616	0.178916
AXIN2	3.04664	1.73362	3.53762	0.0026075	0.178916
MYADM	1.33853	6.91093	3.53518	0.00262117	0.178916
FBLN5	1.42108	3.22621	3.52289	0.00269126	0.18062
ZEB2	1.25412	3.70207	3.51503	0.00273709	0.18062
WNT5A	1.88492	2.84199	3.51432	0.00274127	0.18062
ENO2	2.46369	4.75355	3.51364	0.00274524	0.18062
SERTAD2	1.26435	4.69825	3.51185	0.00275583	0.18062
CST7	2.48919	1.19563	3.49708	0.00284461	0.185614
CYBRD1	1.97644	4.7011	3.49336	0.00286741	0.186281
LOC399959	2.54387	1.88704	3.48773	0.00290226	0.187318
LOXL2	1.40957	5.29347	3.4867	0.00290867	0.187318
CPXM2	2.34863	1.93678	3.47951	0.00295388	0.188419
C12orf36	5.16788	1.88188	3.47737	0.00296747	0.188419
FYN	1.64882	4.03768	3.47513	0.00298176	0.188419
C15orf48	2.41756	2.99604	3.474	0.00298905	0.188419
FMNL1	1.51543	4.75628	3.46575	0.00304241	0.188419
CDC42EP3	1.41512	3.46184	3.46099	0.0030736	0.188419
BCL6	1.46887	4.6741	3.46077	0.00307511	0.188419
HERC3	1.36238	3.43385	3.45793	0.00309391	0.188419
C19orf59	2.60397	-1.26896	3.45764	0.00309583	0.188419
CXCL3	3.91033	0.132019	3.45016	0.0031459	0.188419
PHYHIP	2.37144	-0.35449	3.44981	0.00314826	0.188419
QPCT	2.91669	2.21254	3.44817	0.00315933	0.188419
TIMP3	1.58389	7.01561	3.44468	0.00318303	0.188419
PGAP1	1.47279	2.72048	3.44127	0.00320645	0.188419
C8orf4	2.3499	5.72237	3.44001	0.00321509	0.188419
DISC1	1.1646	1.69939	3.43779	0.00323046	0.188419
FAP	2.11501	3.18428	3.43641	0.00323999	0.188419
DSC2	2.27895	4.54944	3.43278	0.00326536	0.188419
PI3	3.79348	2.27918	3.43036	0.0032823	0.188419
COL1A1	1.44274	10.4906	3.42854	0.00329517	0.188419
TSC22D1	1.35696	7.23769	3.42784	0.00330012	0.188419
IL2RG	2.50374	3.84531	3.42511	0.00331952	0.188419
C4orf31	3.37237	-1.04959	3.42407	0.00332692	0.188419
FOXQ1	2.29996	2.83715	3.42205	0.00334131	0.188419
STK38L	1.37773	5.2074	3.41236	0.0034115	0.188419
ADAM6	2.93586	6.58084	3.41099	0.00342149	0.188419
IRAK3	1.46107	2.01414	3.40793	0.00344402	0.188419
KCNH8	3.1061	0.0543431	3.40756	0.00344678	0.188419
LPAR6	1.15796	3.82839	3.40732	0.00344857	0.188419
PDZRN3	2.12452	1.21175	3.4051	0.00346498	0.188419
CEACAM6	4.9936	6.30696	3.4041	0.00347245	0.188419
WISP1	2.4587	1.08655	3.40406	0.00347276	0.188419
CST6	3.31715	-0.482849	3.39468	0.0035432	0.19031
PLA2G4A	3.08769	0.662262	3.3914	0.00356821	0.190803
SERPINB9	1.12339	4.12089	3.37918	0.00366286	0.194434
RLTPR	2.26034	0.457924	3.37758	0.0036755	0.194434
TGFB2	2.50276	5.05435	3.37241	0.00371644	0.1959
CLDN11	1.614	1.98383	3.35746	0.00383734	0.196901
DFFA	0.892366	3.69899	3.35696	0.00384146	0.196901
CDH11	2.14453	4.45901	3.35526	0.00385547	0.196901
FLJ42709	1.99071	1.34953	3.35406	0.00386541	0.196901
KITLG	1.6814	2.98731	3.35321	0.00387239	0.196901
KCNK6	1.80251	2.85487	3.35219	0.00388084	0.196901
POU2AF1	2.32213	-0.301726	3.3521	0.00388166	0.196901
COL5A1	1.31153	7.57842	3.34867	0.00391024	0.196967
DAPP1	2.1599	0.395691	3.34224	0.00396443	0.196967
COL3A1	1.38697	9.70393	3.34175	0.00396862	0.196967
PRKD3	1.51038	4.3769	3.33471	0.00402889	0.196967
INPP4B	3.05547	1.91718	3.33262	0.00404692	0.196967
INHBA	2.94444	1.69645	3.33082	0.00406255	0.196967
SAT1	1.24638	7.77912	3.32667	0.00409882	0.196967
RAI14	1.51102	5.19726	3.32575	0.00410686	0.196967
C13orf33	2.60131	1.09044	3.31953	0.00416184	0.196967
FGF7	2.34804	0.436065	3.31743	0.0041806	0.196967
FILIP1L	1.62943	4.18041	3.31672	0.00418697	0.196967
PHF13	0.779241	4.18387	3.31471	0.00420504	0.196967
MMP2	1.7579	6.22727	3.31212	0.00422836	0.196967
FOSL1	3.42939	2.188	3.30815	0.00426442	0.196967
CTHRC1	2.15087	4.38548	3.30773	0.00426832	0.196967
CDC42EP2	1.74785	2.64902	3.30688	0.00427608	0.196967
GDF11	1.64431	1.98147	3.29914	0.0043474	0.196967
GNA15	2.16215	1.96506	3.29904	0.00434838	0.196967
LRRC8C	1.423	2.91404	3.2947	0.0043889	0.196995
PAMR1	1.77567	1.94961	3.28862	0.00444631	0.197813
FAM198B	1.19874	3.71468	3.28714	0.00446042	0.197813
FBN1	1.56133	5.45884	3.28575	0.0044737	0.197813
FKBP7	1.1617	2.64669	3.27987	0.00453023	0.197813
NOX4	1.69515	1.39739	3.2753	0.00457472	0.197813
SPATA5	1.3248	2.1976	3.2729	0.00459824	0.197813
PAPPA	2.89422	1.63088	3.27011	0.0046258	0.197813
BNC2	1.94344	0.636719	3.26893	0.00463746	0.197813
BDNF	2.31903	-0.527323	3.26846	0.00464205	0.197813
ARAP3	1.28861	4.07799	3.26791	0.00464752	0.197813
PRCP	1.20957	5.68373	3.26492	0.0046773	0.198009
GPR161	2.06236	1.5215	3.26477	0.00467886	0.198009
SLC4A7	1.45878	3.48349	3.26128	0.00471386	0.198058
PFN2	2.16336	4.24207	3.26089	0.00471773	0.198058
SLC39A10	1.04697	4.81849	3.26	0.00472673	0.198058
FPR2	2.31064	-1.57593	3.25933	0.00473349	0.198058
NRP2	1.60833	4.50185	3.25629	0.00476433	0.198787
SYTL3	1.79629	0.946327	3.25291	0.00479889	0.199666
COL8A1	2.12616	2.59679	3.24626	0.00486751	0.201385
STT3B	0.908673	5.42436	3.24358	0.00489543	0.201385
CXCL5	5.11304	2.74179	3.23774	0.00495687	0.201385
SESN3	1.68216	-0.287446	3.23699	0.00496479	0.201385
RUNX2	2.05953	1.35784	3.23314	0.00500579	0.201385
WDFY1	0.824489	5.23027	3.2312	0.00502662	0.201385
LMO4	1.81807	5.07497	3.23007	0.00503865	0.201385
IRF4	2.51639	-0.322085	3.22934	0.00504656	0.201385
FKBP1B	2.20018	1.42272	3.2283	0.00505773	0.201385
P4HA3	1.96031	1.11558	3.22615	0.00508099	0.201768
VGLL3	2.54631	3.00153	3.22461	0.00509773	0.201892
CYR61	2.38442	6.50174	3.22002	0.00514798	0.201893
THBS2	1.67488	6.60209	3.21745	0.00517619	0.201893
CDH3	3.30527	1.22124	3.21734	0.0051775	0.201893
NBL1	1.95889	5.26251	3.21715	0.00517953	0.201893
ANTXR2	2.09992	4.88537	3.21033	0.0052554	0.203778
LEPREL1	2.51239	3.01002	3.20788	0.00528304	0.203812
TMEM154	1.55424	1.35958	3.20781	0.00528381	0.203812
TACSTD2	3.72613	5.80755	3.20468	0.00531922	0.204027
NDRG1	1.44158	6.99959	3.20205	0.00534908	0.204027
POSTN	1.85228	6.18172	3.20171	0.00535301	0.204027
FUT8	1.84624	3.55176	3.19464	0.00543429	0.204027
CLIC4	1.38321	6.24005	3.19145	0.00547132	0.204027
ODZ4	2.6969	0.869338	3.1904	0.00548362	0.204027
LUM	1.63811	6.63748	3.18699	0.00552366	0.204027
SLC7A5	2.19559	5.43502	3.18458	0.00555205	0.204027
SNAI1	1.17297	2.39308	3.18244	0.00557738	0.204027
RTKN2	2.0582	0.784626	3.18062	0.00559908	0.204027
KLK10	4.38385	1.58043	3.17885	0.00562023	0.204027
KDM3A	0.902403	5.67319	3.17766	0.00563447	0.204027
TEC	1.51777	0.585882	3.17748	0.00563663	0.204027
ATP2A3	1.69782	4.45376	3.17726	0.00563936	0.204027
PLEKHG1	1.2037	3.31422	3.17285	0.00569259	0.204256
TNFAIP3	1.099	5.26887	3.17263	0.00569523	0.204256
TCF4	1.04393	4.25041	3.15664	0.00589249	0.209304
RBMS1	0.964679	5.50172	3.15387	0.00592739	0.209443
RAB23	1.34835	2.9909	3.1517	0.00595474	0.209443
PLEC	0.820276	8.90991	3.15152	0.00595712	0.209443
BASP1	1.74827	3.47374	3.15144	0.00595809	0.209443
MLF1	1.94389	2.97706	3.15036	0.00597174	0.209443
LRP12	1.8922	2.26371	3.14599	0.00602757	0.209443
TMEM71	1.82016	-0.310482	3.14398	0.00605347	0.209443
UACA	0.811894	5.83863	3.14281	0.00606847	0.209443
VWA2	3.54136	-0.399221	3.14092	0.00609302	0.209443
VCAM1	2.41362	3.21259	3.14079	0.00609473	0.209443
TMEM173	1.36036	3.75794	3.13959	0.00611022	0.209443
FCGR3B	2.71584	0.585211	3.13819	0.00612846	0.209443
GLT8D2	1.87214	1.1952	3.13722	0.00614113	0.209443
CHI3L2	3.02167	-1.23504	3.13689	0.00614551	0.209443
SERPINE1	2.65187	7.27931	3.13399	0.00618351	0.209443
CHPF2	0.81138	6.14809	3.13346	0.0061904	0.209443
CDC14A	1.635	0.929652	3.13195	0.00621034	0.209443
PLAU	2.16099	4.58108	3.13003	0.00623579	0.209443
CCDC19	1.79087	-0.102489	3.1274	0.00627073	0.209645
SDAD1	0.7072	5.09087	3.12737	0.00627112	0.209645
PPP4R1	0.737834	6.24214	3.12322	0.00632671	0.209645
PHYHD1	2.38961	0.70561	3.11981	0.00637282	0.209765
GCNT1	2.57239	1.28999	3.11844	0.00639134	0.209908
ZDHHC8	0.958302	5.21822	3.11151	0.00648615	0.211432
SEMA7A	2.14214	3.91038	3.11057	0.0064992	0.211432
PARM1	1.74946	2.28191	3.1085	0.00652782	0.211576
PTPLAD2	1.38184	1.57306	3.10232	0.00661412	0.212513
EPHB2	2.51372	4.41701	3.10028	0.0066428	0.212972
ISM1	2.0749	1.73021	3.09499	0.00671787	0.213828
ARID5B	2.06298	3.81379	3.09174	0.00676433	0.213828
FBXW7	0.990598	3.42621	3.0915	0.00676786	0.213828
GFPT2	2.84092	2.52083	3.0901	0.00678806	0.213828
RCN3	1.0203	4.15836	3.08931	0.00679943	0.213828
CD44	2.68835	6.49122	3.08282	0.00689364	0.215222
DTX4	1.00782	4.70507	3.08227	0.00690178	0.215222
ACAP1	1.77327	1.76404	3.08226	0.00690185	0.215222
SLC38A5	2.97928	0.902923	3.07997	0.0069356	0.215694
ACER2	1.86795	-0.116231	3.07153	0.00706088	0.216371
NCOA3	0.926963	5.43905	3.06966	0.00708899	0.216371
CLSTN1	0.848939	6.96434	3.0668	0.00713208	0.216371
VRK2	0.754127	4.04362	3.06398	0.00717481	0.216371
SNTB2	0.677573	4.87537	3.05984	0.00723809	0.216371
C21orf91	1.27197	2.35124	3.05965	0.00724104	0.216371
CARD6	1.82772	2.7708	3.05937	0.00724527	0.216371
CSF2RB	1.7281	2.00123	3.05884	0.00725348	0.216371
TSPAN7	2.03712	2.27644	3.0544	0.00732203	0.216371
CEACAM5	4.73559	1.91529	3.05274	0.00734785	0.216371
SPCS3	0.756446	6.50223	3.05069	0.00737988	0.216371
TRIM22	1.21383	4.19497	3.05068	0.00738	0.216371
SPIN4	1.45407	2.28216	3.04665	0.00744332	0.216371
DRP2	1.93331	-0.729492	3.04628	0.0074492	0.216371
THBD	1.60446	4.21605	3.04521	0.00746616	0.216371
EVPL	5.49979	0.980448	3.04418	0.0074824	0.216371
STON1	1.54706	2.26383	3.04346	0.00749383	0.216371
SMURF2	1.18721	4.12338	3.0431	0.00749961	0.216371
FHL1	1.34164	3.55541	3.04304	0.00750049	0.216371
PDLIM7	1.27111	6.35274	3.04066	0.00753848	0.216371
ZNF334	2.01305	1.32952	3.04007	0.00754779	0.216371
RUNX3	1.65593	2.83175	3.03983	0.00755173	0.216371
SLC12A6	1.10193	4.25497	3.03971	0.00755357	0.216371
DKK3	1.74342	5.05397	3.03387	0.0076476	0.216371
UST	2.71145	0.523878	3.03331	0.00765676	0.216371
C7orf58	1.5655	1.60668	3.02844	0.00773611	0.216371
FAM102B	1.17268	4.35651	3.02682	0.00776271	0.216371
TPSB2	2.85505	0.813897	3.02675	0.00776374	0.216371
TSPAN5	2.64445	-0.396614	3.02658	0.00776666	0.216371
TFPI	2.58701	4.8361	3.02646	0.00776855	0.216371
CXorf21	1.56041	-0.711637	3.02644	0.0077688	0.216371
RND3	1.17352	5.51305	3.02383	0.00781194	0.216371
NTRK2	3.20585	1.23946	3.02355	0.00781655	0.216371
DOCK9	1.02824	5.00598	3.02198	0.00784251	0.216371
IGJ	2.86795	2.13235	3.02043	0.0078683	0.216371
TGFB1	1.67142	6.14988	3.02011	0.0078736	0.216371
PROM2	4.06077	2.73009	3.01634	0.00793681	0.216602
MFAP2	2.24303	3.25834	3.01573	0.00794696	0.216602
CBLB	0.866226	4.21716	3.0154	0.00795259	0.216602
STXBP6	2.49235	0.550006	3.01498	0.00795966	0.216602
HECA	0.934891	4.50085	3.0106	0.00803365	0.217939
VAMP3	0.715839	6.12678	3.00635	0.0081062	0.218784
FLRT3	2.28965	4.39291	2.99861	0.00824	0.221107
TPSAB1	3.2103	-0.0366238	2.9957	0.00829083	0.222068
GJA1	2.16551	5.03743	2.99173	0.00836078	0.223538
CD1A	3.95027	-1.60088	2.98951	0.00839996	0.22384
KIAA1199	3.25656	2.60342	2.98938	0.0084023	0.22384
CHST6	2.20581	-0.279005	2.97984	0.00857332	0.225649
PLK3	1.39102	4.31419	2.97965	0.00857686	0.225649
ETS1	1.2129	5.88256	2.97679	0.00862878	0.225705
DACH1	2.19084	-0.195561	2.97624	0.00863875	0.225705
PTPN12	0.726245	6.5309	2.97568	0.00864905	0.225705
RHOH	1.81715	0.832512	2.97438	0.00867275	0.225705
PCDH18	1.39848	2.075	2.97402	0.00867933	0.225705
PKP1	3.51175	1.16839	2.97368	0.00868564	0.225705
HEPH	1.43436	2.9496	2.96609	0.00882591	0.227196
LOX	1.9654	2.92703	2.9656	0.00883507	0.227196
MGC29506	2.22182	-0.100592	2.96286	0.00888632	0.228118
KRT5	4.02418	-1.11035	2.95262	0.00908029	0.231154
SNCA	2.26619	0.0943018	2.95262	0.00908038	0.231154
DPY19L1	1.0417	5.18281	2.95106	0.00911025	0.231154
TTLL7	2.48355	-0.274474	2.95087	0.00911382	0.231154
WDFY2	1.39301	2.54584	2.94908	0.00914838	0.23133
PPM1N	2.60906	-0.602919	2.94889	0.00915198	0.23133
SGK269	0.829841	4.95871	2.94701	0.00918841	0.231855
SCHIP1	1.24583	3.13954	2.94597	0.00920858	0.231969
DCUN1D3	0.810424	2.93759	2.94241	0.00927782	0.232503
DLG4	1.26153	3.01048	2.94006	0.00932398	0.232503
P4HA1	1.21072	5.69437	2.93565	0.00941099	0.233013
ITGB3	1.93884	1.67337	2.93507	0.00942251	0.233013
E2F7	1.77298	1.88113	2.93221	0.00947934	0.233013
STK17B	1.23179	4.27299	2.9299	0.00952566	0.233013
EMP3	1.59478	3.59839	2.92898	0.00954408	0.233013
MMP23B	2.10522	1.60481	2.92881	0.00954757	0.233013
SLCO1B3	4.13541	-1.03432	2.92839	0.00955591	0.233013
COL12A1	1.76	5.46934	2.92794	0.00956498	0.233013
FAM101A	2.77877	0.026467	2.9265	0.0095941	0.233013
CITED2	1.20782	4.39988	2.92373	0.00965022	0.233013
L1CAM	2.93955	-0.802242	2.92252	0.0096748	0.233013
C5orf62	1.67909	3.57901	2.9191	0.0097448	0.233103
LILRB3	1.53763	1.08336	2.91825	0.00976216	0.233103
NRIP3	1.91825	-0.301924	2.91696	0.00978869	0.233103
CACNA1C	1.36948	2.1979	2.91516	0.00982594	0.23324
YPEL4	1.78417	-0.43279	2.91423	0.00984513	0.233284
RCBTB2	0.902613	2.57206	2.91313	0.00986801	0.233284
FAM109B	1.76764	3.35155	2.91203	0.0098908	0.233284
SLC16A10	2.22664	-0.635832	2.91068	0.00991902	0.233578
PLAGL1	1.85247	2.38915	2.90563	0.0100249	0.235257
MARVELD1	1.06692	4.78372	2.90428	0.0100533	0.235257
PCOLCE2	2.93411	1.18129	2.90223	0.0100968	0.235517
CD5	1.5119	1.06142	2.89954	0.0101541	0.235725
ZDHHC20	1.93315	1.70614	2.89769	0.0101935	0.235725
RSPO3	2.62625	-1.59525	2.89734	0.0102012	0.235725
NYNRIN	1.54508	2.88	2.89398	0.0102734	0.236656
TNFRSF11B	3.39374	3.3065	2.89255	0.0103044	0.236958
ITSN1	0.82631	4.25591	2.8919	0.0103185	0.236958
CALM1	0.708573	7.76915	2.88917	0.0103778	0.237791
SNX20	1.38131	-0.00414263	2.88802	0.010403	0.237791
UCP2	1.44503	4.54182	2.87722	0.0106415	0.242032
HK3	1.71287	1.31898	2.87575	0.0106745	0.242032
EYA2	2.70789	0.0425403	2.87553	0.0106793	0.242032
CRISPLD1	1.66218	-0.497338	2.87477	0.0106964	0.242032
FTSJ1	0.566106	5.0989	2.87222	0.0107538	0.242443
BRCA2	1.18269	1.76654	2.86964	0.0108121	0.243387
GLI2	1.79031	1.4167	2.86758	0.0108589	0.24407
TNFRSF6B	2.25445	2.36976	2.86681	0.0108766	0.244098
DSC3	3.95883	0.495813	2.86539	0.0109089	0.244345
ADAMTS12	2.29843	1.171	2.86488	0.0109207	0.244345
BCL2L15	2.91793	0.410051	2.85958	0.0110427	0.246164
RPGR	0.851848	2.94824	2.85919	0.0110518	0.246164
LEMD1	3.85791	-1.49596	2.85697	0.0111034	0.2467
MXRA5	1.93212	4.76941	2.85672	0.0111091	0.2467
TGFB1I1	1.50108	4.08103	2.85456	0.0111595	0.246807
FUT2	2.83057	1.3345	2.85383	0.0111767	0.246807
TMTC3	0.744436	4.12175	2.85344	0.0111859	0.246807
FAR1	0.720084	5.46511	2.85229	0.0112129	0.246807
CYTIP	1.72417	2.04017	2.8509	0.0112455	0.246807
DCN	1.40946	6.67084	2.85012	0.0112639	0.246807
C6orf204	1.55642	-0.923251	2.84858	0.0113003	0.246978
EPHA4	2.30956	1.69253	2.84832	0.0113065	0.246978
CD200	1.05532	2.11169	2.8458	0.0113664	0.246978
SGCE	1.76787	3.73257	2.84498	0.0113859	0.246978
ITPR1	1.51829	2.96011	2.84432	0.0114017	0.246978
SEC14L1	0.625415	5.72927	2.84407	0.0114077	0.246978
RNF217	1.6625	0.768369	2.8379	0.0115559	0.249513
SPOCK2	1.52836	3.83519	2.83414	0.0116474	0.250182
CRYBG3	1.55886	2.36206	2.8321	0.0116972	0.250182
CATSPERB	2.15035	-0.0683599	2.82867	0.0117815	0.250182
CLEC11A	1.29945	3.38234	2.82521	0.0118671	0.250182
VSIG2	4.07478	1.04062	2.82476	0.0118781	0.250182
DKK1	4.46229	1.72563	2.8226	0.011932	0.250182
PDPN	2.35136	1.93394	2.82229	0.0119397	0.250182
ADAMTS15	2.29578	-1.00904	2.82212	0.0119439	0.250182
SRGAP2	1.18105	4.63275	2.82143	0.0119612	0.250182
NFIL3	0.926041	5.33232	2.82129	0.0119647	0.250182
MEI1	1.82699	0.218904	2.81983	0.0120013	0.250182
VEGFC	1.597	2.30594	2.81969	0.0120049	0.250182
EREG	5.05272	-0.16738	2.81952	0.0120091	0.250182
RARB	1.86271	2.12822	2.81712	0.0120696	0.250797
ADAMTS6	1.66723	0.860275	2.81633	0.0120895	0.250797
FAM46B	1.32464	-0.151773	2.81425	0.012142	0.251535
STEAP2	3.01302	2.15639	2.81293	0.0121758	0.251882
MAMDC2	1.73664	-0.637858	2.81043	0.0122396	0.252849
NT5DC2	1.10811	5.18606	2.80704	0.0123266	0.253892
SRPX	2.49546	1.33844	2.80543	0.0123681	0.253892
PSTPIP1	1.56462	1.00314	2.80478	0.0123849	0.253892
2022-09-11	1.06	5.72784	2.80448	0.0123926	0.253892
NEGR1	3.39293	-0.371046	2.80228	0.0124497	0.253892
TMC7	1.65152	2.47013	2.79992	0.0125111	0.253892
TPM2	1.61527	6.59808	2.7979	0.0125641	0.253892
ALDH1L2	1.52474	1.26607	2.79776	0.0125677	0.253892
SH3BP5	0.995065	3.93654	2.79528	0.0126329	0.253892
KCNS3	1.08993	3.91169	2.79456	0.0126521	0.253933
CNRIP1	1.22645	1.5042	2.7925	0.0127064	0.254269
CAV1	1.70575	6.19985	2.79244	0.012708	0.254269
NELL2	2.41794	-0.981492	2.78999	0.0127733	0.254522
COL16A1	1.43202	5.15776	2.78952	0.0127857	0.254522
B3GALT6	0.583351	4.501	2.78828	0.012819	0.254522
STAMBPL1	1.63968	1.79596	2.78672	0.0128606	0.254522
C13orf15	1.61425	3.7057	2.78555	0.0128921	0.254522
GPR173	2.11837	-1.7218	2.78542	0.0128957	0.254522
KRT16	4.52427	-0.657893	2.7854	0.0128962	0.254522
EIF2C2	1.00796	3.04019	2.78265	0.0129703	0.254522
AGTPBP1	1.14223	3.3196	2.78217	0.0129834	0.254522
PFKFB4	1.32961	1.96159	2.78062	0.0130253	0.254522
SLC16A3	1.215	6.78357	2.78042	0.0130308	0.254522
WFDC2	2.80778	4.27896	2.78031	0.0130338	0.254522
WNT10A	3.33544	1.45657	2.77911	0.0130663	0.254522
EFEMP1	2.26676	4.57836	2.77874	0.0130766	0.254522
DENND3	0.771106	4.36209	2.77687	0.0131275	0.254555
ADAMTS2	1.62587	2.74684	2.77644	0.0131394	0.254555
LRRC32	0.976443	5.27622	2.77625	0.0131446	0.254555
ARHGAP39	1.15284	3.33634	2.77578	0.0131575	0.254555
AG2	1.51278	3.82907	2.77436	0.0131965	0.254555
GPSM3	1.06993	3.8951	2.77324	0.0132273	0.254555
SFRP2	5.16969	0.964127	2.77313	0.0132303	0.254555
MATN2	1.83711	3.83758	2.77026	0.0133097	0.254555
ISLR	1.77044	4.91308	2.76994	0.0133186	0.254555
NKX3-1	1.52465	0.774829	2.76943	0.0133328	0.254555
C13orf18	1.82618	1.25313	2.76937	0.0133343	0.254555
RARG	1.28188	4.74804	2.76773	0.0133801	0.254562
IL23A	1.765	0.41311	2.76677	0.013407	0.254562
YWHAZ	0.81207	9.62727	2.76562	0.013439	0.254562
CTGF	1.89482	6.66933	2.76278	0.0135187	0.254562
ACPP	2.61196	-1.32269	2.7623	0.0135321	0.254562
IL1B	2.47597	0.510885	2.76134	0.0135594	0.254562
PLXNA4	2.41543	0.450316	2.76114	0.0135649	0.254562
EML6	1.59786	-0.330086	2.76051	0.0135827	0.254562
LOC653653	1.18287	0.595268	2.76018	0.013592	0.254562
GSTP1	2.67576	7.51254	2.75896	0.0136268	0.254562
LOC100133161	1.67058	0.479372	2.75892	0.0136279	0.254562
JAM2	1.44268	0.517685	2.75798	0.0136546	0.254562
FBXO32	1.13591	2.9719	2.75603	0.0137101	0.255117
FOXC2	1.49567	-1.04998	2.75493	0.0137415	0.2552
TLE2	1.60463	3.60872	2.75467	0.013749	0.2552
AGTRAP	1.38112	4.89281	2.75276	0.0138037	0.255895
LOXL1	1.36616	3.96544	2.75031	0.0138742	0.256504
TTC8	0.795232	3.64147	2.74803	0.0139403	0.256863
C7orf60	0.78386	2.85265	2.74795	0.0139426	0.256863
ROR2	1.55267	0.928446	2.74693	0.0139721	0.257086
GFOD1	1.80473	0.0972604	2.74551	0.0140134	0.257526
LOC220594	2.41618	1.40756	2.7429	0.0140897	0.257969
SLC4A8	1.53794	-0.306657	2.74063	0.0141565	0.258871
CAPG	1.31749	6.21189	2.73836	0.0142235	0.259169
COL13A1	2.47459	0.775691	2.73453	0.0143371	0.260885
AMICA1	1.36608	2.13947	2.73265	0.0143931	0.261128
CCDC136	1.49154	-0.931135	2.73231	0.0144033	0.261128
CYP39A1	2.98327	0.20566	2.72903	0.0145017	0.262114
PRKCI	0.770603	5.09083	2.72873	0.0145108	0.262114
TPM4	0.8784	9.16858	2.72408	0.0146518	0.263007
PRR5L	1.54367	2.06584	2.72366	0.0146645	0.263007
FAM110A	1.09511	3.29891	2.72317	0.0146792	0.263007
GRHL2	4.20635	2.79483	2.723	0.0146845	0.263007
HAPLN3	1.27408	2.42145	2.72035	0.0147654	0.263314
CNN3	1.212	6.66349	2.71819	0.014832	0.263314
ZNF880	1.94669	0.836393	2.7141	0.0149583	0.264307
GOPC	0.893317	4.79582	2.71296	0.0149937	0.264307
KCNE4	1.30659	2.41781	2.71254	0.0150069	0.264307
XYLT1	1.66697	3.11048	2.71104	0.0150536	0.264501
DDR2	2.02827	0.246598	2.71016	0.0150811	0.264613
FCGR2C	1.61568	0.476798	2.70918	0.0151117	0.264613
PDX1	2.66855	1.05587	2.70855	0.0151314	0.264613
AVIL	1.53126	0.490028	2.7069	0.0151835	0.264919
GAN	1.21476	0.41578	2.70674	0.0151885	0.264919
CDK11A	1.09498	4.18878	2.70452	0.0152585	0.264919
ENOX1	1.77757	0.273019	2.70378	0.015282	0.264919
FLRT2	2.76686	4.32523	2.69892	0.0154366	0.266489
STEAP1	2.70451	2.09491	2.6969	0.0155014	0.266839
PRAF2	1.01558	4.11151	2.69604	0.015529	0.266839
STOX2	1.87672	-0.476257	2.69171	0.0156688	0.267892
ST6GALNAC2	2.13348	1.31015	2.69163	0.0156716	0.267892
TRIP10	1.01436	6.27271	2.6913	0.0156823	0.267892
TSPAN11	2.04918	0.601467	2.69013	0.0157202	0.267892
EDIL3	2.38025	1.1858	2.68982	0.0157304	0.267892
KIAA1841	0.823435	3.36148	2.68941	0.0157437	0.267892
SLC16A1	1.27898	3.73847	2.68771	0.0157992	0.267892
NTM	1.73353	2.89929	2.68665	0.0158341	0.267892
SSC5D	1.12509	3.18896	2.68591	0.0158582	0.267892
LEF1	1.45366	2.64281	2.68446	0.0159057	0.267892
F2R	0.862725	5.33362	2.68437	0.0159087	0.267892
CD36	2.24947	1.91486	2.68423	0.0159135	0.267892
MTHFD2	1.40292	4.55843	2.68324	0.0159461	0.267892
DNAJB4	0.992636	3.56496	2.68303	0.015953	0.267892
FBLN2	1.71014	4.03086	2.68286	0.0159585	0.267892
CPZ	2.11408	1.95422	2.68251	0.0159701	0.267892
TATDN2	0.629238	5.19029	2.67714	0.0161487	0.269971
PRR16	1.32768	0.393536	2.67616	0.0161812	0.270196
C6orf115	1.21059	3.72255	2.67178	0.0163284	0.271169
NAALADL1	1.20414	0.19417	2.67092	0.0163576	0.271279
ITGA3	1.96555	7.64553	2.66635	0.0165129	0.272371
LOC100132287	0.985285	3.57789	2.66395	0.016595	0.272591
FGFR1OP2	0.557435	4.22266	2.66301	0.016627	0.272591
HAND2	1.33809	1.90031	2.6622	0.0166551	0.272591
OSBPL10	1.25452	3.3617	2.65918	0.0167592	0.273123
TBC1D9	0.90507	4.84654	2.65912	0.0167613	0.273123
G3BP2	0.685869	6.47822	2.65801	0.0167996	0.273446
SEMA3B	1.79505	4.78375	2.6563	0.0168591	0.273548
HIC1	1.57335	2.55572	2.65515	0.0168992	0.273548
PRICKLE2	1.34599	2.9647	2.65416	0.0169337	0.273548
SCARF2	1.09519	3.16037	2.65397	0.0169405	0.273548
FREM2	3.54588	1.1421	2.65342	0.0169595	0.273548
SPARC	0.970079	9.49593	2.6533	0.016964	0.273548
CXCR2	1.88336	-0.700032	2.65322	0.0169667	0.273548
S1PR4	1.52892	0.252191	2.65285	0.0169796	0.273548
SQLE	0.977647	5.12208	2.64855	0.0171308	0.273548
IFITM1	1.16993	5.59304	2.64813	0.0171457	0.273548
EMILIN1	0.945679	5.53308	2.64719	0.0171791	0.273548
LOC374443	1.69022	0.93508	2.64598	0.017222	0.273548
ITGBL1	1.68619	2.81344	2.64592	0.0172241	0.273548
JAK3	1.12921	3.65644	2.64534	0.0172447	0.273548
SEC24D	0.722052	5.62587	2.64522	0.0172491	0.273548
FZD7	2.01361	2.59538	2.63919	0.017465	0.275497
PLAG1	2.37931	0.0856284	2.63797	0.0175088	0.275894
FGF14	1.49984	0.855889	2.63556	0.0175961	0.276589
TMEM200A	1.68596	1.66688	2.6352	0.0176089	0.276589
CP110	0.856649	3.69949	2.633	0.0176891	0.277261
HBEGF	1.73241	3.66572	2.63204	0.0177242	0.277517
OXSR1	0.572608	5.32372	2.631	0.0177622	0.277819
TMEM90B	2.44377	-0.774215	2.62702	0.0179085	0.278183
SP140	1.32715	0.868301	2.62627	0.0179361	0.278183
C15orf21	1.08301	-0.566784	2.62604	0.0179445	0.278183
STMN3	1.72276	4.21482	2.62577	0.0179546	0.278183
CMTM7	1.19918	4.02421	2.62486	0.017988	0.27841
FRMD5	2.77498	-0.0307678	2.62416	0.0180139	0.27852
PRRX1	2.27937	2.87316	2.62199	0.0180946	0.279394
PRTFDC1	1.27264	2.52938	2.62112	0.018127	0.279394
MYO1G	1.39497	2.05784	2.61845	0.0182271	0.28031
KLHL4	2.03576	-0.782639	2.618	0.0182441	0.28031
C3orf57	2.72863	-0.621071	2.61707	0.0182789	0.28031
NR4A1	1.9504	5.55184	2.61701	0.0182811	0.28031
NAV3	2.09711	0.891686	2.61617	0.0183128	0.280443
A4GALT	1.58841	3.39594	2.61577	0.0183276	0.280443
ADAMTS4	1.34459	4.34892	2.61454	0.0183743	0.280867
EGR3	2.08513	1.22286	2.61212	0.0184658	0.281553
NOD2	1.40686	0.956283	2.61185	0.0184762	0.281553
KLF10	0.725427	5.6839	2.60866	0.0185977	0.282359
USP48	0.501192	5.21099	2.60846	0.0186053	0.282359
OLFML2B	1.17802	3.79866	2.60737	0.0186471	0.282466
HIVEP2	0.75441	4.8019	2.60678	0.0186696	0.282466
ZIK1	1.72007	0.449453	2.60583	0.0187063	0.282733
FIGN	2.46955	-0.268945	2.60352	0.0187951	0.283496
POLR2B	0.556579	6.1868	2.60087	0.0188976	0.283886
TC2N	1.27056	5.26339	2.59787	0.0190147	0.284662
PBX4	1.37198	-0.128004	2.59733	0.0190358	0.284662
SLC25A32	0.646139	4.18457	2.59708	0.0190454	0.284662
ARHGAP25	0.970381	2.58505	2.59481	0.0191346	0.284668
DLC1	1.3156	4.23394	2.59462	0.0191417	0.284668
ZNF462	2.45192	0.75045	2.59462	0.0191419	0.284668
C16orf86	1.31774	1.08327	2.59318	0.0191985	0.284938
AGAP2	1.2874	1.57579	2.59248	0.0192262	0.285063
TAGLN	1.36215	7.60038	2.59103	0.0192835	0.285342
MAP3K8	1.15826	2.70575	2.58976	0.0193337	0.285639
UHRF2	0.940144	4.75773	2.58955	0.0193422	0.285639
PTX3	2.91772	-0.170576	2.5848	0.0195314	0.28747
ETS2	0.751905	6.54023	2.58353	0.0195826	0.28747
CPXM1	1.59114	2.59766	2.58214	0.0196382	0.288001
MEIS3	1.24066	1.40543	2.58138	0.019669	0.288168
LY75	2.18361	1.97819	2.578	0.0198057	0.289159
CDKN2B	1.29648	3.48305	2.5777	0.0198179	0.289159
CDC7	1.03757	2.15107	2.57432	0.0199556	0.289713
ADRBK2	0.919826	3.80697	2.57088	0.0200965	0.290978
TSLP	2.07403	-0.626958	2.56716	0.0202503	0.291838
SLC8A1	1.31427	1.85134	2.56559	0.0203154	0.291838
CDCP1	1.55092	5.66419	2.56559	0.0203158	0.291838
SLC7A6	0.635467	5.18694	2.56469	0.020353	0.291838
RLF	0.610341	4.12248	2.5621	0.020461	0.292538
UBE4B	0.557029	5.11957	2.55933	0.0205775	0.293117
ADAM19	1.56307	3.76973	2.55892	0.0205947	0.293117
TCN1	4.46515	0.650807	2.55878	0.0206005	0.293117
TMEM92	2.432	1.19133	2.55766	0.0206478	0.293217
SLC11A1	1.19697	3.13149	2.55496	0.0207622	0.293753
AIM1L	2.49007	1.9356	2.55323	0.0208358	0.293753
MSC	1.18112	1.89953	2.55302	0.020845	0.293753
LAYN	2.59765	2.24166	2.5527	0.0208584	0.293753
EIF5A2	1.3782	3.19539	2.55036	0.0209587	0.293753
CTNNB1	0.800947	7.80447	2.55031	0.0209606	0.293753
PBRM1	1.04449	4.58276	2.55026	0.0209625	0.293753
IL21R	2.01633	0.187418	2.54931	0.0210037	0.294003
OSMR	1.75505	4.76308	2.54892	0.0210201	0.294003
WNT2	2.60288	-1.00882	2.54338	0.0212597	0.295532
PRKCH	0.800118	3.91796	2.54238	0.0213029	0.295532
CBR3	1.69196	0.661813	2.54221	0.0213103	0.295532
HDAC2	0.754437	6.15744	2.5419	0.0213238	0.295532
NCOA7	1.10557	5.77048	2.53907	0.0214476	0.29626
LRRC15	3.22571	-0.659324	2.53705	0.0215362	0.296463
GGT6	3.93047	1.3124	2.53501	0.0216257	0.296947
ZNF488	1.91241	-0.328686	2.53328	0.0217023	0.297643
CEP135	0.873972	2.59721	2.53205	0.0217568	0.298114
ITPRIPL1	1.81862	-0.590146	2.53145	0.0217835	0.298143
NKD1	2.52282	0.642296	2.5311	0.0217992	0.298143
CHORDC1	0.783986	4.16174	2.53015	0.0218414	0.298211
SIGLEC12	2.7614	-1.32276	2.52842	0.0219185	0.298915
PVRL4	3.17759	3.51422	2.52537	0.0220554	0.298915
PODNL1	1.7745	0.0792905	2.52521	0.0220624	0.298915
TMEM22	1.5924	2.15212	2.52469	0.022086	0.298915
FBXO41	1.19602	2.98299	2.52281	0.0221707	0.298915
MAP1A	1.24409	2.81924	2.52141	0.0222342	0.299122
SIX2	2.46607	1.27668	2.52026	0.0222864	0.29928
GGT5	0.924014	4.82251	2.51942	0.0223244	0.299519
SMPDL3B	2.86487	1.12033	2.51796	0.022391	0.299853
NDE1	0.739528	4.15842	2.51745	0.0224144	0.299853
DYNC1LI2	0.507953	6.90034	2.51671	0.0224482	0.299853
KRT15	2.9486	1.01867	2.51669	0.0224491	0.299853
CAMKK1	1.37064	2.08882	2.51604	0.0224785	0.299956
GBP3	2.08595	4.3633	2.5151	0.0225216	0.300045
PMAIP1	1.88317	2.61126	2.51479	0.0225359	0.300045
ODZ3	2.82619	-0.839338	2.51368	0.0225868	0.300214
OSCAR	1.29913	1.68798	2.5133	0.0226044	0.300214
C1orf130	1.87117	1.82053	2.51096	0.0227125	0.300954
RGS16	1.70298	2.78459	2.51045	0.0227362	0.300954
RBP1	1.68109	4.35828	2.50894	0.0228061	0.30133
CLDN2	2.22155	3.869	2.50852	0.0228256	0.30133
PSME4	0.531322	6.08077	2.5079	0.0228542	0.30144
CCL22	2.0941	-0.282234	2.50674	0.0229085	0.301691
EPPK1	1.67502	4.1541	2.50619	0.0229341	0.301691
PLOD2	1.96872	5.47648	2.50618	0.0229344	0.301691
C12orf68	1.5446	-0.435822	2.50463	0.0230069	0.302109
KCNS1	2.54301	-0.802208	2.50408	0.0230328	0.30218
SPOCD1	1.87532	1.39291	2.5035	0.0230599	0.302268
SGK223	1.0454	4.51457	2.50236	0.0231133	0.3027
TMPRSS4	4.0071	1.09072	2.49929	0.0232583	0.303291
TRERF1	1.38885	2.47208	2.49913	0.0232655	0.303291
KLF5	2.09378	5.36924	2.4988	0.0232813	0.303291
MANSC1	1.38199	5.03896	2.4979	0.0233238	0.303578
STK4	0.562805	5.17827	2.4952	0.0234525	0.304129
CCL3	1.91769	0.785344	2.49511	0.0234567	0.304129
ODF2L	1.44267	3.5146	2.4951	0.023457	0.304129
CLIC2	1.15489	1.601	2.49442	0.0234893	0.304129
ADAM17	0.902552	4.59019	2.49229	0.0235912	0.304775
TRIB2	1.22757	4.84428	2.48918	0.023741	0.305784
ARHGDIB	0.848956	6.06671	2.48808	0.0237938	0.305882
TNFSF9	1.85062	0.530587	2.48768	0.0238132	0.305882
TIMP1	0.859851	9.06791	2.48755	0.0238195	0.305882
ATG16L2	0.836491	4.05026	2.48596	0.0238964	0.306199
SAP30	1.25545	1.76476	2.48554	0.0239167	0.306199
SYNPO2	1.21906	2.67546	2.48552	0.0239179	0.306199
BHLHE40	1.16981	7.50307	2.48483	0.0239516	0.306366
SLC7A8	1.35774	3.17916	2.48146	0.0241156	0.307738
SPAG4	1.72874	1.29899	2.48092	0.024142	0.307738
PPAPDC1A	2.21967	0.0875841	2.47986	0.0241944	0.308141
IER5	0.98762	5.06402	2.47831	0.0242705	0.308243
LTBP2	1.26319	5.86709	2.47699	0.0243354	0.308243
HSPB2	1.48236	0.916382	2.47678	0.0243457	0.308243
ZNF284	1.8603	-0.0676211	2.47363	0.0245016	0.309393
RFTN1	0.936528	4.52149	2.47105	0.0246305	0.310282
ARHGAP26	1.04091	4.37056	2.47036	0.024665	0.310282
MGAT3	2.53098	1.09865	2.47012	0.0246768	0.310282
CA12	2.56103	2.72728	2.46832	0.0247669	0.310424
CHSY1	0.596313	5.09353	2.46816	0.024775	0.310424
BBS12	1.23104	1.60986	2.46791	0.0247878	0.310424
GNG10	0.885043	4.24784	2.46742	0.0248119	0.310424
ANGPTL2	0.962217	4.27642	2.46648	0.0248594	0.310424
KLHDC1	1.28084	-0.219132	2.46614	0.0248767	0.310424
HOXB4	1.21963	0.789202	2.46256	0.0250574	0.310952
CELSR1	1.13243	5.63638	2.4623	0.0250709	0.310952
GPX8	1.47246	4.10735	2.46212	0.02508	0.310952
FAM26E	1.28654	0.921584	2.46158	0.0251072	0.310952
CDKN2D	1.20109	2.77355	2.46091	0.0251412	0.310952
NAALAD2	1.39782	-0.848452	2.4604	0.0251674	0.310952
HS2ST1	0.630973	5.5058	2.45992	0.0251919	0.310952
MAP7D2	2.53663	-0.179182	2.45768	0.0253061	0.311378
LRRN1	2.7106	0.0570819	2.45732	0.0253251	0.311378
AEBP1	1.41066	7.32295	2.45537	0.0254252	0.311378
RAPGEF2	0.630169	4.73454	2.45499	0.0254445	0.311378
NUDT4	0.837574	4.77382	2.45473	0.0254576	0.311378
LTF	3.82822	0.765015	2.4537	0.0255111	0.311775
LTBP4	1.21475	6.19867	2.45081	0.0256603	0.313081
NCAM1	2.16319	2.2051	2.4503	0.0256872	0.313151
VILL	2.50368	2.44359	2.44915	0.0257466	0.313542
CCL21	2.26825	4.23063	2.44765	0.0258249	0.314055
PDE4C	2.02908	0.219808	2.44483	0.0259729	0.314398
ARHGAP42	1.58507	1.80026	2.4447	0.0259796	0.314398
SLC7A6OS	0.672006	3.04201	2.44468	0.0259805	0.314398
CD55	1.50929	5.29603	2.44148	0.0261489	0.315405
IGF1R	1.85274	4.79101	2.44089	0.0261799	0.315417
ANTXR1	1.41033	5.9204	2.44005	0.0262247	0.315417
ATP2B1	1.0589	5.00588	2.43985	0.0262351	0.315417
TMF1	0.735103	5.01473	2.43868	0.0262973	0.315909
DCAF13	0.584335	5.21564	2.4372	0.0263761	0.316101
ADAM33	1.8763	-0.7957	2.43678	0.0263985	0.316101
CASP3	0.944533	4.58358	2.43633	0.0264226	0.316132
DCHS2	1.96795	-1.7631	2.43548	0.0264676	0.316243
TCF21	1.2576	0.864324	2.435	0.0264935	0.316243
FGR	1.14251	2.36302	2.43413	0.0265399	0.316243
FAM129A	1.25554	3.36465	2.43159	0.0266762	0.316243
FAM65B	1.49205	0.516319	2.43132	0.026691	0.316243
CNN1	1.37528	3.04469	2.43058	0.0267307	0.316243
PLBD1	1.50254	3.65175	2.42995	0.0267648	0.316393
ZNF703	1.53047	1.90686	2.42727	0.0269096	0.317345
ST8SIA4	0.873587	2.39488	2.42631	0.0269621	0.317492
HK2	1.75218	4.52039	2.42593	0.0269826	0.317492
BICD1	1.43234	2.07784	2.42259	0.0271649	0.317501
PPAT	0.990618	3.04322	2.42244	0.0271729	0.317501
ABCE1	0.656853	5.60852	2.42181	0.0272078	0.317501
LXN	1.373	3.36955	2.42167	0.0272152	0.317501
HSDL1	0.548814	4.42225	2.42165	0.0272165	0.317501
RASL11A	1.00845	0.866474	2.42158	0.02722	0.317501
CHSY3	1.23535	0.628387	2.42153	0.027223	0.317501
ITGA4	1.19899	2.70372	2.41758	0.0274403	0.318797
FXYD3	4.16981	2.77546	2.41514	0.027576	0.319854
C8orf84	1.53931	0.503089	2.41445	0.0276143	0.319854
ZFPM2	1.22381	0.892018	2.41424	0.027626	0.319854
TFPI2	3.66957	3.72732	2.41254	0.0277204	0.320027
PLN	2.16797	-0.512491	2.41076	0.0278199	0.320926
PAM	1.03073	6.42814	2.40937	0.0278981	0.321423
NCF1	1.48177	1.41708	2.40922	0.0279064	0.321423
STEAP4	2.29254	1.6299	2.40394	0.0282041	0.323311
LY9	1.48297	-0.800708	2.40361	0.0282231	0.323311
KCNMB4	1.56458	0.960782	2.40265	0.0282778	0.323612
SLAMF8	1.30652	3.02749	2.40222	0.0283022	0.323612
PDE3B	1.2879	2.01668	2.40173	0.0283301	0.323612
TAB2	0.654665	5.77194	2.39942	0.0284621	0.324418
PI15	1.74308	0.26563	2.39859	0.0285096	0.324418
SLCO2B1	1.04125	5.01389	2.39838	0.0285217	0.324418
ZBTB7C	2.31073	0.0831246	2.39814	0.0285349	0.324418
MMP1	2.60572	1.44467	2.39755	0.028569	0.324438
FOLR2	1.6846	1.74194	2.39599	0.0286589	0.324438
LRP1	0.883997	7.69712	2.39576	0.028672	0.324438
MCC	1.0664	3.00107	2.39478	0.0287285	0.324632
PLEK2	1.24078	3.76709	2.3947	0.0287329	0.324632
FAM126A	1.05722	2.85672	2.39426	0.0287587	0.324675
SFRP4	1.91974	2.41515	2.39059	0.0289714	0.326289
SLC36A4	0.842795	2.38638	2.38969	0.0290234	0.326289
JARID2	0.798302	4.08231	2.38963	0.0290273	0.326289
GLCCI1	1.0581	1.84259	2.38952	0.0290338	0.326289
MEF2C	0.714268	3.61146	2.38894	0.0290674	0.326418
IPMK	1.54047	-0.595126	2.38748	0.0291524	0.326877
KLK6	3.91073	-0.556171	2.38578	0.0292522	0.327352
ADAM12	2.03083	2.838	2.38563	0.029261	0.327352
AIM1	1.48606	3.53584	2.38359	0.0293809	0.327935
CD320	0.948223	4.42316	2.38279	0.0294282	0.327984
C3orf15	1.68638	0.813248	2.38036	0.0295718	0.328596
ZNF365	2.53273	0.186266	2.37917	0.029643	0.328644
CD207	2.96689	-0.458713	2.37882	0.0296633	0.328644
LPAR5	1.58259	1.35302	2.3788	0.0296649	0.328644
SNX25	1.08358	3.76157	2.3779	0.0297185	0.328708
CCL8	1.79684	-1.53525	2.37688	0.0297789	0.328708
ARL10	1.84338	-1.2195	2.36596	0.0304379	0.33265
CD300A	1.23035	2.63063	2.36571	0.0304532	0.33265
MRVI1	1.34887	3.17058	2.3643	0.030539	0.333341
TXNRD1	1.44514	6.82083	2.36287	0.0306268	0.333422
FMO2	2.29402	0.379777	2.36223	0.030666	0.333422
RASGRP4	1.18265	-0.282069	2.36191	0.0306853	0.333422
EPHA2	1.11215	6.13136	2.36048	0.0307734	0.333422
CSDA	1.18963	7.00621	2.36001	0.0308025	0.333422
TP53RK	0.661936	3.83529	2.35993	0.0308071	0.333422
HPSE	1.7533	0.548421	2.35843	0.0308999	0.333422
ARHGEF19	1.42311	2.77683	2.35815	0.0309168	0.333422
TRPS1	1.68446	2.26168	2.35798	0.0309274	0.333422
RGL1	1.03234	3.79262	2.35778	0.03094	0.333422
CCDC146	0.873371	2.39953	2.35762	0.0309498	0.333422
MBOAT2	1.17693	2.9725	2.35696	0.0309906	0.333422
AMIGO2	1.30186	3.49617	2.35636	0.0310281	0.333422
SPON1	2.28035	2.55025	2.35591	0.0310555	0.333422
FZD6	1.42537	4.5701	2.35514	0.0311038	0.333422
PLB1	1.44219	0.238032	2.35306	0.0312331	0.334025
MRC2	1.25506	5.68091	2.35229	0.0312812	0.334114
MMP28	2.04275	2.14862	2.35177	0.0313136	0.334162
CCR7	1.91434	-0.17777	2.35122	0.0313481	0.334289
ADAM8	1.47545	4.54867	2.35008	0.0314199	0.334814
PDP1	1.20891	4.61795	2.34952	0.0314552	0.334949
SLC9A1	0.890591	5.10274	2.34849	0.0315198	0.335207
TNFRSF8	1.28546	-1.51298	2.34696	0.0316164	0.335616
GPR172A	0.72966	6.20744	2.34636	0.0316541	0.335616
ACSL5	1.971	4.15763	2.34495	0.0317434	0.335825
PTGER2	1.56145	-0.339073	2.34199	0.0319315	0.337113
SLC6A9	1.41489	2.61829	2.34044	0.0320301	0.337602
PER2	0.775312	4.2332	2.34007	0.0320543	0.337602
SACS	1.0079	4.33912	2.33984	0.032069	0.337602
TMC8	1.15303	3.06093	2.33724	0.0322357	0.338521
TMEM158	2.35941	1.72224	2.33698	0.0322519	0.338521
BRPF1	0.572449	4.00763	2.33592	0.0323202	0.338801
SLC35F2	1.65436	3.56527	2.33414	0.0324352	0.339526
B4GALNT3	2.02196	3.02711	2.33296	0.0325119	0.339526
DDIT4L	2.80513	-1.19484	2.33273	0.0325268	0.339526
GNL3	0.589719	5.90734	2.33229	0.0325553	0.339584
EFNA5	2.50071	2.76844	2.33053	0.0326698	0.340236
JPH2	1.72428	0.65769	2.32821	0.032821	0.341394
FAM171B	1.29616	1.91125	2.32755	0.0328641	0.341602
TRIB1	0.600594	5.68791	2.32667	0.032922	0.341647
RASSF2	0.903451	3.41062	2.32566	0.032988	0.341647
NTS	4.37122	-0.297932	2.3251	0.0330249	0.341647
IKZF2	1.87755	1.54353	2.32498	0.0330328	0.341647
FAM127C	1.16581	2.95118	2.32377	0.0331122	0.341647
ELL2	1.39298	4.91081	2.32281	0.0331759	0.341647
TRIO	0.771389	6.12271	2.32091	0.0333013	0.341647
TGFBR1	0.711431	5.94268	2.32045	0.0333318	0.341647
FABP5	1.66958	1.07062	2.31972	0.0333802	0.341647
COL10A1	2.24189	3.36846	2.31938	0.0334027	0.341647
GAS1	2.09806	0.896995	2.31925	0.0334117	0.341647
SLC39A8	1.04417	3.23847	2.31923	0.0334126	0.341647
EPSTI1	1.14378	2.90753	2.31819	0.033482	0.341647
DKK2	1.02462	0.64114	2.31772	0.0335134	0.341647
SHROOM4	1.07752	2.30186	2.31737	0.0335369	0.341647
EYA3	0.81366	1.53218	2.31736	0.0335373	0.341647
ETV6	0.582075	5.60587	2.3161	0.0336217	0.342129
TNFRSF10D	1.1032	4.33707	2.31574	0.033646	0.342129
SAV1	0.990743	3.95879	2.3133	0.0338096	0.342882
PTGER4	1.41229	1.46869	2.31238	0.0338713	0.343003
C7orf68	1.14049	3.16302	2.31193	0.0339013	0.343003
SLC1A5	1.28287	6.23849	2.31158	0.0339252	0.343003
PAPOLG	0.678374	3.33072	2.31052	0.0339964	0.343255
PAPSS2	1.58922	3.99639	2.30757	0.0341968	0.344339
CABYR	1.86435	0.841826	2.30715	0.034225	0.344389
GLIPR1	1.57337	3.6903	2.30602	0.0343018	0.344463
CCR1	1.32999	1.59574	2.30544	0.0343416	0.344463
GALNT7	1.77467	3.64256	2.30356	0.0344699	0.345102
PTK7	1.79264	5.67903	2.30354	0.0344715	0.345102
ARHGAP31	1.02351	3.10016	2.30278	0.0345231	0.345102
PLOD1	0.883783	7.25171	2.30179	0.0345913	0.345102
PPIL6	1.18986	0.391778	2.3017	0.0345974	0.345102
FRMD6	1.57142	4.8376	2.30044	0.0346845	0.345102
MOBKL1A	0.887754	4.37176	2.30019	0.0347012	0.345102
IL2RA	2.34892	-0.78841	2.2994	0.0347556	0.345205
PLK2	0.958135	5.71784	2.29916	0.0347722	0.345205
HLA-DMB	0.970694	4.89443	2.29499	0.0350615	0.347307
ACTA2	1.08168	7.41637	2.29332	0.0351776	0.347307
LYN	0.588268	5.03748	2.29293	0.0352044	0.347307
DVL1	0.652831	5.87399	2.29285	0.0352105	0.347307
HOXB2	1.19169	1.75217	2.29261	0.0352271	0.347307
TBC1D2	1.16486	4.1593	2.29253	0.0352328	0.347307
LOC100270710	0.901748	3.19799	2.29133	0.0353164	0.34759
IFFO2	1.3366	4.7446	2.29058	0.0353689	0.347634
CSF3R	1.19153	2.89641	2.28948	0.0354466	0.347737
PRKCDBP	1.64475	3.44732	2.28943	0.0354499	0.347737
LILRA5	1.53036	-0.602461	2.28905	0.0354765	0.347768
S1PR1	0.911511	3.5972	2.28798	0.0355516	0.348193
SH3BGRL2	1.44938	4.65578	2.28743	0.0355904	0.348193
ROBO2	1.84576	-0.718746	2.285	0.0357622	0.348952
SLC2A5	1.8975	0.402779	2.28443	0.0358025	0.349116
MXRA8	1.03944	5.25412	2.28396	0.0358364	0.349216
KIAA0146	0.500729	4.83201	2.28356	0.0358646	0.349261
KLF8	1.42641	0.206326	2.28306	0.0358998	0.349374
EGFL6	1.79818	-1.08059	2.28165	0.0360003	0.349745
LOC100133331	0.886039	2.23405	2.28153	0.0360087	0.349745
LILRB5	1.59848	-0.0892105	2.28081	0.0360603	0.349787
CERKL	0.930683	1.39768	2.27954	0.0361507	0.350435
NUP54	0.591488	4.58106	2.27803	0.0362593	0.351258
TLR1	0.996064	1.9623	2.2764	0.036376	0.351469
PIK3CD	1.03587	3.20832	2.27603	0.0364029	0.3515
NBLA00301	1.30571	0.0251262	2.27457	0.0365084	0.352038
FCGR2B	2.19448	1.54485	2.27393	0.0365542	0.352038
AP1S2	0.991179	3.09065	2.27328	0.0366013	0.352038
HCLS1	0.892654	4.65497	2.2699	0.0368467	0.352582
MAML2	1.42997	3.22941	2.26955	0.0368725	0.352582
NOTCH3	1.24873	6.86686	2.26954	0.0368732	0.352582
TNC	2.42133	6.19173	2.26871	0.0369339	0.352582
MT1M	2.26529	0.201777	2.26869	0.0369352	0.352582
PBX1	1.71842	4.17075	2.2685	0.0369486	0.352582
KDM1A	0.618288	5.4371	2.26844	0.0369535	0.352582
GPR84	1.58394	-0.524991	2.26824	0.0369675	0.352582
KIF3A	0.800689	3.64866	2.26692	0.0370641	0.352582
LOC643837	0.782612	1.74781	2.26654	0.0370922	0.352582
AK7	1.44451	1.11206	2.26609	0.0371251	0.352582
SLMAP	0.576064	4.87268	2.26565	0.0371578	0.352582
CTSK	1.20948	4.33294	2.26404	0.0372759	0.352841
FAM180A	1.65303	-0.358145	2.26398	0.0372804	0.352841
EPN2	0.653974	5.17023	2.26316	0.0373409	0.352963
ZFP28	1.69899	1.64755	2.26047	0.0375393	0.354161
TLR4	0.880519	2.48801	2.25735	0.0377716	0.355221
DUSP11	0.445643	4.18195	2.25648	0.0378365	0.355606
ING1	0.638845	3.85196	2.25603	0.0378697	0.355691
GABPB1	0.46058	4.10518	2.25228	0.038151	0.357208
DACT1	1.30665	2.22276	2.25197	0.0381746	0.357208
GNG2	0.804275	2.81084	2.25179	0.0381879	0.357208
LHFP	0.823123	3.94859	2.25061	0.0382771	0.357507
CYP1B1	1.17588	3.72037	2.25003	0.0383203	0.357507
AFAP1L2	1.17913	2.87956	2.24945	0.038364	0.357507
KIF1B	0.457379	5.15762	2.24914	0.0383879	0.357507
GCLM	1.19819	4.70555	2.24866	0.038424	0.357507
ZCCHC6	0.757444	4.8539	2.24854	0.0384332	0.357507
CAB39	0.394147	6.40822	2.24839	0.0384443	0.357507
NTNG2	1.56687	-0.445866	2.24773	0.0384943	0.357507
TPBG	1.38732	4.4901	2.24644	0.0385926	0.357536
ING2	0.784278	2.6236	2.24638	0.0385971	0.357536
TMEM181	0.829518	5.60312	2.24463	0.0387307	0.357702
CPVL	1.46952	2.64663	2.24419	0.0387636	0.357728
CDCA4	0.874763	3.59728	2.24389	0.0387869	0.357728
PLCB2	1.00244	3.27712	2.2423	0.0389082	0.358346
FANK1	2.25286	0.759426	2.24206	0.0389265	0.358346
GCOM1	2.21378	1.78683	2.23979	0.0391012	0.35947
STYK1	2.66589	-0.477799	2.23953	0.0391214	0.35947
TRIM29	3.47677	1.1986	2.23856	0.0391961	0.359685
KIAA1377	1.70173	1.43052	2.23766	0.0392653	0.359685
ELK3	1.09756	3.45354	2.23705	0.0393126	0.359685
CCNG2	0.772055	4.73978	2.23653	0.0393525	0.359685
FOSB	2.56367	3.17691	2.2363	0.0393704	0.359685
WDR82	0.516997	6.13478	2.23608	0.0393876	0.359685
SLC25A14	0.687324	2.62369	2.23505	0.0394676	0.36013
CCDC66	0.688301	2.63777	2.23348	0.0395894	0.360638
SASH1	0.858329	3.85829	2.23183	0.0397184	0.361511
ITPRIPL2	0.57532	6.12076	2.23163	0.039734	0.361511
LOC338758	1.07908	-0.662803	2.23036	0.039833	0.361968
AZIN1	0.496004	6.96102	2.23003	0.0398588	0.361979
LIN54	0.70013	3.39158	2.22836	0.0399896	0.362585
KIF27	1.1363	1.04867	2.22783	0.0400313	0.362585
C18orf45	0.935069	2.61828	2.22716	0.0400844	0.362585
SSFA2	0.554821	6.6196	2.22694	0.0401012	0.362585
PLD2	0.524747	5.259	2.22583	0.0401891	0.362585
TRIM16	1.33008	4.62051	2.22539	0.0402241	0.362585
C1orf84	1.17754	-0.886894	2.22368	0.0403592	0.362585
FOSL2	1.14651	6.1159	2.22243	0.0404582	0.362585
SYT15	1.10021	0.237591	2.2223	0.0404684	0.362585
PMP22	0.971023	4.67623	2.22208	0.0404865	0.362585
LCN2	2.46465	5.68503	2.22188	0.0405024	0.362585
MPHOSPH6	0.69147	3.49853	2.221	0.0405721	0.362585
BAZ1A	0.735406	5.18751	2.22068	0.0405978	0.362585
GALNT3	1.61189	4.8393	2.22016	0.0406393	0.362585
PIP4K2A	0.642171	4.65778	2.21975	0.0406714	0.362585
SMARCA5	0.601714	6.12943	2.21974	0.0406728	0.362585
PTPN22	2.0273	0.142497	2.21963	0.0406815	0.362585
KCTD14	2.15309	1.11827	2.21953	0.0406891	0.362585
LRP8	1.98334	1.86599	2.21928	0.0407089	0.362585
CD226	1.30836	-1.17432	2.21835	0.0407835	0.362585
LRRC23	1.07852	3.09045	2.2181	0.0408039	0.362585
PGD	1.19471	6.49549	2.21754	0.0408483	0.36268
KIAA1324	2.20487	1.40438	2.21732	0.0408664	0.36268
N4BP1	0.435373	5.33574	2.21667	0.0409184	0.362864
NRP1	1.28801	6.90421	2.21645	0.0409361	0.362864
DUSP4	1.65428	3.69598	2.216	0.0409721	0.362966
ARHGAP23	0.862492	4.71172	2.21445	0.0410969	0.363127
COL14A1	1.263	4.00125	2.21411	0.0411241	0.363127
IGF2BP2	1.57801	4.26283	2.21378	0.0411509	0.363127
ATL1	1.67491	1.74009	2.21354	0.0411699	0.363127
BCAT1	1.37878	3.1643	2.21348	0.0411753	0.363127
PPP1R3D	0.824328	2.57053	2.21311	0.0412046	0.363127
IGSF9	2.46071	2.57622	2.21303	0.0412109	0.363127
PDLIM5	0.664871	6.52089	2.21262	0.0412443	0.363205
ZNF217	0.880006	5.36556	2.21183	0.0413084	0.363554
EDN2	2.21235	0.649572	2.21144	0.0413397	0.363562
AK3L1	1.44944	2.78818	2.21107	0.04137	0.363562
ZNF229	1.9028	1.82219	2.21091	0.041383	0.363562
SGCD	1.35291	1.64714	2.20983	0.0414704	0.363637
EDNRA	1.09869	3.11293	2.20965	0.0414848	0.363637
UBE2CBP	1.13523	0.249453	2.20963	0.0414867	0.363637
TMEM119	1.34225	2.07762	2.20959	0.0414898	0.363637
IL20RA	2.5679	2.2867	2.20861	0.0415695	0.363777
IFNGR1	0.736371	5.73256	2.20693	0.0417068	0.364461
ADAMTSL1	1.68771	1.40799	2.20472	0.041888	0.365613
AASDH	0.720621	2.78024	2.20343	0.0419939	0.365704
C2orf89	1.92814	-0.270206	2.20165	0.0421402	0.365704
SCPEP1	1.22802	4.56708	2.20147	0.0421545	0.365704
CRLF3	0.737063	3.44958	2.20083	0.0422075	0.365704
PTGES	1.77603	2.30946	2.20058	0.0422284	0.365704
CCNI	0.772124	6.77827	2.20054	0.0422317	0.365704
THBS1	1.87331	7.71688	2.19725	0.0425043	0.366575
ZNF385B	1.96568	-1.53538	2.19639	0.0425755	0.366575
ALDH3B2	3.03293	-0.147851	2.19619	0.0425922	0.366575
PCOLCE	0.867853	5.04603	2.19539	0.042659	0.366784
SAMD12	1.69089	3.15286	2.1929	0.0428671	0.367862
SVIL	0.77684	6.33347	2.19266	0.0428879	0.367862
TSPYL4	0.768677	4.03207	2.1926	0.0428924	0.367862
SHF	1.11449	1.71764	2.19233	0.0429156	0.367862
HEY1	1.72797	2.72824	2.19173	0.0429651	0.368074
OTUD4	0.748804	5.06741	2.19112	0.0430164	0.368104
STX11	1.16353	1.65979	2.19095	0.0430311	0.368104
PHF6	0.538855	4.51233	2.1908	0.0430433	0.368104
PGM5	1.19419	0.322087	2.19015	0.0430988	0.368366
RNASET2	0.678215	5.60585	2.18842	0.0432447	0.368975
TMEM133	1.13873	1.81854	2.18728	0.043341	0.369584
ITGB7	1.0797	2.26794	2.18645	0.0434109	0.369967
PLAT	1.65889	5.01025	2.18578	0.0434677	0.370138
KDELC2	0.844482	4.89512	2.18508	0.0435271	0.370138
FMNL3	0.781652	4.66506	2.18474	0.043556	0.370138
PLEKHM3	0.838949	3.49957	2.18405	0.0436151	0.370331
FGG	3.44519	7.0986	2.18179	0.0438077	0.370997
CD27	1.79128	0.545031	2.18109	0.0438677	0.370997
NDEL1	0.594173	5.15489	2.18093	0.0438813	0.370997
BANK1	2.49418	-1.00532	2.1799	0.0439695	0.371521
FZD10	2.16867	0.290923	2.17935	0.0440167	0.371655
CNPY4	0.94308	3.33074	2.17913	0.0440355	0.371655
LRP2BP	0.918429	0.432806	2.17841	0.0440973	0.371964
ZNF654	1.01654	3.20048	2.17628	0.0442811	0.372473
MYD88	0.592382	5.52982	2.17625	0.0442833	0.372473
PKP2	1.02502	3.97839	2.17437	0.0444464	0.373615
HCG11	1.40147	1.02053	2.17197	0.0446544	0.374248
PHF20	0.451648	5.36108	2.17053	0.04478	0.374248
ACE	1.67748	3.84659	2.16975	0.0448481	0.374248
MUC12	1.66494	-0.937115	2.16916	0.044899	0.374295
C18orf54	1.1608	1.46939	2.16821	0.0449827	0.374295
AXL	1.30235	4.81728	2.16793	0.0450074	0.374295
FBXO33	0.627308	3.25398	2.16766	0.0450306	0.374295
ZSWIM6	0.662143	3.96347	2.16688	0.0450995	0.374447
CD163	1.44463	3.71585	2.16531	0.0452368	0.375166
FPR1	1.39127	2.1188	2.16475	0.0452862	0.375366
LRMP	1.25116	0.230445	2.16145	0.0455778	0.376729
CUZD1	1.79999	-0.587335	2.16105	0.0456137	0.376816
SPG20	1.2101	4.29038	2.16058	0.0456557	0.376952
RPLP0P2	1.02972	0.401788	2.15977	0.0457276	0.377145
DDX47	0.40393	5.55921	2.15895	0.0458005	0.377244
KIAA1984	1.64821	-0.412437	2.15821	0.0458665	0.377244
FUT7	1.62815	-1.59944	2.15793	0.0458912	0.377244
GPR19	1.71253	-0.858645	2.1576	0.0459203	0.377244
SUSD2	1.14855	3.60665	2.15709	0.0459665	0.377306
IL4I1	1.22864	2.29375	2.1556	0.046099	0.377456
HTRA3	1.22292	5.02304	2.15207	0.046417	0.378437
AFAP1	1.15321	5.10311	2.15171	0.0464487	0.378437
CLEC4E	1.64935	-0.397996	2.15072	0.0465388	0.378472
ZNF471	2.1977	0.274786	2.1502	0.0465854	0.378472
C20orf151	2.701	-0.586907	2.15002	0.0466017	0.378472
ARHGAP9	1.25981	2.37455	2.14997	0.0466063	0.378472
PXDN	1.12756	6.14597	2.1493	0.0466665	0.378753
CEBPD	0.641423	5.5845	2.14801	0.0467836	0.379496
ARL6IP6	0.852572	3.74931	2.14771	0.0468113	0.379512
NPHP4	0.593519	3.4892	2.14539	0.0470222	0.380805
ZMYND8	0.690089	5.31764	2.14505	0.0470533	0.380849
ARFIP1	0.554613	5.05017	2.14452	0.0471016	0.381032
SATB1	1.4838	3.33715	2.14289	0.0472508	0.381821
ALDH3A1	3.0916	0.666888	2.14255	0.0472817	0.381863
RNF122	0.623641	2.68072	2.14139	0.0473883	0.382307
TAF2	0.621548	4.52828	2.14086	0.0474371	0.382493
LASS6	0.934169	4.79164	2.13955	0.0475575	0.38262
SCIN	2.19981	0.565076	2.13896	0.0476121	0.38262
RFX3	1.26206	0.246696	2.13862	0.0476434	0.38262
F3	1.99718	4.11339	2.13775	0.0477241	0.38262
RAGE	1.05071	2.98042	2.13747	0.0477497	0.38262
TCF7	1.84058	2.71596	2.13629	0.0478593	0.38262
GPR85	1.47694	-1.36293	2.13497	0.0479822	0.382927
TRAM2	0.688548	4.83525	2.1341	0.0480624	0.383261
SYT1	1.97147	-0.115182	2.13396	0.0480758	0.383261
PRKCB	1.47275	1.02661	2.132	0.0482583	0.384227
BMPR1B	2.57359	0.350049	2.13137	0.0483177	0.384362
MSH6	0.416699	5.60456	2.12968	0.0484753	0.385409
ERRFI1	0.924625	7.51641	2.12924	0.0485166	0.38553
TSPAN8	3.55937	4.15078	2.12887	0.0485521	0.385568
SRGN	1.44014	5.03618	2.12748	0.0486821	0.386224
NHEDC2	1.73347	2.56642	2.12539	0.0488796	0.387375
PLEK	1.28758	2.69702	2.12431	0.0489823	0.387448
GNB1	0.439052	8.17919	2.12385	0.0490253	0.387494
UTP3	0.532799	4.72588	2.12228	0.0491743	0.388464
CHST11	1.26903	2.59353	2.12121	0.0492763	0.388855
SGIP1	1.07799	0.234147	2.1206	0.0493347	0.388855
PLXNA3	0.633865	5.77792	2.11934	0.0494541	0.388979
RAD21	0.547183	7.34975	2.11881	0.0495054	0.388979
NCRNA00120	1.26032	-0.00682759	2.11869	0.0495168	0.388979
LZTFL1	0.721044	3.75687	2.11823	0.0495605	0.388979
FOS	1.74932	6.25376	2.11802	0.0495809	0.388979
PAPD5	0.662802	3.91732	2.1175	0.0496304	0.389161
MYCBP2	0.657849	4.9907	2.11596	0.0497781	0.389804
WASF1	1.43496	2.49488	2.11531	0.0498411	0.389987
MAFG	0.760897	5.26093	2.11443	0.0499253	0.39044
HOPX	1.5473	3.23439	2.11402	0.0499651	0.390545
NOL9	0.585984	2.20991	2.11341	0.0500242	0.390607
FAM13C	1.99208	-0.532981	2.11339	0.0500258	0.390607
NCF4	1.12959	2.26947	2.11173	0.0501866	0.391199
TTC39B	1.19945	0.471037	2.11152	0.0502072	0.391199
FAM164A	1.13811	2.46671	2.11035	0.05032	0.391425
MAP4K4	0.660862	7.48643	2.11024	0.0503314	0.391425
FUT3	2.29712	3.2914	2.10711	0.050636	0.392518
FAM115C	1.08942	2.10043	2.10602	0.050742	0.392829
GALNT2	0.646596	6.98367	2.10567	0.0507769	0.392829
GPR39	0.950675	3.96383	2.10556	0.0507877	0.392829
CST1	3.49611	1.88068	2.10269	0.0510688	0.39418
DTX2	0.752621	4.5943	2.10049	0.0512855	0.395145
VDR	1.46021	2.87874	2.10029	0.0513056	0.395145
PLSCR4	0.907991	4.04254	2.10001	0.051333	0.395145
CD47	0.658257	6.62158	2.09978	0.0513563	0.395145
FAM18B	0.64727	4.80857	2.09953	0.0513806	0.395145
EAF1	0.501678	4.75793	2.09892	0.0514412	0.395221
NSUN7	2.15696	0.798336	2.09804	0.0515278	0.395221
ECT2	0.829664	5.64113	2.09728	0.051604	0.395221
ATXN1	0.693453	4.71845	2.09655	0.0516762	0.39529
ADAM9	0.6136	7.56578	2.09611	0.0517203	0.39529
HNRPLL	0.4695	4.39488	2.09559	0.0517714	0.39529
CCDC88A	1.18949	3.97278	2.09558	0.0517731	0.39529
LEMD3	0.668654	4.6137	2.09514	0.0518169	0.395421
PRDM2	0.57212	4.50895	2.09389	0.0519418	0.395505
WDR19	0.855607	3.68649	2.09309	0.0520212	0.395505
MOBKL1B	0.588505	4.53894	2.09175	0.0521555	0.395505
ZNF177	1.41244	1.0466	2.09129	0.0522023	0.395505
PODN	1.0875	3.54518	2.09124	0.0522068	0.395505
UGGT2	0.485279	4.33613	2.09032	0.0522995	0.395505
TSPAN13	1.77269	4.56683	2.09023	0.0523082	0.395505
SLC25A37	0.820433	4.2344	2.08975	0.0523571	0.39567
LMO2	0.990964	2.94504	2.0891	0.0524222	0.39596
ARHGAP18	0.928514	4.31574	2.08731	0.0526026	0.396709
PTHLH	2.09788	3.90088	2.08723	0.0526104	0.396709
KIAA1244	1.02114	2.72913	2.08706	0.0526284	0.396709
PPM1K	1.09511	1.21934	2.08487	0.0528497	0.397267
RYBP	0.530133	4.6498	2.08485	0.0528523	0.397267
CTLA4	1.44843	-0.611741	2.08421	0.0529171	0.397267
MGP	1.06136	6.25801	2.08276	0.0530643	0.397708
ZNF827	1.94597	0.680005	2.08272	0.053069	0.397708
LOC100190939	0.755694	2.31651	2.08258	0.0530832	0.397708
TFF1	3.88553	0.6141	2.07846	0.0535042	0.400053
WTIP	1.42573	2.79742	2.07803	0.0535484	0.400181
HOXD9	2.02079	-1.06591	2.07658	0.0536974	0.400371
LOC441869	2.05043	1.24172	2.07643	0.0537133	0.400371
SLC10A7	0.820214	2.4833	2.07621	0.053736	0.400371
SGTB	0.78827	2.64139	2.07531	0.0538286	0.400749
ZNRF1	0.689481	4.26523	2.07379	0.0539855	0.400749
PTGIS	1.73846	2.83533	2.07302	0.054065	0.400749
ETV5	0.61665	4.96539	2.07285	0.0540832	0.400749
LYPD3	1.81295	0.992124	2.07242	0.0541277	0.400749
DDX60L	1.04614	3.70559	2.07237	0.0541328	0.400749
FAM18B2	0.627944	3.36022	2.0717	0.0542024	0.400749
LOH3CR2A	1.18053	0.120801	2.07163	0.0542099	0.400749
SLC15A2	1.89995	-0.651851	2.07124	0.0542498	0.400772
SLC45A1	1.33331	0.726715	2.07092	0.0542833	0.40082
PHKA1	1.16363	2.86003	2.07022	0.0543563	0.400991
RASL11B	1.97954	-0.0607078	2.07018	0.0543607	0.400991
CD33	1.13171	0.591275	2.06991	0.0543891	0.401001
TBX3	1.33027	2.56577	2.06895	0.0544884	0.401534
BCHE	2.0295	0.920079	2.06849	0.0545368	0.401534
C1QTNF1	1.0516	5.17262	2.06797	0.0545911	0.401534
TNNT1	2.66768	1.69501	2.06789	0.0545995	0.401534
USP53	0.812162	3.77211	2.06766	0.0546241	0.401534
ARL11	1.17612	0.157929	2.0668	0.0547134	0.401597
EVI5	0.595431	4.10172	2.06646	0.054749	0.401597
FAM113B	1.00961	2.31875	2.06629	0.0547669	0.401597
FAM168A	0.931087	2.41399	2.06624	0.0547722	0.401597
RAB30	1.0148	0.178523	2.06605	0.0547927	0.401597
IL17RD	1.29442	1.84035	2.06529	0.0548716	0.401958
SERINC5	1.41041	2.28249	2.0647	0.0549343	0.402218
PEG10	2.76801	2.81487	2.06346	0.0550646	0.402755
SNAI2	1.47854	3.07738	2.06318	0.0550944	0.402755
RAB27B	2.19572	-0.199456	2.06301	0.0551119	0.402755
ZDHHC18	0.495825	4.78863	2.06297	0.0551164	0.402755
PPP1R1C	1.95957	-0.794533	2.06116	0.0553072	0.403701
IGFBP2	1.6011	4.92783	2.06042	0.0553862	0.403701
PRELP	1.0002	4.90505	2.0602	0.0554094	0.403701
ALPK1	0.727993	3.77159	2.05992	0.0554383	0.403713
COMP	2.35434	4.13357	2.05911	0.0555251	0.404147
CEP76	0.627601	2.2158	2.05854	0.0555852	0.404318
NAA15	0.460805	5.08222	2.05836	0.055605	0.404318
SCUBE2	1.56424	-0.132368	2.05796	0.0556469	0.404318
KLHL18	0.520052	3.61826	2.05779	0.0556646	0.404318
TM4SF18	1.41189	1.32009	2.05719	0.0557286	0.404318
GNAI2	0.573224	7.82715	2.05683	0.055767	0.404318
ZNF211	1.00107	2.69385	2.05596	0.0558603	0.404462
SLC2A1	1.86566	5.81282	2.05486	0.0559781	0.404462
CSRNP1	0.931412	4.6042	2.05401	0.0560687	0.404919
LHFPL2	0.944838	4.39557	2.0527	0.0562087	0.405197
ZNF699	1.65053	-0.956572	2.05231	0.0562512	0.405249
KIF15	1.13397	1.69709	2.04898	0.0566096	0.405937
ACTN1	0.674464	8.05983	2.04862	0.0566485	0.405937
DNTTIP1	0.481552	4.8994	2.04844	0.0566678	0.405937
IQSEC2	1.10538	2.87321	2.04837	0.0566755	0.405937
STC1	1.38297	4.28544	2.04804	0.0567119	0.406001
LRRK1	1.14177	3.00927	2.04602	0.0569305	0.40668
SVEP1	1.62359	2.92381	2.04425	0.0571229	0.407029
TFAP2E	1.35202	-0.609333	2.04329	0.057228	0.407029
CD72	1.26902	1.02061	2.0432	0.0572379	0.407029
FLJ36031	0.739922	4.08225	2.04267	0.0572952	0.407029
MMP19	0.696944	4.33863	2.04192	0.0573772	0.407222
C6orf174	1.75521	0.911557	2.0412	0.0574566	0.407489
IRF2	0.467587	4.94945	2.04108	0.0574699	0.407489
FGF19	3.96521	-0.404708	2.04076	0.0575047	0.407541
MDK	1.28862	6.19652	2.03967	0.0576246	0.408175
UBR5	0.558306	6.08608	2.03944	0.0576493	0.408175
SLC7A11	1.97544	3.45359	2.03789	0.0578197	0.408932
DUSP14	0.737468	3.48037	2.03772	0.0578391	0.408932
LOH12CR1	0.686386	2.42669	2.03677	0.0579432	0.409472
SPARCL1	1.26327	4.80331	2.0364	0.0579844	0.409543
CAPN7	0.519536	4.16787	2.03532	0.0581037	0.41002
AKAP11	0.651696	5.59381	2.03394	0.0582564	0.410652
MSRB3	1.48802	4.22159	2.0314	0.0585395	0.411527
LRP4	1.60158	0.643096	2.03057	0.0586316	0.411588
GIPC2	1.97159	2.0335	2.0293	0.0587737	0.412195
SH3D20	1.38293	-0.836224	2.02794	0.0589253	0.412533
CALU	0.658027	7.7598	2.02756	0.0589679	0.412533
SLC25A27	1.78157	0.963449	2.02732	0.0589954	0.412533
CXCL14	2.52811	2.31191	2.02718	0.0590103	0.412533
TCP11L2	0.914735	1.54233	2.02713	0.0590169	0.412533
ADAMTS3	1.38516	-1.03493	2.02673	0.0590612	0.412566
BBS9	0.737753	2.7686	2.02659	0.0590772	0.412566
HCK	1.25864	3.01124	2.02397	0.059372	0.413132
METAP1	0.481399	5.28302	2.02312	0.0594683	0.413132
TOX3	2.21707	2.7357	2.02277	0.0595078	0.413132
PDE1B	0.92351	0.96464	2.022	0.0595951	0.413132
FBXO42	0.543037	3.85537	2.02132	0.0596718	0.413371
SHROOM3	1.22315	5.83303	2.02112	0.0596948	0.413371
NFXL1	0.730948	3.19472	2.01909	0.0599251	0.41462
SHQ1	0.590298	3.3181	2.01852	0.0599897	0.414831
DNAJC15	0.979448	4.7222	2.01794	0.0600558	0.414941
C4orf41	0.406959	4.62116	2.01782	0.0600694	0.414941
PDCD1LG2	1.91717	-0.468107	2.01693	0.060171	0.41496
CCRL1	1.21097	-0.596448	2.01692	0.0601725	0.41496
UVRAG	0.601009	4.43755	2.01688	0.0601764	0.41496
AGPAT9	1.6512	1.67112	2.01647	0.0602238	0.415086
TTYH1	3.76171	3.507	2.01623	0.0602509	0.415086
KHNYN	0.67383	5.75456	2.01568	0.0603142	0.415086
PLEKHA2	0.770034	4.88583	2.0129	0.0606326	0.416386
DDI2	1.11598	0.180415	2.01287	0.0606363	0.416386
MFAP4	1.348	3.27317	2.01179	0.0607609	0.416797
ZNF503	0.971617	3.29758	2.01139	0.0608067	0.416797
MMP25	0.789117	0.833524	2.01046	0.0609146	0.416831
AIP	0.615938	5.6492	2.01011	0.0609543	0.416831
HGF	1.1751	0.122028	2.00982	0.0609885	0.416872
IL11	1.75176	-0.00960955	2.00941	0.0610355	0.416939
RAP1GDS1	0.756496	4.50954	2.00846	0.0611457	0.416939
PCDH9	1.55464	-1.08041	2.00782	0.0612198	0.416939
HABP4	0.821784	4.13759	2.00764	0.0612402	0.416939
RAB5A	0.46313	5.3464	2.00755	0.0612516	0.416939
TOP3A	0.584476	4.09238	2.00685	0.0613322	0.417296
STAU1	0.39914	7.42244	2.00574	0.0614621	0.417604
LPAR1	1.32406	2.47513	2.00519	0.0615257	0.417845
FLJ23867	1.32238	6.02899	2.00408	0.0616548	0.418515
UBA3	0.444201	4.91542	2.003	0.0617814	0.419005
PTPRG	1.16382	4.33281	2.00184	0.0619167	0.419438
ID1	1.32015	6.26716	2.00149	0.0619577	0.419438
ABHD13	0.637266	4.12103	2.00137	0.0619729	0.419438
CLK1	0.542878	5.98138	2.00049	0.0620761	0.41944
NKRF	0.450132	3.80133	2.00017	0.062113	0.41944
SNHG12	0.704811	3.80901	2.00004	0.0621288	0.41944
MSN	0.770554	8.51787	1.99888	0.0622648	0.419827
MMP17	1.44333	-0.192512	1.9985	0.0623103	0.419827
HRH1	1.59721	2.20094	1.99835	0.0623278	0.419827
TUBB3	1.08534	6.10925	1.99754	0.0624227	0.420024
KLC1	0.536252	5.78663	1.99714	0.0624704	0.420024
PRR11	1.68479	0.935046	1.9962	0.0625815	0.420236
CASS4	1.37616	-1.07583	1.9958	0.0626291	0.420236
KREMEN1	1.46001	3.94936	1.99571	0.0626397	0.420236
LAMC2	2.00347	7.76696	1.99561	0.0626514	0.420236
C10orf116	1.69696	2.67178	1.99273	0.0629935	0.420236
C14orf106	0.682896	3.75364	1.99248	0.0630229	0.420236
MMP11	1.48609	6.858	1.99247	0.0630239	0.420236
SERPINH1	0.801525	7.86179	1.99104	0.0631942	0.420236
CCDC18	0.972206	0.906623	1.99017	0.0632987	0.420236
HRCT1	1.35313	-0.00139994	1.98969	0.0633558	0.420236
S1PR3	0.996814	3.86272	1.98915	0.0634206	0.420236
DIO3	2.4927	0.950452	1.98857	0.0634905	0.420236
CLCF1	1.18567	4.62583	1.98843	0.0635072	0.420236
LAMB3	1.10371	8.17914	1.98832	0.0635209	0.420236
SH2B2	1.06642	0.897622	1.98795	0.0635648	0.420236
PLCB1	1.01167	3.03298	1.98781	0.0635811	0.420236
C12orf35	0.78806	4.86123	1.98772	0.063592	0.420236
RFTN2	0.944732	0.0692886	1.98751	0.0636172	0.420236
GALNT12	1.32929	3.30993	1.98728	0.0636448	0.420236
CD93	0.598813	5.42973	1.9868	0.0637028	0.420236
SERPINF1	1.66005	5.74267	1.98652	0.0637368	0.420236
SNAPC1	0.739387	3.12923	1.98612	0.0637844	0.420273
AMMECR1	0.640404	3.85859	1.98472	0.0639535	0.421177
BAP1	0.843174	5.40761	1.98449	0.0639815	0.421177
CXCR1	2.08227	-1.18288	1.9809	0.0644155	0.422762
RRAD	1.85352	1.75428	1.98068	0.0644426	0.422762
ZFP36L1	0.766322	7.8298	1.98064	0.0644475	0.422762
AREG	2.05978	1.64657	1.97923	0.0646195	0.423696
EMR2	0.844586	1.96117	1.97877	0.0646756	0.423696
CHIT1	1.97187	-0.0465103	1.97782	0.0647913	0.424266
C9orf25	0.585064	4.38079	1.97393	0.0652671	0.426439
FXYD5	1.17503	6.63873	1.97307	0.0653735	0.426945
SRRM1	0.364646	5.88804	1.97266	0.0654237	0.427085
OVOL1	2.83189	-0.198396	1.97176	0.0655351	0.427624
BVES	0.916041	0.0605607	1.97102	0.0656264	0.427768
SFT2D1	0.707123	3.92061	1.97094	0.0656357	0.427768
CCL4	1.49397	1.1857	1.96956	0.0658066	0.428194
USP46	0.616036	3.59207	1.96941	0.0658248	0.428194
ITGA11	1.15102	3.33819	1.9688	0.0659005	0.428498
RGS17	1.48357	-0.340675	1.96525	0.0663424	0.429833
ARHGAP30	0.870221	3.57165	1.96509	0.0663623	0.429833
KCTD5	0.481197	5.24833	1.96482	0.066396	0.429833
COL22A1	1.87755	1.48194	1.96441	0.0664472	0.429976
PMEPA1	1.16664	8.36447	1.96366	0.0665408	0.430018
PHF16	0.569792	3.86735	1.96201	0.0667476	0.430697
MFI2	1.29105	5.32391	1.96186	0.0667665	0.430697
SFRP1	1.7473	1.22479	1.96181	0.066773	0.430697
TTC18	1.05208	0.349393	1.96172	0.0667833	0.430697
MAP3K6	0.705246	4.12235	1.96166	0.0667912	0.430697
ZNF710	0.679801	3.30329	1.96099	0.0668751	0.43105
ZNF549	1.42718	1.85754	1.96049	0.0669387	0.431273
COL7A1	1.68962	4.75781	1.95981	0.0670235	0.431381
SETD5	0.578896	6.07607	1.95966	0.0670428	0.431381
FBXO5	0.909398	2.22702	1.9594	0.0670755	0.431404
DEDD2	0.649257	5.12751	1.95812	0.0672375	0.431971
PPIL4	0.653411	4.17711	1.95778	0.0672803	0.431971
BEND6	1.46977	-0.97904	1.95613	0.0674885	0.432083
TRPC4	0.9363	-0.485298	1.95576	0.0675352	0.432083
MXD1	0.996484	4.24205	1.95564	0.0675511	0.432083
ZNF707	0.530732	3.46859	1.95556	0.0675603	0.432083
SPHK1	1.78865	4.74045	1.95509	0.0676208	0.432096
AKD1	1.13888	1.34995	1.95237	0.0679667	0.432954
GSG2	0.91597	0.745898	1.95224	0.0679824	0.432954
RASGRP1	1.22611	1.72776	1.95099	0.0681423	0.432954
SLC2A9	1.48482	-0.397842	1.94915	0.0683773	0.433689
PLCB4	1.80719	1.35816	1.94874	0.0684306	0.433689
NLRC4	0.902275	0.216897	1.94821	0.0684981	0.433689
PSD3	1.28864	4.46895	1.9478	0.0685515	0.433689
STK3	0.614004	4.27392	1.94766	0.0685698	0.433689
C11orf41	2.1891	1.45621	1.94763	0.0685733	0.433689
ICMT	0.395544	6.2515	1.94758	0.0685795	0.433689
ASB3	0.536995	3.42905	1.9474	0.068602	0.433689
FNDC1	1.32744	3.70826	1.94705	0.0686472	0.4337
NLGN2	0.880839	4.10075	1.94674	0.0686877	0.4337
JAK2	0.821481	3.02811	1.94626	0.0687487	0.4337
UBE2E2	0.792494	3.38525	1.94519	0.0688877	0.434198
IL27RA	0.919883	3.05442	1.94297	0.0691738	0.43527
SERTAD1	0.649219	4.49086	1.94296	0.0691753	0.43527
RCAN2	0.889711	2.96581	1.94199	0.0693013	0.435731
MYEOV	2.66635	1.80647	1.94074	0.0694637	0.436318
ATP13A4	2.74351	-0.666009	1.93971	0.0695976	0.436318
C16orf52	0.536472	3.61151	1.93941	0.0696365	0.436318
AEBP2	0.511152	4.67312	1.93886	0.0697084	0.436442
RRN3P1	1.51639	-0.325227	1.9377	0.0698601	0.436442
VSTM2L	2.52613	-0.0138546	1.93724	0.0699199	0.436442
MEFV	0.963374	-1.07949	1.93715	0.0699317	0.436442
DNM3	1.00899	0.880962	1.937	0.0699513	0.436442
TESK2	0.939352	1.11297	1.93598	0.0700849	0.436442
SYK	1.29114	4.88385	1.93555	0.0701406	0.436442
CLIC3	2.59923	0.318594	1.9343	0.0703051	0.436844
MED30	0.687886	2.75801	1.93266	0.0705208	0.437448
PJA1	0.606586	4.83191	1.93238	0.0705581	0.437448
KIAA1143	0.491301	4.23732	1.93132	0.0706972	0.437448
TBPL1	0.685076	3.21503	1.931	0.0707395	0.437448
ASAP1	0.870325	5.94856	1.92998	0.0708752	0.437694
KCND2	1.26206	0.171812	1.92986	0.0708903	0.437694
FHL2	1.24033	5.29319	1.92898	0.0710066	0.437913
PTN	1.57729	0.72987	1.92763	0.0711866	0.438526
GPD2	0.661702	4.8886	1.92733	0.0712259	0.438526
JUNB	1.02818	7.77043	1.92728	0.0712323	0.438526
DENND2C	0.920906	0.212544	1.92616	0.0713824	0.438925
RGPD5	1.81108	0.346113	1.92466	0.0715816	0.439596
C10orf81	2.5327	-1.04432	1.92464	0.0715842	0.439596
C2orf44	0.584536	2.97911	1.92391	0.0716818	0.439792
EBF1	1.11337	1.23102	1.92328	0.0717669	0.439792
PIM2	0.436881	3.80401	1.92295	0.0718101	0.439792
FHL3	0.88296	4.52131	1.92195	0.0719447	0.439792
TSPAN1	1.59766	3.42367	1.92184	0.0719587	0.439792
CD209	1.38472	0.605343	1.9218	0.0719654	0.439792
IL7R	2.11593	-0.535161	1.92151	0.0720032	0.439792
P2RY6	1.06827	0.680228	1.92144	0.0720134	0.439792
CD53	1.15571	3.83677	1.92143	0.0720141	0.439792
EPB41L2	1.0089	5.22529	1.9213	0.0720318	0.439792
UGCG	1.08413	3.15162	1.92094	0.07208	0.439905
PHF10	0.629299	5.51712	1.91999	0.0722083	0.440175
ESM1	1.72882	3.27942	1.91969	0.0722487	0.440175
ZMAT3	0.968499	2.38405	1.91939	0.0722885	0.440175
ACP5	0.86468	4.95056	1.91862	0.072392	0.440175
HMCN1	1.1177	2.71321	1.91861	0.0723943	0.440175
PPM1D	0.53813	3.27674	1.91824	0.0724438	0.440175
PITPNM1	0.737737	6.08137	1.91783	0.0724989	0.440175
KLF7	1.00555	2.23035	1.91741	0.072556	0.440175
ROBO3	0.766638	1.74174	1.91725	0.0725774	0.440175
LRCH2	1.16847	-1.12279	1.91709	0.0725997	0.440175
CCDC106	1.03779	2.7039	1.91556	0.0728058	0.441222
SLC9A8	0.410824	5.08289	1.91537	0.072832	0.441222
C6orf138	1.76433	-0.536262	1.91359	0.0730736	0.442143
LIFR	0.961466	2.92921	1.91308	0.0731434	0.442228
SCG5	1.74242	2.09541	1.91209	0.0732788	0.442575
TMEM68	0.457373	3.99229	1.91089	0.073442	0.442575
IGF2BP1	3.23246	0.857353	1.91043	0.0735047	0.442575
CHRNA5	1.48736	1.30578	1.91036	0.0735147	0.442575
CUL1	0.412285	5.74329	1.9103	0.0735223	0.442575
PAG1	0.93612	3.22384	1.91024	0.0735311	0.442575
LCP1	1.28556	6.15178	1.9098	0.0735913	0.442575
RNASE1	1.0444	5.30477	1.90963	0.0736143	0.442575
MATN3	1.98045	0.982533	1.90935	0.0736528	0.442575
CHST2	0.946821	2.20125	1.90916	0.0736785	0.442575
PIGA	0.661401	3.50845	1.90904	0.0736945	0.442575
NECAB1	1.50967	0.572577	1.90836	0.0737889	0.442575
HSPA1B	0.926955	6.26538	1.90823	0.0738057	0.442575
LAPTM4B	0.522256	6.91234	1.9079	0.0738511	0.442575
RRM2B	0.720443	5.35363	1.90788	0.0738545	0.442575
DKC1	0.525408	6.02873	1.90694	0.0739829	0.442959
CACNB1	1.28993	2.33058	1.90632	0.0740685	0.443026
SPATA18	1.71592	2.44826	1.90411	0.0743731	0.444394
CA13	1.44052	1.00976	1.90409	0.0743757	0.444394
SDPR	0.784744	3.01879	1.90372	0.0744271	0.444522
PPP1R16B	0.902683	2.11647	1.90345	0.0744651	0.444536
B3GNT7	1.81072	3.98573	1.90327	0.0744895	0.444536
GPR176	1.72849	1.36737	1.90293	0.0745369	0.44464
RALBP1	0.383523	6.46957	1.901	0.074804	0.446053
C13orf37	0.654273	3.86459	1.8994	0.0750268	0.446411
ZDHHC2	0.859272	4.07338	1.89917	0.0750583	0.446411
SHPRH	1.21123	2.44319	1.89887	0.0751001	0.446411
C6orf150	1.35111	0.739282	1.89844	0.0751611	0.446411
SOS1	0.396237	5.36575	1.89798	0.0752249	0.446411
TANK	0.465058	5.27834	1.89797	0.0752256	0.446411
CDK8	0.604956	2.92289	1.8972	0.0753334	0.446735
ANLN	1.00081	4.33542	1.89693	0.0753708	0.446735
SEH1L	0.423739	5.27435	1.89591	0.0755143	0.446833
DPEP1	2.17966	-0.637262	1.89578	0.0755323	0.446833
EIF4E	0.503538	3.98694	1.89567	0.0755471	0.446833
EFNB3	1.0699	0.296629	1.8949	0.0756555	0.44717
LMLN	0.728919	3.25085	1.89423	0.0757497	0.447229
TSHZ3	1.16187	2.02163	1.89423	0.0757502	0.447229
ADCY4	1.03808	2.44819	1.89368	0.0758275	0.447473
ZNF521	1.19188	1.24139	1.89334	0.0758747	0.447573
CCDC85B	0.949875	3.36958	1.89273	0.0759605	0.447901
TMTC1	1.41832	1.79122	1.89198	0.0760664	0.448347
CD6	1.00914	1.5516	1.89166	0.0761119	0.448428
NFATC4	0.870639	3.89839	1.89145	0.0761408	0.448428
FIBIN	1.76572	2.67119	1.89082	0.0762294	0.448617
WDR8	0.563568	4.05233	1.89067	0.0762511	0.448617
NCAPD2	0.695936	6.03535	1.89058	0.0762637	0.448617
NEDD9	0.958322	5.51693	1.89018	0.0763205	0.448686
MICAL2	0.83228	6.1594	1.88905	0.0764804	0.449178
SETD2	0.453697	5.79997	1.88857	0.0765479	0.449396
MMRN1	1.49876	0.65426	1.88657	0.0768321	0.450159
ZNF853	1.04838	1.92102	1.88641	0.0768556	0.450159
FLNC	1.73637	4.11355	1.88638	0.0768601	0.450159
FOXO4	0.526895	4.14518	1.88342	0.0772823	0.45102
CREB1	0.436812	5.15493	1.8834	0.077284	0.45102
PCDHGB1	1.54272	0.237317	1.88335	0.0772909	0.45102
TMTC2	1.32558	2.60809	1.88288	0.0773591	0.451119
MPDZ	0.831805	4.01437	1.88127	0.077589	0.452147
LRRC4C	1.19974	-0.497565	1.88061	0.0776838	0.452478
FCN1	1.41534	-0.102895	1.88013	0.0777525	0.452701
PTK2	0.48326	6.2875	1.87844	0.0779966	0.452895
LOC728392	1.05737	1.43081	1.87814	0.0780404	0.452895
LYST	0.911579	3.58611	1.87773	0.0780996	0.452895
TFDP1	0.479189	5.87134	1.87749	0.0781336	0.452895
GRAMD1A	0.888679	6.78757	1.87736	0.0781526	0.452895
MYH10	0.878876	5.23602	1.87731	0.0781597	0.452895
MMD	1.30492	5.11684	1.87665	0.0782547	0.452975
KIAA1430	0.504223	5.20294	1.87626	0.0783113	0.452975
CHGB	2.37281	0.587988	1.8762	0.0783196	0.452975
ALOX5AP	1.38721	3.38758	1.87591	0.0783621	0.453005
IRS2	1.05909	6.12188	1.87562	0.0784041	0.453005
IRAK4	0.507132	4.26531	1.87337	0.0787308	0.453653
TNK2	0.654196	5.30899	1.87257	0.0788468	0.453731
PCDH1	1.17572	6.06515	1.87086	0.0790953	0.454289
CTRL	1.00387	-0.776851	1.87084	0.0790987	0.454289
PDE10A	1.88185	2.07096	1.86923	0.0793348	0.45494
PGBD1	1.07089	1.33193	1.86922	0.0793351	0.45494
CTNNAL1	1.1545	4.20228	1.86862	0.079423	0.455217
C11orf63	1.49119	1.93314	1.86743	0.0795972	0.455606
ITPKB	0.795899	3.99254	1.86738	0.0796049	0.455606
GATA6	1.18504	4.13252	1.86672	0.0797028	0.455638
FLJ22536	1.63781	0.136781	1.86625	0.0797709	0.455847
SPAST	0.441047	4.40622	1.86584	0.0798318	0.455847
SPINK1	3.57757	4.92515	1.86553	0.0798772	0.455868
USP28	0.457446	4.11182	1.86457	0.0800181	0.455895
TRAF3IP1	0.458894	4.51433	1.86439	0.080046	0.455895
CAMK2D	0.540522	4.89869	1.86432	0.0800556	0.455895
JAM3	0.657885	3.48372	1.86387	0.0801222	0.456099
EVI2B	1.05696	2.66072	1.86264	0.0803044	0.456785
EXOSC10	0.352821	5.56921	1.86224	0.0803627	0.456909
FAM27C	1.12623	-0.177194	1.86108	0.080535	0.45757
PRRT3	0.840612	0.654428	1.85992	0.0807069	0.458195
WDR48	0.670279	4.64359	1.85914	0.080823	0.458525
PTPRC	1.25451	3.59792	1.85902	0.0808412	0.458525
LGALS3	0.839574	7.23035	1.8587	0.080889	0.458526
B4GALT6	0.984188	2.01112	1.85826	0.0809542	0.45864
WWC3	0.769083	4.96989	1.85621	0.0812597	0.45864
AKAP12	1.80507	5.2319	1.85618	0.0812643	0.45864
ITGA6	0.735	6.55355	1.85581	0.0813198	0.45864
CNOT6	0.339352	5.27838	1.85566	0.0813428	0.45864
2022-03-01	0.91239	0.619178	1.85534	0.0813901	0.45864
GJC1	1.11616	2.9717	1.85518	0.0814141	0.45864
DAAM2	1.37538	2.35438	1.85301	0.0817396	0.459479
MYO1F	0.844272	3.82736	1.85222	0.0818587	0.459974
ARF4	0.499839	7.46644	1.85131	0.0819951	0.460042
SUSD1	0.75671	3.23847	1.85022	0.0821596	0.460791
C11orf30	0.601765	3.1268	1.84907	0.0823339	0.461594
CSGALNACT2	0.576151	4.56429	1.8479	0.0825099	0.46181
LAMA4	1.00146	4.98842	1.84691	0.0826613	0.461827
HSPA2	1.10513	3.16637	1.8465	0.0827223	0.461827
GDPD1	1.20935	0.420788	1.84636	0.0827448	0.461827
TNFRSF1B	0.773556	4.85246	1.84478	0.0829839	0.461827
SYNE1	1.00309	4.51571	1.84477	0.082986	0.461827
TMEM26	1.11298	-0.219424	1.8446	0.0830119	0.461827
ABCA9	1.81709	-0.284774	1.8445	0.0830269	0.461827
NEIL3	1.35081	-0.377784	1.84436	0.083048	0.461827
MNDA	1.42319	1.7648	1.84431	0.0830568	0.461827
RNF112	1.13046	-0.253304	1.84413	0.0830834	0.461827
RPIA	0.655661	4.00218	1.84407	0.083093	0.461827
ZNF433	1.41525	1.07758	1.84364	0.0831582	0.461827
FHOD1	0.517257	4.85867	1.84357	0.0831691	0.461827
BATF	1.58267	1.45139	1.84318	0.0832289	0.461827
HS6ST2	2.68676	0.242968	1.84269	0.0833037	0.461827
PCGF2	0.645137	5.09942	1.84252	0.0833293	0.461827
CYTH3	0.557335	4.47286	1.84237	0.083352	0.461827
HVCN1	0.983115	1.80517	1.84164	0.0834637	0.461827
COL15A1	1.1918	5.01259	1.8416	0.0834701	0.461827
RSBN1	0.544998	3.94478	1.8413	0.083516	0.461827
RIN2	0.967073	4.61527	1.84022	0.0836817	0.461827
C4orf3	0.471358	6.18547	1.84007	0.0837039	0.461827
AGR2	4.43379	1.4356	1.83981	0.0837441	0.461827
SYTL4	0.979785	3.58796	1.83961	0.0837747	0.461827
GPR115	2.6166	0.690546	1.8378	0.0840533	0.462824
DCK	0.503777	4.20925	1.83708	0.0841644	0.463264
SERTAD3	0.528096	5.0982	1.83655	0.0842456	0.463367
FLNB	0.850741	7.55043	1.83635	0.0842776	0.463371
NAB1	0.746272	5.34089	1.83501	0.0844838	0.463639
RAB34	1.06659	5.7283	1.83484	0.08451	0.463639
PTGIR	0.830765	1.92462	1.83482	0.0845143	0.463639
KIAA1432	0.483301	4.1118	1.83404	0.0846345	0.463985
PDK3	0.971605	1.2763	1.83401	0.0846399	0.463985
MAP7D3	1.09768	2.11482	1.83342	0.0847308	0.464311
PCDHGA12	1.33506	1.01652	1.83225	0.084912	0.465132
CCDC68	1.08966	3.23919	1.8313	0.0850593	0.46547
CD109	1.41153	3.21181	1.83108	0.0850937	0.46547
ATP11C	0.665615	3.63471	1.83092	0.0851195	0.46547
NIP7	0.386735	4.93545	1.83086	0.0851286	0.46547
ETHE1	0.593005	4.52024	1.83084	0.0851309	0.46547
TMEM159	1.35686	3.9746	1.82945	0.0853486	0.465794
SRPX2	1.36533	4.02336	1.82934	0.0853663	0.465794
TECPR1	0.624745	3.81385	1.82926	0.0853787	0.465794
WIPF1	0.870932	4.79693	1.82793	0.0855862	0.46671
SLC16A5	1.46184	2.23678	1.82772	0.0856188	0.46671
CLDN4	1.89492	7.21618	1.82723	0.0856951	0.46671
CXCR4	0.884264	5.65704	1.82697	0.0857357	0.46671
ZNF300	1.79191	1.31241	1.82623	0.0858529	0.467004
ACTG2	1.54052	2.16485	1.8246	0.0861079	0.467812
CNOT6L	0.533886	4.86397	1.82429	0.0861566	0.467812
ZNF132	0.947621	1.06126	1.82406	0.0861937	0.467812
ESR1	1.27832	-0.0121127	1.82387	0.086223	0.467812
TNFAIP6	1.86456	3.09542	1.82326	0.0863196	0.467812
TM6SF1	0.827095	1.71332	1.82304	0.0863549	0.467812
GNG4	2.60401	-0.84906	1.82288	0.0863792	0.467812
MAP3K4	0.604868	4.42816	1.82287	0.0863804	0.467812
PIK3C2G	2.58773	-1.43478	1.82212	0.0864989	0.467941
C17orf87	1.36499	-1.39088	1.82189	0.0865362	0.467972
NR4A2	1.13583	2.98284	1.82011	0.0868175	0.468849
RBL1	0.884226	2.09336	1.82007	0.0868245	0.468849
CCL4L2	1.37691	0.573134	1.81997	0.0868396	0.468849
CACHD1	0.798035	3.0759	1.81852	0.0870704	0.469318
TSHZ2	1.84034	1.48561	1.81781	0.0871833	0.469756
POU2F3	1.43638	-0.643996	1.81696	0.0873177	0.469793
FBXO30	0.880541	3.39099	1.81673	0.087354	0.469793
WFDC3	1.72289	-1.56036	1.8165	0.0873921	0.469793
CLEC2D	0.472719	4.28536	1.81577	0.0875082	0.469793
TMX3	0.497307	5.34705	1.81575	0.0875106	0.469793
COTL1	0.902632	6.5568	1.81507	0.0876194	0.469793
LCA5	1.63239	2.09272	1.8148	0.0876632	0.469793
NOS3	0.633818	3.0819	1.81452	0.0877078	0.469793
FGB	3.18222	6.91102	1.81448	0.0877138	0.469793
NOSTRIN	1.64396	1.91973	1.81444	0.087721	0.469793
TRMT12	0.561923	3.38961	1.81413	0.0877698	0.469793
CCNO	1.61024	1.55622	1.81311	0.0879339	0.469928
ACTR2	0.341519	8.01385	1.81297	0.0879549	0.469928
SERINC3	0.374248	6.71163	1.81239	0.088048	0.469928
CA5B	0.654514	2.89866	1.81171	0.0881576	0.469968
CYTH4	0.810102	3.14241	1.81099	0.0882735	0.469976
THBS4	2.48135	-0.382938	1.81073	0.0883158	0.469976
GPR124	0.632184	5.10146	1.81061	0.0883346	0.469976
ZNF813	1.45481	0.677358	1.81026	0.0883909	0.470106
LSM6	0.516668	2.91564	1.80932	0.0885422	0.470725
SSTR2	1.03568	-0.630852	1.80881	0.0886253	0.470725
GPR132	1.21688	1.63919	1.80791	0.0887702	0.470827
FBXO48	0.974606	-0.38053	1.80754	0.0888306	0.470827
SNHG3-RCC1	1.09396	2.32255	1.80719	0.0888869	0.470827
ALPK2	1.96771	1.9067	1.807	0.0889169	0.470827
DARC	1.9399	-0.36233	1.80694	0.0889272	0.470827
CRLF1	1.5082	0.602836	1.80676	0.0889559	0.470827
SLC35E2	1.30642	10.7439	1.80604	0.0890732	0.470827
PLEKHA5	0.631511	5.0634	1.80562	0.089141	0.470827
FAM159A	2.11653	-0.639456	1.80541	0.0891743	0.470827
RFX2	1.19085	2.43126	1.80501	0.0892394	0.470827
PDZD4	0.933747	1.06093	1.80422	0.0893679	0.470827
GRK5	0.707998	3.13776	1.80414	0.0893818	0.470827
SCLT1	0.679193	2.55381	1.80406	0.0893941	0.470827
FGD5	0.81707	3.15388	1.80371	0.0894505	0.470827
TMED7-TICAM2	2.17223	0.991997	1.80359	0.0894715	0.470827
CCR6	1.08549	0.530421	1.80318	0.0895374	0.470827
C9orf72	0.741512	2.76645	1.80316	0.0895415	0.470827
PIK3CG	1.09725	0.104377	1.80305	0.0895588	0.470827
SLC9A6	0.433657	4.06775	1.80296	0.0895737	0.470827
EPN3	2.11923	2.63762	1.80162	0.0897922	0.471131
NAT6	0.618292	2.6036	1.80083	0.0899216	0.471443
LZIC	0.502311	3.08356	1.80048	0.0899785	0.471443
TLR9	1.00774	-0.183105	1.80048	0.089979	0.471443
GPR125	0.470334	5.26165	1.79957	0.0901265	0.471688
RAPH1	0.502903	5.70658	1.79941	0.0901531	0.471688
NRXN3	0.953275	0.635402	1.7984	0.0903189	0.471938
NIPAL3	0.441791	4.6138	1.79802	0.0903807	0.471938
DYNC1LI1	0.491546	4.53702	1.79746	0.0904733	0.47205
ADAMTS14	1.62788	1.65407	1.79744	0.0904773	0.47205
MAP3K5	1.37789	3.27204	1.79682	0.0905781	0.4721
JHDM1D	0.824161	3.98793	1.7968	0.0905826	0.4721
ESYT2	0.370134	6.84967	1.79649	0.0906329	0.472128
DIRAS3	1.72343	0.4858	1.79585	0.0907378	0.472128
IL8	1.85534	6.11297	1.79557	0.0907847	0.472128
GNAO1	1.24924	0.764655	1.79505	0.0908701	0.472128
ERC1	0.389774	5.48515	1.79479	0.0909132	0.472128
LOC728264	0.964413	1.99089	1.7947	0.0909282	0.472128
FANCL	0.54012	3.82727	1.79469	0.0909289	0.472128
C17orf100	0.725	1.38013	1.79422	0.0910067	0.472128
KCNJ2	1.2773	1.48933	1.79362	0.0911061	0.472212
PLEKHO2	0.448417	4.85401	1.79338	0.0911459	0.472212
SLFN5	0.721891	3.93318	1.79296	0.091215	0.472239
RRS1	0.537204	4.81657	1.79204	0.0913686	0.472639
CNIH3	1.36637	-0.0948037	1.79176	0.0914142	0.472639
CSDAP1	1.09933	0.285874	1.79162	0.0914382	0.472639
ZNF286A	0.73526	2.76524	1.7915	0.0914569	0.472639
CDKN1B	0.609885	5.33296	1.79116	0.0915136	0.472639
GMFG	0.676359	3.1541	1.79115	0.0915156	0.472639
MEIS1	0.768347	2.86175	1.79031	0.0916552	0.472685
LAMA2	0.991489	3.64512	1.79002	0.0917031	0.472685
COL4A1	0.645631	8.77456	1.78942	0.0918027	0.472685
HIPK1	0.505337	5.71325	1.78853	0.0919508	0.472685
TGFBI	1.11022	8.11713	1.78831	0.0919879	0.472685
FOXJ2	0.502991	4.72518	1.78797	0.0920442	0.472685
ZNF326	0.439088	4.04572	1.7878	0.0920738	0.472685
LRIG2	0.758817	2.59285	1.78775	0.0920822	0.472685
ARID1B	0.620792	5.55445	1.78735	0.0921485	0.472685
C3orf70	1.06413	0.411352	1.78684	0.0922335	0.472685
CYP26B1	2.14125	1.91081	1.78649	0.0922916	0.472685
EFR3A	0.461582	6.03874	1.78605	0.0923662	0.472685
ACVR2B	0.713295	2.66483	1.78576	0.0924145	0.472685
NUP188	0.553634	5.3617	1.78557	0.0924458	0.472685
TMCO6	0.461923	3.48529	1.78504	0.0925343	0.472685
LEFTY1	2.30747	1.37906	1.78489	0.0925605	0.472685
KIAA2026	0.585103	4.37606	1.78476	0.092581	0.472685
IGFBP5	0.914156	7.63376	1.78474	0.092585	0.472685
FAT4	1.14712	1.81387	1.78426	0.0926652	0.472685
RASSF1	0.432013	4.41823	1.78419	0.0926778	0.472685
GPR68	1.3132	1.31869	1.78382	0.0927392	0.472685
MAFF	0.833012	5.78314	1.78246	0.0929674	0.472775
EXOC6B	0.97316	2.34545	1.78246	0.0929682	0.472775
HLA-DOB	1.13409	0.680242	1.7824	0.0929783	0.472775
FOXF1	0.877262	1.70529	1.78158	0.0931171	0.473318
FAM69A	0.956486	2.34142	1.78092	0.0932274	0.473717
GSN	0.708238	8.1045	1.78059	0.093284	0.473722
DYNC2H1	1.23615	2.3795	1.78054	0.0932923	0.473722
KIAA1107	0.940325	1.72441	1.77949	0.0934698	0.474292
CBLN3	0.898412	1.1245	1.77943	0.093479	0.474292
CD2AP	0.625649	6.20344	1.77911	0.0935327	0.474292
WDTC1	0.436431	5.76063	1.77679	0.0939263	0.475799
NRXN2	1.33621	0.920308	1.77443	0.0943287	0.476859
TMEM45A	1.56799	3.56142	1.77376	0.0944421	0.47727
FAM24B	1.38316	0.109213	1.77311	0.0945539	0.477671
S100A4	1.47044	5.11781	1.77267	0.0946282	0.477772
LIMD2	0.839119	4.07338	1.77235	0.094683	0.477835
NKAP	0.396192	4.15392	1.77133	0.0948579	0.478523
SH3KBP1	0.740399	5.15011	1.77118	0.094884	0.478523
MIB2	0.54897	4.27265	1.76998	0.09509	0.478819
SLC26A2	0.741417	4.64162	1.76947	0.0951773	0.47885
ITCH	0.407987	5.70127	1.76899	0.0952589	0.47885
TMEM17	0.927568	2.01607	1.76892	0.0952721	0.47885
GCSH	1.47496	-0.492863	1.76823	0.0953898	0.479155
CCDC11	1.09976	-0.341162	1.76726	0.0955578	0.479646
USP34	0.358052	6.6903	1.76673	0.0956492	0.479822
RASL10B	1.75857	0.288114	1.766	0.0957744	0.479822
KPNA3	0.363459	5.48583	1.76543	0.0958725	0.479822
HACE1	0.949236	2.32042	1.76523	0.0959085	0.479822
PDE1A	0.801994	1.33264	1.76514	0.0959238	0.479822
C10orf10	1.15965	6.51806	1.76491	0.095963	0.479822
ENTPD1	0.392299	5.32839	1.7646	0.0960171	0.479822
KCNJ8	0.76616	2.19348	1.7645	0.0960339	0.479822
DACT3	0.901288	1.76786	1.7635	0.0962067	0.479964
FGF2	1.89774	1.56769	1.76296	0.0963009	0.480077
LAMA3	1.20196	5.74752	1.76209	0.0964516	0.480077
RNF125	1.31135	1.50605	1.76179	0.0965053	0.480077
PXK	0.856964	2.02015	1.76145	0.096564	0.480077
PORCN	0.761734	3.00524	1.76129	0.0965918	0.480077
RSF1	0.540442	4.26126	1.7611	0.0966251	0.480077
USP4	0.511302	5.23029	1.75978	0.0968543	0.480766
THADA	0.459317	5.59652	1.75925	0.0969471	0.480869
NBEA	1.43612	3.05446	1.7591	0.0969724	0.480869
PRSS22	1.61099	4.16705	1.75812	0.0971453	0.481565
ITGA9	1.17551	1.12014	1.7569	0.0973575	0.482017
MKRN2	0.489145	3.99093	1.75623	0.0974753	0.482387
CILP	1.58661	0.131924	1.75605	0.0975066	0.482387
LMCD1	0.792592	4.70022	1.75424	0.0978248	0.483626
RNF138	0.480806	4.15052	1.75407	0.097855	0.483626
CALCOCO1	0.39652	5.79532	1.75302	0.0980395	0.484215
BMP4	1.65511	2.457	1.75268	0.0980999	0.484352
CENPJ	0.693091	2.85301	1.75216	0.0981916	0.484643
LOC283174	1.42191	0.534466	1.75159	0.0982922	0.484861
YTHDC1	0.39461	5.9187	1.75152	0.0983056	0.484861
ROCK1	0.423111	5.89068	1.75065	0.0984594	0.485157
NCOA1	0.352131	5.36043	1.74892	0.0987657	0.486181
TFF3	2.27496	1.69493	1.7483	0.0988746	0.486492
SUSD5	1.68227	-0.423937	1.74819	0.0988946	0.486492
PTPRB	0.61751	3.76563	1.748	0.0989283	0.486496
SNPH	1.10441	1.70254	1.74756	0.0990071	0.486722
SEC23A	0.528584	5.32233	1.74705	0.0990984	0.486847
FAM190A	1.91991	-1.48633	1.74686	0.0991312	0.486847
C5orf46	1.81669	1.01748	1.74656	0.099185	0.486935
MYO3A	2.06382	1.0203	1.74452	0.0995489	0.487616
ASB1	0.536413	4.61641	1.74436	0.0995773	0.487616
POLD3	0.404121	4.45428	1.74407	0.0996299	0.487616
KIF2A	0.542501	4.04556	1.7438	0.0996779	0.487616
SYTL5	1.99349	0.102263	1.74364	0.0997062	0.487616
NXT1	0.487648	3.82865	1.74359	0.0997156	0.487616
PCDHGB7	1.40035	1.32928	1.74289	0.0998402	0.487903
BICD2	0.411664	5.27969	1.74242	0.0999255	0.487997
TMEFF1	0.678695	1.57658	1.74176	0.100043	0.488336
EHBP1L1	0.706023	6.19407	1.74129	0.100127	0.488336
CDK2	0.511678	5.17491	1.74036	0.100294	0.488731
DEF6	0.724833	3.37778	1.74011	0.100339	0.488731
NLRP3	1.36724	0.689395	1.73993	0.100373	0.488731
LILRA6	1.17658	0.45964	1.73869	0.100595	0.48919
EIF4G3	0.360473	5.88203	1.73867	0.100599	0.48919
DNAH2	1.53761	0.351707	1.73799	0.100722	0.489503
TNFRSF19	1.88861	4.72368	1.73795	0.100729	0.489503
USP15	0.415377	5.1983	1.73738	0.100831	0.489515
SERP2	1.38237	0.365709	1.7372	0.100864	0.489515
LOXL3	0.80621	1.46264	1.73699	0.100902	0.489515
STAB1	0.631558	5.63584	1.73665	0.100964	0.489515
REST	1.03896	2.74534	1.73629	0.101028	0.489515
FOXL1	1.62718	1.25762	1.73441	0.101369	0.490514
FTO	0.303392	5.35776	1.73365	0.101508	0.490514
TTC9	0.879533	4.40976	1.73351	0.101532	0.490514
UBE2E1	0.480048	5.30167	1.73271	0.101679	0.490514
RB1CC1	0.47174	5.6739	1.73258	0.101702	0.490514
HSPA7	0.981098	2.03233	1.7325	0.101716	0.490514
FAM160A1	1.14404	0.576365	1.73248	0.101721	0.490514
NNMT	1.68403	6.90902	1.73247	0.101722	0.490514
BAALC	1.4767	0.399808	1.73241	0.101732	0.490514
PDGFRB	0.719693	6.65021	1.73104	0.101982	0.49156
C9orf152	2.7321	0.169597	1.72973	0.102222	0.492128
2022-03-09	1.28344	4.16975	1.72961	0.102243	0.492128
RBPJ	0.508326	3.94815	1.72945	0.102274	0.492128
MAN1C1	1.09155	1.53323	1.72931	0.1023	0.492128
CENPE	0.964347	2.73882	1.72895	0.102364	0.492277
EID3	0.864408	-0.732296	1.72859	0.102431	0.492306
INPP5F	0.608349	3.51853	1.72836	0.102473	0.492321
PRKCD	0.576169	4.82256	1.72808	0.102525	0.492359
HPRT1	0.549814	4.65439	1.72753	0.102626	0.492359
C19orf33	2.40271	3.24499	1.72746	0.102638	0.492359
UBA6	0.415797	5.251	1.72696	0.102731	0.492546
SLC9A9	0.804362	1.22497	1.72678	0.102762	0.492546
TTC21B	0.502771	3.71434	1.72666	0.102785	0.492546
C7orf10	1.50109	1.07544	1.72644	0.102824	0.492572
LLGL1	0.603336	4.50755	1.72602	0.102903	0.492629
PAICS	0.563062	6.6996	1.72583	0.102938	0.492637
LYL1	0.765349	1.70484	1.72493	0.103103	0.493109
CCDC69	1.05175	3.00442	1.72371	0.103327	0.494024
SNX9	0.484811	6.07141	1.72301	0.103457	0.494046
FOXF2	1.12583	1.30207	1.72193	0.103657	0.494046
C7orf51	1.12014	0.469806	1.72161	0.103717	0.494046
RABGAP1	0.531609	5.34301	1.72116	0.103799	0.494046
TRAF4	0.646824	6.21476	1.72028	0.103962	0.494175
FCGR2A	1.03033	4.22843	1.71926	0.104152	0.49433
C12orf44	0.422438	5.92871	1.71918	0.104167	0.49433
BACH2	1.03774	1.39113	1.71896	0.104208	0.49433
GLIPR2	0.693484	3.67074	1.71839	0.104314	0.494397
ANGPT1	0.989519	0.236267	1.71825	0.10434	0.494397
SFMBT1	0.725212	2.87767	1.71757	0.104466	0.494837
TECPR2	0.453904	4.35947	1.71731	0.104516	0.494913
ARFGEF1	0.43853	5.85666	1.71631	0.104702	0.495638
CCDC144B	1.62223	-1.04932	1.71612	0.104737	0.495643
TNFSF8	1.48021	-1.26247	1.71552	0.104849	0.495701
NKIRAS1	0.735578	2.12577	1.71552	0.10485	0.495701
MT1H	2.51225	-1.75178	1.71454	0.105032	0.49604
PCSK5	1.42435	1.73146	1.71437	0.105065	0.49604
RASA1	0.502992	5.48844	1.71297	0.105326	0.496529
BBS7	0.670774	2.76799	1.71197	0.105515	0.496556
BTG3	0.384912	4.30612	1.7118	0.105547	0.496556
CYP2S1	2.30771	2.66936	1.71179	0.105548	0.496556
HOXC4	1.55729	-0.870828	1.71024	0.105839	0.497555
SRGAP1	1.13831	4.9416	1.71021	0.105846	0.497555
IDO1	1.80083	-0.0356407	1.70926	0.106025	0.498182
WBSCR26	1.93764	-1.06189	1.709	0.106074	0.498182
APOL1	0.988646	7.22164	1.70884	0.106103	0.498182
ANKRD50	0.637404	4.26117	1.70868	0.106134	0.498182
KIAA1012	0.452564	5.30903	1.7079	0.106282	0.498631
CDC25A	0.878172	1.24348	1.70758	0.106343	0.498631
PPFIA1	0.416881	5.65925	1.70735	0.106385	0.498663
CCRL2	1.09579	0.630298	1.70676	0.106497	0.499013
CCDC77	0.641512	2.63413	1.7066	0.106527	0.499013
MT1X	1.32857	4.45216	1.70623	0.106597	0.499183
KIAA1549	1.01458	3.26117	1.7057	0.106699	0.499256
RECQL	0.674145	5.14077	1.70556	0.106724	0.499256
ZNF532	0.849494	5.59833	1.70536	0.106764	0.499256
C6orf72	0.497698	4.3708	1.70521	0.106791	0.499256
PIK3CA	0.486423	3.97418	1.70224	0.107357	0.499256
BNIP3L	0.557196	6.07939	1.70203	0.107398	0.499256
ARL3	0.651212	4.31987	1.70192	0.107418	0.499256
FAM55C	0.770911	2.87336	1.70189	0.107424	0.499256
RHOBTB1	0.819807	3.65072	1.70157	0.107485	0.499256
ID3	0.943357	5.5376	1.70136	0.107526	0.499256
C11orf82	1.01844	1.41537	1.70056	0.107678	0.499256
COG6	0.612807	4.26453	1.70041	0.107707	0.499256
C13orf31	0.477948	3.29945	1.70033	0.107721	0.499256
BGN	0.561803	8.91124	1.69996	0.107792	0.499256
B3GNT2	0.436799	4.68452	1.69955	0.107872	0.499467
PNMA2	1.17255	0.978691	1.69891	0.107993	0.499625
H19	2.04156	6.45042	1.69882	0.108011	0.499625
PPP1R12A	0.438165	5.67057	1.69877	0.10802	0.499625
RIF1	0.818209	4.66202	1.6979	0.108188	0.499625
BZW1	0.34337	7.61113	1.6977	0.108227	0.499625
ARID1A	0.429897	5.99339	1.69756	0.108253	0.499625
NUS1	0.55337	5.54181	1.69744	0.108276	0.499625
C1orf103	0.560403	3.51255	1.69732	0.108298	0.499625
KLHL2	0.726901	3.80422	1.69691	0.108378	0.499625
SLC6A14	2.79269	-0.506424	1.69619	0.108517	0.499952
RNASEL	0.748199	2.72598	1.6955	0.10865	0.500099
MED13L	0.404534	5.36173	1.69499	0.108748	0.500159
UBXN7	0.88099	2.74055	1.69494	0.108757	0.500159
CTNNBIP1	0.476609	4.43623	1.6949	0.108765	0.500159
SPEN	0.407877	5.91203	1.69416	0.108909	0.500159
C6orf105	2.2444	-0.52994	1.69396	0.108947	0.500159
EFNB1	0.94851	4.94117	1.6934	0.109054	0.500159
SBF1	0.510554	6.46755	1.69287	0.109157	0.500159
VPRBP	0.437353	4.73189	1.6924	0.109249	0.500368
HSP90AA1	0.469359	9.84861	1.69212	0.109303	0.500461
TULP3	0.41334	4.90604	1.69138	0.109445	0.50096
OBFC2A	0.841098	3.61402	1.69096	0.109528	0.501183
MYOF	1.30035	6.81844	1.69023	0.109669	0.501366
FHAD1	1.1707	-0.706928	1.68984	0.109745	0.501493
NBPF3	0.69836	1.42861	1.68967	0.109778	0.501493
PPP4R2	0.787658	3.22748	1.68868	0.109971	0.501493
NBPF1	0.55444	3.61342	1.68855	0.109996	0.501493
C14orf4	0.413328	5.2103	1.68844	0.110017	0.501493
HSPA1A	0.747019	9.19258	1.68809	0.110085	0.501493
SCG2	1.71187	0.159999	1.68778	0.110146	0.501493
GEMIN4	0.569732	4.44478	1.68759	0.110184	0.501493
PRR4	0.771347	0.00626832	1.68753	0.110195	0.501493
C1orf54	0.913183	1.49248	1.68745	0.110211	0.501493
BMF	0.684798	3.92715	1.68714	0.11027	0.501493
CLEC4A	0.923643	0.319884	1.68619	0.110457	0.501493
FANCE	0.792882	2.10309	1.6859	0.110514	0.501493
SLCO4A1	1.64752	2.80089	1.68485	0.11072	0.501493
TM4SF1	1.34094	8.73504	1.68418	0.110851	0.501493
MBTPS1	0.350293	7.13172	1.68415	0.110855	0.501493
BIK	1.38133	1.17708	1.68373	0.110939	0.501493
SFRS13A	0.300843	5.80934	1.68361	0.110963	0.501493
GALNS	0.532079	4.62439	1.68339	0.111006	0.501493
PTGDS	2.1469	3.3322	1.68325	0.111033	0.501493
ZBTB40	0.489899	4.4302	1.6829	0.111102	0.501522
F8	0.73275	2.62042	1.68278	0.111126	0.501522
C11orf80	0.852159	3.93019	1.68234	0.111211	0.501602
C16orf54	1.03655	-0.188081	1.68196	0.111287	0.50179
SALL4	2.00868	0.226651	1.68022	0.111629	0.502876
SLIT2	1.69271	1.9124	1.67906	0.111858	0.502922
DHX33	0.737554	3.31618	1.67906	0.111859	0.502922
S100B	2.01484	-0.157003	1.67736	0.112194	0.50327
GPR157	0.944384	-0.725516	1.67711	0.112245	0.50327
TTC26	1.11936	1.18464	1.67702	0.112263	0.50327
RPGRIP1L	0.75061	2.71787	1.67654	0.112357	0.50327
ADORA2B	1.33703	1.94087	1.67634	0.112397	0.50327
NAALADL2	1.22308	2.32916	1.6763	0.112404	0.50327
RIMKLB	1.53123	3.48604	1.67627	0.112411	0.50327
ANKRD22	2.05045	1.7837	1.67561	0.112542	0.50327
PKIA	2.03927	-0.245129	1.67549	0.112566	0.50327
DCP1A	0.479316	4.16651	1.67456	0.112751	0.50379
IL16	0.745696	2.8335	1.67417	0.112829	0.503987
DUOXA2	2.23413	0.382654	1.67375	0.112911	0.50412
IL13RA1	0.299072	7.06305	1.67269	0.113123	0.504389
ABCC9	1.44008	1.80663	1.67198	0.113266	0.50462
SDCBP	0.675571	6.68957	1.67162	0.113337	0.50462
STRN	0.742771	2.76977	1.67158	0.113346	0.50462
GVIN1	1.03767	0.201934	1.67156	0.11335	0.50462
UBE2J1	0.391165	5.70327	1.67127	0.113407	0.50462
PLK4	0.794898	2.13416	1.67017	0.113628	0.504997
PITPNB	0.323311	6.17014	1.67008	0.113645	0.504997
FAM129B	0.689789	8.25652	1.66798	0.114067	0.50601
FAM122B	0.413935	5.12291	1.6675	0.114163	0.506282
EZR	0.733999	8.00982	1.66656	0.114354	0.506774
PLAC8	2.07156	-0.360452	1.66598	0.11447	0.506774
TRPV2	0.794675	2.96473	1.66593	0.114479	0.506774
DERA	0.509258	4.85397	1.66393	0.114885	0.50784
DPY19L4	0.556405	4.83989	1.6638	0.114909	0.50784
PABPC1	0.542331	9.90194	1.66323	0.115025	0.50784
TMEM194B	0.738799	2.06924	1.66321	0.115029	0.50784
TMEM189	0.510688	6.0594	1.66256	0.115161	0.50812
CCND3	0.800095	5.64579	1.66172	0.115331	0.508303
CNOT8	0.348174	5.62057	1.66106	0.115466	0.508575
TRAF3IP3	0.890919	1.29267	1.66104	0.11547	0.508575
VPS37B	0.478815	5.55916	1.65939	0.115805	0.509296
FMN1	1.3668	0.446399	1.65918	0.115848	0.509334
LCK	1.06649	1.52339	1.6584	0.116007	0.509586
ANGPTL4	1.29029	5.6833	1.65836	0.116014	0.509586
APOL4	0.940081	1.71815	1.65774	0.116142	0.509867
TGFBR2	0.575214	6.58157	1.6564	0.116416	0.510682
MED21	0.467552	4.25799	1.65632	0.116431	0.510682
PLEKHG5	0.642038	3.38604	1.65595	0.116507	0.510866
PDCD6IP	0.359444	6.86967	1.65559	0.116582	0.510979
CALB2	2.4579	2.30729	1.65513	0.116675	0.510998
ARHGEF37	1.31692	2.254	1.65107	0.117511	0.512894
PTPN1	0.424277	5.69593	1.6509	0.117545	0.512894
FOXO3B	0.750721	4.13345	1.6509	0.117545	0.512894
FLI1	0.820831	3.3769	1.6505	0.117628	0.512894
LILRB2	0.976829	1.61503	1.6495	0.117834	0.513627
C16orf80	0.325077	4.69524	1.64935	0.117865	0.513627
ITK	1.34434	0.0510398	1.64862	0.118016	0.513814
RASD2	1.07076	2.00134	1.64762	0.118223	0.514049
RAP1B	0.552648	6.58358	1.64757	0.118232	0.514049
POLR1A	0.492449	4.82727	1.64754	0.11824	0.514049
ZNF709	0.76671	0.636047	1.64551	0.118662	0.514979
HELB	0.766394	-0.256408	1.64471	0.118827	0.515391
SCN9A	2.014	2.70164	1.64424	0.118926	0.515671
APPL1	0.45025	5.01146	1.64353	0.119073	0.516092
KCNJ15	1.78076	1.51317	1.64286	0.119214	0.516313
CXCL1	1.79741	4.80035	1.64243	0.119302	0.516546
SP6	1.72405	1.29357	1.64153	0.119492	0.517215
TMEM45B	1.18969	3.76777	1.64068	0.119669	0.517416
EFS	0.912058	1.3469	1.64047	0.119712	0.517416
C20orf111	0.312823	4.76932	1.63869	0.120086	0.518641
MON1B	0.31959	5.23502	1.63826	0.120176	0.518641
CD4	0.765561	4.97921	1.63795	0.120241	0.518641
CFTR	2.31979	5.83213	1.63769	0.120298	0.518733
CACNG4	2.0844	1.7911	1.63697	0.120448	0.518744
KDM5A	0.451844	5.77061	1.63686	0.120472	0.518744
TMEM30A	0.577338	6.93899	1.63644	0.120559	0.518744
REP15	0.932597	-0.570633	1.63642	0.120564	0.518744
USP12	0.832812	2.74697	1.63584	0.120685	0.518744
SLC3A2	0.631235	7.26038	1.63558	0.12074	0.51883
ITPKC	0.553906	6.13209	1.63486	0.120894	0.519064
CD163L1	1.95431	0.231567	1.63483	0.1209	0.519064
DUOX2	1.96688	3.37107	1.634	0.121075	0.519248
CILP2	1.30616	0.985571	1.63385	0.121107	0.519248
B3GNT8	1.16082	2.08796	1.6338	0.121118	0.519248
TERF1	0.337635	4.22402	1.63259	0.121374	0.520194
DPT	1.44928	-0.0455923	1.63141	0.121624	0.520813
TPRG1	1.02816	-0.736359	1.63096	0.12172	0.521062
TMEM59L	1.01696	-0.826996	1.63027	0.121866	0.521144
TEX15	1.83035	-1.70608	1.62912	0.12211	0.521388
SH3BP1	0.509888	3.85802	1.6283	0.122286	0.521991
TMEM87B	0.478658	5.44709	1.62796	0.122359	0.522148
CTXN1	1.23476	2.29735	1.62578	0.122824	0.522958
PAN3	0.535261	5.21757	1.62566	0.12285	0.522958
APCDD1	1.43796	5.49899	1.62561	0.122861	0.522958
ZNF780B	0.548641	3.54394	1.62541	0.122905	0.522958
FAM200A	0.488037	2.79653	1.62514	0.122962	0.522958
FAM27A	1.05351	-0.334326	1.62451	0.123096	0.522958
C1orf106	1.06497	6.31717	1.62451	0.123097	0.522958
AKAP5	0.814079	0.775939	1.62434	0.123134	0.522958
ANKRD13B	1.17796	2.67041	1.62417	0.123169	0.522958
PIK3R5	0.823279	2.27246	1.6241	0.123184	0.522958
RAB8B	0.657576	4.75041	1.62279	0.123467	0.523559
FAM155A	1.44821	1.39575	1.62179	0.123682	0.524144
CHD6	0.540165	5.14686	1.62073	0.123911	0.524446
TNFRSF11A	1.27332	2.08366	1.62067	0.123924	0.524446
LRP11	0.652307	5.32959	1.62012	0.124042	0.524451
PCDH17	0.866006	2.64568	1.62	0.124068	0.524451
ITGB2	1.0554	5.39132	1.61959	0.124157	0.524451
FCER1A	2.01798	-0.854143	1.61935	0.124208	0.524451
AJAP1	2.14137	0.0630842	1.61935	0.124208	0.524451
ABCA8	1.4463	0.333951	1.61752	0.124606	0.525291
C6orf167	0.703737	2.5803	1.61726	0.124661	0.525291
BAG2	1.38502	2.15762	1.61724	0.124665	0.525291
MT2A	1.33536	6.62332	1.61698	0.124722	0.525291
GLI3	1.14439	1.47875	1.61688	0.124743	0.525291
AMD1	0.447041	6.02607	1.61681	0.124759	0.525291
SORT1	0.904828	6.31658	1.61673	0.124777	0.525291
RPS6KA2	0.738636	4.49937	1.61663	0.124797	0.525291
SNED1	0.717654	3.46534	1.61609	0.124914	0.525634
MEX3C	0.430276	5.24698	1.61519	0.12511	0.526065
WDR7	0.521513	3.7217	1.61513	0.125125	0.526065
HK1	0.895715	6.31928	1.61467	0.125224	0.526065
RGMB	0.632578	4.04693	1.61349	0.125481	0.526242
CARD9	0.982039	1.11971	1.61321	0.125542	0.526242
[truncated: 12,813 more rows]

## Sheet: GO_Biological_Process
Up-regulated pathway analysis								Down-regulated pathway analysis
Term	P-value	FDR	Z-Score	Combined Score	Genes			Term	P-value	FDR	Z-Score	Combined Score	Genes
extracellular matrix organization (GO:0030198)	5.49594e-17	1.39927e-13	7.22318	270.435	COL16A1,COL11A1,ITGB3,SERPINE1,COL12A1,FBLN5,LOXL2,SPOCK2,HAS2,ITGB6,TPSAB1,POSTN,TGFB2,TGFB1,VCAM1,LUM,MMP2,FN1,DCN,COL1A1,MMP12,GREM1,COL3A1,VCAN,COL1A2,LOX,COL5A1,COL6A2,COL5A2,MFAP2,COL8A1,COL6A3,CD44,FBN1			respiratory electron transport chain (GO:0022904)	1.31812e-14	1.68809e-11	11.6672	372.884	COX8A,COX7B,NDUFA6,NDUFB5,NDUFA4,NDUFA10,NDUFA1,SDHC,UQCR10,COX7C,COX5A,NDUFS7,SDHAF2,NDUFS4,NDUFS3,NDUFS2,CYCS,UQCRC2,NDUFV3,PPARGC1A,COX10
collagen fibril organization (GO:0030199)	1.84399e-12	2.34739e-09	28.1818	761.446	COL1A1,GREM1,TGFB2,COL3A1,COL1A2,COL5A1,LOX,LUM,COL11A1,COL12A1,COL5A2,LOXL2			mitochondrial ATP synthesis coupled electron transport (GO:0042775)	1.94817e-14	1.68809e-11	12.4583	393.301	COX8A,COX7B,NDUFA6,NDUFB5,NDUFA4,NDUFA10,NDUFA1,SDHC,UQCR10,COX7C,COX5A,NDUFS7,SDHAF2,NDUFS4,NDUFS3,NDUFS2,CYCS,UQCRC2,NDUFV3,COX10
regulation of cell migration (GO:0030334)	4.38143e-10	3.71837e-07	4.2882	92.4042	CLIC4,SEMA7A,SEMA3C,CITED2,SEMA3D,SEMA3A,SERPINE1,RND3,CYR61,ROBO1,DACH1,PLAU,DPYSL3,PDPN,HAS2,SRGAP2,PLXNA4,EDN1,ANXA1,TGFB1,LMO4,ARAP3,COL1A1,SFRP2,CEACAM6,KRT16,IL1B,SNAI1,MYADM,SGK1			mitochondrial translational elongation (GO:0070125)	4.37929e-11	2.52977e-08	9.76959	233.02	MRPS16,MRPS27,MRPS24,MRPS35,MRPS14,MRPS11,MRPS22,MRPS18B,MRPL27,MRPS10,MRPS21,MRPL35,MRPL46,MRPL24,MRPL43,MRPL2,DAP3
protein complex subunit organization (GO:0071822)	7.10326e-10	4.52122e-07	14.506	305.572	COL1A1,GREM1,TGFB2,COL3A1,COL1A2,COL5A1,LOX,LUM,COL11A1,COL12A1,COL5A2,LOXL2			mitochondrial translational termination (GO:0070126)	6.40732e-11	2.77597e-08	9.49724	222.91	MRPS16,MRPS27,MRPS24,MRPS35,MRPS14,MRPS11,MRPS22,MRPS18B,MRPL27,MRPS10,MRPS21,MRPL35,MRPL46,MRPL24,MRPL43,MRPL2,DAP3
positive regulation of epithelial to mesenchymal transition (GO:0010718)	3.76904e-08	1.9192e-05	13.2449	226.406	COL1A1,TGFB2,TGFB1,TGFB1I1,IL1B,PDPN,SNAI1,TWIST1,AXIN2,LOXL2			translational termination (GO:0006415)	2.24229e-10	7.77178e-08	8.65259	192.246	MRPS16,MRPS27,MRPS24,MRPS35,MRPS14,MRPS11,MRPS22,MRPS18B,MRPL27,MRPS10,MRPS21,MRPL35,MRPL46,MRPL24,MRPL43,MRPL2,DAP3
regulation of epithelial to mesenchymal transition (GO:0010717)	1.06731e-07	4.52894e-05	8.53806	137.061	GREM1,COL1A1,TGFB2,SFRP2,TGFB1,TGFB1I1,IL1B,PDPN,SNAI1,TWIST1,AXIN2,LOXL2			translational elongation (GO:0006414)	9.58611e-10	2.76879e-07	7.76407	161.225	MRPS16,MRPS27,MRPS24,MRPS35,MRPS14,MRPS11,MRPS22,MRPS18B,MRPL27,MRPS10,MRPS21,MRPL24,MRPL35,MRPL46,MRPL43,MRPL2,DAP3
cellular response to cytokine stimulus (GO:0071345)	1.71608e-07	5.45618e-05	3.07628	47.9224	F13A1,TWIST1,CSF2RB,ADAMTS12,PTGS2,IL2RG,SOCS3,FLRT3,DPYSL3,PIM1,HAS2,FYN,CCL18,NKX3-1,ANXA1,TGFB1,VCAM1,MME,MMP2,WNT5A,FN1,IRAK3,PTPN12,YWHAZ,DCN,EREG,COL1A2,TEC,BCL6,IL23A,IRF4,IL1B			mitochondrial translation (GO:0032543)	1.2963e-09	3.20926e-07	7.59075	155.335	MRPS16,MRPS27,MRPS24,MRPS35,MRPS14,MRPS11,MRPS22,MRPS18B,MRPL27,MRPS10,MRPS21,MRPL24,MRPL35,MRPL46,MRPL43,MRPL2,DAP3
regulation of protein phosphorylation (GO:0001932)	1.90037e-07	5.45618e-05	3.90242	60.394	GDF11,NTRK2,TGFB2,TGFB1,IGFBP3,ITGB3,PELI2,FN1,PLAUR,FPR2,VRK2,INHBA,AXIN2,BMP7,CYR61,MARCO,IL1B,MYADM,FYN,WDFY2,EPHB2,PROM2,NKX3-1			cristae formation (GO:0042407)	1.11466e-08	2.14635e-06	19.8391	363.296	APOO,ATP5B,ATP5D,ATP5C1,ATP5J,ATP5G3,ATP5H,ATP5G2,ATP5O
leukocyte aggregation (GO:0070486)	1.92874e-07	5.45618e-05	98.4747	1522.54	IL1B,BMP7,S100A9,CD44,S100A8			purine ribonucleoside triphosphate biosynthetic process (GO:0009206)	1.11466e-08	2.14635e-06	19.8391	363.296	ATP5B,ATP5D,ATP5C1,ATP5J,CHCHD10,ATP5G3,ATP5H,ATP5G2,ATP5O
eye morphogenesis (GO:0048592)	3.4211e-07	8.20417e-05	21.284	316.879	RARG,AGTPBP1,EFEMP1,COL5A1,COL5A2,MFAP2,FBN1			mitochondrial ATP synthesis coupled proton transport (GO:0042776)	2.2053e-08	3.82178e-06	24.374	429.709	ATP5B,ATP5D,ATP5C1,ATP5J,ATP5G3,ATP5H,ATP5G2,ATP5O
positive regulation of cellular process (GO:0048522)	3.54461e-07	8.20417e-05	2.86054	42.4866	COLEC12,IRS1,CITED2,RTKN2,ETS1,CXCL5,CTGF,EFNB2,FGF7,CDH3,PDPN,HAS2,NKX3-1,NTRK2,EDN1,TGFB2,TGFB1,CAV1,CLEC11A,FN1,VEGFC,HMGA2,AXIN2,DKK1,EREG,FOSL1,ACER2,GREM1,SFRP2,CEACAM6,IL1B,FKBP1B,S100A9,S100A8			mitochondrial transport (GO:0006839)	4.73563e-08	7.46076e-06	5.78121	97.5033	MRS2,ATP5C1,ATP5J,ATP5H,ATP5G3,ATP5O,ATP5G2,MFF,TOMM40L,SLC25A16,ATP5B,ATP5D,PPIF,SLC25A10,BAK1,SLC25A23,SLC25A44
skin development (GO:0043588)	6.06791e-07	0.000120438	6.39965	91.6115	CLIC4,WNT10A,ANXA1,WNT5A,EVPL,EREG,COL1A1,COL3A1,COL1A2,COL5A1,KRT16,COL5A2,DACT2			ATP biosynthetic process (GO:0006754)	5.96815e-08	8.61901e-06	15.5223	258.201	ATP5B,ATP5D,ATP5C1,ATP5J,CHCHD10,ATP5G3,ATP5H,ATP5G2,ATP5O
positive regulation of protein phosphorylation (GO:0001934)	6.14965e-07	0.000120438	3.07325	43.9527	ITGB3,PELI2,FPR2,CYR61,FGF7,EPHB2,PROM2,NKX3-1,SNCA,NTRK2,EPHA4,GDF11,TGFB2,TGFB1,CAV1,PLAUR,INHBA,AXIN2,BMP7,EREG,MARCO,TWSG1,SFRP2,TEC,IL1B,WDFY2,CALM1,CD44,PFN2			ATP metabolic process (GO:0046034)	1.15141e-07	1.53492e-05	9.72529	155.382	ATP5B,ATP5D,ATP5C1,ATP5J,CHCHD10,ATP5G3,UQCRC2,ATP5H,ATP5G2,ATP1B1,ATP5O
regulation of cell proliferation (GO:0042127)	7.19259e-07	0.000130802	2.4702	34.9411	RARG,TNFRSF6B,IRS1,TGFB1I1,RTKN2,TNFRSF11B,BRCA2,CXCL3,ETS1,CXCL5,EFNB2,FGF7,SIX4,ADAMTS1,PDPN,HAS2,FYN,E2F7,NKX3-1,NTRK2,EGLN3,EDN1,TGFB2,TGFB1,IGFBP3,CLEC11A,FN1,VEGFC,EMP3,INHBA,AXIN2,EREG,FOSL1,ACER2,GREM1,TEC,SFRP2,BCL6,CEACAM6,IL1B,NOX4,SGK1			mitochondrial respiratory chain complex assembly (GO:0033108)	1.30212e-07	1.61184e-05	6.73901	106.841	NDUFA6,NDUFB5,NDUFA10,NDUFA1,UQCR10,ECSIT,CHCHD5,NDUFS7,SDHAF2,SCO2,NDUFS4,NDUFS3,NDUFS2,NDUFV3
regulation of macrophage cytokine production (GO:0010935)	1.11008e-06	0.000188417	49.2323	675.028	TGFB2,SEMA7A,TGFB1,WNT5A,IRAK3			mitochondrial electron transport, NADH to ubiquinone (GO:0006120)	1.5844e-07	1.83051e-05	11.034	172.769	NDUFA6,NDUFS7,NDUFB5,NDUFA4,NDUFA10,NDUFS4,NDUFA1,NDUFS3,NDUFS2,NDUFV3
positive regulation of cell differentiation (GO:0045597)	1.94907e-06	0.000305422	4.10025	53.9107	TGFB2,TGFB1,TGFB1I1,TACSTD2,TWIST1,AXIN2,BMP7,RUNX2,CYR61,LOXL2,CTGF,COL1A1,SFRP2,IL1B,PDPN,BOC,SNAI1,WDFY2			inner mitochondrial membrane organization (GO:0007007)	1.83264e-07	1.98498e-05	13.22	205.072	APOO,ATP5B,ATP5D,ATP5C1,ATP5J,ATP5G3,ATP5H,ATP5G2,ATP5O
negative regulation of cell migration (GO:0030336)	2.03935e-06	0.000305422	5.22099	68.41	CLIC4,CITED2,IGFBP3,SERPINE1,TACSTD2,ARAP3,ROBO1,COL3A1,DACH1,SFRP2,KRT16,DPYSL3,SRGAP2,PFN2			ATP synthesis coupled proton transport (GO:0015986)	2.1081e-07	2.14902e-05	16.6718	256.284	ATP5B,ATP5D,ATP5C1,ATP5J,ATP5G3,ATP5H,ATP5G2,ATP5O
positive regulation of cell motility (GO:2000147)	2.72465e-06	0.000385035	4.20144	53.8338	SEMA7A,EDN1,TGFB1,SEMA3C,SEMA3D,SEMA3A,TWIST1,CYR61,COL1A1,PLAU,CEACAM6,IL1B,SPOCK2,PDPN,MYADM,SNAI1,HAS2			purine ribonucleoside monophosphate biosynthetic process (GO:0009168)	3.85915e-07	3.7155e-05	11.8961	175.678	ATP5B,ATP5D,ATP5C1,ATP5J,CHCHD10,ATP5G3,ATP5H,ATP5G2,ATP5O
negative regulation of signal transduction (GO:0009968)	2.8734e-06	0.000385035	3.39263	43.29	EPHA4,NTRK2,IRS1,FBXW7,IGFBP3,TNFAIP3,IRAK3,PTPN12,ADAMTS12,KIF7,DKK1,DCN,EREG,DKK3,SOCS3,SFRP2,IL1B,APOD,SPRY1,EPHB2,NKX3-1,SNCA			mitochondrial electron transport, cytochrome c to oxygen (GO:0006123)	5.02141e-07	4.58005e-05	19.7627	286.645	COX8A,COX7B,NDUFA4,CYCS,COX5A,COX7C,COX10
circulatory system development (GO:0072359)	3.35068e-06	0.000420687	5.39553	68.018	TGFB2,RARG,TGFB1,CITED2,CACNA1C,CRIP1,GLI2,GJA1,COL3A1,FLRT3,RARB,STRA6,FBN1			cellular respiration (GO:0045333)	1.31209e-06	0.000113693	8.44681	114.403	CHCHD5,NDUFS7,NDUFS4,NDUFS3,CYCS,SDHC,UQCRC2,UQCR10,PPARGC1A,COX10
positive regulation of multicellular organismal process (GO:0051240)	3.46993e-06	0.000420687	3.92035	49.2842	TGFB2,TGFB1,SMURF2,TGFB1I1,NCOA3,SERPINE1,WNT5A,TWIST1,INHBA,AXIN2,EREG,LOXL2,COL1A1,FGF7,IL23A,IL1B,PDPN,SNAI1			fatty acid beta-oxidation (GO:0006635)	3.57426e-06	0.000284203	8.69957	109.108	HADHB,HADHA,ECHS1,AMACR,IVD,DECR2,ACADS,ACAT1,DECR1
regulated exocytosis (GO:0045055)	4.7165e-06	0.000545827	4.5036	55.2342	TGFB2,TGFB1,STXBP1,ITGB3,PCDH7,SERPINE1,FN1,F13A1,VEGFC,ISLR,RAB31,TIMP3,PHACTR2,CALM1,STEAP2			NADH dehydrogenase complex assembly (GO:0010257)	3.93587e-06	0.000284203	7.34921	91.4637	NDUFA6,NDUFS7,NDUFB5,NDUFA10,NDUFS4,NDUFS3,NDUFA1,NDUFS2,NDUFV3,ECSIT
positive regulation of phosphorylation (GO:0042327)	5.24031e-06	0.000556156	3.79537	46.1484	EPHA4,NTRK2,PFKFB4,TGFB1,LMO4,ITGB3,PELI2,PLAUR,FPR2,AXIN2,CYR61,EREG,MARCO,IL1B,WDFY2,EPHB2,PROM2,NKX3-1			mitochondrial respiratory chain complex I biogenesis (GO:0097031)	3.93587e-06	0.000284203	7.34921	91.4637	NDUFA6,NDUFS7,NDUFB5,NDUFA10,NDUFS4,NDUFS3,NDUFA1,NDUFS2,NDUFV3,ECSIT
negative regulation of epithelial cell proliferation (GO:0050680)	5.24264e-06	0.000556156	7.08601	86.1565	TGFB2,SFRP2,TGFB1,FBXW7,CAV1,BRCA2,RUNX3,ROBO1,NKX3-1,EREG			mitochondrial respiratory chain complex I assembly (GO:0032981)	3.93587e-06	0.000284203	7.34921	91.4637	NDUFA6,NDUFS7,NDUFB5,NDUFA10,NDUFS4,NDUFS3,NDUFA1,NDUFS2,NDUFV3,ECSIT
positive regulation of cardiocyte differentiation (GO:1905209)	6.55595e-06	0.000658663	28.1284	335.717	EFNB2,GREM1,TGFB2,TGFB1,SEMA3C			regulation of cholesterol metabolic process (GO:0090181)	6.6703e-06	0.000462385	9.59202	114.316	FDPS,SREBF1,ARV1,MVK,EPHX2,PMVK,NR1H4,ACACB
positive regulation of macromolecule metabolic process (GO:0010604)	6.72634e-06	0.000658663	3.30873	39.4053	NTRK2,TGFB1,CITED2,NCOA3,WNT5A,FN1,TWIST1,HMGA2,SERPINB9,INHBA,DKK1,ETS1,GREM1,CDH3,IL1B,PKP1,TLR6,EPHB2,VAMP3,NKX3-1,SNCA			establishment of protein localization to peroxisome (GO:0072663)	1.27237e-05	0.000848086	52.4113	590.782	PEX16,PEX19,ZFAND6,PEX6
regulation of blood coagulation (GO:0030193)	7.23279e-06	0.000682025	12.0239	142.326	THBD,EDN1,TEC,FAP,CAV1,SERPINE1,TFPI			purine ribonucleotide biosynthetic process (GO:0009152)	1.6851e-05	0.00108159	6.10204	67.0681	ATP5B,ATP5D,ATP5C1,ATP5J,CHCHD10,ATP5G3,ATP5H,ATP5G2,ATP5O,ACAT1
axon guidance (GO:0007411)	1.05031e-05	0.00095503	4.1865	47.9934	EPHA4,SEMA3C,BDNF,SEMA3A,WNT5A,L1CAM,GLI2,ROBO1,EFNB2,NELL2,CHN1,FYN,EPHB2,PLXNA4,PDLIM7			peroxisomal transport (GO:0043574)	2.49439e-05	0.00154385	39.3065	416.604	PEX16,PEX19,ZFAND6,PEX6
positive regulation of cell death (GO:0010942)	1.0991e-05	0.000964931	7.42821	84.8185	EFNB2,ACER2,RARG,WNT5A,FYN,AXIN2,DKK1,NKX3-1,SNCA			fatty acid oxidation (GO:0019395)	3.07735e-05	0.00183898	7.5331	78.2603	HADHB,PECR,HADHA,ECHS1,ACADS,PPARGC1A,ACAT1,DECR1
endodermal cell differentiation (GO:0035987)	1.14516e-05	0.000971862	11.0609	125.843	COL11A1,MMP2,COL12A1,FN1,HMGA2,COL8A1,INHBA			oxidative phosphorylation (GO:0006119)	0.000110759	0.00639817	22.4574	204.545	ATP5D,CHCHD10,ATP5C1,UQCRC2
positive regulation of cell migration (GO:0030335)	1.21218e-05	0.000995553	3.54993	40.1869	EDN1,SEMA7A,TGFB2,TGFB1,SMURF2,SEMA3C,SEMA3D,SEMA3A,FN1,CYR61,COL1A1,CEACAM6,PLAU,IL1B,PDPN,SNAI1,MYADM,HAS2			organic hydroxy compound biosynthetic process (GO:1901617)	0.000202539	0.0113226	6.57809	55.9439	HSD3B7,AMACR,OSBP,PMVK,PNPO,BAAT,CACNA1H
negative regulation of cellular process (GO:0048523)	1.36731e-05	0.00107969	2.49635	27.9593	RARG,TGFB1I1,DCUN1D3,FHL1,ETS1,WISP1,CYR61,CTGF,GJA1,ADAMTS1,SERTAD2,PDPN,DACT2,PLXNA4,E2F7,NKX3-1,TGFB2,TGFB1,IGFBP3,CAV1,EMP3,INHBA,AXIN2,RUNX3,BMP7,EREG,SFRP2,BCL6,IL1B,NOX4,VAMP3			energy coupled proton transport, down electrochemical gradient (GO:0015985)	0.000230606	0.0124888	17.4651	146.266	ATP5D,ATP5G3,ATP5H,ATP5G2
platelet degranulation (GO:0002576)	1.39945e-05	0.00107969	4.6628	52.1154	TGFB2,TGFB1,STXBP1,ITGB3,PCDH7,SERPINE1,FN1,F13A1,VEGFC,ISLR,TIMP3,PHACTR2,CALM1			acetyl-CoA metabolic process (GO:0006084)	0.00031649	0.0166205	15.7177	126.657	MVK,PMVK,ACACB,ACAT1
gland development (GO:0048732)	1.6851e-05	0.00126185	6.10204	67.0681	RARG,WNT10A,CITED2,CAV1,ARID5B,RARB,GLI2,NKX3-1,DKK3,STRA6			protein targeting to peroxisome (GO:0006625)	0.000423084	0.0215648	14.2881	110.989	PEX16,PEX19,ZFAND6,PEX6
skeletal system development (GO:0001501)	1.83878e-05	0.00133758	4.22671	46.0873	GDF11,POSTN,TGFB2,COL12A1,WNT5A,TNFRSF11B,BMP7,GLI2,COL1A1,VCAN,COL1A2,CDH11,CD44,FBN1			aerobic respiration (GO:0009060)	0.000584481	0.0289401	8.5538	63.6812	CHCHD5,NDUFS7,SDHC,UQCR10,UQCRC2
regulation of inflammatory response (GO:0050727)	1.89974e-05	0.00134354	3.96306	43.0833	SEMA7A,ANXA1,SERPINE1,WNT5A,TNFAIP3,ADAMTS12,PTGS2,ETS1,BCL6,IL23A,NLRP1,CCL18,S100A9,S100A8,SNCA			serine family amino acid metabolic process (GO:0009069)	0.000708972	0.0341291	12.0887	87.6636	BAAT,THNSL2,SEPHS2,PSPH
neuron projection development (GO:0031175)	2.0402e-05	0.00140388	3.93679	42.5168	EPHA4,CNTNAP1,BDNF,NCOA3,RHOH,L1CAM,BMP7,FLRT3,DLG4,CDH11,EPHB2,SRGAP2,SGK1,NBL1,LRP12			regulation of steroid biosynthetic process (GO:0050810)	0.000746815	0.0349792	6.22054	44.786	FDPS,SREBF1,MVK,PMVK,NR1H4,ACACB
heart development (GO:0007507)	2.31427e-05	0.00152072	4.13214	44.1058	TGFB2,RARG,TGFB1,CITED2,CACNA1C,BMP7,CRIP1,GLI2,GJA1,COL3A1,FLRT3,RARB,STRA6,FBN1			mitochondrial gene expression (GO:0140053)	0.00084377	0.0384803	6.06073	42.8956	MRPL2,MRPS16,MRPS24,MRPS11,MRPS18B,MRPS21
generation of neurons (GO:0048699)	2.32946e-05	0.00152072	4.42231	47.1741	NTRK2,TGFB2,WNT10A,SEMA3A,WNT5A,NAV1,RUNX3,RUNX2,RUNX1,SIX4,NRCAM,DISC1,LRP12			aspartate family amino acid catabolic process (GO:0009068)	0.00110975	0.0493126	10.4758	71.2734	GOT1,OGDH,SDSL,CRYM
endoderm formation (GO:0001706)	2.60482e-05	0.00164128	9.53326	100.629	COL11A1,MMP2,COL12A1,FN1,HMGA2,COL8A1,INHBA			fatty acid catabolic process (GO:0009062)	0.00116486	0.0504676	4.75953	32.1514	HADHB,PECR,HADHA,ECHS1,ACADS,ACAT1,DECR1
cytokine-mediated signaling pathway (GO:0019221)	2.64307e-05	0.00164128	2.30224	24.2679	TNFRSF6B,IRS1,PELI2,F13A1,TWIST1,TNFRSF11B,CSF2RB,PTGS2,IL2RG,CXCL3,CXCL5,CNN2,SOCS3,FLRT3,PIM1,FYN,CCL18,TRIM22,ANXA1,TGFB1,VCAM1,MMP2,FN1,IRAK3,YWHAZ,DCN,EREG,COL1A2,TEC,BCL6,IL23A,IRF4,IL1B,CD44			transmembrane transport (GO:0055085)	0.00142489	0.0602277	2.22789	14.6008	GABRB3,MRS2,SLC22A5,PEX19,KCNJ11,ATP13A1,ABCC6,NIPA1,CLCNKA,ABCB8,ATP1B1,RNF5,PSMB8,PSMB4,CLCN5,PSMD4,SCNN1D,SGK2,SLC28A1,SLC17A3
negative regulation of cell motility (GO:2000146)	3.06006e-05	0.00185498	5.07809	52.7842	CLIC4,DACH1,SFRP2,CITED2,KRT16,SERPINE1,DPYSL3,TACSTD2,ARAP3,SRGAP2,ROBO1			regulation of alcohol biosynthetic process (GO:1902930)	0.00146306	0.0603686	6.78196	44.2674	FDPS,SREBF1,MVK,PMVK,ACACB
epithelial to mesenchymal transition (GO:0001837)	3.14396e-05	0.00186152	9.21501	95.5361	TGFB2,TGFB1,WNT5A,SNAI1,HMGA2,BMP7,LOXL2			creatine metabolic process (GO:0006600)	0.00163478	0.0658854	16.8091	107.852	CKMT2,GHR,SLC6A8
negative chemotaxis (GO:0050919)	3.56329e-05	0.00206185	11.83	121.165	SEMA7A,SEMA3C,SEMA3D,SEMA3A,ITGB3,ROBO1			secondary alcohol biosynthetic process (GO:1902653)	0.00190268	0.0749398	6.34376	39.7404	FDPS,ARV1,MVK,PMVK,ACAT1
positive regulation of neuron death (GO:1901216)	3.77156e-05	0.00213386	8.91729	90.8265	EFNB2,TGFB2,WNT5A,FYN,TLR6,DKK1,SNCA			branched-chain amino acid metabolic process (GO:0009081)	0.00197375	0.0760113	8.72849	54.3595	GHR,IVD,MCCC1,ACAT1
plasma membrane bounded cell projection morphogenesis (GO:0120039)	4.12888e-05	0.00228524	7.18995	72.5819	CNTNAP1,BDNF,NCOA3,RHOH,SGK1,SRGAP2,NBL1,BMP7			L-phenylalanine metabolic process (GO:0006558)	0.00220629	0.0796562	14.7072	89.956	QDPR,PCBD1,FAH
positive regulation of protein modification process (GO:0031401)	6.26117e-05	0.00327215	3.74118	36.2093	NTRK2,TGFB1,ITGB3,PELI2,PLAUR,FPR2,AXIN2,CYR61,MARCO,IL1B,WDFY2,CALM1,PROM2,NKX3-1			L-phenylalanine catabolic process (GO:0006559)	0.00220629	0.0796562	14.7072	89.956	QDPR,PCBD1,FAH
odontogenesis (GO:0042476)	6.29754e-05	0.00327215	8.12922	78.6321	COL1A1,WNT10A,TGFB2,COL1A2,AXIN2,INHBA,GLI2			erythrose 4-phosphate/phosphoenolpyruvate family amino acid catabolic process (GO:1902222)	0.00220629	0.0796562	14.7072	89.956	QDPR,PCBD1,FAH
mesenchymal cell differentiation (GO:0048762)	6.29754e-05	0.00327215	8.12922	78.6321	TGFB2,TGFB1,WNT5A,SNAI1,HMGA2,BMP7,LOXL2			peroxisome organization (GO:0007031)	0.00234258	0.0828508	8.26868	50.0793	PEX16,PEX19,PEX6,MFF
semaphorin-plexin signaling pathway (GO:0071526)	6.89872e-05	0.00347798	10.2853	98.5499	NELL2,SEMA7A,SEMA3C,SEMA3D,SEMA3A,PLXNA4			sterol biosynthetic process (GO:0016126)	0.00306034	0.103992	5.6176	32.5216	FDPS,ARV1,MVK,PMVK,ACAT1
negative regulation of multicellular organismal process (GO:0051241)	7.12895e-05	0.00347798	4.21885	40.2847	GREM1,TWSG1,SFRP2,FBXW7,IL1B,TACSTD2,BRCA2,DKK1,LOXL2,PFN2,ROBO1,NKX3-1			regulation of cholesterol biosynthetic process (GO:0045540)	0.00306034	0.103992	5.6176	32.5216	FDPS,SREBF1,MVK,PMVK,ACACB
positive regulation of cardiac muscle cell differentiation (GO:2000727)	7.19025e-05	0.00347798	26.2016	249.969	EFNB2,GREM1,EDN1,TGFB1			gluconeogenesis (GO:0006094)	0.00341501	0.113811	5.46128	31.0177	GOT1,MDH1,SLC25A10,SLC37A4,PPARGC1A
positive regulation of cell proliferation (GO:0008284)	7.24009e-05	0.00347798	2.51959	24.02	IRS1,RTKN2,CYR61,CXCL5,EFNB2,FGF7,PIM1,HAS2,NKX3-1,NTRK2,EDN1,TGFB2,TGFB1,CLEC11A,WNT5A,FN1,VEGFC,HMGA2,EREG,FOSL1,ACER2,GREM1,SFRP2,CEACAM6,IL1B			sterol metabolic process (GO:0016125)	0.00348065	0.113811	4.45657	25.2266	ARV1,MVK,CYP21A2,PMVK,NR0B2,CLN6
regulation of response to external stimulus (GO:0032101)	7.62013e-05	0.00359275	4.54678	43.1132	EFNB2,SEMA7A,ANXA1,BCL6,CAV1,WNT5A,TNFAIP3,NLRP1,ADAMTS12,CALM1,PTGS2			steroid biosynthetic process (GO:0006694)	0.00359916	0.115368	3.8313	21.559	HSD3B7,DHRS11,AMACR,CYP21A2,OSBP,PMVK,BAAT
positive regulation of response to external stimulus (GO:0032103)	8.3284e-05	0.00377102	4.95408	46.5349	THBD,TGFB1,IL23A,SERPINE1,WNT5A,CCL18,ETS1,S100A9,S100A8,SNCA			phosphate ion transport (GO:0006817)	0.00368449	0.115368	11.7646	65.9243	SLC25A10,SLC37A4,SLC17A3
positive regulation of inflammatory response (GO:0050729)	8.32899e-05	0.00377102	5.56657	52.2878	IL23A,SERPINE1,WNT5A,TLR6,CCL18,ETS1,S100A9,S100A8,SNCA			bile acid biosynthetic process (GO:0006699)	0.003728	0.115368	7.14003	39.9262	HSD3B7,AMACR,OSBP,BAAT
regulation of cell adhesion mediated by integrin (GO:0033628)	8.44259e-05	0.00377102	9.85628	92.4483	ACER2,TGFB2,SFRP2,PLAU,NCOA3,SERPINE1			protein catabolic process (GO:0030163)	0.00413787	0.125806	3.72737	20.4542	CLN3,PSMB4,PRSS16,USE1,RNF5,CLN6,PSMB8
eye development (GO:0001654)	8.64553e-05	0.00379509	7.67681	71.8233	TGFB2,EFEMP1,COL5A1,COL5A2,CACNA1C,STRA6,FBN1			peptide biosynthetic process (GO:0043043)	0.00445606	0.133144	2.66861	14.4465	MRPS16,MRPS24,MRPS14,MRPS11,MRPS18B,MRPL27,EIF4EBP2,MRPS21,MRPL24,MRPL35,MRPL43
positive regulation of defense response (GO:0031349)	9.27547e-05	0.0040026	5.48065	50.8909	IL23A,SERPINE1,WNT5A,CCL18,ETS1,S100A9,S100A8,EREG,SNCA			mitochondrial electron transport, ubiquinol to cytochrome c (GO:0006122)	0.00460303	0.134468	10.6945	57.5477	CYCS,UQCR10,UQCRC2
regulation of pathway-restricted SMAD protein phosphorylation (GO:0060393)	0.000104414	0.00433834	6.20086	56.8442	GREM1,GDF11,TWSG1,TGFB2,TGFB1,INHBA,DKK1,BMP7			hexose biosynthetic process (GO:0019319)	0.00465556	0.134468	5.0404	27.0654	GOT1,MDH1,SLC25A10,SLC37A4,PPARGC1A
cell morphogenesis (GO:0000902)	0.000104414	0.00433834	6.20086	56.8442	GREM1,TGFB2,CDH3,NCOA3,CDH11,PDPN,RHOH,NOX4			protein maturation (GO:0051604)	0.00473549	0.134535	3.62891	19.4244	APH1A,CLN3,GLRX3,TYSND1,UQCRC2,TSPAN33,ISCU
positive regulation of interleukin-2 production (GO:0032743)	0.000108738	0.00433834	13.1212	119.752	ANXA1,IRF4,PDE4D,IL1B,RUNX1			inorganic anion transmembrane transport (GO:0098661)	0.0052182	0.143542	4.07134	21.3973	GABRB3,CLCN5,CLCNKA,SLC25A10,SLC37A4,SLC12A8
wound healing, spreading of cells (GO:0044319)	0.000108738	0.00433834	13.1212	119.752	MMP12,COL5A1,PDPN,CYR61,CD44			glucose metabolic process (GO:0006006)	0.0052182	0.143542	4.07134	21.3973	KCNJ11,GOT1,MDH1,SLC25A10,SLC37A4,PPARGC1A
embryonic eye morphogenesis (GO:0048048)	0.000110759	0.00433834	22.4574	204.545	RARG,EFEMP1,MFAP2,FBN1			monocarboxylic acid metabolic process (GO:0032787)	0.00573834	0.154466	3.15447	16.2789	GHR,AS3MT,PDHA1,AMACR,MCCC1,ALKBH7,BAAT,ACACB
regulation of cardiac muscle cell differentiation (GO:2000725)	0.000110759	0.00433834	22.4574	204.545	EFNB2,GREM1,TGFB1,DKK1			translation (GO:0006412)	0.0057936	0.154466	2.35017	12.1057	MRPS16,MRPS24,MRPS14,MRPS11,MRPS18B,MRPL27,MRPS21,MRPL24,MRPL35,MRPL43,MRPL2,SARS2,EIF4EBP2
negative regulation of receptor activity (GO:2000272)	0.000123504	0.00476426	9.09717	81.8676	GPRC5A,CAV1,FKBP1B,CBLB,EPHB2,CALM1			bile acid metabolic process (GO:0008206)	0.00631751	0.165882	6.04032	30.5908	HSD3B7,AMACR,OSBP,BAAT
negative regulation of cell proliferation (GO:0008285)	0.000131219	0.00498633	2.58591	23.1145	RARG,TGFB2,TGFB1,TGFB1I1,IGFBP3,WNT5A,TNFAIP3,EMP3,INHBA,AXIN2,RUNX3,ETS1,EREG,GREM1,SFRP2,ADAMTS1,IL1B,PDPN,NOX4,APOD,E2F7,NKX3-1			regulation of steroid metabolic process (GO:0019218)	0.0068238	0.176502	9.04829	45.1269	ARV1,EPHX2,NR1H4
regulation of axon extension (GO:0030516)	0.000175702	0.00654504	8.4465	73.0345	EPHA4,SEMA7A,SEMA3A,NRCAM,L1CAM,PLXNA4			cholesterol metabolic process (GO:0008203)	0.00700966	0.178643	3.80789	18.8889	FDPS,ARV1,MVK,PMVK,NR0B2,CLN6
negative regulation of mitotic cell cycle (GO:0045930)	0.000177379	0.00654504	6.73888	58.2052	TGFB1,FAP,BCL6,HECA,BMP7,CDC14A,NKX3-1			2-oxoglutarate metabolic process (GO:0006103)	0.00813412	0.199578	8.40155	40.4256	GHR,GOT1,OGDH
regulation of apoptotic process (GO:0042981)	0.000181121	0.00658762	1.98197	17.0773	RARG,TNFRSF6B,BCL2A1,CITED2,DCUN1D3,ITSN1,TNFRSF11B,NDRG1,SIX4,PDPN,PIM1,FYN,EPHB2,SNCA,PLK3,NTRK2,EPHA4,GDF11,DFFA,EGLN3,TGFB2,ANXA1,TGFB1,IGFBP3,WNT5A,PLAUR,HMGA2,SERPINB9,INHBA,DKK1,BMP7,YWHAZ,GREM1,SFRP2,BCL6,CEACAM5,SGK1,CD44			mineralocorticoid biosynthetic process (GO:0006705)	0.00875241	0.199578	19.5743	92.7514	CYP21A2,CACNA1H
positive regulation of transmembrane receptor protein serine/threonine kinase signaling pathway (GO:0090100)	0.000206211	0.00739454	4.87802	41.3979	GDF11,TWSG1,TGFB2,TGFB1,CITED2,TGFB1I1,INHBA,BMP7,CYR61			cardiolipin acyl-chain remodeling (GO:0035965)	0.00875241	0.199578	19.5743	92.7514	HADHB,HADHA
regulation of axon extension involved in axon guidance (GO:0048841)	0.000221822	0.00773643	10.9327	91.9834	SEMA7A,SEMA3C,SEMA3D,SEMA3A,PLXNA4			regulation of protein targeting (GO:1903533)	0.00875241	0.199578	19.5743	92.7514	SREBF1,HAX1
negative regulation of axon extension (GO:0030517)	0.000221822	0.00773643	10.9327	91.9834	EPHA4,SEMA7A,SEMA3C,SEMA3D,SEMA3A			peroxisomal membrane transport (GO:0015919)	0.00875241	0.199578	19.5743	92.7514	PEX16,PEX19
wound healing (GO:0042060)	0.000230501	0.00782831	6.42478	53.8092	MMP12,TGFB2,COL3A1,ITGB3,WNT5A,PRCP,EREG			citrate metabolic process (GO:0006101)	0.00875241	0.199578	19.5743	92.7514	GHR,ACO2
negative regulation of hemostasis (GO:1900047)	0.000230606	0.00782831	17.4651	146.266	THBD,EDN1,SERPINE1,TFPI			acetyl-CoA biosynthetic process (GO:0006085)	0.00875241	0.199578	19.5743	92.7514	PDHA1,ACAT1
neuron projection morphogenesis (GO:0048812)	0.000238138	0.00797763	3.44353	28.7282	CNTNAP1,BDNF,LUM,NCOA3,RHOH,BMP7,FLRT3,DLG4,NRCAM,EPHB2,SRGAP2,SGK1,NBL1			amine metabolic process (GO:0009308)	0.00875241	0.199578	19.5743	92.7514	SULT1A1,SULT1A2
negative regulation of blood coagulation (GO:0030195)	0.000243932	0.0080656	7.88259	65.5723	THBD,EDN1,PLAU,SERPINE1,PLAUR,TFPI			lipid biosynthetic process (GO:0008610)	0.00920869	0.207255	3.57637	16.7646	SREBF1,DHRS11,MVK,CYP21A2,PDSS1,AGPAT3
neutrophil mediated immunity (GO:0002446)	0.000255941	0.00835418	2.26537	18.7358	PRCP,SLC2A3,FPR2,CXCL5,CNN2,HK3,FCGR3B,PLAU,PRSS3,CR1,MME,CMTM6,PLAUR,LYZ,TMEM173,OLFM4,LILRB3,RAB31,CRISPLD2,CEACAM6,QPCT,PKP1,ACPP,S100A9,S100A8,CD44			release of cytochrome c from mitochondria (GO:0001836)	0.00958222	0.210202	7.84105	36.444	BAK1,MFF,CLU
positive regulation of receptor activity (GO:2000273)	0.00028506	0.00896003	7.62792	62.2653	GREM1,FBXW7,NCOA3,EPHB2,CALM1,EREG			regulation of mitochondrial membrane permeability (GO:0046902)	0.00958222	0.210202	7.84105	36.444	PPIF,BAK1,ALKBH7
positive regulation of axonogenesis (GO:0050772)	0.00028506	0.00896003	7.62792	62.2653	NTRK2,SEMA7A,BDNF,L1CAM,PLXNA4,ROBO1			apoptotic mitochondrial changes (GO:0008637)	0.00988591	0.21151	5.23387	24.1629	PPIF,BAK1,MFF,CLU
response to steroid hormone (GO:0048545)	0.00028506	0.00896003	7.62792	62.2653	TGFB2,TGFB1,CATSPERB,CAV1,TFPI,NKX3-1			macromolecule catabolic process (GO:0009057)	0.00988591	0.21151	5.23387	24.1629	CLN3,PRSS16,USE1,CLN6
positive regulation of cardiac muscle tissue development (GO:0055025)	0.000293634	0.00911697	39.2294	319.059	EFNB2,GREM1,TGFB1			cholesterol biosynthetic process (GO:0006695)	0.0109457	0.216333	5.06478	22.8665	FDPS,ARV1,MVK,PMVK
embryonic organ development (GO:0048568)	0.000333509	0.0102303	6.00485	48.0739	RARG,TGFB2,KITLG,TGFB1,RARB,GLI2,STRA6			actin filament bundle organization (GO:0061572)	0.0109457	0.216333	5.06478	22.8665	BAIAP2L2,ESPNL,USH1C,SHROOM1
negative regulation of cell differentiation (GO:0045596)	0.000398134	0.0120672	3.45011	27.0099	GREM1,EFEMP1,SFRP2,TGFB1,COL5A1,CAV1,ITGB3,WNT5A,COL5A2,TWIST1,AXIN2,ADAMTS12			antigen processing and presentation of exogenous peptide antigen via MHC class I, TAP-dependent (GO:0002479)	0.011153	0.216333	3.42035	15.3781	PSMB4,ITGB5,PSMD4,HLA-C,HLA-A,PSMB8
response to ketone (GO:1901654)	0.000407637	0.0121472	9.36941	73.1295	TGFB2,TGFB1,CATSPERB,CAV1,NKX3-1			drug transport (GO:0015893)	0.0111708	0.216333	7.3506	33.0369	SLC22A5,PDZK1,SLC17A3
negative regulation of coagulation (GO:0050819)	0.000423084	0.0121472	14.2881	110.989	THBD,EDN1,SERPINE1,TFPI			positive regulation of multicellular organism growth (GO:0040018)	0.0120517	0.216333	15.6586	69.1885	GHR,PPIB
negative regulation of axon extension involved in axon guidance (GO:0048843)	0.000423084	0.0121472	14.2881	110.989	SEMA7A,SEMA3C,SEMA3D,SEMA3A			phosphate ion transmembrane transport (GO:0035435)	0.0120517	0.216333	15.6586	69.1885	SLC25A10,SLC37A4
Rho protein signal transduction (GO:0007266)	0.000424626	0.0121472	4.93801	38.3402	COL1A2,CDC42EP5,NCOA3,CDC42EP3,PDPN,CDC42EP2,RHOH,RND3			oxaloacetate metabolic process (GO:0006107)	0.0120517	0.216333	15.6586	69.1885	GHR,MDH1
regulation of epithelial cell proliferation (GO:0050678)	0.000424626	0.0121472	4.93801	38.3402	FGF7,TGFB2,SFRP2,TGFB1,SIX4,RUNX3,NKX3-1,EREG			carnitine transport (GO:0015879)	0.0120517	0.216333	15.6586	69.1885	SLC22A5,PDZK1
neuron migration (GO:0001764)	0.000441783	0.0124976	6.9538	53.7159	NTRK2,SEMA3A,NRCAM,NAV1,DISC1,LRP12			amino-acid betaine transport (GO:0015838)	0.0120517	0.216333	15.6586	69.1885	SLC22A5,PDZK1
neutrophil degranulation (GO:0043312)	0.000467262	0.0130731	2.20798	16.9321	PRCP,SLC2A3,FPR2,CNN2,HK3,FCGR3B,PLAU,PRSS3,CR1,MME,CMTM6,PLAUR,LYZ,TMEM173,OLFM4,LILRB3,RAB31,CRISPLD2,CEACAM6,QPCT,PKP1,ACPP,S100A9,S100A8,CD44			lysosomal lumen acidification (GO:0007042)	0.0120517	0.216333	15.6586	69.1885	CLN3,CLN6
regulation of monocyte chemotactic protein-1 production (GO:0071637)	0.000504318	0.0136595	29.4205	223.37	IL1B,TWIST1,APOD			cellular lipid biosynthetic process (GO:0097384)	0.0120517	0.216333	15.6586	69.1885	DHRS7B,ACAT1
regulation of toll-like receptor 3 signaling pathway (GO:0034139)	0.000504318	0.0136595	29.4205	223.37	CAV1,WDFY1,TNFAIP3			ethanol catabolic process (GO:0006068)	0.0120517	0.216333	15.6586	69.1885	SULT1A1,SULT1A2
sensory organ morphogenesis (GO:0090596)	0.000504318	0.0136595	29.4205	223.37	COL5A1,COL5A2,STRA6			ethanol metabolic process (GO:0006067)	0.0120517	0.216333	15.6586	69.1885	SULT1A1,SULT1A2
regulation of ERK1 and ERK2 cascade (GO:0070372)	0.000515486	0.013815	2.75754	20.8757	EPHA4,NTRK2,SEMA7A,TGFB1,FBXW7,FN1,FPR2,CYR61,CTGF,MARCO,IL1B,TIMP3,SPRY1,EPHB2,CCL18,CD44			protein maturation by iron-sulfur cluster transfer (GO:0097428)	0.0120517	0.216333	15.6586	69.1885	GLRX3,ISCU
neutrophil activation involved in immune response (GO:0002283)	0.000527414	0.0138543	2.18823	16.5157	PRCP,SLC2A3,FPR2,CNN2,HK3,FCGR3B,PLAU,PRSS3,CR1,MME,CMTM6,PLAUR,LYZ,TMEM173,OLFM4,LILRB3,RAB31,CRISPLD2,CEACAM6,QPCT,PKP1,ACPP,S100A9,S100A8,CD44			leucine metabolic process (GO:0006551)	0.0120517	0.216333	15.6586	69.1885	IVD,MCCC1
regulation of angiogenesis (GO:0045765)	0.000527833	0.0138543	3.14729	23.7518	TGFB2,SERPINE1,WNT5A,TWIST1,HMGA2,TNFAIP3,VEGFC,THBS2,ETS1,DCN,RUNX1,SFRP2,IL1B			steroid metabolic process (GO:0008202)	0.0121087	0.216333	2.99533	13.2209	SULT1A1,ARV1,AMACR,DHRS11,MVK,CYP21A2,BAAT
extracellular matrix assembly (GO:0085029)	0.00055302	0.0142773	13.0968	98.2273	TGFB1,LOX,HAS2,FBLN5			organonitrogen compound catabolic process (GO:1901565)	0.0128403	0.223594	3.85205	16.7763	CLN3,ANPEP,PRSS16,USE1,CLN6
negative regulation of protein phosphorylation (GO:0001933)	0.000556762	0.0142773	3.12806	23.4397	TGFB1,IGFBP3,CAV1,PDE4D,TWIST1,DKK1,DCN,GREM1,SFRP2,FLRT3,MYADM,EPHB2,CALM1			hydrogen peroxide metabolic process (GO:0042743)	0.0129021	0.223594	6.91786	30.0952	PRDX3,MAOB,PRDX6
regulation of defense response (GO:0031347)	0.000560774	0.0142773	4.71618	35.3062	SEMA7A,ANXA1,BCL6,WNT5A,TNFAIP3,NLRP1,ADAMTS12,PTGS2			aromatic amino acid family catabolic process (GO:0009074)	0.0129021	0.223594	6.91786	30.0952	QDPR,PCBD1,FAH
chondrocyte differentiation (GO:0002062)	0.000584481	0.0147335	8.5538	63.6812	TGFB1,HMGA2,RUNX3,RUNX2,RUNX1			actin filament bundle assembly (GO:0051017)	0.0132786	0.227172	4.75733	20.5593	BAIAP2L2,ESPNL,USH1C,SHROOM1
hemopoiesis (GO:0030097)	0.000613288	0.0151832	4.64658	34.3693	TGFB2,KITLG,TGFB1,RTKN2,INHBA,RUNX3,RUNX2,RUNX1			antigen processing and presentation of exogenous peptide antigen via MHC class I (GO:0042590)	0.0133708	0.227172	3.27733	14.1406	PSMB4,ITGB5,PSMD4,HLA-C,HLA-A,PSMB8
regulation of MAPK cascade (GO:0043408)	0.000614244	0.0151832	2.9433	21.7661	EPHA4,GDF11,NTRK2,TGFB2,TGFB1,CAV1,PELI2,FN1,VRK2,INHBA,BMP7,CYR61,IL1B,EPHB2			branched-chain amino acid catabolic process (GO:0009083)	0.014778	0.248643	6.5332	27.5349	IVD,MCCC1,ACAT1
negative regulation of cell growth (GO:0030308)	0.000623554	0.0152651	3.76968	27.8205	EPHA4,GJA1,TGFB2,SFRP2,TGFB1,BCL6,SERTAD2,DCUN1D3,FHL1,INHBA			regulation of establishment of protein localization to mitochondrion (GO:1903747)	0.0158049	0.250588	13.0482	54.1165	SREBF1,HAX1
positive regulation of peptidyl-tyrosine phosphorylation (GO:0050731)	0.000667466	0.0161845	3.73392	27.3025	GREM1,EPHA4,SOCS3,FGF7,TGFB1,TEC,IL23A,DLG4,ITGB3,CD44			regulation of microvillus organization (GO:0032530)	0.0158049	0.250588	13.0482	54.1165	USH1C,PLD1
negative regulation of axon guidance (GO:1902668)	0.000708972	0.0167321	12.0887	87.6636	SEMA7A,SEMA3C,SEMA3D,SEMA3A			isoprenoid metabolic process (GO:0006720)	0.0158049	0.250588	13.0482	54.1165	MVK,PDSS1
positive regulation of striated muscle cell differentiation (GO:0051155)	0.000708972	0.0167321	12.0887	87.6636	EFNB2,GREM1,EDN1,TGFB1			isoprenoid biosynthetic process (GO:0008299)	0.0158049	0.250588	13.0482	54.1165	MVK,PDSS1
positive regulation of signal transduction (GO:0009967)	0.000709768	0.0167321	2.89686	21.0039	TGFB2,CITED2,IRS1,BDNF,ITGB3,KIF7,ROBO1,CDH3,DLG4,IL1B,TSPAN5,RSPO3,DISC1,NKX3-1			amyloid precursor protein catabolic process (GO:0042987)	0.0158049	0.250588	13.0482	54.1165	APH1A,CLN3
sprouting angiogenesis (GO:0002040)	0.000746815	0.0174181	6.22054	44.786	EFNB2,GREM1,RSPO3,E2F7,LOXL2,ROBO1			aldehyde biosynthetic process (GO:0046184)	0.0158049	0.250588	13.0482	54.1165	PNPO,CACNA1H
cellular response to growth factor stimulus (GO:0071363)	0.000752549	0.0174181	3.40446	24.485	NTRK2,WNT10A,TGFB1,ANXA1,WNT5A,HAS2,PTPN12,ADAMTS12,BMP7,RUNX2,CD44			alpha-amino acid catabolic process (GO:1901606)	0.0159058	0.250588	4.48502	18.5728	IVD,MCCC1,THNSL2,ACAT1
negative regulation of exocytosis (GO:0045920)	0.000791945	0.0179969	23.5352	168.065	ANXA1,STXBP6,SNCA			regulation of cellular ketone metabolic process (GO:0010565)	0.0180823	0.279791	3.50722	14.0738	PSMB4,PSMD4,NR1H4,PDK2,PSMB8
activation of cysteine-type endopeptidase activity involved in apoptotic process (GO:0006919)	0.000795071	0.0179969	4.44956	31.7569	ACER2,EGLN3,NLRP1,S100A9,S100A8,ROBO1,NKX3-1,SNCA			protein targeting to membrane (GO:0006612)	0.0180823	0.279791	3.50722	14.0738	RTP4,PEX16,PEX19,SSR2,ZDHHC23
response to lipid (GO:0033993)	0.000798764	0.0179969	3.3779	24.0927	ACER2,RARG,TNFRSF6B,TGFB1,RARB,TNFRSF11B,IRAK3,CXCL3,CXCL5,NKX3-1,SNCA			cellular amino acid catabolic process (GO:0009063)	0.0189683	0.290903	5.87928	23.3112	IVD,MCCC1,ACAT1
glycosaminoglycan biosynthetic process (GO:0006024)	0.000838709	0.0187312	3.95316	28.0028	CHST6,VCAN,CHPF2,LUM,IL1B,UST,HAS2,B3GALT6,DCN			positive regulation of triglyceride biosynthetic process (GO:0010867)	0.0199875	0.291078	11.1836	43.7575	SREBF1,NR1H2
positive regulation of nucleic acid-templated transcription (GO:1903508)	0.000915318	0.0202643	2.09897	14.6849	KDM3A,CITED2,TGFB1I1,AHR,BRCA2,ETS1,ARNTL2,GLI2,SIX4,NKX3-1,EGR2,TGFB1,NCOA3,WNT5A,HMGA2,INHBA,RUNX3,BMP7,RUNX2,RUNX1,COL1A1,IRF4,IL1B,SNAI1,TCF4			ATP synthesis coupled electron transport (GO:0042773)	0.0199875	0.291078	11.1836	43.7575	NDUFS2,NDUFV3
epidermis development (GO:0008544)	0.000938636	0.0205005	4.32721	30.1653	FGF7,WNT10A,KRT17,KRT16,EMP1,KRT5,EVPL,CTGF			peroxisome fission (GO:0016559)	0.0199875	0.291078	11.1836	43.7575	PEX19,MFF
liver development (GO:0001889)	0.000950073	0.0205005	7.56566	52.6492	RARG,CITED2,ARID5B,RARB,E2F7			ether lipid metabolic process (GO:0046485)	0.0199875	0.291078	11.1836	43.7575	TMEM86B,DHRS7B
cartilage development (GO:0051216)	0.000950143	0.0205005	5.90891	41.1195	TGFB1,HMGA2,RUNX3,RUNX2,CD44,RUNX1			antigen processing and presentation of exogenous peptide antigen via MHC class I, TAP-independent (GO:0002480)	0.0199875	0.291078	11.1836	43.7575	HLA-C,HLA-A
transmembrane receptor protein serine/threonine kinase signaling pathway (GO:0007178)	0.00100783	0.0215624	3.27563	22.6017	TWSG1,TGFB2,COL3A1,TGFB1,COL1A2,SMURF2,TGFB1I1,INHBA,BMP7,FSTL1,RUNX2			serine family amino acid catabolic process (GO:0009071)	0.0199875	0.291078	11.1836	43.7575	SDSL,THNSL2
positive regulation of gene expression (GO:0010628)	0.00103936	0.0220518	1.8575	12.7594	KDM3A,CITED2,TGFB1I1,TWIST1,AHR,BRCA2,ETS1,ARNTL2,GLI2,CDH3,SIX4,EPHB2,NKX3-1,NTRK2,EGR2,TGFB1,NCOA3,WNT5A,FN1,HMGA2,SERPINB9,INHBA,DKK1,RUNX3,BMP7,RUNX2,RUNX1,COL1A1,IRF4,IL1B,SNAI1,PKP1,TCF4,TLR6			muscle contraction (GO:0006936)	0.0219407	0.316284	2.44167	9.32575	CKMT2,MYL5,SLC6A8,ITGB5,TNNT2,TNNI1,CACNA1H,MYOM2
peptide cross-linking (GO:0018149)	0.00106653	0.0220764	5.76449	39.4484	COL3A1,ANXA1,FN1,F13A1,PI3,EVPL			substantia nigra development (GO:0021762)	0.0220833	0.316284	4.02419	15.344	MAOB,NDUFS3,ATP5J,NDRG2
regulation of intrinsic apoptotic signaling pathway (GO:2001242)	0.00106653	0.0220764	5.76449	39.4484	BCL2A1,CAV1,PLAUR,S100A9,S100A8,NKX3-1			respiratory chain complex IV assembly (GO:0008535)	0.023748	0.335352	5.34425	19.9889	CHCHD5,SCO2,COX10
positive regulation of pathway-restricted SMAD protein phosphorylation (GO:0010862)	0.00106653	0.0220764	5.76449	39.4484	GDF11,TGFB2,TWSG1,TGFB1,INHBA,BMP7			neuroepithelial cell differentiation (GO:0060563)	0.0245757	0.335352	9.78514	36.2637	BCCIP,USH1C
regulation of nitric oxide biosynthetic process (GO:0045428)	0.00110314	0.022511	7.28507	49.6084	EDN1,CAV1,IL1B,TLR6,PTGS2			primary alcohol catabolic process (GO:0034310)	0.0245757	0.335352	9.78514	36.2637	SULT1A1,SULT1A2
regulation of heterotypic cell-cell adhesion (GO:0034114)	0.00110975	0.022511	10.4758	71.2734	IL1B,MYADM,BMP7,CD44			chaperone-mediated protein transport (GO:0072321)	0.0245757	0.335352	9.78514	36.2637	PEX19,CLU
positive regulation of angiogenesis (GO:0045766)	0.00111406	0.022511	3.78416	25.7313	SFRP2,IL1B,SERPINE1,WNT5A,TWIST1,HMGA2,VEGFC,ETS1,RUNX1			glucocorticoid biosynthetic process (GO:0006704)	0.0245757	0.335352	9.78514	36.2637	CYP21A2,CACNA1H
heterochromatin organization (GO:0070828)	0.00116591	0.0231907	19.6117	132.462	SNAI1,HMGA2,LOXL2			regulation of lysosomal lumen pH (GO:0035751)	0.0245757	0.335352	9.78514	36.2637	CLN3,CLN6
regulation of cell communication by electrical coupling involved in cardiac conduction (GO:1901844)	0.00116591	0.0231907	19.6117	132.462	CAV1,PDE4D,CALM1			mitochondrion organization (GO:0007005)	0.0248167	0.335995	2.24391	8.29402	PRDX3,ESRRA,ATP5B,PPIF,CHCHD10,CYCS,MFF,PPARGC1A,ATPAF1
positive regulation of vasculature development (GO:1904018)	0.00119321	0.0235498	3.74413	25.2021	SFRP2,IL1B,SERPINE1,WNT5A,TWIST1,HMGA2,VEGFC,ETS1,RUNX1			cellular response to oxidative stress (GO:0034599)	0.0254797	0.342297	2.54947	9.35623	PRDX3,PXMP2,CYCS,PPARGC1A,PRDX6,PDK2,TXN2
negative regulation of apoptotic process (GO:0043066)	0.00125369	0.024553	2.08232	13.9134	PLK3,NTRK2,EPHA4,DFFA,ANXA1,TNFRSF6B,BCL2A1,BDNF,CITED2,CAV1,WNT5A,PLAUR,HMGA2,SERPINB9,DKK1,YWHAZ,GREM1,SIX4,CEACAM5,PDPN,PIM1,EPHB2,CD44,SNCA			GPI anchor metabolic process (GO:0006505)	0.0263593	0.35139	5.11163	18.5855	PIGC,PIGB,PGAP2
regulation of peptidyl-tyrosine phosphorylation (GO:0050730)	0.00128787	0.0250298	4.10157	27.295	FGF7,SFRP2,TGFB1,TEC,IL23A,ITGB3,FYN,CD44			carnitine metabolic process (GO:0009437)	0.0295467	0.379292	8.69746	30.6306	SLC22A5,ALDH9A1
gonad development (GO:0008406)	0.00133184	0.0255564	5.49581	36.3888	TGFB2,KITLG,SIX4,BASP1,WNT5A,INHBA			biotin metabolic process (GO:0006768)	0.0295467	0.379292	8.69746	30.6306	MCCC1,ACACB
embryonic digestive tract development (GO:0048566)	0.00136	0.0255564	9.82056	64.8184	TGFB2,RARB,GLI2,STRA6			magnesium ion transport (GO:0015693)	0.0295467	0.379292	8.69746	30.6306	MRS2,NIPA1
response to progesterone (GO:0032570)	0.00136	0.0255564	9.82056	64.8184	TGFB2,TGFB1,CATSPERB,CAV1			L-serine metabolic process (GO:0006563)	0.0295467	0.379292	8.69746	30.6306	SDSL,PSPH
dopamine metabolic process (GO:0042417)	0.00136	0.0255564	9.82056	64.8184	MOXD1,TGFB2,SNCAIP,SNCA			aspartate family amino acid biosynthetic process (GO:0009067)	0.0295467	0.379292	8.69746	30.6306	GOT1,THNSL2
positive regulation of cellular component organization (GO:0051130)	0.00136515	0.0255564	3.66655	24.1864	TGFB2,TGFB1,BDNF,CLSTN1,CDC42EP2,EPHB2,BMP7,PROM2,SNCA			regulation of mitochondrion organization (GO:0010821)	0.0316138	0.402843	3.56598	12.3175	SREBF1,HAX1,MFF,PPARGC1A
regulation of peptidyl-serine phosphorylation (GO:0033135)	0.00138956	0.0257226	4.04878	26.636	SFRP2,TGFB1,PDE4D,CAV1,DKK1,CD44,PFN2,SNCA			hydrogen ion transmembrane transport (GO:1902600)	0.0320229	0.405078	4.70221	16.1817	COX8A,ATP5B,ATP5O
regulation of cardiac conduction (GO:1903779)	0.00139423	0.0257226	4.60041	30.2496	ASPH,PDE4D,CAV1,FKBP1B,ATP2A3,ITPR1,CALM1			SCF-dependent proteasomal ubiquitin-dependent protein catabolic process (GO:0031146)	0.034122	0.413487	2.92975	9.89613	FBXW4,PSMB4,PSMD4,RNF7,PSMB8
regulation of wound healing (GO:0061041)	0.00146306	0.0267982	6.78196	44.2674	ANXA1,PLAU,CAV1,SERPINE1,TNFAIP3			negative regulation of ATPase activity (GO:0032780)	0.0348785	0.413487	7.82731	26.2675	TNNT2,PPIF
regulation of MAP kinase activity (GO:0043405)	0.00149753	0.0272337	3.99732	25.9983	EDN1,TGFB1,IL1B,IRAK3,SPRY1,EPHB2,BMP7,ROBO1			sulfation (GO:0051923)	0.0348785	0.413487	7.82731	26.2675	SULT1A1,SULT1A2
axonogenesis (GO:0007409)	0.00152132	0.027278	2.65889	17.2514	SEMA3C,BDNF,LUM,SEMA3A,WNT5A,L1CAM,GLI2,ROBO1,EFNB2,NELL2,NRCAM,FYN,EPHB2,PDLIM7			serine family amino acid biosynthetic process (GO:0009070)	0.0348785	0.413487	7.82731	26.2675	SEPHS2,PSPH
regulation of actin filament polymerization (GO:0030833)	0.0015214	0.027278	4.52476	29.3572	CDC42EP5,NCOA3,CDC42EP3,MYADM,CDC42EP2,RHOH,PFN2			lysine catabolic process (GO:0006554)	0.0348785	0.413487	7.82731	26.2675	OGDH,CRYM
negative regulation of programmed cell death (GO:0043069)	0.00153808	0.0273843	2.16522	14.0246	PLK3,NTRK2,EPHA4,ANXA1,TNFRSF6B,BCL2A1,CITED2,WNT5A,PLAUR,HMGA2,SERPINB9,DKK1,YWHAZ,GREM1,SIX4,CEACAM5,PDPN,PIM1,EPHB2,CD44,SNCA			regulation of cholesterol homeostasis (GO:2000188)	0.0348785	0.413487	7.82731	26.2675	NR1H2,NR1H4
motor neuron axon guidance (GO:0008045)	0.00163478	0.027622	16.8091	107.852	EPHA4,CHN1,PLXNA4			protein import into peroxisome matrix (GO:0016558)	0.0348785	0.413487	7.82731	26.2675	PEX16,PEX6
neuron projection fasciculation (GO:0106030)	0.00163478	0.027622	16.8091	107.852	EPHA4,NRCAM,EPHB2			lysine metabolic process (GO:0006553)	0.0348785	0.413487	7.82731	26.2675	OGDH,CRYM
positive regulation of actin filament polymerization (GO:0030838)	0.00164476	0.027622	5.25101	33.6598	CDC42EP5,NCOA3,CDC42EP3,CDC42EP2,RHOH,PFN2			endosome transport via multivesicular body sorting pathway (GO:0032509)	0.0348785	0.413487	7.82731	26.2675	LEPROTL1,RILP
hyaluronan metabolic process (GO:0030212)	0.00164711	0.027622	9.24241	59.2321	TGFB1,IL1B,HAS2,CD44			coenzyme biosynthetic process (GO:0009108)	0.0350736	0.413487	4.52113	15.1472	SLC25A16,PNPO,ACAT1
positive regulation of cellular component movement (GO:0051272)	0.00164711	0.027622	9.24241	59.2321	SPOCK2,PDPN,TWIST1,ETS1			glucose homeostasis (GO:0042593)	0.0377513	0.442047	2.84453	9.32078	PIK3R2,HNF1A,PPARGC1A,PDK2,USF1
negative regulation of protein tyrosine kinase activity (GO:0061099)	0.00164711	0.027622	9.24241	59.2321	GPRC5A,CAV1,SH3BP5,CBLB			regulation of actin cytoskeleton reorganization (GO:2000249)	0.0382688	0.445099	4.35345	14.2058	BAIAP2L2,HAX1,F11R
regulation of interleukin-2 production (GO:0032663)	0.00164711	0.027622	9.24241	59.2321	ANXA1,PDE4D,TNFAIP3,RUNX1			regulation of acyl-CoA biosynthetic process (GO:0050812)	0.0405502	0.447602	7.11537	22.8063	PDHA1,PDK2
hepaticobiliary system development (GO:0061008)	0.00164711	0.027622	9.24241	59.2321	RARG,CITED2,ARID5B,RARB			glycerolipid catabolic process (GO:0046503)	0.0405502	0.447602	7.11537	22.8063	PRDX6,MGLL
regulation of endothelial cell migration (GO:0010594)	0.00165742	0.027622	4.45155	28.501	NELL2,EDN1,ITGB3,WNT5A,PRCP,ETS1,DCN			regulation of triglyceride biosynthetic process (GO:0010866)	0.0405502	0.447602	7.11537	22.8063	SREBF1,NR1H2
regulation of cell motility (GO:2000145)	0.00165993	0.027622	3.55601	22.7619	TGFB1,LMO4,SPOCK2,TACSTD2,TWIST1,SGK1,RND3,PLXNA4,EREG			tricarboxylic acid metabolic process (GO:0072350)	0.0405502	0.447602	7.11537	22.8063	GHR,ACO2
negative regulation of developmental process (GO:0051093)	0.00180271	0.0298032	4.38066	27.6791	GREM1,TGFB1,FBXW7,BRCA2,LOXL2,ROBO1,NKX3-1			regulation of acetyl-CoA biosynthetic process from pyruvate (GO:0010510)	0.0405502	0.447602	7.11537	22.8063	PDHA1,PDK2
positive regulation of ossification (GO:0045778)	0.00182072	0.0299068	5.1366	32.4043	TGFB2,TGFB1,WNT5A,BMP7,CYR61,RUNX2			cardiolipin metabolic process (GO:0032048)	0.0405502	0.447602	7.11537	22.8063	HADHB,HADHA
cell-matrix adhesion (GO:0007160)	0.00186184	0.0303861	3.85049	24.2049	SGCE,COL3A1,VCAM1,ITGB3,ADAMTS12,L1CAM,CD44,FBLN5			regulation of fatty acid oxidation (GO:0046320)	0.0405502	0.447602	7.11537	22.8063	TYSND1,PPARGC1A
positive regulation of signaling (GO:0023056)	0.00190268	0.0306597	6.34376	39.7404	EDN1,DLG4,CLSTN1,SNCA,VAMP3			amyloid precursor protein metabolic process (GO:0042982)	0.0405502	0.447602	7.11537	22.8063	APH1A,CLN3
epithelial cell migration (GO:0010631)	0.00190268	0.0306597	6.34376	39.7404	ZEB2,FAP,KRT16,PRSS3,LOXL2			protein processing (GO:0016485)	0.0411548	0.450655	2.48093	7.91519	APH1A,CLN3,F10,TYSND1,UQCRC2,SEC11A
regulation of monocyte chemotaxis (GO:0090025)	0.00197375	0.0316048	8.72849	54.3595	GREM1,SERPINE1,FPR2,NBL1			alpha-amino acid metabolic process (GO:1901605)	0.0416069	0.450655	4.19776	13.3467	CKMT2,GHR,SLC6A8
positive regulation of transcription, DNA-templated (GO:0045893)	0.00206968	0.0329338	1.65219	10.2111	RARG,KDM3A,CITED2,TGFB1I1,SERPINE1,TWIST1,AHR,BRCA2,ETS1,CYR61,ARNTL2,GLI2,PPP3CA,SIX4,PLAGL1,E2F7,NKX3-1,MLXIP,EGR2,EDN1,TGFB1,BCL11B,NCOA3,WNT5A,HMGA2,INHBA,TMEM173,RUNX3,BMP7,RUNX2,DCN,RUNX1,COL1A1,FOSL1,MMP12,GREM1,ZEB2,SFRP2,IRF4,POU2AF1,IL1B,SNAI1,RARB,TCF4			proton transport (GO:0015992)	0.0416069	0.450655	4.19776	13.3467	COX8A,ATP5B,ATP5O
response to metal ion (GO:0010038)	0.00212279	0.0335691	4.24544	26.1308	PPP3CA,CAV1,CALM1,NDRG1,CRIP1,LOXL2,SNCA			GPI anchor biosynthetic process (GO:0006506)	0.0450865	0.474449	4.0528	12.5603	PIGC,PIGB,PGAP2
regulation of stem cell population maintenance (GO:2000036)	0.00220629	0.0340437	14.7072	89.956	NCOA3,HMGA2,LOXL2			endodermal cell differentiation (GO:0035987)	0.0450865	0.474449	4.0528	12.5603	VTN,ITGB5,LEO1
regulation of ventricular cardiac muscle cell action potential (GO:0098911)	0.00220629	0.0340437	14.7072	89.956	CAV1,CACNA1C,DSC2			glycosphingolipid metabolic process (GO:0006687)	0.0457898	0.474449	3.1371	9.67384	CLN3,NEU1,ESYT3,CLN6
response to axon injury (GO:0048678)	0.00220629	0.0340437	14.7072	89.956	FLRT3,DPYSL3,APOD			ubiquinone metabolic process (GO:0006743)	0.0465414	0.474449	6.52209	20.0059	PDSS1,COQ9
positive regulation of heterotypic cell-cell adhesion (GO:0034116)	0.00220629	0.0340437	14.7072	89.956	IL1B,BMP7,CD44			neurotransmitter biosynthetic process (GO:0042136)	0.0465414	0.474449	6.52209	20.0059	DAGLA,ALDH9A1
positive regulation of cellular biosynthetic process (GO:0031328)	0.00223216	0.0342355	2.94136	17.9564	EDN1,ZEB2,KITLG,CDH3,IRS1,IL1B,TLR6,PTGS2,EREG,GLI2,SNCA			hydrogen peroxide catabolic process (GO:0042744)	0.0465414	0.474449	6.52209	20.0059	PRDX3,PRDX6
regulation of monooxygenase activity (GO:0032768)	0.00234258	0.0352912	8.26868	50.0793	CAV1,IL1B,CALM1,SNCA			neuromuscular process controlling balance (GO:0050885)	0.0465414	0.474449	6.52209	20.0059	CLN3,USH1C
regulation of release of sequestered calcium ion into cytosol by sarcoplasmic reticulum (GO:0010880)	0.00234258	0.0352912	8.26868	50.0793	PDE4D,FKBP1B,CACNA1C,CALM1			amyloid-beta metabolic process (GO:0050435)	0.0465414	0.474449	6.52209	20.0059	APH1A,NAT8
regulation of chondrocyte differentiation (GO:0032330)	0.00234258	0.0352912	8.26868	50.0793	GREM1,EFEMP1,ADAMTS12,LOXL2			quinone biosynthetic process (GO:1901663)	0.0465414	0.474449	6.52209	20.0059	PDSS1,COQ9
cellular protein modification process (GO:0006464)	0.00242894	0.0362506	1.67751	10.0991	PGAP1,DCUN1D3,F13A1,DAPP1,FUT2,FSTL1,EVPL,CYR61,LOXL2,SOCS3,PPP3CA,PPP4R1,PIM1,STK38L,FYN,PI3,EGLN3,TGFB2,ANXA1,TGFB1,FBXW7,IGFBP3,FN1,PLAUR,B3GALT6,IRAK3,VRK2,PTPN12,RUNX3,COL3A1,VCAN,TEC,LOX,QPCT,STK17B,UST,VWA1,STT3B,SGK1,FBN1			positive regulation of transporter activity (GO:0032411)	0.0465414	0.474449	6.52209	20.0059	PDZK1,SGK2
regulation of axonogenesis (GO:0050770)	0.00243474	0.0362506	4.82137	29.0146	EPHA4,NTRK2,CHN1,NRCAM,PLXNA4,ROBO1			protein targeting (GO:0006605)	0.0497644	0.504338	2.18323	6.55069	RTP4,PEX16,PEX19,ZFAND6,PEX6,ZDHHC23,MFF
negative regulation of transcription, DNA-templated (GO:0045892)	0.00248135	0.0365725	1.75341	10.5187	RARG,CITED2,TWIST1,AHR,PRDM1,GLI2,LOXL2,DACH1,NFIL3,SIX4,BASP1,E2F7,SNCA,NKX3-1,PLK3,EDN1,TGFB1,SMURF2,CAV1,WNT5A,NR2F1,ARID5B,HMGA2,DKK1,RUNX3,BMP7,RUNX2,DKK3,EREG,ZEB2,SFRP2,BCL6,SNAI1,RARB			sensory perception of sound (GO:0007605)	0.0522577	0.511503	2.58161	7.61978	ESPNL,HPN,USH1C,CRYM,TPRN
positive regulation of epithelial cell migration (GO:0010634)	0.00248509	0.0365725	4.11828	24.6992	NELL2,FGF7,EDN1,TGFB2,ITGB3,WNT5A,ETS1			ubiquinone biosynthetic process (GO:0006744)	0.0528327	0.511503	6.02008	17.7028	PDSS1,COQ9
positive regulation of transcription from RNA polymerase II promoter (GO:0045944)	0.00266872	0.0386305	1.73007	10.2527	RARG,CITED2,SERPINE1,TWIST1,AHR,ETS1,CYR61,ARNTL2,GLI2,PPP3CA,PLAGL1,E2F7,NKX3-1,MLXIP,EGR2,EDN1,TGFB2,TGFB1,BCL11B,NCOA3,WNT5A,HMGA2,INHBA,TMEM173,RUNX2,DCN,RUNX1,MMP12,GREM1,ZEB2,SFRP2,IRF4,POU2AF1,RARB,TCF4			fatty acid beta-oxidation using acyl-CoA oxidase (GO:0033540)	0.0528327	0.511503	6.02008	17.7028	AMACR,DECR2
granulocyte chemotaxis (GO:0071621)	0.00267045	0.0386305	4.7247	27.9962	TGFB2,ANXA1,CXCL3,CCL18,S100A9,S100A8			intracellular lipid transport (GO:0032365)	0.0528327	0.511503	6.02008	17.7028	ARV1,ACACB
chordate embryonic development (GO:0043009)	0.00267045	0.0386305	4.7247	27.9962	COL1A1,FUT8,TGFB1,SIX4,WNT5A,BMP7			negative regulation of release of cytochrome c from mitochondria (GO:0090201)	0.0528327	0.511503	6.02008	17.7028	PPIF,CLU
negative regulation of G1/S transition of mitotic cell cycle (GO:2000134)	0.0027562	0.0392027	7.85484	46.2956	PLK3,DCUN1D3,FHL1,E2F7			fatty acid beta-oxidation using acyl-CoA dehydrogenase (GO:0033539)	0.0528327	0.511503	6.02008	17.7028	IVD,ACADS
camera-type eye development (GO:0043010)	0.0027562	0.0392027	7.85484	46.2956	EFEMP1,CACNA1C,FBN1,STRA6			ganglioside metabolic process (GO:0001573)	0.0528327	0.511503	6.02008	17.7028	NEU1,CLN6
regulation of epidermal growth factor-activated receptor activity (GO:0007176)	0.0027562	0.0392027	7.85484	46.2956	GPRC5A,FBXW7,CBLB,EREG			regulation of mitochondrial translation (GO:0070129)	0.0528327	0.511503	6.02008	17.7028	MRPS27,MTG1
regulation of cell death (GO:0010941)	0.00279811	0.0393123	3.58684	21.0864	ACER2,AXIN2,DKK1,BMP7,WISP1,CYR61,CTGF,NKX3-1			chloride transmembrane transport (GO:1902476)	0.0540061	0.519959	2.95907	8.63651	GABRB3,CLCN5,CLCNKA,SLC12A8
axonal fasciculation (GO:0007413)	0.00288743	0.0393123	13.0724	76.4396	EPHA4,NRCAM,EPHB2			carbohydrate catabolic process (GO:0016052)	0.0563546	0.539572	3.67228	10.5618	PKLR,ENOSF1,NEU1
negative regulation of chondrocyte differentiation (GO:0032331)	0.00288743	0.0393123	13.0724	76.4396	GREM1,EFEMP1,ADAMTS12			cellular response to insulin stimulus (GO:0032869)	0.057935	0.551656	2.26518	6.45222	BAIAP2L2,GOT1,PKLR,PIK3R2,PDK2,USF1
regulation of cell communication by electrical coupling (GO:0010649)	0.00288743	0.0393123	13.0724	76.4396	CAV1,PDE4D,CALM1			positive regulation of mRNA processing (GO:0050685)	0.0594054	0.553492	5.58979	15.782	LEO1,PRDX6
positive regulation of pseudopodium assembly (GO:0031274)	0.00288743	0.0393123	13.0724	76.4396	CDC42EP5,CDC42EP3,CDC42EP2			heme biosynthetic process (GO:0006783)	0.0594054	0.553492	5.58979	15.782	UROS,COX10
regulation of pseudopodium assembly (GO:0031272)	0.00288743	0.0393123	13.0724	76.4396	CDC42EP5,CDC42EP3,CDC42EP2			positive regulation of triglyceride metabolic process (GO:0090208)	0.0594054	0.553492	5.58979	15.782	SREBF1,NR1H2
negative regulation of DNA damage response, signal transduction by p53 class mediator (GO:0043518)	0.00288743	0.0393123	13.0724	76.4396	SNAI1,TWIST1,CD44			programmed necrotic cell death (GO:0097300)	0.0594054	0.553492	5.58979	15.782	PPIF,ALKBH7
dermatan sulfate biosynthetic process (GO:0030208)	0.00288743	0.0393123	13.0724	76.4396	VCAN,UST,DCN			dicarboxylic acid metabolic process (GO:0043648)	0.0598976	0.555094	2.85117	8.02639	GHR,GOT1,MDH1,OGDH
ameboidal-type cell migration (GO:0001667)	0.00306034	0.0407509	5.6176	32.5216	SEMA7A,SEMA3C,SEMA3D,SEMA3A,SRGAP2
positive regulation of cytokine biosynthetic process (GO:0042108)	0.00306034	0.0407509	5.6176	32.5216	IRF4,IL1B,WNT5A,TLR6,EREG
negative regulation of transmembrane receptor protein serine/threonine kinase signaling pathway (GO:0090101)	0.00311552	0.0407509	3.94118	22.7459	GREM1,TGFB1,SMURF2,TGFB1I1,CAV1,DKK1,NBL1
positive regulation of cytoskeleton organization (GO:0051495)	0.00311552	0.0407509	3.94118	22.7459	EDN1,CDC42EP5,NCOA3,CDC42EP3,CDC42EP2,RHOH,PFN2
positive regulation of cell growth (GO:0030307)	0.00318062	0.0407509	3.50678	20.1663	SEMA7A,TGFB2,EDN1,SFRP2,BDNF,L1CAM,S100A9,S100A8
integrin-mediated signaling pathway (GO:0007229)	0.00319269	0.0407509	4.54251	26.1053	SEMA7A,COL3A1,COL16A1,TEC,ADAMTS1,ITGB3
positive regulation of cell morphogenesis involved in differentiation (GO:0010770)	0.00319269	0.0407509	4.54251	26.1053	NTRK2,NCOA3,MYADM,OLFM4,PLXNA4,ROBO1
negative regulation of growth (GO:0045926)	0.00320307	0.0407509	3.20179	18.39	GJA1,TGFB2,SFRP2,TGFB1,BCL6,SERTAD2,DCUN1D3,FHL1,INHBA
negative regulation of wound healing (GO:0061045)	0.00321718	0.0407509	7.48041	42.932	THBD,EDN1,SERPINE1,TFPI
response to amyloid-beta (GO:1904645)	0.00321718	0.0407509	7.48041	42.932	EPHA4,FYN,FPR2,TLR6
respiratory tube development (GO:0030323)	0.00321718	0.0407509	7.48041	42.932	PDPN,HECA,GLI2,STRA6
positive regulation of Rho protein signal transduction (GO:0035025)	0.00321718	0.0407509	7.48041	42.932	COL3A1,LPAR6,F2RL2,ROBO1
positive regulation of nitric oxide biosynthetic process (GO:0045429)	0.00321718	0.0407509	7.48041	42.932	EDN1,IL1B,TLR6,PTGS2
positive regulation of nitric oxide metabolic process (GO:1904407)	0.00321718	0.0407509	7.48041	42.932	EDN1,IL1B,TLR6,PTGS2
extracellular matrix disassembly (GO:0022617)	0.0033507	0.042232	3.88547	22.1417	MMP12,MMP2,FN1,TPSAB1,DCN,CD44,FBN1
negative regulation of cell projection organization (GO:0031345)	0.00341501	0.0426207	5.46128	31.0177	EFNB2,EPHA4,SEMA3A,DPYSL3,FYN
regulation of substrate adhesion-dependent cell spreading (GO:1900024)	0.00341501	0.0426207	5.46128	31.0177	NCOA3,PDPN,TACSTD2,MYADM,OLFM4
keratinocyte differentiation (GO:0030216)	0.00348065	0.043228	4.45657	25.2266	CLIC4,ANXA1,KRT16,WNT5A,EVPL,EREG
dermatan sulfate metabolic process (GO:0030205)	0.00368449	0.0444583	11.7646	65.9243	VCAN,UST,DCN
cellular response to exogenous dsRNA (GO:0071360)	0.00368449	0.0444583	11.7646	65.9243	COLEC12,CAV1,TMEM173
catecholamine biosynthetic process (GO:0042423)	0.00368449	0.0444583	11.7646	65.9243	MOXD1,TGFB2,SNCA
regulation of fibrinolysis (GO:0051917)	0.00368449	0.0444583	11.7646	65.9243	THBD,FAP,SERPINE1
semaphorin-plexin signaling pathway involved in neuron projection guidance (GO:1902285)	0.00368449	0.0444583	11.7646	65.9243	NELL2,SEMA3A,PLXNA4
negative regulation of cartilage development (GO:0061037)	0.00368449	0.0444583	11.7646	65.9243	GREM1,EFEMP1,ADAMTS12
regulation of cardiac muscle cell contraction (GO:0086004)	0.003728	0.0447712	7.14003	39.9262	CAV1,PDE4D,CACNA1C,DSC2
regulation of hydrolase activity (GO:0051336)	0.00386139	0.0459397	3.77863	20.9968	EPHA4,NTRK2,TPM2,CAV1,CHN1,PLXNA4,PROM2
negative regulation of MAPK cascade (GO:0043409)	0.00386139	0.0459397	3.77863	20.9968	IL1B,CAV1,TIMP3,IRAK3,SPRY1,EPHB2,BMP7
positive regulation of leukocyte chemotaxis (GO:0002690)	0.00411392	0.0487165	4.29407	23.589	SERPINE1,WNT5A,VEGFC,FPR2,CXCL3,CXCL5
male gonad development (GO:0008584)	0.00421139	0.0491844	5.17331	28.2978	TGFB2,KITLG,SIX4,WNT5A,INHBA
development of primary male sexual characteristics (GO:0046546)	0.00421139	0.0491844	5.17331	28.2978	TGFB2,KITLG,SIX4,WNT5A,INHBA
positive regulation of interleukin-6 production (GO:0032755)	0.00421139	0.0491844	5.17331	28.2978	IL1B,WNT5A,TWIST1,TLR6,EREG
negative regulation of peptidyl-tyrosine phosphorylation (GO:0050732)	0.00429112	0.0498867	6.82924	37.2276	SOCS3,SFRP2,CAV1,SH3BP5
ephrin receptor signaling pathway (GO:0048013)	0.00442907	0.0512565	3.67748	19.9304	EFNB2,EPHA4,MMP2,ITSN1,CHN1,FYN,EPHB2
mitotic cell cycle arrest (GO:0071850)	0.00460303	0.0517492	10.6945	57.5477	FAP,CDC14A,NKX3-1
positive regulation of cell adhesion mediated by integrin (GO:0033630)	0.00460303	0.0517492	10.6945	57.5477	TGFB2,SFRP2,NCOA3
regulation of extracellular matrix disassembly (GO:0010715)	0.00460303	0.0517492	10.6945	57.5477	TGFB1,FAP,PDPN
cell communication by electrical coupling involved in cardiac conduction (GO:0086064)	0.00460303	0.0517492	10.6945	57.5477	GJA1,FKBP1B,CACNA1C
cell migration involved in sprouting angiogenesis (GO:0002042)	0.00460303	0.0517492	10.6945	57.5477	EFNB2,GREM1,ROBO1
epiboly involved in wound healing (GO:0090505)	0.00460303	0.0517492	10.6945	57.5477	PDPN,CYR61,CD44
inflammatory response (GO:0006954)	0.00461393	0.0517492	2.3314	12.5398	TNFRSF6B,ANXA1,TGFB1,TNFRSF11B,FPR2,LYZ,CXCL3,CXCL5,KRT16,IL1B,NOX4,CCL18,S100A9,S100A8
regulation of smooth muscle cell proliferation (GO:0048660)	0.00465556	0.0518349	5.0404	27.0654	EDN1,IGFBP3,TNFAIP3,APOD,EREG
negative regulation of response to stimulus (GO:0048585)	0.00466229	0.0518349	3.01077	16.1626	EPHA4,NTRK2,TGFB2,COL3A1,TGFB1,IGFBP3,TWIST1,HMGA2,EPHB2
negative regulation of endopeptidase activity (GO:0010951)	0.00473549	0.0524198	3.62891	19.4244	CR1,SPOCK2,SERPINE1,TIMP3,SERPINB9,CST7,CST6
regulation of cell growth (GO:0001558)	0.00481131	0.0527344	2.51249	13.4086	GJA1,TGFB2,SFRP2,TGFB1,BCL6,SERTAD2,DCUN1D3,FHL1,INHBA,SGK1,S100A9,S100A8
kidney development (GO:0001822)	0.00482854	0.0527344	4.14298	22.0954	TGFB2,MME,HAS2,BMP7,GLI2,STRA6
negative regulation of response to DNA damage stimulus (GO:2001021)	0.0049089	0.0527344	6.54435	34.7944	SFRP2,SNAI1,TWIST1,CD44
positive regulation of protein tyrosine kinase activity (GO:0061098)	0.0049089	0.0527344	6.54435	34.7944	EPHA4,FBXW7,DLG4,EREG
regulation of transmembrane receptor protein serine/threonine kinase signaling pathway (GO:0090092)	0.0049089	0.0527344	6.54435	34.7944	TGFB1,SMURF2,BMP7,DKK3
neural crest cell migration (GO:0001755)	0.0049089	0.0527344	6.54435	34.7944	SEMA7A,SEMA3C,SEMA3D,SEMA3A
primary neural tube formation (GO:0014020)	0.0049089	0.0527344	6.54435	34.7944	TGFB2,TGFB1,MTHFD1L,LMO4
positive regulation of supramolecular fiber organization (GO:1902905)	0.00505761	0.0541037	3.5816	18.9354	EDN1,CDC42EP5,NCOA3,CDC42EP3,CDC42EP2,RHOH,PFN2
positive regulation of protein polymerization (GO:0032273)	0.0052182	0.055588	4.07134	21.3973	CDC42EP5,NCOA3,CDC42EP3,CDC42EP2,RHOH,PFN2
regulation of protein secretion (GO:0050708)	0.00542857	0.0575881	3.1865	16.621	TGFB2,MARCKS,TGFB1,IL1B,KCNS3,ITPR1,STXBP5,CACNA1C
tube closure (GO:0060606)	0.00558362	0.0582181	6.28226	32.5918	TGFB2,TGFB1,MTHFD1L,LMO4
skeletal muscle organ development (GO:0060538)	0.00558362	0.0582181	6.28226	32.5918	SIX4,BASP1,CAV1,STRA6
respiratory system development (GO:0060541)	0.00558362	0.0582181	6.28226	32.5918	BASP1,PDPN,GLI2,STRA6
negative regulation of platelet-derived growth factor receptor signaling pathway (GO:0010642)	0.00564802	0.0582181	9.80282	50.7438	APOD,PTPN12,SNCA
dermatan sulfate proteoglycan biosynthetic process (GO:0050651)	0.00564802	0.0582181	9.80282	50.7438	VCAN,UST,DCN
negative regulation of signal transduction by p53 class mediator (GO:1901797)	0.00564802	0.0582181	9.80282	50.7438	SNAI1,TWIST1,CD44
negative regulation of cytokine production involved in immune response (GO:0002719)	0.00564802	0.0582181	9.80282	50.7438	TGFB2,TGFB1,IRAK3
positive regulation of cysteine-type endopeptidase activity involved in apoptotic process (GO:0043280)	0.00606138	0.0622269	3.12308	15.9459	ACER2,EGLN3,NLRP1,S100A9,S100A8,ROBO1,NKX3-1,SNCA
cellular response to BMP stimulus (GO:0071773)	0.00612309	0.0623576	3.44675	17.5636	TGFB2,TGFB1,SMURF2,ADAMTS12,FSTL1,BMP7,RUNX2
positive regulation of cellular component biogenesis (GO:0044089)	0.00612309	0.0623576	3.44675	17.5636	TGFB1,BDNF,CLSTN1,CDC42EP2,EPHB2,BMP7,PFN2
cellular response to drug (GO:0035690)	0.00631751	0.0635746	6.04032	30.5908	ACER2,PPP3CA,IL1B,NKX3-1
negative regulation of secretion by cell (GO:1903531)	0.00631751	0.0635746	6.04032	30.5908	ANXA1,STXBP6,SNCA,VAMP3
positive regulation of reactive oxygen species biosynthetic process (GO:1903428)	0.00631751	0.0635746	6.04032	30.5908	EDN1,IL1B,TLR6,PTGS2
positive regulation of MAPK cascade (GO:0043410)	0.00637429	0.0638934	2.17014	10.9711	EPHA4,NTRK2,EDN1,SEMA7A,TGFB2,TGFB1,FBXW7,PELI2,FPR2,ROBO1,CTGF,MARCO,EPHB2,CCL18,CD44
epidermal cell differentiation (GO:0009913)	0.0065254	0.0651516	3.87051	19.4766	CLIC4,ANXA1,KRT16,WNT5A,EVPL,EREG
proteolysis (GO:0006508)	0.00677629	0.0665647	2.15419	10.7587	TPSB2,MME,CPXM2,MMP2,CBLB,PRCP,ADAMTS12,WFDC2,MMP12,SPCS3,FAP,PLAU,PRSS3,TPSAB1,RHBDL2
fibrinolysis (GO:0042730)	0.0068238	0.0665647	9.04829	45.1269	PLAU,SERPINE1,PLAUR
cellular response to dsRNA (GO:0071359)	0.0068238	0.0665647	9.04829	45.1269	COLEC12,CAV1,TMEM173
negative regulation of striated muscle cell differentiation (GO:0051154)	0.0068238	0.0665647	9.04829	45.1269	BDNF,CEACAM5,DKK1
cardiac epithelial to mesenchymal transition (GO:0060317)	0.0068238	0.0665647	9.04829	45.1269	TGFB2,HAS2,SPRY1
mesenchyme development (GO:0060485)	0.0068238	0.0665647	9.04829	45.1269	SFRP2,HMGA2,BMP7
regulation of protein tyrosine kinase activity (GO:0061097)	0.00711269	0.0691179	5.81631	28.7667	EPHA4,DLG4,CAV1,SH3BP5
regulation of osteoblast differentiation (GO:0045667)	0.0075194	0.0727923	3.74725	18.3251	GREM1,TWIST1,AXIN2,BMP7,CYR61,RUNX2
positive regulation of transferase activity (GO:0051347)	0.00758701	0.0731686	2.77412	13.5414	GREM1,EPHA4,NTRK2,PARM1,TGFB1,FBXW7,LMO4,DCUN1D3,EPHB2
regulation of programmed cell death (GO:0043067)	0.00781021	0.0750369	2.18272	10.5913	GDF11,RARG,DFFA,TGFB2,TNFRSF6B,TGFB1,IGFBP3,TNFRSF11B,INHBA,NDRG1,BMP7,BCL6,FYN,SGK1
regulation of transcription from RNA polymerase II promoter (GO:0006357)	0.00790652	0.0756767	1.47116	7.12052	RARG,CITED2,SERPINE1,AHR,PRDM1,ETS1,CYR61,GLI2,LOXL2,FOXQ1,PPP3CA,NKX3-1,EDN1,NCOA3,WNT5A,ARID5B,TMEM173,DKK1,RUNX3,RUNX2,DCN,RUNX1,MMP12,GREM1,ZEB2,SFRP2,IRF4,RARB,TWIST1,FSTL1,ARNTL2,NFIL3,PLAGL1,E2F7,SNCA,MLXIP,PLK3,EGR2,TGFB2,TGFB1,BCL11B,SMURF2,CAV1,NR2F1,HMGA2,INHBA,BMP7,FOSL1,BCL6,POU2AF1,SNAI1,TCF4
negative regulation of BMP signaling pathway (GO:0030514)	0.0079712	0.0757264	5.60829	27.0988	GREM1,SMURF2,NBL1,FBN1
substrate adhesion-dependent cell spreading (GO:0034446)	0.0079712	0.0757264	5.60829	27.0988	ITGB3,FN1,SRGAP2,VAMP3
positive regulation of endothelial cell migration (GO:0010595)	0.00805534	0.0761378	3.68851	17.7839	NELL2,EDN1,TGFB1,ITGB3,WNT5A,ETS1
regulation of insulin-like growth factor receptor signaling pathway (GO:0043567)	0.00813412	0.0761378	8.40155	40.4256	CDH3,IGFBP3,NKX3-1
pharyngeal system development (GO:0060037)	0.00813412	0.0761378	8.40155	40.4256	TGFB2,SIX4,BMP7
regulation of cardiac muscle contraction by regulation of the release of sequestered calcium ion (GO:0010881)	0.00813412	0.0761378	8.40155	40.4256	FKBP1B,CACNA1C,CALM1
neuron differentiation (GO:0030182)	0.00831063	0.0772923	2.73116	13.0829	NTRK2,TGFB2,WNT10A,WNT5A,INHBA,RUNX3,RUNX2,RUNX1,GLI2
peptidyl-tyrosine modification (GO:0018212)	0.00873613	0.0772923	4.27185	20.2498	EPHA4,EFEMP1,TEC,FYN,EPHB2
peripheral nervous system neuron development (GO:0048935)	0.00875241	0.0772923	19.5743	92.7514	RUNX3,RUNX1
regulation of superoxide metabolic process (GO:0090322)	0.00875241	0.0772923	19.5743	92.7514	BMP7,FBLN5
collagen biosynthetic process (GO:0032964)	0.00875241	0.0772923	19.5743	92.7514	COL1A1,COL5A1
regulation of cellular response to oxidative stress (GO:1900407)	0.00875241	0.0772923	19.5743	92.7514	BMP7,FBLN5
regulation of NK T cell activation (GO:0051133)	0.00875241	0.0772923	19.5743	92.7514	HSPH1,IL23A
regulation of chemokine-mediated signaling pathway (GO:0070099)	0.00875241	0.0772923	19.5743	92.7514	EDN1,ROBO1
positive regulation of myeloid leukocyte cytokine production involved in immune response (GO:0061081)	0.00875241	0.0772923	19.5743	92.7514	SEMA7A,WNT5A
gland morphogenesis (GO:0022612)	0.00875241	0.0772923	19.5743	92.7514	TGFB2,TGFB1
positive regulation of toll-like receptor 3 signaling pathway (GO:0034141)	0.00875241	0.0772923	19.5743	92.7514	CAV1,WDFY1
regulation of transforming growth factor beta2 production (GO:0032909)	0.00875241	0.0772923	19.5743	92.7514	TGFB2,CDH3
positive regulation of fever generation (GO:0031622)	0.00875241	0.0772923	19.5743	92.7514	IL1B,PTGS2
maintenance of protein location in extracellular region (GO:0071694)	0.00875241	0.0772923	19.5743	92.7514	NBL1,FBN1
negative regulation of mononuclear cell migration (GO:0071676)	0.00875241	0.0772923	19.5743	92.7514	GREM1,NBL1
regulation of osteoclast development (GO:2001204)	0.00875241	0.0772923	19.5743	92.7514	FBXW7,FBN1
positive regulation of cell-cell adhesion (GO:0022409)	0.00889498	0.0772923	5.41463	25.5693	CITED2,IL1B,BMP7,CD44
neural tube closure (GO:0001843)	0.00889498	0.0772923	5.41463	25.5693	TGFB2,TGFB1,MTHFD1L,LMO4
response to exogenous dsRNA (GO:0043330)	0.00889498	0.0772923	5.41463	25.5693	COLEC12,CAV1,IRAK3,TMEM173
positive regulation of intrinsic apoptotic signaling pathway (GO:2001244)	0.00889498	0.0772923	5.41463	25.5693	CAV1,S100A9,S100A8,NKX3-1
embryonic organ morphogenesis (GO:0048562)	0.00889498	0.0772923	5.41463	25.5693	RARG,EFEMP1,MFAP2,FBN1
regulation of neuron death (GO:1901214)	0.00920869	0.0794757	3.57637	16.7646	EFNB2,EGLN3,WNT5A,FYN,DKK1,SNCA
negative regulation of cell cycle (GO:0045786)	0.00920869	0.0794757	3.57637	16.7646	TGFB1,HECA,INHBA,RUNX3,BMP7,NKX3-1
positive regulation of macromolecule biosynthetic process (GO:0010557)	0.00949292	0.0803456	2.66914	12.4308	TGFB2,EDN1,KITLG,HSPH1,TGFB1,IRS1,CREB3L1,EREG,GLI2
regulation of cellular response to transforming growth factor beta stimulus (GO:1903844)	0.00958222	0.0803456	7.84105	36.444	TGFB1,SMURF2,DKK3
negative regulation of osteoclast differentiation (GO:0045671)	0.00958222	0.0803456	7.84105	36.444	FBXW7,LILRB3,FBN1
positive regulation of lipid catabolic process (GO:0050996)	0.00958222	0.0803456	7.84105	36.444	IRS1,IL1B,TWIST1
negative regulation of peptidyl-serine phosphorylation (GO:0033137)	0.00958222	0.0803456	7.84105	36.444	CAV1,PDE4D,DKK1
blood vessel endothelial cell migration (GO:0043534)	0.00958222	0.0803456	7.84105	36.444	EFNB2,GREM1,ROBO1
regulation of smooth muscle cell migration (GO:0014910)	0.00958222	0.0803456	7.84105	36.444	PLAU,IGFBP3,SERPINE1
negative regulation of calcium-mediated signaling (GO:0050849)	0.00958222	0.0803456	7.84105	36.444	FKBP1B,ITPR1,CALM1
positive regulation of cytokine production (GO:0001819)	0.00961854	0.0803456	2.28074	10.5919	ANXA1,TGFB1,IL23A,IL1B,PDE4D,SERPINE1,WNT5A,TLR6,TMEM173,PTGS2,RUNX1,EREG
positive regulation of protein serine/threonine kinase activity (GO:0071902)	0.00962506	0.0803456	2.86622	13.309	EDN1,TGFB1,IL1B,WNT5A,TLR6,CALM1,ROBO1,SNCA
regulation of heart contraction (GO:0008016)	0.0097782	0.0813572	3.13212	14.4942	TGFB2,ASPH,PDE4D,FKBP1B,ATP2A3,ITPR1,CALM1
embryonic limb morphogenesis (GO:0030326)	0.00988591	0.0814548	5.23387	24.1629	RARG,TGFB2,TWIST1,CACNA1C
positive regulation of DNA binding (GO:0043388)	0.00988591	0.0814548	5.23387	24.1629	TGFB1,PLAUR,TWIST1,HMGA2
regulation of insulin receptor signaling pathway (GO:0046626)	0.00988591	0.0814548	5.23387	24.1629	SOCS3,IRS1,IL1B,VWA2
regulation of neuron projection development (GO:0010975)	0.0101005	0.0829546	2.84025	13.0514	EFNB2,EPHA4,NTRK2,SEMA3A,DPYSL3,WNT5A,CHN1,S100A9
neutrophil chemotaxis (GO:0030593)	0.010249	0.0839036	4.09343	18.7503	TGFB2,CXCL3,CCL18,S100A9,S100A8
neuron development (GO:0048666)	0.0103489	0.0844496	2.62933	12.0183	NTRK2,TGFB2,FLRT3,CDH11,L1CAM,RUNX3,LRP12,RUNX1,GLI2
positive regulation of neuron projection development (GO:0010976)	0.0108983	0.0876672	3.0622	13.8386	NTRK2,DPYSL3,WNT5A,S100A9,BMP7,PLXNA4,ROBO1
regulation of synapse assembly (GO:0051963)	0.0109457	0.0876672	5.06478	22.8665	BDNF,CLSTN1,EPHB2,SNCA
neural crest cell development (GO:0014032)	0.0109457	0.0876672	5.06478	22.8665	SEMA7A,SEMA3C,SEMA3D,SEMA3A
protein kinase B signaling (GO:0043491)	0.0109457	0.0876672	5.06478	22.8665	PLK3,TGFB1,IL1B,NKX3-1
nervous system development (GO:0007399)	0.0109848	0.0876672	1.82615	8.23821	GDF11,EGR2,TGFB1,BCL11B,BDNF,NAV1,INHBA,L1CAM,PCDH18,ROBO1,ZEB2,VCAN,FLRT3,DLG4,SPOCK2,ENC1,FYN,NRCAM,EPHB2,NBL1
cell morphogenesis involved in differentiation (GO:0000904)	0.0110688	0.0876672	4.00969	18.0581	ITGB3,DACT2,FN1,SRGAP2,VAMP3
positive regulation of response to stimulus (GO:0048584)	0.0110688	0.0876672	4.00969	18.0581	TGFB2,TGFB1,WNT5A,HMGA2,NKX3-1
regulation of cell differentiation (GO:0045595)	0.0111034	0.0876672	2.7897	12.555	GREM1,TGFB1,BCL6,SPOCK2,RUNX3,RUNX2,CTGF,RUNX1
negative regulation of phosphorylation (GO:0042326)	0.011153	0.0876672	3.42035	15.3781	TGFB1,IGFBP3,MYADM,INHBA,EPHB2,BMP7
regulation of neuron migration (GO:2001222)	0.0111708	0.0876672	7.3506	33.0369	COL3A1,SEMA3A,SRGAP2
macromolecule biosynthetic process (GO:0009059)	0.0111708	0.0876672	7.3506	33.0369	COL1A1,COL5A1,GLT8D2
positive regulation of transcription regulatory region DNA binding (GO:2000679)	0.0111708	0.0876672	7.3506	33.0369	TGFB1,HMGA2,TWIST1
positive regulation of protein kinase activity (GO:0045860)	0.0114569	0.0876672	2.43613	10.8875	EPHA4,TGFB2,IL23A,DLG4,ITGB3,CALM1,DKK1,CYR61,EREG,SNCA
regulation of insulin secretion (GO:0050796)	0.011492	0.0876672	3.0284	13.5251	MARCKS,IRS1,IL1B,KCNS3,ITPR1,FAM3D,CACNA1C
positive regulation of neuron differentiation (GO:0045666)	0.011492	0.0876672	3.0284	13.5251	NTRK2,DPYSL3,WNT5A,NRCAM,TCF4,NBL1,S100A9
response to molecule of bacterial origin (GO:0002237)	0.011492	0.0876672	3.0284	13.5251	TNFRSF6B,TNFAIP3,TNFRSF11B,IRAK3,CXCL3,CXCL5,SNCA
positive regulation of JNK cascade (GO:0046330)	0.011861	0.0876672	3.37131	14.9501	EDN1,IL1B,SEMA3A,TLR6,DKK1,CTGF
response to interleukin-1 (GO:0070555)	0.011861	0.0876672	3.37131	14.9501	HAS2,IRAK3,ADAMTS12,CCL18,NKX3-1,SNCA
negative regulation of transforming growth factor beta receptor signaling pathway (GO:0030512)	0.0119322	0.0876672	3.92929	17.4009	TGFB1,SMURF2,TGFB1I1,CAV1,FBN1
negative regulation of cellular response to growth factor stimulus (GO:0090288)	0.0119322	0.0876672	3.92929	17.4009	GREM1,SMURF2,SPRY1,ADAMTS12,NBL1
positive regulation of keratinocyte proliferation (GO:0010838)	0.0120517	0.0876672	15.6586	69.1885	FGF7,CDH3
bleb assembly (GO:0032060)	0.0120517	0.0876672	15.6586	69.1885	EMP1,EMP3
negative regulation of interleukin-8 secretion (GO:2000483)	0.0120517	0.0876672	15.6586	69.1885	ANXA1,TLR6
regulation of DNA endoreduplication (GO:0032875)	0.0120517	0.0876672	15.6586	69.1885	FBXW7,E2F7
elastic fiber assembly (GO:0048251)	0.0120517	0.0876672	15.6586	69.1885	LOX,FBLN5
pri-miRNA transcription from RNA polymerase II promoter (GO:0061614)	0.0120517	0.0876672	15.6586	69.1885	FOSL1,ETS1
sequestering of extracellular ligand from receptor (GO:0035581)	0.0120517	0.0876672	15.6586	69.1885	NBL1,FBN1
retinoic acid receptor signaling pathway (GO:0048384)	0.0120517	0.0876672	15.6586	69.1885	RARG,RARB
negative regulation of cell adhesion mediated by integrin (GO:0033629)	0.0120517	0.0876672	15.6586	69.1885	ACER2,SERPINE1
attachment of GPI anchor to protein (GO:0016255)	0.0120517	0.0876672	15.6586	69.1885	PGAP1,PLAUR
positive regulation of NK T cell activation (GO:0051135)	0.0120517	0.0876672	15.6586	69.1885	HSPH1,IL23A
regulation of pinocytosis (GO:0048548)	0.0120517	0.0876672	15.6586	69.1885	CAV1,PROM2
positive regulation of fatty acid beta-oxidation (GO:0032000)	0.0120517	0.0876672	15.6586	69.1885	IRS1,TWIST1
pericardium morphogenesis (GO:0003344)	0.0120517	0.0876672	15.6586	69.1885	FLRT3,BMP7
wound healing, spreading of epidermal cells (GO:0035313)	0.0120517	0.0876672	15.6586	69.1885	MMP12,COL5A1
hyaluronan biosynthetic process (GO:0030213)	0.0120517	0.0876672	15.6586	69.1885	IL1B,HAS2
regulation of Wnt signaling pathway, planar cell polarity pathway (GO:2000095)	0.0120517	0.0876672	15.6586	69.1885	RSPO3,DKK1
microglial cell activation (GO:0001774)	0.0120517	0.0876672	15.6586	69.1885	FPR2,SNCA
positive regulation of ERK1 and ERK2 cascade (GO:0070374)	0.0125717	0.0911899	2.28619	10.0051	EPHA4,MARCO,NTRK2,SEMA7A,TGFB1,FBXW7,FPR2,EPHB2,CCL18,CD44,CTGF
cellular response to transforming growth factor beta stimulus (GO:0071560)	0.0127489	0.091501	2.96297	12.9254	TWSG1,TGFB2,WNT10A,COL3A1,TGFB1,COL1A2,WNT5A
glycosaminoglycan catabolic process (GO:0006027)	0.0128403	0.091501	3.85205	16.7763	VCAN,TGFB1,LUM,DCN,CD44
negative regulation of innate immune response (GO:0045824)	0.0129021	0.091501	6.91786	30.0952	CR1,TNFAIP3,IRAK3
mesoderm formation (GO:0001707)	0.0129021	0.091501	6.91786	30.0952	ITGB3,SNAI1,HMGA2
regulation of regulatory T cell differentiation (GO:0045589)	0.0129021	0.091501	6.91786	30.0952	CR1,BCL6,RUNX1
dorsal/ventral pattern formation (GO:0009953)	0.0129021	0.091501	6.91786	30.0952	GREM1,NBL1,GLI2
chondroitin sulfate biosynthetic process (GO:0030206)	0.0129021	0.091501	6.91786	30.0952	VCAN,CHPF2,DCN
cellular response to steroid hormone stimulus (GO:0071383)	0.0129021	0.091501	6.91786	30.0952	TFPI,BMP7,NKX3-1
negative regulation of Ras protein signal transduction (GO:0046580)	0.0132786	0.0939094	4.75733	20.5593	TGFB2,ARAP3,SPRY1,EPHB2
regulation of Rho protein signal transduction (GO:0035023)	0.0137938	0.0972829	3.77778	16.1822	COL3A1,LPAR6,ARAP3,F2RL2,ROBO1
regulation of transforming growth factor beta receptor signaling pathway (GO:0017015)	0.0141739	0.0996874	3.23227	13.7577	TGFB1,SMURF2,CITED2,TGFB1I1,CAV1,DKK3
homotypic cell-cell adhesion (GO:0034109)	0.0145547	0.101803	4.61717	19.5299	STXBP1,ITGB3,CEACAM5,DSC2
regulation of ossification (GO:0030278)	0.0145547	0.101803	4.61717	19.5299	TGFB2,WNT5A,TWIST1,DKK1
positive regulation of leukocyte cell-cell adhesion (GO:1903039)	0.014778	0.102074	6.5332	27.5349	HAS2,ETS1,CD44
regulation of ruffle assembly (GO:1900027)	0.014778	0.102074	6.5332	27.5349	CAV1,TACSTD2,PFN2
regulation of cardiac muscle contraction by calcium ion signaling (GO:0010882)	0.014778	0.102074	6.5332	27.5349	FKBP1B,CACNA1C,CALM1
receptor metabolic process (GO:0043112)	0.014794	0.102074	3.70631	15.6167	RAB31,TGFB1,CAV1,FAM109B,SNCA
neutrophil migration (GO:1990266)	0.014794	0.102074	3.70631	15.6167	TGFB2,CXCL3,CCL18,S100A9,S100A8
neuron projection extension involved in neuron projection guidance (GO:1902284)	0.0158049	0.105562	13.0482	54.1165	NELL2,SEMA3A
regulation of chaperone-mediated autophagy (GO:1904714)	0.0158049	0.105562	13.0482	54.1165	PLK3,SNCA
integrin activation (GO:0033622)	0.0158049	0.105562	13.0482	54.1165	COL16A1,FN1
cellular response to UV-B (GO:0071493)	0.0158049	0.105562	13.0482	54.1165	MME,CRIP1
axon extension involved in axon guidance (GO:0048846)	0.0158049	0.105562	13.0482	54.1165	NELL2,SEMA3A
regulation of toll-like receptor 2 signaling pathway (GO:0034135)	0.0158049	0.105562	13.0482	54.1165	TNFAIP3,TLR6
angiogenesis involved in wound healing (GO:0060055)	0.0158049	0.105562	13.0482	54.1165	ITGB3,PRCP
positive regulation of interleukin-2 biosynthetic process (GO:0045086)	0.0158049	0.105562	13.0482	54.1165	IRF4,IL1B
negative regulation of bone remodeling (GO:0046851)	0.0158049	0.105562	13.0482	54.1165	GREM1,TNFAIP3
nose development (GO:0043584)	0.0158049	0.105562	13.0482	54.1165	SIX4,STRA6
positive regulation of non-canonical Wnt signaling pathway (GO:2000052)	0.0158049	0.105562	13.0482	54.1165	RSPO3,DKK1
kidney mesenchyme development (GO:0072074)	0.0158049	0.105562	13.0482	54.1165	SIX4,BASP1
renal system development (GO:0072001)	0.0158415	0.105562	3.63749	15.0778	TGFB2,MME,HAS2,GLI2,STRA6
BMP signaling pathway (GO:0030509)	0.0158799	0.105562	3.14575	13.0319	TGFB2,TGFB1,SMURF2,FSTL1,BMP7,RUNX2
response to lipopolysaccharide (GO:0032496)	0.0161304	0.106948	2.42985	10.0281	TNFRSF6B,SERPINE1,WNT5A,TNFAIP3,TNFRSF11B,IRAK3,CXCL3,CXCL5,SNCA
negative regulation of nucleic acid-templated transcription (GO:1903507)	0.0167379	0.109672	1.7729	7.2513	TGFB1,SMURF2,CITED2,WNT5A,TWIST1,ARID5B,HMGA2,AHR,BMP7,RUNX2,DKK3,EREG,LOXL2,DACH1,SFRP2,BCL6,SIX4,BASP1,NKX3-1
negative regulation of protein polymerization (GO:0032272)	0.0167997	0.109672	6.18903	25.2908	MYADM,PFN2,SNCA
outflow tract septum morphogenesis (GO:0003148)	0.0167997	0.109672	6.18903	25.2908	NELL2,TGFB2,SEMA3C
hematopoietic progenitor cell differentiation (GO:0002244)	0.0167997	0.109672	6.18903	25.2908	TGFB1,INHBA,MLF1
negative regulation of cell cycle G1/S phase transition (GO:1902807)	0.0167997	0.109672	6.18903	25.2908	DCUN1D3,FHL1,E2F7
negative regulation of protein import into nucleus (GO:0042308)	0.0167997	0.109672	6.18903	25.2908	RAB23,APOD,AXIN2
positive regulation of cellular catabolic process (GO:0031331)	0.0171103	0.111414	2.78253	11.3196	PFKFB4,IRS1,IL1B,TWIST1,TRIM22,DCN,SNCA
sensory organ development (GO:0007423)	0.0173331	0.111721	4.36022	17.6813	TGFB2,WNT10A,SIX4,STRA6
positive regulation of Ras protein signal transduction (GO:0046579)	0.0173331	0.111721	4.36022	17.6813	COL3A1,LPAR6,F2RL2,ROBO1
androgen receptor signaling pathway (GO:0030521)	0.0173331	0.111721	4.36022	17.6813	KDM3A,TGFB1I1,NCOA3,NKX3-1
phosphatidic acid biosynthetic process (GO:0006654)	0.0173331	0.111721	4.36022	17.6813	DGKA,LIPH,PLA2G4A,GPAT2
positive regulation of peptidyl-serine phosphorylation (GO:0033138)	0.0177227	0.113944	3.06373	12.3557	SFRP2,TGFB1,CAV1,CD44,PFN2,SNCA
positive regulation of epithelial cell proliferation (GO:0050679)	0.017928	0.114974	2.75456	11.0772	MMP12,NELL2,FGF7,CDH3,ITGB3,WNT5A,VEGFC
actin cytoskeleton reorganization (GO:0031532)	0.0180823	0.115382	3.50722	14.0738	FGF7,ANXA1,NCOA3,RHOH,PDLIM4
negative regulation of MAP kinase activity (GO:0043407)	0.0180823	0.115382	3.50722	14.0738	IL1B,CAV1,IRAK3,SPRY1,BMP7
positive regulation of intracellular signal transduction (GO:1902533)	0.0182177	0.115956	1.72849	6.92321	NTRK2,EPHA4,TGFB2,TGFB1,IRS1,CAV1,PELI2,WNT5A,DCN,EREG,GJA1,FGF7,KITLG,FYN,TLR6,EPHB2,S100A9,S100A8,TRIM22,NKX3-1
regulation of neuron differentiation (GO:0045664)	0.0186969	0.11813	3.02429	12.0349	BDNF,NRCAM,TCF4,DKK1,NBL1,BMP7
positive regulation of cytosolic calcium ion concentration (GO:0007204)	0.0187245	0.11813	2.52033	10.0257	EDN1,GNA15,LPAR6,DLG4,CAV1,CACNA1C,FPR2,F2RL2
phosphatidic acid metabolic process (GO:0046473)	0.0188377	0.11813	4.24215	16.8494	DGKA,LIPH,PLA2G4A,GPAT2
regulation of calcium-mediated signaling (GO:0050848)	0.0188377	0.11813	4.24215	16.8494	PDE4D,FKBP1B,ITPR1,CALM1
cellular response to peptide (GO:1901653)	0.0188377	0.11813	4.24215	16.8494	EPHA4,CAV1,FPR2,TLR6
negative regulation of STAT cascade (GO:1904893)	0.0188377	0.11813	4.24215	16.8494	SOCS3,FLRT3,CAV1,DCN
metanephros development (GO:0001656)	0.0189683	0.118366	5.87928	23.3112	SIX4,BASP1,BMP7
cellular response to amyloid-beta (GO:1904646)	0.0189683	0.118366	5.87928	23.3112	EPHA4,FPR2,TLR6
negative regulation of intrinsic apoptotic signaling pathway (GO:2001243)	0.0192771	0.119999	3.44551	13.6057	SFRP2,BCL2A1,CREB3L1,PLAUR,SNAI1
Wnt signaling pathway (GO:0016055)	0.0196452	0.120019	2.70027	10.6119	WNT10A,RARG,CDH3,SFRP2,WNT5A,VRK2,AXIN2
negative regulation of leukocyte chemotaxis (GO:0002689)	0.0199875	0.120019	11.1836	43.7575	GREM1,NBL1
L-fucose metabolic process (GO:0042354)	0.0199875	0.120019	11.1836	43.7575	FUT8,FUT2
regulation of interleukin-6 biosynthetic process (GO:0045408)	0.0199875	0.120019	11.1836	43.7575	TLR6,EREG
regulation of SNARE complex assembly (GO:0035542)	0.0199875	0.120019	11.1836	43.7575	STXBP1,STXBP6
L-fucose catabolic process (GO:0042355)	0.0199875	0.120019	11.1836	43.7575	FUT8,FUT2
negative regulation of fibrinolysis (GO:0051918)	0.0199875	0.120019	11.1836	43.7575	THBD,SERPINE1
sympathetic ganglion development (GO:0061549)	0.0199875	0.120019	11.1836	43.7575	NELL2,SEMA3A
myeloid leukocyte mediated immunity (GO:0002444)	0.0199875	0.120019	11.1836	43.7575	SERPINB9,CXCL5
regulation of natural killer cell activation (GO:0032814)	0.0199875	0.120019	11.1836	43.7575	IL23A,PRDM1
engulfment of apoptotic cell (GO:0043652)	0.0199875	0.120019	11.1836	43.7575	NCOA3,RHOH
fucose catabolic process (GO:0019317)	0.0199875	0.120019	11.1836	43.7575	FUT8,FUT2
B cell homeostasis (GO:0001782)	0.0199875	0.120019	11.1836	43.7575	DOCK11,TNFAIP3
mesodermal cell differentiation (GO:0048333)	0.0199875	0.120019	11.1836	43.7575	ITGB3,HMGA2
Golgi inheritance (GO:0048313)	0.0199875	0.120019	11.1836	43.7575	PLK3,YWHAZ
negative regulation of intracellular signal transduction (GO:1902532)	0.0201369	0.120632	2.33321	9.11165	BCL2A1,CAV1,MYADM,ITPR1,PLAUR,TWIST1,TNFAIP3,RHOH,NLRP1
regulation of interleukin-6 production (GO:0032675)	0.0204208	0.122046	4.13031	16.0718	IL1B,WNT5A,TNFAIP3,IRAK3
synapse assembly (GO:0007416)	0.0205227	0.122081	3.38593	13.1585	FLRT3,BDNF,SPOCK2,WNT5A,NRCAM
positive regulation of cell projection organization (GO:0031346)	0.0205227	0.122081	3.38593	13.1585	NTRK2,DPYSL3,WNT5A,S100A9,PROM2
dendritic spine organization (GO:0097061)	0.0212843	0.124861	5.59902	21.555	DLG4,FYN,EPHB2
negative regulation of cytoskeleton organization (GO:0051494)	0.0212843	0.124861	5.59902	21.555	LIMA1,MYADM,PFN2
positive regulation of endopeptidase activity (GO:0010950)	0.0212843	0.124861	5.59902	21.555	EPHA4,CR1,FYN
positive regulation of vascular endothelial growth factor production (GO:0010575)	0.0212843	0.124861	5.59902	21.555	TGFB1,IL1B,PTGS2
regulation of cardiac muscle cell action potential (GO:0098901)	0.0212843	0.124861	5.59902	21.555	CAV1,CACNA1C,DSC2
negative regulation of intrinsic apoptotic signaling pathway in response to DNA damage (GO:1902230)	0.0212843	0.124861	5.59902	21.555	SFRP2,SNAI1,CD44
cellular response to decreased oxygen levels (GO:0036294)	0.0218197	0.127415	3.32837	12.7308	TWIST1,PTGS2,NDRG1,BMP7,NKX3-1
negative regulation of neuron differentiation (GO:0045665)	0.0218197	0.127415	3.32837	12.7308	EFNB2,EPHA4,SEMA3A,DPYSL3,BMP7
digestive tract development (GO:0048565)	0.0220833	0.128659	4.02419	15.344	TGFB2,RARB,GLI2,STRA6
divalent metal ion transport (GO:0070838)	0.022959	0.132672	2.87617	10.8548	CAV1,ATP2A3,ITPR1,FYN,CACNA1C,KCNN4
regulation of JAK-STAT cascade (GO:0046425)	0.0231688	0.132672	3.27273	12.3216	SOCS3,IL23A,FLRT3,CAV1,DCN
regulation of cell division (GO:0051302)	0.0231688	0.132672	3.27273	12.3216	PLK3,SFRP2,NCOA3,CALM1,NKX3-1
negative regulation of cell adhesion (GO:0007162)	0.0231688	0.132672	3.27273	12.3216	ACER2,TGFB1,SERPINE1,DACT2,PLXNA4
glycolytic process through glucose-6-phosphate (GO:0061620)	0.023748	0.132672	5.34425	19.9889	HK3,ENO2,PGM2L1
canonical glycolysis (GO:0061621)	0.023748	0.132672	5.34425	19.9889	HK3,ENO2,PGM2L1
glucose catabolic process to pyruvate (GO:0061718)	0.023748	0.132672	5.34425	19.9889	HK3,ENO2,PGM2L1
positive regulation of phosphatidylinositol 3-kinase activity (GO:0043552)	0.023748	0.132672	5.34425	19.9889	TGFB1,IRS1,FPR2
regulation of ryanodine-sensitive calcium-release channel activity (GO:0060314)	0.023748	0.132672	5.34425	19.9889	PDE4D,FKBP1B,CALM1
positive regulation of nuclear division (GO:0051785)	0.023748	0.132672	5.34425	19.9889	EDN1,IL1B,EREG
chondroitin sulfate proteoglycan biosynthetic process (GO:0050650)	0.023748	0.132672	5.34425	19.9889	VCAN,CHPF2,DCN
regulation of DNA damage response, signal transduction by p53 class mediator (GO:0043516)	0.023748	0.132672	5.34425	19.9889	SNAI1,TWIST1,CD44
negative regulation of insulin receptor signaling pathway (GO:0046627)	0.023748	0.132672	5.34425	19.9889	SOCS3,IRS1,IL1B
positive regulation of peptidyl-threonine phosphorylation (GO:0010800)	0.023748	0.132672	5.34425	19.9889	TGFB1,CALM1,BMP7
negative regulation of immune response (GO:0050777)	0.0238261	0.132672	3.92339	14.6616	TGFB2,COL3A1,TNFAIP3,IRAK3
positive regulation of epidermal growth factor-activated receptor activity (GO:0045741)	0.0245757	0.132672	9.78514	36.2637	FBXW7,EREG
adrenal gland development (GO:0030325)	0.0245757	0.132672	9.78514	36.2637	STRA6,DKK3
ganglion development (GO:0061548)	0.0245757	0.132672	9.78514	36.2637	NELL2,SEMA3A
regulation of mammary gland epithelial cell proliferation (GO:0033599)	0.0245757	0.132672	9.78514	36.2637	BRCA2,ROBO1
positive regulation of alcohol biosynthetic process (GO:1902932)	0.0245757	0.132672	9.78514	36.2637	IL1B,SNCA
positive regulation of receptor recycling (GO:0001921)	0.0245757	0.132672	9.78514	36.2637	SNCA,VAMP3
regulation of platelet-derived growth factor receptor signaling pathway (GO:0010640)	0.0245757	0.132672	9.78514	36.2637	APOD,SNCA
regulation of actin filament-based movement (GO:1903115)	0.0245757	0.132672	9.78514	36.2637	PDE4D,PDPN
regulation of DNA-templated transcription, initiation (GO:2000142)	0.0245757	0.132672	9.78514	36.2637	FOSL1,TWIST1
regulation of transforming growth factor beta production (GO:0071634)	0.0245757	0.132672	9.78514	36.2637	TGFB2,PTGS2
glycoprotein catabolic process (GO:0006516)	0.0245757	0.132672	9.78514	36.2637	STT3B,ADAMTS12
regulation of histone phosphorylation (GO:0033127)	0.0245757	0.132672	9.78514	36.2637	IL1B,TWIST1
central nervous system projection neuron axonogenesis (GO:0021952)	0.0245757	0.132672	9.78514	36.2637	EPHA4,GLI2
positive regulation of reproductive process (GO:2000243)	0.0245757	0.132672	9.78514	36.2637	SMURF2,INHBA
regulation of fatty acid beta-oxidation (GO:0031998)	0.0245757	0.132672	9.78514	36.2637	IRS1,TWIST1
negative regulation of embryonic development (GO:0045992)	0.0245757	0.132672	9.78514	36.2637	SFRP2,GPR161
negative regulation of pathway-restricted SMAD protein phosphorylation (GO:0060394)	0.0245757	0.132672	9.78514	36.2637	GREM1,DKK1
positive regulation of adaptive immune response based on somatic recombination of immune receptors built from immunoglobulin superfamily domains (GO:0002824)	0.0245757	0.132672	9.78514	36.2637	IL23A,IL1B
pulmonary valve development (GO:0003177)	0.0245757	0.132672	9.78514	36.2637	TGFB2,STRA6
regulation of small GTPase mediated signal transduction (GO:0051056)	0.0245959	0.132672	2.38581	8.83984	NCOA3,FAM13A,ITSN1,CHN1,RHOH,ARAP3,ARHGAP39,SRGAP2
positive regulation of blood vessel endothelial cell migration (GO:0043536)	0.0256499	0.137774	3.8275	14.0209	TGFB1,ANXA1,PTGS2,ETS1
negative regulation of ossification (GO:0030279)	0.0256499	0.137774	3.8275	14.0209	GREM1,TWIST1,AXIN2,DKK1
apoptotic cell clearance (GO:0043277)	0.0263593	0.139814	5.11163	18.5855	ITGB3,NCOA3,RHOH
positive regulation of synapse assembly (GO:0051965)	0.0263593	0.139814	5.11163	18.5855	BDNF,CLSTN1,EPHB2
regulation of transcription regulatory region DNA binding (GO:2000677)	0.0263593	0.139814	5.11163	18.5855	TGFB1,TWIST1,HMGA2
regulation of NF-kappaB import into nucleus (GO:0042345)	0.0263593	0.139814	5.11163	18.5855	IL23A,IL1B,BMP7
negative regulation of cellular response to insulin stimulus (GO:1900077)	0.0263593	0.139814	5.11163	18.5855	SOCS3,IRS1,IL1B
endocrine system development (GO:0035270)	0.0263593	0.139814	5.11163	18.5855	GLI2,STRA6,DKK3
cell-cell adhesion via plasma-membrane adhesion molecules (GO:0098742)	0.0264863	0.140195	2.34996	8.533	CLDN11,TGFB2,CDH3,VCAM1,FLRT3,CDH11,CD200,ROBO1
negative regulation of transcription from RNA polymerase II promoter (GO:0000122)	0.0276582	0.146095	1.60681	5.76497	PLK3,RARG,EDN1,SMURF2,CITED2,CAV1,NR2F1,TWIST1,ARID5B,HMGA2,PRDM1,DKK1,RUNX3,GLI2,LOXL2,ZEB2,BCL6,NFIL3,SNAI1,RARB,E2F7,SNCA
positive regulation of cellular metabolic process (GO:0031325)	0.0278295	0.146695	2.74183	9.82031	GREM1,EDN1,TGFB1,INHBA,VAMP3,SNCA
positive regulation of neurogenesis (GO:0050769)	0.0290989	0.146925	3.06755	10.8501	SEMA3A,NRCAM,TCF4,DISC1,NBL1
positive regulation of plasma membrane bounded cell projection assembly (GO:0120034)	0.0290989	0.146925	3.06755	10.8501	DOCK11,CDC42EP5,DPYSL3,CDC42EP3,CDC42EP2
regulation of calcium ion transmembrane transporter activity (GO:1901019)	0.0291179	0.146925	4.89839	17.3227	PDE4D,FKBP1B,CALM1
negative regulation of smooth muscle cell proliferation (GO:0048662)	0.0291179	0.146925	4.89839	17.3227	IGFBP3,TNFAIP3,APOD
negative regulation of small GTPase mediated signal transduction (GO:0051058)	0.0291179	0.146925	4.89839	17.3227	TGFB2,SPRY1,EPHB2
regulation of extrinsic apoptotic signaling pathway in absence of ligand (GO:2001239)	0.0291179	0.146925	4.89839	17.3227	EYA2,IL1B,INHBA
negative regulation of myeloid leukocyte differentiation (GO:0002762)	0.0291179	0.146925	4.89839	17.3227	INHBA,LILRB3,FBN1
negative regulation of cell-matrix adhesion (GO:0001953)	0.0291179	0.146925	4.89839	17.3227	ACER2,SERPINE1,APOD
negative regulation of osteoblast differentiation (GO:0045668)	0.0291179	0.146925	4.89839	17.3227	GREM1,TWIST1,AXIN2
positive regulation of substrate adhesion-dependent cell spreading (GO:1900026)	0.0291179	0.146925	4.89839	17.3227	NCOA3,MYADM,OLFM4
regulation of vascular endothelial growth factor production (GO:0010574)	0.0291179	0.146925	4.89839	17.3227	TGFB1,IL1B,PTGS2
negative regulation of I-kappaB kinase/NF-kappaB signaling (GO:0043124)	0.0295432	0.146925	3.6491	12.8518	TNFAIP3,RHOH,NLRP1,BMP7
negative regulation of cellular biosynthetic process (GO:0031327)	0.0295432	0.146925	3.6491	12.8518	TGFB1,FBXW7,CAV1,SNAI1
negative regulation of JAK-STAT cascade (GO:0046426)	0.0295432	0.146925	3.6491	12.8518	SOCS3,FLRT3,CAV1,DCN
replicative senescence (GO:0090399)	0.0295467	0.146925	8.69746	30.6306	MME,SERPINE1
negative regulation of ryanodine-sensitive calcium-release channel activity (GO:0060315)	0.0295467	0.146925	8.69746	30.6306	FKBP1B,CALM1
positive regulation of superoxide anion generation (GO:0032930)	0.0295467	0.146925	8.69746	30.6306	TGFB1,FPR2
regulation of lamellipodium morphogenesis (GO:2000392)	0.0295467	0.146925	8.69746	30.6306	PDPN,CD44
positive regulation of extracellular matrix organization (GO:1903055)	0.0295467	0.146925	8.69746	30.6306	TGFB1,PDPN
regulation of vascular endothelial growth factor signaling pathway (GO:1900746)	0.0295467	0.146925	8.69746	30.6306	DCN,ROBO1
cell-substrate junction assembly (GO:0007044)	0.0295467	0.146925	8.69746	30.6306	KRT5,PLEC
regulation of protein kinase C signaling (GO:0090036)	0.0295467	0.146925	8.69746	30.6306	WNT5A,MYADM
negative regulation of myotube differentiation (GO:0010832)	0.0295467	0.146925	8.69746	30.6306	BDNF,CEACAM5
negative regulation of cellular senescence (GO:2000773)	0.0295467	0.146925	8.69746	30.6306	HMGA2,TWIST1
metanephric mesenchyme development (GO:0072075)	0.0295467	0.146925	8.69746	30.6306	SIX4,BASP1
negative regulation of heart contraction (GO:0045822)	0.0295467	0.146925	8.69746	30.6306	PDE4D,FKBP1B
positive regulation of fatty acid oxidation (GO:0046321)	0.0295467	0.146925	8.69746	30.6306	IRS1,TWIST1
negative regulation of release of sequestered calcium ion into cytosol (GO:0051280)	0.0295467	0.146925	8.69746	30.6306	FKBP1B,CALM1
hemidesmosome assembly (GO:0031581)	0.0295467	0.146925	8.69746	30.6306	KRT5,PLEC
calcium-mediated signaling (GO:0019722)	0.0307177	0.152451	3.0202	10.5191	EDN1,VCAM1,FKBP1B,FPR2,CACNA1C
pattern recognition receptor signaling pathway (GO:0002221)	0.0316138	0.156593	3.56598	12.3175	IRAK3,TLR6,S100A9,S100A8
neuron projection extension (GO:1990138)	0.0320229	0.157091	4.70221	16.1817	NELL2,FLRT3,SEMA3A
regulation of receptor internalization (GO:0002090)	0.0320229	0.157091	4.70221	16.1817	GREM1,DLG4,DKK1
positive regulation of cell communication (GO:0010647)	0.0320229	0.157091	4.70221	16.1817	EDN1,DLG4,CLSTN1
ventricular septum development (GO:0003281)	0.0320229	0.157091	4.70221	16.1817	TGFB2,CITED2,STRA6
positive regulation of fibroblast proliferation (GO:0048146)	0.0320229	0.157091	4.70221	16.1817	WNT5A,FN1,EREG
positive regulation of protein metabolic process (GO:0051247)	0.0333374	0.163225	2.61943	8.90889	TGFB1,SMURF2,WNT5A,TNFAIP3,INHBA,EREG
endocytosis (GO:0006897)	0.0335097	0.163754	1.8858	6.40403	COLEC12,MARCO,HSPH1,ANXA1,NCOA3,CAV1,RHOH,FPR2,VRK2,STEAP2,LRP12,PDLIM7
negative regulation of cellular macromolecule biosynthetic process (GO:2000113)	0.0336551	0.164149	1.60976	5.45963	TGFB1,SMURF2,CITED2,WNT5A,TWIST1,ARID5B,HMGA2,AHR,BMP7,RUNX2,DKK3,EREG,LOXL2,DACH1,SFRP2,BCL6,SIX4,BASP1,ENC1,NKX3-1
regulation of release of sequestered calcium ion into cytosol (GO:0051279)	0.0337674	0.164382	3.48656	11.8134	PDE4D,FKBP1B,CALM1,SNCA
negative regulation of cysteine-type endopeptidase activity (GO:2000117)	0.034122	0.165791	2.92975	9.89613	TNFRSF6B,CST7,CST6,CD44,SNCA
pulmonary valve morphogenesis (GO:0003184)	0.0348785	0.16598	7.82731	26.2675	TGFB2,STRA6
positive regulation of T-helper 1 type immune response (GO:0002827)	0.0348785	0.16598	7.82731	26.2675	ANXA1,IL23A
regulation of interleukin-2 biosynthetic process (GO:0045076)	0.0348785	0.16598	7.82731	26.2675	IRF4,IL1B
regulation of bone remodeling (GO:0046850)	0.0348785	0.16598	7.82731	26.2675	GREM1,ITGB3
negative regulation of histone modification (GO:0031057)	0.0348785	0.16598	7.82731	26.2675	TWIST1,SNCA
collagen metabolic process (GO:0032963)	0.0348785	0.16598	7.82731	26.2675	COL1A1,COL5A1
regulation of hormone secretion (GO:0046883)	0.0348785	0.16598	7.82731	26.2675	EDN1,ANXA1
positive regulation of stem cell differentiation (GO:2000738)	0.0348785	0.16598	7.82731	26.2675	TGFB2,TACSTD2
positive regulation of vascular endothelial growth factor receptor signaling pathway (GO:0030949)	0.0348785	0.16598	7.82731	26.2675	ITGB3,IL1B
positive regulation of granulocyte macrophage colony-stimulating factor production (GO:0032725)	0.0348785	0.16598	7.82731	26.2675	IL23A,IL1B
lung development (GO:0030324)	0.0350736	0.16598	4.52113	15.1472	PDPN,GLI2,STRA6
positive regulation of epidermal growth factor receptor signaling pathway (GO:0045742)	0.0350736	0.16598	4.52113	15.1472	FBXW7,PLAUR,EREG
striated muscle tissue development (GO:0014706)	0.0350736	0.16598	4.52113	15.1472	SIX4,CAV1,BMP7
regulation of myoblast differentiation (GO:0045661)	0.0350736	0.16598	4.52113	15.1472	TGFB1,IGFBP3,BOC
cellular response to lipid (GO:0071396)	0.035314	0.166808	2.09666	7.01014	RARG,NCOA3,SERPINE1,WNT5A,TNFAIP3,RARB,AHR,TFPI,NKX3-1
regulation of peptide hormone secretion (GO:0090276)	0.0359083	0.168817	2.88651	9.60281	MARCKS,IL1B,KCNS3,ITPR1,CACNA1C
canonical Wnt signaling pathway (GO:0060070)	0.0359083	0.168817	2.88651	9.60281	RARG,WNT10A,CDH3,SFRP2,CAV1
regulation of bone mineralization (GO:0030500)	0.0360045	0.168817	3.41059	11.3372	GREM1,TGFB1,TWIST1,BMP7
positive regulation of JUN kinase activity (GO:0043507)	0.0360045	0.168817	3.41059	11.3372	EDN1,WNT5A,TLR6,DKK1
cellular protein metabolic process (GO:0044267)	0.0361807	0.169331	1.61699	5.36718	IGFBP3,MMP2,FN1,DENND3,CSF2RB,LYZ,SNCAIP,FSTL1,CYR61,LOXL2,SPCS3,VCAN,DMBT1,LOX,PAPPA,QPCT,VWA1,FBN1,SNCA
negative regulation of macromolecule metabolic process (GO:0010605)	0.036291	0.169536	2.35227	7.80055	TGFB2,SFRP2,TGFB1,DLG4,CITED2,MYADM,NKX3-1
regulation of intracellular signal transduction (GO:1902531)	0.03739	0.17435	1.65946	5.45356	PLK3,GDF11,TGFB2,TGFB1,NCOA3,ITSN1,FAM13A,WNT5A,RHOH,ARAP3,ARHGAP39,VRK2,INHBA,BMP7,IL1B,CHN1,SRGAP2
negative regulation of cation channel activity (GO:2001258)	0.0382688	0.176768	4.35345	14.2058	FKBP1B,EPHB2,CALM1
regulation of defense response to virus by host (GO:0050691)	0.0382688	0.176768	4.35345	14.2058	IL23A,TNFAIP3,TMEM173
aminoglycan metabolic process (GO:0006022)	0.0382688	0.176768	4.35345	14.2058	VCAN,B3GALT6,DCN
chondroitin sulfate metabolic process (GO:0030204)	0.0382688	0.176768	4.35345	14.2058	VCAN,CHPF2,DCN
negative regulation of neuron projection development (GO:0010977)	0.0383252	0.176768	3.33785	10.8869	EFNB2,EPHA4,SEMA3A,DPYSL3
regulation of exocytosis (GO:0017157)	0.0383252	0.176768	3.33785	10.8869	ANXA1,STXBP5,STXBP6,SNCA
nucleotide-sugar metabolic process (GO:0009225)	0.0405502	0.181926	7.11537	22.8063	FUT8,GFPT2
atrial cardiac muscle cell action potential (GO:0086014)	0.0405502	0.181926	7.11537	22.8063	GJA1,CACNA1C
regulation of superoxide anion generation (GO:0032928)	0.0405502	0.181926	7.11537	22.8063	TGFB1,FPR2
regulation of NMDA receptor activity (GO:2000310)	0.0405502	0.181926	7.11537	22.8063	DLG4,EPHB2
positive regulation of cellular carbohydrate metabolic process (GO:0010676)	0.0405502	0.181926	7.11537	22.8063	IRS1,SNCA
renal absorption (GO:0070293)	0.0405502	0.181926	7.11537	22.8063	HAS2,SGK1
negative regulation of epidermal growth factor-activated receptor activity (GO:0007175)	0.0405502	0.181926	7.11537	22.8063	GPRC5A,CBLB
regulation of axon guidance (GO:1902667)	0.0405502	0.181926	7.11537	22.8063	SEMA3A,PLXNA4
regulation of granulocyte macrophage colony-stimulating factor production (GO:0032645)	0.0405502	0.181926	7.11537	22.8063	IL23A,IL1B
pathway-restricted SMAD protein phosphorylation (GO:0060389)	0.0405502	0.181926	7.11537	22.8063	TGFB2,TGFB1
response to UV-B (GO:0010224)	0.0405502	0.181926	7.11537	22.8063	MME,CRIP1
regulation of execution phase of apoptosis (GO:1900117)	0.0405502	0.181926	7.11537	22.8063	DFFA,FAP
prostanoid biosynthetic process (GO:0046457)	0.0405502	0.181926	7.11537	22.8063	EDN1,PTGS2
chondroitin sulfate catabolic process (GO:0030207)	0.0405502	0.181926	7.11537	22.8063	VCAN,DCN
positive regulation of interleukin-17 production (GO:0032740)	0.0405502	0.181926	7.11537	22.8063	TGFB1,IL23A
positive regulation of cell-substrate adhesion (GO:0010811)	0.0407297	0.181926	3.26815	10.4607	NCOA3,MYADM,FN1,OLFM4
positive regulation of mitotic cell cycle (GO:0045931)	0.0407297	0.181926	3.26815	10.4607	EDN1,IL1B,NKX3-1,EREG
positive regulation of secretion by cell (GO:1903532)	0.0407297	0.181926	3.26815	10.4607	EDN1,TGFB2,TGFB1,STXBP5
negative regulation of toll-like receptor signaling pathway (GO:0034122)	0.0416069	0.184234	4.19776	13.3467	TNFAIP3,IRAK3,TLR6
cellular zinc ion homeostasis (GO:0006882)	0.0416069	0.184234	4.19776	13.3467	SLC39A10,S100A9,S100A8
transmembrane receptor protein tyrosine kinase signaling pathway (GO:0007169)	0.0416078	0.184234	1.66333	5.28851	NTRK2,EPHA4,IRS1,BDNF,ITGB3,MMP2,ITSN1,VEGFC,NELL2,EFNB2,FGF7,TEC,FLRT3,CHN1,FYN,EPHB2
transforming growth factor beta receptor signaling pathway (GO:0007179)	0.0416082	0.184234	2.76412	8.7884	TWSG1,TGFB2,COL3A1,TGFB1,COL1A2
positive regulation of apoptotic signaling pathway (GO:2001235)	0.0416082	0.184234	2.76412	8.7884	CAV1,PLAUR,S100A9,S100A8,NKX3-1
positive regulation of NF-kappaB transcription factor activity (GO:0051092)	0.0419401	0.185381	2.27403	7.21213	IL1B,WNT5A,IRAK3,TLR6,S100A9,TRIM22,S100A8
positive regulation of phosphatidylinositol 3-kinase signaling (GO:0014068)	0.0432179	0.190368	3.20128	10.0568	NTRK2,TGFB2,DCN,NKX3-1
negative regulation of cellular response to transforming growth factor beta stimulus (GO:1903845)	0.0432179	0.190368	3.20128	10.0568	TGFB1,SMURF2,TGFB1I1,CAV1
regulation of gene expression (GO:0010468)	0.0444989	0.195672	1.38954	4.32466	KDM3A,CITED2,TWIST1,AHR,BRCA2,CRIP1,ETS1,ARNTL2,DACH1,CDH3,EFEMP1,NFIL3,EPHB2,TRIM22,NKX3-1,NTRK2,TGFB2,TGFB1,BCL11B,NCOA3,WNT5A,FN1,RHOH,HMGA2,SERPINB9,INHBA,DKK1,RUNX3,MLF1,SFRP2,IL1B,MYADM,PKP1,TLR6,ZNF334
positive regulation of T cell differentiation (GO:0045582)	0.0450865	0.197234	4.0528	12.5603	BCL6,IL23A,GLI2
positive regulation of transcription factor import into nucleus (GO:0042993)	0.0450865	0.197234	4.0528	12.5603	IL23A,IL1B,TMEM173
vasculogenesis (GO:0001570)	0.0450865	0.197234	4.0528	12.5603	TGFB1,CAV1,HAS2
negative regulation of cell communication (GO:0010648)	0.0456947	0.199552	2.68811	8.29491	EPHA4,NTRK2,IGFBP3,IL1B,EPHB2
negative regulation of supramolecular fiber organization (GO:1902904)	0.0457898	0.199625	3.1371	9.67384	LIMA1,MYADM,PFN2,SNCA
positive regulation of apoptotic process (GO:0043065)	0.0458826	0.199687	1.74383	5.3739	RARG,TGFB2,BCL2A1,DCUN1D3,IGFBP3,ITSN1,HMGA2,SFRP2,FAP,BCL6,STK17B,NKX3-1,SNCA
positive regulation of myoblast differentiation (GO:0045663)	0.0465414	0.201179	6.52209	20.0059	IGFBP3,BOC
cell surface receptor signaling pathway involved in heart development (GO:0061311)	0.0465414	0.201179	6.52209	20.0059	TGFB1,SNAI1
negative regulation of smooth muscle cell migration (GO:0014912)	0.0465414	0.201179	6.52209	20.0059	IGFBP3,SERPINE1
positive regulation of heart rate (GO:0010460)	0.0465414	0.201179	6.52209	20.0059	EDN1,PDE4D
regulation of GTPase activity (GO:0043087)	0.0472028	0.203692	1.97851	6.04098	DOCK11,EPHA4,NTRK2,DOCK9,CHN1,SRGAP2,CCL18,PLXNA4,PROM2
peptidyl-tyrosine phosphorylation (GO:0018108)	0.0478245	0.205331	2.65165	8.0616	EPHA4,EFEMP1,TEC,FYN,EPHB2
regulation of endothelial cell proliferation (GO:0001936)	0.0478245	0.205331	2.65165	8.0616	NELL2,ITGB3,CAV1,WNT5A,VEGFC
response to calcium ion (GO:0051592)	0.0478245	0.205331	2.65165	8.0616	PPP3CA,CLIC4,CAV1,WNT5A,CALM1
cellular response to hypoxia (GO:0071456)	0.0481307	0.206298	2.20081	6.6769	PLK3,EGLN3,TWIST1,PTGS2,NDRG1,BMP7,NKX3-1
negative regulation of neurogenesis (GO:0050768)	0.0487056	0.207365	3.91751	11.8385	COL3A1,SRGAP2,BMP7
regulation of T cell differentiation (GO:0045580)	0.0487056	0.207365	3.91751	11.8385	CR1,PRDM1,RUNX1
carboxylic acid metabolic process (GO:0019752)	0.0487056	0.207365	3.91751	11.8385	MTHFD1L,PLA2G4A,SLC2A3
positive regulation of locomotion (GO:0040017)	0.0487056	0.207365	3.91751	11.8385	TGFB1,SPOCK2,TWIST1
cellular response to organic substance (GO:0071310)	0.0497644	0.21152	2.18323	6.55069	TGFB1,MME,NCOA3,IL1B,DPYSL3,PTPN12,TMEM173
regulation of phosphatidylinositol 3-kinase signaling (GO:0014066)	0.0500122	0.211865	2.61616	7.83668	NTRK2,TGFB2,TWIST1,DCN,NKX3-1
ERBB signaling pathway (GO:0038127)	0.0500122	0.211865	2.61616	7.83668	EFEMP1,TGFB1,CBLB,PTPN12,EREG
chromosome organization (GO:0051276)	0.0511842	0.214533	3.01613	8.96491	HMGA2,AXIN2,BRCA2,GEM
regulation of secretion by cell (GO:1903530)	0.0511842	0.214533	3.01613	8.96491	ANXA1,STXBP5,SNCAIP,VAMP3
regulation of BMP signaling pathway (GO:0030510)	0.0511842	0.214533	3.01613	8.96491	GREM1,SMURF2,NBL1,CYR61
regulation of immune response (GO:0050776)	0.0516045	0.214533	1.80521	5.35092	COL1A1,COLEC12,COL3A1,TGFB2,COL1A2,VCAM1,BCL6,IRF4,TREM1,CD1A,CD200
positive regulation of cell cycle process (GO:0090068)	0.0519486	0.214533	2.33283	6.89933	EDN1,FAP,IL1B,HMGA2,E2F7,EREG
negative regulation of cell death (GO:0060548)	0.0522577	0.214533	2.58161	7.61978	BMP7,CYR61,WISP1,CTGF,SNCA
positive regulation of protein catabolic process (GO:0045732)	0.0522577	0.214533	2.58161	7.61978	PLK3,SMURF2,IL1B,WNT5A,TNFAIP3
negative regulation of cellular metabolic process (GO:0031324)	0.0524624	0.214533	3.79094	11.1744	EDN1,DLG4,ITGB3
regulation of JUN kinase activity (GO:0043506)	0.0524624	0.214533	3.79094	11.1744	EDN1,TLR6,DKK1
response to peptide (GO:1901652)	0.0524624	0.214533	3.79094	11.1744	IRS1,FYN,NLRP1
positive regulation of chemokine production (GO:0032722)	0.0524624	0.214533	3.79094	11.1744	IL1B,WNT5A,TWIST1
positive regulation of alpha-beta T cell activation (GO:0046635)	0.0528327	0.214533	6.02008	17.7028	HSPH1,IL23A
regulation of branching involved in ureteric bud morphogenesis (GO:0090189)	0.0528327	0.214533	6.02008	17.7028	SIX4,TACSTD2
positive regulation of mesonephros development (GO:0061213)	0.0528327	0.214533	6.02008	17.7028	SIX4,BASP1
negative regulation of insulin secretion (GO:0046676)	0.0528327	0.214533	6.02008	17.7028	IRS1,FAM3D
negative regulation of cell aging (GO:0090344)	0.0528327	0.214533	6.02008	17.7028	HMGA2,TWIST1
cellular biogenic amine biosynthetic process (GO:0042401)	0.0528327	0.214533	6.02008	17.7028	MOXD1,SAT1
positive regulation of acute inflammatory response (GO:0002675)	0.0528327	0.214533	6.02008	17.7028	IL1B,PTGS2
negative regulation of muscle cell differentiation (GO:0051148)	0.0528327	0.214533	6.02008	17.7028	TGFB1,EREG
vasculature development (GO:0001944)	0.0528327	0.214533	6.02008	17.7028	FBXW7,STRA6
positive regulation of collagen metabolic process (GO:0010714)	0.0528327	0.214533	6.02008	17.7028	TGFB1,CREB3L1
positive regulation of NF-kappaB import into nucleus (GO:0042346)	0.0528327	0.214533	6.02008	17.7028	IL23A,IL1B
positive regulation of collagen biosynthetic process (GO:0032967)	0.0528327	0.214533	6.02008	17.7028	TGFB1,CREB3L1
embryonic cranial skeleton morphogenesis (GO:0048701)	0.0528327	0.214533	6.02008	17.7028	MTHFD1L,TWIST1
negative regulation of anoikis (GO:2000811)	0.0528327	0.214533	6.02008	17.7028	CAV1,CEACAM5
regulation of cell junction assembly (GO:1901888)	0.0528327	0.214533	6.02008	17.7028	SNAI1,RUNX1
cellular response to organic cyclic compound (GO:0071407)	0.0531361	0.215421	2.1489	6.3068	TGFB1,NCOA3,IL1B,AHR,TMEM173,TFPI,NKX3-1
epidermal growth factor receptor signaling pathway (GO:0007173)	0.0540061	0.218253	2.95907	8.63651	EFEMP1,TGFB1,CBLB,EREG
response to retinoic acid (GO:0032526)	0.0540061	0.218253	2.95907	8.63651	ACER2,RARG,WNT5A,RARB
Ras protein signal transduction (GO:0007265)	0.0543865	0.219442	1.84794	5.38055	COL1A2,RAB31,CDC42EP5,NCOA3,RAB23,CDC42EP3,PDPN,CDC42EP2,RHOH,RND3
modulation of chemical synaptic transmission (GO:0050804)	0.0545612	0.219452	2.54795	7.41053	BDNF,DLG4,IL1B,CLSTN1,SNCAIP
positive regulation of cell cycle arrest (GO:0071158)	0.0545612	0.219452	2.54795	7.41053	PLK3,FAP,PLAGL1,HMGA2,E2F7
regulation of Wnt signaling pathway (GO:0030111)	0.0558956	0.223487	2.28729	6.59717	SFRP2,DACT2,RSPO3,DISC1,DKK1,RUNX1
regulation of heart rate by cardiac conduction (GO:0086091)	0.0563546	0.223487	3.67228	10.5618	CAV1,CACNA1C,DSC2
positive regulation of DNA replication (GO:0045740)	0.0563546	0.223487	3.67228	10.5618	KITLG,GLI2,EREG
endothelial cell migration (GO:0043542)	0.0563546	0.223487	3.67228	10.5618	FAP,PRSS3,LOXL2
negative regulation of epithelial cell migration (GO:0010633)	0.0563546	0.223487	3.67228	10.5618	TACSTD2,DCN,PFN2
carboxylic acid transmembrane transport (GO:1905039)	0.0563546	0.223487	3.67228	10.5618	SLC7A5,SLC38A5,STRA6
actin filament bundle organization (GO:0061572)	0.0563546	0.223487	3.67228	10.5618	LIMA1,DPYSL3,RND3
positive regulation of osteoblast differentiation (GO:0045669)	0.0563546	0.223487	3.67228	10.5618	BMP7,CYR61,RUNX2
sulfur compound catabolic process (GO:0044273)	0.0563546	0.223487	3.67228	10.5618	VCAN,LUM,DCN
regulation of cytosolic calcium ion concentration (GO:0051480)	0.0566477	0.2243	2.11562	6.07374	EDN1,GNA15,DLG4,CAV1,FKBP1B,CACNA1C,FPR2
negative regulation of signaling (GO:0023057)	0.0569227	0.225039	2.51515	7.20858	EPHA4,NTRK2,IGFBP3,IL1B,EPHB2
response to cytokine (GO:0034097)	0.0584562	0.226078	2.09936	5.96109	COL3A1,MME,DPYSL3,TIMP3,IRAK3,PTPN12,SNCA
regulation of mitotic nuclear division (GO:0007088)	0.059342	0.226078	2.48319	7.01361	EDN1,IL1B,BMP7,CDC14A,EREG
lipopolysaccharide-mediated signaling pathway (GO:0031663)	0.0594054	0.226078	5.58979	15.782	TGFB1,IL1B
positive regulation of cardiac muscle tissue growth (GO:0055023)	0.0594054	0.226078	5.58979	15.782	EDN1,PIM1
regulation of toll-like receptor 4 signaling pathway (GO:0034143)	0.0594054	0.226078	5.58979	15.782	WDFY1,TNFAIP3
leukocyte tethering or rolling (GO:0050901)	0.0594054	0.226078	5.58979	15.782	VCAM1,GCNT1
negative regulation of response to wounding (GO:1903035)	0.0594054	0.226078	5.58979	15.782	EPHA4,SERPINE1
hyaluronan catabolic process (GO:0030214)	0.0594054	0.226078	5.58979	15.782	TGFB1,CD44
regulation of reactive oxygen species biosynthetic process (GO:1903426)	0.0594054	0.226078	5.58979	15.782	TLR6,SNCA
stabilization of membrane potential (GO:0030322)	0.0594054	0.226078	5.58979	15.782	KCNK6,KCNN4
sympathetic nervous system development (GO:0048485)	0.0594054	0.226078	5.58979	15.782	NELL2,SEMA3A
neuromuscular process (GO:0050905)	0.0594054	0.226078	5.58979	15.782	AGTPBP1,STRA6
leukocyte adhesion to vascular endothelial cell (GO:0061756)	0.0594054	0.226078	5.58979	15.782	VCAM1,GCNT1
regulation of bicellular tight junction assembly (GO:2000810)	0.0594054	0.226078	5.58979	15.782	SNAI1,RUNX1
positive regulation of antigen receptor-mediated signaling pathway (GO:0050857)	0.0594054	0.226078	5.58979	15.782	SLC39A10,KCNN4
dendritic spine morphogenesis (GO:0060997)	0.0594054	0.226078	5.58979	15.782	DLG4,EPHB2
regulation of osteoblast proliferation (GO:0033688)	0.0594054	0.226078	5.58979	15.782	GREM1,CYR61
bone morphogenesis (GO:0060349)	0.0594054	0.226078	5.58979	15.782	RARG,RARB
positive regulation of cyclic nucleotide metabolic process (GO:0030801)	0.0594054	0.226078	5.58979	15.782	WNT5A,CALM1
genitalia development (GO:0048806)	0.0594054	0.226078	5.58979	15.782	WNT5A,STRA6
negative regulation of peptide hormone secretion (GO:0090278)	0.0594054	0.226078	5.58979	15.782	IRS1,FAM3D
positive regulation of cell migration involved in sprouting angiogenesis (GO:0090050)	0.0594054	0.226078	5.58979	15.782	ANXA1,PTGS2
positive regulation of leukocyte activation (GO:0002696)	0.0594054	0.226078	5.58979	15.782	WNT5A,TLR6
regulation of intrinsic apoptotic signaling pathway in response to DNA damage (GO:1902229)	0.0594054	0.226078	5.58979	15.782	SFRP2,SNAI1
positive regulation of DNA-templated transcription, initiation (GO:2000144)	0.0594054	0.226078	5.58979	15.782	FOSL1,TWIST1

## Sheet: GO_Molecular_Functions
Up-regulated pathway analysis								Down-regulated pathway analysis
Term	P-value	FDR	Z-Score	Combined Score	Genes			Term	P-value	FDR	Z-Score	Combined Score	Genes
integrin binding (GO:0005178)	1.14665e-08	5.58421e-06	7.60316	139.015	SEMA7A,COL16A1,VCAM1,ITGB3,FN1,CYR61,WISP1,FBLN5,CTGF,COL3A1,SFRP2,COL5A1,FAP,IL1B,FBN1			NADH dehydrogenase (ubiquinone) activity (GO:0008137)	7.97063e-08	1.65391e-05	12.039	196.776	NDUFA6,NDUFS7,NDUFB5,NDUFA4,NDUFA10,NDUFS4,NDUFA1,NDUFS3,NDUFS2,NDUFV3
protease binding (GO:0002020)	8.12905e-06	0.00197942	4.93077	57.789	ITGB3,SERPINE1,FN1,TNFAIP3,SERPINB9,BRCA2,CST7,CST6,COL1A1,COL3A1,COL1A2,FAP,TIMP3			NADH dehydrogenase (quinone) activity (GO:0050136)	7.97063e-08	1.65391e-05	12.039	196.776	NDUFA6,NDUFS7,NDUFB5,NDUFA4,NDUFA10,NDUFS4,NDUFA1,NDUFS3,NDUFS2,NDUFV3
GTP-Rho binding (GO:0017049)	4.61783e-05	0.00749627	16.404	163.762	CDC42EP5,RTKN2,CDC42EP3,CDC42EP2,STXBP6			proton-transporting ATP synthase activity, rotational mechanism (GO:0046933)	3.90456e-06	0.000540131	32.8182	408.697	ATP5B,ATP5D,ATP5H,ATP5G3,ATP5G2
Rho GTPase binding (GO:0017048)	7.46495e-05	0.00908857	5.65522	53.7399	FMNL1,CDC42EP5,CAV1,RTKN2,CDC42EP3,CDC42EP2,RHOH,STXBP6,SRGAP2			cation-transporting ATPase activity (GO:0019829)	6.89872e-05	0.00715742	10.2853	98.5499	ATP5B,ATP13A1,ATP5D,ATP5G3,ATP5H,ATP5G2
platelet-derived growth factor binding (GO:0048407)	0.000110759	0.0107879	22.4574	204.545	COL1A1,COL3A1,COL1A2,COL5A1			hydro-lyase activity (GO:0016836)	0.000116616	0.00967913	7.27202	65.8599	HADHB,HADHA,ECHS1,ENOSF1,UROS,PCBD1,ACO2
calcium ion binding (GO:0005509)	0.000307455	0.0238661	2.70031	21.8379	ANXA1,ITSN1,ITPR1,PLA2G4A,SYTL3,SYTL2,MMP12,PPP3CA,CDH3,ASPH,SPOCK2,CDH11,PRSS3,CALM1,S100A9,S100A8,FBN1,SNCA			acetyl-CoA C-acyltransferase activity (GO:0003988)	0.000293634	0.0199258	39.2294	319.059	HADHB,HADHA,ACAT1
metal ion binding (GO:0046872)	0.000343044	0.0238661	2.30172	18.3623	POSTN,ANXA1,EYA2,IGFBP3,ITSN1,ITPR1,PLA2G4A,IRAK3,SYTL3,GEM,SYTL2,MMP12,PPP3CA,CDH3,ASPH,SPOCK2,CDH11,STK38L,PRSS3,CALM1,S100A9,S100A8,FBN1,SNCA			ATPase activity, coupled to transmembrane movement of ions, rotational mechanism (GO:0044769)	0.000336097	0.0199258	9.83838	78.6885	ATP5B,ATP5D,ATP5G3,ATP5H,ATP5G2
cytokine activity (GO:0005125)	0.000535538	0.0326009	3.32861	25.0719	GDF11,TGFB2,EDN1,TGFB1,IL1B,FAM3D,TNFRSF11B,INHBA,CXCL3,CCL18,BMP7,CXCL5			enoyl-CoA hydratase activity (GO:0004300)	0.000791945	0.0410821	23.5352	168.065	HADHB,HADHA,ECHS1
semaphorin receptor binding (GO:0030215)	0.000893643	0.0405571	11.2247	78.7994	SEMA7A,SEMA3C,SEMA3D,SEMA3A			hydrogen ion transmembrane transporter activity (GO:0015078)	0.00164476	0.0758417	5.25101	33.6598	ATP5B,ATP5D,ATP5G3,UQCR10,ATP5H,ATP5G2
metallopeptidase activity (GO:0008237)	0.0010392	0.0405571	3.82504	26.2754	MMP12,ADAMTS2,MME,FAP,ADAMTS1,PAPPA,MMP2,ADAMTS12,ADAMTS6			NADH dehydrogenase activity (GO:0003954)	0.00220629	0.091561	14.7072	89.956	NDUFS7,NDUFS3,NDUFS2
neuropilin binding (GO:0038191)	0.00110975	0.0405571	10.4758	71.2734	SEMA7A,SEMA3C,SEMA3D,SEMA3A			antiporter activity (GO:0015297)	0.00813412	0.281305	8.40155	40.4256	SLC25A16,CLCN5,SLC25A10
metalloendopeptidase activity (GO:0004222)	0.00116486	0.0405571	4.75953	32.1514	MMP12,ADAMTS2,MME,FAP,MMP2,PAPPA,ADAMTS12			oxidoreductase activity, acting on the CH-CH group of donors, NAD or NADP as acceptor (GO:0016628)	0.00813412	0.281305	8.40155	40.4256	PECR,DECR2,DECR1
Toll-like receptor binding (GO:0035325)	0.00116591	0.0405571	19.6117	132.462	TLR6,S100A9,S100A8			voltage-gated anion channel activity (GO:0008308)	0.00958222	0.305894	7.84105	36.444	CLCN5,CLCNKA,SLC17A3
vascular endothelial growth factor receptor binding (GO:0005172)	0.00116591	0.0405571	19.6117	132.462	GREM1,ITGB3,VEGFC			ether hydrolase activity (GO:0016803)	0.0158049	0.412556	13.0482	54.1165	TMEM86B,EPHX2
calcium channel inhibitor activity (GO:0019855)	0.00163478	0.0530758	16.8091	107.852	FKBP1B,ITPR1,CALM1			3-hydroxyacyl-CoA dehydrogenase activity (GO:0003857)	0.0158049	0.412556	13.0482	54.1165	HADHB,HADHA
endopeptidase inhibitor activity (GO:0004866)	0.0018833	0.0573231	3.48592	21.8732	SPOCK2,SERPINE1,TIMP3,SERPINB9,PI3,TFPI,CST7,CST6,WFDC2			sulfotransferase activity (GO:0008146)	0.0159058	0.412556	4.48502	18.5728	SULT1A1,GAL3ST1,CHST13,SULT1A2
disordered domain specific binding (GO:0097718)	0.00234258	0.0666457	8.26868	50.0793	NCOA3,FN1,FYN,CALM1			adenine nucleotide transmembrane transporter activity (GO:0000295)	0.0199875	0.482486	11.1836	43.7575	SLC25A16,SLC25A23
peptidase activity, acting on L-amino acid peptides (GO:0070011)	0.00246329	0.0666457	2.74713	16.5	MMP12,TPSB2,ADAMTS2,MME,FAP,ADAMTS1,PAPPA,MMP2,PRSS3,TPSAB1,KLK10,ADAMTS6			NADPH binding (GO:0070402)	0.0245757	0.482486	9.78514	36.2637	CRYZ,DECR1
BMP receptor binding (GO:0070700)	0.00288743	0.0710448	13.0724	76.4396	TGFB2,TGFB1,BMP7			ADP transmembrane transporter activity (GO:0015217)	0.0245757	0.482486	9.78514	36.2637	SLC25A16,SLC25A23
transcription regulatory region DNA binding (GO:0044212)	0.00291765	0.0710448	2.13027	12.4344	EGR2,RARG,KDM3A,BCL11B,WNT5A,TWIST1,ARID5B,HMGA2,AHR,ARNTL2,RUNX1,MMP12,BASP1,CREB3L1,RARB,TCF4,E2F7,NKX3-1,SNCA			magnesium ion transmembrane transporter activity (GO:0015095)	0.0245757	0.482486	9.78514	36.2637	MRS2,NIPA1
calcium channel regulator activity (GO:0005246)	0.003728	0.0864542	7.14003	39.9262	FKBP1B,ITPR1,SGK1,CALM1			4 iron, 4 sulfur cluster binding (GO:0051539)	0.0295467	0.482486	8.69746	30.6306	ACO2,ISCU
transforming growth factor beta receptor binding (GO:0005160)	0.00465556	0.103057	5.0404	27.0654	GDF11,TGFB2,TGFB1,INHBA,BMP7			aryl sulfotransferase activity (GO:0004062)	0.0295467	0.482486	8.69746	30.6306	SULT1A1,SULT1A2
oxidoreductase activity, acting on the CH-NH2 group of donors, oxygen as acceptor (GO:0016641)	0.00564802	0.119591	9.80282	50.7438	VCAM1,LOX,LOXL2			prenyltransferase activity (GO:0004659)	0.0295467	0.482486	8.69746	30.6306	FDPS,COX10
transmembrane receptor protein serine/threonine kinase binding (GO:0070696)	0.0068238	0.138466	9.04829	45.1269	TGFB2,TGFB1,BMP7			acylglycerol lipase activity (GO:0047372)	0.0295467	0.482486	8.69746	30.6306	DAGLA,MGLL
growth factor activity (GO:0008083)	0.0075194	0.146478	3.74725	18.3251	BDNF,CLEC11A,VEGFC,INHBA,DKK1,EREG			2 iron, 2 sulfur cluster binding (GO:0051537)	0.0295467	0.482486	8.69746	30.6306	XDH,ISCU
vascular endothelial growth factor receptor 2 binding (GO:0043184)	0.00875241	0.157868	19.5743	92.7514	GREM1,ITGB3			ATPase activity (GO:0016887)	0.0319926	0.482486	2.04156	7.02755	ATP5B,TOR3A,PEX6,ATP5D,ATP5C1,ATP5J,ATP5H,ATP5O,ATP1B1,KIF6
protein-lysine 6-oxidase activity (GO:0004720)	0.00875241	0.157868	19.5743	92.7514	LOX,LOXL2			Rho GTPase binding (GO:0017048)	0.034122	0.482486	2.92975	9.89613	NOXA1,CDC42EP1,IQGAP2,TRIOBP,ARHGAP4
collagen binding (GO:0005518)	0.00947181	0.158948	4.18074	19.4799	MMP12,PCOLCE2,LUM,FN1,CD44			potassium ion binding (GO:0030955)	0.0348785	0.482486	7.82731	26.2675	KCNJ11,ATP1B1
E-box binding (GO:0070888)	0.00988591	0.158948	5.23387	24.1629	TWIST1,TCF4,AHR,ARNTL2			C-acyltransferase activity (GO:0016408)	0.0348785	0.482486	7.82731	26.2675	HADHB,ACAT1
cadherin binding involved in cell-cell adhesion (GO:0098641)	0.0111708	0.158948	7.3506	33.0369	ANXA1,TACSTD2,STXBP6			voltage-gated chloride channel activity (GO:0005247)	0.0348785	0.482486	7.82731	26.2675	CLCN5,CLCNKA
transcription factor activity, RNA polymerase II core promoter proximal region sequence-specific binding (GO:0000982)	0.0112014	0.158948	2.08295	9.35604	EGR2,BCL11B,NR2F1,HMGA2,PRDM1,ETS1,ARNTL2,FOSL1,DACH1,NFIL3,IRF4,CREB3L1,SNAI1,TCF4			NADP binding (GO:0050661)	0.0382688	0.512308	4.35345	14.2058	CRYM,CRYZ,DECR1
SH3 domain binding (GO:0017124)	0.0119322	0.158948	3.92929	17.4009	CNTNAP1,DPYSL3,SH3BP5,CBLB,PTPN12			ubiquitin protein ligase activity involved in ERAD pathway (GO:1904264)	0.0405502	0.525885	7.11537	22.8063	TMEM129,RNF5
type II transforming growth factor beta receptor binding (GO:0005114)	0.0120517	0.158948	15.6586	69.1885	TGFB2,TGFB1			aldehyde dehydrogenase (NAD) activity (GO:0004029)	0.0465414	0.585293	6.52209	20.0059	ALDH16A1,ALDH9A1
AT DNA binding (GO:0003680)	0.0120517	0.158948	15.6586	69.1885	HMGA2,CRIP1			acyl-CoA dehydrogenase activity (GO:0003995)	0.0528327	0.609044	6.02008	17.7028	IVD,ACADS
cAMP response element binding (GO:0035497)	0.0120517	0.158948	15.6586	69.1885	CREB3L1,HMGA2			oxidoreductase activity, acting on NAD(P)H, quinone or similar compound as acceptor (GO:0016655)	0.0528327	0.609044	6.02008	17.7028	NDUFS7,CRYZ
peptidase inhibitor activity (GO:0030414)	0.0120761	0.158948	4.90625	21.6686	PI3,CST7,TFPI,WFDC2			oxidoreductase activity, acting on the CH-NH2 group of donors, oxygen as acceptor (GO:0016641)	0.0528327	0.609044	6.02008	17.7028	MAOB,PNPO
endopeptidase regulator activity (GO:0061135)	0.0120761	0.158948	4.90625	21.6686	PI3,CST7,TFPI,WFDC2			alkali metal ion binding (GO:0031420)	0.0594054	0.633947	5.58979	15.782	KCNJ11,ATP1B1
protein binding involved in cell-cell adhesion (GO:0098632)	0.014778	0.183686	6.5332	27.5349	ANXA1,TACSTD2,STXBP6			MHC class II protein complex binding (GO:0023026)	0.0594054	0.633947	5.58979	15.782	ANXA11,ATP1B1
tau protein binding (GO:0048156)	0.0158049	0.183686	13.0482	54.1165	FYN,SNCA
protein phosphatase activator activity (GO:0072542)	0.0158049	0.183686	13.0482	54.1165	IGFBP3,CALM1
dipeptidyl-peptidase activity (GO:0008239)	0.0158049	0.183686	13.0482	54.1165	FAP,PRCP
kinase inhibitor activity (GO:0019210)	0.0158415	0.183686	3.63749	15.0778	SOCS3,FLRT3,SH3BP5,RHOH,DCN
transmembrane receptor protein tyrosine kinase activity (GO:0004714)	0.0180823	0.204792	3.50722	14.0738	NELL2,EPHA4,NTRK2,EFEMP1,EPHB2
RAGE receptor binding (GO:0050786)	0.0199875	0.211607	11.1836	43.7575	S100A9,S100A8
D-glucose transmembrane transporter activity (GO:0055056)	0.0199875	0.211607	11.1836	43.7575	SLC2A14,SLC2A3
BMP binding (GO:0036122)	0.0199875	0.211607	11.1836	43.7575	GREM1,NBL1
phosphatidylinositol bisphosphate binding (GO:1902936)	0.0218376	0.224054	2.91183	11.1352	ARAP3,DAPP1,STXBP6,SNX20,SYTL2,PFN2
cholesterol binding (GO:0015485)	0.0220833	0.224054	4.02419	15.344	OSBPL3,CAV1,APOD,PROM2
oxidoreductase activity, oxidizing metal ions, NAD or NADP as acceptor (GO:0016723)	0.0245757	0.244252	9.78514	36.2637	CYBRD1,STEAP2
regulatory region DNA binding (GO:0000975)	0.0257875	0.25117	2.0369	7.45069	EGR2,BCL11B,BASP1,CREB3L1,WNT5A,ARID5B,HMGA2,AHR,RUNX1,NKX3-1,SNCA
cadherin binding (GO:0045296)	0.0265303	0.253339	1.84988	6.71409	ANXA1,DOCK9,TACSTD2,OLFM4,EVPL,NDRG1,YWHAZ,CNN2,LIMA1,GPRC5A,CDH3,CDH11,STXBP6,PLEC
phosphatidylinositol-4,5-bisphosphate 3-kinase activity (GO:0046934)	0.0275352	0.256951	3.1164	11.195	FGF7,KITLG,IRS1,FYN,EREG
calcium-dependent phospholipid binding (GO:0005544)	0.0295432	0.256951	3.6491	12.8518	ANXA1,PLA2G4A,SYTL3,SYTL2
semaphorin receptor activity (GO:0017154)	0.0295467	0.256951	8.69746	30.6306	NELL2,PLXNA4
Lys63-specific deubiquitinase activity (GO:0061578)	0.0295467	0.256951	8.69746	30.6306	STAMBPL1,TNFAIP3
complement receptor activity (GO:0004875)	0.0295467	0.256951	8.69746	30.6306	CR1,FPR2
sterol binding (GO:0032934)	0.0316138	0.265741	3.56598	12.3175	CAV1,OSBPL3,APOD,PROM2
protein tyrosine kinase activity (GO:0004713)	0.0316488	0.265741	2.26484	7.82062	EPHA4,NTRK2,FGF7,TEC,CSF2RB,FYN,EPHB2,EREG
phosphatidylinositol bisphosphate kinase activity (GO:0052813)	0.0323919	0.266888	2.97429	10.2014	FGF7,KITLG,IRS1,FYN,EREG
amyloid-beta binding (GO:0001540)	0.0337674	0.266888	3.48656	11.8134	MARCO,TGFB2,CLSTN1,EPHB2
transcriptional repressor activity, RNA polymerase II core promoter proximal region sequence-specific binding (GO:0001078)	0.0348169	0.266888	2.59051	8.69805	DACH1,NFIL3,NR2F1,SNAI1,HMGA2,PRDM1
RNA polymerase II basal transcription factor binding (GO:0001091)	0.0348785	0.266888	7.82731	26.2675	TCF4,AHR
metalloendopeptidase inhibitor activity (GO:0008191)	0.0348785	0.266888	7.82731	26.2675	SPOCK2,TIMP3
alpha-actinin binding (GO:0051393)	0.0350736	0.266888	4.52113	15.1472	PALLD,CACNA1C,PDLIM4
cysteine-type endopeptidase inhibitor activity (GO:0004869)	0.0383252	0.287144	3.33785	10.8869	SERPINB9,CST7,CST6,SNCA
fucosyltransferase activity (GO:0008417)	0.0405502	0.294745	7.11537	22.8063	FUT8,FUT2
insulin-like growth factor I binding (GO:0031994)	0.0405502	0.294745	7.11537	22.8063	IGFBP3,ITGB3
phosphatidylinositol 3-kinase activity (GO:0035004)	0.0416082	0.297988	2.76412	8.7884	FGF7,KITLG,IRS1,FYN,EREG
GTPase regulator activity (GO:0030695)	0.0445558	0.311812	1.79863	5.59558	ACAP1,CDC42EP5,CDC42EP3,CHN1,FAM13A,CDC42EP2,RHOH,ARAP3,STXBP5,ARHGAP39,AXIN2,SRGAP2
monocarboxylic acid transmembrane transporter activity (GO:0008028)	0.0450865	0.311812	4.0528	12.5603	SLCO1B3,SLC16A10,SLC16A3
insulin-like growth factor binding (GO:0005520)	0.0465414	0.311812	6.52209	20.0059	IGFBP3,ITGB3
5'-nucleotidase activity (GO:0008253)	0.0465414	0.311812	6.52209	20.0059	NT5DC2,ACPP
transcriptional repressor activity, RNA polymerase II transcription regulatory region sequence-specific binding (GO:0001227)	0.0467399	0.311812	2.08356	6.38228	ZEB2,DACH1,NFIL3,NR2F1,SNAI1,ARID5B,HMGA2,PRDM1
ion channel inhibitor activity (GO:0008200)	0.0487056	0.319822	3.91751	11.8385	FKBP1B,ITPR1,CALM1
GTPase activator activity (GO:0005096)	0.0492538	0.319822	1.82057	5.48133	ACAP1,CDC42EP5,CDC42EP3,CHN1,FAM13A,CDC42EP2,ARAP3,STXBP5,ARHGAP39,AXIN2,SRGAP2
serine-type peptidase activity (GO:0008236)	0.050505	0.323631	1.87464	5.59707	MMP12,TPSB2,FAP,PLAU,MMP2,PRSS3,TPSAB1,RHBDL2,KLK10,TMPRSS13
adrenergic receptor binding (GO:0031690)	0.0528327	0.32569	6.02008	17.7028	DLG4,PDE4D
syntaxin-1 binding (GO:0017075)	0.0528327	0.32569	6.02008	17.7028	STXBP1,STXBP5
FK506 binding (GO:0005528)	0.0528327	0.32569	6.02008	17.7028	FKBP1B,FKBP7
cytokine receptor binding (GO:0005126)	0.0566477	0.340358	2.11562	6.07374	GDF11,TGFB2,TGFB1,IL23A,IL1B,INHBA,BMP7
serine-type endopeptidase activity (GO:0004252)	0.0584347	0.340358	1.89308	5.37606	MMP12,TPSB2,FAP,PLAU,MMP2,PRSS3,TPSAB1,RHBDL2,TMPRSS13
peptidase activator activity (GO:0016504)	0.0594054	0.340358	5.58979	15.782	PCOLCE2,CAV1
transferase activity, transferring amino-acyl groups (GO:0016755)	0.0594054	0.340358	5.58979	15.782	QPCT,F13A1
nucleotidase activity (GO:0008252)	0.0594054	0.340358	5.58979	15.782	NT5DC2,ACPP
cysteine-type endopeptidase activator activity involved in apoptotic process (GO:0008656)	0.0594054	0.340358	5.58979	15.782	NLRP1,NKX3-1

## Sheet: Reactome signaling pathways
Up-regulated pathway analysis								Down-regulated pathway analysis
Term	P-value	FDR	Z-Score	Combined Score	Genes			Term	P-value	FDR	Z-Score	Combined Score	Genes
Extracellular matrix organization Homo sapiens R-HSA-1474244	3.70619e-18	2.50168e-15	6.67636	267.966	COL16A1,PCOLCE2,COL11A1,ITGB3,SERPINE1,COL12A1,FBLN5,LOXL2,EFEMP2,ADAMTS2,EFEMP1,ADAMTS1,ITGB6,TPSAB1,TGFB2,TGFB1,VCAM1,LUM,MMP2,FN1,BMP7,DCN,COL1A1,MMP12,COL3A1,VCAN,COL1A2,LOX,P4HA1,COL5A1,CEACAM6,COL6A2,COL5A2,MFAP2,COL8A1,COL6A3,CD44,FBN1,PLEC			Respiratory electron transport, ATP synthesis by chemiosmotic coupling, and heat production by uncoupling proteins. Homo sapiens R-HSA-163200	8.22e-21	3.49e-18	14.2219	658	COX7B,NDUFB5,NDUFA10,ATP5C1,ATP5J,ATP5H,ATP5G3,UQCR10,ATP5O,ECSIT,ATP5G2,COX7C,COX5A,ATP5B,ATP5D,NDUFV3,COX8A,NDUFA6,NDUFA4,NDUFA1,SDHC,NDUFS7,SCO2,NDUFS4,NDUFS3,CYCS,NDUFS2,UQCRC2
Collagen formation Homo sapiens R-HSA-1474290	2.96035e-11	9.99119e-09	10.058	243.837	COL16A1,PCOLCE2,COL11A1,COL12A1,LOXL2,COL1A1,ADAMTS2,COL3A1,COL1A2,LOX,P4HA1,COL5A1,COL6A2,COL5A2,COL8A1,COL6A3,PLEC			The citric acid (TCA) cycle and respiratory electron transport Homo sapiens R-HSA-1428517	1.17e-20	3.49e-18	10.9509	503	COX7B,NDUFB5,NDUFA10,ATP5C1,ATP5J,ATP5H,ATP5G3,UQCR10,ATP5O,ECSIT,ATP5G2,COX7C,COX5A,ATP5B,ATP5D,NDUFV3,PDK2,COX8A,PDHA1,NDUFA6,NDUFA4,NDUFA1,SDHC,NDUFS7,SCO2,NDUFS4,OGDH,NDUFS3,CYCS,NDUFS2,UQCRC2,ACO2
Elastic fibre formation Homo sapiens R-HSA-1566948	2.13644e-10	4.80698e-08	16.5102	367.627	EFEMP2,TGFB2,EFEMP1,TGFB1,LOX,ITGB3,MFAP2,ITGB6,BMP7,FBLN5,LOXL2,FBN1			Metabolism Homo sapiens R-HSA-1430728	1.83e-15	3.65e-13	2.64228	89.7	PECR,NDUFA10,ATP5C1,AS3MT,PSMD4,FLAD1,OSBP,PDK2,PSPH,GSTK1,MCCC1,SDHC,APOA1BP,SLC5A9,SCO2,MAPKAPK2,UQCRC2,ISCU,MAOB,MGST3,ATP5J,PIK3R2,ATP5H,ATP5O,PLD1,ACACB,ACAT1,SULT1A1,ATP5B,ATP5D,PMVK,NEU1,PNPO,CHST13,NDUFV3,DECR2,PPARGC1A,COX10,SULT1A2,DECR1,ESRRA,FDPS,PDHA1,GOT1,UROS,EPHX2,QDPR,SLC6A8,AMACR,OGDH,CYCS,PI4KB,ACO2,COX7B,ACY1,SQRDL,ATP5G3,ECSIT,ATP5G2,COX7C,ARV1,SLC37A4,ACADS,COX8A,SREBF1,BAAT…
Collagen biosynthesis and modifying enzymes Homo sapiens R-HSA-1650814	3.78602e-10	6.38892e-08	11.435	248.078	COL16A1,PCOLCE2,COL11A1,COL12A1,COL1A1,ADAMTS2,COL3A1,COL1A2,P4HA1,COL5A1,COL6A2,COL5A2,COL8A1,COL6A3			Respiratory electron transport Homo sapiens R-HSA-611105	3.98e-14	5.93e-12	11.9069	367	COX8A,COX7B,NDUFA6,NDUFB5,NDUFA4,NDUFA10,NDUFA1,SDHC,UQCR10,ECSIT,COX7C,COX5A,NDUFS7,SCO2,NDUFS4,NDUFS3,NDUFS2,CYCS,UQCRC2,NDUFV3
Assembly of collagen fibrils and other multimeric structures Homo sapiens R-HSA-2022090	6.90595e-09	9.32304e-07	11.3923	214.071	COL1A1,COL3A1,COL1A2,LOX,COL5A1,COL6A2,COL11A1,COL5A2,COL8A1,COL6A3,LOXL2,PLEC			Mitochondrial translation initiation Homo sapiens R-HSA-5368286	2.42e-11	2.06e-09	10.2086	250	MRPS16,MRPS27,MRPS24,MRPS35,MRPS14,MRPS11,MRPS22,MRPS18B,MRPL27,MRPS10,MRPS21,MRPL35,MRPL46,MRPL24,MRPL43,MRPL2,DAP3
Molecules associated with elastic fibres Homo sapiens R-HSA-2129379	3.1828e-08	3.58065e-06	17.0023	293.51	EFEMP2,TGFB2,EFEMP1,TGFB1,ITGB3,MFAP2,ITGB6,BMP7,FBLN5			Mitochondrial translation termination Homo sapiens R-HSA-5419276	2.42e-11	2.06e-09	10.2086	250	MRPS16,MRPS27,MRPS24,MRPS35,MRPS14,MRPS11,MRPS22,MRPS18B,MRPL27,MRPS10,MRPS21,MRPL35,MRPL46,MRPL24,MRPL43,MRPL2,DAP3
Hemostasis Homo sapiens R-HSA-109582	5.96255e-08	5.7496e-06	2.94594	49.0063	DOCK9,DGKA,ITGB3,SERPINE1,ITPR1,ATP2A3,F13A1,PRCP,CSF2RB,TFPI,IL2RG,TREM1,THBD,DOCK11,ISLR,GNA15,PLAU,PDPN,TIMP3,PHACTR2,FYN,SLC16A3,TGFB2,TGFB1,PCDH7,CAV1,FN1,PLAUR,PLA2G4A,VEGFC,L1CAM,YWHAZ,SLC7A5,CEACAM6,CALM1,F2RL2,CD44			Mitochondrial translation elongation Homo sapiens R-HSA-5389840	2.42e-11	2.06e-09	10.2086	250	MRPS16,MRPS27,MRPS24,MRPS35,MRPS14,MRPS11,MRPS22,MRPS18B,MRPL27,MRPS10,MRPS21,MRPL35,MRPL46,MRPL24,MRPL43,MRPL2,DAP3
Platelet activation, signaling and aggregation Homo sapiens R-HSA-76002	4.40749e-07	3.71882e-05	3.83921	56.186	TGFB2,TGFB1,DGKA,ITGB3,PCDH7,SERPINE1,FN1,ITPR1,VEGFC,F13A1,PLA2G4A,CSF2RB,IL2RG,YWHAZ,ISLR,GNA15,PDPN,TIMP3,PHACTR2,FYN,CALM1,F2RL2			Mitochondrial translation Homo sapiens R-HSA-5368287	7.72e-11	5.75e-09	9.36666	218	MRPS16,MRPS27,MRPS24,MRPS35,MRPS14,MRPS11,MRPS22,MRPS18B,MRPL27,MRPS10,MRPS21,MRPL35,MRPL46,MRPL24,MRPL43,MRPL2,DAP3
Axon guidance Homo sapiens R-HSA-422475	6.6803e-06	0.000501022	2.59694	30.9461	SEMA7A,CNTNAP1,NRP2,IRS1,SEMA3A,ITGB3,ITSN1,ARHGAP39,CSF2RB,CACNA1C,IL2RG,ROBO1,EFNB2,FGF7,DPYSL3,FYN,NRCAM,SRGAP2,EPHB2,PLXNA4,EPHA4,MMP2,FN1,L1CAM,EREG,KITLG,DLG4,COL6A2,COL6A3,CALM1,PFN2			Formation of ATP by chemiosmotic coupling Homo sapiens R-HSA-163210	1.56e-09	1.03e-07	39.6179	803	ATP5B,ATP5D,ATP5C1,ATP5J,ATP5G3,ATP5H,ATP5G2,ATP5O
Platelet degranulation Homo sapiens R-HSA-114608	1.23921e-05	0.000836465	5.13141	57.977	ISLR,TGFB2,TGFB1,ITGB3,PCDH7,SERPINE1,FN1,F13A1,TIMP3,PHACTR2,VEGFC,CALM1			Complex I biogenesis Homo sapiens R-HSA-6799198	2.99e-07	1.78e-05	10.1837	153	NDUFA6,NDUFS7,NDUFB5,NDUFA10,NDUFS4,NDUFS3,NDUFA1,NDUFS2,NDUFV3,ECSIT
Developmental Biology Homo sapiens R-HSA-1266738	1.79819e-05	0.00110343	2.18604	23.8849	RARG,SEMA7A,CNTNAP1,NRP2,IRS1,SEMA3A,ITGB3,ITSN1,ARHGAP39,CSF2RB,CACNA1C,IL2RG,ROBO1,EFNB2,FGF7,DPYSL3,BOC,FYN,NRCAM,SRGAP2,EPHB2,PLXNA4,EPHA4,EGR2,TGFB1,TSC22D1,NCOA3,MMP2,FN1,L1CAM,DKK1,EREG,KITLG,DLG4,COL6A2,RARB,COL6A3,TCF4,CALM1,PFN2			Beta oxidation of hexanoyl-CoA to butanoyl-CoA Homo sapiens R-HSA-77350	1.89e-06	0.000103	157.25	2070	HADHB,HADHA,ECHS1,ACADS
Response to elevated platelet cytosolic Ca2+ Homo sapiens R-HSA-76005	1.99525e-05	0.00112233	4.86835	52.686	ISLR,TGFB2,TGFB1,ITGB3,PCDH7,SERPINE1,FN1,F13A1,TIMP3,PHACTR2,VEGFC,CALM1			Organelle biogenesis and maintenance Homo sapiens R-HSA-1852241	2.66e-06	0.000132	3.20519	41.1	CCT3,ESRRA,MRPS16,MRPS27,MRPS24,MRPS35,MRPS14,MRPS11,MRPS22,MRPS18B,MRPL27,MRPS10,MRPS21,MRPL24,MRPL35,MRPL46,MRPL43,MAPK12,ATP5B,MRPL2,CEP70,CYCS,PPARGC1A,DAP3
Cell surface interactions at the vascular wall Homo sapiens R-HSA-202733	4.4706e-05	0.00232127	4.8514	48.5887	THBD,SLC7A5,CEACAM6,CAV1,ITGB3,FN1,FYN,L1CAM,SLC16A3,TREM1,CD44			mitochondrial fatty acid beta-oxidation of saturated fatty acids Homo sapiens R-HSA-77286	2.49e-05	0.00114358	39.3065	417	HADHB,HADHA,ECHS1,ACADS
ECM proteoglycans Homo sapiens R-HSA-3000178	6.25634e-05	0.00301645	6.72998	65.1417	VCAN,TGFB2,TGFB1,LUM,ITGB3,SERPINE1,ITGB6,DCN			Mitochondrial Fatty Acid Beta-Oxidation Homo sapiens R-HSA-77289	4.62e-05	0.00196587	16.404	164	HADHB,HADHA,ECHS1,ACADS,DECR1
Scavenging by Class A Receptors Homo sapiens R-HSA-3000480	8.32567e-05	0.00374655	14.0592	132.066	COLEC12,COL1A1,MARCO,COL3A1,COL1A2			Metabolism of lipids and lipoproteins Homo sapiens R-HSA-556833	5.89e-05	0.00234227	2.20343	21.5	PECR,ECHS1,MVK,PIK3R2,AGPAT1,PLD1,ACACB,AGPAT3,ACAT1,ARV1,OSBP,PMVK,NEU1,PDSS1,DECR2,PPARGC1A,ACADS,DECR1,ESRRA,HSD3B7,SREBF1,FDPS,EPHX2,NR1H4,BAAT,SUMF2,HADHB,HADHA,AMACR,CYP21A2,CHDH,MAPKAPK2,PI4KB,MGLL
Integrin cell surface interactions Homo sapiens R-HSA-216083	0.000257978	0.0108835	5.35786	44.2701	COL16A1,VCAM1,LUM,ITGB3,FN1,ITGB6,CD44,FBN1			Beta oxidation of lauroyl-CoA to decanoyl-CoA-CoA Homo sapiens R-HSA-77310	0.00015	0.00495335	58.8471	518	HADHB,HADHA,ECHS1
Defective B3GALTL causes Peters-plus syndrome (PpS) Homo sapiens R-HSA-5083635	0.00028506	0.0113186	7.62792	62.2653	ADAMTS15,ADAMTS2,ADAMTS1,ADAMTS12,THBS2,ADAMTS6			Beta oxidation of octanoyl-CoA to hexanoyl-CoA Homo sapiens R-HSA-77348	0.00015	0.00495335	58.8471	518	HADHB,HADHA,ECHS1
O-glycosylation of TSR domain-containing proteins Homo sapiens R-HSA-5173214	0.000331437	0.0124289	7.38917	59.2026	ADAMTS15,ADAMTS2,ADAMTS1,ADAMTS12,THBS2,ADAMTS6			Beta oxidation of decanoyl-CoA to octanoyl-CoA-CoA Homo sapiens R-HSA-77346	0.00015	0.00495335	58.8471	518	HADHB,HADHA,ECHS1
Diseases of glycosylation Homo sapiens R-HSA-3781865	0.000352361	0.0125181	4.50615	35.8277	ADAMTS15,ADAMTS2,VCAN,ADAMTS1,LUM,ADAMTS12,THBS2,ADAMTS6,DCN			mitochondrial fatty acid beta-oxidation of unsaturated fatty acids Homo sapiens R-HSA-77288	0.000294	0.00921083	39.2294	319	HADHB,HADHA,DECR1
NrCAM interactions Homo sapiens R-HSA-447038	0.000504318	0.0170207	29.4205	223.37	NRP2,DLG4,NRCAM			Metabolism of amino acids and derivatives Homo sapiens R-HSA-71291	0.000319	0.00949275	2.5377	20.4	PDHA1,GOT1,MCCC1,SQRDL,FAH,PSMB8,ACAT1,QDPR,CKMT2,PSMB4,SLC6A8,PSMD4,IVD,OGDH,SLC25A10,PCBD1,SCLY,CRYM,PSPH,ALDH9A1
CRMPs in Sema3A signaling Homo sapiens R-HSA-399956	0.00055302	0.0177756	13.0968	98.2273	SEMA3A,DPYSL3,FYN,PLXNA4			ChREBP activates metabolic gene expression Homo sapiens R-HSA-163765	0.000792	0.0224761	23.5352	168	PKLR,AGPAT1,ACACB
MAPK family signaling cascades Homo sapiens R-HSA-5683057	0.00085101	0.0261105	2.53535	17.9226	IRS1,NCOA3,ITGB3,MMP2,FN1,CSF2RB,IL2RG,CDC14A,EREG,KITLG,FGF7,CDC42EP5,DLG4,CDC42EP3,CDC42EP2,FYN,CALM1			Fatty acid, triacylglycerol, and ketone body metabolism Homo sapiens R-HSA-535734	0.00117469	0.0318234	2.73833	18.5	ESRRA,SREBF1,ECHS1,NR1H4,AGPAT1,ACACB,AGPAT3,ACAT1,HADHB,HADHA,DECR2,PPARGC1A,ACADS,DECR1
Inactivation of Cdc42 and Rac Homo sapiens R-HSA-428543	0.00116591	0.034217	19.6117	132.462	ARHGAP39,SRGAP2,ROBO1			Heme biosynthesis Homo sapiens R-HSA-189451	0.00220629	0.0536991	14.7072	90	UROS,PPOX,COX10
Dermatan sulfate biosynthesis Homo sapiens R-HSA-2022923	0.00220629	0.0595698	14.7072	89.956	VCAN,UST,DCN			Phenylalanine and tyrosine catabolism Homo sapiens R-HSA-71182	0.00220629	0.0536991	14.7072	90	QDPR,PCBD1,FAH
CLEC7A (Dectin-1) induces NFAT activation Homo sapiens R-HSA-5607763	0.00220629	0.0595698	14.7072	89.956	PPP3CA,ITPR1,CALM1			Cholesterol biosynthesis Homo sapiens R-HSA-191273	0.00234258	0.0536991	8.26868	50.1	FDPS,ARV1,MVK,PMVK
Basigin interactions Homo sapiens R-HSA-210991	0.00321718	0.0835228	7.48041	42.932	SLC7A5,CAV1,L1CAM,SLC16A3			Branched-chain amino acid catabolism Homo sapiens R-HSA-70895	0.00234258	0.0536991	8.26868	50.1	IVD,MCCC1,ACAT1,ALDH9A1
Glycosaminoglycan metabolism Homo sapiens R-HSA-1630316	0.00338596	0.0846491	3.17304	18.0486	CHST6,VCAN,CHPF2,LUM,UST,HAS2,B3GALT6,DCN,CD44			Synthesis of bile acids and bile salts via 7alpha-hydroxycholesterol Homo sapiens R-HSA-193368	0.0027562	0.0608406	7.85484	46.3	HSD3B7,AMACR,NR1H4,BAAT
Dissolution of Fibrin Clot Homo sapiens R-HSA-75205	0.00368449	0.0888224	11.7646	65.9243	PLAU,SERPINE1,PLAUR			Histidine, lysine, phenylalanine, tyrosine, proline and tryptophan catabolism Homo sapiens R-HSA-6788656	0.00341501	0.072691	5.46128	31	QDPR,OGDH,PCBD1,CRYM,FAH
Diseases associated with O-glycosylation of proteins Homo sapiens R-HSA-3906995	0.00446069	0.103568	4.21718	22.8253	ADAMTS15,ADAMTS2,ADAMTS1,ADAMTS12,THBS2,ADAMTS6			Activation of gene expression by SREBF (SREBP) Homo sapiens R-HSA-2426168	0.00379828	0.0780612	5.3134	29.6	FDPS,SREBF1,MVK,PMVK,ACACB
SEMA3A-Plexin repulsion signaling by inhibiting Integrin adhesion Homo sapiens R-HSA-399955	0.00460303	0.103568	10.6945	57.5477	SEMA3A,FYN,PLXNA4			Synthesis of bile acids and bile salts Homo sapiens R-HSA-192105	0.00429112	0.0852503	6.82924	37.2	HSD3B7,AMACR,NR1H4,BAAT
Degradation of the extracellular matrix Homo sapiens R-HSA-1474228	0.00513173	0.111739	3.21918	16.9725	MMP12,COL16A1,ADAMTS1,MMP2,COL12A1,TPSAB1,DCN,CD44			TP53 Regulates Metabolic Genes Homo sapiens R-HSA-5628897	0.00505761	0.0972367	3.5816	18.9	COX8A,COX7B,SCO2,NDUFA4,CYCS,COX7C,COX5A
Negative regulation of TCF-dependent signaling by WNT ligand antagonists Homo sapiens R-HSA-3772470	0.00564802	0.119138	9.80282	50.7438	SFRP2,WNT5A,DKK1			Arachidonate production from DAG Homo sapiens R-HSA-426048	0.00593281	0.10715	26.1004	134	DAGLA,MGLL
Antigen activates B Cell Receptor (BCR) leading to generation of second messengers Homo sapiens R-HSA-983695	0.00618673	0.126547	4.67965	23.7977	ITPR1,DAPP1,CBLB,FYN,CALM1			Sulfide oxidation to sulfate Homo sapiens R-HSA-1614517	0.00593281	0.10715	26.1004	134	SLC25A10,SQRDL
O-linked glycosylation Homo sapiens R-HSA-5173105	0.00639806	0.12702	3.0923	15.6216	ADAMTS15,GALNT6,ADAMTS2,ADAMTS1,GCNT1,ADAMTS12,THBS2,ADAMTS6			Pyruvate metabolism and Citric Acid (TCA) cycle Homo sapiens R-HSA-71406	0.00676733	0.118627	4.57059	22.8	PDHA1,OGDH,SDHC,ACO2,PDK2
EPH-ephrin mediated repulsion of cells Homo sapiens R-HSA-3928665	0.00676733	0.127946	4.57059	22.8331	EFNB2,EPHA4,MMP2,FYN,EPHB2			Mitochondrial biogenesis Homo sapiens R-HSA-1592230	0.00738501	0.125756	4.46648	21.9	ESRRA,ATP5B,CYCS,PPARGC1A,MAPK12
Sema3A PAK dependent Axon repulsion Homo sapiens R-HSA-399954	0.0068238	0.127946	9.04829	45.1269	SEMA3A,FYN,PLXNA4			Metabolism of porphyrins Homo sapiens R-HSA-189445	0.00813412	0.134665	8.40155	40.4	UROS,PPOX,COX10
NCAM signaling for neurite out-growth Homo sapiens R-HSA-375165	0.0073345	0.133805	2.20027	10.8147	IRS1,ITGB3,FN1,CSF2RB,CACNA1C,IL2RG,EREG,KITLG,FGF7,DLG4,COL6A2,COL6A3,FYN,CALM1			Acyl chain remodeling of CL Homo sapiens R-HSA-1482798	0.00875241	0.139511	19.5743	92.8	HADHB,HADHA
SLC-mediated transmembrane transport Homo sapiens R-HSA-425407	0.00781021	0.13569	2.18272	10.5913	SLC39A10,SLC16A10,SLC2A3,RUNX1,SLC4A7,SLC7A5,HK3,HEPH,SLCO1B3,APOD,SLC12A6,CALM1,SLC16A3,SLC38A5			Detoxification of Reactive Oxygen Species Homo sapiens R-HSA-3299685	0.00889498	0.139511	5.41463	25.6	PRDX3,CYCS,PRDX6,TXN2
Signaling by Robo receptor Homo sapiens R-HSA-376176	0.0079712	0.13569	5.60829	27.0988	ARHGAP39,SRGAP2,ROBO1,PFN2			Bile acid and bile salt metabolism Homo sapiens R-HSA-194068	0.0109457	0.166445	5.06478	22.9	HSD3B7,AMACR,NR1H4,BAAT
Chondroitin sulfate/dermatan sulfate metabolism Homo sapiens R-HSA-1793185	0.00804089	0.13569	4.367	21.063	VCAN,CHPF2,UST,B3GALT6,DCN			Citric acid cycle (TCA cycle) Homo sapiens R-HSA-71403	0.0111708	0.166445	7.3506	33	OGDH,SDHC,ACO2
Ion homeostasis Homo sapiens R-HSA-5578775	0.00873613	0.137393	4.27185	20.2498	ASPH,FKBP1B,ATP2A3,ITPR1,CALM1			Regulation of cholesterol biosynthesis by SREBP (SREBF) Homo sapiens R-HSA-1655829	0.0119322	0.167042	3.92929	17.4	SREBF1,FDPS,MVK,PMVK,ACACB
Fibronectin matrix formation Homo sapiens R-HSA-1566977	0.00875241	0.137393	19.5743	92.7514	CEACAM6,FN1			Defective HLCS causes multiple carboxylase deficiency Homo sapiens R-HSA-3371599	0.0120517	0.167042	15.6586	69.2	MCCC1,ACACB
IRF3 mediated activation of type 1 IFN Homo sapiens R-HSA-1606341	0.00875241	0.137393	19.5743	92.7514	TMEM173,DTX4			Defects in biotin (Btn) metabolism Homo sapiens R-HSA-3323169	0.0120517	0.167042	15.6586	69.2	MCCC1,ACACB
Signaling by Interleukins Homo sapiens R-HSA-449147	0.0101888	0.150646	1.90976	8.75903	IRS1,ITGB3,PELI2,FN1,CSF2RB,IRAK3,IL2RG,YWHAZ,EREG,SOCS3,FGF7,KITLG,TEC,IL23A,DLG4,IL1B,FYN,CALM1			Glycerophospholipid biosynthesis Homo sapiens R-HSA-1483206	0.0141019	0.191016	2.90029	12.4	HADHB,HADHA,CHDH,PLD1,AGPAT1,MGLL,AGPAT3
L1CAM interactions Homo sapiens R-HSA-373760	0.0103272	0.150646	3.09677	14.1615	CNTNAP1,NRP2,DLG4,ITGB3,NRCAM,EPHB2,L1CAM			Terminal pathway of complement Homo sapiens R-HSA-166665	0.0158049	0.205748	13.0482	54.1	C8G,CLU
Binding and Uptake of Ligands by Scavenger Receptors Homo sapiens R-HSA-2173782	0.0104754	0.150646	3.47083	15.8226	COLEC12,COL1A1,MARCO,COL3A1,HSPH1,COL1A2			COPI-dependent Golgi-to-ER retrograde traffic Homo sapiens R-HSA-6811434	0.0158799	0.205748	3.14575	13	NAPA,KLC4,STX18,USE1,KIF6,COPZ1
Ephrin signaling Homo sapiens R-HSA-3928664	0.0111708	0.150646	7.3506	33.0369	EFNB2,FYN,EPHB2			Antigen processing-Cross presentation Homo sapiens R-HSA-1236975	0.0167839	0.212834	3.1042	12.7	PSMB4,ITGB5,PSMD4,HLA-C,HLA-A,PSMB8
Metabolism of carbohydrates Homo sapiens R-HSA-71387	0.0118641	0.150646	2.06719	9.16644	CHST6,PFKFB4,CHPF2,LUM,B3GALT6,SLC2A3,ENO2,DCN,HK3,VCAN,UST,HAS2,CALM1,CD44			Transcriptional activation of mitochondrial biogenesis Homo sapiens R-HSA-2151201	0.0173331	0.215219	4.36022	17.7	ESRRA,ATP5B,CYCS,PPARGC1A
Defective CHST3 causes SEDCJD Homo sapiens R-HSA-3595172	0.0120517	0.150646	15.6586	69.1885	VCAN,DCN			Metabolism of polyamines Homo sapiens R-HSA-351202	0.0186969	0.227416	3.02429	12	CKMT2,PSMB4,SLC6A8,PSMD4,GOT1,PSMB8
Defective CHSY1 causes TPBS Homo sapiens R-HSA-3595177	0.0120517	0.150646	15.6586	69.1885	VCAN,DCN			Degradation of cysteine and homocysteine Homo sapiens R-HSA-1614558	0.0199875	0.235325	11.1836	43.8	SLC25A10,SQRDL
Defective CHST14 causes EDS, musculocontractural type Homo sapiens R-HSA-3595174	0.0120517	0.150646	15.6586	69.1885	VCAN,DCN			Phospholipid metabolism Homo sapiens R-HSA-1483257	0.0201369	0.235325	2.33321	9.11	HADHB,HADHA,CHDH,PIK3R2,PI4KB,PLD1,AGPAT1,MGLL,AGPAT3
GLI proteins bind promoters of Hh responsive genes to promote transcription Homo sapiens R-HSA-5635851	0.0120517	0.150646	15.6586	69.1885	BOC,GLI2			Golgi-to-ER retrograde transport Homo sapiens R-HSA-8856688	0.0205455	0.235483	2.67392	10.4	NAPA,KLC4,STX18,USE1,KIF6,COPZ1,AGPAT3
Attachment of GPI anchor to uPAR Homo sapiens R-HSA-162791	0.0120517	0.150646	15.6586	69.1885	PGAP1,PLAUR			ER-Phagosome pathway Homo sapiens R-HSA-1236974	0.0231688	0.26054	3.27273	12.3	PSMB4,PSMD4,HLA-C,HLA-A,PSMB8
Neurofascin interactions Homo sapiens R-HSA-447043	0.0120517	0.150646	15.6586	69.1885	CNTNAP1,NRCAM			Sulfur amino acid metabolism Homo sapiens R-HSA-1614635	0.023748	0.261556	5.34425	20	GOT1,SLC25A10,SQRDL
Gastrin-CREB signalling pathway via PKC and MAPK Homo sapiens R-HSA-881907	0.0129006	0.155517	1.82556	7.94207	EDN1,ANXA1,IRS1,DGKA,ITGB3,FN1,ITPR1,CSF2RB,FPR2,IL2RG,EREG,FGF7,KITLG,GNA15,LPAR6,DLG4,FYN,CALM1,F2RL2			Creatine metabolism Homo sapiens R-HSA-71288	0.0245757	0.261556	9.78514	36.3	CKMT2,SLC6A8
Chondroitin sulfate biosynthesis Homo sapiens R-HSA-2022870	0.0129021	0.155517	6.91786	30.0952	VCAN,CHPF2,DCN			Activation of PPARGC1A (PGC-1alpha) by phosphorylation Homo sapiens R-HSA-2151209	0.0245757	0.261556	9.78514	36.3	PPARGC1A,MAPK12
Interleukin-3, 5 and GM-CSF signaling Homo sapiens R-HSA-512988	0.0146236	0.171726	2.07223	8.75543	IRS1,ITGB3,FN1,CSF2RB,IL2RG,YWHAZ,EREG,KITLG,FGF7,TEC,DLG4,FYN,CALM1			ABC-family proteins mediated transport Homo sapiens R-HSA-382556	0.0256499	0.268199	3.8275	14	PEX19,KCNJ11,ABCC6,ABCB8
Regulation of Insulin-like Growth Factor (IGF) transport and uptake by Insulin-like Growth Factor Binding Proteins (IGFBPs) Homo sapiens R-HSA-381426	0.014778	0.171726	6.5332	27.5349	MMP2,IGFBP3,PAPPA			Biotin transport and metabolism Homo sapiens R-HSA-196780	0.0295467	0.303618	8.69746	30.6	MCCC1,ACACB
Regulation of insulin secretion Homo sapiens R-HSA-422356	0.0150101	0.171726	3.18842	13.3883	GNA15,MARCKS,STXBP1,KCNS3,ITPR1,CACNA1C			Synthesis of PA Homo sapiens R-HSA-1483166	0.0320229	0.323486	4.70221	16.2	AGPAT1,PLD1,AGPAT3
Formyl peptide receptors bind formyl peptides and many other ligands Homo sapiens R-HSA-444473	0.0158049	0.173168	13.0482	54.1165	ANXA1,FPR2			Endosomal/Vacuolar pathway Homo sapiens R-HSA-1236977	0.0348785	0.34078	7.82731	26.3	HLA-C,HLA-A
Collagen degradation Homo sapiens R-HSA-1442490	0.0159058	0.173168	4.48502	18.5728	MMP12,COL16A1,MMP2,COL12A1			Lysine catabolism Homo sapiens R-HSA-71064	0.0348785	0.34078	7.82731	26.3	OGDH,CRYM
Formation of Fibrin Clot (Clotting Cascade) Homo sapiens R-HSA-140877	0.0159058	0.173168	4.48502	18.5728	THBD,F13A1,PRCP,TFPI			Metabolism of water-soluble vitamins and cofactors Homo sapiens R-HSA-196849	0.0363381	0.344347	2.56222	8.49	SLC25A16,FLAD1,MCCC1,PNPO,ACACB,APOA1BP
Ca2+ pathway Homo sapiens R-HSA-4086398	0.0180823	0.190711	3.50722	14.0738	PPP3CA,WNT5A,ITPR1,AXIN2,CALM1			Intra-Golgi and retrograde Golgi-to-ER traffic Homo sapiens R-HSA-6811442	0.0363991	0.344347	2.08422	6.91	NAPA,KLC4,MAN2A2,STX18,VPS45,USE1,KIF6,COPZ1,AGPAT3
Constitutive Signaling by Aberrant PI3K in Cancer Homo sapiens R-HSA-2219530	0.0180823	0.190711	3.50722	14.0738	FGF7,KITLG,IRS1,FYN,EREG			Nuclear Receptor transcription pathway Homo sapiens R-HSA-383280	0.0383252	0.351413	3.33785	10.9	ESRRA,NR1H2,NR1H4,NR0B2
Signaling by VEGF Homo sapiens R-HSA-194138	0.0186032	0.193187	1.89589	7.55401	NRP2,IRS1,CAV1,ITGB3,FN1,ITPR1,VEGFC,CSF2RB,IL2RG,EREG,KITLG,FGF7,DLG4,FYN,CALM1			Autodegradation of the E3 ubiquitin ligase COP1 Homo sapiens R-HSA-349425	0.0383252	0.351413	3.33785	10.9	PSMB4,PSMD4,RFWD2,PSMB8
Signaling by Leptin Homo sapiens R-HSA-2586552	0.0196801	0.201274	2.0512	8.05742	SOCS3,KITLG,FGF7,IRS1,DLG4,ITGB3,FN1,CSF2RB,FYN,CALM1,IL2RG,EREG			p38MAPK events Homo sapiens R-HSA-171007	0.0405502	0.366181	7.11537	22.8	MAPKAPK2,MAPK12
Crosslinking of collagen fibrils Homo sapiens R-HSA-2243919	0.0199875	0.201367	11.1836	43.7575	LOX,LOXL2			Gluconeogenesis Homo sapiens R-HSA-70263	0.0450865	0.396267	4.0528	12.6	GOT1,MDH1,SLC25A10
EPHB-mediated forward signaling Homo sapiens R-HSA-3928662	0.0204208	0.202707	4.13031	16.0718	EFNB2,ITSN1,FYN,EPHB2			Stabilization of p53 Homo sapiens R-HSA-69541	0.0457898	0.396267	3.1371	9.67	PSMB4,PSMD4,RFWD2,PSMB8
DARPP-32 events Homo sapiens R-HSA-180024	0.0212843	0.208216	5.59902	21.555	PPP3CA,PDE4D,CALM1			Synthesis of bile acids and bile salts via 24-hydroxycholesterol Homo sapiens R-HSA-193775	0.0465414	0.396267	6.52209	20	HSD3B7,AMACR
VEGFR2 mediated cell proliferation Homo sapiens R-HSA-5218921	0.0226443	0.218271	2.00722	7.60306	KITLG,FGF7,IRS1,DLG4,ITGB3,FN1,ITPR1,CSF2RB,FYN,CALM1,IL2RG,EREG			Regulation of pyruvate dehydrogenase (PDH) complex Homo sapiens R-HSA-204174	0.0465414	0.396267	6.52209	20	PDHA1,PDK2
Cytokine Signaling in Immune system Homo sapiens R-HSA-1280215	0.0235278	0.218271	1.59923	5.99644	TNFRSF6B,VCAM1,IRS1,ITGB3,PELI2,FN1,TNFRSF11B,CSF2RB,IRAK3,IL2RG,YWHAZ,EREG,SOCS3,FGF7,KITLG,TEC,IL23A,DLG4,IRF4,IL1B,FYN,CALM1,TRIM22,CD44			Recycling of bile acids and salts Homo sapiens R-HSA-159418	0.0528327	0.437337	6.02008	17.7	NR1H4,BAAT
Activation of Ca-permeable Kainate Receptor Homo sapiens R-HSA-451308	0.0245757	0.218271	9.78514	36.2637	DLG4,CALM1			Synthesis of bile acids and bile salts via 27-hydroxycholesterol Homo sapiens R-HSA-193807	0.0528327	0.437337	6.02008	17.7	HSD3B7,NR1H4
Ionotropic activity of Kainate Receptors Homo sapiens R-HSA-451306	0.0245757	0.218271	9.78514	36.2637	DLG4,CALM1			Synthesis of glycosylphosphatidylinositol (GPI) Homo sapiens R-HSA-162710	0.0594054	0.485009	5.58979	15.8	PIGC,PIGB
eNOS activation Homo sapiens R-HSA-203615	0.0245757	0.218271	9.78514	36.2637	CAV1,CALM1
Acetylcholine regulates insulin secretion Homo sapiens R-HSA-399997	0.0245757	0.218271	9.78514	36.2637	GNA15,MARCKS
POU5F1 (OCT4), SOX2, NANOG repress genes related to differentiation Homo sapiens R-HSA-2892245	0.0245757	0.218271	9.78514	36.2637	TSC22D1,DKK1
Semaphorin interactions Homo sapiens R-HSA-373755	0.026026	0.225222	3.16683	11.5547	SEMA7A,SEMA3A,DPYSL3,FYN,PLXNA4
Diseases associated with glycosaminoglycan metabolism Homo sapiens R-HSA-3560782	0.0263593	0.225222	5.11163	18.5855	VCAN,LUM,DCN
A tetrasaccharide linker sequence is required for GAG synthesis Homo sapiens R-HSA-1971475	0.0263593	0.225222	5.11163	18.5855	VCAN,B3GALT6,DCN
MAPK6/MAPK4 signaling Homo sapiens R-HSA-5687128	0.0278295	0.234811	2.74183	9.82031	CDC42EP5,NCOA3,MMP2,CDC42EP3,CDC42EP2,CDC14A
Platelet calcium homeostasis Homo sapiens R-HSA-418360	0.0291179	0.242649	4.89839	17.3227	ATP2A3,ITPR1,CALM1
Uptake and function of anthrax toxins Homo sapiens R-HSA-5210891	0.0295467	0.24322	8.69746	30.6306	ANTXR2,CALM1
EPH-Ephrin signaling Homo sapiens R-HSA-2682334	0.0318993	0.251238	2.649	9.12626	EFNB2,EPHA4,MMP2,ITSN1,FYN,EPHB2
Rho GTPase cycle Homo sapiens R-HSA-194840	0.0336651	0.251238	2.39342	8.1168	FAM13A,ITSN1,CHN1,RHOH,ARAP3,ARHGAP39,SRGAP2
GRB2 events in EGFR signaling Homo sapiens R-HSA-179812	0.0348133	0.251238	1.93577	6.49983	KITLG,FGF7,IRS1,DLG4,ITGB3,FN1,CSF2RB,FYN,CALM1,IL2RG,EREG
SHC1 events in EGFR signaling Homo sapiens R-HSA-180336	0.0348133	0.251238	1.93577	6.49983	KITLG,FGF7,IRS1,DLG4,ITGB3,FN1,CSF2RB,FYN,CALM1,IL2RG,EREG
SOS-mediated signalling Homo sapiens R-HSA-112412	0.0348133	0.251238	1.93577	6.49983	KITLG,FGF7,IRS1,DLG4,ITGB3,FN1,CSF2RB,FYN,CALM1,IL2RG,EREG
SHC1 events in ERBB4 signaling Homo sapiens R-HSA-1250347	0.0348133	0.251238	1.93577	6.49983	KITLG,FGF7,IRS1,DLG4,ITGB3,FN1,CSF2RB,FYN,CALM1,IL2RG,EREG
RAF/MAP kinase cascade Homo sapiens R-HSA-5673001	0.0348133	0.251238	1.93577	6.49983	KITLG,FGF7,IRS1,DLG4,ITGB3,FN1,CSF2RB,FYN,CALM1,IL2RG,EREG
PECAM1 interactions Homo sapiens R-HSA-210990	0.0348785	0.251238	7.82731	26.2675	ITGB3,FYN
Reduction of cytosolic Ca++ levels Homo sapiens R-HSA-418359	0.0348785	0.251238	7.82731	26.2675	ATP2A3,CALM1
Signaling by Wnt Homo sapiens R-HSA-195721	0.0351727	0.251238	1.81917	6.08965	WNT10A,SMURF2,CAV1,WNT5A,ITPR1,AXIN2,DKK1,YWHAZ,PPP3CA,SFRP2,RSPO3,TCF4,CALM1
FRS-mediated FGFR2 signaling Homo sapiens R-HSA-5654700	0.0357316	0.251238	1.92706	6.42043	KITLG,FGF7,IRS1,DLG4,ITGB3,FN1,CSF2RB,FYN,CALM1,IL2RG,EREG
FRS-mediated FGFR4 signaling Homo sapiens R-HSA-5654712	0.0357316	0.251238	1.92706	6.42043	KITLG,FGF7,IRS1,DLG4,ITGB3,FN1,CSF2RB,FYN,CALM1,IL2RG,EREG
FRS-mediated FGFR3 signaling Homo sapiens R-HSA-5654706	0.0357316	0.251238	1.92706	6.42043	KITLG,FGF7,IRS1,DLG4,ITGB3,FN1,CSF2RB,FYN,CALM1,IL2RG,EREG
FRS-mediated FGFR1 signaling Homo sapiens R-HSA-5654693	0.0357316	0.251238	1.92706	6.42043	KITLG,FGF7,IRS1,DLG4,ITGB3,FN1,CSF2RB,FYN,CALM1,IL2RG,EREG
Transport of inorganic cations/anions and amino acids/oligopeptides Homo sapiens R-HSA-425393	0.0379013	0.263104	2.53454	8.29498	SLC4A7,SLC7A5,SLC16A10,SLC12A6,CALM1,SLC38A5
ARMS-mediated activation Homo sapiens R-HSA-170984	0.0385885	0.263104	1.90141	6.18871	KITLG,FGF7,IRS1,DLG4,ITGB3,FN1,CSF2RB,FYN,CALM1,IL2RG,EREG
Signalling to p38 via RIT and RIN Homo sapiens R-HSA-187706	0.0385885	0.263104	1.90141	6.18871	KITLG,FGF7,IRS1,DLG4,ITGB3,FN1,CSF2RB,FYN,CALM1,IL2RG,EREG
Frs2-mediated activation Homo sapiens R-HSA-170968	0.0395753	0.26495	1.89301	6.11357	KITLG,FGF7,IRS1,DLG4,ITGB3,FN1,CSF2RB,FYN,CALM1,IL2RG,EREG
IRF3-mediated induction of type I IFN Homo sapiens R-HSA-3270619	0.0405502	0.26495	7.11537	22.8063	TMEM173,DTX4
MAPK1/MAPK3 signaling Homo sapiens R-HSA-5684996	0.0405794	0.26495	1.88468	6.03945	KITLG,FGF7,IRS1,DLG4,ITGB3,FN1,CSF2RB,FYN,CALM1,IL2RG,EREG
Signal Transduction Homo sapiens R-HSA-162582	0.040737	0.26495	1.26335	4.04351	RARG,NRP2,IRS1,DGKA,ITGB3,SERPINE1,ITSN1,FAM13A,ATP2A3,TNFAIP3,ARHGAP39,CXCL3,CDC14A,CXCL5,GLI2,PPP3CA,FGF7,BOC,RSPO3,EDN1,ANXA1,FBXW7,NCOA3,MMP2,PDE4D,WNT5A,PLA2G4A,RHOH,ARAP3,AXIN2,KIF7,DKK1,YWHAZ,EREG,SFRP2,CDC42EP5,GPR161,COL6A2,CDC42EP3,CDC42EP2,RARB,COL6A3,PFN2,ITPR1,CSF2RB,FPR2,IL2RG,DTX4,THBS2,FSTL1,SOCS3,GNA15,FLRT3,CHN1,FYN,SRGAP2,STRA6,NTRK2,WNT10A,TGFB1,SMURF2,CAV1,FN1,VEGFC,INHBA,KIT…
Signaling by PDGF Homo sapiens R-HSA-186797	0.041196	0.26495	1.69713	5.41286	IRS1,ITGB3,FN1,ITPR1,CSF2RB,IL2RG,THBS2,EREG,KITLG,FGF7,DLG4,COL6A2,COL6A3,FYN,CALM1
Prolonged ERK activation events Homo sapiens R-HSA-169893	0.0416011	0.26495	1.87642	5.96633	KITLG,FGF7,IRS1,DLG4,ITGB3,FN1,CSF2RB,FYN,CALM1,IL2RG,EREG
Amino acid transport across the plasma membrane Homo sapiens R-HSA-352230	0.0416069	0.26495	4.19776	13.3467	SLC7A5,SLC16A10,SLC38A5
GPVI-mediated activation cascade Homo sapiens R-HSA-114604	0.0432179	0.272636	3.20128	10.0568	PDPN,CSF2RB,FYN,IL2RG
Interleukin receptor SHC signaling Homo sapiens R-HSA-912526	0.0447726	0.278013	1.85208	5.75285	KITLG,FGF7,IRS1,DLG4,ITGB3,FN1,CSF2RB,FYN,CALM1,IL2RG,EREG
Glycolysis Homo sapiens R-HSA-70171	0.0450865	0.278013	4.0528	12.5603	HK3,PFKFB4,ENO2
Signalling to RAS Homo sapiens R-HSA-167044	0.0458657	0.278013	1.8441	5.68359	KITLG,FGF7,IRS1,DLG4,ITGB3,FN1,CSF2RB,FYN,CALM1,IL2RG,EREG
CS/DS degradation Homo sapiens R-HSA-2024101	0.0465414	0.278013	6.52209	20.0059	VCAN,DCN
TP53 regulates transcription of several additional cell death genes whose specific roles in p53-dependent apoptosis remain uncertain Homo sapiens R-HSA-6803205	0.0465414	0.278013	6.52209	20.0059	BCL6,NDRG1
Synthesis of Prostaglandins (PG) and Thromboxanes (TX) Homo sapiens R-HSA-2162123	0.0465414	0.278013	6.52209	20.0059	PTGS2,PTGR1
Smooth Muscle Contraction Homo sapiens R-HSA-445355	0.0487056	0.288389	3.91751	11.8385	ANXA1,TPM2,CALM1
Opioid Signalling Homo sapiens R-HSA-111885	0.0522577	0.29642	2.58161	7.61978	PPP3CA,PDE4D,ITPR1,PLA2G4A,CALM1
Interleukin-2 signaling Homo sapiens R-HSA-451927	0.0528077	0.29642	1.79763	5.28701	KITLG,FGF7,IRS1,DLG4,ITGB3,FN1,CSF2RB,FYN,CALM1,IL2RG,EREG
GRB2:SOS provides linkage to MAPK signaling for Integrins Homo sapiens R-HSA-354194	0.0528327	0.29642	6.02008	17.7028	ITGB3,FN1
p130Cas linkage to MAPK signaling for integrins Homo sapiens R-HSA-372708	0.0528327	0.29642	6.02008	17.7028	ITGB3,FN1
CREB phosphorylation through the activation of CaMKII Homo sapiens R-HSA-442729	0.0528327	0.29642	6.02008	17.7028	DLG4,CALM1
Regulation of innate immune responses to cytosolic DNA Homo sapiens R-HSA-3134975	0.0528327	0.29642	6.02008	17.7028	TMEM173,DTX4
Cardiac conduction Homo sapiens R-HSA-5576891	0.0531361	0.29642	2.1489	6.3068	KCNK6,ASPH,FKBP1B,ITPR1,ATP2A3,CACNA1C,CALM1
Signalling to ERKs Homo sapiens R-HSA-187687	0.0540296	0.298934	1.79011	5.22394	KITLG,FGF7,IRS1,DLG4,ITGB3,FN1,CSF2RB,FYN,CALM1,IL2RG,EREG
PI5P, PP2A and IER3 Regulate PI3K/AKT Signaling Homo sapiens R-HSA-6811558	0.0569227	0.31238	2.51515	7.20858	FGF7,KITLG,IRS1,FYN,EREG
Integration of energy metabolism Homo sapiens R-HSA-163685	0.057935	0.313124	2.26518	6.45222	GNA15,MARCKS,STXBP1,KCNS3,ITPR1,CACNA1C
Muscle contraction Homo sapiens R-HSA-397014	0.0584347	0.313124	1.89308	5.37606	KCNK6,ANXA1,ASPH,TPM2,FKBP1B,ITPR1,ATP2A3,CACNA1C,CALM1
Regulation of KIT signaling Homo sapiens R-HSA-1433559	0.0594054	0.313124	5.58979	15.782	KITLG,FYN
STING mediated induction of host immune responses Homo sapiens R-HSA-1834941	0.0594054	0.313124	5.58979	15.782	TMEM173,DTX4
Metabolism of folate and pterines Homo sapiens R-HSA-196757	0.0594054	0.313124	5.58979	15.782	MTHFD1L,ALDH1L2
VEGFA-VEGFR2 Pathway Homo sapiens R-HSA-4420097	0.0598414	0.313124	1.66886	4.69959	IRS1,CAV1,ITGB3,FN1,ITPR1,CSF2RB,IL2RG,EREG,KITLG,FGF7,DLG4,FYN,CALM1

## Sheet: KEGG signaling pathways
Up-regulated pathway analysis								Down-regulated pathway analysis
Term	P-value	FDR	Z-Score	Combined Score	Genes			Term	P-value	FDR	Z-Score	Combined Score	Genes
AGE-RAGE signaling pathway in diabetic complications	2.72398e-08	5.57959e-06	7.06428	123.05	TGFB2,EDN1,TGFB1,VCAM1,MMP2,SERPINE1,FN1,VEGFC,COL1A1,THBD,COL3A1,COL1A2,IL1B,PIM1,NOX4			Non-alcoholic fatty liver disease (NAFLD)	2.89059e-12	7.08195e-10	7.4141	196.989	COX8A,SREBF1,COX7B,NDUFA6,PKLR,NDUFB5,NDUFA4,NDUFA10,NDUFA1,SDHC,PIK3R2,UQCR10,COX7C,COX5A,NDUFS7,NDUFS4,NDUFS3,CYCS,NDUFS2,UQCRC2,NDUFV3,IL6R,MAP3K11
Protein digestion and absorption	4.93769e-08	5.57959e-06	7.36236	123.863	MME,COL11A1,COL12A1,PRCP,SLC16A10,COL1A1,COL3A1,COL1A2,COL5A1,COL6A2,COL5A2,COL6A3,PRSS3,KCNN4			Parkinson disease	2.75826e-09	3.37887e-07	6.22286	122.644	COX8A,COX7B,NDUFA6,NDUFB5,NDUFA4,NDUFA10,NDUFA1,SDHC,UQCR10,COX7C,COX5A,NDUFS7,NDUFS4,PPIF,NDUFS3,CYCS,NDUFS2,UQCRC2,NDUFV3
Axon guidance	1.33059e-05	0.00100238	3.87378	43.4921	EPHA4,SEMA7A,SEMA3C,SEMA3D,SEMA3A,WNT5A,L1CAM,BMP7,ROBO1,EFNB2,PPP3CA,BOC,FYN,EPHB2,SRGAP2,PLXNA4			Oxidative phosphorylation	6.00633e-09	4.90517e-07	6.29497	119.167	COX8A,COX7B,NDUFA6,NDUFB5,NDUFA4,NDUFA10,NDUFA1,SDHC,UQCR10,COX7C,COX5A,NDUFS7,NDUFS4,NDUFS3,NDUFS2,UQCRC2,NDUFV3,COX10
Proteoglycans in cancer	4.83405e-05	0.00273124	3.45142	34.2976	WNT10A,TGFB2,TGFB1,LUM,CAV1,ITGB3,MMP2,WNT5A,FN1,ITPR1,PLAUR,TWIST1,DCN,PLAU,TIMP3,CD44			Alzheimer disease	1.12436e-08	6.88669e-07	5.33913	97.7246	COX8A,COX7B,NDUFA6,NDUFB5,NDUFA4,NDUFA10,NDUFA1,SDHC,CALML4,UQCR10,COX7C,COX5A,APH1A,NDUFS7,NDUFS4,NDUFS3,CYCS,NDUFS2,UQCRC2,NDUFV3
Osteoclast differentiation	8.31891e-05	0.00376015	4.14505	38.9402	FOSL1,SOCS3,PPP3CA,TGFB2,TGFB1,FCGR3B,TEC,ITGB3,IL1B,TNFRSF11B,FYN,LILRB3			Huntington disease	8.72728e-08	3.68673e-06	4.65487	75.6612	COX8A,COX7B,NDUFA6,NDUFB5,NDUFA4,NDUFA10,NDUFA1,SDHC,UQCR10,COX7C,COX5A,NDUFS7,NDUFS4,PPIF,NDUFS3,CYCS,NDUFS2,UQCRC2,NDUFV3,PPARGC1A
ECM-receptor interaction	0.000206211	0.00776727	4.87802	41.3979	COL1A1,COL1A2,ITGB3,COL6A2,FN1,COL6A3,ITGB6,THBS2,CD44			Thermogenesis	9.02873e-08	3.68673e-06	4.24818	68.9067	COX8A,COX7B,NDUFA6,NDUFB5,NDUFA4,NDUFA10,NDUFA1,SDHC,UQCR10,COX7C,COX5A,MAPK12,NDUFS7,AKT1S1,NDUFS4,NDUFS3,NDUFS2,UQCRC2,NDUFV3,PPARGC1A,MGLL,COX10
Pathways in cancer	0.000409481	0.0123786	2.15586	16.817	CSF2RB,PTGS2,IL2RG,BRCA2,ETS1,GLI2,FGF7,PIM1,NKX3-1,WNT10A,EGLN3,EDN1,TGFB2,TGFB1,NCOA3,MMP2,WNT5A,FN1,VEGFC,AXIN2,KIF7,RUNX1,KITLG,IL23A,LPAR6,RARB,CALM1			Peroxisome	1.3683e-07	4.78905e-06	7.4095	117.104	PEX16,PECR,GSTK1,MVK,PEX19,EPHX2,BAAT,AMACR,PEX6,PMVK,PXMP2,DECR2,XDH
TNF signaling pathway	0.000438181	0.0123786	3.95918	30.6159	SOCS3,EDN1,VCAM1,CREB3L1,IL1B,TNFAIP3,VEGFC,CXCL3,PTGS2,CXCL5			Retrograde endocannabinoid signaling	2.14499e-05	0.000615143	4.1632	44.7535	GABRB3,DAGLA,NDUFA6,NDUFB5,NDUFA4,NDUFA10,NDUFA1,MAPK12,NDUFS7,NDUFS4,NDUFS3,NDUFS2,NDUFV3,MGLL
PI3K-Akt signaling pathway	0.0006413	0.0151617	2.39097	17.5784	NTRK2,IRS1,BDNF,ITGB3,FN1,VEGFC,IL2RG,THBS2,YWHAZ,EREG,COL1A1,KITLG,FGF7,COL1A2,LPAR6,CREB3L1,COL6A2,COL6A3,ITGB6,SGK1			Valine, leucine and isoleucine degradation	2.25971e-05	0.000615143	7.91057	84.6248	HADHB,HADHA,ECHS1,IVD,MCCC1,ACADS,ACAT1,ALDH9A1
Amoebiasis	0.00067087	0.0151617	4.0901	29.8861	COL1A1,GNA15,TGFB2,COL3A1,TGFB1,COL1A2,IL1B,FN1,SERPINB9			Citrate cycle (TCA cycle)	8.44259e-05	0.00206843	9.85628	92.4483	PDHA1,MDH1,OGDH,OGDHL,SDHC,ACO2
Complement and coagulation cascades	0.000795071	0.0163351	4.44956	31.7569	THBD,CR1,PLAU,SERPINE1,PLAUR,F13A1,TFPI,F2RL2			Terpenoid backbone biosynthesis	0.00017722	0.00394717	11.5764	99.9979	FDPS,MVK,PMVK,PDSS1,ACAT1
C-type lectin receptor signaling pathway	0.00119321	0.0224722	3.74413	25.2021	PLK3,PPP3CA,EGR2,IL23A,IL1B,ITPR1,CBLB,CALM1,PTGS2			Pyruvate metabolism	0.00038352	0.00783019	7.16489	56.3599	PDHA1,PKLR,MDH1,ACACB,ACAT1,ALDH9A1
Malaria	0.00133184	0.0231535	5.49581	36.3888	TGFB2,CR1,TGFB1,VCAM1,IL1B,THBS2			Cardiac muscle contraction	0.000730224	0.0130693	4.51336	32.5962	COX8A,COX7B,TNNT2,UQCRC2,UQCR10,ATP1B1,COX7C,COX5A
IL-17 signaling pathway	0.00229269	0.0370105	3.71401	22.5739	FOSL1,IL1B,TNFAIP3,CXCL3,PTGS2,S100A9,CXCL5,S100A8			Fatty acid degradation	0.000746815	0.0130693	6.22054	44.786	HADHB,HADHA,ECHS1,ACADS,ACAT1,ALDH9A1
Transcriptional misregulation in cancer	0.00257523	0.0388001	2.7312	16.2829	FUT8,BCL11B,BCL6,SIX4,BCL2A1,PLAU,IGFBP3,TSPAN7,HMGA2,RUNX2,MLF1,RUNX1			Glycine, serine and threonine metabolism	0.00306034	0.0499856	5.6176	32.5216	MAOB,GLYCTK,CHDH,SDSL,PSPH
Hematopoietic cell lineage	0.0029846	0.0421574	3.54636	20.6196	KITLG,CR1,MME,CD5,ITGB3,IL1B,CD1A,CD44			Tryptophan metabolism	0.00379828	0.0581612	5.3134	29.6127	HADHA,ECHS1,MAOB,ACAT1,ALDH9A1
Hypertrophic cardiomyopathy (HCM)	0.00539592	0.0645714	3.5355	18.4628	EDN1,TGFB2,TGFB1,ITGB3,TPM2,ITGB6,CACNA1C			Butanoate metabolism	0.0049089	0.0707459	6.54435	34.7944	HADHA,ECHS1,ACADS,ACAT1
Relaxin signaling pathway	0.00542681	0.0645714	2.93567	15.3136	COL1A1,EDN1,GNA15,COL3A1,TGFB1,COL1A2,CREB3L1,MMP2,VEGFC			Glyoxylate and dicarboxylate metabolism	0.00631751	0.0859883	6.04032	30.5908	MDH1,GLYCTK,ACO2,ACAT1
Th17 cell differentiation	0.00542857	0.0645714	3.1865	16.621	PPP3CA,TGFB1,IL23A,IRF4,IL1B,AHR,IL2RG,RUNX1			Propanoate metabolism	0.0079712	0.099643	5.60829	27.0988	HADHA,ECHS1,ACACB,ACAT1
Hedgehog signaling pathway	0.00618673	0.0699101	4.67965	23.7977	SMURF2,GPR161,BOC,KIF7,GLI2			Primary bile acid biosynthesis	0.00813412	0.099643	8.40155	40.4256	HSD3B7,AMACR,BAAT
Hippo signaling pathway	0.00707573	0.0754801	2.63265	13.0345	TGFB2,WNT10A,TGFB1,DLG4,SERPINE1,WNT5A,AXIN2,BMP7,YWHAZ,GLI2			Ribosome	0.0149351	0.174243	2.46385	10.3581	MRPL2,MRPS16,MRPS14,MRPS11,MRPL27,MRPS10,MRPS21,MRPL24,MRPL35
TGF-beta signaling pathway	0.00734762	0.0754801	3.32166	16.3206	TGFB2,TGFB1,SMURF2,INHBA,NBL1,BMP7,DCN			Glycerolipid metabolism	0.0180823	0.201371	3.50722	14.0738	GLYCTK,AGPAT1,MGLL,AGPAT3,ALDH9A1
Glycosaminoglycan biosynthesis	0.010249	0.0986432	4.09343	18.7503	CHST6,FUT8,CHPF2,UST,B3GALT6			Proximal tubule bicarbonate reclamation	0.0189683	0.202054	5.87928	23.3112	MDH1,SLC25A10,ATP1B1
Leishmaniasis	0.0104754	0.0986432	3.47083	15.8226	TGFB2,FCGR3B,CR1,TGFB1,IL1B,PTGS2			Folate biosynthesis	0.0263593	0.269085	5.11163	18.5855	QDPR,PCBD1,PCBD2
Focal adhesion	0.0117334	0.10607	2.31075	10.272	COL1A1,COL1A2,CAV1,ITGB3,COL6A2,FN1,VEGFC,COL6A3,FYN,ITGB6,THBS2			Fatty acid elongation	0.0291179	0.285355	4.89839	17.3227	HADHB,HADHA,ECHS1
Tuberculosis	0.0148188	0.128809	2.33438	9.83208	PLK3,PPP3CA,TGFB2,TGFB1,FCGR3B,CR1,IL23A,IL1B,TLR6,CALM1			Arginine and proline metabolism	0.0337674	0.318193	3.48656	11.8134	CKMT2,MAOB,GOT1,ALDH9A1
Cytokine-cytokine receptor interaction	0.0165034	0.138139	1.97737	8.11549	GDF11,TGFB2,TNFRSF6B,TGFB1,TNFRSF11B,CSF2RB,INHBA,CXCL3,IL2RG,BMP7,CXCL5,IL23A,IL1B,CCL18			beta-Alanine metabolism	0.0416069	0.377544	4.19776	13.3467	HADHA,ECHS1,ALDH9A1
Basal cell carcinoma	0.0205227	0.165648	3.38593	13.1585	WNT10A,WNT5A,AXIN2,KIF7,GLI2			Glutathione metabolism	0.0511842	0.447862	3.01613	8.96491	GSTK1,NAT8,ANPEP,MGST3
Inflammatory bowel disease (IBD)	0.0231688	0.178443	3.27273	12.3216	TGFB2,TGFB1,IL23A,IL1B,IL2RG			Insulin resistance	0.0539002	0.455363	2.30984	6.74616	SREBF1,NR1H2,PIK3R2,SLC27A3,ACACB,PPARGC1A
Fluid shear stress and atherosclerosis	0.0236871	0.178443	2.40415	8.99829	THBD,EDN1,VCAM1,CAV1,ITGB3,MMP2,IL1B,CALM1			Lysine degradation	0.0598976	0.477196	2.85117	8.02639	HADHA,ECHS1,ALDH9A1,ACAT1
Dilated cardiomyopathy (DCM)	0.0265531	0.193581	2.77423	10.0666	TGFB2,TGFB1,ITGB3,TPM2,ITGB6,CACNA1C
Type II diabetes mellitus	0.0275554	0.19461	3.73618	13.4187	HK3,SOCS3,IRS1,CACNA1C
Renin secretion	0.0290989	0.196139	3.06755	10.8501	PPP3CA,EDN1,ITPR1,CACNA1C,CALM1
Cell adhesion molecules (CAMs)	0.0295076	0.196139	2.29814	8.0966	CLDN11,CNTNAP1,VCAN,CDH3,VCAM1,NEGR1,NRCAM,L1CAM
NF-kappa B signaling pathway	0.0318993	0.205978	2.649	9.12626	VCAM1,BCL2A1,PLAU,IL1B,TNFAIP3,PTGS2
Arrhythmogenic right ventricular cardiomyopathy (ARVC)	0.034122	0.21421	2.92975	9.89613	GJA1,ITGB3,ITGB6,CACNA1C,DSC2
NOD-like receptor signaling pathway	0.035314	0.215702	2.09666	7.01014	PSTPIP1,IL1B,ITPR1,CARD6,TNFAIP3,NLRP1,ANTXR2,CXCL3,TMEM173
Platelet activation	0.036291	0.215836	2.35227	7.80055	COL1A1,COL3A1,COL1A2,ITGB3,ITPR1,PLA2G4A,FYN
Melanogenesis	0.0411548	0.238487	2.48093	7.91519	WNT10A,EDN1,KITLG,CREB3L1,WNT5A,CALM1
Chagas disease (American trypanosomiasis)	0.0445795	0.249871	2.42953	7.557	TGFB2,GNA15,TGFB1,IL1B,SERPINE1,TLR6
Wnt signaling pathway	0.0453305	0.249871	2.09756	6.48938	FOSL1,PPP3CA,WNT10A,SFRP2,WNT5A,RSPO3,AXIN2,DKK1
Cellular senescence	0.0481775	0.259241	2.06975	6.27726	PPP3CA,TGFB2,TGFB1,IGFBP3,SERPINE1,ITPR1,CALM1,ETS1
Estrogen signaling pathway	0.0566477	0.29773	2.11562	6.07374	KRT17,KRT16,CREB3L1,NCOA3,MMP2,ITPR1,CALM1
