# Supplementary material for: Key Members of the CmPn as Biomarkers Distinguish Histological and Immune Subtypes of Hepatic Cancers
Source: Diagnostics (Basel). 2023 Mar 7;13(6):1012. doi: 10.3390/diagnostics13061012 (PMC10047786; doi:10.3390/diagnostics13061012)
Supplement: Supplementary file 1 [file diagnostics-13-01012-s001.zip › diagnostics-2213936-Suppl tables-revised/Suppl. Table S5D Immune subtypes CCA C2 v C3 .xlsx]

## Sheet: DEG_RNAseq_RAW data
Symbol	logFC	AveExpr	t	P.Value	adj.P.Val
SERPINA9	6.53989	-3.85905	6.85106	9.82429e-07	0.0162513
SLC27A6	5.29429	-4.03703	6.06782	5.43481e-06	0.0302185
SLITRK2	4.5022	-3.90879	4.89485	8.02624e-05	0.0586564
ATP1A4	4.16049	-3.8676	4.78472	0.000103985	0.0586564
SEMA4D	2.56582	4.772	4.7796	0.000105247	0.0586564
CDC42SE2	1.37613	6.68591	4.77506	0.000106377	0.0586564
PLEKHA2	1.927	5.06873	4.7417	0.000115077	0.0594875
LPCAT1	2.07426	6.04776	4.68936	0.000130195	0.0652631
GRK6	1.69164	5.46486	4.58793	0.000165448	0.0775857
CLEC2D	2.1536	4.70409	4.48223	0.000212472	0.086026
DOK3	3.08225	3.07312	4.47503	0.000216127	0.086026
AICDA	4.86098	-3.18227	4.45497	0.000226647	0.0871904
SP110	1.55922	4.56511	4.26995	0.000351496	0.0988054
RGS19	2.13766	3.98142	4.22306	0.000392883	0.0988054
CLECL1	4.184	-1.50894	4.19289	0.000422046	0.0988054
RGS13	4.93566	-3.03881	4.1738	0.00044161	0.0988054
VPREB3	5.50768	0.22776	4.12875	0.00049146	0.0988054
LOC283663	4.589	1.46426	4.09708	0.000529835	0.100742
HVCN1	3.1084	2.42425	4.0862	0.000543692	0.101053
TTC24	4.15932	-3.38101	4.08018	0.000551518	0.101369
LGI2	3.15826	1.80749	4.05625	0.000583743	0.104646
DENND3	1.56039	4.8038	4.04783	0.000595527	0.104646
DIRC3	2.52254	-1.89119	4.04467	0.000600013	0.104646
FCER2	7.83958	-1.87258	4.03939	0.000607566	0.104646
HCG26	2.61336	2.54277	4.0299	0.000621409	0.104891
CD37	4.12094	4.11981	4.01264	0.000647384	0.107458
PPP1R9B	1.17268	6.54272	3.99649	0.000672673	0.108021
CSK	1.69254	6.45688	3.99246	0.000679128	0.108021
FAM129C	6.20757	-1.00995	3.95612	0.000740259	0.109589
STAR	3.17902	-1.46559	3.90378	0.000838034	0.114568
CD72	3.57306	1.83366	3.88945	0.000866974	0.11476
PTK2B	2.44188	4.68031	3.88889	0.000868122	0.11476
CYTH1	1.71273	5.66865	3.88113	0.000884223	0.11476
LAPTM5	2.78472	7.05906	3.84356	0.000966511	0.119309
STAP1	6.12818	-2.05718	3.83304	0.000990878	0.119309
TMEM149	2.48661	3.08872	3.83294	0.000991098	0.119309
ANKRD58	2.89911	0.0970714	3.82895	0.00100051	0.119309
TCL1A	7.42442	-1.47054	3.81571	0.00103235	0.119793
INPP5D	3.14343	4.48901	3.80914	0.00104854	0.119793
ANXA6	2.62566	6.48202	3.80746	0.00105269	0.119793
FMNL1	2.84168	4.64992	3.8067	0.00105459	0.119793
FCRL1	6.26559	-2.00831	3.80616	0.00105594	0.119793
PTPN6	1.84974	6.11517	3.785	0.00111014	0.120952
FAM78A	3.14288	2.68216	3.7677	0.00115648	0.120952
AKNA	2.69805	5.09324	3.76481	0.0011644	0.120952
POU2F2	3.81336	0.94849	3.76418	0.00116613	0.120952
STK10	1.83176	5.23305	3.75024	0.00120521	0.120952
ABI3	2.45975	3.47297	3.74419	0.00122254	0.120952
QRSL1	1.47652	4.14506	3.73947	0.00123625	0.120952
RASGRP2	4.26495	2.36921	3.73922	0.00123698	0.120952
FERMT3	2.77044	4.31839	3.73425	0.00125159	0.120952
MLLT6	1.46704	7.59082	3.7318	0.00125886	0.120952
NRXN1	3.78157	-3.4177	3.72642	0.00127495	0.120952
MYO16	4.12105	-0.661437	3.72489	0.00127957	0.120952
SP140	4.4334	1.47874	3.72204	0.00128821	0.121077
RASAL3	3.39641	3.37225	3.71891	0.00129776	0.121098
FAM113B	3.16073	2.65385	3.70037	0.00135582	0.121595
HCP5	1.81237	5.42686	3.69479	0.00137378	0.121595
MICAL1	1.87451	5.34263	3.68454	0.00140741	0.121595
PIK3CD	3.04697	3.75208	3.6822	0.00141521	0.121595
TLR10	4.4188	0.393423	3.68161	0.00141716	0.121595
HMHA1	2.80128	5.37403	3.68113	0.00141876	0.121595
VIT	3.98939	-3.7994	3.67916	0.00142538	0.121595
GPR18	4.86065	-1.22157	3.67673	0.00143358	0.121595
MYBPC2	4.89693	-2.08796	3.67437	0.00144155	0.121595
PAX5	6.1766	-2.80219	3.67396	0.00144297	0.121595
TBC1D10C	3.85851	2.97998	3.67293	0.00144647	0.121595
C17orf87	3.73783	-0.482461	3.66742	0.00146537	0.121595
CTLA4	3.93395	0.598715	3.65643	0.00150386	0.121595
TRAF3IP3	3.93177	2.35679	3.65426	0.00151154	0.121595
FNBP1	2.66633	5.46968	3.65389	0.00151289	0.121595
PVRIG	2.8437	2.42868	3.64446	0.00154688	0.121595
ARHGAP30	2.75375	4.49398	3.64132	0.00155835	0.121595
PARP14	1.60994	6.72695	3.63918	0.00156621	0.121595
LYL1	2.99016	2.33376	3.63779	0.00157137	0.121595
FAIM3	4.48564	2.59796	3.63252	0.00159098	0.121595
CORO1A	4.09576	5.33422	3.63208	0.00159264	0.121595
CXCR5	6.01871	-0.130907	3.62639	0.00161414	0.121764
PIK3IP1	2.12154	5.63323	3.62051	0.00163662	0.121764
TAP1	1.69868	7.30761	3.62037	0.00163718	0.121764
TNFAIP8	2.04614	4.77187	3.61902	0.00164239	0.121764
KIAA1949	1.67458	6.45792	3.6082	0.00168474	0.122665
CDK11B	1.0732	5.21209	3.60096	0.00171368	0.122665
LRMP	4.10465	1.25185	3.59333	0.00174475	0.122665
CLEC17A	5.04253	-2.24155	3.59132	0.00175299	0.122665
GMIP	1.59953	5.09405	3.57849	0.00180667	0.122665
LYN	1.51557	5.2968	3.57659	0.00181476	0.122665
WAS	3.22229	3.24888	3.57596	0.00181748	0.122665
CYTH4	3.03714	3.32886	3.57506	0.00182134	0.122665
MSL3	1.161	4.80489	3.57171	0.0018357	0.122665
FGD2	3.41399	2.42855	3.5703	0.00184183	0.122665
NLRC5	2.54935	5.21914	3.57007	0.00184282	0.122665
IRAK4	1.32149	4.37753	3.56086	0.00188311	0.122665
NCF1B	4.19726	0.0560369	3.55866	0.0018929	0.122665
HLA-E	1.64084	8.66724	3.55767	0.00189729	0.122665
LTA	4.21099	-0.792719	3.55485	0.00190991	0.122665
BLK	7.14235	-1.14554	3.545	0.00195458	0.123407
MIR155HG	4.09033	-0.58045	3.53367	0.00200727	0.124455
C13orf18	3.71188	1.30266	3.52871	0.00203079	0.124455
RELT	2.3751	2.76781	3.52631	0.00204227	0.124455
CELF2	2.48264	3.96149	3.52465	0.00205023	0.124455
DENND1C	2.06235	4.73202	3.52421	0.00205235	0.124455
SIGLEC10	3.30537	2.59369	3.52388	0.00205394	0.124455
ARHGAP9	3.82336	2.99908	3.51303	0.0021069	0.126039
LIMD2	2.90207	4.89246	3.50759	0.00213395	0.126522
RAC2	2.48866	6.13714	3.50469	0.00214848	0.126736
NCF4	3.2093	2.69978	3.50123	0.00216597	0.126736
C5orf56	1.79993	2.61832	3.49509	0.00219737	0.127011
ICAM3	2.18341	4.71143	3.4942	0.00220199	0.127011
GGA2	1.31327	6.55692	3.49269	0.00220977	0.127011
DPEP2	3.1863	0.983922	3.4917	0.0022149	0.127011
GPR55	4.14979	-1.22146	3.48834	0.00223241	0.127011
FGD3	2.69394	4.02817	3.48798	0.00223433	0.127011
CNR2	5.89347	-2.7453	3.48491	0.00225045	0.127298
TMC8	3.86077	3.73876	3.48052	0.00227371	0.127298
LAG3	3.66344	1.46743	3.47921	0.0022807	0.127298
DENND2D	1.82988	5.2404	3.47605	0.00229761	0.127298
GIT2	1.07218	5.76031	3.46677	0.00234807	0.127433
CBLN3	2.37986	1.88719	3.46375	0.00236472	0.127433
MAP4K2	1.74006	4.11863	3.46317	0.00236797	0.127433
SASH3	3.81978	3.4344	3.46093	0.00238041	0.127433
LOC148413	1.22858	4.11034	3.45346	0.00242236	0.128843
NPB	3.38012	-1.42064	3.45073	0.00243791	0.128843
TNFRSF13B	5.93353	-2.08941	3.4448	0.00247196	0.129752
BTK	3.70944	2.05325	3.44324	0.00248096	0.129752
RPS6KA1	1.5191	5.13356	3.43768	0.00251343	0.129752
ARHGDIB	2.34663	6.61738	3.43416	0.0025342	0.129752
PCSK7	1.37025	5.15305	3.42431	0.00259322	0.13046
TRIM22	3.23344	4.46314	3.42313	0.00260035	0.13046
CR2	7.94925	0.0545146	3.4208	0.00261459	0.130666
FCRL4	4.06686	-3.75135	3.41473	0.00265187	0.131794
MAT2B	0.989099	6.0615	3.41221	0.00266752	0.131794
WTAP	1.10506	5.91775	3.40781	0.00269508	0.131794
KSR1	1.51475	4.02949	3.40508	0.00271234	0.131963
ZBTB32	3.54427	-1.22246	3.39457	0.00277966	0.134056
ZNF589	2.1865	3.28018	3.38878	0.00281749	0.134486
C7orf23	2.41449	2.88641	3.38823	0.00282109	0.134486
TSPAN11	3.60792	1.30614	3.38252	0.00285894	0.134599
PARP15	4.59104	-0.729479	3.38222	0.0028609	0.134599
CDK5R1	2.55106	2.25186	3.38173	0.00286416	0.134599
LINGO3	3.4938	-2.73123	3.37786	0.00289015	0.135367
IL16	3.3057	3.79293	3.37271	0.00292502	0.135915
CD7	3.92834	2.50585	3.36808	0.00295679	0.136381
MS4A1	8.14597	0.058102	3.36685	0.00296528	0.136381
PARVG	3.27008	3.58294	3.36684	0.00296534	0.136381
SERPINB9	2.11927	4.18892	3.36227	0.00299707	0.136381
PLEKHO1	2.16199	5.31935	3.3622	0.00299756	0.136381
CD74	2.91567	10.6478	3.3617	0.00300102	0.136381
RAB33A	3.23596	-0.558147	3.35917	0.00301877	0.136812
IL12RB1	3.68151	0.783026	3.35738	0.00303137	0.137008
SAPS1	0.926676	6.89861	3.3544	0.0030525	0.137587
ATP2A3	2.69787	5.11219	3.35122	0.00307519	0.138233
GRAP	2.78383	3.17968	3.34458	0.00312307	0.13915
2022-09-01	3.61236	3.10807	3.33705	0.00317832	0.140954
TIMD4	4.92466	-1.40978	3.32481	0.00327008	0.14316
KLHL14	4.63613	-2.53926	3.32344	0.00328049	0.14316
NAPSB	4.05977	3.24435	3.32201	0.00329144	0.14316
XRCC3	1.28731	3.46742	3.32068	0.00330159	0.14316
NLRC3	2.53448	2.7499	3.3202	0.00330525	0.14316
RNF166	1.76491	4.04741	3.31909	0.00331385	0.14316
OTOF	4.0166	-2.48457	3.31748	0.00332624	0.14316
CCDC88B	2.61297	4.64624	3.31566	0.00334031	0.14316
HCLS1	2.80311	5.20368	3.31242	0.00336557	0.143601
APBB3	1.20878	4.1272	3.31162	0.00337185	0.143601
SAMD9L	2.80188	3.57727	3.30935	0.00338968	0.143601
CLK4	1.00087	4.63105	3.30846	0.00339672	0.143601
CD22	4.15219	3.34748	3.30721	0.00340659	0.143601
IL18BP	1.85735	4.29821	3.30298	0.0034402	0.143601
MADCAM1	4.93178	-0.520689	3.30178	0.00344979	0.143601
PSMB9	2.24949	5.12173	3.29875	0.0034741	0.143601
CXCL13	7.76981	0.195714	3.29824	0.00347824	0.143601
NKX2-3	4.90047	-3.1453	3.29217	0.00352761	0.143601
ANKRD13A	1.53418	5.66177	3.29192	0.00352963	0.143601
LSP1	3.14176	5.10069	3.29181	0.00353057	0.143601
GPSM3	2.79235	4.43477	3.29128	0.00353489	0.143601
GPR82	2.96028	-2.23947	3.29043	0.00354184	0.143601
EAF2	2.51312	0.454044	3.28862	0.00355681	0.143701
CD83	2.42114	3.24138	3.28781	0.0035635	0.143701
NUP210	1.86207	5.83551	3.28698	0.00357037	0.143701
CCR7	5.39653	1.4218	3.28331	0.0036009	0.143863
PIK3R6	2.92584	0.566105	3.27566	0.00366533	0.143863
RNASET2	1.81623	5.41529	3.27335	0.00368501	0.143863
SLC12A3	4.03817	-2.78133	3.27025	0.00371153	0.143863
DOCK8	3.00468	4.29347	3.26957	0.00371746	0.143863
FCRLA	6.41218	-0.578447	3.26667	0.00374248	0.143863
LPXN	2.07037	4.14897	3.26416	0.00376434	0.143863
KIAA1908	1.98275	3.09576	3.26307	0.0037738	0.143863
MAP4K1	4.3174	2.34678	3.26252	0.0037786	0.143863
ATG16L2	1.57738	4.27418	3.26201	0.00378313	0.143863
PTPN7	3.80867	2.69524	3.25931	0.00380687	0.144434
CD19	7.66483	-1.0938	3.25572	0.00383859	0.144973
PDCD2	0.921298	4.67848	3.25145	0.00387679	0.145805
IL24	4.24361	-2.79081	3.2505	0.00388533	0.145805
HLA-G	2.7839	1.66675	3.24737	0.00391353	0.145805
STK4	1.24505	5.41693	3.24601	0.00392587	0.145936
UBA7	2.08748	5.48411	3.2432	0.00395149	0.146458
NCF1	4.34861	1.99493	3.24083	0.00397327	0.146709
MGC45800	3.96403	-3.53327	3.23505	0.00402669	0.14721
MYO1G	3.57572	2.57645	3.23286	0.00404714	0.14721
CHI3L2	5.21898	-0.488848	3.2304	0.00407025	0.14721
C9orf139	3.31318	-1.97761	3.22947	0.00407896	0.14721
NCR3	4.64309	-0.898648	3.2289	0.00408442	0.14721
WIPF1	2.59918	5.16734	3.22864	0.00408688	0.14721
MAP3K14	1.67976	5.60277	3.22837	0.0040894	0.14721
HLA-F	2.34519	6.48309	3.22792	0.0040936	0.14721
FAM117A	1.75326	3.74518	3.22552	0.00411639	0.147655
ARHGAP25	3.09541	3.42402	3.22474	0.00412384	0.147655
IDO1	5.42197	1.03403	3.21707	0.00419763	0.148486
CD79B	4.57619	2.40333	3.2131	0.00423627	0.148486
KIAA1045	2.93647	-0.890783	3.21304	0.00423682	0.148486
PLEKHO2	1.31195	5.27155	3.21187	0.00424832	0.148558
EZR	1.2869	7.66188	3.20612	0.00430505	0.148558
RCSD1	2.56434	3.70247	3.20329	0.00433326	0.148558
FOXP3	4.25189	0.195028	3.20219	0.00434435	0.148558
TCF7	3.29527	3.44882	3.20193	0.00434695	0.148558
BASP1	2.81439	3.41735	3.20004	0.00436593	0.148558
CD27	4.92673	1.87915	3.19839	0.00438256	0.148558
FLT3LG	2.36789	2.63325	3.19681	0.00439864	0.148798
NUB1	0.733175	6.47113	3.19579	0.00440898	0.148844
CLIP3	1.76914	3.78203	3.19204	0.00444724	0.149391
UCP2	2.97163	5.10019	3.19091	0.00445885	0.149391
INSM1	3.82713	-3.52293	3.1875	0.00449406	0.149818
EVL	1.94401	5.73598	3.18507	0.00451935	0.149818
CCR6	3.03703	1.55166	3.1817	0.00455459	0.150084
XAF1	2.17078	4.10655	3.17935	0.00457931	0.150598
BTLA	4.62231	-0.939439	3.17256	0.00465151	0.151808
TRIM14	1.36191	5.26521	3.1723	0.00465429	0.151808
RNASE6	2.85177	3.2655	3.17073	0.00467116	0.151808
KIAA1274	1.5701	4.10801	3.1657	0.00472561	0.152826
ACAP1	4.36368	2.74831	3.16443	0.00473945	0.152826
AKAP5	2.16516	0.987827	3.16185	0.0047676	0.153137
TNFRSF1B	2.36552	5.21906	3.157	0.00482115	0.154193
PRUNE2	2.88912	0.935814	3.15589	0.00483353	0.154193
SIT1	4.84177	0.34762	3.15485	0.00484507	0.154193
MIAT	3.17338	2.36711	3.15213	0.00487552	0.154212
2022-09-06	1.99123	5.45734	3.15158	0.00488163	0.154212
SLC7A6	1.41882	4.94811	3.14535	0.0049521	0.155656
CD53	3.35108	4.35788	3.14475	0.00495895	0.155656
PTPRCAP	3.80433	3.68511	3.14257	0.00498384	0.155846
MOBKL2A	1.28697	6.18943	3.14157	0.00499531	0.15591
BTN2A2	1.62866	4.44795	3.13578	0.00506218	0.157065
FAM65B	3.79743	1.74257	3.12946	0.00513625	0.157454
MCOLN2	3.3331	0.90619	3.12924	0.0051388	0.157454
TATDN2	1.0589	5.36218	3.12689	0.00516661	0.157454
BCL2A1	3.40892	1.20432	3.12085	0.00523885	0.15782
P2RX5	2.92558	2.19834	3.11996	0.00524952	0.15782
PML	1.22694	6.28419	3.11832	0.00526936	0.15782
SELL	4.16626	2.97388	3.118	0.00527321	0.15782
CD48	4.13593	3.15004	3.11777	0.00527592	0.15782
STK17B	2.17747	4.8125	3.11274	0.00533715	0.159008
TRAFD1	1.20234	5.46222	3.11148	0.00535262	0.159008
GAPT	3.61799	0.738268	3.11136	0.00535409	0.159008
FAM53B	1.63477	5.02497	3.10585	0.00542218	0.159314
LOC286367	2.29742	0.489511	3.10184	0.00547235	0.160503
RASGRP1	2.65842	2.44376	3.09804	0.00552015	0.16151
PATL2	3.55152	-1.04519	3.09744	0.00552779	0.16151
TRPM2	2.60369	2.33173	3.09679	0.00553599	0.16151
SIGLEC5	3.54567	-0.0913686	3.0931	0.00558302	0.16231
TMEM229B	1.92483	2.60464	3.08719	0.00565911	0.162764
ARL11	2.82202	0.324732	3.08542	0.00568208	0.162764
SIGLEC14	3.99139	0.0978855	3.08055	0.00574578	0.162764
KIAA0408	4.39977	-3.61906	3.07933	0.0057618	0.162764
BEND4	4.12962	-2.54296	3.0752	0.00581654	0.162764
NADK	1.06827	5.53965	3.07482	0.00582155	0.162764
FCRL2	6.34323	-1.77022	3.0745	0.00582581	0.162764
LY86	2.74568	2.22355	3.07444	0.00582659	0.162764
ZMIZ2	1.20553	7.24445	3.07376	0.00583568	0.162764
SP100	0.916098	6.6775	3.07194	0.00586003	0.162764
RGS10	2.31395	3.67172	3.07171	0.00586308	0.162764
ZAP70	4.10498	2.23238	3.07153	0.00586552	0.162764
SH3BP1	1.72935	4.2134	3.07077	0.00587571	0.162764
CD101	1.93883	1.2635	3.06943	0.00589381	0.162764
ZC3H12D	3.99456	-1.68197	3.06538	0.00594864	0.163472
AGAP2	3.02718	2.09758	3.06399	0.00596753	0.163472
LOC606724	3.45834	0.67334	3.06389	0.00596887	0.163472
POU6F1	1.78977	3.38046	3.06283	0.00598333	0.163597
ITGB7	3.37607	2.73971	3.05986	0.00602404	0.164341
LAIR2	4.21283	-3.2735	3.05797	0.00605019	0.164341
PLD4	3.23732	2.39285	3.05653	0.00607015	0.164341
MSC	2.52587	3.15367	3.05122	0.00614411	0.164923
CD6	3.7397	2.68899	3.05065	0.00615218	0.164923
ZNF830	0.867871	4.34599	3.05002	0.00616103	0.164923
WARS	1.51268	6.40315	3.04763	0.00619471	0.165153
PLAC8	4.71277	0.352538	3.04547	0.00622531	0.165153
SIDT1	3.46317	0.713281	3.04505	0.00623136	0.165153
IL2RB	3.28328	3.05682	3.04375	0.00624989	0.165153
MXD4	0.959661	6.53377	3.04269	0.006265	0.165288
HLA-DOA	2.91773	4.36134	3.03937	0.00631262	0.165751
FMNL3	1.40827	5.1451	3.03539	0.00637021	0.166728
ODZ3	4.5311	-1.25043	3.03077	0.00643755	0.167701
MAX	1.10272	5.49646	3.0289	0.00646511	0.16788
S1PR4	4.08156	0.942703	3.02824	0.0064749	0.16788
HLA-DMB	2.44263	5.15471	3.02475	0.0065265	0.168697
CCRL1	2.1595	-0.579156	3.01986	0.00659968	0.169569
C7orf43	1.35044	4.12977	3.01721	0.0066396	0.169569
CD52	3.92326	3.8377	3.01447	0.00668124	0.169569
RASSF1	1.26583	4.67736	3.01313	0.00670163	0.169569
RHOH	3.96095	1.72022	3.01202	0.00671856	0.169569
PIP4K2A	1.41503	5.00079	3.00836	0.00677472	0.169956
RFTN1	2.36513	5.21743	3.00829	0.00677579	0.169956
HAVCR2	2.20491	3.332	3.00795	0.006781	0.169956
SLC35E2	2.34902	11.7079	3.00581	0.00681422	0.170102
SNX20	3.113	0.724665	3.00559	0.00681763	0.170102
ITGAL	3.35244	4.05474	2.9997	0.00690944	0.171334
ZNF101	1.58236	2.36768	2.99954	0.00691203	0.171334
SIPA1	1.67403	5.82449	2.99952	0.00691231	0.171334
RBM38	1.32139	5.43167	2.99614	0.00696563	0.171787
GMFG	2.43108	3.81536	2.99598	0.00696827	0.171787
SAMSN1	3.0516	1.8777	2.99078	0.00705105	0.173426
SLC2A5	3.5552	0.0812269	2.99049	0.00705573	0.173426
GIMAP2	2.77318	2.14062	2.98697	0.0071124	0.174301
RRN3P2	2.55267	-0.450055	2.9847	0.00714904	0.17494
OR13A1	3.83111	-3.30102	2.98138	0.00720326	0.175077
KLHL6	3.38972	2.57327	2.98044	0.00721856	0.175077
TCL6	4.21784	-3.55466	2.97986	0.00722804	0.175077
PSIP1	0.951262	5.52755	2.97982	0.00722875	0.175077
FAM18A	2.25555	0.076894	2.9776	0.00726532	0.175194
POLM	0.954349	4.84705	2.97572	0.00729632	0.17546
EVI2B	3.31061	3.296	2.97501	0.00730813	0.17546
TLR9	3.10533	0.599984	2.97501	0.00730816	0.17546
HLA-B	1.83693	10.501	2.97285	0.00734407	0.176066
RILPL2	1.33628	4.14609	2.96986	0.007394	0.177007
FSD1	3.09218	-2.21408	2.96659	0.00744895	0.177551
HPS1	1.0543	6.12836	2.96191	0.00752846	0.178067
DCP2	1.11209	4.96501	2.96081	0.00754719	0.178067
VAMP1	2.09126	3.34316	2.96067	0.00754972	0.178067
CHN1	2.37416	1.85387	2.95989	0.00756301	0.178067
GPA33	3.50415	-1.88885	2.95963	0.00756745	0.178067
SP140L	1.42374	4.62352	2.95803	0.00759493	0.178188
IL21R	3.43618	1.08	2.95453	0.0076555	0.178188
DOCK2	3.37051	3.42686	2.95447	0.0076565	0.178188
DEF6	2.88837	3.84946	2.95194	0.0077005	0.178188
CD80	2.7683	-0.611074	2.95172	0.00770431	0.178188
IRF1	1.87256	6.14138	2.95131	0.0077114	0.178188
RNF44	1.00312	6.53955	2.95124	0.00771266	0.178188
GPR65	2.80863	0.904871	2.94942	0.0077446	0.178415
CD247	3.71311	1.77893	2.94885	0.00775453	0.178415
WDFY4	3.95926	2.57896	2.94772	0.00777433	0.178615
ADAMDEC1	4.00833	0.647522	2.94499	0.00782266	0.179004
PLCB2	2.73523	3.69974	2.94342	0.00785046	0.179004
S100PBP	1.03289	4.50351	2.9431	0.00785616	0.179004
MS4A14	1.88919	0.281354	2.94133	0.00788762	0.179473
LRRC33	2.37563	1.9575	2.94061	0.00790048	0.179519
LRRN3	2.49002	-0.618145	2.93282	0.00804087	0.18171
TRAF1	2.08876	4.60587	2.92997	0.00809284	0.182358
TNFRSF14	1.69834	6.48209	2.92944	0.00810261	0.182358
FANCD2	1.54511	3.52574	2.9274	0.00814005	0.182618
HCST	2.866	2.57676	2.92734	0.00814112	0.182618
TBC1D10A	1.03783	4.60521	2.92554	0.00817427	0.182735
EBI3	3.30855	1.25668	2.92513	0.00818179	0.182735
RNF145	1.51935	5.68702	2.92369	0.00820852	0.182923
NCKAP1L	3.15642	3.45144	2.9227	0.0082269	0.182923
IFI30	1.54082	6.80379	2.92111	0.00825646	0.182923
C11orf21	3.52085	-0.970036	2.91946	0.00828725	0.182923
ASB2	3.41836	0.927479	2.91936	0.00828918	0.182923
STAT2	0.7658	6.65697	2.91853	0.00830484	0.182923
GM2A	1.21911	6.30525	2.91847	0.00830589	0.182923
INPP5B	1.1443	4.61625	2.91835	0.0083082	0.182923
BIN2	3.17422	2.47873	2.91677	0.00833773	0.182923
OAS2	2.33094	4.42521	2.91573	0.00835743	0.182923
UIMC1	0.796731	4.68007	2.91408	0.00838856	0.182923
SCML4	3.62396	1.31076	2.91396	0.00839085	0.182923
LCN10	4.92848	-1.38305	2.91201	0.00842796	0.1832
ARHGAP22	2.1318	2.22344	2.91071	0.00845265	0.183496
SLCO5A1	3.23296	-0.97179	2.9076	0.00851224	0.183772
CIITA	2.88641	3.57159	2.90656	0.00853204	0.183772
CDK11A	1.4316	4.5271	2.90437	0.00857441	0.184444
SAMD9	1.67549	3.92744	2.89961	0.0086669	0.18595
MCART6	3.17893	-1.30373	2.89852	0.00868827	0.186168
KBTBD8	3.47281	0.24301	2.89662	0.00872546	0.186581
EHD1	1.2885	6.3379	2.89532	0.00875117	0.186581
C9orf40	1.44097	1.58861	2.89523	0.0087529	0.186581
MIB2	1.06454	4.52563	2.89301	0.0087968	0.186581
CXCR3	4.05896	0.94707	2.89104	0.00883591	0.186581
IPCEF1	2.95025	1.40737	2.8875	0.00890656	0.186581
RNF4	0.757459	6.17419	2.88729	0.00891071	0.186581
UBE2J2	1.00345	5.24632	2.88711	0.00891436	0.186581
IKZF1	3.57353	3.17873	2.88578	0.00894122	0.186581
RGPD1	1.50924	3.64921	2.88562	0.00894444	0.186581
CEACAM21	2.81385	0.030803	2.88343	0.0089885	0.186952
PI16	3.78571	-0.948257	2.8833	0.00899113	0.186952
LOC84856	3.81334	-1.03295	2.88237	0.00901001	0.186952
HLA-DPB1	2.33421	7.3628	2.88194	0.00901872	0.186952
CXorf65	3.3736	-2.66698	2.8759	0.00914211	0.188135
CD3E	3.93857	3.33348	2.87588	0.00914251	0.188135
CNPY3	1.26331	6.13046	2.87148	0.00923336	0.189033
C2orf58	2.25498	-1.52113	2.87042	0.00925544	0.18925
ARHGEF1	1.53693	7.38131	2.86707	0.0093254	0.190052
LOC151174	3.16194	-2.32563	2.8659	0.00934988	0.190241
CXCR4	2.95854	6.0732	2.86358	0.00939883	0.190664
CCL21	5.04612	5.32178	2.86327	0.00940526	0.190664
KIAA0226	1.14459	4.77325	2.86232	0.00942533	0.190837
COTL1	2.29717	6.68209	2.86004	0.00947387	0.191585
2022-03-01	2.29596	0.933879	2.85713	0.0095359	0.191901
HLA-DOB	4.12727	1.75175	2.85593	0.00956157	0.191951
APOB48R	2.26876	3.39074	2.85159	0.00965512	0.192933
CTRL	2.63008	-0.796569	2.85121	0.00966349	0.192933
KIAA0415	0.966798	5.48489	2.85042	0.00968052	0.192933
EVI2A	2.47196	2.58904	2.84638	0.00976868	0.193757
TNK2	1.51943	5.45956	2.84525	0.00979349	0.194017
MYO1F	2.43699	4.16713	2.8441	0.00981881	0.194054
OSTF1	1.10269	4.53406	2.84239	0.00985652	0.1942
ARHGEF6	2.23776	3.52623	2.84002	0.00990897	0.1942
TCOF1	0.926272	6.26368	2.83984	0.00991292	0.1942
CHMP7	1.19949	6.01304	2.83863	0.00993986	0.1942
SPI1	2.40782	3.94705	2.83777	0.0099591	0.1942
IL10RA	2.78508	4.00312	2.83741	0.00996708	0.1942
TNFAIP8L2	2.92821	1.60999	2.83548	0.0100102	0.194582
HAPLN3	2.31011	3.36407	2.83346	0.0100556	0.195051
C12orf35	1.62593	5.21615	2.83336	0.0100579	0.195051
CSTA	3.13195	1.68354	2.82883	0.0101604	0.196715
DBNL	0.909256	6.85386	2.82758	0.0101889	0.196715
CD180	3.43165	1.64179	2.82747	0.0101913	0.196715
GNGT2	2.38076	-0.0703835	2.8259	0.0102273	0.19682
ST6GALNAC5	4.57177	-1.0821	2.82567	0.0102325	0.19682
RASGRF1	2.89534	-0.30374	2.82398	0.0102712	0.196879
SPOCK2	3.42983	4.40273	2.82239	0.0103079	0.197353
ZBTB24	1.26548	3.50902	2.82002	0.0103626	0.197715
LOC100188949	3.86343	-1.28358	2.81914	0.0103831	0.197876
DUSP2	2.84412	2.65244	2.81793	0.0104113	0.198186
GGNBP2	0.619445	6.29792	2.81383	0.010507	0.199056
LPAR5	2.87874	1.72032	2.81222	0.0105451	0.199056
CD2	3.67029	2.97991	2.81202	0.0105496	0.199056
KIAA0748	4.40642	-0.149522	2.81134	0.0105658	0.199056
SSH2	1.11105	4.83225	2.80985	0.0106011	0.199056
LOC338758	1.78451	-0.361497	2.80669	0.010676	0.199398
NCF1C	3.74349	0.39077	2.8065	0.0106805	0.199398
IL9R	2.60226	-2.0443	2.80582	0.0106969	0.199398
PTPN22	3.22541	0.903336	2.80502	0.010716	0.199398
ST8SIA4	2.25284	2.607	2.80089	0.0108152	0.200367
FADS3	1.47777	5.01338	2.80071	0.0108197	0.200367
SFRS18	1.25624	5.95984	2.80033	0.0108287	0.200367
GIMAP5	2.58517	3.93286	2.79945	0.0108502	0.20054
TAF15	0.641278	7.20341	2.7956	0.0109437	0.20117
KLRD1	3.23297	-0.0702795	2.79544	0.0109476	0.20117
TMIGD2	3.49957	-1.46511	2.79518	0.0109539	0.20117
FCRL3	5.53159	-1.22087	2.79474	0.0109646	0.20117
CCDC69	2.50232	3.65543	2.79261	0.0110169	0.20118
FAM26F	3.55715	1.6439	2.79216	0.011028	0.20118
RHOBTB2	1.35536	4.46125	2.79214	0.0110284	0.20118
LTF	5.03623	1.52816	2.79154	0.0110432	0.201187
ORAI2	1.37653	5.88503	2.78961	0.0110907	0.201217
ERMN	3.50991	-1.40764	2.78955	0.0110923	0.201217
TIGIT	4.43748	0.47766	2.78954	0.0110927	0.201217
GIMAP1	2.61373	2.27669	2.78915	0.0111023	0.201217
FYN	1.89051	4.5004	2.78901	0.0111057	0.201217
C9orf91	1.37421	3.59494	2.78825	0.0111245	0.201336
KIAA0125	5.87382	-1.15628	2.78712	0.0111526	0.201431
KLHDC7B	3.51788	0.472632	2.78706	0.0111541	0.201431
RNASEH2B	1.21025	3.9505	2.78442	0.0112199	0.202339
FUT7	3.14773	-0.403374	2.78357	0.0112411	0.202339
BANK1	5.42987	0.348151	2.78294	0.011257	0.202389
RAPGEF1	0.995432	6.34581	2.78234	0.011272	0.202389
KDM2B	1.13811	4.83435	2.782	0.0112806	0.202389
TSPAN32	2.84415	-0.150403	2.78143	0.011295	0.202429
SLA2	2.4937	1.45209	2.77791	0.0113838	0.202921
CASP1	2.53835	3.12202	2.77611	0.0114296	0.203299
ZCCHC18	2.80991	-1.13866	2.77464	0.011467	0.203526
XPO6	0.842312	6.55852	2.7722	0.0115293	0.204078
B2M	1.45834	10.8947	2.77136	0.0115511	0.204104
SNHG12	1.46621	3.70465	2.77081	0.011565	0.204104
LILRB1	3.32703	1.48469	2.76999	0.0115862	0.204104
ICOS	4.19775	-0.759718	2.76953	0.0115982	0.204104
IFNG	3.31948	-2.62045	2.76776	0.0116439	0.204691
AIM2	4.60172	-0.738819	2.76453	0.0117278	0.205728
C3orf62	1.29724	2.42138	2.76264	0.0117773	0.206377
HLA-DRB1	2.22532	7.6597	2.7619	0.0117966	0.206496
RUNX3	3.27048	2.97	2.76073	0.0118274	0.206598
CD79A	6.69165	1.37707	2.75801	0.0118989	0.207234
DAPP1	3.57369	1.48686	2.75708	0.0119237	0.207234
SLC15A3	2.054	4.50868	2.75668	0.0119341	0.207234
RBM11	3.35956	-2.2715	2.7565	0.011939	0.207234
GAB3	2.06561	2.03834	2.75592	0.0119544	0.207285
UBASH3A	3.38734	0.181364	2.75105	0.0120845	0.208883
CBFA2T3	2.96992	1.81443	2.74857	0.0121512	0.20916
CRLF3	1.36335	3.60798	2.74854	0.0121519	0.20916
MEOX2	3.21078	-1.30719	2.74807	0.0121646	0.20916
CORO7	1.1393	5.34953	2.74803	0.0121658	0.20916
CPNE5	2.998	2.02931	2.74559	0.0122317	0.209241
CHST11	1.9696	2.51728	2.74377	0.0122812	0.209872
PHF15	1.15308	6.19047	2.7419	0.0123324	0.210145
RSPO1	3.35301	-2.66461	2.74159	0.0123408	0.210145
CD5	3.78862	1.81823	2.74147	0.0123441	0.210145
GIMAP4	2.06732	4.35582	2.73929	0.0124039	0.210232
FYB	3.02809	3.46386	2.73827	0.012432	0.210322
JAK3	2.41296	4.51269	2.738	0.0124394	0.210322
CD86	2.3772	2.58443	2.7336	0.0125614	0.211815
IL4I1	2.32524	2.44319	2.72995	0.0126634	0.212668
IER5	1.46213	4.89849	2.72892	0.0126921	0.212726
IFFO1	1.86339	3.30517	2.72804	0.012717	0.212726
LAIR1	2.35504	3.64246	2.72698	0.0127467	0.212726
PSTPIP1	3.38479	1.78212	2.72663	0.0127569	0.212726
ACCS	0.909475	3.86734	2.72481	0.0128081	0.213141
UBLCP1	0.821122	4.70587	2.72374	0.0128387	0.213141
BTN3A3	1.93654	4.54359	2.72282	0.0128648	0.213141
ZBP1	3.86652	0.00386911	2.72257	0.012872	0.213141
TDP1	1.02239	3.65157	2.71907	0.012972	0.213975
VNN2	3.06602	1.87091	2.71889	0.012977	0.213975
RPL19	1.21689	10.3789	2.71832	0.0129937	0.213975
CWC25	0.744607	4.45718	2.7181	0.0129999	0.213975
PHF19	1.1177	4.17776	2.71658	0.0130436	0.214005
CDV3	0.930166	7.22077	2.71584	0.0130651	0.214005
FCAMR	4.87011	-1.3085	2.71502	0.0130888	0.214158
NECAP2	1.20464	5.71497	2.7105	0.0132202	0.215235
NDNL2	0.785048	4.00549	2.70874	0.0132718	0.215235
RLTPR	4.16361	1.33068	2.70382	0.0134167	0.215235
CYBASC3	1.02758	5.96514	2.70371	0.0134201	0.215235
RGL4	3.20763	-0.414976	2.70338	0.0134298	0.215235
HNRNPH1	0.801671	7.82139	2.70272	0.0134494	0.215235
TBX21	3.42125	-0.274494	2.70126	0.0134927	0.215235
IRF4	3.96834	0.916109	2.69875	0.0135678	0.216014
LOC349114	1.33213	2.84524	2.69673	0.0136285	0.216228
KLF8	2.48846	1.59184	2.694	0.0137106	0.216771
STAG3	2.36109	0.62602	2.69334	0.0137306	0.216771
LCK	3.93908	2.58836	2.69256	0.0137544	0.216897
KIAA0922	1.69812	4.27133	2.69126	0.0137939	0.217313
GZMM	3.56529	0.543773	2.69073	0.01381	0.21736
SLC26A7	3.65792	-1.50752	2.68759	0.0139059	0.217814
PRKD3	1.27007	4.51604	2.6874	0.0139117	0.217814
C17orf62	1.17937	6.50638	2.68674	0.013932	0.217814
TTC7A	1.09345	5.6023	2.68646	0.0139407	0.217814
AP1B1	0.951832	6.96124	2.68634	0.0139442	0.217814
ZDHHC18	0.951849	4.68161	2.68473	0.0139939	0.218178
LCP2	2.00974	3.93913	2.68117	0.014104	0.219347
SLA	2.68552	3.83383	2.68102	0.0141086	0.219347
STAT5A	1.73451	5.19704	2.67925	0.0141639	0.219803
SPN	2.82582	2.81638	2.67727	0.0142257	0.219803
ZNF267	0.98898	3.6948	2.67671	0.0142431	0.219803
PRKCB	3.85125	2.15796	2.67383	0.0143339	0.22066
NEK8	1.1881	2.72974	2.67364	0.0143398	0.22066
CCDC88C	2.14956	4.03732	2.67137	0.0144116	0.221353
ITGA4	2.32311	3.24944	2.6695	0.0144711	0.22206
SNAI3	2.4309	0.910874	2.66656	0.014565	0.222701
FSCN1	1.81148	6.27093	2.66608	0.0145802	0.222701
C3orf42	1.58511	-0.637487	2.65794	0.0148436	0.225761
CR1	4.43513	-0.0551628	2.65659	0.0148875	0.225761
CD8A	3.16079	2.6735	2.65652	0.0148897	0.225761
BTN3A1	1.58186	5.84919	2.65477	0.0149472	0.226179
RNF216	0.837299	5.6492	2.65353	0.0149878	0.226179
GHRLOS	2.16991	-1.50731	2.65319	0.0149991	0.226179
KLRF1	3.14343	-2.31111	2.65102	0.0150707	0.226897
RAB39B	3.4906	-1.0327	2.65043	0.0150903	0.226897
MAL	4.3007	-1.06382	2.65008	0.0151018	0.226897
GRB2	0.687921	7.31237	2.64912	0.0151336	0.226963
HLA-L	1.68159	1.08655	2.6458	0.0152443	0.227797
SNX11	0.913085	4.67477	2.64475	0.0152793	0.228115
NBL1	1.95264	4.95203	2.64352	0.0153206	0.228212
LAMP3	2.59006	2.88799	2.64282	0.0153443	0.228212
FAM177B	3.37074	-1.92263	2.6423	0.0153617	0.228212
CD300A	2.1202	2.79757	2.64127	0.0153965	0.22833
APOL3	2.05815	4.93506	2.63539	0.0155962	0.229665
PLEK	3.21156	3.30442	2.63518	0.0156034	0.229665
CXCR2P1	4.18587	-0.907304	2.63432	0.0156326	0.229665
CCL17	3.76835	-0.485165	2.63311	0.0156742	0.230065
ADORA2A	1.7572	2.75022	2.63166	0.015724	0.230591
C6orf115	1.99329	3.4638	2.63047	0.0157651	0.230854
CXorf21	3.09713	-0.288325	2.63006	0.0157793	0.230854
PANK4	1.06296	3.92208	2.62993	0.0157838	0.230854
GFI1	3.16458	0.271196	2.62887	0.0158203	0.231184
PRCD	2.4087	-0.625104	2.62668	0.0158965	0.232092
ISG15	1.49496	4.71772	2.62566	0.0159319	0.232404
C19orf66	1.03561	5.44748	2.62292	0.0160279	0.233472
DHX58	1.01772	4.67577	2.62269	0.0160359	0.233472
RASSF2	2.21307	3.91933	2.62202	0.0160593	0.233472
PRF1	2.66755	2.29679	2.61991	0.0161335	0.234106
PNOC	4.51868	-1.97399	2.61883	0.016172	0.234115
CLLU1OS	3.43822	-2.84936	2.61869	0.0161766	0.234115
KCNAB2	2.06364	3.73455	2.61521	0.0163003	0.235287
CCDC109B	2.01786	3.00175	2.61433	0.0163317	0.235466
SMAP2	1.72819	6.01664	2.61406	0.0163411	0.235466
MRPL20	0.958543	5.63129	2.61106	0.0164487	0.235515
PPP1R16B	2.86301	2.82621	2.61091	0.016454	0.235515
TLR7	2.50835	1.23301	2.60835	0.0165463	0.235782
ERAP2	2.0668	4.99772	2.60827	0.0165491	0.235782
NCRNA00173	3.24737	-3.03102	2.60793	0.0165615	0.235782
TFEC	2.76675	1.52323	2.60601	0.016631	0.236037
DOCK10	2.67866	3.13647	2.60587	0.0166362	0.236037
NLRP1	2.61569	3.60535	2.60432	0.0166926	0.236037
C2orf89	3.48955	0.307867	2.60426	0.0166947	0.236037
USP20	1.38576	5.04766	2.60027	0.0168405	0.237231
IFI44L	2.58817	2.5399	2.6002	0.0168432	0.237231
GFRA1	4.23121	0.465813	2.59936	0.016874	0.237231
ATAD3B	1.17874	4.21253	2.59899	0.0168876	0.237231
ARIH2	0.770604	5.63552	2.59817	0.016918	0.237369
KCNA6	2.57476	-1.72754	2.59764	0.0169377	0.237443
SELPLG	2.37333	4.06637	2.59715	0.0169557	0.237494
EPSTI1	2.33041	2.56436	2.59658	0.0169766	0.23758
PREX1	1.72732	5.42671	2.59249	0.0171288	0.238814
ZMAT1	1.67929	3.76708	2.59093	0.017187	0.238814
POU2AF1	5.20216	1.63063	2.59078	0.0171925	0.238814
LY9	4.2625	0.411698	2.58979	0.01723	0.238814
PISD	0.772931	5.54758	2.58921	0.0172517	0.238814
CARD8	1.11981	4.77007	2.58902	0.0172587	0.238814
IKBKB	0.851125	5.77453	2.58769	0.0173089	0.238814
C16orf54	3.91066	0.875147	2.5869	0.0173386	0.238814
AIMP1	0.984774	5.87299	2.58625	0.017363	0.238835
LAT	2.31654	3.28734	2.58609	0.0173691	0.238835
PHF11	1.12842	4.46287	2.58269	0.0174983	0.24016
FAM151A	4.71607	-0.857836	2.5798	0.0176087	0.240929
HLA-DQA1	2.40025	5.53696	2.57849	0.0176588	0.241241
ALOX5	2.70946	5.16746	2.57806	0.0176753	0.241241
LTB	3.43631	4.72473	2.57408	0.0178289	0.242364
SYK	1.80019	5.01894	2.57305	0.0178689	0.242364
C1orf86	1.14213	4.77166	2.57224	0.0179005	0.242364
TNFRSF9	3.52468	-1.69547	2.57114	0.0179432	0.242364
FAM166B	2.32449	-2.55228	2.57042	0.0179714	0.242364
C3orf71	1.61879	0.320191	2.57039	0.0179727	0.242364
TNFRSF4	2.31828	1.88993	2.57002	0.017987	0.242364
MYO9B	0.961648	6.78225	2.56981	0.0179952	0.242364
RPSA	1.20568	7.94455	2.56923	0.0180177	0.242364
TXNIP	2.51623	7.76862	2.56903	0.0180258	0.242364
GRAP2	2.81505	0.757071	2.56898	0.0180278	0.242364
MARCKS	1.04797	6.94492	2.56896	0.0180284	0.242364
DOK2	2.66482	2.31469	2.5683	0.0180544	0.242364
CD28	3.16021	0.499928	2.5683	0.0180544	0.242364
PRKCD	1.04896	5.12304	2.56802	0.0180652	0.242364
VAV1	2.67594	3.24725	2.56243	0.0182859	0.24473
NFKBID	2.11763	0.727849	2.56101	0.0183422	0.245086
MKNK2	0.940996	7.13075	2.56012	0.0183778	0.245109
EEF1A1P9	1.04156	8.45144	2.55986	0.0183883	0.245109
PYHIN1	3.92375	-0.0458235	2.55906	0.0184201	0.245169
TNFRSF13C	4.35865	-1.31529	2.559	0.0184225	0.245169
CYLD	1.20068	5.66336	2.55771	0.018474	0.245449
ITGB2	2.54336	5.7023	2.55713	0.0184974	0.245449
C19orf35	2.46692	-1.21643	2.55711	0.0184981	0.245449
ADAM19	1.99744	4.09482	2.55574	0.0185533	0.245599
FASLG	2.81036	-0.989784	2.55478	0.0185917	0.245599
PLCG1	0.977587	5.96039	2.55467	0.0185962	0.245599
RNGTT	1.09896	3.76807	2.55455	0.0186013	0.245599
LRCH4	0.964951	6.26789	2.55338	0.0186483	0.245599
MATK	2.323	1.50197	2.55185	0.0187103	0.245599
LDLRAP1	1.54018	4.47751	2.55171	0.0187159	0.245599
NCAPD2	0.822481	6.02622	2.55123	0.0187354	0.245599
TAGAP	3.02839	2.10037	2.55123	0.0187357	0.245599
CNR1	4.53453	-0.997817	2.5512	0.0187369	0.245599
C16orf89	2.96421	-1.11523	2.54692	0.0189112	0.24706
SOX11	3.81304	-0.825207	2.54668	0.0189211	0.24706
CD4	1.98186	5.50874	2.54623	0.0189394	0.24706
DLL1	1.57285	2.55655	2.54599	0.0189495	0.24706
DNAJC5B	3.33236	-1.35414	2.54545	0.0189715	0.24706
C1orf162	2.19155	3.0886	2.54536	0.0189753	0.24706
ELMO1	1.70827	4.12669	2.54461	0.0190061	0.24706
MTMR14	0.906522	5.42434	2.54387	0.0190365	0.247076
HLA-A	1.32106	10.531	2.5437	0.0190438	0.247076
C6orf70	1.23855	3.78962	2.54323	0.019063	0.247132
SNRNP40	0.808304	4.60312	2.54252	0.0190925	0.247299
ZMYM6	0.811581	4.24846	2.54219	0.0191058	0.247299
RHOG	1.12005	6.0183	2.54091	0.019159	0.2476
SOCS1	2.9411	2.1254	2.53954	0.0192158	0.247946
IGSF22	2.39328	-1.53858	2.53823	0.0192703	0.248
SBF1	0.958035	6.32369	2.53788	0.0192851	0.248
SEMA7A	2.2373	3.47439	2.53764	0.0192949	0.248
CLEC9A	3.24353	-2.35381	2.53676	0.0193316	0.248144
NTNG1	3.71493	-3.1967	2.53624	0.0193537	0.248144
UBE2J1	1.11548	5.71551	2.53564	0.0193787	0.248144
RPSAP58	1.13711	8.47566	2.5354	0.0193889	0.248144
MPEG1	2.49752	4.30278	2.53511	0.019401	0.248144
SH2D3C	1.7787	4.0186	2.53419	0.0194397	0.248144
GATSL3	1.17988	2.68798	2.53393	0.0194502	0.248144
PIK3R5	2.47585	2.58833	2.53324	0.0194796	0.248144
SLC5A5	3.20246	-2.57573	2.53293	0.0194926	0.248144
PTP4A2	0.929717	6.0299	2.53255	0.0195088	0.248144
SLC25A28	0.960648	4.90392	2.53149	0.0195532	0.248267
TRAF3	1.32478	3.207	2.52975	0.0196269	0.248552
DDX60L	1.26954	3.7099	2.52923	0.019649	0.248552
GCM1	3.1749	-1.59928	2.52846	0.0196819	0.248552
PPIL4	1.07133	4.19882	2.52809	0.0196974	0.248552
CD1D	2.58046	2.10013	2.52807	0.0196984	0.248552
CD70	3.22601	-1.8445	2.52639	0.01977	0.249265
C13orf34	1.20493	2.07243	2.52489	0.0198343	0.249694
IDO2	3.5002	-2.31784	2.52288	0.0199204	0.250398
ELL3	1.43658	2.64971	2.52144	0.0199825	0.250797
MICB	1.78387	2.04472	2.51868	0.0201017	0.251945
CYTIP	3.43833	2.75644	2.51773	0.0201429	0.251956
KCNN4	3.65505	1.49557	2.51749	0.0201535	0.251956
RAB4B	1.29173	4.52239	2.51705	0.0201725	0.251956
PTPRC	3.38336	4.29563	2.51646	0.0201984	0.251977
ESR2	2.32246	-0.678873	2.51459	0.02028	0.252236
KIR2DL4	2.89934	-2.51781	2.51414	0.0202996	0.252236
PPM1M	1.38639	4.17119	2.51412	0.0203005	0.252236
KCNJ10	2.74872	-0.81975	2.51389	0.0203106	0.252236
CSAG3	4.26802	-3.49079	2.5124	0.0203759	0.252371
IL10	2.65123	-2.54909	2.5121	0.0203889	0.252371
PHF12	0.781565	5.67079	2.51128	0.0204253	0.252523
IKBKE	1.55967	4.17589	2.50873	0.0205375	0.252933
TREML2	4.21647	-2.20769	2.50748	0.0205933	0.252933
TWF2	0.93288	5.90774	2.50642	0.0206404	0.252933
ADCY7	1.43229	4.81782	2.50616	0.0206516	0.252933
RASGRP3	1.6141	3.86779	2.50604	0.0206573	0.252933
SYTL3	2.41251	1.28651	2.50534	0.0206881	0.253074
RPIA	0.92522	3.91212	2.50509	0.0206994	0.253074
IFNGR1	1.19453	6.08251	2.50473	0.0207156	0.253086
IRF5	1.36426	4.40371	2.50241	0.020819	0.253877
PLEKHG7	2.5019	-1.18183	2.50225	0.0208265	0.253877
CD96	3.1722	2.07373	2.50068	0.020897	0.253961
CD244	2.81025	-0.574153	2.4998	0.0209367	0.253961
GRIK5	2.44142	-0.886546	2.49939	0.0209549	0.253961
LOC400696	3.11324	-3.34122	2.49817	0.0210102	0.254214
CD40	2.21943	4.66865	2.49546	0.0211327	0.255018
FAM105B	0.978832	4.81646	2.49515	0.0211468	0.255018
GIMAP7	2.40213	3.07103	2.49005	0.0213802	0.257215
FNBP4	0.833314	5.97989	2.48884	0.0214357	0.257696
POLA2	0.878787	3.91583	2.48819	0.0214656	0.257849
C17orf60	1.96629	-0.436208	2.48667	0.0215359	0.25815
SLAMF6	3.93596	1.47394	2.48471	0.0216269	0.258866
TIAM1	2.091	2.11455	2.48433	0.0216445	0.258889
ADPGK	0.725585	5.60393	2.48394	0.0216624	0.258916
AMPD3	1.3673	3.73674	2.48217	0.0217449	0.259714
VOPP1	1.0486	5.86297	2.47931	0.0218788	0.260937
C2CD2	0.784568	5.03195	2.47856	0.0219141	0.261169
CD3D	3.51914	2.42959	2.47441	0.0221099	0.262746
SAMD3	2.94315	-0.109642	2.47304	0.0221753	0.263283
ATP8A1	2.21616	2.63478	2.47251	0.0222002	0.263283
LOC100233209	3.67321	-0.936087	2.47225	0.0222128	0.263283
FAM163A	2.54765	-1.85484	2.47212	0.0222188	0.263283
CCL4L2	2.67848	1.07598	2.47155	0.0222461	0.263418
SLC4A8	1.99899	0.00195264	2.46972	0.0223335	0.264075
ZNF296	2.29123	1.44983	2.4663	0.0224978	0.265449
APOL2	0.962114	5.86139	2.4656	0.0225313	0.265654
LOC388796	0.969693	4.72743	2.46264	0.0226746	0.26665
ALPK2	3.28818	2.20073	2.46031	0.0227879	0.267012
NEFH	1.98359	-0.829059	2.4597	0.0228179	0.267012
LIFR	2.45505	3.65195	2.45901	0.0228518	0.267012
SH2B2	2.1876	1.64847	2.45891	0.0228563	0.267012
TAP2	1.30064	6.26258	2.45764	0.0229185	0.26755
C1orf54	1.60653	2.17044	2.45701	0.0229496	0.267724
SCUBE2	2.63606	0.746339	2.45596	0.0230009	0.267787
HSH2D	2.04539	3.80689	2.45535	0.023031	0.267787
HLA-DRA	2.32175	8.67034	2.45526	0.0230359	0.267787
XG	3.22898	-2.87893	2.45439	0.0230785	0.267787
GRIA4	3.59758	-2.95243	2.45438	0.0230789	0.267787
SUSD3	2.94311	1.8897	2.45199	0.0231973	0.267888
C1QA	1.87102	6.14132	2.45133	0.0232301	0.267888
CCND3	1.28572	5.87401	2.45131	0.0232308	0.267888
RNF113A	1.06935	4.09026	2.451	0.0232463	0.267888
P2RY8	2.58379	2.75059	2.45068	0.0232624	0.267888
S1PR2	0.95932	3.93421	2.44951	0.0233205	0.267888
HLA-H	1.13708	7.02019	2.4495	0.0233208	0.267888
LOC374443	1.91382	1.52518	2.44911	0.0233405	0.267888
C14orf182	2.2742	-1.61072	2.44854	0.0233687	0.267888
RASA3	1.7218	4.34909	2.4485	0.0233707	0.267888
GP1BA	2.77305	1.27984	2.4479	0.0234009	0.267888
LMOD3	2.38909	-2.86812	2.44518	0.023537	0.268888
LRWD1	0.996234	4.62575	2.4441	0.0235916	0.26914
SNAP91	5.92907	-0.706596	2.44371	0.023611	0.269175
IRF8	2.40831	4.68834	2.44196	0.0236997	0.269573
PSMB8	1.17645	6.87962	2.44173	0.0237111	0.269573
NFKB2	1.14695	6.96701	2.44138	0.023729	0.269592
GZMB	3.08446	0.773359	2.43848	0.0238763	0.270522
C9orf45	1.78548	2.57238	2.43748	0.023927	0.270911
NPHS1	3.76538	-2.18888	2.43569	0.0240186	0.271762
SLC37A2	1.96929	2.34336	2.43429	0.0240905	0.27236
KLRK1	3.26314	1.17082	2.43321	0.0241461	0.27236
ITGAX	2.01692	4.23633	2.43311	0.0241513	0.27236
ANKRD34A	1.83696	-0.467647	2.43295	0.0241591	0.27236
CCDC18	1.72983	1.17838	2.43288	0.0241628	0.27236
HSF2	1.06818	3.07942	2.43274	0.0241703	0.27236
CKS2	1.19236	3.40609	2.43223	0.0241965	0.272401
LOC282997	1.81259	1.07394	2.43176	0.0242207	0.272401
CABIN1	0.721218	6.2958	2.43131	0.0242439	0.272401
ANAPC4	0.813207	4.79858	2.43107	0.0242562	0.272401
KEL	4.33383	-0.211516	2.429	0.0243636	0.272962
CBR3	1.71143	0.699904	2.42883	0.0243722	0.272962
NELL2	3.75803	0.536372	2.42697	0.0244689	0.273173
PHTF2	0.844352	4.58308	2.42661	0.0244879	0.273173
FAM55C	1.83676	3.08105	2.42657	0.0244902	0.273173
CRTAM	2.54067	-0.553268	2.42582	0.0245293	0.273242
TXK	2.70136	-0.292945	2.42344	0.0246537	0.273706
APOBEC3G	1.69567	4.13809	2.42302	0.0246756	0.273765
NOC2L	0.762482	6.3653	2.42173	0.0247436	0.273895
ARHGAP27	0.917123	5.63127	2.4206	0.0248033	0.273895
CD8B	3.57927	0.585897	2.41966	0.0248528	0.274136
GBP5	3.70418	2.47648	2.41926	0.0248741	0.274136
ZFC3H1	0.794755	5.53018	2.41826	0.024927	0.274346
GTF3A	1.1087	6.10939	2.41707	0.02499	0.274492
GAK	0.696724	6.89387	2.41419	0.0251435	0.275812
TBX1	3.00765	-0.574083	2.41284	0.0252159	0.276286
FGR	2.06199	2.79888	2.4127	0.0252235	0.276286
PLEKHF1	2.25285	3.26965	2.41245	0.0252368	0.276286
NLRC4	1.59044	0.415094	2.40997	0.0253702	0.277016
C12orf24	1.41984	1.30283	2.40996	0.0253706	0.277016
MEF2C	1.55495	4.22952	2.40807	0.0254727	0.277579
C8orf85	2.63186	-3.49767	2.40798	0.0254777	0.277579
HCG27	1.537	0.709981	2.40773	0.0254908	0.277579
NTNG2	2.22075	-0.334562	2.40695	0.025533	0.277603
NCRNA00115	1.46104	0.55159	2.40585	0.025593	0.277603
DOCK11	2.19217	2.62008	2.40559	0.0256072	0.277603
UCHL1	2.95998	1.93491	2.4009	0.0258633	0.279279
IL18RAP	2.90385	-0.142672	2.39896	0.0259699	0.279696
CHFR	1.16074	4.48437	2.39828	0.0260072	0.279903
MX2	2.38748	3.32788	2.39654	0.0261035	0.280041
LRRC8C	1.5059	3.43461	2.39621	0.0261219	0.280041
SLFN11	1.7857	4.50034	2.39553	0.0261591	0.280041
FCHSD1	1.34029	4.74999	2.39438	0.0262231	0.280041
C1orf228	2.98489	-0.685515	2.39368	0.0262619	0.280093
TMED8	1.0589	3.9922	2.39072	0.0264275	0.280953
CSF2RB	2.72394	3.06821	2.38962	0.0264887	0.281242
RAP1B	0.558805	6.36215	2.38603	0.026691	0.281557
SIRPG	3.4989	1.32935	2.38602	0.0266917	0.281557
GVIN1	3.5093	0.993889	2.38487	0.0267566	0.281557
ARHGAP15	2.64328	1.83332	2.38437	0.026785	0.281676
PRDM8	3.31077	-1.02063	2.38318	0.0268521	0.28194
EMR1	2.78501	-1.04163	2.38204	0.0269174	0.282351
MTHFD2	1.80025	3.94103	2.38119	0.0269658	0.282354
TNIP2	0.737207	5.49123	2.38113	0.0269689	0.282354
GPR132	2.33603	2.49349	2.3803	0.0270162	0.28267
CNOT8	0.558786	5.82668	2.37692	0.02721	0.284159
SH2D1A	3.98774	0.114641	2.37436	0.0273576	0.285347
FBN2	2.32559	-0.68513	2.37395	0.0273816	0.285347
OAS3	1.51758	5.0222	2.37309	0.0274309	0.285347
PABPC1	0.74368	10.1184	2.37033	0.0275915	0.285977
psiTPTE22	2.66103	-1.26551	2.36924	0.0276551	0.286277
SECISBP2	0.79859	5.25107	2.36873	0.027685	0.286329
CD38	3.7946	-0.138682	2.36855	0.0276952	0.286329
POU3F1	2.55279	-2.19418	2.3674	0.0277626	0.286329
GBP4	2.80682	4.50317	2.36709	0.0277808	0.286329
FAM189A2	2.12789	0.942455	2.36648	0.0278165	0.286329
LFNG	1.44608	3.82788	2.36638	0.0278228	0.286329
SIGLEC1	2.03782	2.736	2.36632	0.0278262	0.286329
TREX1	1.61831	3.77288	2.36609	0.0278392	0.286329
EMR4P	2.49093	-2.18723	2.36605	0.0278416	0.286329
CXCL14	4.34614	2.73587	2.36424	0.0279483	0.286329
MAST3	1.16688	4.73106	2.36333	0.0280022	0.286329
PTPN18	0.774767	6.52377	2.3633	0.0280036	0.286329
IL2RG	2.76487	4.94621	2.36311	0.0280152	0.286329
LRCH1	1.08184	4.71314	2.36268	0.0280403	0.286329
APOBEC3H	2.82716	-1.18169	2.36205	0.0280779	0.286329
EEF1A1	0.859676	11.8942	2.36183	0.028091	0.286329
GAL3ST4	1.32747	2.51611	2.36121	0.0281275	0.286329
RASA4P	1.39683	2.54165	2.36005	0.0281966	0.286503
RPL23	1.08012	9.28518	2.35842	0.0282932	0.287309
GPRASP1	1.54893	3.03015	2.3577	0.0283361	0.287568
ADRBK1	1.14651	6.97281	2.35668	0.0283971	0.288011
GNAI2	0.977857	7.87455	2.356	0.0284377	0.288246
SRGN	1.95474	5.26951	2.35212	0.0286711	0.290017
TFB1M	0.942926	2.63475	2.35134	0.0287184	0.290082
TMSB15A	2.48099	-1.72424	2.35117	0.0287288	0.290082
PHF1	0.98081	5.94302	2.35095	0.0287417	0.290082
ZRSR2	1.05528	4.00224	2.34992	0.0288041	0.290358
IL2RA	3.42721	-0.151499	2.34941	0.0288351	0.290494
DGKZ	1.02721	5.22259	2.34766	0.0289416	0.291034
PSMB10	1.80758	5.95391	2.34698	0.0289828	0.291107
CARD16	2.21915	2.63033	2.34696	0.028984	0.291107
EBF3	3.11642	1.04767	2.34612	0.0290353	0.291301
LOC254559	2.29907	-0.802742	2.34541	0.029079	0.291352
CCDC64	1.55666	4.31389	2.34525	0.0290889	0.291352
TNFRSF25	1.71831	2.72098	2.34331	0.0292078	0.292104
PALM2-AKAP2	1.22126	5.50427	2.34258	0.0292526	0.292104
DGKA	2.14462	4.45328	2.34246	0.0292599	0.292104
SLC25A38	0.861562	4.87286	2.34026	0.0293956	0.293076
C1orf38	2.01742	3.89076	2.33996	0.0294138	0.293076
C4orf34	1.1276	4.79	2.33944	0.0294459	0.293076
SNHG3	1.37539	1.50042	2.33884	0.0294831	0.293076
ARID5A	1.35551	5.08869	2.33831	0.0295158	0.293076
FHL5	2.38066	-1.40716	2.3383	0.0295166	0.293076
RPS14	1.18224	9.51519	2.33815	0.0295262	0.293076
C3orf54	1.82916	0.894411	2.33801	0.0295344	0.293076
ATP4A	2.93482	-4.55188	2.33699	0.0295978	0.293352
DBF4	1.09682	2.7011	2.33671	0.0296154	0.293352
FLI1	1.99841	3.83309	2.33518	0.0297105	0.293372
CBX7	1.2502	5.74496	2.33493	0.0297263	0.293372
CD40LG	3.22182	0.011798	2.3345	0.0297531	0.293372
ORAI1	1.10944	4.71684	2.33419	0.0297722	0.293372
ZBTB40	1.09376	4.70051	2.33412	0.0297769	0.293372
THEMIS	3.26752	-0.466278	2.33401	0.0297835	0.293372
CPSF3L	0.845872	6.39057	2.33356	0.0298116	0.293372
TAF4B	2.65825	1.38779	2.33312	0.0298394	0.293372
ADPRH	1.16565	3.60758	2.33305	0.0298435	0.293372
BTNL9	1.9955	1.21582	2.33302	0.0298456	0.293372
LCN6	2.63688	-4.09997	2.33268	0.0298667	0.293382
ZC3HAV1	0.862472	5.32688	2.33174	0.029926	0.29355
PRKD2	0.765239	6.58747	2.33124	0.0299574	0.29355
RPA2	0.990925	5.0019	2.32932	0.0300783	0.29389
PKD2L1	2.37932	-2.25312	2.32799	0.0301621	0.294002
ATM	1.18105	5.53852	2.32792	0.0301664	0.294002
C1QC	1.8299	5.77159	2.3273	0.0302062	0.294065
MNDA	2.18581	2.26079	2.32636	0.0302657	0.294065
ZNF831	4.08097	-0.277818	2.32629	0.0302699	0.294065
ANP32B	0.858492	6.97441	2.32626	0.0302716	0.294065
CAPZB	0.76233	7.32606	2.3225	0.0305111	0.295372
FAM22G	1.80904	-2.80998	2.32243	0.0305157	0.295372
CCL5	3.19331	4.59836	2.32152	0.0305742	0.29574
DOCK3	2.13251	-0.173728	2.3188	0.0307486	0.296758
HLA-DRB6	3.03321	3.37512	2.31835	0.0307775	0.296863
STAC	2.31882	-1.79489	2.31783	0.0308112	0.296863
MSL2	0.667437	5.26635	2.31778	0.0308146	0.296863
CCM2	1.03156	5.76714	2.31752	0.0308312	0.296863
RASL11A	2.11306	1.73864	2.31639	0.030904	0.297045
RNF114	0.614715	6.33267	2.31471	0.0310127	0.297859
DRAM2	1.02504	5.84401	2.31453	0.0310247	0.297859
PKIA	2.83883	-0.256085	2.3133	0.0311044	0.29832
BACH2	1.83359	2.38749	2.31323	0.0311089	0.29832
CPLX3	2.55847	-4.13218	2.31148	0.0312234	0.298412
RAB24	0.975582	5.4122	2.31143	0.0312266	0.298412
CARD9	1.93936	1.3555	2.30913	0.0313771	0.299159
ZBED2	3.65877	-1.86441	2.30852	0.0314172	0.299368
NUP43	0.728966	5.03459	2.30721	0.0315033	0.299671
DOK1	0.983277	4.09183	2.30627	0.0315648	0.299739
SLAMF1	3.82631	-0.160494	2.30508	0.0316438	0.300317
RPL14	1.08108	8.49566	2.30409	0.0317089	0.30059
SCNN1B	3.36194	-2.64051	2.29951	0.0320138	0.302323
HLA-DPA1	2.24941	7.40429	2.29916	0.0320374	0.302323
P2RY11	1.41974	3.24331	2.29766	0.0321373	0.302323
HLA-DMA	1.77922	6.07814	2.29728	0.0321634	0.302323
IGFN1	2.67489	-1.68866	2.29725	0.0321653	0.302323
ARPC1B	0.999998	7.744	2.29668	0.0322034	0.302323
PTPRQ	3.95485	-3.18076	2.29649	0.0322164	0.302323
AFAP1L2	1.83865	3.01369	2.29633	0.032227	0.302323
HLA-C	1.08928	10.0931	2.29615	0.032239	0.302323
GCET2	2.03223	1.24925	2.29458	0.032345	0.302804
ZNF346	0.702068	3.67226	2.29457	0.0323452	0.302804
AMN1	0.93421	2.994	2.29403	0.0323817	0.302974
NAP1L1	0.907603	8.59145	2.29356	0.0324136	0.303102
CAMK4	2.41913	-1.19017	2.29295	0.0324551	0.303133
TMEM154	3.27844	0.908768	2.29252	0.032484	0.303133
CYBB	2.53582	4.40319	2.29023	0.032639	0.304019
LILRA4	3.23648	-0.945697	2.29022	0.0326404	0.304019
GHRL	2.8738	-1.61856	2.28871	0.032743	0.304492
ARHGAP17	0.794021	5.65183	2.28862	0.0327488	0.304492
PDE6G	2.48779	-0.465491	2.28788	0.0327997	0.304645
DTX2	0.860291	4.71479	2.28421	0.033051	0.306244
CTSW	3.49409	1.7388	2.27921	0.0333969	0.308274
GPR114	3.19621	1.77035	2.27759	0.0335093	0.308274
ANKRD55	2.66814	-1.32348	2.27759	0.0335095	0.308274
TNFSF8	3.10847	-0.0543957	2.27717	0.033539	0.308274
SH2D2A	2.47217	1.61799	2.27709	0.0335445	0.308274
KLRG1	2.37663	0.0332634	2.27551	0.033655	0.309118
VRK1	0.912572	2.94596	2.2712	0.0339573	0.310838
SH2D1B	1.99168	-1.62302	2.2712	0.0339574	0.310838
RBM6	0.992808	6.05728	2.2694	0.0340847	0.311534
RARRES3	1.95713	4.73949	2.26889	0.0341204	0.311662
CD1C	3.83082	0.84674	2.26842	0.0341539	0.311746
GNG2	1.70775	3.40217	2.26661	0.0342826	0.312523
TACR1	3.01997	-1.59389	2.2665	0.0342902	0.312523
TRABD	1.09956	5.81503	2.26614	0.0343161	0.312587
KCTD7	0.920782	3.95104	2.26077	0.0347004	0.315047
NKG7	3.41464	2.18032	2.25982	0.0347689	0.315149
EOMES	3.12057	-0.786997	2.25856	0.03486	0.315714
NSMAF	0.858351	4.63838	2.258	0.0349001	0.315714
RIC3	3.61989	0.500014	2.2579	0.0349076	0.315714
SNHG1	0.947217	5.58809	2.25665	0.034998	0.316014
TADA2B	0.649205	5.13995	2.25568	0.035068	0.316473
SDK1	2.3707	2.62561	2.25511	0.0351095	0.316674
RPL23P8	1.34334	2.84018	2.25476	0.0351349	0.316731
ARPC4	0.875306	7.17444	2.2537	0.0352122	0.316909
MAP3K4	0.75553	4.60838	2.25271	0.0352849	0.317228
LEF1	1.90391	3.24587	2.25251	0.0352992	0.317228
TNFRSF17	4.42096	-1.9123	2.25231	0.0353138	0.317228
P2RY10	3.73734	-0.947747	2.25182	0.0353497	0.317228
LRRC25	1.89503	2.16744	2.25139	0.0353811	0.317228
SAMD10	1.17186	3.77481	2.25138	0.0353818	0.317228
SHKBP1	0.762742	6.08362	2.24762	0.0356586	0.318949
TBCC	0.766716	4.8128	2.24746	0.0356701	0.318949
NSUN5	0.782493	5.37114	2.24613	0.035768	0.319446
PPM1K	1.90773	1.94733	2.24592	0.0357837	0.319446
C1orf63	1.24447	4.6525	2.24457	0.035884	0.319997
CHODL	2.63411	-1.95474	2.24233	0.0360506	0.32057
MEF2B	2.01375	1.53713	2.24142	0.0361183	0.320658
LOC728392	1.70821	2.14254	2.24067	0.036174	0.320658
SLC9A9	2.01811	2.12429	2.24067	0.0361745	0.320658
ZNF335	0.635915	5.31007	2.2405	0.036187	0.320658
EPB41	0.979444	5.52541	2.24045	0.0361908	0.320658
MALAT1	1.0562	6.63694	2.23922	0.0362827	0.320785
PKHD1L1	2.99404	-2.48685	2.23857	0.0363314	0.321044
LOC645431	2.09497	-1.48079	2.23721	0.0364341	0.321608
ZNF80	2.64327	-2.25383	2.23601	0.0365245	0.321615
BCL11B	3.03473	1.68532	2.23515	0.0365891	0.321615
KTELC1	1.17819	3.75892	2.23226	0.0368077	0.323181
LIMK1	1.01022	5.48169	2.23175	0.0368466	0.323351
IL12B	2.89823	-2.86876	2.23004	0.0369765	0.323975
PCSK2	2.52447	-4.27358	2.22922	0.0370391	0.32418
OXNAD1	1.03309	3.17446	2.22848	0.0370961	0.324336
BATF	2.67911	2.37552	2.22522	0.037346	0.325524
LST1	2.24545	2.56805	2.22506	0.0373583	0.325524
STX11	2.00593	1.80874	2.22459	0.0373947	0.325524
HMGB2	1.33476	5.76967	2.22382	0.0374536	0.325599
GPR64	3.72279	0.322259	2.22378	0.0374571	0.325599
PPHLN1	0.559697	5.43542	2.22293	0.0375225	0.325874
IL3RA	1.60504	2.64723	2.2226	0.0375478	0.325874
CEP110	1.35195	4.59808	2.21994	0.0377546	0.327322
KCNQ5	2.99601	-0.0965509	2.21943	0.0377938	0.327322
PRPS2	0.738257	5.18784	2.21735	0.0379564	0.328299
C6orf105	2.68861	-0.701503	2.21541	0.0381074	0.329176
CADM3	4.34811	0.531319	2.21322	0.0382801	0.329979
ZBTB2	0.701338	3.94852	2.21275	0.0383169	0.330124
SNHG10	0.98381	2.22635	2.21239	0.0383451	0.330195
WNT10B	2.21106	-0.541646	2.21155	0.0384113	0.330593
SIGLEC8	2.32852	0.390035	2.21087	0.0384652	0.330713
CCL22	3.7381	1.17947	2.20916	0.0386003	0.331575
MOBKL2C	1.02268	4.21194	2.20724	0.0387534	0.332133
HAUS6	0.642601	3.99232	2.20691	0.0387792	0.332133
ENPP6	2.67223	-1.97223	2.20531	0.0389066	0.332133
DTNB	1.63157	2.81787	2.20375	0.0390314	0.332133
GOLGA8A	1.57825	5.29333	2.2036	0.0390439	0.332133
SMCHD1	0.968863	5.34263	2.20357	0.0390463	0.332133
COMMD8	0.690561	3.4011	2.20339	0.0390602	0.332133
C5orf20	3.15544	-0.956397	2.20338	0.0390615	0.332133
TPCN1	1.28741	5.97032	2.20298	0.0390931	0.332133
RGS14	1.20779	5.54537	2.20292	0.0390984	0.332133
NPHP3	0.826939	4.04545	2.20095	0.0392568	0.333037
ERICH1	0.868908	3.8773	2.20092	0.039259	0.333037
CBLN1	2.26176	-1.77851	2.20053	0.0392901	0.33313
PAPPA	2.38683	1.36003	2.19918	0.0393998	0.333366
FAM102A	1.26563	7.11019	2.19735	0.0395479	0.334117
ORMDL1	0.713612	5.12414	2.19521	0.039721	0.334896
ICOSLG	1.21912	3.27237	2.19408	0.0398137	0.335164
NOL8	0.753016	4.69847	2.19205	0.0399793	0.335875
C19orf38	2.07941	0.013759	2.19124	0.0400457	0.336036
DFFB	0.924661	2.57286	2.19105	0.0400614	0.336036
OPRL1	1.55503	1.37666	2.19033	0.0401204	0.336036
KLRC1	2.61418	-1.74235	2.18996	0.0401508	0.336121
COLQ	1.63717	2.04327	2.18892	0.0402365	0.336354
PIK3CG	2.41771	0.788862	2.18888	0.0402397	0.336354
LOC285830	1.31054	0.945178	2.1859	0.0404854	0.336803
DUS2L	1.03194	3.56924	2.18584	0.0404904	0.336803
CST7	2.79257	1.82802	2.18534	0.0405318	0.336803
BCL11A	2.35646	2.37795	2.18527	0.0405377	0.336803
TRANK1	1.66406	4.65303	2.18445	0.0406061	0.337202
AKIRIN2	0.86467	4.88232	2.18335	0.0406975	0.337791
USP4	0.757742	5.30056	2.18246	0.0407719	0.338239
NKX3-2	2.36894	-1.9088	2.18167	0.0408378	0.338616
MECP2	0.798798	6.24735	2.18085	0.0409058	0.33901
SYNRG	0.668175	5.92303	2.17977	0.040996	0.339587
ANKLE1	1.82376	-0.593208	2.17916	0.0410476	0.33978
DNHD1	1.75561	3.04674	2.17785	0.0411579	0.340246
GPR174	3.1716	-2.12497	2.17631	0.0412874	0.340953
C16orf74	2.42277	0.877007	2.1756	0.0413467	0.340953
C14orf73	1.96617	2.79619	2.1753	0.0413727	0.340953
LOC285359	1.0906	1.9486	2.17503	0.0413949	0.340953
DGKD	0.95956	4.91758	2.17493	0.0414037	0.340953
BCL2	1.9943	4.44553	2.17222	0.0416328	0.342291
IFI44	1.42342	3.68897	2.17184	0.0416659	0.342393
STAC2	3.74083	-2.44362	2.16983	0.0418366	0.342905
PLA2G2D	4.87339	0.154744	2.16967	0.0418501	0.342905
CD69	3.01531	2.2209	2.16962	0.0418543	0.342905
SNX22	1.55936	3.28801	2.1694	0.0418733	0.342905
APOD	3.0466	1.32008	2.16873	0.041931	0.343038
IL18R1	2.03469	1.8039	2.16755	0.042032	0.343524
DPY19L2P2	2.22125	-1.37722	2.16498	0.0422528	0.344031
LOC729678	0.993579	4.65837	2.16465	0.0422807	0.344031
ZNF276	1.06831	5.13723	2.16287	0.0424345	0.344031
POPDC2	1.64629	1.24909	2.16227	0.0424868	0.344031
GOLGA3	0.65942	6.63222	2.16224	0.0424892	0.344031
EID3	1.69521	-0.324648	2.16118	0.0425804	0.344601
SYNE1	1.92106	4.93639	2.15952	0.0427248	0.345403
SELM	1.52644	5.80592	2.15656	0.0429832	0.346761
TMC6	1.52852	6.29301	2.15643	0.042994	0.346761
ABTB1	0.95528	5.4064	2.15498	0.0431213	0.347239
DCAF15	0.92638	4.97871	2.15458	0.043157	0.347239
ZNF879	1.98213	0.465031	2.15437	0.0431746	0.347239
NADSYN1	0.759863	5.84036	2.15416	0.0431933	0.347239
MIIP	1.17991	4.23725	2.15221	0.0433648	0.348224
SLAMF8	1.85637	3.47272	2.15101	0.043471	0.348569
PADI4	2.28857	-3.50945	2.15028	0.0435352	0.348907
ARL6IP5	0.853379	6.61852	2.14982	0.0435765	0.348907
TARP	2.82384	-1.60872	2.14855	0.0436888	0.349299
SGOL1	1.85924	0.443538	2.14803	0.0437345	0.34935
FLOT2	0.759431	7.67189	2.148	0.0437374	0.34935
AMICA1	2.29028	3.19382	2.14695	0.0438305	0.349419
ZNF257	2.6102	-1.6646	2.14542	0.0439672	0.350171
RPGRIP1	1.79489	-2.06863	2.145	0.0440049	0.350303
ITPKB	1.59404	4.19202	2.144	0.0440945	0.350679
GGA3	0.620662	5.47333	2.14282	0.0442002	0.351034
SFI1	0.921161	5.10672	2.14243	0.0442349	0.351034
FTSJD2	0.606223	5.81825	2.14231	0.0442453	0.351034
TNFAIP3	1.45268	6.08504	2.14114	0.044351	0.351299
CCDC28B	1.52712	2.32434	2.14033	0.0444242	0.351551
CKAP2	0.956077	3.65355	2.13952	0.0444971	0.351599
C9orf72	1.16659	3.16672	2.13917	0.0445284	0.351599
TRAT1	3.29668	-0.871796	2.13896	0.0445473	0.351599
TMEM71	2.26414	0.10746	2.13893	0.0445503	0.351599
KRI1	0.880358	5.39797	2.13557	0.0448542	0.352419
ATAD3A	0.950342	4.72423	2.13511	0.0448967	0.352419
GATA3	3.19123	0.561661	2.13491	0.0449142	0.352419
CCL3	2.10597	1.56099	2.13457	0.044946	0.352419
ISG20	1.55527	4.80194	2.13426	0.0449737	0.352419
RPL32	1.1484	9.31149	2.13244	0.0451395	0.353383
PGS1	0.638423	4.65846	2.13204	0.0451769	0.353419
CCDC78	1.66285	2.02268	2.1317	0.0452079	0.353419
EZH1	0.711897	5.62814	2.13126	0.0452477	0.353419
NCRNA00171	1.11488	0.268093	2.13123	0.045251	0.353419
NAALADL1	1.89984	0.73043	2.12966	0.045395	0.354223
KLHL18	0.855288	3.6426	2.12964	0.0453967	0.354223
ZNF90	1.79518	2.31716	2.12855	0.0454967	0.354387
HEMK1	0.916586	4.11663	2.12852	0.0454996	0.354387
PPP2R3B	1.05875	3.60661	2.1283	0.0455198	0.354387
CYSLTR1	2.5503	-0.659007	2.12773	0.0455721	0.354466
BATF3	1.75752	0.697903	2.1269	0.0456489	0.35473
GNB4	1.33469	4.06932	2.12684	0.0456548	0.35473
PPP1R3E	1.55891	1.73087	2.12574	0.0457563	0.355019
SIGLEC7	1.98887	0.297748	2.12477	0.0458456	0.355379
MBD4	0.758433	5.32163	2.12272	0.0460365	0.356152
HDDC2	0.917644	4.64204	2.12269	0.0460391	0.356152
FAM122B	0.692546	5.09042	2.12254	0.046053	0.356152
CLCN6	0.793025	3.86993	2.12149	0.0461512	0.356588
RHOQ	0.91616	5.91193	2.11956	0.0463312	0.357802
TLR6	3.00909	-0.847729	2.11878	0.0464042	0.357864
EFHD2	1.03802	6.18784	2.1172	0.046553	0.358306
LILRB4	2.02957	2.82236	2.11702	0.0465698	0.358306
TACC3	1.46701	5.24923	2.11665	0.0466045	0.358406
ANKLE2	0.904517	6.46321	2.1154	0.046722	0.359143
FBXO5	1.06416	2.16007	2.11471	0.0467869	0.359316
IKZF3	3.4124	-1.31671	2.11389	0.0468643	0.359657
PACSIN1	2.32314	0.112305	2.1136	0.0468921	0.359657
NGLY1	0.8223	4.34173	2.11331	0.0469193	0.359657
DDX43	3.05138	-2.41369	2.11276	0.0469714	0.359889
USP15	0.660272	5.19155	2.11175	0.0470672	0.360188
KIAA2022	2.39541	-2.18814	2.11143	0.0470975	0.360188
C1QB	1.73102	6.05703	2.11067	0.0471699	0.360575
STRA6	4.18481	1.32963	2.1103	0.0472053	0.360679
C3orf37	0.691588	5.86879	2.10848	0.047379	0.361482
RER1	0.71025	6.89123	2.10828	0.0473978	0.361482
ARHGAP4	2.0754	6.02065	2.10775	0.0474489	0.361541
C12orf65	0.926211	4.08233	2.10655	0.0475632	0.361541
MMP25	1.6891	1.28048	2.10614	0.0476029	0.361541
MSN	1.20497	8.31615	2.10566	0.0476486	0.361541
SETX	0.83565	6.14362	2.10522	0.0476909	0.361541
RSAD2	1.54436	2.69654	2.10431	0.0477789	0.361541
TTC16	2.79402	-1.48622	2.1043	0.0477799	0.361541
SS18L2	1.04788	3.44839	2.10345	0.0478616	0.361541
ERCC5	0.737248	6.20208	2.10342	0.0478642	0.361541
METTL8	0.926965	4.13555	2.10324	0.0478817	0.361541
IFITM1	1.87277	5.42915	2.10319	0.0478863	0.361541
CASP8	0.866997	5.40164	2.10202	0.047999	0.361896
OGG1	0.88555	3.84986	2.10092	0.0481059	0.362436
ISL1	3.37348	-3.79827	2.10083	0.0481145	0.362436
TKT	0.965986	7.13232	2.09933	0.0482596	0.362821
PDE4B	2.14965	2.62297	2.09902	0.0482905	0.362821
WDR37	0.708099	4.52302	2.09827	0.0483627	0.362821
AP1S2	1.07224	3.31416	2.09788	0.0484009	0.362821
SFRS17A	0.866033	5.88035	2.09618	0.0485666	0.363195
NAT6	0.946646	2.77579	2.09559	0.0486244	0.363344
PDCD1LG2	2.20912	0.0413105	2.09527	0.0486555	0.363345
GLIPR2	1.2144	4.22027	2.09491	0.048691	0.363345
ABCD2	2.9368	-1.58036	2.09405	0.0487749	0.363767
LOC202781	0.770818	3.77292	2.09375	0.0488046	0.363824
FAM13B	0.749005	4.935	2.09122	0.0490535	0.364767
GCNT1	1.86502	1.19053	2.09116	0.049059	0.364767
GLIPR1	1.70211	3.75103	2.09091	0.0490836	0.364767
LPIN1	1.65442	4.15478	2.09089	0.0490855	0.364767
ZNFX1	0.636807	6.32739	2.08953	0.0492204	0.365114
GNB2L1	0.984699	10.4105	2.08928	0.0492446	0.36513
RAB37	1.65502	3.39605	2.08898	0.0492741	0.365185
AMPD1	3.51992	-3.24656	2.08808	0.0493633	0.365554
UNC93B1	1.12152	5.72656	2.08728	0.049443	0.365577
STK17A	1.30987	5.43682	2.08714	0.049457	0.365577
TBP	0.708154	3.42165	2.08711	0.0494596	0.365577
SPIB	3.91488	2.54726	2.08641	0.0495294	0.36567
CDH23	2.13998	0.628726	2.08639	0.0495311	0.36567
LCP1	2.23192	6.75143	2.08599	0.0495707	0.365744
MCPH1	0.68982	4.25849	2.08419	0.04975	0.36664
MEI1	2.80095	0.886158	2.08367	0.0498027	0.36664
VIPR2	2.21792	-1.14961	2.08366	0.049803	0.36664
IL23A	2.66905	0.792644	2.08318	0.0498511	0.366657
PPP3CC	0.944501	3.92472	2.08304	0.0498653	0.366657
GPAT2	2.10635	0.346981	2.08298	0.0498717	0.366657
IKZF2	1.57332	2.0327	2.0817	0.0499999	0.367434
CASP4	0.893801	6.03304	2.08135	0.0500346	0.367434
CFP	2.10205	1.67072	2.07948	0.0502221	0.36809
UGT1A7	3.87348	-3.24758	2.07929	0.050242	0.36809
RADIL	1.62261	-0.506433	2.07926	0.0502446	0.36809
NCRNA00092	2.31333	-0.937456	2.07758	0.0504143	0.368649
ITK	3.17746	1.49901	2.07741	0.0504311	0.368649
CD209	2.45043	0.674126	2.07575	0.0505988	0.369213
C4orf7	5.51715	1.71447	2.07508	0.0506673	0.369364
CSNK1G2	0.61305	6.50851	2.07356	0.0508211	0.370019
DCLK1	1.93391	1.26738	2.07267	0.0509124	0.370521
ZNF767	0.844105	3.96957	2.07162	0.0510198	0.370813
CG030	1.01157	1.69666	2.06823	0.0513663	0.372479
MYB	2.15375	0.156039	2.06805	0.0513848	0.372479
CD300LF	1.71725	0.964317	2.06606	0.0515897	0.37347
FCRL5	4.83992	-0.359445	2.06596	0.0516005	0.37347
PIM2	1.67754	4.57842	2.06585	0.0516112	0.37347
SNX8	0.976014	4.06645	2.06499	0.0517003	0.373951
C10orf128	2.64127	-1.56541	2.06417	0.0517848	0.37421
PLCG2	1.51047	5.02586	2.06399	0.0518039	0.37421
CCDC66	0.956604	2.91721	2.06365	0.0518386	0.374297
ZNF394	0.729195	4.62051	2.06292	0.0519142	0.374559
LOC253039	1.08755	4.32368	2.06175	0.0520358	0.374903
DEDD2	0.759294	5.26159	2.06033	0.0521831	0.375566
TSPAN33	1.57717	4.98259	2.05749	0.0524802	0.376465
RPS25	1.05597	8.59882	2.05635	0.0526	0.377081
TYK2	0.708143	6.77383	2.0558	0.0526572	0.377081
PUSL1	0.958708	3.0768	2.05548	0.0526907	0.377157
RPL15	0.793389	9.43782	2.05512	0.052729	0.377268
IK	0.584566	6.76384	2.05482	0.05276	0.377326
AKR1B1	0.97904	5.73446	2.05453	0.0527914	0.377388
CDKN2BAS	2.23307	-1.53257	2.05336	0.0529148	0.378054
C5orf39	1.92973	1.93002	2.05229	0.0530275	0.378585
RPL19P12	1.1649	0.723688	2.05194	0.0530639	0.378681
UTS2	2.67415	-3.81881	2.05071	0.053194	0.37922
STRADA	0.716028	5.15468	2.05021	0.0532472	0.379335
RPS12	0.949117	9.43887	2.04967	0.0533053	0.379585
ZNF839	0.758295	3.80456	2.04834	0.0534465	0.380104
CACNB1	1.28776	2.72361	2.04833	0.0534471	0.380104
MUC16	3.81121	-2.91386	2.04676	0.0536151	0.38069
CCDC97	0.581368	5.68555	2.04669	0.0536216	0.38069
UVRAG	0.890394	4.76058	2.04612	0.0536834	0.380781
TMEM132C	3.35646	-2.54185	2.04593	0.0537034	0.380781
EPB41L3	1.78763	2.29633	2.04554	0.0537454	0.380915
LIMS2	1.49794	4.83822	2.04407	0.0539023	0.3817
TIFAB	2.99293	-2.09409	2.04323	0.0539923	0.382174
ZCCHC17	0.874611	4.41284	2.04252	0.0540686	0.382408
DDX26B	1.66474	2.79838	2.04228	0.0540947	0.382408
ICAM2	1.61312	4.05539	2.04192	0.0541332	0.382516
CCL19	5.90487	2.69407	2.04165	0.0541629	0.382563
PPP1R12C	0.664773	6.43216	2.04113	0.0542182	0.382706
FAM58A	0.973366	3.91573	2.04087	0.0542462	0.382706
ST8SIA1	2.80816	-0.486224	2.04081	0.054253	0.382706
PIP4K2B	0.434023	6.53379	2.04056	0.0542795	0.382706
HOXD9	3.03762	-1.33148	2.03894	0.0544548	0.383325
AP4B1	0.95491	4.15294	2.03876	0.0544748	0.383325
CCNL2	0.89546	7.03125	2.03872	0.0544794	0.383325
SOX8	2.61343	0.661102	2.03829	0.0545259	0.383441
PMS2L11	1.13002	0.915614	2.03465	0.0549208	0.384488
ZFP161	0.5973	4.15309	2.03377	0.0550167	0.384488
P2RY12	2.74327	-1.31501	2.03377	0.0550177	0.384488
CXorf50B	1.99797	-1.75978	2.03329	0.0550701	0.384488
GPR171	2.9047	0.0643474	2.03315	0.0550848	0.384488
CYB561D1	0.950153	4.03381	2.03314	0.0550863	0.384488
TMEM175	1.04776	4.77583	2.03271	0.0551327	0.38465
CECR1	2.25484	5.00818	2.0315	0.0552655	0.385191
DTHD1	2.67237	-3.3255	2.03149	0.0552669	0.385191
SBNO2	0.627784	6.7154	2.03137	0.0552801	0.385191
CD97	1.0618	6.86276	2.03102	0.0553185	0.385288
LOC728743	1.24152	4.06468	2.03056	0.0553694	0.385288
CTSS	1.60475	6.58094	2.03039	0.0553871	0.385288
JAKMIP1	2.98628	-1.57044	2.03011	0.0554178	0.385333
EMP3	1.62111	3.94309	2.02991	0.0554402	0.385333
WSCD1	1.65485	1.53721	2.02903	0.0555371	0.385682
HS3ST3A1	1.76971	-0.00451022	2.02803	0.0556474	0.385889
BTN3A2	1.44026	5.7675	2.02798	0.0556535	0.385889
RIN3	1.29472	4.76822	2.02792	0.0556601	0.385889
ZBTB1	0.806065	5.05666	2.02547	0.0559307	0.387011
SRM	0.73276	5.4949	2.02545	0.0559328	0.387011
PDCD1	3.3195	1.26005	2.02405	0.0560878	0.38771
CD300LG	2.50853	-3.32434	2.02397	0.0560973	0.38771
CLEC4F	2.69567	-0.718679	2.02383	0.0561122	0.38771
USPL1	0.886245	3.95053	2.02364	0.0561338	0.38771
CD200R1	1.95462	-0.853104	2.02316	0.056187	0.387915
LDHB	2.07856	6.86781	2.02263	0.0562462	0.388162
PION	0.762406	4.7659	2.02162	0.0563589	0.388549
OBFC2A	1.48062	3.86425	2.0215	0.0563727	0.388549
C14orf139	1.72369	1.53595	2.01916	0.0566342	0.389378
TMEM116	1.08322	3.12728	2.01761	0.0568076	0.390177
BTBD12	0.851964	3.40938	2.01749	0.0568212	0.390177
LOC399744	0.912671	2.56958	2.01608	0.0569805	0.390877
IKBKG	0.715054	4.98927	2.01513	0.0570875	0.391073
CLEC4A	1.33864	0.949511	2.01487	0.0571172	0.391073
MRM1	0.86028	3.54921	2.01417	0.0571962	0.39129
RPLP1	1.08519	10.4131	2.01314	0.0573121	0.391385
RGMA	2.46578	0.503227	2.01299	0.0573296	0.391385
EHMT1	0.643753	5.64026	2.01295	0.0573342	0.391385
RASSF5	1.73486	4.779	2.01215	0.0574251	0.391464
ASTN1	2.46585	-2.40391	2.01205	0.0574365	0.391464
CBWD1	0.646322	4.43346	2.01185	0.0574583	0.391464
C9orf156	1.00806	3.28577	2.01125	0.0575265	0.391547
CCL4	2.29915	1.97467	2.01112	0.0575415	0.391547
ADRB1	2.10008	-2.52866	2.00914	0.0577676	0.392336
MX1	1.36754	5.86284	2.00863	0.0578251	0.392344
PRDM2	0.900686	5.03347	2.00705	0.0580063	0.393064
TPK1	1.40756	1.38413	2.00632	0.0580898	0.393064
OAS1	1.09418	4.68987	2.00611	0.0581134	0.393064
CHAC2	1.37272	-0.129885	2.00591	0.0581371	0.393064
SIRT7	0.711149	4.76803	2.00584	0.0581447	0.393064
ACP5	1.42089	5.27139	2.00529	0.0582077	0.393064
TUBA4A	1.5843	6.02388	2.00509	0.0582311	0.393064
GIMAP6	1.75552	3.62239	2.00505	0.0582361	0.393064
CXCR6	2.53968	1.4113	2.00481	0.0582634	0.393064
TRPV2	1.53109	3.47369	2.0036	0.0584028	0.393806
EXTL1	1.84353	-1.45613	2.00296	0.0584768	0.393806
COL23A1	1.44716	0.334619	2.00242	0.058538	0.393953
C22orf26	1.27831	-1.22318	2.00043	0.0587691	0.395189
SNX2	0.615486	5.99622	1.99932	0.058898	0.395274
MTO1	0.830938	4.02646	1.9987	0.0589689	0.395405
CXorf42	1.09439	-0.178297	1.99789	0.0590634	0.395878
CYP2U1	1.32201	2.66704	1.99539	0.0593555	0.397299
CRIP3	3.39979	-0.842405	1.99525	0.0593715	0.397299
GYPC	1.79114	5.28685	1.99145	0.0598179	0.399183
SNN	0.963532	5.05085	1.99101	0.0598694	0.399183
UBIAD1	0.582828	4.41556	1.9908	0.0598944	0.399183
RUNDC2C	1.74284	0.874396	1.98936	0.0600637	0.399802
TUBGCP6	0.826066	5.93512	1.98542	0.0605314	0.401649
RAMP3	1.95558	4.01996	1.98503	0.0605771	0.401791
CAPN3	1.55772	2.62511	1.98439	0.0606532	0.401812
GZMH	3.13341	0.579008	1.9832	0.0607954	0.402151
LPAR6	1.43479	4.03998	1.98308	0.0608102	0.402151
HIATL2	1.33457	-0.286778	1.98267	0.0608591	0.402151
CXCL9	3.41555	4.01584	1.98242	0.0608884	0.402151
LGALS9	1.73248	6.62727	1.98141	0.0610096	0.402277
SLC46A3	1.50435	3.46856	1.98088	0.0610729	0.402277
RAB8A	0.490939	6.53273	1.98066	0.0610998	0.402277
RSPO3	3.25194	-0.38035	1.98017	0.0611582	0.402277
MEOX1	2.34455	0.692268	1.98009	0.0611681	0.402277
STAT5B	0.60345	6.24105	1.97977	0.0612059	0.402277
PTPRO	1.8061	1.00564	1.97956	0.0612315	0.402277
TRAF3IP2	0.901488	4.81747	1.97954	0.0612341	0.402277
SLC25A45	1.32331	3.08113	1.97868	0.0613371	0.402434
CLK1	0.720998	6.53166	1.97866	0.0613397	0.402434
NFATC1	1.17806	4.59079	1.97749	0.0614808	0.402554
HTR3A	3.33334	-1.51645	1.97743	0.0614883	0.402554
SETDB2	0.798837	3.63677	1.97694	0.0615467	0.402554
ACTB	0.694499	12.1905	1.97671	0.0615742	0.402554
TCEAL2	2.64406	-2.8127	1.97646	0.0616048	0.402554
KLRB1	2.46719	1.5431	1.97638	0.0616147	0.402554
DIO3	2.83408	-0.299572	1.97636	0.0616169	0.402554
SEC31B	1.39737	3.28841	1.97612	0.0616461	0.402573
ISCU	0.837824	6.49743	1.97573	0.0616928	0.402573
LRRK1	1.56543	3.93564	1.97479	0.0618066	0.402856
ATRIP	0.908033	2.96222	1.97477	0.0618093	0.402856
DUS1L	0.734704	6.57483	1.97415	0.0618849	0.40309
LOC647121	1.91128	1.33114	1.97382	0.061925	0.40309
CUL9	0.690217	5.53282	1.97306	0.0620166	0.40309
MYBL2	1.72955	4.20898	1.97293	0.0620326	0.40309
SH2B3	1.16351	5.14339	1.97193	0.062155	0.403362
ETS1	1.46536	6.39411	1.9716	0.0621941	0.40345
ZNF540	1.51963	1.32674	1.97073	0.0623003	0.40367
BMP2K	1.08539	3.38629	1.97044	0.0623365	0.403747
TRIM58	1.69487	-2.46874	1.96891	0.0625229	0.404205
FCHSD2	0.985797	5.20516	1.96889	0.0625257	0.404205
SFRS16	0.708722	5.46647	1.96786	0.0626515	0.404205
PPIEL	1.91943	1.60783	1.96782	0.0626566	0.404205
PIP5K1B	2.45521	-1.32678	1.96593	0.0628885	0.404595
MGAT1	0.567273	7.52503	1.96558	0.0629321	0.404595
AIF1	1.57583	3.80666	1.9647	0.0630411	0.404981
P2RX1	2.23827	0.341495	1.9639	0.0631388	0.405201
SIGLEC6	2.9704	-3.26223	1.96342	0.0631984	0.405362
CEP63	0.546732	4.31122	1.96104	0.0634938	0.407098
LOC100129534	1.31101	0.916369	1.95944	0.063692	0.408034
TXLNA	0.673995	6.45427	1.95898	0.0637492	0.408034
C4orf21	1.1685	1.94786	1.95881	0.0637702	0.408034
C17orf86	0.838007	3.26743	1.95842	0.0638197	0.408034
CHST2	1.58671	2.5966	1.95813	0.0638555	0.408034
TCP1	0.657488	6.95335	1.95808	0.0638616	0.408034
ZNF14	1.33376	2.42768	1.95778	0.0638996	0.408119
DDX24	0.7622	6.65011	1.95618	0.0640984	0.408915
TYROBP	1.33336	4.81824	1.95557	0.0641751	0.408925
CCR5	2.38763	2.17639	1.95551	0.0641833	0.408925
GTPBP1	0.653995	5.9762	1.95538	0.0641989	0.408925
ST3GAL5	1.86475	3.75897	1.95387	0.0643887	0.409503
PCYOX1L	1.27731	3.2014	1.95316	0.0644779	0.409872
RASL10B	2.12072	0.549272	1.95301	0.0644964	0.409872
AIM1	1.69039	4.00919	1.95249	0.0645621	0.409872
RABEP2	0.93858	5.24471	1.9524	0.0645733	0.409872
ADAM33	2.23592	0.448775	1.95223	0.0645953	0.409872
ANKRD49	0.72847	3.88789	1.95143	0.0646958	0.410246
SMARCD1	0.57912	6.19946	1.95107	0.0647419	0.410246
ROBO1	1.87241	4.4772	1.95006	0.0648685	0.410559
MTMR1	0.679992	5.24684	1.94999	0.0648773	0.410559
MBD2	0.54943	6.14049	1.9496	0.0649269	0.410715
ZNF107	0.978872	3.43131	1.94885	0.0650227	0.410776
CAMKK1	1.27249	2.29092	1.94862	0.0650518	0.410776
TNFRSF18	2.31187	1.36628	1.94853	0.0650629	0.410776
TMEM42	0.906089	3.36189	1.94769	0.0651693	0.410776
CD226	2.19168	-0.745522	1.94748	0.0651959	0.410776
FOXK1	0.687207	5.2953	1.94687	0.065273	0.410862
GPR68	1.88796	1.51478	1.9461	0.0653719	0.411172
CEPT1	0.727454	5.04192	1.94553	0.0654442	0.41147
TNFRSF6B	1.583	2.71678	1.94505	0.065505	0.411539
SLFN12L	2.07108	-1.64798	1.94307	0.0657591	0.412309
KPNA5	1.16664	0.992881	1.94293	0.065777	0.412309
TMEM130	3.33184	0.620099	1.94263	0.0658146	0.412388
XKRX	1.52579	-1.86651	1.94195	0.0659017	0.412466
NEIL2	0.967555	4.18822	1.94085	0.0660427	0.412723
ZC3H10	0.75616	3.01569	1.94061	0.0660738	0.412761
RPS20	1.19778	9.76046	1.9398	0.0661786	0.412966
RIMBP3	1.92842	0.237938	1.93956	0.0662088	0.412966
ADAM8	1.786	4.34628	1.93931	0.0662412	0.412966
DISC1	1.29607	2.0791	1.93853	0.0663415	0.413341
ZNF572	1.74957	0.699895	1.93794	0.0664183	0.413664
FAM72B	1.24231	1.60411	1.93764	0.0664567	0.413747
DAGLB	0.683623	5.01456	1.93683	0.0665622	0.414092
C9orf114	0.784476	4.32486	1.93508	0.066788	0.415029
APBA3	0.665523	4.6305	1.93402	0.0669256	0.41533
IL22RA2	2.67703	-2.70393	1.93364	0.0669762	0.41533
SORCS1	3.33332	-1.41102	1.93322	0.0670305	0.41533
PRKCH	1.37013	4.26474	1.93308	0.0670484	0.41533
LOC115110	1.56901	3.50224	1.93307	0.0670497	0.41533
EBF1	1.61608	1.8877	1.93288	0.0670746	0.41533
EWSR1	0.504931	7.93614	1.93278	0.0670875	0.41533
DDX51	0.831689	4.80644	1.93229	0.0671516	0.415441
LOC342346	2.17309	-3.6066	1.93189	0.0672038	0.415441
SEPT7P2	1.02378	2.9145	1.93181	0.0672142	0.415441
FLT3	3.58165	-0.890988	1.93173	0.0672248	0.415441
LOC100240735	2.1966	-2.77363	1.93132	0.0672778	0.415441
ZC3H6	0.919569	3.58442	1.93089	0.0673338	0.415441
TBRG1	0.708868	5.3348	1.93023	0.0674205	0.415441
WDR33	0.446416	6.36742	1.92862	0.067631	0.416197
C13orf37	0.766248	3.37935	1.92773	0.0677482	0.416197
CCT6B	1.81973	0.429317	1.92757	0.0677699	0.416197
GPX1	0.815979	7.39711	1.92748	0.067781	0.416197
QRICH1	0.502774	5.77613	1.92705	0.0678377	0.416368
CLIC2	1.51266	2.63596	1.92684	0.0678656	0.416368
IRF3	0.903331	6.3637	1.92613	0.0679594	0.416368
ANGPTL6	3.33576	-1.0937	1.92599	0.0679771	0.416368
EMB	2.19939	4.41051	1.92574	0.0680102	0.416368
OGFR	0.81473	6.53323	1.92462	0.0681583	0.416931
C22orf25	0.784205	4.84017	1.924	0.0682407	0.416931
ATP6V0A2	0.726677	4.133	1.92399	0.0682421	0.416931
KIF21B	1.8913	3.4188	1.92399	0.0682421	0.416931
MOV10L1	1.66255	-2.31117	1.92338	0.0683229	0.417201
LBH	1.54995	6.60517	1.9227	0.0684124	0.417205
PLA1A	1.5507	3.16829	1.92261	0.0684244	0.417205
LOC644936	0.963923	0.744956	1.92214	0.0684869	0.417432
CCL3L1	2.68716	-0.982876	1.92192	0.0685157	0.417454
LOC151162	1.02853	6.52689	1.92172	0.068543	0.417466
POM121L9P	1.68891	-0.673663	1.92116	0.0686167	0.417671
ARPC3	0.828947	7.53029	1.92048	0.0687072	0.418005
IRF2	0.707602	5.2205	1.91955	0.0688311	0.418428
GZMK	3.75883	1.43116	1.91894	0.0689118	0.41848
RPL30	0.893426	9.70467	1.91842	0.068982	0.418752
ZNF238	0.988478	4.95809	1.9164	0.0692527	0.420087
PTGDR	1.9879	-0.568961	1.91435	0.0695268	0.421125
ALOX5AP	1.93371	3.46129	1.91417	0.069551	0.421125
PTPN1	0.771946	5.76292	1.91295	0.0697157	0.421813
FLJ43663	1.26205	2.59018	1.91218	0.0698193	0.422116
SRL	1.73705	-0.182864	1.91203	0.0698396	0.422116
MARS	0.527875	6.61485	1.91201	0.0698424	0.422116
NSUN5P1	1.29614	3.27697	1.9108	0.0700064	0.422645
E2F2	1.41562	1.64261	1.90935	0.0702026	0.423374
PTTG1	1.75785	3.50358	1.90934	0.0702039	0.423374
LOC285629	2.79215	-3.13278	1.90901	0.0702488	0.42349
ELF4	0.856309	5.18145	1.90779	0.070414	0.423959
CLEC4G	3.9915	-2.44204	1.90768	0.0704292	0.423959
FLJ40330	3.01033	-0.710222	1.90729	0.0704824	0.423971
EEF1B2	0.750718	8.19195	1.9046	0.0708498	0.424945
ZBED5	0.688156	5.50438	1.90366	0.0709777	0.425403
STAMBPL1	1.78518	2.00854	1.90336	0.0710186	0.425494
ELOVL5	0.95473	6.15674	1.90251	0.0711359	0.425734
CEACAM4	2.33182	-2.21339	1.90156	0.0712664	0.426315
ODF2	0.492574	5.06675	1.90093	0.0713528	0.426315
TBXAS1	1.58925	3.38773	1.90068	0.0713875	0.426315
ANKZF1	0.821366	5.61548	1.89745	0.0718323	0.42777
ARPC2	0.647158	7.75401	1.8974	0.0718402	0.42777
IQSEC1	0.992295	6.09777	1.89724	0.0718615	0.42777
KCNA3	2.50989	-1.04723	1.89612	0.0720171	0.428219
NIPAL4	2.67947	-3.22266	1.89563	0.0720855	0.42827
CHRDL1	2.70277	0.666626	1.89424	0.072279	0.428927
ZNF586	0.815125	2.70926	1.8941	0.0722978	0.428927
CECR7	2.96176	-3.37374	1.89369	0.0723553	0.428927
FAM179A	1.9152	-0.859927	1.89282	0.0724759	0.429114
PPP1CC	0.510468	6.91545	1.89183	0.0726149	0.429305
SIGLEC11	2.03657	-1.7187	1.89137	0.0726792	0.429421
LOC643837	0.807331	1.83273	1.89131	0.0726864	0.429421
RNF213	0.809216	7.98929	1.891	0.0727312	0.429501
ANKRD32	0.858964	2.35314	1.89066	0.0727779	0.429501
GUCA1B	1.45083	0.647097	1.89009	0.072858	0.4296
DDX39	0.803387	6.16784	1.88848	0.0730833	0.430081
CACNA1I	2.66905	-1.11287	1.88813	0.0731332	0.430081
ASCC2	0.554497	6.15523	1.88801	0.0731497	0.430081
PHOSPHO1	1.72194	-1.58172	1.887	0.0732915	0.430689
SWAP70	1.16355	5.93343	1.88658	0.0733513	0.43083
LSM10	0.905137	4.62306	1.88646	0.0733677	0.43083
SGK223	1.07983	5.1024	1.88609	0.0734207	0.430988
SYT15	1.45285	1.0536	1.8847	0.0736163	0.431984
PPP1R2	0.71976	5.42959	1.88431	0.0736722	0.43214
FAM111A	0.691362	5.52597	1.88382	0.0737416	0.432177
C22orf34	2.40832	-2.70211	1.88332	0.0738116	0.432177
C21orf63	1.66264	3.76561	1.88318	0.0738321	0.432177
LPAR1	2.70815	1.6666	1.88241	0.0739417	0.432233
WDR85	1.0608	4.18346	1.88221	0.0739701	0.432233
HCK	1.78668	3.30836	1.88187	0.0740178	0.432233
SYVN1	0.6299	6.76384	1.88088	0.0741584	0.432487
SH3KBP1	1.1763	5.35829	1.88013	0.0742649	0.432604
INSL3	1.62085	-1.16027	1.87969	0.0743285	0.432604
NISCH	0.732784	6.26052	1.87954	0.0743498	0.432604
MGEA5	0.667146	7.34606	1.87813	0.0745511	0.433036
TMEM194A	0.811013	4.50765	1.87792	0.074581	0.433036
DLX5	2.28381	-2.87785	1.87697	0.0747174	0.433371
ST3GAL1	1.45113	5.20278	1.87637	0.0748029	0.433502
SYTL1	2.21699	3.59552	1.87616	0.0748328	0.433502
QSOX2	0.827806	4.47555	1.87583	0.0748803	0.433502
HLA-DQA2	2.57065	3.36325	1.87521	0.0749695	0.433502
LOC399815	1.73874	-1.45025	1.87434	0.0750951	0.433502
RBM5	0.80485	6.3258	1.87412	0.0751267	0.433502
SLC2A6	1.64317	3.61957	1.87387	0.0751623	0.433502
C17orf99	3.01278	-1.99455	1.87384	0.0751659	0.433502
CRB2	2.93937	-0.880163	1.87366	0.0751931	0.433502
CCDC28A	0.624793	4.56414	1.87361	0.0751994	0.433502
PINX1	0.751966	2.4434	1.87351	0.0752136	0.433502
KLRC3	2.26012	-2.57746	1.87304	0.0752821	0.433502
TBC1D13	0.870484	5.06509	1.87192	0.0754436	0.433781
THSD1P1	0.828272	2.26025	1.87154	0.0754978	0.433942
JAKMIP2	1.97488	-1.96441	1.8702	0.075693	0.434528
GIMAP8	1.48292	3.42079	1.86993	0.0757312	0.434528
ADRBK2	1.28774	4.05391	1.8696	0.0757789	0.43465
P2RY13	2.20563	1.16955	1.86942	0.075805	0.43465
C6orf147	2.2306	-2.16276	1.86774	0.0760501	0.435754
NUDT18	1.0506	3.58541	1.86753	0.0760798	0.435773
HMOX1	1.42003	4.85018	1.86674	0.0761944	0.435941
SRRM1	0.606937	5.81613	1.86659	0.0762171	0.435941
CYB5R4	0.957421	3.59594	1.86627	0.0762639	0.435941
C13orf23	0.64623	4.84652	1.86601	0.0763018	0.435941
LOC100129034	1.02993	6.52582	1.86582	0.0763299	0.435941
TTYH2	1.70383	2.70829	1.8657	0.0763463	0.435941
COL4A3	2.53615	2.29232	1.86534	0.0763989	0.436091
TNF	2.6035	0.0966991	1.86443	0.076532	0.436549
CENPW	1.1367	1.82909	1.86341	0.0766813	0.43725
SIN3B	0.628568	5.80665	1.86262	0.0767977	0.437499
OFD1	0.668276	5.69238	1.86221	0.0768572	0.437499
HMGN4	0.543079	6.41111	1.85964	0.0772356	0.438446
MED26	0.645999	3.93219	1.85898	0.077334	0.4388
EP400	0.560076	5.9304	1.85883	0.0773552	0.4388
POLE3	0.571583	5.69608	1.85757	0.0775417	0.438947
SFRS5	0.645708	7.25183	1.85756	0.0775437	0.438947
PDE4D	2.0257	3.04703	1.85743	0.0775626	0.438947
LIME1	1.87493	3.40089	1.85515	0.0779005	0.440196
CLDN5	1.53261	4.14093	1.85487	0.077943	0.440196
LAX1	2.70594	0.0841341	1.85392	0.0780839	0.440592
FABP5	2.0276	0.462393	1.85357	0.0781352	0.440592
LOC100128191	1.18945	1.60063	1.85351	0.0781452	0.440592
TMEM120B	0.704323	4.40338	1.8529	0.0782362	0.440948
CSAG2	2.92314	-4.22949	1.85219	0.0783423	0.441095
SNPH	1.46578	1.34327	1.85038	0.078613	0.441717
SHISA5	0.70205	7.16918	1.84994	0.0786784	0.441785
ZNF804A	1.87838	-1.75326	1.84926	0.0787802	0.442056
FCRL6	2.20174	-0.404394	1.84646	0.0792014	0.443199
PTPN20B	3.12614	-2.97328	1.84611	0.0792541	0.443199
RPS7	0.859943	8.42355	1.84607	0.0792607	0.443199
NCRNA00174	0.969867	3.42186	1.84562	0.0793288	0.443291
TLL1	2.50897	-1.05189	1.84495	0.079429	0.443291
HECA	1.03838	5.00916	1.84463	0.0794784	0.443322
KIAA0495	0.495015	4.65426	1.84456	0.0794881	0.443322
THBS4	2.11164	0.146102	1.84411	0.0795561	0.443375
FGFBP2	1.72757	-2.48027	1.8428	0.0797545	0.44381
DDHD1	1.11804	3.61792	1.84182	0.079903	0.443989
PEX10	0.690168	4.1599	1.84098	0.080031	0.444149
CMKLR1	1.46965	3.04697	1.84022	0.0801466	0.444447
RPL27A	1.12762	9.37044	1.83984	0.0802056	0.444519
C1orf159	0.885149	3.64623	1.83969	0.0802279	0.444519
SLC6A16	1.67808	1.0014	1.83888	0.0803518	0.444839
ATG7	0.59536	4.74434	1.83857	0.0803987	0.44495
PUS1	0.938587	4.56296	1.8381	0.0804698	0.445195
PPWD1	0.730601	4.30429	1.83774	0.0805259	0.445207
EML3	0.667323	5.67659	1.83744	0.0805714	0.445279
GBP1	1.62378	5.03713	1.8373	0.0805927	0.445279
LMO2	1.34212	3.33407	1.83705	0.0806315	0.445344
JAK2	1.43396	3.36562	1.83649	0.0807173	0.44538
ASF1A	0.789222	3.56554	1.83584	0.0808172	0.445576
GPR1	2.32156	-2.30022	1.83541	0.0808831	0.445576
GPR183	2.24718	2.6429	1.8352	0.0809146	0.445576
C17orf56	0.797583	5.04245	1.83484	0.0809697	0.445576
NUP188	0.753988	5.23524	1.83237	0.0813507	0.447077
WDR77	0.667682	5.0293	1.8311	0.0815469	0.447541
FAM40B	2.04983	-0.135395	1.83086	0.0815841	0.447541
TOX	2.45357	1.47397	1.83061	0.0816218	0.447541
SULT1A3	0.953925	5.64965	1.8306	0.0816245	0.447541
ZBTB49	0.69491	2.59784	1.82956	0.0817849	0.448
C3orf17	0.498719	5.48492	1.82947	0.0817986	0.448
ADAT2	1.36467	2.43231	1.82831	0.0819795	0.448516
SESN1	0.998543	4.79735	1.82807	0.0820168	0.448516
ASB6	0.744239	4.98189	1.82805	0.0820192	0.448516
AFF2	2.61346	-0.818068	1.82781	0.0820572	0.448576
C21orf62	2.14851	-0.913701	1.82746	0.0821106	0.448634
CHKB-CPT1B	1.05727	5.05815	1.82739	0.0821221	0.448634
LAP3	0.774627	6.60904	1.82465	0.0825491	0.449643
LY96	1.69092	1.71278	1.82452	0.0825705	0.449643
ATRNL1	1.90268	-0.83656	1.82416	0.0826262	0.449643
ZNF835	2.18842	-1.91316	1.824	0.0826511	0.449643
KCNH4	2.32044	-1.59589	1.82394	0.0826602	0.449643
OTUD5	0.603264	6.56747	1.8223	0.0829174	0.450598
ZNF581	0.975655	4.7115	1.82198	0.0829684	0.450727
SH3BP2	0.730023	5.62601	1.82142	0.0830559	0.450867
ZNF575	1.07232	0.961408	1.82122	0.0830876	0.450867
EPM2A	0.975659	2.02987	1.821	0.0831211	0.450867
LYSMD2	0.735737	3.89416	1.82058	0.0831872	0.450921
SERTAD2	0.908423	5.08084	1.82053	0.0831949	0.450921
ADRB2	2.03194	-0.283055	1.81896	0.0834429	0.45177
PAN3	0.625042	5.57654	1.81753	0.0836683	0.452597
CCDC136	1.8755	-0.327509	1.81728	0.0837083	0.452665
TTC14	0.952494	4.84798	1.81671	0.0837993	0.452689
SKI	0.732118	5.95038	1.81639	0.0838492	0.452689
C17orf90	0.83744	4.82329	1.81639	0.0838496	0.452689
E2F4	0.600165	5.90407	1.81589	0.0839286	0.452968
ANKHD1-EIF4EBP3	1.0279	5.17878	1.81531	0.0840204	0.453239
C4orf44	1.47835	-1.27431	1.81506	0.084061	0.453239
FAM153A	3.0048	-1.16665	1.81422	0.0841935	0.453508
MITD1	0.660976	3.63476	1.81405	0.0842206	0.453508
GZMA	2.36843	2.12512	1.81336	0.0843313	0.453918
PMS2L3	0.934413	1.84241	1.81253	0.0844621	0.454365
PRDM1	1.76132	3.11294	1.81193	0.0845593	0.45474
STRBP	0.761207	4.57832	1.81101	0.084706	0.455381
FLJ10038	0.81569	4.06706	1.80889	0.0850455	0.456314
GRIA3	1.93489	-1.41955	1.80848	0.0851101	0.456314
ZNHIT3	0.462181	5.05885	1.80829	0.085142	0.456314
SNCAIP	2.0015	0.797662	1.806	0.08551	0.457621
LOC100132247	1.13777	3.16655	1.80401	0.0858302	0.458895
ZNF385D	2.37981	-1.70207	1.80146	0.0862437	0.460356
CPNE1	0.728097	7.10548	1.79955	0.086554	0.461714
CHRNA1	2.38011	-2.66586	1.79878	0.0866808	0.461976
DDX12	1.13755	2.67317	1.79801	0.086806	0.461976
ELMOD3	0.655762	4.22685	1.79793	0.0868187	0.461976
N4BP2L1	0.808207	3.90935	1.79781	0.0868388	0.461976
ATP13A1	0.543041	6.92651	1.79771	0.0868544	0.461976
RPL13A	0.980567	10.1615	1.79647	0.0870582	0.462465
KTI12	0.765907	3.33658	1.79614	0.0871113	0.462599
ZFR2	1.89913	-3.20937	1.79569	0.0871859	0.462846
ZNF280B	2.13656	-0.46015	1.79514	0.0872754	0.463121
C17orf96	1.45981	2.28859	1.79503	0.0872937	0.463121
SLC25A19	0.664958	3.45857	1.79483	0.0873263	0.463146
HLA-J	1.67848	-0.694151	1.79432	0.0874103	0.463294
ZNF483	1.47951	-1.1082	1.79382	0.0874923	0.46346
BCL7B	0.567028	5.82615	1.79379	0.0874977	0.46346
MTA1	0.597953	5.45383	1.79318	0.0875975	0.463841
BTG1	0.780891	8.86884	1.79186	0.0878141	0.464542
TRAF2	1.01823	5.20303	1.79144	0.0878838	0.464689
LSAMP	2.49391	-0.353823	1.79135	0.0878982	0.464689
TFEB	1.27557	4.91634	1.79058	0.0880262	0.464875
C3orf19	0.533226	4.23586	1.79034	0.0880658	0.464875
SPDYE3	0.816106	1.68997	1.78982	0.088152	0.464875
LTV1	0.714623	4.1878	1.78978	0.0881582	0.464875
STIM2	0.713213	4.70847	1.78908	0.0882741	0.46523
RPL13AP3	1.46489	-1.13825	1.789	0.0882879	0.46523
KCNK13	2.25989	-0.657177	1.78856	0.0883603	0.46523
C3orf31	0.696282	2.43074	1.7882	0.0884197	0.46523
LYRM7	0.676153	3.823	1.78808	0.0884402	0.46523
GPR89C	1.24137	2.02188	1.78758	0.0885223	0.465312
ANKRD44	1.47996	1.69808	1.78719	0.0885878	0.46536
SLAMF7	2.88521	2.59953	1.78634	0.0887284	0.465803
C4orf42	0.594384	4.66266	1.78407	0.0891083	0.466908
BEND5	2.36342	0.62607	1.78299	0.0892886	0.467625
GPX3	1.63024	6.45825	1.78197	0.0894582	0.467625
LUC7L3	0.557166	7.01442	1.78175	0.0894962	0.467625
STAC3	1.10017	2.10187	1.78171	0.0895023	0.467625
LOC96610	3.26022	7.84684	1.7816	0.0895217	0.467625
SSU72	0.62931	6.64907	1.78156	0.0895277	0.467625
STX16	0.499239	6.53536	1.78016	0.0897635	0.468708
LIX1L	1.29084	3.93258	1.77968	0.0898442	0.468788
LMO3	2.12846	-2.49233	1.77801	0.0901239	0.469567
IGDCC4	2.23398	0.757298	1.7776	0.0901943	0.469573
CCRL2	1.4663	0.975928	1.77679	0.0903308	0.469573
FBXO10	1.02375	3.05492	1.7759	0.0904813	0.469573
EP400NL	0.831409	2.40878	1.77573	0.0905092	0.469573
GFRA2	2.23272	-0.891222	1.7756	0.0905312	0.469573
CERKL	1.51693	2.17219	1.7752	0.0906005	0.469573
CNGB1	3.68716	-0.719773	1.77474	0.0906785	0.469573
RAVER1	0.699688	6.34634	1.77414	0.0907792	0.469859
FAM70A	2.16908	-0.242772	1.77329	0.0909244	0.470316
CEP250	0.720857	5.45697	1.77278	0.0910108	0.470469
CDC25A	1.15001	1.02095	1.77194	0.0911534	0.47048
GUCY2C	2.11771	-2.69189	1.77127	0.0912683	0.470695
TMEM108	1.87862	-0.728875	1.77078	0.0913504	0.470753
TCTE3	1.14096	1.58504	1.77012	0.0914639	0.471045
SYNGR2	0.725206	8.33354	1.76888	0.0916756	0.471884
TAPBPL	0.761168	5.06772	1.76766	0.0918857	0.472629
PACS1	0.673134	7.46555	1.76714	0.0919738	0.472675
ADAP2	0.897347	3.09396	1.76701	0.0919973	0.472675
IRAK2	1.18861	4.10887	1.76694	0.0920091	0.472675
RPL28	1.10405	9.81098	1.766	0.0921708	0.473212
NKX3-1	1.28685	0.876641	1.76505	0.0923336	0.473775
RWDD1	0.695858	5.05932	1.7649	0.0923596	0.473775
TRIM41	0.524721	5.88302	1.76408	0.0925012	0.474172
ABCA7	1.33816	4.38774	1.76366	0.0925725	0.474391
ATP8B2	1.36288	4.21881	1.76267	0.0927448	0.47498
NMT1	0.460595	6.85491	1.7624	0.0927902	0.475065
HSPA7	2.26485	2.16074	1.76205	0.0928514	0.475167
NIPSNAP3B	1.68735	-0.171874	1.76196	0.0928675	0.475167
2022-09-09	0.759077	8.89937	1.76151	0.0929443	0.475413
LETMD1	0.690858	6.00463	1.76057	0.0931087	0.475812
DEPDC5	0.692919	4.08924	1.76028	0.0931575	0.475915
TNRC6C	0.603973	4.38445	1.75947	0.0932988	0.476195
ENTPD1	0.754475	5.65707	1.75832	0.093499	0.47707
C10orf105	1.8085	-1.63211	1.7578	0.0935901	0.477349
CCR2	2.3551	0.948042	1.75767	0.0936114	0.477349
PABPC4	0.686888	7.61662	1.75665	0.0937907	0.477728
CARD11	2.36649	5.09041	1.7553	0.0940252	0.478574
DES	2.38881	1.7247	1.75501	0.0940774	0.478692
HPS3	0.697344	5.22047	1.75465	0.0941388	0.478857
D4S234E	2.02422	-0.664845	1.75367	0.0943113	0.47944
MPV17L2	0.840821	3.43466	1.75296	0.094436	0.479485
TNFAIP2	0.95721	7.52028	1.75294	0.0944399	0.479485
ZNF518B	1.67077	2.84866	1.7525	0.0945161	0.479485
DAZAP1	0.643871	6.82595	1.75246	0.0945231	0.479485
MMP9	2.34852	4.41971	1.75229	0.0945532	0.479491
PTPLAD2	1.53583	1.71017	1.75201	0.0946036	0.479505
ACSL5	2.00921	4.26694	1.75184	0.094633	0.479505
RPL29	1.02728	8.53881	1.75152	0.0946892	0.479505
UTP6	0.409997	5.31746	1.75066	0.0948407	0.479949
WBP2	0.531584	7.5303	1.74939	0.0950646	0.480369
MED15	0.57145	6.97599	1.74933	0.0950749	0.480369
C1orf213	0.988156	0.67795	1.74897	0.0951395	0.480393
NUS1	0.553098	5.3169	1.74881	0.0951667	0.480393
ETV6	0.781891	6.00724	1.74811	0.0952913	0.480728
PTGER4	1.25915	2.53659	1.74786	0.0953352	0.480803
IL27RA	1.36226	4.43127	1.74668	0.0955437	0.481561
ZNF853	1.51522	2.05964	1.74619	0.0956318	0.481859
ERP27	2.07806	1.45092	1.74566	0.0957252	0.481984
MAFB	1.32025	4.13921	1.74555	0.095744	0.481984
TCERG1	0.502643	5.70187	1.74467	0.0959006	0.482625
C19orf28	0.54448	6.07994	1.74291	0.0962147	0.483277
TULP4	0.744282	4.99556	1.7426	0.0962697	0.483277
CCDC22	0.710129	5.13938	1.7424	0.0963058	0.483277
GNPDA1	0.581544	5.34482	1.74198	0.0963805	0.483277
RIOK1	0.499325	4.42346	1.74178	0.0964162	0.483308
NPM1	0.753248	8.87674	1.74106	0.0965452	0.483725
APOBEC3D	1.53608	2.90236	1.74075	0.0966006	0.483725
CDC25B	1.0045	5.9661	1.73944	0.0968349	0.484026
LOC388692	1.18289	4.16739	1.73935	0.096852	0.484026
CRIPAK	0.876919	4.19401	1.73846	0.0970111	0.484158
PDE1B	1.41485	1.738	1.73846	0.0970113	0.484158
ASCL2	1.76771	-0.649155	1.73843	0.0970172	0.484158
ZUFSP	0.793459	2.38185	1.73802	0.0970917	0.484158
FAM119A	0.735223	3.62569	1.73783	0.0971248	0.484158
BET1L	0.535193	6.65328	1.73767	0.0971539	0.484158
PLEKHM1P	0.817585	3.74951	1.73734	0.0972125	0.484158
MTA2	0.563768	6.55273	1.7367	0.0973278	0.484158
LOC100216545	1.08052	2.78647	1.73663	0.0973416	0.484158
ZFP82	1.94607	0.335701	1.73657	0.0973522	0.484158
C9orf16	1.04351	5.16405	1.73629	0.0974033	0.484158
PRKCQ	2.40533	1.18281	1.73615	0.0974277	0.484158
KCNE1L	1.83586	-2.72535	1.73609	0.0974384	0.484158
C20orf132	1.30251	-0.486829	1.73536	0.0975697	0.484357
NPL	1.2414	2.42901	1.73536	0.0975709	0.484357
SLCO2B1	1.60703	5.02541	1.7349	0.0976526	0.484369
PASK	1.05959	4.0157	1.73377	0.097858	0.484951
PHF20	0.450518	5.63816	1.73305	0.0979879	0.48545
C20orf134	0.938738	1.23335	1.73225	0.0981334	0.485681
POMC	1.94685	-1.16327	1.73211	0.0981584	0.485681
C9orf43	1.55912	-1.8957	1.73198	0.0981814	0.485681
CLEC2B	1.41541	2.69867	1.73031	0.098485	0.486537
FGL2	1.6564	4.05486	1.73017	0.0985105	0.486537
ZNF75D	0.624077	4.06764	1.72993	0.0985553	0.486537
MGC29506	3.66457	1.81247	1.7295	0.0986334	0.486537
BAP1	0.898993	5.93296	1.7292	0.098688	0.486537
MCM5	0.731497	6.28684	1.72902	0.098721	0.486537
TFPT	0.88192	3.93467	1.72814	0.0988807	0.486566
CD160	1.31572	0.217511	1.72798	0.0989117	0.486566
ADARB1	0.917226	3.86812	1.72776	0.0989513	0.486566
EDEM1	1.03192	5.56956	1.72748	0.0990017	0.486566
GLRX	1.13297	4.12162	1.72741	0.0990153	0.486566
U2AF1L4	1.09043	3.33781	1.72712	0.0990679	0.486574
BICD2	0.692799	5.11672	1.7253	0.0994009	0.487726
NFAM1	1.55476	2.73832	1.72491	0.099473	0.487726
SLC25A12	1.66876	2.59631	1.72478	0.099497	0.487726
TNIP1	0.973827	8.14825	1.7247	0.0995113	0.487726
RGS1	1.52978	5.49383	1.72455	0.0995383	0.487726
RFPL1S	1.74154	-2.57787	1.72421	0.0996023	0.48775
OGT	0.629713	7.51081	1.7237	0.0996946	0.487779
RHOF	2.0862	3.93128	1.72369	0.0996966	0.487779
MYCBP2	1.11321	5.17708	1.72279	0.0998634	0.488162
ADM2	1.12499	3.8577	1.72234	0.0999451	0.48824
LCNL1	2.34708	-3.13482	1.72214	0.0999825	0.48824
CDCA4	0.766452	3.26003	1.72198	0.100012	0.48824
CHD1	0.520991	5.1984	1.7216	0.100082	0.48824
PLP1	2.04591	-3.57894	1.72148	0.100105	0.48824
RPL11	0.944829	9.29939	1.7212	0.100156	0.488246
KIAA1755	1.58338	1.83484	1.7211	0.100176	0.488246
TOE1	0.900992	3.70253	1.72019	0.100342	0.488555
CAP1	0.532983	8.32986	1.71998	0.100382	0.488555
UBE2D2	0.447749	6.45165	1.71981	0.100413	0.488555
ATP6V1G2	1.33113	-0.505129	1.71973	0.100428	0.488555
FCHO1	2.29563	2.71244	1.71972	0.10043	0.488555
ADD2	2.09016	-1.00741	1.71963	0.100446	0.488555
PPP1R3D	0.865904	2.69467	1.71875	0.10061	0.488861
HSPBAP1	1.00701	3.4587	1.71833	0.100688	0.48896
NCOA3	0.745423	5.89298	1.71823	0.100706	0.48896
TRIM38	0.547564	4.91238	1.71766	0.100812	0.489011
MMP17	1.58027	-0.258022	1.71738	0.100863	0.489011
KCTD12	1.30961	5.61416	1.71718	0.100901	0.489011
GLCCI1	1.55604	2.56159	1.71689	0.100955	0.489011
RYR1	1.80917	0.172764	1.71628	0.101069	0.489011
RFX5	0.852786	5.9177	1.71583	0.101152	0.489011
DAXX	0.556992	6.45849	1.7158	0.101159	0.489011
C12orf53	1.86804	-1.20533	1.71579	0.10116	0.489011
C15orf27	1.14014	-0.581617	1.71503	0.101302	0.489466
PTDSS1	0.538133	6.29528	1.7148	0.101343	0.489466
PNRC2	0.633534	5.63183	1.7127	0.101737	0.490263
CXorf40B	0.536262	4.28854	1.71252	0.10177	0.490263
UXT	0.793457	5.65129	1.71248	0.101777	0.490263
CCR1	1.71138	1.87776	1.71219	0.101831	0.490263
OSTM1	0.825344	4.28098	1.71218	0.101834	0.490263
NSUN5P2	0.950109	4.85907	1.71152	0.101958	0.490717
C8orf80	3.29022	-0.574039	1.71077	0.102099	0.490966
RBP5	2.38627	2.40251	1.70963	0.102313	0.491564
WDR75	0.455226	5.41224	1.70941	0.102355	0.491624
CTBP1	0.564317	7.52714	1.70889	0.102452	0.491888
SAFB2	0.488466	6.5601	1.7088	0.102469	0.491888
HMMR	1.63878	2.31329	1.70749	0.102716	0.492643
TCIRG1	0.969942	7.02597	1.70705	0.102799	0.492898
BMP3	2.32777	-3.14928	1.70647	0.102909	0.493066
SCARA3	1.55903	2.88721	1.70607	0.102984	0.493126
LOC100128822	0.844321	2.24837	1.70539	0.103113	0.493548
ITM2A	2.14838	3.05814	1.70439	0.103303	0.494311
DARC	4.04644	2.39338	1.70367	0.103439	0.494566
EPM2AIP1	0.64049	4.87758	1.70363	0.103446	0.494566
CFLAR	0.748854	6.07568	1.70295	0.103576	0.494903
SCARNA2	1.85512	-1.76235	1.70143	0.103864	0.49585
RHEBL1	1.51964	-0.0385799	1.7002	0.1041	0.496422
MXD3	1.10012	3.89482	1.69895	0.104337	0.496539
CRISP3	2.92478	-3.359	1.69894	0.10434	0.496539
HMGN2	0.768856	7.29499	1.69879	0.104369	0.496539
ZYX	0.660222	7.52187	1.69845	0.104434	0.496565
NKRF	0.522786	3.93959	1.69796	0.104528	0.496803
GSDMB	1.6491	3.70089	1.69717	0.104679	0.497084
DUSP28	0.630425	2.51967	1.69599	0.104905	0.497084
TRIM74	1.93947	-2.66227	1.69571	0.104959	0.497084
TPSAB1	2.66064	1.502	1.69562	0.104977	0.497084
CDX1	2.09736	-1.63152	1.69541	0.105018	0.497084
KCNK12	1.80724	-2.25645	1.69538	0.105023	0.497084
RPS18	0.818992	10.3705	1.69459	0.105174	0.497084
ZNF331	0.787212	3.67313	1.69425	0.105241	0.497135
ADA	1.18973	2.73213	1.69396	0.105296	0.497135
LOC283314	1.13758	2.76091	1.6937	0.105347	0.497135
PTPRT	2.03029	-1.61973	1.69361	0.105363	0.497135
WHAMM	0.510881	4.33546	1.69337	0.10541	0.497135
RPL4	0.714865	10.5878	1.69329	0.105426	0.497135
TSPYL1	0.747005	6.11887	1.69302	0.105477	0.497223
RHOA	0.48266	8.5104	1.69288	0.105504	0.497223
FAM48A	0.600982	5.0388	1.69267	0.105545	0.497271
WDR1	0.421727	8.22459	1.6917	0.105733	0.497875
PLEKHM2	0.561119	5.9483	1.69134	0.105802	0.49806
C7orf40	0.819126	4.06385	1.69108	0.105853	0.498156
CDKN2D	1.2402	2.75208	1.69078	0.10591	0.498213
COLEC12	2.22089	0.349245	1.69069	0.105929	0.498213
CD33	1.57604	0.763956	1.69039	0.105985	0.498213
MFNG	0.997023	4.48648	1.69017	0.106028	0.498246
LOC283070	1.24279	4.31426	1.69005	0.106053	0.498246
PLAG1	2.34197	-0.206818	1.68913	0.10623	0.498564
LIPE	1.79882	1.32162	1.68908	0.106241	0.498564
BCL2L14	2.21696	-1.15028	1.68841	0.106371	0.498816
FAM122A	0.747713	3.66733	1.68827	0.106398	0.498816
SF3B5	0.699035	5.97145	1.68807	0.106436	0.498816
ZCCHC12	1.82654	-1.20901	1.68725	0.106596	0.499088
LOC100129637	0.804457	3.95208	1.68645	0.106752	0.499544
C8orf41	0.639887	3.47702	1.68567	0.106905	0.500118
FCER1G	1.23807	3.6327	1.68518	0.107	0.500332
BRPF1	0.614358	4.33066	1.6851	0.107016	0.500332
PCF11	0.597754	5.68395	1.68489	0.107056	0.500332
FAM54A	0.991322	0.442653	1.68482	0.107071	0.500332
C21orf91	1.02075	3.34923	1.6836	0.107309	0.501017
C20orf111	0.597114	5.03195	1.68316	0.107395	0.501278
TCAP	1.36176	-0.728689	1.68249	0.107527	0.501381
IL17REL	2.49393	-2.45966	1.68212	0.107599	0.501381
MRPL18	0.599355	5.06618	1.68173	0.107676	0.501383
TMEM39B	0.80747	3.57765	1.68172	0.107677	0.501383
SLC7A5	1.84324	4.62996	1.68143	0.107735	0.501383
PMS2CL	0.808463	2.60647	1.6813	0.107761	0.501383
RCC1	0.655206	4.32907	1.68031	0.107956	0.501659
G6PD	1.1082	5.78759	1.6803	0.107956	0.501659
LOC284233	2.20112	-0.8111	1.68028	0.107962	0.501659
PRR5L	1.30463	2.0641	1.6786	0.108292	0.502912
TNFRSF8	2.18662	-0.521818	1.67767	0.108476	0.503366
RASGRP4	1.41446	-0.366598	1.67762	0.108485	0.503366
SENP5	0.435259	5.02987	1.677	0.108608	0.503591
PCM1	0.517766	6.94809	1.67573	0.108861	0.503712
HERC2P2	0.696606	5.63598	1.67557	0.108891	0.503712
PRPF38B	0.481858	6.17524	1.67454	0.109096	0.504518
CLEC1A	1.423	0.728658	1.67399	0.109206	0.504746
FAM40A	0.590057	4.73535	1.67341	0.109321	0.504988
TBPL1	0.675003	3.54662	1.67315	0.109373	0.504988
GNAS	0.743266	9.44361	1.67307	0.109388	0.504988
UBP1	0.490356	5.85195	1.67296	0.109411	0.504988
SF3A2	0.662963	6.58904	1.67197	0.109607	0.505331
TADA3	0.579435	6.10889	1.67164	0.109674	0.505356
C9orf142	1.01518	4.67306	1.67075	0.109851	0.505571
C18orf8	0.621824	4.59204	1.67074	0.109853	0.505571
DERL1	0.467181	6.52904	1.6707	0.109861	0.505571
OSR2	2.31832	-2.10246	1.67054	0.109894	0.505571
PLA2G7	1.81277	1.50895	1.67017	0.109967	0.50558
XCL1	1.93894	-1.03478	1.66803	0.110396	0.506764
SLC15A4	0.5798	5.20524	1.66669	0.110665	0.50733
FAM125B	0.738635	3.91205	1.66659	0.110685	0.50733
SLC38A5	2.38774	0.592756	1.66641	0.110722	0.507358
HIC1	1.10472	2.73956	1.66559	0.110886	0.507545
IGJ	3.859	3.59661	1.66499	0.111008	0.507545
CD163L1	2.12669	0.226822	1.6634	0.111329	0.508436
CLK3	0.524057	5.70188	1.66339	0.111331	0.508436
TRMT2A	0.634185	5.64814	1.66318	0.111373	0.508436
ZCCHC7	0.730993	4.2384	1.66296	0.111418	0.508436
MED28	0.440673	4.5568	1.66276	0.111458	0.508436
FBXO44	0.938915	4.42328	1.66244	0.111523	0.508436
GOLGA1	0.602561	4.56781	1.66238	0.111534	0.508436
USP19	0.451338	5.71241	1.66236	0.111539	0.508436
PITPNC1	0.936878	3.85496	1.66206	0.111599	0.508436
ZBTB25	0.964779	1.73365	1.66189	0.111633	0.508436
TTC9	0.765238	4.583	1.66107	0.111799	0.509051
RASA4	0.974221	3.46558	1.66036	0.111944	0.509178
TMEM119	2.10034	3.40864	1.66004	0.112009	0.509178
RGMB	0.685852	3.85302	1.66003	0.112012	0.509178
IL12RB2	1.83578	-1.50564	1.65893	0.112234	0.509908
ASTE1	0.637527	2.99458	1.65841	0.11234	0.510109
MAD1L1	0.813167	4.76373	1.65803	0.112419	0.510117
TNFSF13B	1.39258	0.707876	1.65755	0.112517	0.510117
ANAPC5	0.539953	6.95914	1.65754	0.112519	0.510117
AMPH	1.98118	-0.532198	1.6572	0.112587	0.510117
NSUN2	0.523031	6.2342	1.65712	0.112603	0.510117
RRP9	0.589557	4.16046	1.65707	0.112613	0.510117
SLC24A4	1.87121	-2.94609	1.65664	0.112703	0.510117
TAB2	0.808053	5.81818	1.65632	0.112767	0.510117
HEXDC	0.860854	5.2647	1.6549	0.113057	0.510679
FABP4	2.13267	-0.00211626	1.6546	0.113119	0.510679
HAGHL	1.59581	2.82446	1.65459	0.113121	0.510679
L3MBTL2	0.481467	5.56444	1.65356	0.113332	0.511105
RPS11	0.956928	10.2073	1.65335	0.113376	0.511164
NAT9	0.556067	5.27476	1.6524	0.11357	0.511542
HTRA4	1.73682	-2.39913	1.65231	0.11359	0.511542
LENG8	0.738053	7.91455	1.65126	0.113805	0.511542
FOXP1	0.693581	5.94143	1.65122	0.113812	0.511542
ADAM6	3.86316	8.32232	1.65073	0.113914	0.511778
LIPT1	0.635437	2.62056	1.64981	0.114104	0.512351
ZNF598	0.475727	5.39434	1.64952	0.114164	0.512483
PARP11	0.962687	2.94349	1.64757	0.114566	0.513494
DDHD2	0.544766	5.04197	1.64727	0.114628	0.513494
CCR4	2.66514	-1.22999	1.64617	0.114857	0.514048
PAPD7	0.623964	5.16361	1.64596	0.1149	0.514048
CD84	1.93784	0.762875	1.64535	0.115028	0.514407
DENND1A	0.689214	5.14465	1.64496	0.115109	0.514484
TYMP	1.32509	6.50618	1.6446	0.115183	0.514543
HOXB2	1.23802	1.86279	1.64414	0.115279	0.514802
RPL35A	0.951674	8.85094	1.64325	0.115463	0.515011
SHCBP1	1.10301	2.62305	1.64325	0.115465	0.515011
RHBDF2	0.892456	6.40788	1.6432	0.115474	0.515011
FIG4	0.617711	3.88261	1.6422	0.115683	0.515662
EGLN2	0.608275	6.43269	1.64177	0.115773	0.515926
C1orf173	2.09764	-2.75602	1.64133	0.115865	0.516189
CAPZA1	0.576191	6.98177	1.64093	0.115948	0.516283
PARP12	1.00525	5.48847	1.64075	0.115986	0.516283
TAZ	0.861246	4.84012	1.64064	0.116009	0.516283
FCGR2B	1.96993	2.11637	1.63923	0.116304	0.517179
BTN2A1	0.575727	5.30741	1.63885	0.116385	0.517398
F8A1	0.615458	3.18362	1.63753	0.116661	0.517929
SNAPC4	0.823384	4.6141	1.63732	0.116706	0.517991
KIAA0430	0.421329	6.67013	1.63691	0.116793	0.518079
JPH4	1.94306	-0.987683	1.63542	0.117106	0.518749
TCF3	0.654688	6.76646	1.63532	0.117128	0.518749
ASPHD2	1.37027	2.30052	1.63414	0.117376	0.519013
HLX	1.00895	3.3595	1.63226	0.117773	0.52027
SLC26A6	0.969101	2.9026	1.63101	0.118039	0.521104
CYP4B1	2.72947	-2.20476	1.63065	0.118116	0.521104
OSBPL7	1.08386	3.9987	1.63045	0.118157	0.521104
HOXD8	1.87148	-1.33955	1.63042	0.118163	0.521104
HSD17B7P2	1.01772	1.0781	1.63015	0.118221	0.521142
CCNG1	0.792678	6.2684	1.62966	0.118327	0.521314
EPS15	0.51721	6.02307	1.62959	0.11834	0.521314
PTGER2	1.5282	0.444353	1.62946	0.118369	0.521314
C17orf48	0.76064	3.11854	1.62855	0.118563	0.522032
CMA1	2.44716	-4.11473	1.62748	0.11879	0.522754
CTSG	2.98126	-2.3034	1.62563	0.119186	0.524215
MEFV	1.20373	-1.52353	1.62537	0.119241	0.524231
POC5	0.749122	3.12857	1.62521	0.119276	0.524231
AOAH	2.14079	1.83314	1.62512	0.119296	0.524231
PTGDS	3.80948	4.45334	1.625	0.119321	0.524231
OMA1	0.642091	3.80401	1.62483	0.119358	0.524231
RPS27A	0.78371	9.10201	1.62473	0.11938	0.524231
RPS6KA4	0.534885	5.43225	1.62349	0.119644	0.524696
PSME2	0.910179	6.738	1.62345	0.119653	0.524696
RPS3	0.960032	10.0847	1.62337	0.119672	0.524696
LOC441666	2.03036	-0.307713	1.62299	0.119752	0.52475
GABRG3	2.39025	-3.50314	1.62269	0.119817	0.524799
GTSF1	3.40804	-2.43467	1.62258	0.119841	0.524799
C1orf61	1.83913	-3.1025	1.62178	0.120012	0.525196
FCGR2C	1.74031	0.786489	1.62057	0.120273	0.526058
GNA12	0.594381	5.72238	1.61974	0.120453	0.526457
CDC14A	1.30773	1.66603	1.61944	0.120518	0.526457
LOC400657	0.75466	3.70688	1.61941	0.120523	0.526457
CDAN1	0.582165	4.24109	1.61903	0.120605	0.526677
HAUS7	0.8806	3.68411	1.61846	0.120729	0.52708
KLRC2	1.88772	-1.71746	1.61798	0.120833	0.527382
TAPBP	0.880119	8.92515	1.6177	0.120894	0.527382
ERI1	0.504313	3.58682	1.61731	0.120979	0.527474
PNMA3	2.3559	-0.310901	1.61656	0.12114	0.527478
TRIM62	0.878012	2.55074	1.61655	0.121142	0.527478
C1orf203	0.871803	1.65332	1.61626	0.121207	0.527493
C2CD2L	0.807175	3.91196	1.61483	0.121516	0.528562
IFI16	1.15088	6.30566	1.61422	0.121649	0.528862
LRP8	1.91667	1.65979	1.61364	0.121776	0.529137
HOXA1	1.67946	-0.983556	1.61317	0.121879	0.529307
RPL18	1.00061	9.53782	1.6129	0.121938	0.529375
NFKBIE	0.963411	5.4184	1.61154	0.122234	0.529869
STK32B	1.81729	0.85192	1.6114	0.122265	0.529869
SNRPA	0.688136	6.04622	1.60992	0.122589	0.53055
NANS	0.702014	4.83437	1.60988	0.122599	0.53055
PYGM	1.43988	0.0184243	1.6097	0.122637	0.53055
C6orf174	2.29879	0.581542	1.60966	0.122647	0.53055
PLEKHG1	1.16799	3.72081	1.60828	0.122949	0.531579
C22orf29	0.631392	4.57621	1.60741	0.12314	0.53199
ZNF793	1.66939	1.33204	1.60672	0.123291	0.532056
TMEM90B	2.50152	-0.0941664	1.60665	0.123307	0.532056
C1orf128	0.604405	4.88603	1.60649	0.123343	0.532056
SMTNL1	1.63333	-2.51054	1.60647	0.123346	0.532056
ZBTB17	0.755397	4.61098	1.60603	0.123445	0.532331
TUBA3D	1.69822	-2.40667	1.60574	0.123509	0.532331
PBX4	1.85151	0.741024	1.60572	0.123513	0.532331
PLEKHF2	0.806153	4.82905	1.60559	0.123541	0.532331
C5orf45	0.850879	3.34282	1.60538	0.123588	0.532395
MAG	1.92356	-4.19279	1.60462	0.123755	0.532454
SART1	0.550857	6.44901	1.60456	0.123768	0.532454
PLD5	2.48032	-1.77463	1.60426	0.123834	0.532454
POM121	0.508644	6.92229	1.60406	0.123879	0.532454
BRD9	0.780983	5.40531	1.60364	0.123971	0.532454
TCTA	0.478545	5.06463	1.60364	0.123972	0.532454
FBXO6	0.913405	3.28976	1.6036	0.123981	0.532454
PPARD	0.509344	5.80034	1.60353	0.123997	0.532454
LOC390595	1.23995	-0.796737	1.6034	0.124024	0.532454
SFRS15	0.572406	5.13044	1.60283	0.124151	0.532454
VAMP5	1.0365	4.71614	1.60249	0.124228	0.532454
NCRNA00219	0.851452	4.89489	1.60247	0.12423	0.532454
FXYD5	1.08983	6.7327	1.60226	0.124278	0.532454
GRIPAP1	0.480695	6.06151	1.6016	0.124424	0.532802
[truncated: 14,543 more rows]

## Sheet: GO_Biological_Process
Up-regulated pathway analysis								Down-regulated pathway analysis
Term	P-value	FDR	Z-Score	Combined Score	Genes			Term	P-value	FDR	Z-Score	Combined Score	Genes
cytokine-mediated signaling pathway (GO:0019221)	6.59637e-13	1.28365e-09	3.6053	101.118	CD86,CIITA,TNFRSF13B,CD80,IL24,PIK3CD,CXCL13,IFI30,IL18BP,CASP1,JAK3,B2M,TRIM22,HLA-B,FLT3LG,IL16,IRAK4,TNFRSF1B,HLA-F,HLA-G,HLA-E,FCER2,AIM2,IFNG,OAS2,IRF1,RAPGEF1,LTA,IL9R,SP100,EBI3,INPP5D,IL21R,PTK2B,TNFRSF14,FYN,IL12RB1,RELT,CCL21,IL10RA,STAT2,PML,PSMB9,IL2RB,HLA-DPB1,CD27,PTPN6,XAF1,MAP3K14,HLA-DRB1			cell-cell junction organization (GO:0045216)	2.35601e-08	5.41883e-05	8.79591	154.489	DSP,CXADR,JUP,CTNND1,PVR,CLDN1,CDH6,OCLN,MARVELD2,CDH1,MARVELD3,F2RL1,DSG2
regulation of immune response (GO:0050776)	7.48953e-12	7.28732e-09	5.3467	136.969	ICAM3,PTPN22,SLA2,CD3E,CXCL13,ITGAL,CD19,LAIR2,MADCAM1,ITGB7,CSK,B2M,LAIR1,LYN,BTN2A2,HLA-B,BTN3A3,LILRB1,HLA-F,HLA-G,FOXP3,HLA-E,NCR3,SELL,IRF1,KLRD1,CD247,HCST,CLEC2D			cardiac muscle cell-cardiac muscle cell adhesion (GO:0086042)	1.92874e-07	0.000221805	98.4747	1522.54	DSP,CXADR,JUP,DSG2,DSC2
interferon-gamma-mediated signaling pathway (GO:0060333)	1.54315e-10	1.00099e-07	10.9344	247.03	CIITA,SP100,HLA-B,IFI30,HLA-F,HLA-G,PML,HLA-E,IFNG,OAS2,IRF1,HLA-DPB1,B2M,TRIM22,HLA-DRB1			macromolecular complex assembly (GO:0065003)	1.84493e-06	0.00126295	5.27052	69.587	YAP1,CARD10,FGA,USH1C,IL1RAP,LAMC1,WASL,VIL1,OCLN,CLDN14,PARD3,HES1,ANKS4B,SOX9
cellular response to interferon-gamma (GO:0071346)	6.29164e-10	3.06088e-07	7.39343	156.642	CIITA,SP100,CCL21,HLA-B,IFI30,HLA-F,HLA-G,PML,HLA-E,IFNG,OAS2,IRF1,CASP1,HLA-DPB1,IL12RB1,B2M,TRIM22,HLA-DRB1			cell-cell adhesion via plasma-membrane adhesion molecules (GO:0098742)	2.81539e-06	0.00126295	4.71783	60.2958	CXADR,CADM4,PVR,CLDN1,CDH6,CDH1,CLDN9,FLRT3,CLDN14,CLDN7,CLDN12,NPTN,DSG2,MPZL2,CRB3
positive regulation of lymphocyte proliferation (GO:0050671)	2.03001e-09	7.90078e-07	9.82608	196.671	CD86,SASH3,CD74,CD80,FCRL3,CLECL1,CD3E,CCDC88B,HLA-DMB,CD6,TLR9,HLA-DPB1,NCKAP1L,JAK3			positive regulation of mesenchymal cell proliferation (GO:0002053)	3.90456e-06	0.00126295	32.8182	408.697	SHH,LRP5,PDGFA,SOX9,VEGFA
positive regulation of T cell proliferation (GO:0042102)	2.80308e-09	9.09131e-07	10.8178	213.029	CD86,CD80,EBI3,CLECL1,CD3E,CCDC88B,TMIGD2,HLA-DMB,CD6,HLA-DPB1,NCKAP1L,IL12RB1,JAK3			cell-cell junction assembly (GO:0007043)	4.16383e-06	0.00126295	6.42824	79.64	CDH6,OCLN,GJB1,MARVELD2,JUP,CDH1,PARD3,MARVELD3,F11R,CLDN1,CRB3
regulation of T cell proliferation (GO:0042129)	3.46683e-09	9.63778e-07	10.5964	206.419	CD86,CD80,CLECL1,LILRB1,CD3E,FOXP3,HLA-G,CCDC88B,HLA-DMB,CD6,HLA-DPB1,NCKAP1L,JAK3			regulation of cell proliferation (GO:0042127)	4.38989e-06	0.00126295	2.3354	28.81	KANK2,YAP1,CTBP2,LRP5,PDGFA,TGFA,IRS2,PKHD1,SHH,RAB25,ERBB3,EPCAM,CAMK2N1,HNF4A,PDGFC,LMNA,SH3BP4,HES1,SOX9,SOX4,HIST1H2AC,WWTR1,IL11,JAG1,EDN2,JUP,CSNK2A1,INSR,AGT,VEGFA,SSTR5,MLXIPL,AZGP1,BMP2,DDAH1,DLG5,IRF6,SGK2,FGFR3,BMPR1A
T cell activation (GO:0042110)	4.49153e-09	1.09256e-06	8.23062	158.201	BLK,CCL21,PIK3CD,RHOH,PTPN22,NLRC3,CD3E,SLA2,FOXP3,CD2,ZAP70,CD7,CCR7,FYN,GPR18			bicellular tight junction assembly (GO:0070830)	4.39287e-06	0.00126295	13.1704	162.464	OCLN,MARVELD2,PARD3,MARVELD3,F11R,CLDN1,CRB3
negative regulation of T cell activation (GO:0050868)	6.67076e-09	1.44237e-06	16.5612	311.774	CD86,CD80,PTPN22,LILRB1,TNFAIP8L2,TIGIT,JAK3,HLA-G,FOXP3,HAVCR2			bundle of His cell-Purkinje myocyte adhesion involved in cell communication (GO:0086073)	5.5632e-06	0.00142171	78.621	951.262	DSP,JUP,DSG2,DSC2
peptidyl-tyrosine autophosphorylation (GO:0038083)	1.00605e-08	1.95777e-06	12.879	237.162	BLK,LYN,ZAP70,TNK2,BTK,PTK2B,CSK,FYN,GRAP,SLA2,JAK3			actin filament organization (GO:0007015)	9.78133e-06	0.0022497	4.83811	55.8078	PALM2,DSTN,SHROOM3,COBL,WASL,SHROOM1,PPP1R9A,RHOD,RHOBTB1,BAIAP2L1,RHOU,BCAR1,PLS1
positive regulation of T cell activation (GO:0050870)	1.14168e-08	2.01974e-06	9.43756	172.596	CD86,CD80,DOCK8,CLECL1,CD3E,CCDC88B,ZAP70,HLA-DMB,CD6,HLA-DPB1,CCR7,NCKAP1L,JAK3			regulation of wound healing (GO:0061041)	1.75282e-05	0.00357079	10.2405	112.151	VIL1,APCS,VTN,TNFRSF12A,F2RL1,CRK,FOXA2
lymphocyte differentiation (GO:0030098)	2.80195e-08	4.54383e-06	8.64887	150.407	BLK,CR2,PIK3CD,RHOH,PTPN22,IKZF1,AICDA,CD79B,LYL1,ZAP70,CD79A,JAK3,GPR18			apical junction assembly (GO:0043297)	2.14417e-05	0.00357079	9.87424	106.15	OCLN,MARVELD2,PARD3,MARVELD3,F11R,CLDN1,CRB3
regulation of small GTPase mediated signal transduction (GO:0051056)	8.14636e-08	1.21945e-05	5.54477	90.5078	ARHGAP9,RASGRF1,RHOH,GMIP,ARHGAP25,RHOBTB2,FGD2,ARHGAP22,INPP5B,FGD3,ARHGAP30,SH3BP1,ARHGDIB,CHN1,RAC2,ARHGEF1,ARHGEF6			actin filament bundle organization (GO:0061572)	2.14417e-05	0.00357079	9.87424	106.15	BAIAP2L1,USH1C,SHROOM1,ESPN,RHOD,RHOBTB1,PLS1
regulation of B cell receptor signaling pathway (GO:0050855)	9.16091e-08	1.27337e-05	27.6734	448.468	BLK,LYN,FCRL3,STAP1,LPXN,PTPN22,PAX5			regulation of cardiac muscle cell action potential (GO:0098901)	2.17353e-05	0.00357079	13.1457	141.14	DSP,CXADR,JUP,NOS1AP,DSG2,DSC2
antigen receptor-mediated signaling pathway (GO:0050851)	1.43808e-07	1.86567e-05	3.96995	62.5457	BLK,BTN2A2,RFTN1,WAS,PIK3CD,BTN3A3,PTPN22,SLA2,CD3E,PSMB9,CD79B,CD79A,ZAP70,INPP5D,CD19,BTK,HLA-DPB1,CTLA4,NCKAP1L,CSK,FYN,CD247,HLA-DRB1			bundle of His cell to Purkinje myocyte communication (GO:0086069)	2.49439e-05	0.00382473	39.3065	416.604	DSP,JUP,DSG2,DSC2
B cell activation (GO:0042113)	2.40615e-07	2.92648e-05	7.8362	119.424	FCRL1,CD79B,LYL1,ZAP70,CD79A,CR2,BANK1,BTK,PIK3CD,JAK3,MS4A1,AICDA			heterotypic cell-cell adhesion (GO:0034113)	2.7998e-05	0.00402472	12.4532	130.552	DSP,CXADR,JUP,DSG2,ITGA5,DSC2
enzyme linked receptor protein signaling pathway (GO:0007167)	3.21821e-07	3.68391e-05	5.71281	85.4024	BLK,LYN,TNK2,SLA2,CD3E,ZAP70,CD7,BTK,RAPGEF1,STAP1,PTK2B,CSK,FYN,GRAP,JAK3			actin filament bundle assembly (GO:0051017)	3.14396e-05	0.00425359	9.21501	95.5361	BAIAP2L1,USH1C,SHROOM1,ESPN,RHOD,RHOBTB1,PLS1
negative regulation of lymphocyte proliferation (GO:0050672)	3.90017e-07	4.21651e-05	15.0825	222.573	CD86,LYN,TNFRSF13B,CD80,CTLA4,LILRB1,HLA-G,FOXP3			positive regulation of cell migration (GO:0030335)	4.36682e-05	0.00557983	3.32919	33.4214	GRB7,INSR,PDGFA,SEMA4G,RHOD,VEGFA,VIL1,VTN,MMP14,BMP2,RAB25,HYAL1,FAM110C,PDGFC,F2RL1,SOX9,BCAR1
peptidyl-tyrosine phosphorylation (GO:0018108)	5.85069e-07	5.99234e-05	7.13225	102.359	BLK,LYN,ZAP70,TNK2,BTK,PTK2B,CSK,FYN,PTPN6,GRAP,SLA2,JAK3			positive regulation of signal transduction (GO:0009967)	6.48866e-05	0.00767913	3.35972	32.3974	UNC13B,JAG1,CSNK2A1,CTBP2,DCDC2,VEGFA,VTN,SHH,BMP2,ELF3,DLG5,GRB10,NPTN,ITGA5,SOX4,SHANK2
podosome assembly (GO:0071800)	1.11008e-06	0.000102867	49.2323	675.028	DBNL,BIN2,NCF1,NCF1B,NCF1C			actomyosin structure organization (GO:0031032)	6.67751e-05	0.00767913	5.74673	55.2501	EPB41L4B,EPB41L5,KRT19,ITGB5,TNNT1,EPB41L1,MYH14,SORBS1,F11R
antigen processing and presentation of exogenous peptide antigen via MHC class I, TAP-independent (GO:0002480)	1.11008e-06	0.000102867	49.2323	675.028	HLA-B,HLA-F,B2M,HLA-G,HLA-E			positive regulation of cell proliferation (GO:0008284)	7.24009e-05	0.00792963	2.51959	24.02	LRP5,PDGFA,TGFA,IRS2,LAMC1,PKHD1,SHH,RAB25,EPCAM,HYAL1,PDGFC,HES1,SOX9,SOX4,WWTR1,IL11,EDN2,CSNK2A1,INSR,AGT,VEGFA,MLXIPL,BMP2,FGFR3,BMPR1A
neutrophil mediated immunity (GO:0002446)	2.1402e-06	0.000189311	2.76046	36.0368	ARHGAP9,GMFG,HVCN1,LPCAT1,LRMP,ITGAL,SLC2A5,PLAC8,STK10,TRPM2,GM2A,TBC1D10C,COTL1,NCKAP1L,OSTF1,B2M,LAIR1,CD53,SIGLEC14,DBNL,RNASET2,IRAK4,TNFRSF1B,DOK3,BIN2,SELL,PTPN6,PLEKHO2,DOCK2,SIGLEC5,LTF			positive regulation of epithelial cell migration (GO:0010634)	9.27547e-05	0.00969709	5.48065	50.8909	VIL1,EPB41L4B,RAB25,HYAL1,ANXA3,SOX9,AGT,BCAR1,VEGFA
negative regulation of antigen receptor-mediated signaling pathway (GO:0050858)	2.31947e-06	0.000196247	21.519	279.191	PVRIG,FCRL3,LPXN,PTPN22,UBASH3A,EZR			calcium-independent cell-cell adhesion via plasma membrane cell-adhesion molecules (GO:0016338)	0.000108738	0.0106144	13.1212	119.752	CLDN9,CLDN14,CLDN12,CLDN7,CLDN1
T cell receptor signaling pathway (GO:0050852)	3.47613e-06	0.000281856	4.35217	54.705	BTN2A2,RFTN1,WAS,PIK3CD,PTPN22,BTN3A3,CD3E,PSMB9,ZAP70,INPP5D,BTK,HLA-DPB1,CSK,FYN,CD247,HLA-DRB1			regulation of ventricular cardiac muscle cell action potential (GO:0098911)	0.000110759	0.0106144	22.4574	204.545	DSP,JUP,DSG2,DSC2
neutrophil degranulation (GO:0043312)	4.32177e-06	0.00032879	2.70829	33.4524	ARHGAP9,GMFG,HVCN1,LPCAT1,LRMP,ITGAL,SLC2A5,PLAC8,STK10,TRPM2,GM2A,TBC1D10C,COTL1,NCKAP1L,OSTF1,B2M,LAIR1,CD53,SIGLEC14,DBNL,RNASET2,TNFRSF1B,DOK3,BIN2,SELL,PTPN6,PLEKHO2,DOCK2,SIGLEC5,LTF			regulation of mesenchymal cell proliferation (GO:0010464)	0.000162861	0.0144069	19.6492	171.392	LRP5,PDGFA,SOX9,VEGFA
antigen processing and presentation of peptide antigen via MHC class I (GO:0002474)	4.39287e-06	0.00032879	13.1704	162.464	HLA-B,TAP1,IFI30,HLA-F,B2M,HLA-G,HLA-E			positive regulation of vascular endothelial growth factor receptor signaling pathway (GO:0030949)	0.000162861	0.0144069	19.6492	171.392	VTN,GRB10,ITGA5,VEGFA
cellular response to cytokine stimulus (GO:0071345)	4.64868e-06	0.000335049	2.75022	33.7698	CD86,CD80,DOCK8,IL24,TCF7,PIK3CD,CXCR4,IL18BP,TCL1A,INPP5D,CASP1,FYN,CCR7,IL12RB1,JAK3,CCL21,IL10RA,STAT2,FLT3LG,IL16,IRAK4,TNFRSF1B,FCER2,IRF1,IL2RB,RAPGEF1,HCLS1,PTPN6,PTPN7			sensory perception of sound (GO:0007605)	0.000187662	0.015986	4.94603	42.4412	MARVELD2,HOMER2,HPN,USH1C,MYH14,DCDC2,CACNA1D,EPS8L2,CRYM
negative regulation of lymphocyte activation (GO:0051250)	4.87295e-06	0.00033867	18.2065	222.698	PTPN22,TNFAIP8L2,SLA2,TIGIT,SAMSN1,JAK3			regulation of heart rate by cardiac conduction (GO:0086091)	0.000207618	0.0170543	8.15482	69.1514	YWHAE,DSP,JUP,CACNA1D,DSG2,DSC2
neutrophil activation involved in immune response (GO:0002283)	5.09528e-06	0.000341911	2.68381	32.7081	ARHGAP9,GMFG,HVCN1,LPCAT1,LRMP,ITGAL,SLC2A5,PLAC8,STK10,TRPM2,GM2A,TBC1D10C,COTL1,NCKAP1L,OSTF1,B2M,LAIR1,CD53,SIGLEC14,DBNL,RNASET2,TNFRSF1B,DOK3,BIN2,SELL,PTPN6,PLEKHO2,DOCK2,SIGLEC5,LTF			negative regulation of blood coagulation (GO:0030195)	0.000243932	0.0193463	7.88259	65.5723	VTN,FGA,CPB2,APOH,F11,PDGFA
response to cytokine (GO:0034097)	9.64032e-06	0.000608208	4.50126	51.9876	CIITA,SP100,TRAFD1,CXCR4,PML,IL18BP,NUB1,CASP1,HCLS1,CCR7,PTPN6,PTPN7,XAF1,JAK3			cellular modified amino acid biosynthetic process (GO:0042398)	0.000274477	0.0210432	10.3567	84.9318	GATM,MGST2,PLOD3,PLOD1,OPLAH
regulation of B cell proliferation (GO:0030888)	9.68882e-06	0.000608208	9.04297	104.397	SASH3,LYN,CD74,TNFRSF13B,FCRL3,TLR9,CTLA4,NCKAP1L			regulation of epithelial to mesenchymal transition (GO:0010717)	0.000286081	0.0212254	5.26829	42.9852	FOXA1,EFNA1,WWTR1,BMP2,HPN,PHLDB2,OVOL2,FOXA2
regulation of T cell activation (GO:0050863)	1.15852e-05	0.000683174	8.79133	99.9203	CCDC88B,CD2,SIT1,HLA-DPB1,PTPN22,TNFAIP8L2,TIGIT,JAK3			positive regulation of cellular process (GO:0048522)	0.000295327	0.0212266	2.20533	17.9237	HPN,LRP5,PDGFA,TGFA,IRS2,PKHD1,SHH,RAB25,CCND1,EPCAM,HYAL1,PDGFC,LMNA,HES1,SOX9,SOX4,WWTR1,IL11,EDN2,CSNK2A1,INSR,VEGFA,MLXIPL,MMP14,PARD3,NOS1AP,FGFR3
negative regulation of immune response (GO:0050777)	1.15852e-05	0.000683174	8.79133	99.9203	LYN,TRAFD1,NLRC3,LILRB1,SAMSN1,HLA-G,FOXP3,HAVCR2			negative regulation of wound healing (GO:0061045)	0.000336097	0.022736	9.83838	78.6885	APCS,VTN,APOH,CRK,PHLDB2
adaptive immune response based on somatic recombination of immune receptors built from immunoglobulin superfamily domains (GO:0002460)	1.58983e-05	0.000909942	21.8754	241.708	EBI3,BTN3A3,SLA2,IL18BP,MYO1G			negative regulation of epithelial to mesenchymal transition (GO:0010719)	0.000336097	0.022736	9.83838	78.6885	FOXA1,EFNA1,HPN,OVOL2,FOXA2
negative regulation of cytokine production (GO:0001818)	1.99525e-05	0.00110936	4.86835	52.686	UBA7,BTN2A2,IFNG,TLR9,NLRC5,NCKAP1L,NLRC3,LILRB1,TIGIT,FOXP3,JAK3,HAVCR2			atrioventricular valve morphogenesis (GO:0003181)	0.000423084	0.0263957	14.2881	110.989	EFNA1,BMP2,SOX4,BMPR1A
negative regulation of T cell proliferation (GO:0042130)	2.17353e-05	0.00117491	13.1457	141.14	CD86,BTN2A2,CD80,LILRB1,HLA-G,FOXP3			nucleobase-containing small molecule catabolic process (GO:0034656)	0.000423084	0.0263957	14.2881	110.989	NUDT9,ENTPD2,ENTPD6,ENTPD8
regulation of B cell differentiation (GO:0045577)	2.3358e-05	0.00122525	19.6869	209.952	FCRL3,TLR9,BTK,CD27,NCKAP1L			Rho protein signal transduction (GO:0007266)	0.000424626	0.0263957	4.93801	38.3402	RTKN,EPS8L1,RHOU,EPS8L2,EPS8L3,RHOD,RHOBTB1,PAK4
antigen processing and presentation of exogenous peptide antigen via MHC class I (GO:0042590)	2.39257e-05	0.00122525	5.83193	62.055	NCF1,NCF4,HLA-B,TAP1,IFI30,HLA-F,B2M,HLA-G,HLA-E,PSMB9			mitral valve development (GO:0003174)	0.000504318	0.0305245	29.4205	223.37	EFNA1,SOX4,BMPR1A
cellular response to type I interferon (GO:0071357)	3.27216e-05	0.00157951	6.36442	65.7284	SP100,OAS2,IRF1,STAT2,HLA-B,HLA-F,XAF1,HLA-G,HLA-E			positive regulation of developmental process (GO:0051094)	0.000542869	0.0320154	3.84327	28.8962	VIL1,BMP2,SHH,INSR,HPN,LMNA,SOX9,SOX6,BMPR1A,FOXA2
type I interferon signaling pathway (GO:0060337)	3.27216e-05	0.00157951	6.36442	65.7284	SP100,OAS2,IRF1,STAT2,HLA-B,HLA-F,XAF1,HLA-G,HLA-E			sodium ion transport (GO:0006814)	0.000584386	0.0321463	5.41475	40.3125	SLC12A2,ANO6,SLC5A1,SLC17A1,SLC4A4,NALCN,SLC17A4
dendritic cell chemotaxis (GO:0002407)	3.32785e-05	0.00157951	17.8962	184.521	TRPM2,CCL21,CXCR4,CCR7,CCR6			positive regulation of multicellular organismal process (GO:0051240)	0.000584932	0.0321463	2.95911	22.0277	WWTR1,HPN,AGT,VIL1,SHH,BMP2,RAB25,HYAL1,F2RL1,SOX9,SOX6,LDLR,FOXA2,BMPR1A
protein autophosphorylation (GO:0046777)	3.53683e-05	0.00161604	3.7384	38.3175	BLK,LYN,MAP4K1,TNK2,SLA2,STK4,STK10,ZAP70,STK17B,BTK,PTK2B,CSK,FYN,GRAP,JAK3			positive regulation of cell motility (GO:2000147)	0.000587019	0.0321463	3.10905	23.1328	GRB7,INSR,PDGFA,SEMA4G,RHOD,VEGFA,VIL1,BMP2,MMP14,FAM110C,PDGFC,F2RL1,BCAR1
positive regulation of actin filament polymerization (GO:0030838)	3.57091e-05	0.00161604	7.35753	75.3419	CCL21,WIPF1,RAC2,WAS,RHOH,PTK2B,CCR7,NCKAP1L			axon guidance (GO:0007411)	0.000635681	0.0340015	3.25971	23.9941	EFNA1,ENAH,GRB7,SHH,DOK4,GPC1,GRB10,IRS2,SPTB,RAP1GAP,SPTBN2,VEGFA
B cell homeostasis (GO:0001782)	4.40111e-05	0.00194649	31.4435	315.412	LYN,TNFRSF13B,NCKAP1L,GAPT			sensory perception of mechanical stimulus (GO:0050954)	0.000730224	0.0381708	4.51336	32.5962	MARVELD2,HOMER2,USH1C,MYH14,DCDC2,CACNA1D,EPS8L2,CRYM
negative regulation of B cell activation (GO:0050869)	4.61783e-05	0.00199695	16.404	163.762	LYN,TNFRSF13B,CTLA4,SLA2,SAMSN1			desmosome organization (GO:0002934)	0.000791945	0.0387547	23.5352	168.065	DSP,JUP,DSG2
regulation of peptidyl-tyrosine phosphorylation (GO:0050730)	5.09128e-05	0.00215383	5.28571	52.2514	CD74,SEMA4D,BANK1,CD80,TNK2,HCLS1,PTK2B,FYN,PTPN6,SAMSN1			regulation of microvillus organization (GO:0032530)	0.000791945	0.0387547	23.5352	168.065	ATP8B1,USH1C,PLD1
regulation of dendritic cell apoptotic process (GO:2000668)	7.19025e-05	0.00297707	26.2016	249.969	LYN,CCL21,LILRB1,CCR7			transepithelial transport (GO:0070633)	0.000791945	0.0387547	23.5352	168.065	SLC12A2,CXADR,RHBG
positive regulation of intracellular signal transduction (GO:1902533)	8.05057e-05	0.00326384	2.40555	22.6775	CD86,NCF1,CD80,PIK3CD,CD19,CASP1,FYN,CCR7,ICOS,TRIM22,LYN,CD74,CCL21,KSR1,SEMA4D,FCRL3,MIB2,IRAK4,TNFRSF1B,P2RX5,TLR9,HCLS1,CD27,PTPN6,HCST,MAP3K14,LTF			regulation of blood coagulation (GO:0030193)	0.000813366	0.0389738	7.86869	55.9804	VTN,APOH,F2RL1,ENPP4,FOXA2
positive regulation of interferon-gamma production (GO:0032729)	8.64553e-05	0.00343351	7.67681	71.8233	CD2,EBI3,TLR9,HLA-DPB1,PTPN22,IL12RB1,RASGRP1			diterpenoid metabolic process (GO:0016101)	0.000877386	0.0411834	5.01992	35.333	ALDH3A2,TTR,SDC4,RDH12,GPC1,SDC1,LRAT
antigen processing and presentation of exogenous peptide antigen via MHC class I, TAP-dependent (GO:0002479)	0.000103105	0.00399142	5.39733	49.5462	NCF1,NCF4,HLA-B,TAP1,HLA-F,B2M,HLA-G,HLA-E,PSMB9			homophilic cell adhesion via plasma membrane adhesion molecules (GO:0007156)	0.00106187	0.0478722	4.84328	33.1654	CDH6,CADM4,CDH1,NPTN,DSG2,PVR,MPZL2
regulation of regulatory T cell differentiation (GO:0045589)	0.000108738	0.00399142	13.1212	119.752	IFNG,IRF1,CTLA4,HLA-G,FOXP3			regulation of cell migration (GO:0030334)	0.00107164	0.0478722	2.40633	16.4559	GRB7,JAG1,INSR,PDGFA,SEMA4G,RHOD,RHOBTB1,VEGFA,VIL1,SHH,MMP14,BMP2,FAM110C,DLG5,PDGFC,LMNA,F2RL1,BCAR1
immune response-regulating cell surface receptor signaling pathway (GO:0002768)	0.000110759	0.00399142	22.4574	204.545	LYN,NCR3,LILRB1,HLA-G			dendrite morphogenesis (GO:0048813)	0.00110314	0.0478722	7.28507	49.6084	CTNND2,BTBD3,DCDC2,WASL,SHANK2
negative regulation of leukocyte cell-cell adhesion (GO:1903038)	0.000110759	0.00399142	22.4574	204.545	PTPN22,TNFAIP8L2,TIGIT,JAK3			endodermal cell differentiation (GO:0035987)	0.00110314	0.0478722	7.28507	49.6084	VTN,MMP14,ITGB5,MMP15,ITGA5
lymphocyte mediated immunity (GO:0002449)	0.000110759	0.00399142	22.4574	204.545	KLRD1,BTN3A3,SLA2,MYO1G			regulation of cell-cell adhesion mediated by cadherin (GO:2000047)	0.00116591	0.0487564	19.6117	132.462	FOXA1,EPCAM,FOXA2
regulation of tumor necrosis factor production (GO:0032680)	0.000132743	0.00469669	5.96625	53.2613	CD2,TLR9,PTPN22,NLRC3,RASGRP1,HAVCR2,HLA-E,LTF			mitral valve morphogenesis (GO:0003183)	0.00116591	0.0487564	19.6117	132.462	EFNA1,SOX4,BMPR1A
positive regulation of cytokine production (GO:0001819)	0.000140414	0.0048794	3.12688	27.7383	ZBP1,PTPN22,HLA-G,RASGRP1,HLA-E,CCDC88B,TMIGD2,IFNG,CD6,IRF1,TLR9,HLA-DPB1,CCR7,IL12RB1,TIGIT,HAVCR2			negative regulation of multicellular organismal process (GO:0051241)	0.00118983	0.048868	3.44011	23.1655	FOXA1,EFNA1,BMP2,SHH,TNNT1,HPN,MARVELD3,SOX9,OVOL2,FOXA2
regulation of interleukin-12 production (GO:0032655)	0.000147789	0.00504556	8.75978	77.2589	IFNG,TLR9,CCR7,TIGIT,JAK3,HLA-G			dopaminergic neuron differentiation (GO:0071542)	0.00136	0.0548772	9.82056	64.8184	FOXA1,SHH,VEGFA,FOXA2
regulation of antigen receptor-mediated signaling pathway (GO:0050854)	0.000162861	0.00537164	19.6492	171.392	BLK,LYN,PTPN22,PAX5			regulation of apoptotic process (GO:0042981)	0.0013868	0.0549937	1.80645	11.8878	FOXA1,RTKN,HPN,NOL3,KALRN,SH3RF1,PKHD1,FGD4,SHH,ERBB3,SOX9,MAP4K5,TMEM14A,SOX4,MAP4K3,PAK4,UNC13B,TNFRSF12A,PLK2,ANXA4,INSR,ARHGEF16,ANO6,VEGFA,TOX3,BMP2,KRT18,NAT8,ALB,NOS1AP,ANGPTL4,SGK2,FGFR3,NGEF,BCAR1
negative regulation of leukocyte apoptotic process (GO:2000107)	0.000162861	0.00537164	19.6492	171.392	CCL21,HCLS1,LILRB1,CCR7			heart morphogenesis (GO:0003007)	0.00148202	0.0577737	5.37063	34.9861	BMP2,INSR,HES1,SOX9,VEGFA,BMPR1A
macromolecular complex assembly (GO:0065003)	0.000213494	0.00692432	4.00182	33.823	CD74,SLC7A6,WIPF1,IL2RB,WAS,LPXN,PTK2B,NCKAP1L,TRAF1,CD3E,PML			endoderm formation (GO:0001706)	0.00190268	0.0729362	6.34376	39.7404	VTN,MMP14,ITGB5,MMP15,ITGA5
leukocyte differentiation (GO:0002521)	0.000230606	0.00735672	17.4651	146.266	LYN,TRPM2,LILRB1,IKZF1			regulation of vascular endothelial growth factor receptor signaling pathway (GO:0030947)	0.00197375	0.0744201	8.72849	54.3595	VTN,GRB10,ITGA5,VEGFA
peptidyl-tyrosine modification (GO:0018212)	0.000261491	0.00820744	6.27844	51.7916	LYN,ZAP70,BTK,PTK2B,FYN,PTPN6,JAK3			positive regulation of phosphatidylinositol 3-kinase signaling (GO:0014068)	0.00201058	0.0745859	5.02705	31.2146	ERBB3,PDGFC,PDGFA,F2RL1,SOX9,AGT
positive regulation of neutrophil chemotaxis (GO:0090023)	0.000274477	0.00840311	10.3567	84.9318	CD74,CCL21,RAC2,NCKAP1L,CCR7			regulation of epithelial cell proliferation (GO:0050678)	0.00212279	0.0774987	4.24544	26.1308	HYAL1,HPN,MARVELD3,TGFA,LAMC1,SOX9,VEGFA
positive regulation of interferon-gamma secretion (GO:1902715)	0.000293634	0.00840311	39.2294	319.059	CD2,PTPN22,RASGRP1			cardiac muscle cell membrane repolarization (GO:0099622)	0.00220629	0.0780687	14.7072	89.956	YWHAE,ATP1A1,ATP1B1
immunological synapse formation (GO:0001771)	0.000293634	0.00840311	39.2294	319.059	CD6,CCL21,CCR7			membrane repolarization during action potential (GO:0086011)	0.00220629	0.0780687	14.7072	89.956	YWHAE,ATP1A1,ATP1B1
regulation of lymphocyte apoptotic process (GO:0070228)	0.000293634	0.00840311	39.2294	319.059	LYN,BTK,JAK3			regulation of monooxygenase activity (GO:0032768)	0.00234258	0.0816354	8.26868	50.0793	SPR,DDAH1,NOS1AP,WASL
immune response-inhibiting cell surface receptor signaling pathway (GO:0002767)	0.000293634	0.00840311	39.2294	319.059	LYN,LILRB1,HLA-G			glucose homeostasis (GO:0042593)	0.00248509	0.0853092	4.11828	24.6992	MLXIPL,G6PC,HNF4A,INSR,HNF1A,SOX4,FOXA3
antigen processing and presentation of endogenous peptide antigen (GO:0002483)	0.000293634	0.00840311	39.2294	319.059	TAP1,B2M,HLA-E			positive regulation of peptidyl-tyrosine phosphorylation (GO:0050731)	0.00254783	0.0861767	3.32217	19.8417	EFNA1,VTN,IL11,ERBB3,HES1,ITGA5,FGFR3,AGT,VEGFA
phosphorylation (GO:0016310)	0.00031071	0.0086745	2.41961	19.5423	LYN,MAP4K1,MAP4K2,CDK11A,KSR1,GMFG,TNK2,PIK3CD,STK4,RUNX3,CDK11B,STK10,ZAP70,STK17B,RPS6KA1,BTK,PTK2B,CSK,FYN,JAK3,HCST,NADK			cellular response to growth factor stimulus (GO:0071363)	0.00262577	0.0872093	3.06455	18.2107	VIL1,BMP2,HYAL1,SOX9,SOX6,PDE8A,ACVR2A,BCAR1,BMPR1A,VEGFA
regulation of lymphocyte differentiation (GO:0045619)	0.00031649	0.0086745	15.7177	126.657	CD2,FCRL3,TLR9,NCKAP1L			positive regulation of transcription from RNA polymerase II promoter (GO:0045944)	0.00266872	0.0872093	1.73007	10.2527	FOXA1,YAP1,EHF,CTBP2,ONECUT2,LRP5,HNF4G,ARHGEF10L,SHH,EPCAM,HNF4A,HES1,SOX9,SOX4,WWTR1,IL11,JAG1,FZD5,JUP,HNF1B,HNF1A,ACVR2A,VEGFA,MLXIPL,BMP2,KLF5,NR5A2,TFR2,F2RL1,IRF6,ATF3,FOXA3,LPIN3,FOXA2,BMPR1A
negative regulation of T cell receptor signaling pathway (GO:0050860)	0.00031649	0.0086745	15.7177	126.657	PVRIG,PTPN22,UBASH3A,EZR			negative regulation of apoptotic process (GO:0043066)	0.00269211	0.0872093	1.98696	11.7577	YWHAE,CSNK2A1,PLK2,ANXA4,INSR,HPN,SLC30A10,NOL3,SH3RF1,VEGFA,PKHD1,TOX3,SHH,KRT18,NAT8,ERBB3,APOH,ALB,ANGPTL4,ITGA5,SOX9,TMEM14A,FGFR3
T cell differentiation (GO:0030217)	0.000331437	0.00883845	7.38917	59.2026	BLK,ZAP70,PIK3CD,RHOH,PTPN22,GPR18			dendritic spine organization (GO:0097061)	0.0027562	0.0873062	7.85484	46.2956	INSR,CTNND2,WASL,SHANK2
positive regulation of leukocyte mediated cytotoxicity (GO:0001912)	0.000336097	0.00883845	9.83838	78.6885	NCR3,STAP1,IL12RB1,RASGRP1,HLA-E			cardiac right ventricle morphogenesis (GO:0003215)	0.00288743	0.0873062	13.0724	76.4396	JAG1,SOX4,BMPR1A
positive regulation of neutrophil migration (GO:1902624)	0.000336097	0.00883845	9.83838	78.6885	CD74,CCL21,RAC2,NCKAP1L,CCR7			positive regulation of branching involved in ureteric bud morphogenesis (GO:0090190)	0.00288743	0.0873062	13.0724	76.4396	SOX9,AGT,VEGFA
positive regulation of GTPase activity (GO:0043547)	0.000351382	0.0091172	3.12697	24.8708	CCL21,SEMA4D,GPR65,DOCK8,RASGRF1,CXCL13,RASGRP2,RASGRP1,SH3BP1,TBC1D10C,RAPGEF1,RGS10,CCR7,TBC1D10A			positive regulation of ruffle assembly (GO:1900029)	0.00288743	0.0873062	13.0724	76.4396	EPS8L1,EPS8L2,EPS8L3
regulation of cytokine production (GO:0001817)	0.000378175	0.00968326	4.0404	31.839	ZBP1,LYN,CCDC88B,CD83,TMIGD2,BTN2A2,CCR7,BTN3A3,CSK,LTF			plasminogen activation (GO:0031639)	0.00288743	0.0873062	13.0724	76.4396	FGA,APOH,F11
positive regulation of granulocyte chemotaxis (GO:0071624)	0.000407637	0.0103021	9.36941	73.1295	CD74,CCL21,RAC2,NCKAP1L,CCR7			epidermal growth factor receptor signaling pathway (GO:0007173)	0.00292286	0.0873062	4.63182	27.0275	VIL1,GRB7,TGFA,SOX9,SLC30A10,BCAR1
filopodium assembly (GO:0046847)	0.000423084	0.0105554	14.2881	110.989	FGD3,EZR,PPP1R9B,FGD2			regulation of insulin secretion (GO:0050796)	0.00318062	0.0936646	3.50678	20.1663	KCNJ11,HNF4A,LRP5,IRS2,CACNA1D,SOX4,SSTR5,FOXA2
cellular response to lipopolysaccharide (GO:0071222)	0.000452549	0.0111476	4.34062	33.4254	CD86,LYN,CD6,CD80,CASP1,STAP1,PTPN22,LILRB1,TNFRSF1B			positive regulation of embryonic development (GO:0040019)	0.00321718	0.0936646	7.48041	42.932	SHH,HES1,PHLDB2,FOXA2
leukocyte cell-cell adhesion (GO:0007159)	0.000490088	0.0119214	8.94307	68.1544	SEMA4D,CLECL1,ITGAL,EZR,FERMT3			transmembrane receptor protein serine/threonine kinase signaling pathway (GO:0007178)	0.00338975	0.0974554	2.94944	16.7734	FAM83G,BMP2,ZFYVE16,ITGB5,PARD3,PALM2,CGN,F11R,ACVR2A,BMPR1A
positive regulation of B cell differentiation (GO:0045579)	0.000504318	0.0119683	29.4205	223.37	BTK,CD27,NCKAP1L			positive regulation of glycogen biosynthetic process (GO:0045725)	0.00368449	0.103306	11.7646	65.9243	INSR,IRS2,SORBS1
negative regulation of dendritic cell apoptotic process (GO:2000669)	0.000504318	0.0119683	29.4205	223.37	CCL21,LILRB1,CCR7			positive regulation of smoothened signaling pathway (GO:0045880)	0.00368449	0.103306	11.7646	65.9243	SHH,DLG5,DCDC2
response to lipopolysaccharide (GO:0032496)	0.000535538	0.0125561	3.32861	25.0719	CD86,CD6,CD80,CASP1,STAP1,CD27,TNFRSF14,PTPN22,LILRB1,CXCL13,TNFRSF1B,RELT			regulation of cardiac muscle cell contraction (GO:0086004)	0.003728	0.103306	7.14003	39.9262	DSP,JUP,DSG2,DSC2
positive regulation of lymphocyte differentiation (GO:0045621)	0.00055302	0.0126609	13.0968	98.2273	ZAP70,BTK,CD27,NCKAP1L			regulation of phosphatidylinositol 3-kinase signaling (GO:0014066)	0.00386139	0.104485	3.77863	20.9968	ERBB3,PDGFC,PDGFA,F2RL1,SOX9,FBXL2,AGT
T cell migration (GO:0072678)	0.00055302	0.0126609	13.0968	98.2273	ZAP70,PIK3CD,CCR6,MYO1G			ERBB signaling pathway (GO:0038127)	0.00386139	0.104485	3.77863	20.9968	VIL1,GRB7,ERBB3,TGFA,SOX9,SLC30A10,BCAR1
positive regulation of JNK cascade (GO:0046330)	0.000613288	0.0138774	4.64658	34.3693	MAP4K2,NCF1,CCL21,TLR9,PTK2B,CD27,CCR7,RASGRP1			platelet degranulation (GO:0002576)	0.00398429	0.106557	3.08979	17.0723	FGA,SCCPDH,SERPINA1,APOH,LAMP2,ALB,PDGFA,SERPINA4,VEGFA
regulation of interferon-gamma production (GO:0032649)	0.000658698	0.0146431	6.38899	46.8009	HLA-DPB1,CCR7,LILRB1,IL12RB1,FOXP3,HAVCR2			negative regulation of cell differentiation (GO:0045596)	0.00452898	0.119732	2.82216	15.2319	FOXA1,EFNA1,SHH,JAG1,HPN,LRP5,HES1,SOX9,OVOL2,FOXA2
positive regulation of peptidyl-tyrosine phosphorylation (GO:0050731)	0.000667466	0.0146431	3.73392	27.3025	LYN,CD74,IFNG,SEMA4D,BANK1,CD80,TNK2,HCLS1,PTK2B,PARP14			positive regulation of glycogen metabolic process (GO:0070875)	0.00460303	0.120307	10.6945	57.5477	INSR,IRS2,SORBS1
positive regulation of cytoskeleton organization (GO:0051495)	0.000669701	0.0146431	4.579	33.4665	CCL21,RAC2,RHOH,HCLS1,STAP1,PTK2B,CCR7,NCKAP1L			adherens junction organization (GO:0034332)	0.00465556	0.120312	5.0404	27.0654	CDH6,JUP,CDH1,CTNND1,PVR
regulation of neutrophil chemotaxis (GO:0090022)	0.000691876	0.0149599	8.19697	59.642	CD74,CCL21,RAC2,NCKAP1L,CCR7			negative regulation of cell proliferation (GO:0008285)	0.00476791	0.120714	2.07343	11.0842	KANK2,CTBP2,HPN,SSTR5,AZGP1,BMP2,DDAH1,CAMK2N1,HNF4A,DLG5,LMNA,MARVELD3,SH3BP4,HES1,SOX9,IRF6,SOX4,HIST1H2AC
antigen processing and presentation of peptide antigen via MHC class II (GO:0002495)	0.000779347	0.0165712	3.99778	28.6123	MARCH1,CD74,LAG3,HLA-DMB,HLA-DPB1,IFI30,HLA-DOA,HLA-DOB,HLA-DRB1			kidney development (GO:0001822)	0.00482854	0.120714	4.14298	22.0954	PKHD1,SHH,HNF1B,SOX4,AGT,VEGFA
B cell mediated immunity (GO:0019724)	0.000791945	0.0165712	23.5352	168.065	CD74,CD27,SLA2			carbohydrate homeostasis (GO:0033500)	0.00482854	0.120714	4.14298	22.0954	MLXIPL,G6PC,HNF4A,INSR,HNF1A,SOX4
immunoglobulin mediated immune response (GO:0016064)	0.000791945	0.0165712	23.5352	168.065	CD74,CD27,GAPT			positive regulation of protein tyrosine kinase activity (GO:0061098)	0.0049089	0.121403	6.54435	34.7944	EFNA1,ERBB3,TGFA,AGT
regulation of actin cytoskeleton reorganization (GO:2000249)	0.000813366	0.0166612	7.86869	55.9804	TRPM2,ARHGDIB,STAP1,PTK2B,HCLS1			extracellular matrix organization (GO:0030198)	0.00520602	0.124908	2.38319	12.5306	FGA,ITGB5,LAMC3,PDGFA,LOXL4,LAMC1,F11R,VTN,MMP14,TTR,MMP15,CDH1,ITGA5
positive regulation of B cell proliferation (GO:0030890)	0.000813366	0.0166612	7.86869	55.9804	SASH3,CD74,FCRL3,TLR9,NCKAP1L			regulation of peptidyl-tyrosine phosphorylation (GO:0050730)	0.00539592	0.124908	3.5355	18.4628	EFNA1,IL11,VTN,PDGFA,ITGA5,AGT,VEGFA
regulation of phosphatidylinositol 3-kinase signaling (GO:0014066)	0.000864465	0.0172643	4.38753	30.947	NCF1,SEMA4D,PIK3IP1,PIP4K2A,HCLS1,NLRC3,PTPN6,HCST			regulation of protein secretion (GO:0050708)	0.00542857	0.124908	3.1865	16.621	UNC13B,RHBDF1,FGA,KCNJ11,HNF4A,CACNA1D,LLGL2,SSTR5
positive regulation of stress-activated MAPK cascade (GO:0032874)	0.000864465	0.0172643	4.38753	30.947	MAP4K2,NCF1,CCL21,TLR9,PTK2B,CD27,CCR7,RASGRP1			cardiac muscle cell action potential (GO:0086001)	0.00558362	0.124908	6.28226	32.5918	YWHAE,CACNA1D,ATP1A1,ATP1B1
actin filament organization (GO:0007015)	0.000869425	0.0172643	3.5974	25.3533	MYBPC2,SH3BP1,RAC2,WAS,RHOH,EVL,ARHGAP25,ERMN,RHOBTB2,PPP1R9B			membrane repolarization during cardiac muscle cell action potential (GO:0086013)	0.00564802	0.124908	9.80282	50.7438	YWHAE,ATP1A1,ATP1B1
regulation of GTPase activity (GO:0043087)	0.000927516	0.0182318	2.94779	20.5844	SEMA4D,CCL21,DOCK8,RASGRF1,RASGRP2,GMIP,RASGRP1,FGD2,FGD3,SH3BP1,CHN1,RAPGEF1,RGS10			regulation of branching involved in ureteric bud morphogenesis (GO:0090189)	0.00564802	0.124908	9.80282	50.7438	SOX9,AGT,VEGFA
regulation of intracellular signal transduction (GO:1902531)	0.00101924	0.0198344	2.1977	15.1393	LYN,ARHGAP9,TAF15,RHOH,PTPN22,AKAP5,GMIP,ARHGAP25,PML,FGD2,RHOBTB2,FGD3,INPP5B,ARHGAP22,ARHGAP30,CHN1,ARHGDIB,RAC2,PIP4K2A,ARHGEF1,ARHGEF6,CDK5R1			endocardial cushion morphogenesis (GO:0003203)	0.00564802	0.124908	9.80282	50.7438	BMP2,SOX9,BMPR1A
tumor necrosis factor-mediated signaling pathway (GO:0033209)	0.00105175	0.0202588	3.50135	24.0098	AIM2,TNFRSF13B,LTA,CD27,PTK2B,TNFRSF14,TNFRSF1B,MAP3K14,RELT,PSMB9			positive regulation of mesonephros development (GO:0061213)	0.00564802	0.124908	9.80282	50.7438	SOX9,AGT,VEGFA
positive regulation of protein polymerization (GO:0032273)	0.00106187	0.0202588	4.84328	33.1654	CCL21,RAC2,RHOH,PTK2B,CCR7,NCKAP1L,CDK5R1			positive regulation of potassium ion transmembrane transport (GO:1901381)	0.00564802	0.124908	9.80282	50.7438	NOS1AP,ANO6,ATP1B1
positive regulation of tumor necrosis factor superfamily cytokine production (GO:1903557)	0.00110314	0.0208419	7.28507	49.6084	CD2,IFNG,TLR9,RASGRP1,HLA-E			mesenchyme morphogenesis (GO:0072132)	0.00564802	0.124908	9.80282	50.7438	BMP2,SOX9,BMPR1A
negative regulation of interleukin-17 production (GO:0032700)	0.00116591	0.0214044	19.6117	132.462	IFNG,NCKAP1L,FOXP3			regulation of cartilage development (GO:0061035)	0.00564802	0.124908	9.80282	50.7438	BMP2,SOX9,SOX6
regulation of interferon-gamma secretion (GO:1902713)	0.00116591	0.0214044	19.6117	132.462	CD2,PTPN22,RASGRP1			positive regulation of cellular component biogenesis (GO:0044089)	0.00612309	0.133305	3.44675	17.5636	VIL1,SDC4,HYAL1,DLG5,SDC1,IL1RAP,VEGFA
negative regulation of natural killer cell mediated cytotoxicity (GO:0045953)	0.00116591	0.0214044	19.6117	132.462	LILRB1,SERPINB9,HLA-E			positive regulation of phosphorylation (GO:0042327)	0.00628454	0.133305	2.42188	12.2781	EFNA1,MLXIPL,BMP2,CCND1,ERBB3,INSR,NPTN,SOX9,PDE8A,FGFR3,ACVR2A,VEGFA
activation of GTPase activity (GO:0090630)	0.00119218	0.0214999	4.15576	27.9764	CCL21,GPR65,RASGRF1,TBC1D10C,CCR7,CXCL13,RASGRP1,TBC1D10A			protein localization to lysosome (GO:0061462)	0.00631751	0.133305	6.04032	30.5908	SCARB2,ZFYVE16,RNF128,SH3BP4
B cell receptor signaling pathway (GO:0050853)	0.00119321	0.0214999	3.74413	25.2021	BLK,CD79B,CD79A,CD19,RFTN1,BTK,PIK3CD,CTLA4,NCKAP1L			aminoglycan metabolic process (GO:0006022)	0.00631751	0.133305	6.04032	30.5908	CHST9,SDC4,GPC1,SDC1
positive regulation of cytokine-mediated signaling pathway (GO:0001961)	0.00127374	0.0225336	7.02453	46.8241	ZBP1,CD74,NLRC5,CASP1,PARP14			artery morphogenesis (GO:0048844)	0.00631751	0.133305	6.04032	30.5908	JAG1,HES1,VEGFA,BMPR1A
regulation of T cell differentiation (GO:0045580)	0.00127374	0.0225336	7.02453	46.8241	CD2,ZAP70,IFNG,CTLA4,FOXP3			regulation of epithelial cell migration (GO:0010632)	0.00676733	0.138637	4.57059	22.8331	VIL1,RAB25,HYAL1,MARVELD3,SOX9
cell projection assembly (GO:0030031)	0.00136	0.0238429	9.82056	64.8184	PARVG,RAC2,RHOH,NCKAP1L			positive regulation of cellular biosynthetic process (GO:0031328)	0.00678002	0.138637	2.65046	13.2358	MLXIPL,DDAH1,INSR,PDGFC,NOS1AP,PDGFA,IRS2,SORBS1,LDLR,SOX4
regulation of actin filament polymerization (GO:0030833)	0.0015214	0.0264343	4.52476	29.3572	CCL21,RAC2,RHOH,HCLS1,PTK2B,CCR7,NCKAP1L			negative regulation of response to wounding (GO:1903035)	0.0068238	0.138637	9.04829	45.1269	APCS,RTN4RL1,CRK
negative regulation of B cell proliferation (GO:0030889)	0.00163478	0.0271037	16.8091	107.852	LYN,TNFRSF13B,CTLA4			dendritic spine morphogenesis (GO:0060997)	0.0068238	0.138637	9.04829	45.1269	CTNND2,WASL,SHANK2
regulation of immunoglobulin production (GO:0002637)	0.00163478	0.0271037	16.8091	107.852	SASH3,FCRL3,TLR9			regulation of actin filament polymerization (GO:0030833)	0.00700966	0.138637	3.80789	18.8889	KANK2,VIL1,BAIAP2L1,EPS8L1,EPS8L2,EPS8L3
T cell homeostasis (GO:0043029)	0.00163478	0.0271037	16.8091	107.852	NCKAP1L,JAK3,FOXP3			transcription initiation from RNA polymerase II promoter (GO:0006367)	0.00707573	0.138637	2.63265	13.0345	YAP1,WWTR1,NR5A2,CCND1,HNF4A,HNF4G,SOX9,GTF2H2,NR0B2,NR2F6
positive regulation of cellular component movement (GO:0051272)	0.00164711	0.0271037	9.24241	59.2321	LYN,CCL21,SPOCK2,CCR7			negative regulation of cell-cell adhesion (GO:0022408)	0.00711269	0.138637	5.81631	28.7667	BMP2,JAG1,EPCAM,CDH1
dendritic cell differentiation (GO:0097028)	0.00164711	0.0271037	9.24241	59.2321	LYN,TRPM2,LILRB1,CCR7			regulation of glucose import (GO:0046324)	0.00711269	0.138637	5.81631	28.7667	INSR,GRB10,IRS2,SORBS1
cortical actin cytoskeleton organization (GO:0030866)	0.00164711	0.0271037	9.24241	59.2321	FMNL1,WIPF1,WAS,NCKAP1L			positive regulation of bone mineralization (GO:0030501)	0.00711269	0.138637	5.81631	28.7667	BMP2,ANO6,ACVR2A,BMPR1A
regulation of innate immune response (GO:0045088)	0.00165742	0.0271037	4.45155	28.501	IRF1,STAT2,TRAFD1,PTPN22,NLRC3,PTPN6,HLA-E			negative regulation of programmed cell death (GO:0043069)	0.00732162	0.14151	1.94063	9.54192	KANK2,CDSN,PLK2,ANXA4,INSR,HPN,NOL3,SH3RF1,VEGFA,PKHD1,SHH,KRT18,NAT8,ERBB3,ALB,ANGPTL4,SOX9,TMEM14A,FGFR3
erythrocyte differentiation (GO:0030218)	0.0016723	0.0271191	6.55556	41.9133	LYN,HCLS1,NCKAP1L,IKZF1,JAK3			regulation of endothelial cell migration (GO:0010594)	0.0075194	0.142931	3.74725	18.3251	ANXA3,APOH,NR2F2,AGT,BCAR1,VEGFA
positive regulation of protein phosphorylation (GO:0001934)	0.00173162	0.0278491	2.14262	13.6243	LYN,CD74,CCL21,KSR1,SEMA4D,FCRL3,TNK2,CD80,TNFRSF1B,STK4,RASGRP1,CLIP3,TCL1A,IFNG,BANK1,TLR9,HCLS1,CD27,PTK2B,CCR7,RSPO1			positive regulation of plasma membrane bounded cell projection assembly (GO:0120034)	0.0075194	0.142931	3.74725	18.3251	EPS8L1,F2RL1,EPS8L2,WASL,EPS8L3,FNBP1L
inflammatory response (GO:0006954)	0.00177641	0.0283352	2.51377	15.9201	LYN,CCL21,CD180,CXCR4,PIK3CD,CXCL13,ITGAL,TNFRSF1B,NCR3,CD6,CD27,CCR7,TNFRSF14,JAK3,RELT			positive regulation of protein modification process (GO:0031401)	0.00802301	0.14379	2.58063	12.4527	EFNA1,BMP2,CCND1,INSR,NOS1AP,NPTN,SOX9,PDE8A,ACVR2A,VEGFA
protein phosphorylation (GO:0006468)	0.00181213	0.0285735	2.05525	12.9753	LYN,MAP4K1,MAP4K2,CDK11A,KSR1,GMFG,PIK3CD,STK4,RUNX3,CDK11B,STK10,ZAP70,STK17B,RPS6KA1,BTK,TLR9,PTK2B,CSK,FYN,PTPN6,JAK3,HCST,CDK5R1			positive regulation of protein phosphorylation (GO:0001934)	0.00808246	0.14379	1.92047	9.25296	IL11,INSR,PDGFA,AGT,ACVR2A,VEGFA,EFNA1,VTN,BMP2,CCND1,ALS2,ERBB3,PDGFC,NPTN,ITGA5,SOX9,PDE8A,FGFR3,BMPR1A
B cell differentiation (GO:0030183)	0.00182072	0.0285735	5.1366	32.4043	CD79B,LYL1,CD79A,CR2,JAK3,AICDA			positive regulation of cartilage development (GO:0061036)	0.00813412	0.14379	8.40155	40.4256	BMP2,SOX9,SOX6
regulation of Ras protein signal transduction (GO:0046578)	0.00186184	0.028755	3.85049	24.2049	GIT2,ACAP1,SH3BP1,RASGRF1,ARHGDIB,AGAP2,RASAL3,RASGRP1			platelet-derived growth factor receptor signaling pathway (GO:0048008)	0.00813412	0.14379	8.40155	40.4256	PDGFC,PDGFA,BCAR1
regulation of JNK cascade (GO:0046328)	0.00186184	0.028755	3.85049	24.2049	MAP4K2,NCF1,CCL21,TLR9,PTK2B,CD27,CCR7,RASGRP1			epithelium development (GO:0060429)	0.00829838	0.14379	2.94704	14.1213	VIL1,EHF,BMP2,SHH,ELF3,ANXA4,RIPK4,VEGFA
regulation of cell proliferation (GO:0042127)	0.00197139	0.0297746	1.81486	11.3048	BLK,CD86,SLA2,CXCL13,PPP1R9B,TCL1A,PTK2B,TNFRSF14,CSK,FYN,IER5,JAK3,RELT,LYN,WARS,TNK2,FLT3LG,TNFRSF1B,FOXP3,CBFA2T3,MYO16,PML,ZAP70,IFNG,IRF1,BTK,HCLS1,CD27,PTPN6,INSM1,GRAP,MXD4			dopamine catabolic process (GO:0042420)	0.00875241	0.14379	19.5743	92.7514	MAOB,MAOA
regulation of natural killer cell mediated cytotoxicity (GO:0042269)	0.00197375	0.0297746	8.72849	54.3595	NCR3,LILRB1,RASGRP1,PIK3R6			negative regulation of cellular response to hypoxia (GO:1900038)	0.00875241	0.14379	19.5743	92.7514	DDAH1,NOL3
regulation of calcium ion transport into cytosol (GO:0010522)	0.00197375	0.0297746	8.72849	54.3595	P2RX5,PTK2B,FYN,PML			regulation of phagocytosis, engulfment (GO:0060099)	0.00875241	0.14379	19.5743	92.7514	F2RL1,ANO6
apoptotic process (GO:0006915)	0.00211251	0.0316226	2.5598	15.7681	CDK11A,PRUNE2,LY86,CXCR4,STK4,CDK11B,CD2,IFNG,IRF1,CASP1,LTA,PTK2B,PTPN6,ARHGEF6			vascular smooth muscle cell development (GO:0097084)	0.00875241	0.14379	19.5743	92.7514	HES1,VEGFA
interleukin-2-mediated signaling pathway (GO:0038110)	0.00220629	0.0324092	14.7072	89.956	IL2RB,PTK2B,JAK3			regulation of mesenchymal stem cell differentiation (GO:2000739)	0.00875241	0.14379	19.5743	92.7514	SOX9,SOX6
cellular response to interleukin-2 (GO:0071352)	0.00220629	0.0324092	14.7072	89.956	IL2RB,PTK2B,JAK3			negative regulation of dendritic spine development (GO:0061000)	0.00875241	0.14379	19.5743	92.7514	EFNA1,NGEF
positive regulation of immune response (GO:0050778)	0.00221502	0.0324092	4.92206	30.0861	SASH3,HLA-DMB,IFNG,CCR7,LILRB1,IL12RB1			lymphoid progenitor cell differentiation (GO:0002320)	0.00875241	0.14379	19.5743	92.7514	SHH,SOX4
transmembrane receptor protein tyrosine kinase signaling pathway (GO:0007169)	0.00245254	0.0356168	2.11924	12.738	LYN,BLK,NCF1,TNK2,NCF4,SLA2,CD3E,ZAP70,CHN1,CD7,RAPGEF1,BTK,STAP1,PTK2B,NCKAP1L,CSK,FYN,GRAP,JAK3,CDK5R1			regulation of response to wounding (GO:1903034)	0.00875241	0.14379	19.5743	92.7514	VIL1,TNFRSF12A
regulation of apoptotic process (GO:0042981)	0.00258008	0.0371914	1.74874	10.4224	TNFAIP8,BCL2A1,CD3E,STK4,FGD2,FGD3,STK10,TCL1A,RPS6KA1,CASP1,CTLA4,PTK2B,NCKAP1L,TNFRSF14,FYN,JAK3,RELT,MAP4K1,MAP4K2,CD74,SEMA4D,SERPINB9,LILRB1,TNFRSF1B,CLIP3,IL2RB,CD27,PDCD2,ARHGEF1,EVI2B,ZNF830,MAP3K14,ARHGEF6,LTF			ventricular compact myocardium morphogenesis (GO:0003223)	0.00875241	0.14379	19.5743	92.7514	DSP,BMPR1A
cellular defense response (GO:0006968)	0.00267045	0.038211	4.7247	27.9962	NCF1,CD19,PTK2B,LSP1,CCR6,HLA-G			positive regulation of kidney development (GO:0090184)	0.00875241	0.14379	19.5743	92.7514	SHH,SOX9
positive regulation of immune effector process (GO:0002699)	0.0027562	0.0385868	7.85484	46.2956	HLA-DMB,IFNG,LILRB1,IL12RB1			positive regulation of intracellular estrogen receptor signaling pathway (GO:0033148)	0.00875241	0.14379	19.5743	92.7514	YAP1,FOXA1
receptor clustering (GO:0043113)	0.0027562	0.0385868	7.85484	46.2956	NRXN1,MADCAM1,ITGB7,ITGAL			regulation of lysosomal protein catabolic process (GO:1905165)	0.00875241	0.14379	19.5743	92.7514	LAPTM4B,LDLR
negative regulation of interleukin-6 production (GO:0032715)	0.0027562	0.0385868	7.85484	46.2956	TLR9,PTPN22,NLRC3,NCKAP1L			regulation of extracellular exosome assembly (GO:1903551)	0.00875241	0.14379	19.5743	92.7514	SDC4,SDC1
regulation of interleukin-2 biosynthetic process (GO:0045076)	0.00288743	0.03957	13.0724	76.4396	CD86,CD80,FOXP3			long term synaptic depression (GO:0060292)	0.00875241	0.14379	19.5743	92.7514	PLK2,SHANK2
negative regulation of interleukin-12 production (GO:0032695)	0.00288743	0.03957	13.0724	76.4396	LILRB1,TIGIT,JAK3			positive regulation of biomineral tissue development (GO:0070169)	0.00889498	0.145095	5.41463	25.5693	BMP2,ANO6,ACVR2A,BMPR1A
positive regulation of granulocyte macrophage colony-stimulating factor production (GO:0032725)	0.00288743	0.03957	13.0724	76.4396	CD80,TLR9,RASGRP1			positive regulation of mitotic cell cycle (GO:0045931)	0.00947181	0.151994	4.18074	19.4799	FOXA1,INSR,LRP5,TGFA,HES1
antigen processing and presentation of exogenous peptide antigen via MHC class II (GO:0019886)	0.0029846	0.0403335	3.54636	20.6196	CD74,LAG3,HLA-DMB,HLA-DPB1,IFI30,HLA-DOA,HLA-DOB,HLA-DRB1			positive regulation of transcription, DNA-templated (GO:0045893)	0.00949186	0.151994	1.52498	7.1023	FOXA1,YAP1,EHF,CTBP2,ONECUT2,LRP5,HNF4G,SHH,EPCAM,CDH1,HNF4A,HES1,SOX9,SOX4,WWTR1,IL11,ZFHX3,JAG1,FZD5,JUP,HNF1B,NR2F2,HNF1A,AGT,ACVR2A,VEGFA,MLXIPL,TOX3,BMP2,KLF5,NR5A2,ELF3,TFR2,F2RL1,IRF6,ATF3,FOXA3,LPIN3,FOXA2,CREB5,BMPR1A
antigen processing and presentation of exogenous peptide antigen (GO:0002478)	0.0029846	0.0403335	3.54636	20.6196	CD74,LAG3,HLA-DMB,HLA-DPB1,IFI30,HLA-DOA,HLA-DOB,HLA-DRB1			regulation of smooth muscle cell migration (GO:0014910)	0.00958222	0.151994	7.84105	36.444	VTN,PDGFA,BMPR1A
positive regulation of Ras protein signal transduction (GO:0046579)	0.00306034	0.0407906	5.6176	32.5216	GPR65,RASGRF1,GPR55,RASGRP1,GPR18			positive regulation of morphogenesis of an epithelium (GO:1905332)	0.00958222	0.151994	7.84105	36.444	SOX9,AGT,VEGFA
negative regulation of cytokine secretion (GO:0050710)	0.00306034	0.0407906	5.6176	32.5216	BTN2A2,PTPN22,LILRB1,EZR,FOXP3			regulation of peptide hormone secretion (GO:0090276)	0.00982752	0.154817	3.52281	16.2844	FGA,KCNJ11,TFR2,HNF4A,CACNA1D,SSTR5
response to molecule of bacterial origin (GO:0002237)	0.00318062	0.0420176	3.50678	20.1663	CD6,TLR9,CD27,TNFRSF14,PTPN22,CXCL13,TNFRSF1B,RELT			epithelial cell differentiation (GO:0030855)	0.0103272	0.161582	3.09677	14.1615	VIL1,EHF,JAG1,ELF3,ANXA4,IRF6,VEGFA
positive regulation of interleukin-12 production (GO:0032735)	0.00321718	0.0420176	7.48041	42.932	IFNG,TLR9,CCR7,HLA-G			Ras protein signal transduction (GO:0007265)	0.0106351	0.162427	2.24796	10.2138	RTKN,RAB25,PLK2,EPS8L1,RHOU,EPS8L2,EPS8L3,RAB17,PLD1,RHOD,RHOBTB1,PAK4
regulation of interleukin-10 production (GO:0032653)	0.00321718	0.0420176	7.48041	42.932	TLR9,TIGIT,JAK3,FOXP3			axonogenesis (GO:0007409)	0.0106351	0.162427	2.24796	10.2138	ENAH,EFNA1,GRB7,SHH,DOK4,PARD3,GPC1,GRB10,IRS2,SPTB,RAP1GAP,SPTBN2
small GTPase mediated signal transduction (GO:0007264)	0.0033865	0.0439342	3.46806	19.7262	RASSF1,ARHGAP30,RGS19,KSR1,TNK2,GRAP,IPCEF1,RASGRP2			action potential (GO:0001508)	0.0110688	0.162427	4.00969	18.0581	SCARB2,MYH14,CACNA1D,NALCN,CACNA1H
cellular response to tumor necrosis factor (GO:0071356)	0.00362795	0.0462581	2.61007	14.6662	TCL1A,AIM2,TNFRSF13B,CCL21,LTA,CD27,PTK2B,TNFRSF14,TNFRSF1B,RELT,MAP3K14,PSMB9			retinoid metabolic process (GO:0001523)	0.011153	0.162427	3.42035	15.3781	TTR,SDC4,RDH12,GPC1,SDC1,LRAT
positive regulation of T cell mediated cytotoxicity (GO:0001916)	0.00368449	0.0462581	11.7646	65.9243	NCR3,IL12RB1,HLA-E			regulation of actin cytoskeleton organization (GO:0032956)	0.011153	0.162427	3.42035	15.3781	PDGFA,RHOU,F11R,RHOD,CRK,RHOBTB1
positive regulation of alpha-beta T cell proliferation (GO:0046641)	0.00368449	0.0462581	11.7646	65.9243	EBI3,RASAL3,HLA-E			gland development (GO:0048732)	0.011153	0.162427	3.42035	15.3781	SHH,IGSF3,COBL,LSR,HES1,SOX9
regulation of leukocyte migration (GO:0002685)	0.00368449	0.0462581	11.7646	65.9243	STK10,RAC2,MADCAM1			primary alcohol metabolic process (GO:0034308)	0.0111708	0.162427	7.3506	33.0369	ALDH3A2,RDH12,LRAT
negative regulation of interleukin-10 production (GO:0032693)	0.00368449	0.0462581	11.7646	65.9243	LILRB1,FOXP3,JAK3			protein targeting to lysosome (GO:0006622)	0.0111708	0.162427	7.3506	33.0369	SCARB2,ZFYVE16,LAMP2
regulation of T cell receptor signaling pathway (GO:0050856)	0.003728	0.0465044	7.14003	39.9262	PVRIG,PTPN22,UBASH3A,EZR			endocardial cushion development (GO:0003197)	0.0111708	0.162427	7.3506	33.0369	BMP2,SOX9,BMPR1A
positive regulation of protein kinase activity (GO:0045860)	0.00408532	0.0506371	2.70204	14.8622	MAP4K1,STK10,MAP4K2,TCL1A,IFNG,CCL21,PTK2B,CCR7,STK4,MAP3K14,LTF			positive regulation of blood coagulation (GO:0030194)	0.0111708	0.162427	7.3506	33.0369	APOH,ANO6,ENPP4
negative regulation of peptidyl-tyrosine phosphorylation (GO:0050732)	0.00429112	0.0528514	6.82924	37.2276	SEMA4D,PTPN6,PARP14,SAMSN1			transmembrane receptor protein tyrosine kinase signaling pathway (GO:0007169)	0.0112207	0.162427	1.88915	8.48228	INSR,HPN,PDGFA,IRS2,WASL,SORBS1,KALRN,VEGFA,EFNA1,BAIAP2L1,ERBB3,FLRT3,ESRP1,PDGFC,CRK,FGFR3,NGEF,BCAR1
negative regulation of cellular process (GO:0048523)	0.00432837	0.0529749	1.87741	10.2179	LYN,ADAMDEC1,SP100,WARS,SEMA4D,BTN2A2,LILRB1,FOXP3,RUNX3,CBFA2T3,AICDA,MYO16,PML,PPP1R9B,IRF1,ARHGDIB,LPXN,PTK2B,PTPN6,CSK,INSM1,CRLF3,SIPA1,MXD4			regulation of transcription from RNA polymerase II promoter (GO:0006357)	0.012033	0.162427	1.43857	6.35862	FOXA1,EHF,ONECUT2,HNF4G,OTUD7B,SHH,CCND1,HNF4A,SOX9,SOX4,IL11,ANXA4,KCTD1,HNF1B,HNF1A,ZFYVE16,NR5A2,ELF3,TFR2,IRF6,CRK,ATF3,KANK2,YAP1,CTBP2,LRP5,TGFA,FAM83G,EPCAM,HES1,CRYM,WWTR1,ZFHX3,JAG1,FZD5,JUP,NR2F2,GTF2H2,NR0B2,ACVR2A,NR2F6,VEGFA,EFNA1,MLXIPL,BMP2,KLF5,F2RL1,FOXA3,LPIN3,FOXA2,BMPR1A
positive regulation of cell adhesion mediated by integrin (GO:0033630)	0.00460303	0.0552932	10.6945	57.5477	CCL21,NCKAP1L,CXCL13			negative regulation of mitochondrial outer membrane permeabilization involved in apoptotic signaling pathway (GO:1901029)	0.0120517	0.162427	15.6586	69.1885	MPV17L,TMEM14A
regulation of interferon-gamma biosynthetic process (GO:0045072)	0.00460303	0.0552932	10.6945	57.5477	EBI3,TLR9,LILRB1			positive regulation of transmembrane transport (GO:0034764)	0.0120517	0.162427	15.6586	69.1885	CA2,ANO6
regulation of adaptive immune response (GO:0002819)	0.00460303	0.0552932	10.6945	57.5477	SASH3,IRF1,SAMSN1			vesicle transport along actin filament (GO:0030050)	0.0120517	0.162427	15.6586	69.1885	WASL,FNBP1L
myeloid cell differentiation (GO:0030099)	0.00465556	0.055322	5.0404	27.0654	LYN,HCLS1,IKZF1,EVI2B,JAK3			negative regulation of cardiac muscle cell differentiation (GO:2000726)	0.0120517	0.162427	15.6586	69.1885	BMP2,SOX6
positive regulation of protein kinase B signaling (GO:0051897)	0.00466229	0.055322	3.01077	16.1626	CD86,CCL21,CD80,CD19,PIK3CD,HCLS1,CCR7,FYN,ICOS			negative regulation of dendrite morphogenesis (GO:0050774)	0.0120517	0.162427	15.6586	69.1885	EFNA1,NGEF
regulation of defense response to virus by virus (GO:0050690)	0.0049089	0.0575465	6.54435	34.7944	FYN,CD247,DOCK2,B2M			negative regulation of cardiocyte differentiation (GO:1905208)	0.0120517	0.162427	15.6586	69.1885	BMP2,SOX6
regulation of actin polymerization or depolymerization (GO:0008064)	0.0049089	0.0575465	6.54435	34.7944	SH3BP1,WAS,HCLS1,SSH2			pharyngeal arch artery morphogenesis (GO:0061626)	0.0120517	0.162427	15.6586	69.1885	HES1,BMPR1A
positive regulation of supramolecular fiber organization (GO:1902905)	0.00505761	0.0589348	3.5816	18.9354	CCL21,RAC2,RHOH,PTK2B,CCR7,NCKAP1L,CDK5R1			negative regulation of cardiac muscle tissue development (GO:0055026)	0.0120517	0.162427	15.6586	69.1885	BMP2,SOX6
positive regulation of JAK-STAT cascade (GO:0046427)	0.0052182	0.0604441	4.07134	21.3973	LYN,IFNG,HCLS1,PTK2B,PARP14,CRLF3			actin polymerization or depolymerization (GO:0008154)	0.0120761	0.162427	4.90625	21.6686	VIL1,DSTN,COBL,WASL
regulation of I-kappaB kinase/NF-kappaB signaling (GO:0043122)	0.00540457	0.0622325	2.47285	12.9095	CD74,CCL21,TLR9,MIB2,CASP1,RHOH,CCR7,NLRC3,IRAK4,MAP3K14,TRIM22,LTF			organic hydroxy compound transport (GO:0015850)	0.0120761	0.162427	4.90625	21.6686	SLC10A6,ATP8B1,ALB,AQP7
B cell proliferation (GO:0042100)	0.00558362	0.0624492	6.28226	32.5918	CD79A,CR2,MS4A1,GAPT			regulation of nitric-oxide synthase activity (GO:0050999)	0.0120761	0.162427	4.90625	21.6686	SPR,DDAH1,NOS1AP,WASL
regulation of activated T cell proliferation (GO:0046006)	0.00558362	0.0624492	6.28226	32.5918	TMIGD2,BTN2A2,IL12RB1,FOXP3			sodium ion transmembrane transport (GO:0035725)	0.0120761	0.162427	4.90625	21.6686	SLC12A2,ANO6,SLC17A1,NALCN
regulation of interleukin-4 production (GO:0032673)	0.00564802	0.0624492	9.80282	50.7438	FOXP3,HLA-E,HAVCR2			regulated exocytosis (GO:0045055)	0.0122334	0.163586	2.55314	11.243	FGA,SCCPDH,SERPINA1,APOH,LAMP2,ALB,PDGFA,SERPINA4,VEGFA
negative regulation of interleukin-2 production (GO:0032703)	0.00564802	0.0624492	9.80282	50.7438	EZR,FOXP3,HAVCR2			organic anion transport (GO:0015711)	0.0127432	0.16852	2.71713	11.8542	CA2,ALB,AQP7,CA9,SLC4A3,SLC17A1,SLC4A4,LDLR
negative regulation of cytokine production involved in immune response (GO:0002719)	0.00564802	0.0624492	9.80282	50.7438	LILRB1,FOXP3,JAK3			cellular response to transforming growth factor beta stimulus (GO:0071560)	0.0127489	0.16852	2.96297	12.9254	ITGB5,PARD3,SOX9,CGN,F11R,SOX6,BMPR1A
positive regulation of interleukin-4 production (GO:0032753)	0.00564802	0.0624492	9.80282	50.7438	CD86,HLA-E,HAVCR2			regulation of glycogen biosynthetic process (GO:0005979)	0.0129021	0.169571	6.91786	30.0952	INSR,IRS2,SORBS1
regulation of T cell mediated cytotoxicity (GO:0001914)	0.00564802	0.0624492	9.80282	50.7438	LILRB1,IL12RB1,HLA-E			potassium ion import (GO:0010107)	0.0145547	0.188574	4.61717	19.5299	SLC12A2,KCNJ11,ATP1A1,ATP1B1
toll-like receptor signaling pathway (GO:0002224)	0.00575092	0.0632276	3.49056	18.0057	CD180,RFTN1,TLR9,BTK,TLR10,IRAK4,CNPY3			regulation of ruffle assembly (GO:1900027)	0.014778	0.188574	6.5332	27.5349	EPS8L1,EPS8L2,EPS8L3
positive regulation of tumor necrosis factor production (GO:0032760)	0.00618673	0.067637	4.67965	23.7977	CD2,TLR9,RASGRP1,HAVCR2,HLA-E			establishment of endothelial barrier (GO:0061028)	0.014778	0.188574	6.5332	27.5349	MARVELD2,F2RL1,F11R
positive regulation of cytosolic calcium ion concentration (GO:0007204)	0.00628491	0.0682993	2.8642	14.5204	CD52,P2RX5,GPR65,GPR55,CXCR4,CCR7,CXCL13,S1PR4,GPR18			long-term synaptic potentiation (GO:0060291)	0.014778	0.188574	6.5332	27.5349	PLK2,NPTN,SHANK2
regulation of cell adhesion mediated by integrin (GO:0033628)	0.00631751	0.0682993	6.04032	30.5908	LYN,CCL21,NCKAP1L,FERMT3			positive regulation of angiogenesis (GO:0045766)	0.0148155	0.188574	2.86993	12.0884	JUP,HYAL1,ANXA3,ITGA5,ANGPTL4,PAK4,VEGFA
pattern recognition receptor signaling pathway (GO:0002221)	0.00676733	0.0706336	4.57059	22.8331	CD180,TLR9,TLR10,IRAK4,CNPY3			positive regulation of nucleic acid-templated transcription (GO:1903508)	0.0155074	0.188574	1.73351	7.22256	YAP1,EHF,ZFHX3,LRP5,HNF1B,NR2F2,HNF1A,AGT,MLXIPL,TOX3,SHH,BMP2,NR5A2,ELF3,CDH1,HNF4A,SOX9,IRF6,SOX4,FOXA2,CREB5
cellular macromolecule catabolic process (GO:0044265)	0.00676733	0.0706336	4.57059	22.8331	RNASEH2B,TATDN2,RNASET2,RNASE6,DENND3			peptide metabolic process (GO:0006518)	0.0155544	0.188574	2.8402	11.8249	BACE1,NAT8,ANPEP,CPD,LAMP2,MGST1,OPLAH
regulation of actin nucleation (GO:0051125)	0.0068238	0.0706336	9.04829	45.1269	WIPF1,WAS,CORO1A			cellular response to angiotensin (GO:1904385)	0.0158049	0.188574	13.0482	54.1165	CA2,SLC30A10
lipopolysaccharide-mediated signaling pathway (GO:0031663)	0.0068238	0.0706336	9.04829	45.1269	LYN,CD6,PTPN22			interleukin-17-mediated signaling pathway (GO:0097400)	0.0158049	0.188574	13.0482	54.1165	IL17RE,IL17RC
regulation of toll-like receptor 4 signaling pathway (GO:0034143)	0.0068238	0.0706336	9.04829	45.1269	LYN,PTPN22,LTF			peptidyl-lysine hydroxylation (GO:0017185)	0.0158049	0.188574	13.0482	54.1165	PLOD3,PLOD1
leukocyte tethering or rolling (GO:0050901)	0.0068238	0.0706336	9.04829	45.1269	SELL,MADCAM1,ITGB7			regulation of positive chemotaxis (GO:0050926)	0.0158049	0.188574	13.0482	54.1165	F2RL1,VEGFA
leukocyte adhesion to vascular endothelial cell (GO:0061756)	0.0068238	0.0706336	9.04829	45.1269	SELL,MADCAM1,ITGB7			regulation of nitrogen compound metabolic process (GO:0051171)	0.0158049	0.188574	13.0482	54.1165	NOS1AP,LDLR
positive regulation of immune system process (GO:0002684)	0.0068238	0.0706336	9.04829	45.1269	PIK3CD,MADCAM1,HLA-G			catecholamine catabolic process (GO:0042424)	0.0158049	0.188574	13.0482	54.1165	MAOB,MAOA
response to interferon-gamma (GO:0034341)	0.00700966	0.0721735	3.80789	18.8889	CIITA,NUB1,SP100,CCL21,CASP1,IL12RB1			actin filament network formation (GO:0051639)	0.0158049	0.188574	13.0482	54.1165	COBL,PLS1
negative regulation of tumor necrosis factor superfamily cytokine production (GO:1903556)	0.00711269	0.0728489	5.81631	28.7667	PTPN22,NLRC3,HAVCR2,LTF			asymmetric protein localization (GO:0008105)	0.0158049	0.188574	13.0482	54.1165	PARD3,SHROOM3
positive regulation of T cell differentiation (GO:0045582)	0.0079712	0.0807602	5.60829	27.0988	ZAP70,NCKAP1L,IL12RB1,HLA-G			cellular response to interleukin-17 (GO:0097398)	0.0158049	0.188574	13.0482	54.1165	IL17RE,IL17RC
positive regulation of myeloid leukocyte differentiation (GO:0002763)	0.0079712	0.0807602	5.60829	27.0988	CD74,IFNG,HCLS1,EVI2B			renal system development (GO:0072001)	0.0158415	0.188574	3.63749	15.0778	PKHD1,SHH,HNF1B,AGT,VEGFA
positive regulation of I-kappaB kinase/NF-kappaB signaling (GO:0043123)	0.00802301	0.0807602	2.58063	12.4527	CD74,CCL21,CASP1,TLR9,MIB2,CCR7,IRAK4,MAP3K14,TRIM22,LTF			positive regulation of peptide hormone secretion (GO:0090277)	0.0159058	0.188574	4.48502	18.5728	FGA,TFR2,IRS2,SOX4
positive regulation of lymphocyte migration (GO:2000403)	0.00813412	0.0807602	8.40155	40.4256	CCL21,DOCK8,PTK2B			regulation of plasma membrane bounded cell projection assembly (GO:0120032)	0.0159058	0.188574	4.48502	18.5728	ATP8B1,DCDC2,RAB17,PLD1
regulation of T cell migration (GO:2000404)	0.00813412	0.0807602	8.40155	40.4256	CCL21,DOCK8,CCR6			positive regulation of protein autophosphorylation (GO:0031954)	0.0167997	0.194168	6.18903	25.2908	PDGFC,PDGFA,VEGFA
positive regulation of natural killer cell mediated immunity (GO:0002717)	0.00813412	0.0807602	8.40155	40.4256	NCR3,RASGRP1,HLA-E			acylglycerol homeostasis (GO:0055090)	0.0167997	0.194168	6.18903	25.2908	MLXIPL,HNF4A,ANGPTL4
B cell chemotaxis (GO:0035754)	0.00875241	0.0834912	19.5743	92.7514	PIK3CD,CXCL13			peripheral nervous system development (GO:0007422)	0.0167997	0.194168	6.18903	25.2908	ALDH3A2,ERBB3,GPC1
regulation of phagocytosis, engulfment (GO:0060099)	0.00875241	0.0834912	19.5743	92.7514	STAP1,NCKAP1L			inner ear morphogenesis (GO:0042472)	0.0167997	0.194168	6.18903	25.2908	HPN,USH1C,SOX9
regulation of T cell tolerance induction (GO:0002664)	0.00875241	0.0834912	19.5743	92.7514	HLA-G,FOXP3			regulation of insulin secretion involved in cellular response to glucose stimulus (GO:0061178)	0.0167997	0.194168	6.18903	25.2908	TMEM27,LRP5,FOXA2
regulation of MHC class I biosynthetic process (GO:0045343)	0.00875241	0.0834912	19.5743	92.7514	CIITA,NLRC5			positive regulation of cellular catabolic process (GO:0031331)	0.0171103	0.195789	2.78253	11.3196	MLXIPL,INSR,PLK2,SH3BP4,IRS2,RNF152,SH3D19
positive regulation of granulocyte differentiation (GO:0030854)	0.00875241	0.0834912	19.5743	92.7514	HCLS1,EVI2B			positive regulation of cellular component organization (GO:0051130)	0.0171103	0.195789	2.78253	11.3196	TFR2,HYAL1,INSR,DLG5,IL1RAP,LDLR,VEGFA
positive regulation of antigen processing and presentation (GO:0002579)	0.00875241	0.0834912	19.5743	92.7514	CCL21,CCR7			positive regulation of epithelial cell proliferation (GO:0050679)	0.017928	0.204131	2.75456	11.0772	BMP2,HYAL1,HPN,TGFA,SOX9,LAMC1,VEGFA
positive regulation of dendritic cell antigen processing and presentation (GO:0002606)	0.00875241	0.0834912	19.5743	92.7514	CCL21,CCR7			bicarbonate transport (GO:0015701)	0.0188377	0.212716	4.24215	16.8494	CA2,CA9,SLC4A3,SLC4A4
regulation of osteoclast development (GO:2001204)	0.00875241	0.0834912	19.5743	92.7514	LILRB1,LTF			DNA-templated transcription, initiation (GO:0006352)	0.018867	0.212716	2.24072	8.89644	YAP1,WWTR1,NR5A2,CCND1,HNF4A,HNF4G,SOX9,GTF2H2,NR0B2,NR2F6
positive regulation of cell-matrix adhesion (GO:0001954)	0.00889498	0.0840274	5.41463	25.5693	CCL21,PLEKHA2,PTK2B,CCR7			regulation of actin filament-based process (GO:0032970)	0.0192771	0.214819	3.44551	13.6057	PDGFA,RHOU,RHOD,CRK,RHOBTB1
regulation of phosphatidylinositol 3-kinase activity (GO:0043551)	0.00889498	0.0840274	5.41463	25.5693	CCL21,PIK3IP1,PTK2B,CCR7			negative regulation of peptidase activity (GO:0010466)	0.0192771	0.214819	3.44551	13.6057	VTN,SERPINA1,SERPINA6,SERPINA4,AGT
negative regulation of osteoclast differentiation (GO:0045671)	0.00958222	0.0896491	7.84105	36.444	GPR55,LILRB1,LTF			positive regulation of gene expression (GO:0010628)	0.0193997	0.214819	1.55654	6.13665	YAP1,EHF,HPN,LRP5,EPB41L4B,SHH,CDH1,CAMK2N1,HNF4A,SOX9,SOX4,ZFHX3,HNF1B,NR2F2,HNF1A,NR0B2,AGT,VEGFA,MLXIPL,TOX3,BMP2,NR5A2,NAT8,ELF3,TFR2,NOS1AP,IRF6,FOXA2,CREB5
regulation of lipopolysaccharide-mediated signaling pathway (GO:0031664)	0.00958222	0.0896491	7.84105	36.444	CD180,LY86,LTF			regulation of Wnt signaling pathway (GO:0030111)	0.0196452	0.214819	2.70027	10.6119	BMP2,CSNK2A1,CTNND2,GRB10,LRP5,DCDC2,SOX4
positive regulation of phosphatidylinositol 3-kinase signaling (GO:0014068)	0.010249	0.0954287	4.09343	18.7503	NCF1,SEMA4D,HCLS1,PTPN6,HCST			actin crosslink formation (GO:0051764)	0.0199875	0.214819	11.1836	43.7575	BAIAP2L1,PLS1
Ras protein signal transduction (GO:0007265)	0.0106351	0.098552	2.24796	10.2138	RASSF1,DBNL,KSR1,RAC2,RAPGEF1,RHOH,ARHGEF1,GRAP,IPCEF1,RASGRP2,RAB33A,RHOBTB2			positive regulation of coagulation (GO:0050820)	0.0199875	0.214819	11.1836	43.7575	APOH,ENPP4
negative regulation of tumor necrosis factor production (GO:0032720)	0.0109457	0.10095	5.06478	22.8665	PTPN22,NLRC3,LILRB1,HAVCR2			positive regulation of astrocyte differentiation (GO:0048711)	0.0199875	0.214819	11.1836	43.7575	BMP2,HES1
regulation of actin cytoskeleton organization (GO:0032956)	0.011153	0.101109	3.42035	15.3781	TRPM2,SH3BP1,ARHGDIB,PTK2B,CORO1A,RHOBTB2			protein localization to vacuole (GO:0072665)	0.0199875	0.214819	11.1836	43.7575	RNF128,SH3BP4
Rac protein signal transduction (GO:0016601)	0.0111708	0.101109	7.3506	33.0369	DBNL,RAC2,RHOH			positive regulation of hemostasis (GO:1900048)	0.0199875	0.214819	11.1836	43.7575	APOH,ENPP4
positive regulation of toll-like receptor signaling pathway (GO:0034123)	0.0111708	0.101109	7.3506	33.0369	TLR9,PTPN22,LTF			potassium ion import across plasma membrane (GO:1990573)	0.0199875	0.214819	11.1836	43.7575	ATP1A1,ATP1B1
positive regulation of immunoglobulin production (GO:0002639)	0.0111708	0.101109	7.3506	33.0369	SASH3,TLR9,HLA-E			cellular response to BMP stimulus (GO:0071773)	0.0218376	0.232989	2.91183	11.1352	FAM83G,BMP2,ZFYVE16,SOX9,ACVR2A,BMPR1A
positive regulation of dendritic cell chemotaxis (GO:2000510)	0.0120517	0.101732	15.6586	69.1885	CCL21,CCR7			regulation of ERK1 and ERK2 cascade (GO:0070372)	0.0220266	0.232989	2.01587	7.69156	PKHD1,FGA,BMP2,ERBB3,CAMK2N1,INSR,PDGFC,PDGFA,F2RL1,SLC30A10,PDE8A,FGFR3
regulation of lymphocyte migration (GO:2000401)	0.0120517	0.101732	15.6586	69.1885	STK10,CCR6			nucleobase-containing compound catabolic process (GO:0034655)	0.0220833	0.232989	4.02419	15.344	NUDT9,ENTPD2,ENTPD6,ENTPD8
leukocyte aggregation (GO:0070486)	0.0120517	0.101732	15.6586	69.1885	SEMA4D,RAC2			branching morphogenesis of an epithelial tube (GO:0048754)	0.0220833	0.232989	4.02419	15.344	SHH,BMP2,LRP5,VEGFA
regulation of T-helper 1 cell differentiation (GO:0045625)	0.0120517	0.101732	15.6586	69.1885	CD80,JAK3			regulation of centrosome duplication (GO:0010824)	0.023748	0.233571	5.34425	19.9889	PKHD1,PLK2,CHMP4C
regulation of toll-like receptor 9 signaling pathway (GO:0034163)	0.0120517	0.101732	15.6586	69.1885	FCRL3,TLR9			glial cell differentiation (GO:0010001)	0.023748	0.233571	5.34425	19.9889	ERBB3,GPC1,SOX4
positive regulation of killing of cells of other organism (GO:0051712)	0.0120517	0.101732	15.6586	69.1885	FCER2,IFNG			potassium ion homeostasis (GO:0055075)	0.023748	0.233571	5.34425	19.9889	SLC12A2,ATP1A1,ATP1B1
regulation of dendritic cell differentiation (GO:2001198)	0.0120517	0.101732	15.6586	69.1885	LILRB1,HLA-G			prostaglandin metabolic process (GO:0006693)	0.023748	0.233571	5.34425	19.9889	EDN2,MGST1,PTGR2
negative regulation of T cell mediated immunity (GO:0002710)	0.0120517	0.101732	15.6586	69.1885	LILRB1,FOXP3			positive regulation of nuclear division (GO:0051785)	0.023748	0.233571	5.34425	19.9889	INSR,LRP5,TGFA
regulation of cell-cell adhesion mediated by integrin (GO:0033632)	0.0120517	0.101732	15.6586	69.1885	CXCL13,FERMT3			positive regulation of glucose transport (GO:0010828)	0.023748	0.233571	5.34425	19.9889	INSR,IRS2,SORBS1
regulation of cell projection organization (GO:0031344)	0.0120517	0.101732	15.6586	69.1885	SEMA4D,ERMN			cellular response to epidermal growth factor stimulus (GO:0071364)	0.023748	0.233571	5.34425	19.9889	VIL1,SOX9,PDE8A
positive regulation of type I interferon-mediated signaling pathway (GO:0060340)	0.0120517	0.101732	15.6586	69.1885	ZBP1,NLRC5			regulation of potassium ion transmembrane transporter activity (GO:1901016)	0.023748	0.233571	5.34425	19.9889	YWHAE,CACNA1D,ATP1B1
T-helper 1 type immune response (GO:0042088)	0.0120517	0.101732	15.6586	69.1885	EBI3,IL18BP			positive regulation of nitric oxide biosynthetic process (GO:0045429)	0.023748	0.233571	5.34425	19.9889	DDAH1,INSR,NOS1AP
actin polymerization or depolymerization (GO:0008154)	0.0120761	0.101732	4.90625	21.6686	MICAL1,WAS,EVL,CORO7			positive regulation of nitric oxide metabolic process (GO:1904407)	0.023748	0.233571	5.34425	19.9889	DDAH1,INSR,NOS1AP
regulation of receptor-mediated endocytosis (GO:0048259)	0.0120761	0.101732	4.90625	21.6686	CCL21,TNK2,RSPO1,B2M			negative regulation of epithelial cell proliferation (GO:0050680)	0.0245707	0.233571	3.21891	11.9299	APOH,HPN,MARVELD3,SOX9,NR2F2
natural killer cell activation (GO:0030101)	0.0120761	0.101732	4.90625	21.6686	CD2,NCR3,IL21R,PIK3CD			dorsal/ventral axis specification (GO:0009950)	0.0245757	0.233571	9.78514	36.2637	FZD5,LRP5
regulation of cysteine-type endopeptidase activity (GO:2000116)	0.0120761	0.101732	4.90625	21.6686	AIM2,FYN,PSMB9,LTF			regulation of coagulation (GO:0050818)	0.0245757	0.233571	9.78514	36.2637	F2RL1,FOXA2
negative regulation of innate immune response (GO:0045824)	0.0129021	0.105939	6.91786	30.0952	NLRC5,TRAFD1,NLRC3			phosphatidylglycerol biosynthetic process (GO:0006655)	0.0245757	0.233571	9.78514	36.2637	CDS1,CRLS1
regulation of toll-like receptor signaling pathway (GO:0034121)	0.0129021	0.105939	6.91786	30.0952	FCRL3,IRF1,TLR9			contractile actin filament bundle assembly (GO:0030038)	0.0245757	0.233571	9.78514	36.2637	ITGB5,SORBS1
positive regulation of T cell migration (GO:2000406)	0.0129021	0.105939	6.91786	30.0952	CCL21,DOCK8,CXCL13			positive regulation of glial cell differentiation (GO:0045687)	0.0245757	0.233571	9.78514	36.2637	BMP2,HES1
negative regulation of plasma membrane bounded cell projection assembly (GO:0120033)	0.0129021	0.105939	6.91786	30.0952	CCL21,STAP1,EVL			neuroepithelial cell differentiation (GO:0060563)	0.0245757	0.233571	9.78514	36.2637	USH1C,SOX4
negative regulation of interferon-gamma production (GO:0032689)	0.0129021	0.105939	6.91786	30.0952	LILRB1,FOXP3,HAVCR2			positive regulation of intracellular steroid hormone receptor signaling pathway (GO:0033145)	0.0245757	0.233571	9.78514	36.2637	YAP1,FOXA1
immune response-activating cell surface receptor signaling pathway (GO:0002429)	0.0129021	0.105939	6.91786	30.0952	LYN,NCR3,SLA2			actin filament depolymerization (GO:0030042)	0.0245757	0.233571	9.78514	36.2637	VIL1,DSTN
positive regulation of multi-organism process (GO:0043902)	0.0132786	0.108572	4.75733	20.5593	FCER2,IFNG,CD180,LY86			negative regulation of cell activation (GO:0050866)	0.0245757	0.233571	9.78514	36.2637	PDGFA,LDLR
positive regulation of innate immune response (GO:0045089)	0.0145547	0.118346	4.61717	19.5299	ZBP1,NLRC5,TLR9,HLA-E			negative regulation of stem cell differentiation (GO:2000737)	0.0245757	0.233571	9.78514	36.2637	JAG1,HES1
regulation of protein phosphorylation (GO:0001932)	0.0146236	0.118346	2.07223	8.75543	LYN,CD74,WARS,SEMA4D,STAT2,STK4,RASGRP1,PML,CLIP3,IFNG,FYN,RSPO1,INSM1			actin filament-based transport (GO:0099515)	0.0245757	0.233571	9.78514	36.2637	WASL,FNBP1L
regulation of interleukin-17 production (GO:0032660)	0.014778	0.118346	6.5332	27.5349	IFNG,NCKAP1L,FOXP3			stress fiber assembly (GO:0043149)	0.0245757	0.233571	9.78514	36.2637	ITGB5,SORBS1
positive regulation of T cell mediated immunity (GO:0002711)	0.014778	0.118346	6.5332	27.5349	IL12RB1,B2M,HLA-E			regulation of astrocyte differentiation (GO:0048710)	0.0245757	0.233571	9.78514	36.2637	BMP2,HES1
positive regulation of defense response to virus by host (GO:0002230)	0.014778	0.118346	6.5332	27.5349	AIM2,LILRB1,IL12RB1			insulin receptor signaling pathway (GO:0008286)	0.026026	0.245327	3.16683	11.5547	BAIAP2L1,INSR,IRS2,SORBS1,BCAR1
positive regulation of NF-kappaB transcription factor activity (GO:0051092)	0.0151968	0.120438	2.62602	10.9943	AIM2,BTK,TLR9,TRIM14,TRAF1,IRAK4,TRIM22,LTF			regulation of cardiac conduction (GO:1903779)	0.026026	0.245327	3.16683	11.5547	CXADR,KCNJ11,ATP1A1,ATP1B1,AGT
cellular response to interleukin-21 (GO:0098757)	0.0158049	0.120438	13.0482	54.1165	IL21R,JAK3			sodium ion homeostasis (GO:0055078)	0.0263593	0.245451	5.11163	18.5855	SLC12A2,ATP1A1,ATP1B1
negative regulation of activated T cell proliferation (GO:0046007)	0.0158049	0.120438	13.0482	54.1165	BTN2A2,FOXP3			positive regulation of glucose import (GO:0046326)	0.0263593	0.245451	5.11163	18.5855	INSR,IRS2,SORBS1
interleukin-21-mediated signaling pathway (GO:0038114)	0.0158049	0.120438	13.0482	54.1165	IL21R,JAK3			positive regulation of wound healing (GO:0090303)	0.0263593	0.245451	5.11163	18.5855	VTN,APOH,ENPP4
negative regulation of T-helper cell differentiation (GO:0045623)	0.0158049	0.120438	13.0482	54.1165	JAK3,FOXP3			negative regulation of kinase activity (GO:0033673)	0.0265531	0.246259	2.77423	10.0666	WWTR1,RTN4RL1,FLRT3,CAMK2N1,IRS2,SOCS6
deadenylation-dependent decapping of nuclear-transcribed mRNA (GO:0000290)	0.0158049	0.120438	13.0482	54.1165	DCP2,PATL2			negative regulation of cysteine-type endopeptidase activity involved in apoptotic process (GO:0043154)	0.0275352	0.24802	3.1164	11.195	YWHAE,CSNK2A1,NOL3,SH3RF1,VEGFA
positive regulation of regulatory T cell differentiation (GO:0045591)	0.0158049	0.120438	13.0482	54.1165	HLA-G,FOXP3			regulation of endopeptidase activity (GO:0052548)	0.0275352	0.24802	3.1164	11.195	VTN,SERPINA1,SERPINA6,SERPINA4,AGT
regulation of protein ADP-ribosylation (GO:0010835)	0.0158049	0.120438	13.0482	54.1165	WARS,IFNG			cartilage development (GO:0051216)	0.0275554	0.24802	3.73618	13.4187	BMP2,HYAL1,SOX9,FGFR3
positive regulation of interleukin-2 biosynthetic process (GO:0045086)	0.0158049	0.120438	13.0482	54.1165	CD86,CD80			aminoglycan biosynthetic process (GO:0006023)	0.0275554	0.24802	3.73618	13.4187	SDC4,GPC1,B3GNT3,SDC1
positive regulation of toll-like receptor 4 signaling pathway (GO:0034145)	0.0158049	0.120438	13.0482	54.1165	PTPN22,LTF			regulation of protein localization to nucleus (GO:1900180)	0.0291179	0.24802	4.89839	17.3227	CARD10,SHH,OTUD7B
regulation of dendritic cell antigen processing and presentation (GO:0002604)	0.0158049	0.120438	13.0482	54.1165	CCL21,CCR7			cellular response to glucose stimulus (GO:0071333)	0.0291179	0.24802	4.89839	17.3227	UNC13B,MLXIPL,SOX4
bone resorption (GO:0045453)	0.0158049	0.120438	13.0482	54.1165	GPR55,PTK2B			positive regulation of protein kinase activity (GO:0045860)	0.0292684	0.24802	2.17452	7.67875	EFNA1,ALS2,ERBB3,INSR,MAP4K5,MAP4K3,AGT,PAK4,VEGFA
regulation of type I interferon-mediated signaling pathway (GO:0060338)	0.0159058	0.120438	4.48502	18.5728	ZBP1,STAT2,NLRC5,PTPN6			response to glucose (GO:0009749)	0.0295432	0.24802	3.6491	12.8518	UNC13B,HNF4A,IRS2,SOX4
regulation of plasma membrane bounded cell projection assembly (GO:0120032)	0.0159058	0.120438	4.48502	18.5728	TRPM2,WAS,CCR7,SSH2			heterophilic cell-cell adhesion via plasma membrane cell adhesion molecules (GO:0007157)	0.0295432	0.24802	3.6491	12.8518	CXADR,CADM4,PVR,CRB3
negative regulation of NF-kappaB transcription factor activity (GO:0032088)	0.0167839	0.125739	3.1042	12.6879	AIM2,TLR9,NLRC5,NLRC3,FOXP3,HAVCR2			L-phenylalanine metabolic process (GO:0006558)	0.0295467	0.24802	8.69746	30.6306	HGD,PAH
regulation of interferon-gamma-mediated signaling pathway (GO:0060334)	0.0167997	0.125739	6.18903	25.2908	IFNG,NLRC5,PARP14			L-phenylalanine catabolic process (GO:0006559)	0.0295467	0.24802	8.69746	30.6306	HGD,PAH
activation of phospholipase C activity (GO:0007202)	0.0167997	0.125739	6.18903	25.2908	GPR55,S1PR4,PLCB2			import across plasma membrane (GO:0098739)	0.0295467	0.24802	8.69746	30.6306	ATP1A1,ATP1B1
positive regulation of cytokine biosynthetic process (GO:0042108)	0.0173331	0.129234	4.36022	17.6813	CD86,CD80,EBI3,TLR9			regulation of actin filament depolymerization (GO:0030834)	0.0295467	0.24802	8.69746	30.6306	VIL1,F2RL1
regulation of programmed cell death (GO:0043067)	0.0178127	0.132303	2.01462	8.11456	MAP4K1,MAP4K2,CD3E,STK4,TNFRSF1B,STK10,CASP1,CD27,TNFRSF14,FYN,JAK3,RELT,MAP3K14			relaxation of cardiac muscle (GO:0055119)	0.0295467	0.24802	8.69746	30.6306	ATP1A1,ATP1B1
actin cytoskeleton reorganization (GO:0031532)	0.0180823	0.133795	3.50722	14.0738	PARVG,GPR65,RAC2,RHOH,EZR			response to axon injury (GO:0048678)	0.0295467	0.24802	8.69746	30.6306	FLRT3,RTN4RL1
cellular response to molecule of bacterial origin (GO:0071219)	0.0186969	0.137819	3.02429	12.0349	CD86,CD80,CASP1,STAP1,LILRB1,TNFRSF1B			positive regulation of actin filament depolymerization (GO:0030836)	0.0295467	0.24802	8.69746	30.6306	VIL1,F2RL1
regulation of protein oligomerization (GO:0032459)	0.0189683	0.138913	5.87928	23.3112	TCL1A,AIM2,TMC8			cochlea morphogenesis (GO:0090103)	0.0295467	0.24802	8.69746	30.6306	HPN,SOX9
regulation of cell cycle (GO:0051726)	0.0197742	0.138913	2.12775	8.34798	MAP4K1,MAP4K2,STK10,CDK11A,IRF1,LILRB1,STK4,RUNX3,MAP3K14,CDK11B,SIPA1			relaxation of muscle (GO:0090075)	0.0295467	0.24802	8.69746	30.6306	ATP1A1,ATP1B1
positive regulation of production of molecular mediator of immune response (GO:0002702)	0.0199875	0.138913	11.1836	43.7575	SASH3,TLR9			positive regulation of chondrocyte differentiation (GO:0032332)	0.0295467	0.24802	8.69746	30.6306	SOX9,SOX6
cellular response to interleukin-4 (GO:0071353)	0.0199875	0.138913	11.1836	43.7575	TCF7,JAK3			epithelial cell-cell adhesion (GO:0090136)	0.0295467	0.24802	8.69746	30.6306	JUP,ITGB5
positive regulation of nitric-oxide synthase biosynthetic process (GO:0051770)	0.0199875	0.138913	11.1836	43.7575	FCER2,TLR9			response to thyroid hormone (GO:0097066)	0.0295467	0.24802	8.69746	30.6306	HPN,GAS2L1
ionotropic glutamate receptor signaling pathway (GO:0035235)	0.0199875	0.138913	11.1836	43.7575	PTK2B,CDK5R1			regulation of cardiac muscle cell differentiation (GO:2000725)	0.0295467	0.24802	8.69746	30.6306	BMP2,SOX6
positive regulation of leukocyte apoptotic process (GO:2000108)	0.0199875	0.138913	11.1836	43.7575	LYN,PIK3CD			aspartate family amino acid biosynthetic process (GO:0009067)	0.0295467	0.24802	8.69746	30.6306	PLOD3,PLOD1
negative regulation of phosphatidylinositol 3-kinase signaling (GO:0014067)	0.0199875	0.138913	11.1836	43.7575	PIK3IP1,NLRC3			erythrose 4-phosphate/phosphoenolpyruvate family amino acid catabolic process (GO:1902222)	0.0295467	0.24802	8.69746	30.6306	HGD,PAH
myeloid leukocyte mediated immunity (GO:0002444)	0.0199875	0.138913	11.1836	43.7575	SERPINB9,IRAK4			glutathione biosynthetic process (GO:0006750)	0.0295467	0.24802	8.69746	30.6306	MGST2,OPLAH
regulation of Rac protein signal transduction (GO:0035020)	0.0199875	0.138913	11.1836	43.7575	SH3BP1,RASGRF1			hepatocyte growth factor receptor signaling pathway (GO:0048012)	0.0295467	0.24802	8.69746	30.6306	HPN,BCAR1
engulfment of apoptotic cell (GO:0043652)	0.0199875	0.138913	11.1836	43.7575	RAC2,RHOH			positive regulation of ERK1 and ERK2 cascade (GO:0070374)	0.0301847	0.252454	2.06315	7.22188	FGA,BMP2,ERBB3,INSR,PDGFC,PDGFA,F2RL1,SLC30A10,PDE8A,FGFR3
regulation of leukocyte activation (GO:0002694)	0.0199875	0.138913	11.1836	43.7575	LYN,CD74			regulation of protein phosphorylation (GO:0001932)	0.0318795	0.259341	1.90115	6.55095	EFNA1,WWTR1,BMP2,CCND1,INSR,NPTN,PDGFA,SOX9,PDE8A,ACVR2A,PAK4,VEGFA
negative regulation of interferon-beta production (GO:0032688)	0.0199875	0.138913	11.1836	43.7575	LILRB1,NLRC3			regulation of cytoskeleton organization (GO:0051493)	0.0318993	0.259341	2.649	9.12626	PDGFA,RHOU,RHOD,PHLDB2,CRK,RHOBTB1
response to interleukin-4 (GO:0070670)	0.0199875	0.138913	11.1836	43.7575	TCF7,JAK3			chondrocyte differentiation (GO:0002062)	0.0320229	0.259341	4.70221	16.1817	BMP2,SOX9,FGFR3
T cell mediated immunity (GO:0002456)	0.0199875	0.138913	11.1836	43.7575	BTN3A3,MYO1G			negative regulation of JNK cascade (GO:0046329)	0.0320229	0.259341	4.70221	16.1817	AMBP,MARVELD3,F2RL1
mast cell mediated immunity (GO:0002448)	0.0199875	0.138913	11.1836	43.7575	PIK3CD,SERPINB9			triglyceride homeostasis (GO:0070328)	0.0320229	0.259341	4.70221	16.1817	MLXIPL,HNF4A,ANGPTL4
negative regulation of sequestering of calcium ion (GO:0051283)	0.0212843	0.146877	5.59902	21.555	TRPM2,CCL21,CCR7			positive regulation of lipid biosynthetic process (GO:0046889)	0.0320229	0.259341	4.70221	16.1817	MLXIPL,SORBS1,LDLR
positive regulation of endopeptidase activity (GO:0010950)	0.0212843	0.146877	5.59902	21.555	LYN,AIM2,FYN			calcium ion import (GO:0070509)	0.0320229	0.259341	4.70221	16.1817	CACNA1D,NALCN,CACNA1H
regulation of protein kinase B signaling (GO:0051896)	0.0216194	0.148662	2.30267	8.82882	CD86,CCL21,CD80,CD19,PIK3CD,HCLS1,CCR7,FYN,ICOS			regulation of actin polymerization or depolymerization (GO:0008064)	0.0320229	0.259341	4.70221	16.1817	EPS8L1,EPS8L2,EPS8L3
RNA catabolic process (GO:0006401)	0.0220833	0.150786	4.02419	15.344	RNASEH2B,RNASET2,RNASE6,DCP2			positive regulation of fibroblast proliferation (GO:0048146)	0.0320229	0.259341	4.70221	16.1817	PDGFC,PDGFA,AGT
nucleobase-containing compound catabolic process (GO:0034655)	0.0220833	0.150786	4.02419	15.344	RNASEH2B,TATDN2,RNASET2,RNASE6			positive regulation of growth (GO:0045927)	0.0323919	0.261408	2.97429	10.2014	MMP14,CSNK2A1,HYAL1,INSR,HPN
positive regulation of apoptotic process (GO:0043065)	0.0229735	0.156316	1.88836	7.12554	TNFAIP8,BCL2A1,LILRB1,STK4,FGD2,FGD3,CLIP3,STK17B,CASP1,CTLA4,ARHGEF1,PDCD2,ARHGEF6,CDK5R1			glutathione metabolic process (GO:0006749)	0.0337674	0.269797	3.48656	11.8134	NAT8,MGST1,MGST2,OPLAH
negative regulation of cell adhesion (GO:0007162)	0.0231688	0.157096	3.27273	12.3216	ADAMDEC1,SEMA4D,ARHGDIB,LPXN,SIPA1			heart development (GO:0007507)	0.0338939	0.269797	2.23249	7.55589	BMP2,SHH,CXADR,ERBB3,FLRT3,INSR,SOX4,VEGFA
heterotypic cell-cell adhesion (GO:0034113)	0.023748	0.158244	5.34425	19.9889	CD2,MADCAM1,ITGB7			negative regulation of cell cycle (GO:0045786)	0.034122	0.269797	2.92975	9.89613	BMP2,CAMK2N1,GMNN,NR2F2,PTPN3
positive regulation of phosphatidylinositol 3-kinase activity (GO:0043552)	0.023748	0.158244	5.34425	19.9889	CCL21,PTK2B,CCR7			positive regulation of protein depolymerization (GO:1901881)	0.0348785	0.269797	7.82731	26.2675	VIL1,F2RL1
regulation of lamellipodium assembly (GO:0010591)	0.023748	0.158244	5.34425	19.9889	WAS,RAC2,SSH2			retinol metabolic process (GO:0042572)	0.0348785	0.269797	7.82731	26.2675	RDH12,LRAT
positive regulation of Rho protein signal transduction (GO:0035025)	0.023748	0.158244	5.34425	19.9889	GPR65,GPR55,GPR18			vesicle budding from membrane (GO:0006900)	0.0348785	0.269797	7.82731	26.2675	WASL,FNBP1L
negative regulation of immune system process (GO:0002683)	0.0238261	0.158244	3.92339	14.6616	LYN,TLR9,HLA-G,FOXP3			entry of bacterium into host cell (GO:0035635)	0.0348785	0.269797	7.82731	26.2675	CDH1,CTNND1
negative regulation of type I interferon production (GO:0032480)	0.0238261	0.158244	3.92339	14.6616	UBA7,NLRC5,NLRC3,HAVCR2			nonribosomal peptide biosynthetic process (GO:0019184)	0.0348785	0.269797	7.82731	26.2675	MGST2,OPLAH
regulation of B cell apoptotic process (GO:0002902)	0.0245757	0.160079	9.78514	36.2637	LYN,BTK			eye photoreceptor cell development (GO:0042462)	0.0348785	0.269797	7.82731	26.2675	USH1C,VEGFA
regulation of actin filament length (GO:0030832)	0.0245757	0.160079	9.78514	36.2637	WAS,SSH2			cardiac muscle fiber development (GO:0048739)	0.0348785	0.269797	7.82731	26.2675	CXADR,VEGFA
regulation of granulocyte differentiation (GO:0030852)	0.0245757	0.160079	9.78514	36.2637	HCLS1,EVI2B			protein hydroxylation (GO:0018126)	0.0348785	0.269797	7.82731	26.2675	PLOD3,PLOD1
endosomal vesicle fusion (GO:0034058)	0.0245757	0.160079	9.78514	36.2637	SAMD9L,SAMD9			positive regulation of stem cell differentiation (GO:2000738)	0.0348785	0.269797	7.82731	26.2675	SOX9,SOX6
regulation of T cell apoptotic process (GO:0070232)	0.0245757	0.160079	9.78514	36.2637	JAK3,IDO1			cortical cytoskeleton organization (GO:0030865)	0.0350736	0.269797	4.52113	15.1472	RTKN,RHOU,LLGL2
regulation of cellular component organization (GO:0051128)	0.0245959	0.160079	2.38581	8.83984	CDK11A,SEMA4D,RAPGEF1,TMC8,INSM1,RASGRP2,CDK11B,ERMN			regulation of embryonic development (GO:0045995)	0.0350736	0.269797	4.52113	15.1472	INSR,PHLDB2,FOXA2
neuron projection development (GO:0031175)	0.0248167	0.160978	2.24391	8.29402	LYN,EHD1,DBNL,RASGRF1,RAC2,RHOH,NCKAP1L,PPP1R9B,CDK5R1			regulation of bone mineralization (GO:0030500)	0.0360045	0.276035	3.41059	11.3372	BMP2,ANO6,ACVR2A,BMPR1A
regulation of cytokine-mediated signaling pathway (GO:0001959)	0.0253162	0.163672	2.8074	10.3209	CLIP3,CD74,IFNG,STAT2,PTPN6,TRAF1			nitrogen compound transport (GO:0071705)	0.0377513	0.283017	2.84453	9.32078	SLC12A2,TMEM30B,AQP7,SLC17A1,RHBG
regulation of p38MAPK cascade (GO:1900744)	0.0263593	0.169852	5.11163	18.5855	NCF1,PTPN22,EZR			regulation of programmed cell death (GO:0043067)	0.037844	0.283017	1.84849	6.05248	KANK2,TOX3,BMP2,RTKN,ALB,NOS1AP,SOX9,MAP4K5,SGK2,MAP4K3,BCAR1,PAK4
plasma membrane bounded cell projection organization (GO:0120036)	0.0287998	0.181381	2.48018	8.79816	LYN,EHD1,CCL21,RASGRF1,CCR7,PPP1R9B,CDK5R1			glycosaminoglycan biosynthetic process (GO:0006024)	0.0379013	0.283017	2.53454	8.29498	CHST9,SDC4,HYAL1,GPC1,B3GNT3,SDC1
cellular protein modification process (GO:0006464)	0.0289432	0.181381	1.44413	5.11573	CSTA,UBA7,GMFG,PIK3CD,DAPP1,PTPN22,STK4,STK10,NUB1,FUT7,RPS6KA1,ST8SIA4,PTK2B,CSK,FYN,JAK3,LYN,MAP4K1,MAP4K2,DUSP2,CDK11A,KSR1,SSH2,RUNX3,CDK11B,PSMB9,ZAP70,UBLCP1,STK17B,BTK,PTPN6,PTPN7,ASB2,HCST,KBTBD8			negative regulation of stress-activated MAPK cascade (GO:0032873)	0.0382688	0.283017	4.35345	14.2058	AMBP,MARVELD3,F2RL1
positive regulation of lipid kinase activity (GO:0090218)	0.0291179	0.181381	4.89839	17.3227	CCL21,PTK2B,CCR7			smoothened signaling pathway (GO:0007224)	0.0382688	0.283017	4.35345	14.2058	SHH,TMEM17,CC2D2A
negative regulation of small GTPase mediated signal transduction (GO:0051058)	0.0291179	0.181381	4.89839	17.3227	SH3BP1,RASAL3,ARHGAP25			hippo signaling (GO:0035329)	0.0382688	0.283017	4.35345	14.2058	YAP1,YWHAE,WWTR1
release of sequestered calcium ion into cytosol (GO:0051209)	0.0291179	0.181381	4.89839	17.3227	TRPM2,CCL21,CCR7			connective tissue development (GO:0061448)	0.0382688	0.283017	4.35345	14.2058	HYAL1,LRP5,SOX9
positive regulation of hydrolase activity (GO:0051345)	0.0292684	0.181381	2.17452	7.67875	SH3BP1,SEMA4D,CCL21,DOCK8,RASGRF1,RAPGEF1,RGS10,RASGRP2,RASGRP1			bile acid and bile salt transport (GO:0015721)	0.0382688	0.283017	4.35345	14.2058	SLC10A6,ATP8B1,ALB
polyol metabolic process (GO:0019751)	0.0295432	0.181381	3.6491	12.8518	INPP5B,INPP5D,PLD4,PLCB2			regulation of intracellular estrogen receptor signaling pathway (GO:0033146)	0.0382688	0.283017	4.35345	14.2058	YAP1,KANK2,FOXA1
heterophilic cell-cell adhesion via plasma membrane cell adhesion molecules (GO:0007157)	0.0295432	0.181381	3.6491	12.8518	NCR3,CD6,ITGAL,TIGIT			regulation of protein polymerization (GO:0032271)	0.0382688	0.283017	4.35345	14.2058	EPS8L1,EPS8L2,EPS8L3
inositol phosphate metabolic process (GO:0043647)	0.0295432	0.181381	3.6491	12.8518	INPP5B,INPP5D,PLD4,PLCB2			positive regulation of reactive oxygen species biosynthetic process (GO:1903428)	0.0382688	0.283017	4.35345	14.2058	DDAH1,INSR,NOS1AP
positive regulation of myoblast fusion (GO:1901741)	0.0295467	0.181381	8.69746	30.6306	CD53,EHD1			cytoskeleton organization (GO:0007010)	0.0390487	0.286971	2.31249	7.49929	KISS1,FGD4,RTKN,JUP,RHOU,SH3D19,PAK4
T cell proliferation (GO:0042098)	0.0295467	0.181381	8.69746	30.6306	DOCK8,LILRB1			negative regulation of response to stimulus (GO:0048585)	0.0404776	0.286971	2.2931	7.354	AMBP,DDAH1,ERBB3,INSR,SLC30A10,FGFR3,FOXA2
positive regulation of glycoprotein biosynthetic process (GO:0010560)	0.0295467	0.181381	8.69746	30.6306	CCL21,CCR7			sodium ion export from cell (GO:0036376)	0.0405502	0.286971	7.11537	22.8063	ATP1A1,ATP1B1
negative regulation of T cell differentiation (GO:0045581)	0.0295467	0.181381	8.69746	30.6306	IRF1,CTLA4			negative regulation of hemostasis (GO:1900047)	0.0405502	0.286971	7.11537	22.8063	VTN,APOH
positive regulation of T-helper cell differentiation (GO:0045624)	0.0295467	0.181381	8.69746	30.6306	CD86,CD80			intestinal absorption (GO:0050892)	0.0405502	0.286971	7.11537	22.8063	SLC5A1,F11R
positive regulation of interferon-gamma biosynthetic process (GO:0045078)	0.0295467	0.181381	8.69746	30.6306	EBI3,TLR9			muscle cell development (GO:0055001)	0.0405502	0.286971	7.11537	22.8063	SDC1,HES1
vesicle-mediated transport (GO:0016192)	0.0296475	0.181428	1.7112	6.02066	DENND1C,GIT2,WIPF1,NCF4,AGAP2,WAS,RHOH,LRMP,DENND3,EHD1,ACAP1,TBC1D10C,RAC2,VAMP1,CHMP7,TBC1D10A,CYTH1			sodium ion export (GO:0071436)	0.0405502	0.286971	7.11537	22.8063	ATP1A1,ATP1B1
positive regulation of B cell activation (GO:0050871)	0.0299685	0.182246	2.45791	8.62139	SASH3,CD74,FCRL3,BTK,TLR9,CD27,NCKAP1L			cellular potassium ion homeostasis (GO:0030007)	0.0405502	0.286971	7.11537	22.8063	ATP1A1,ATP1B1
regulation of phosphorylation (GO:0042325)	0.0299685	0.182246	2.45791	8.62139	LYN,NUP210,STAT2,NLRC5,STAP1,NCKAP1L,PML			phosphate ion transport (GO:0006817)	0.0405502	0.286971	7.11537	22.8063	SLC17A1,XPR1
positive regulation of MAPK cascade (GO:0043410)	0.0305499	0.184496	1.8593	6.48596	CD74,CCL21,KSR1,FCRL3,GPR55,PTPN22,TNFRSF1B,RASGRP1,PIK3R6,TLR9,CD27,PTK2B,CCR7			membrane repolarization (GO:0086009)	0.0405502	0.286971	7.11537	22.8063	ATP1A1,ATP1B1
stress-activated protein kinase signaling cascade (GO:0031098)	0.0307177	0.184496	3.0202	10.5191	MAP4K1,STK10,MAP4K2,STK4,MAP3K14			negative regulation of reactive oxygen species biosynthetic process (GO:1903427)	0.0405502	0.286971	7.11537	22.8063	MPV17L,SLC30A10
vascular endothelial growth factor receptor signaling pathway (GO:0048010)	0.0307177	0.184496	3.0202	10.5191	NCF1,NCF4,PTK2B,NCKAP1L,FYN			prostanoid biosynthetic process (GO:0046457)	0.0405502	0.286971	7.11537	22.8063	EDN2,MGST1
calcium-mediated signaling (GO:0019722)	0.0307177	0.184496	3.0202	10.5191	TRPM2,BTK,CXCR4,CCR6,PPP1R9B			regulation of fibrinolysis (GO:0051917)	0.0405502	0.286971	7.11537	22.8063	APOH,F11
regulation of vasculature development (GO:1901342)	0.0320229	0.190571	4.70221	16.1817	SP100,WARS,CXCL13			regulation of transcription initiation from RNA polymerase II promoter (GO:0060260)	0.0405502	0.286971	7.11537	22.8063	HNF1B,HNF1A
positive regulation of cytosolic calcium ion concentration involved in phospholipase C-activating G-protein coupled signaling pathway (GO:0051482)	0.0320229	0.190571	4.70221	16.1817	GPR65,GPR55,GPR18			positive regulation of ossification (GO:0045778)	0.0407297	0.287357	3.26815	10.4607	BMP2,ANO6,ACVR2A,BMPR1A
positive regulation of phospholipid metabolic process (GO:1903727)	0.0320229	0.190571	4.70221	16.1817	CCL21,PTK2B,CCR7			alpha-amino acid metabolic process (GO:1901605)	0.0416069	0.289121	4.19776	13.3467	GATM,DDAH1,HNF4A
regulation of signal transduction (GO:0009966)	0.0330268	0.195946	1.95341	6.66197	SASH3,GIT2,SP100,CD80,GRK6,CSK,UBASH3A,CD3E,SAMSN1,FOXP3,CDC42SE2			regulation of protein tyrosine kinase activity (GO:0061097)	0.0416069	0.289121	4.19776	13.3467	EFNA1,ERBB3,AGT
Rho protein signal transduction (GO:0007266)	0.034122	0.200745	2.92975	9.89613	RAC2,WAS,RHOH,ARHGEF1,RHOBTB2			regulation of protein autophosphorylation (GO:0031952)	0.0416069	0.289121	4.19776	13.3467	PDGFC,PDGFA,VEGFA
regulation of myoblast fusion (GO:1901739)	0.0348785	0.200745	7.82731	26.2675	CD53,EHD1			positive regulation of insulin secretion (GO:0032024)	0.0416069	0.289121	4.19776	13.3467	TMEM27,IRS2,SOX4
regulation of nitric-oxide synthase biosynthetic process (GO:0051769)	0.0348785	0.200745	7.82731	26.2675	FCER2,TLR9			transforming growth factor beta receptor signaling pathway (GO:0007179)	0.0416082	0.289121	2.76412	8.7884	ITGB5,PARD3,CGN,F11R,BMPR1A
negative regulation of ATPase activity (GO:0032780)	0.0348785	0.200745	7.82731	26.2675	TLR9,LTF			regulation of canonical Wnt signaling pathway (GO:0060828)	0.04218	0.292211	1.93998	6.14161	WWTR1,BMP2,JUP,CTNND2,CTNND1,DIXDC1,LRP5,SOX9,SOX4,LGR4
regulation of protein glycosylation (GO:0060049)	0.0348785	0.200745	7.82731	26.2675	WARS,IFNG			phosphatidylcholine biosynthetic process (GO:0006656)	0.0450865	0.307712	4.0528	12.5603	SLC44A3,CSNK2A1,LPIN3
positive regulation of T-helper 1 type immune response (GO:0002827)	0.0348785	0.200745	7.82731	26.2675	CD80,IL12RB1			positive regulation of dendrite development (GO:1900006)	0.0450865	0.307712	4.0528	12.5603	DLG5,COBL,SHANK2
response to prostaglandin E (GO:0034695)	0.0348785	0.200745	7.82731	26.2675	CCL21,CCR7			regulation of potassium ion transmembrane transport (GO:1901379)	0.0450865	0.307712	4.0528	12.5603	YWHAE,NOS1AP,CACNA1D
positive regulation of pseudopodium assembly (GO:0031274)	0.0348785	0.200745	7.82731	26.2675	CCL21,CCR7			regulation of nitric oxide biosynthetic process (GO:0045428)	0.0450865	0.307712	4.0528	12.5603	DDAH1,INSR,NOS1AP
regulation of pseudopodium assembly (GO:0031272)	0.0348785	0.200745	7.82731	26.2675	CCL21,CCR7			aminoglycan catabolic process (GO:0006026)	0.0450865	0.307712	4.0528	12.5603	SDC4,GPC1,SDC1
superoxide metabolic process (GO:0006801)	0.0350736	0.200745	4.52113	15.1472	NCF1,NCF1B,NCF1C			extracellular matrix disassembly (GO:0022617)	0.0456947	0.308488	2.68811	8.29491	MMP14,CDH1,MMP15,HPN,LAMC1
cortical cytoskeleton organization (GO:0030865)	0.0350736	0.200745	4.52113	15.1472	FMNL1,NCKAP1L,EZR			positive regulation of vasculature development (GO:1904018)	0.0463565	0.308488	2.40461	7.38551	JUP,HYAL1,ANXA3,ANGPTL4,PAK4,VEGFA
MyD88-dependent toll-like receptor signaling pathway (GO:0002755)	0.0350736	0.200745	4.52113	15.1472	BTK,TLR10,IRAK4			branching involved in blood vessel morphogenesis (GO:0001569)	0.0465414	0.308488	6.52209	20.0059	SHH,VEGFA
cellular response to lipid (GO:0071396)	0.035314	0.201528	2.09666	7.01014	CD86,LYN,MAP4K1,CD80,CASP1,STAP1,PTK2B,LILRB1,TNFRSF1B			establishment or maintenance of actin cytoskeleton polarity (GO:0030950)	0.0465414	0.308488	6.52209	20.0059	RHOD,RHOBTB1
positive regulation of JUN kinase activity (GO:0043507)	0.0360045	0.204868	3.41059	11.3372	MAP4K1,MAP4K2,DBNL,TLR9			cell communication by electrical coupling involved in cardiac conduction (GO:0086064)	0.0465414	0.308488	6.52209	20.0059	ATP1A1,ATP1B1
dephosphorylation (GO:0016311)	0.036291	0.205896	2.35227	7.80055	DUSP2,UBLCP1,DAPP1,PTPN22,PTPN6,PTPN7,SSH2			cell surface receptor signaling pathway involved in heart development (GO:0061311)	0.0465414	0.308488	6.52209	20.0059	JAG1,BMPR1A
protein dephosphorylation (GO:0006470)	0.0376533	0.213004	2.33221	7.6481	DUSP2,UBLCP1,DAPP1,PTPN22,PTPN6,PTPN7,SSH2			thymus development (GO:0048538)	0.0465414	0.308488	6.52209	20.0059	SHH,HES1
regulation of defense response to virus by host (GO:0050691)	0.0382688	0.213384	4.35345	14.2058	AIM2,LILRB1,IL12RB1			amyloid-beta metabolic process (GO:0050435)	0.0465414	0.308488	6.52209	20.0059	BACE1,NAT8
regulation of leukocyte chemotaxis (GO:0002688)	0.0382688	0.213384	4.35345	14.2058	LYN,PTK2B,CXCL13			regulation of gastrulation (GO:0010470)	0.0465414	0.308488	6.52209	20.0059	PHLDB2,FOXA2
activation of JUN kinase activity (GO:0007257)	0.0382688	0.213384	4.35345	14.2058	MAP4K1,MAP4K2,DBNL			positive regulation of calcium ion-dependent exocytosis (GO:0045956)	0.0465414	0.308488	6.52209	20.0059	TMEM27,CACNA1H
regulation of ARF protein signal transduction (GO:0032012)	0.0382688	0.213384	4.35345	14.2058	GIT2,ACAP1,AGAP2			negative regulation of cellular process (GO:0048523)	0.0483511	0.318247	1.53907	4.66226	KANK2,CTBP2,GMNN,SSTR5,PKHD1,SHH,AZGP1,BMP2,DDAH1,ERBB3,HYAL1,CAMK2N1,HNF4A,DLG5,LMNA,SH3BP4,IRF6,PDE8A,SOX4,HIST1H2AC
positive regulation of phospholipase C activity (GO:0010863)	0.0382688	0.213384	4.35345	14.2058	GPR55,S1PR4,PLCB2			glycogen metabolic process (GO:0005977)	0.0487056	0.318247	3.91751	11.8385	PYGB,G6PC,STBD1
cytoskeleton organization (GO:0007010)	0.0390487	0.217111	2.31249	7.49929	FGD3,FMNL3,MICAL1,PTK2B,EZR,SIPA1,FGD2			positive regulation of cell-cell adhesion (GO:0022409)	0.0487056	0.318247	3.91751	11.8385	FOXA1,FGA,FOXA2
negative regulation of phosphorylation (GO:0042326)	0.0396512	0.217747	2.80375	9.04949	LYN,WARS,STAP1,INSM1,CBFA2T3			negative regulation of mitochondrion organization (GO:0010823)	0.0487056	0.318247	3.91751	11.8385	MPV17L,NOL3,TMEM14A
negative regulation of cell proliferation (GO:0008285)	0.0403823	0.217747	1.7021	5.46265	LYN,WARS,KDM2B,NLRC3,RUNX3,CBFA2T3,FOXP3,PML,MYO16,IFNG,IRF1,PTK2B,PTPN6,INSM1,MXD4			cellular glucose homeostasis (GO:0001678)	0.0487056	0.318247	3.91751	11.8385	UNC13B,SOX4,FOXA3
regulation of interleukin-1 beta production (GO:0032651)	0.0405502	0.217747	7.11537	22.8063	AIM2,CCR7			glycosaminoglycan catabolic process (GO:0006027)	0.0511842	0.325778	3.01613	8.96491	SDC4,HYAL1,GPC1,SDC1
regulation of lymphocyte activation (GO:0051249)	0.0405502	0.217747	7.11537	22.8063	SIT1,FCRL3			epidermis development (GO:0008544)	0.0522577	0.325778	2.58161	7.61978	DSP,ALDH3A2,CDSN,ELF3,PLOD1
positive regulation of actin nucleation (GO:0051127)	0.0405502	0.217747	7.11537	22.8063	WIPF1,WAS			BMP signaling pathway (GO:0030509)	0.0522577	0.325778	2.58161	7.61978	FAM83G,BMP2,ZFYVE16,ACVR2A,BMPR1A
regulation of granulocyte macrophage colony-stimulating factor production (GO:0032645)	0.0405502	0.217747	7.11537	22.8063	TLR9,RASGRP1			epithelial tube morphogenesis (GO:0060562)	0.0524624	0.325778	3.79094	11.1744	SHH,HES1,VEGFA
cellular response to interleukin-15 (GO:0071350)	0.0405502	0.217747	7.11537	22.8063	IL2RB,JAK3			positive regulation of leukocyte migration (GO:0002687)	0.0524624	0.325778	3.79094	11.1744	EDN2,F2RL1,VEGFA
toll-like receptor 9 signaling pathway (GO:0034162)	0.0405502	0.217747	7.11537	22.8063	TLR9,IRAK4			positive regulation of exocytosis (GO:0045921)	0.0524624	0.325778	3.79094	11.1744	FGA,SDC4,SDC1
regulation of T cell cytokine production (GO:0002724)	0.0405502	0.217747	7.11537	22.8063	FOXP3,B2M			negative regulation of endothelial cell migration (GO:0010596)	0.0524624	0.325778	3.79094	11.1744	JUP,APOH,NR2F2
interleukin-15-mediated signaling pathway (GO:0035723)	0.0405502	0.217747	7.11537	22.8063	IL2RB,JAK3			cellular macromolecular complex assembly (GO:0034622)	0.0524624	0.325778	3.79094	11.1744	FGA,USH1C,ANKS4B
regulation of calcium ion transport (GO:0051924)	0.0407297	0.217747	3.26815	10.4607	FCRL3,IL16,LILRB1,PML			neuron projection morphogenesis (GO:0048812)	0.0526621	0.325778	2.02937	5.97419	ALS2,FLRT3,CTNND2,PARD3,BTBD3,DCDC2,WASL,SHANK2
regulation of cell-matrix adhesion (GO:0001952)	0.0407297	0.217747	3.26815	10.4607	CCL21,PLEKHA2,PTK2B,CCR7			selective autophagy (GO:0061912)	0.0528327	0.325778	6.02008	17.7028	STBD1,WDFY3
plasma membrane bounded cell projection morphogenesis (GO:0120039)	0.0407297	0.217747	3.26815	10.4607	DBNL,RAC2,RHOH,NCKAP1L			embryonic axis specification (GO:0000578)	0.0528327	0.325778	6.02008	17.7028	FZD5,COBL
positive regulation of cell-substrate adhesion (GO:0010811)	0.0407297	0.217747	3.26815	10.4607	CCL21,PLEKHA2,PTK2B,CCR7			positive regulation of glycolytic process (GO:0045821)	0.0528327	0.325778	6.02008	17.7028	MLXIPL,INSR
hemopoiesis (GO:0030097)	0.0416082	0.221835	2.76412	8.7884	LYL1,TNFRSF13B,FLT3LG,PLD4,RUNX3			positive regulation of coenzyme metabolic process (GO:0051197)	0.0528327	0.325778	6.02008	17.7028	MLXIPL,INSR
positive regulation of tyrosine phosphorylation of STAT protein (GO:0042531)	0.0432179	0.229787	3.20128	10.0568	LYN,IFNG,HCLS1,PARP14			positive regulation of cytokine production involved in immune response (GO:0002720)	0.0528327	0.325778	6.02008	17.7028	FZD5,F2RL1
cellular response to oxygen-containing compound (GO:1901701)	0.0435498	0.230921	1.80559	5.65846	LYN,MAP4K1,CD86,NCF1,CD80,RAPGEF1,CASP1,STAP1,PTK2B,LILRB1,EZR,TNFRSF1B			negative regulation of coagulation (GO:0050819)	0.0528327	0.325778	6.02008	17.7028	VTN,APOH
protein trimerization (GO:0070206)	0.0450865	0.236491	4.0528	12.5603	TCL1A,CD247,TRIM22			nitric oxide mediated signal transduction (GO:0007263)	0.0528327	0.325778	6.02008	17.7028	DDAH1,AGT
substrate adhesion-dependent cell spreading (GO:0034446)	0.0450865	0.236491	4.0528	12.5603	PARVG,ITGB7,FERMT3			negative regulation of cellular component movement (GO:0051271)	0.0528327	0.325778	6.02008	17.7028	PKHD1,CRK
G2 DNA damage checkpoint (GO:0031572)	0.0450865	0.236491	4.0528	12.5603	UIMC1,STK4,MAP3K14			filopodium assembly (GO:0046847)	0.0528327	0.325778	6.02008	17.7028	FGD4,RAB17
regulation of erythrocyte differentiation (GO:0045646)	0.0450865	0.236491	4.0528	12.5603	LYN,SPI1,NCKAP1L			positive regulation of exosomal secretion (GO:1903543)	0.0528327	0.325778	6.02008	17.7028	SDC4,SDC1
axon guidance (GO:0007411)	0.0453305	0.237132	2.09756	6.48938	NRXN1,CHN1,PIK3CD,CXCR4,EVL,FYN,EZR,CDK5R1			regulation of peptide secretion (GO:0002791)	0.0528327	0.325778	6.02008	17.7028	RHBDF1,LLGL2
cell morphogenesis involved in differentiation (GO:0000904)	0.0457898	0.238893	3.1371	9.67384	RILPL2,PARVG,ITGB7,FERMT3			cellular sodium ion homeostasis (GO:0006883)	0.0528327	0.325778	6.02008	17.7028	ATP1A1,ATP1B1
neuron cell-cell adhesion (GO:0007158)	0.0465414	0.240877	6.52209	20.0059	NRXN1,CDK5R1			regulation of Rho protein signal transduction (GO:0035023)	0.0540061	0.332123	2.95907	8.63651	EPS8L1,F2RL1,EPS8L2,EPS8L3
stem cell development (GO:0048864)	0.0465414	0.240877	6.52209	20.0059	TCOF1,KBTBD8			positive regulation of protein secretion (GO:0050714)	0.0545612	0.333752	2.54795	7.41053	UNC13B,FGA,F2RL1,IRS2,SOX4
regulation of neural precursor cell proliferation (GO:2000177)	0.0465414	0.240877	6.52209	20.0059	KDM2B,INSM1			ephrin receptor signaling pathway (GO:0048013)	0.0545612	0.333752	2.54795	7.41053	EFNA1,WASL,CRK,KALRN,NGEF
positive regulation of cysteine-type endopeptidase activity (GO:2001056)	0.0484453	0.250065	3.07543	9.3103	AIM2,CASP1,FYN,TBC1D10A			positive regulation of cell differentiation (GO:0045597)	0.0554793	0.334839	1.91374	5.53406	WWTR1,BMP2,GPC1,LRP5,SOX9,SOX6,AGT,ACVR2A,BMPR1A
activation of MAPKK activity (GO:0000186)	0.0487056	0.250082	3.91751	11.8385	RAPGEF1,STK4,MAP3K14			circulatory system development (GO:0072359)	0.0558956	0.334839	2.28729	6.59717	BMP2,SHH,CXADR,ERBB3,FLRT3,SOX4
positive regulation of locomotion (GO:0040017)	0.0487056	0.250082	3.91751	11.8385	CCL21,SPOCK2,CCR7			negative regulation of protein kinase activity (GO:0006469)	0.0558956	0.334839	2.28729	6.59717	WWTR1,FLRT3,RTN4RL1,CAMK2N1,LRP5,SOCS6
negative regulation of intracellular signal transduction (GO:1902532)	0.0496437	0.253512	2.05611	6.17427	LYN,BCL2A1,SH3BP1,PIK3IP1,RHOH,NLRC3,SLA2,ARHGAP25			antibacterial humoral response (GO:0019731)	0.0563546	0.334839	3.67228	10.5618	FGA,RNASE7,HIST1H2BC
cellular response to organic substance (GO:0071310)	0.0497644	0.253512	2.18323	6.55069	CASP1,HCLS1,CXCR4,CCR7,PTPN6,PTPN7,IL18BP			positive regulation of peptide secretion (GO:0002793)	0.0563546	0.334839	3.67228	10.5618	UNC13B,FGA,TFR2
Fc-gamma receptor signaling pathway involved in phagocytosis (GO:0038096)	0.0497644	0.253512	2.18323	6.55069	LYN,WIPF1,WAS,NCKAP1L,FYN,CD247,MYO1G			regulation of endothelial cell apoptotic process (GO:2000351)	0.0563546	0.334839	3.67228	10.5618	FGA,ANO6,PAK4
Fc-gamma receptor signaling pathway (GO:0038094)	0.0514328	0.258973	2.16593	6.42735	LYN,WIPF1,WAS,NCKAP1L,FYN,CD247,MYO1G			positive regulation of DNA replication (GO:0045740)	0.0563546	0.334839	3.67228	10.5618	INSR,PDGFC,PDGFA
regulation of interleukin-1 beta secretion (GO:0050706)	0.0524624	0.258973	3.79094	11.1744	AIM2,CASP1,CCR7			negative regulation of epithelial cell migration (GO:0010633)	0.0563546	0.334839	3.67228	10.5618	APOH,MARVELD3,NR2F2
regulation of interferon-beta production (GO:0032648)	0.0524624	0.258973	3.79094	11.1744	IRF1,TLR9,NLRC3			regulation of synapse assembly (GO:0051963)	0.0563546	0.334839	3.67228	10.5618	DLG5,IL1RAP,RAB17
positive regulation of protein modification process (GO:0031401)	0.0526621	0.258973	2.02937	5.97419	CLIP3,LYN,CD74,IFNG,SEMA4D,RSPO1,STK4,RASGRP1			regulation of ion transmembrane transport (GO:0034765)	0.0563546	0.334839	3.67228	10.5618	YWHAE,KCNJ11,ANO6
myeloid cell development (GO:0061515)	0.0528327	0.258973	6.02008	17.7028	NCKAP1L,EVI2B			positive regulation of osteoblast differentiation (GO:0045669)	0.0563546	0.334839	3.67228	10.5618	BMP2,ACVR2A,BMPR1A
regulation of mRNA metabolic process (GO:1903311)	0.0528327	0.258973	6.02008	17.7028	CDK11A,CDK11B			phospholipid transport (GO:0015914)	0.0569107	0.334839	2.90412	8.324	TMEM30B,ATP8B1,LDLR,ATP9A
septin ring assembly (GO:0000921)	0.0528327	0.258973	6.02008	17.7028	SEPT6,SEPT1			regulation of epidermal growth factor receptor signaling pathway (GO:0042058)	0.0569107	0.334839	2.90412	8.324	RHBDF1,CBLC,AGT,PTPN3
positive regulation of small GTPase mediated signal transduction (GO:0051057)	0.0528327	0.258973	6.02008	17.7028	RASGRF1,RASGRP1			negative regulation of endopeptidase activity (GO:0010951)	0.0569227	0.334839	2.51515	7.20858	VTN,SERPINA1,SERPINA6,SERPINA4,AGT
negative regulation of cellular component movement (GO:0051271)	0.0528327	0.258973	6.02008	17.7028	SP100,WAS			protein maturation (GO:0051604)	0.0569227	0.334839	2.51515	7.20858	RHBDF1,TSPAN15,MMP14,CPD,PCSK4
neural crest cell differentiation (GO:0014033)	0.0528327	0.258973	6.02008	17.7028	TCOF1,KBTBD8			regulation of actin nucleation (GO:0051125)	0.0594054	0.337364	5.58979	15.782	VIL1,WASL
mesenchymal cell development (GO:0014031)	0.0528327	0.258973	6.02008	17.7028	TCOF1,KBTBD8			fibrinolysis (GO:0042730)	0.0594054	0.337364	5.58979	15.782	FGA,CPB2
positive regulation of membrane protein ectodomain proteolysis (GO:0051044)	0.0528327	0.258973	6.02008	17.7028	IFNG,TNFRSF1B			positive regulation of regulated secretory pathway (GO:1903307)	0.0594054	0.337364	5.58979	15.782	TMEM27,CACNA1H
regulation of macrophage chemotaxis (GO:0010758)	0.0528327	0.258973	6.02008	17.7028	STAP1,PTK2B			regulation of reactive oxygen species biosynthetic process (GO:1903426)	0.0594054	0.337364	5.58979	15.782	NOS1AP,SLC30A10
positive regulation of syncytium formation by plasma membrane fusion (GO:0060143)	0.0528327	0.258973	6.02008	17.7028	CD53,EHD1			regulation of exosomal secretion (GO:1903541)	0.0594054	0.337364	5.58979	15.782	SDC4,SDC1
JAK-STAT cascade involved in growth hormone signaling pathway (GO:0060397)	0.0528327	0.258973	6.02008	17.7028	LYN,JAK3			negative regulation of striated muscle cell differentiation (GO:0051154)	0.0594054	0.337364	5.58979	15.782	BMP2,SOX6
Fc receptor mediated stimulatory signaling pathway (GO:0002431)	0.0531361	0.259806	2.1489	6.3068	LYN,WIPF1,WAS,NCKAP1L,FYN,CD247,MYO1G			bone morphogenesis (GO:0060349)	0.0594054	0.337364	5.58979	15.782	LRP5,FGFR3
regulation of Rho protein signal transduction (GO:0035023)	0.0540061	0.263398	2.95907	8.63651	GPR65,ARHGDIB,GPR55,GPR18			regulation of SMAD protein import into nucleus (GO:0060390)	0.0594054	0.337364	5.58979	15.782	WWTR1,BMPR1A
axonogenesis (GO:0007409)	0.0543865	0.26459	1.84794	5.38055	LINGO3,SLITRK2,NRXN1,TLR9,CXCR4,PIK3CD,EVL,FYN,EZR,CDK5R1			regulation of stem cell proliferation (GO:0072091)	0.0594054	0.337364	5.58979	15.782	YAP1,EPCAM
regulation of mitotic cell cycle (GO:0007346)	0.055796	0.270579	2.00331	5.78167	MAP4K1,STK10,MAP4K2,CDK11A,FSD1,STK4,MAP3K14,CDK11B			artery development (GO:0060840)	0.0594054	0.337364	5.58979	15.782	HES1,VEGFA
regulation of cell motility (GO:2000145)	0.0558956	0.270579	2.28729	6.59717	CCL21,ABI3,SPOCK2,WAS,CCR7,RHOBTB2			aorta morphogenesis (GO:0035909)	0.0594054	0.337364	5.58979	15.782	JAG1,BMPR1A
antibacterial humoral response (GO:0019731)	0.0563546	0.27145	3.67228	10.5618	RNASE6,HLA-E,LTF			myoblast differentiation (GO:0045445)	0.0594054	0.337364	5.58979	15.782	JAG1,SDC1
neural crest cell development (GO:0014032)	0.0563546	0.27145	3.67228	10.5618	TCOF1,SEMA4D,KBTBD8			positive regulation of positive chemotaxis (GO:0050927)	0.0594054	0.337364	5.58979	15.782	F2RL1,VEGFA
integrin-mediated signaling pathway (GO:0007229)	0.0569107	0.272779	2.90412	8.324	PTK2B,MADCAM1,ITGB7,FERMT3			positive regulation of DNA-templated transcription, initiation (GO:2000144)	0.0594054	0.337364	5.58979	15.782	HNF1B,HNF1A
neutrophil migration (GO:1990266)	0.0569107	0.272779	2.90412	8.324	CCL21,PIK3CD,NCKAP1L,IRAK4			regulation of extrinsic apoptotic signaling pathway (GO:2001236)	0.0598976	0.337892	2.85117	8.02639	TNFRSF12A,NOL3,SH3RF1,AGT
positive regulation of programmed cell death (GO:0043068)	0.0591059	0.28059	1.76064	4.97983	FGD3,CLIP3,TNFAIP8,BCL2A1,CTLA4,ARHGEF1,LILRB1,PDCD2,STK4,ARHGEF6,FGD2			cell morphogenesis (GO:0000902)	0.0598976	0.337892	2.85117	8.02639	CDH6,CDH1,SHROOM3,SHROOM1
negative regulation of immune effector process (GO:0002698)	0.0594054	0.28059	5.58979	15.782	LILRB1,HAVCR2
positive regulation of myotube differentiation (GO:0010831)	0.0594054	0.28059	5.58979	15.782	CD53,EHD1
G-protein coupled acetylcholine receptor signaling pathway (GO:0007213)	0.0594054	0.28059	5.58979	15.782	RGS10,CDK5R1
ruffle organization (GO:0031529)	0.0594054	0.28059	5.58979	15.782	CCL21,CCR7
regulation of interferon-alpha production (GO:0032647)	0.0594054	0.28059	5.58979	15.782	NLRC3,HAVCR2
regulation of extrinsic apoptotic signaling pathway (GO:2001236)	0.0598976	0.281099	2.85117	8.02639	SP100,TMC8,TRAF1,PML
cell morphogenesis (GO:0000902)	0.0598976	0.281099	2.85117	8.02639	RAC2,RHOH,NCKAP1L,STK4

## Sheet: GO_Molecular_Functions
Up-regulated pathway analysis								Down-regulated pathway analysis
Term	P-value	FDR	Z-Score	Combined Score	Genes			Term	P-value	FDR	Z-Score	Combined Score	Genes
non-membrane spanning protein tyrosine kinase activity (GO:0004715)	5.96435e-09	2.21277e-06	13.6853	259.165	BLK,LYN,ZAP70,TNK2,BTK,PTK2B,CSK,FYN,GRAP,SLA2,JAK3			protein binding involved in heterotypic cell-cell adhesion (GO:0086080)	1.92874e-07	8.85291e-05	98.4747	1522.54	DSP,CXADR,JUP,DSG2,DSC2
MHC protein complex binding (GO:0023023)	2.27255e-07	4.21558e-05	23.0588	352.735	CD74,HLA-DMB,KLRD1,HLA-DOA,HLA-DOB,MS4A1,HLA-DRB1			cadherin binding (GO:0045296)	1.43274e-05	0.00224709	3.03813	33.8853	YWHAE,LAD1,JUP,CTNND1,ARHGEF16,CGN,FNBP1L,F11R,PPL,CDH6,PPFIBP1,BAIAP2L1,KRT18,EPB41L1,EPCAM,CDH1,PPP1R13L,EPS8L1,EPS8L2,PHLDB2,SPTBN2,PAK4
GTPase regulator activity (GO:0030695)	4.81828e-07	5.95861e-05	3.68294	53.5708	ARHGAP9,GIT2,RGS19,RGS13,TNK2,AGAP2,WAS,RHOH,GMIP,RASAL3,ARHGAP25,INPP5B,ARHGAP22,ACAP1,ARHGAP30,SH3BP1,CHN1,TBC1D10C,RGS10,NCKAP1L,TBC1D10A,SIPA1,ARHGEF6			Rho guanyl-nucleotide exchange factor activity (GO:0005089)	1.46869e-05	0.00224709	7.13035	79.3505	FGD4,ALS2,ARHGEF16,EPS8L1,ARHGEF10L,EPS8L2,EPS8L3,KALRN,NGEF
MHC class II protein complex binding (GO:0023026)	1.53316e-06	0.000142201	23.6721	316.926	CD74,HLA-DMB,HLA-DOA,HLA-DOB,MS4A1,HLA-DRB1			actin binding (GO:0003779)	2.32547e-05	0.00266848	3.23824	34.5488	DSTN,SHROOM3,COBL,CGN,WASL,SORBS1,SHROOM1,IQGAP2,ESPN,PPP1R9A,SPTB,VIL1,MYO1D,MYH14,EPS8L1,EPS8L2,EPS8L3,GC,PLS1
GTPase activator activity (GO:0005096)	4.95873e-06	0.000367938	3.50637	42.828	ARHGAP9,GIT2,RGS19,RGS13,AGAP2,GMIP,RASAL3,ARHGAP25,INPP5B,ARHGAP22,ACAP1,ARHGAP30,SH3BP1,CHN1,TBC1D10C,RGS10,NCKAP1L,TBC1D10A,SIPA1,ARHGEF6			ankyrin binding (GO:0030506)	6.26293e-05	0.00574937	15.1414	146.543	KCNJ11,CDH1,CACNA1D,SPTB,RHBG
phosphatidylinositol-3,4-bisphosphate binding (GO:0043325)	2.17353e-05	0.00134396	13.1457	141.14	NCF1,PLEKHA2,NCF1B,NCF1C,DAPP1,MYO1G			actin filament binding (GO:0051015)	8.31891e-05	0.00636397	4.14505	38.9402	VIL1,MYO1D,MYH14,DSTN,SHROOM3,WASL,SHROOM1,ESPN,IQGAP2,PPP1R9A,SPTB,PLS1
superoxide-generating NADPH oxidase activator activity (GO:0016176)	4.40111e-05	0.00233259	31.4435	315.412	NCF1,NCF4,NCF1B,NCF1C			platelet-derived growth factor receptor binding (GO:0005161)	0.000230606	0.0151212	17.4651	146.266	PDGFC,PDGFA,ITGA5,VEGFA
SH3 domain binding (GO:0017124)	6.25634e-05	0.00284745	6.72998	65.1417	NCF1,WIPF1,MICAL1,WAS,PTPN22,EVL,AKAP5,CD3E			Rac guanyl-nucleotide exchange factor activity (GO:0030676)	0.00031649	0.0181586	15.7177	126.657	ALS2,EPS8L1,EPS8L2,EPS8L3
actin binding (GO:0003779)	7.65819e-05	0.00284745	3.04832	28.8893	MYBPC2,DBNL,WIPF1,WAS,CXCR4,LSP1,RCSD1,SSH2,CORO1A,MYO16,PPP1R9B,FMNL1,PARVG,MICAL1,COTL1,CORO7,EZR,MYO1F			sodium ion transmembrane transporter activity (GO:0015081)	0.000385739	0.0196727	5.01665	39.4326	SLC12A2,ATP1A1,SLC4A3,ATP1B1,SLC17A1,SLC4A4,NALCN,SLC17A4
cytokine receptor activity (GO:0004896)	8.32899e-05	0.00284745	5.56657	52.2878	CD74,CXCR3,IL10RA,EBI3,IL2RB,IL21R,CCR6,IL12RB1,IL9R			cadherin binding involved in cell-cell adhesion (GO:0098641)	0.00110975	0.0509374	10.4758	71.2734	BAIAP2L1,KRT18,EPCAM,PAK4
MHC protein binding (GO:0042287)	8.44259e-05	0.00284745	9.85628	92.4483	CD74,MARCH1,LAG3,TAP1,LILRB1,HLA-E			protein binding involved in cell-cell adhesion (GO:0098632)	0.00164711	0.0687293	9.24241	59.2321	BAIAP2L1,KRT18,EPCAM,PAK4
small GTPase binding (GO:0031267)	0.000167129	0.00516707	5.74871	49.995	FGD3,GGA2,GIT2,ACAP1,RILPL2,AGAP2,WAS,FGD2			protein homodimerization activity (GO:0042803)	0.00273497	0.101949	1.8292	10.7952	CTBP2,PEX11A,PDGFA,PLOD1,PVR,RAP1GAP,CDH6,TMEM27,ERBB3,FLRT3,CDH1,HNF4A,PDGFC,HES1,CRYM,CADM4,CDSN,JUP,AMBP,NR2F2,NR0B2,SDCBP2,VEGFA,VIL1,TOX3,ALS2,CHMP4C,ATF3,BMPR1A
T cell receptor binding (GO:0042608)	0.000293634	0.00837986	39.2294	319.059	CD3E,DOCK2,HLA-E			potassium ion binding (GO:0030955)	0.00288743	0.101949	13.0724	76.4396	KCNJ11,ATP1A1,ATP1B1
phosphatidylinositol 3-kinase activity (GO:0035004)	0.000613288	0.0162521	4.64658	34.3693	CD86,CD80,CD19,TLR9,PIK3CD,FYN,ICOS,PIK3R6			phosphate ion transmembrane transporter activity (GO:0015114)	0.00368449	0.112745	11.7646	65.9243	SLC17A1,XPR1,SLC17A4
C-C chemokine binding (GO:0019957)	0.000791945	0.0195874	23.5352	168.065	CXCR4,CCR7,CCR6			nucleoside-diphosphatase activity (GO:0017110)	0.00368449	0.112745	11.7646	65.9243	NUDT9,ENTPD6,ENTPD8
protein tyrosine kinase activity (GO:0004713)	0.00119266	0.0276549	3.20288	21.5604	BLK,LYN,ZAP70,TNK2,BTK,PTK2B,CSK,FYN,GRAP,SLA2,JAK3			anion:cation symporter activity (GO:0015296)	0.00421139	0.120814	5.17331	28.2978	SLC10A6,SLC4A3,SLC17A1,SLC4A4,SLC17A4
actin filament binding (GO:0051015)	0.00134236	0.029295	3.38095	22.3593	FMNL1,MYBPC2,DBNL,WIPF1,WAS,EZR,RCSD1,CORO1A,MYO16,PPP1R9B			oxidoreductase activity, acting on the CH-NH2 group of donors, oxygen as acceptor (GO:0016641)	0.00564802	0.152497	9.80282	50.7438	MAOB,MAOA,LOXL4
phosphatidylinositol-4,5-bisphosphate 3-kinase activity (GO:0046934)	0.0015214	0.0305538	4.52476	29.3572	CD86,CD80,CD19,PIK3CD,FYN,ICOS,PIK3R6			alkali metal ion binding (GO:0031420)	0.0068238	0.160694	9.04829	45.1269	KCNJ11,ATP1A1,ATP1B1
cysteine-type endopeptidase inhibitor activity (GO:0004869)	0.00164476	0.0305538	5.25101	33.6598	TNFAIP8,CSTA,RPS6KA1,CD27,SERPINB9,LTF			growth factor activity (GO:0008083)	0.0075194	0.160694	3.74725	18.3251	IL11,JAG1,TGFA,PDGFA,AGT,VEGFA
chemokine receptor activity (GO:0004950)	0.00164711	0.0305538	9.24241	59.2321	CXCR3,CXCR4,CCR7,CCR6			metalloaminopeptidase activity (GO:0070006)	0.00813412	0.160694	8.40155	40.4256	MMP14,MMP15,ANPEP
phosphatidylinositol bisphosphate kinase activity (GO:0052813)	0.00195769	0.0345859	4.31199	26.8895	CD86,CD80,CD19,PIK3CD,FYN,ICOS,PIK3R6			growth factor receptor binding (GO:0070851)	0.00825893	0.160694	3.24317	15.5557	IL11,PDGFC,CBLC,TGFA,PDGFA,ITGA5,VEGFA
death receptor activity (GO:0005035)	0.0027562	0.0426063	7.85484	46.2956	CD27,TNFRSF14,TNFRSF1B,RELT			vascular endothelial growth factor receptor 2 binding (GO:0043184)	0.00875241	0.160694	19.5743	92.7514	ITGA5,VEGFA
cysteine-type endopeptidase inhibitor activity involved in apoptotic process (GO:0043027)	0.0027562	0.0426063	7.85484	46.2956	TNFAIP8,RPS6KA1,CD27,SERPINB9			primary amine oxidase activity (GO:0008131)	0.00875241	0.160694	19.5743	92.7514	MAOB,MAOA
tumor necrosis factor-activated receptor activity (GO:0005031)	0.0027562	0.0426063	7.85484	46.2956	CD27,TNFRSF14,TNFRSF1B,RELT			arylesterase activity (GO:0004064)	0.00875241	0.160694	19.5743	92.7514	CA2,PON2
GTPase binding (GO:0051020)	0.00289318	0.0429347	3.9985	23.3728	FGD3,GIT2,ACAP1,RILPL2,AGAP2,WAS,FGD2			BMP receptor activity (GO:0098821)	0.00875241	0.160694	19.5743	92.7514	ACVR2A,BMPR1A
phosphatidylinositol phosphate binding (GO:1901981)	0.00413787	0.0590442	3.72737	20.4542	DENND1C,ARHGAP9,NCF4,BTK,DAPP1,SNX20,MYO1G			protein phosphorylated amino acid binding (GO:0045309)	0.00988591	0.174524	5.23387	24.1629	YWHAE,CBLC,CRK,PTPN3
protein kinase activity (GO:0004672)	0.00530964	0.0729584	1.87066	9.79896	LYN,BLK,MAP4K1,MAP4K2,CDK11A,KSR1,TNK2,IRAK4,STK4,CLK4,CDK11B,STK10,ZAP70,STK17B,GRK6,RPS6KA1,BTK,PTK2B,CSK,FYN,JAK3,MAP3K14,CDK5R1			metalloexopeptidase activity (GO:0008235)	0.0110688	0.183122	4.00969	18.0581	MMP14,CPB2,MMP15,ANPEP,CPD
phosphatidylinositol bisphosphate binding (GO:1902936)	0.00612309	0.081131	3.44675	17.5636	NCF1,PLEKHA2,NCF1B,NCF1C,DAPP1,SNX20,MYO1G			insulin receptor binding (GO:0005158)	0.0111708	0.183122	7.3506	33.0369	GRB10,IRS2,SORBS1
protein serine/threonine kinase activator activity (GO:0043539)	0.00711269	0.0909933	5.81631	28.7667	TCL1A,STK4,LTF,CDK5R1			interleukin-17 receptor activity (GO:0030368)	0.0120517	0.190749	15.6586	69.1885	IL17RE,IL17RC
phosphatidylinositol-3,4,5-trisphosphate binding (GO:0005547)	0.0079712	0.0955043	5.60829	27.0988	ARHGAP9,BTK,DAPP1,MYO1G			serine-type endopeptidase inhibitor activity (GO:0004867)	0.0128403	0.196456	3.85205	16.7763	SERPINA1,AMBP,SERPINA6,SERPINA4,AGT
chemokine binding (GO:0019956)	0.00813412	0.0955043	8.40155	40.4256	CXCR3,CXCR4,CCR6			sodium:bicarbonate symporter activity (GO:0008510)	0.0158049	0.226702	13.0482	54.1165	SLC4A3,SLC4A4
SH3/SH2 adaptor activity (GO:0005070)	0.00873613	0.0955043	4.27185	20.2498	FCRL2,CHN1,STAP1,GRAP,SLA2			NADP-retinol dehydrogenase activity (GO:0052650)	0.0158049	0.226702	13.0482	54.1165	RDH12,RDH13
MHC class II protein binding (GO:0042289)	0.00875241	0.0955043	19.5743	92.7514	CD74,LAG3			pyrophosphatase activity (GO:0016462)	0.0188377	0.254841	4.24215	16.8494	NUDT9,ENTPD2,ENTPD6,ENTPD8
CD4 receptor binding (GO:0042609)	0.00875241	0.0955043	19.5743	92.7514	CD74,IL16			transmembrane receptor protein kinase activity (GO:0019199)	0.0192771	0.254841	3.44551	13.6057	ERBB3,INSR,FGFR3,ACVR2A,BMPR1A
kinase activity (GO:0016301)	0.0112014	0.115636	2.08295	9.35604	LYN,MAP4K1,CDK11A,KSR1,PIK3CD,IRAK4,STK4,CDK11B,STK17B,RPS6KA1,CSK,MAP3K14,NADK,CDK5R1			actin-dependent ATPase activity (GO:0030898)	0.0199875	0.254841	11.1836	43.7575	MYO1D,MYH14
purine ribonucleoside triphosphate binding (GO:0035639)	0.0112207	0.115636	1.88915	8.48228	MAP4K1,MAP4K2,CDK11A,TAP1,RHOH,STK4,RUNX3,CDK11B,RHOBTB2,ZAP70,P2RX5,SEPT6,OAS2,STK17B,ANXA6,BTK,RAC2,MYO1F			vascular endothelial growth factor receptor binding (GO:0005172)	0.0199875	0.254841	11.1836	43.7575	ITGA5,VEGFA
protein kinase activator activity (GO:0030295)	0.0119322	0.116581	3.92929	17.4009	TCL1A,NCKAP1L,STK4,LTF,CDK5R1			ammonium transmembrane transporter activity (GO:0008519)	0.0212843	0.26404	5.59902	21.555	SLC12A2,SLC44A3,RHBG
inositol-1,3,4,5-tetrakisphosphate 5-phosphatase activity (GO:0052659)	0.0120517	0.116581	15.6586	69.1885	INPP5B,INPP5D			sodium:phosphate symporter activity (GO:0005436)	0.0245757	0.289237	9.78514	36.2637	SLC17A1,SLC17A4
ATP binding (GO:0005524)	0.0122551	0.116581	2.12427	9.35064	MAP4K1,MAP4K2,CDK11A,TAP1,STK4,RUNX3,CDK11B,ZAP70,P2RX5,OAS2,STK17B,BTK,MYO1F			cyclic-nucleotide phosphodiesterase activity (GO:0004112)	0.0245757	0.289237	9.78514	36.2637	PDE11A,PDE8A
Rho guanyl-nucleotide exchange factor activity (GO:0005089)	0.0158415	0.14693	3.63749	15.0778	FGD3,ARHGEF1,DOCK2,ARHGEF6,FGD2			protein kinase inhibitor activity (GO:0004860)	0.026026	0.295096	3.16683	11.5547	RTN4RL1,FLRT3,CAMK2N1,SOCS6,MAPK8IP1
kinase binding (GO:0019900)	0.0184662	0.167097	1.7832	7.11818	SP100,WARS,FCRL3,WAS,RHOH,PTPN22,CD3E,RHOBTB2,TCL1A,PIK3IP1,SIT1,RAC2,CASP1,HCLS1,STAP1,PTPN6,TRIM22,CDK5R1			calcium channel regulator activity (GO:0005246)	0.0263593	0.295096	5.11163	18.5855	YWHAE,AMBP,SGK2
inositol tetrakisphosphate phosphatase activity (GO:0052743)	0.0199875	0.176556	11.1836	43.7575	INPP5B,INPP5D			calcium-dependent phospholipid binding (GO:0005544)	0.0295432	0.301376	3.6491	12.8518	RPH3AL,ANXA3,ANXA4,SYT13
Rac GTPase binding (GO:0048365)	0.0220833	0.190533	4.02419	15.344	FMNL1,SH3BP1,ARHGDIB,WAS			sodium:potassium-exchanging ATPase activity (GO:0005391)	0.0295467	0.301376	8.69746	30.6306	ATP1A1,ATP1B1
adenyl ribonucleotide binding (GO:0032559)	0.023851	0.201107	1.9302	7.21109	MAP4K1,MAP4K2,CDK11A,TAP1,STK4,RUNX3,CDK11B,ZAP70,P2RX5,OAS2,STK17B,BTK,MYO1F			potassium-transporting ATPase activity (GO:0008556)	0.0295467	0.301376	8.69746	30.6306	ATP1A1,ATP1B1
MHC class II receptor activity (GO:0032395)	0.0245757	0.202613	9.78514	36.2637	HLA-DOA,HLA-DOB			MAP kinase kinase kinase kinase activity (GO:0008349)	0.0295467	0.301376	8.69746	30.6306	MAP4K5,MAP4K3
SH2 domain binding (GO:0042169)	0.0263593	0.212594	5.11163	18.5855	SIT1,SIGLEC10,LILRB1			transcriptional activator activity, RNA polymerase II core promoter proximal region sequence-specific binding (GO:0001077)	0.0321928	0.321228	2.13489	7.33549	FOXA1,EHF,KLF5,ONECUT2,HNF4A,HNF4G,SOX9,HNF1A,SOX4
protein homodimerization activity (GO:0042803)	0.0282803	0.223234	1.5535	5.53913	SP100,BCL2A1,MAX,ACCS,CD3E,STK4,CORO1A,RASGRP1,CD79B,STK10,CD79A,ANXA6,FSD1,TIGIT,RBM11,CR2,WARS,TAP1,LILRB1,FOXP3,HLA-G,PML,NCR3,TLR9,CD247			wide pore channel activity (GO:0022829)	0.0348785	0.321976	7.82731	26.2675	GJB1,AQP7
protein phosphatase 1 binding (GO:0008157)	0.0295467	0.223711	8.69746	30.6306	LILRB1,PPP1R9B			sodium ion binding (GO:0031402)	0.0348785	0.321976	7.82731	26.2675	ATP1A1,ATP1B1
MAP kinase kinase kinase kinase activity (GO:0008349)	0.0295467	0.223711	8.69746	30.6306	MAP4K1,MAP4K2			carbonate dehydratase activity (GO:0004089)	0.0348785	0.321976	7.82731	26.2675	CA2,CA9
Rho GTPase binding (GO:0017048)	0.034122	0.253185	2.92975	9.89613	FMNL1,SH3BP1,ARHGDIB,WAS,RHOH			phosphotyrosine residue binding (GO:0001784)	0.0350736	0.321976	4.52113	15.1472	CBLC,CRK,PTPN3
SUMO binding (GO:0032183)	0.0348785	0.253724	7.82731	26.2675	RNF4,PML			GTPase inhibitor activity (GO:0005095)	0.0405502	0.364952	7.11537	22.8063	RTKN,IQGAP2
phosphatidylinositol binding (GO:0035091)	0.0395068	0.27353	2.50745	8.10228	DENND1C,NCF1,PLEKHA2,NCF1B,NCF1C,DAPP1			phosphatidylinositol-3,4,5-trisphosphate binding (GO:0005547)	0.0450865	0.388409	4.0528	12.5603	ZFYVE16,PARD3,IQGAP2
GTPase inhibitor activity (GO:0005095)	0.0405502	0.27353	7.11537	22.8063	TNK2,RHOH			transmembrane receptor protein serine/threonine kinase activity (GO:0004675)	0.0465414	0.388409	6.52209	20.0059	ACVR2A,BMPR1A
protein kinase A catalytic subunit binding (GO:0034236)	0.0405502	0.27353	7.11537	22.8063	CSK,EZR			aldehyde dehydrogenase (NAD) activity (GO:0004029)	0.0465414	0.388409	6.52209	20.0059	ALDH3A2,ADH5
phosphatidylinositol phosphate 5-phosphatase activity (GO:0034595)	0.0405502	0.27353	7.11537	22.8063	INPP5B,INPP5D			1-phosphatidylinositol binding (GO:0005545)	0.0465414	0.388409	6.52209	20.0059	ZFYVE16,WDFY3
MHC class I protein binding (GO:0042288)	0.0465414	0.302927	6.52209	20.0059	LILRB1,HLA-E			SH3 domain binding (GO:0017124)	0.0484453	0.397079	3.07543	9.3103	CBLC,ESPN,CRK,CRB3
protein serine/threonine/tyrosine kinase activity (GO:0004712)	0.0465414	0.302927	6.52209	20.0059	TNK2,RPS6KA1			transcription factor activity, RNA polymerase II core promoter proximal region sequence-specific binding (GO:0000982)	0.0498274	0.401242	1.76462	5.29243	FOXA1,EHF,ZFHX3,KLF5,ONECUT2,HNF4A,HNF4G,HES1,SOX9,HNF1A,SOX4,ATF3
G-protein coupled chemoattractant receptor activity (GO:0001637)	0.0528327	0.332219	6.02008	17.7028	CXCR3,CCR6			aminopeptidase activity (GO:0004177)	0.0524624	0.411021	3.79094	11.1744	MMP14,MMP15,ANPEP
phosphatidylinositol phosphate kinase activity (GO:0016307)	0.0528327	0.332219	6.02008	17.7028	PIK3CD,PIP4K2A			3',5'-cyclic-AMP phosphodiesterase activity (GO:0004115)	0.0528327	0.411021	6.02008	17.7028	PDE11A,PDE8A
phosphotransferase activity, alcohol group as acceptor (GO:0016773)	0.0552703	0.341755	1.78265	5.1617	MAP4K1,CDK11A,KSR1,STK17B,PIK3CD,IRAK4,STK4,MAP3K14,CDK11B,NADK,CDK5R1			calcium ion binding (GO:0005509)	0.0543403	0.415703	1.73831	5.0628	CDH6,VIL1,APCS,SHH,RPH3AL,TNNT1,CDH1,ANXA4,RGN,FKBP9,SYT13,NOL3
								MHC class II protein complex binding (GO:0023026)	0.0594054	0.437278	5.58979	15.782	YWHAE,ATP1B1
								kinase inhibitor activity (GO:0019210)	0.0598976	0.437278	2.85117	8.02639	RTN4RL1,FLRT3,SOCS6,MAPK8IP1

## Sheet: Reactome signaling pathways
Up-regulated pathway analysis								Down-regulated pathway analysis
Term	P-value	FDR	Z-Score	Combined Score	Genes			Term	P-value	FDR	Z-Score	Combined Score	Genes
Immune System Homo sapiens R-HSA-168256	1.74487e-26	1.08705e-23	3.72355	220.846	CD86,NCF1,WIPF1,CD80,NCF4,ICAM3,IFI30,RPS6KA1,PIP4K2A,HLA-DOA,HLA-DOB,B2M,TRIM22,ZBP1,NUP210,CD180,HLA-B,TAP1,FLT3LG,CNPY3,HLA-F,HLA-G,HLA-E,BTK,TRIM14,BLK,UBA7,EBI3,DAPP1,PLD4,RASAL3,UBE2J2,RASGRP2,RASGRP1,CD79B,CD79A,INPP5D,CD19,BTLA,NCKAP1L,TNFRSF14,ICOS,LYN,SIGLEC14,SIGLEC10,LY86,SELL,CD27,KLRD1,XAF1,MAP3K14,HLA-DRB1,CD22,CIITA,TNFRSF13B,RASGRF1,IL24,PIK3CD,ITGAL,CD3E,IL18BP,PSTPIP1,CASP1,CTL…			Cell-cell junction organization Homo sapiens R-HSA-421270	2.8e-09	1.81e-06	10.8178	213	JUP,CTNND1,F11R,PVR,CLDN1,CDH6,CDH1,CLDN14,CLDN9,PARD3,CLDN12,CLDN7,CRB3
Adaptive Immune System Homo sapiens R-HSA-1280218	3.41358e-18	1.06333e-15	4.03105	162.124	CD86,NCF1,CD80,NCF4,PIK3CD,ICAM3,ITGAL,IFI30,CD3E,PIP4K2A,CTLA4,ITGB7,MADCAM1,HLA-DOA,HLA-DOB,B2M,HLA-B,TAP1,HLA-F,HLA-G,HLA-E,ZAP70,NCR3,BTK,EVL,HCST,BLK,UBA7,WAS,DAPP1,RNF4,UBE2J2,RASGRP2,RASGRP1,FYB,CD79B,CD79A,HLA-DMB,INPP5D,CD19,BTLA,LAIR2,TNFRSF14,CSK,FYN,ICOS,LAIR1,LYN,CD74,SIGLEC10,MIB2,LILRB1,PSMB9,SELL,HLA-DPB1,PTPN6,KLRD1,CD247,ASB2,MAP3K14,CLEC2D,HLA-DRB1,CD22,SIPA1,SIGLEC5			Cell junction organization Homo sapiens R-HSA-446728	2.1e-07	6.78e-05	7.10391	109	JUP,CTNND1,F11R,PVR,CLDN1,CDH6,CDH1,CLDN14,CLDN9,PARD3,CLDN12,CLDN7,CRB3
Cytokine Signaling in Immune system Homo sapiens R-HSA-1280215	2.04502e-14	4.24683e-12	3.86878	121.947	CIITA,TNFRSF13B,RASGRF1,IL24,PIK3CD,IFI30,IL18BP,CASP1,JAK3,B2M,TRIM22,HAVCR2,DUSP2,NUP210,KSR1,HLA-B,FLT3LG,IL16,IRAK4,TNFRSF1B,HLA-F,HLA-G,HLA-E,IFNG,OAS2,IRF1,RAPGEF1,LTA,TRIM14,IL9R,SP100,UBA7,EBI3,RASAL3,RASGRP1,INPP5D,PTK2B,TNFRSF14,CSK,FYN,IL12RB1,LYN,STAT2,PML,PSMB9,IL2RB,HLA-DPB1,CD27,PTPN6,XAF1,MAP3K14,HLA-DRB1			Tight junction interactions Homo sapiens R-HSA-420029	5.2e-07	0.000112	14.3962	208	CLDN9,CLDN14,PARD3,CLDN12,CLDN7,F11R,CLDN1,CRB3
Immunoregulatory interactions between a Lymphoid and a non-Lymphoid cell Homo sapiens R-HSA-198933	8.80413e-12	1.37124e-09	6.96858	177.391	SIGLEC10,HLA-B,ICAM3,LILRB1,HLA-F,CD3E,ITGAL,HLA-G,HLA-E,NCR3,SELL,CD19,LAIR2,KLRD1,MADCAM1,ITGB7,CD247,B2M,HCST,CLEC2D,CD22,LAIR1,SIGLEC5			Regulation of beta-cell development Homo sapiens R-HSA-186712	8.95e-07	0.000144	13.1951	184	NR5A2,HNF4A,HNF4G,HES1,HNF1B,HNF1A,FOXA3,FOXA2
Interferon gamma signaling Homo sapiens R-HSA-877300	1.32981e-10	1.65694e-08	8.99553	204.566	CIITA,SP100,HLA-B,IFI30,HLA-F,HLA-G,PML,HLA-E,IFNG,OAS2,IRF1,HLA-DPB1,TRIM14,PTPN6,B2M,TRIM22,HLA-DRB1			Cell-Cell communication Homo sapiens R-HSA-1500931	5.25e-06	0.000677	4.77229	58	JUP,CTNND1,WASL,F11R,PVR,CLDN1,CDH6,CDH1,CLDN9,CLDN14,PARD3,CLDN7,CLDN12,CRB3
Costimulation by the CD28 family Homo sapiens R-HSA-388841	2.36052e-10	2.45101e-08	10.5496	233.854	CD86,LYN,CD80,CD3E,BTLA,HLA-DPB1,CTLA4,TNFRSF14,CSK,FYN,PTPN6,CD247,ICOS,MAP3K14,HLA-DRB1			Non-integrin membrane-ECM interactions Homo sapiens R-HSA-3000171	8.06e-06	0.000867	9.30942	109	VTN,TTR,ITGB5,SDC4,LAMC3,PDGFA,SDC1,LAMC1
Antigen activates B Cell Receptor (BCR) leading to generation of second messengers Homo sapiens R-HSA-983695	1.65004e-08	1.46853e-06	12.1622	217.946	BLK,CD79B,LYN,CD79A,CD19,BTK,PIK3CD,DAPP1,FYN,PTPN6,CD22			Extracellular matrix organization Homo sapiens R-HSA-1474244	3.23e-05	0.00297631	3.04769	31.5	FGA,SDC4,ITGB5,LAMC3,PDGFA,LOXL4,PLOD3,PLOD1,LTBP3,LAMC1,F11R,VTN,MMP14,BMP2,TTR,MMP15,CDH1,CAPN5,SDC1,ITGA5
Interferon Signaling Homo sapiens R-HSA-913531	2.31444e-08	1.80237e-06	4.84134	85.118	SP100,CIITA,NUP210,UBA7,STAT2,HLA-B,IFI30,HLA-F,HLA-G,PML,HLA-E,IFNG,OAS2,IRF1,HLA-DPB1,TRIM14,PTPN6,XAF1,B2M,TRIM22,HLA-DRB1			Developmental Biology Homo sapiens R-HSA-1266738	8.67e-05	0.00698712	2.062	19.3	HNF4G,PDGFA,IRS2,CACNA1D,RASAL2,WASL,LAMC1,KALRN,CACNA1H,ERBB3,HNF4A,GPC1,MYH14,HES1,NEO1,HIST1H2AC,SPTBN2,PAK4,FGA,CSNK2A1,HNF1B,NR2F2,HNF1A,SPTB,ACVR2A,VEGFA,ENAH,EFNA1,KLF5,NR5A2,ANGPTL4,ITGA5,FGFR3,NGEF,FOXA3,HIST1H2BD,FOXA2,HIST1H2BC
Rho GTPase cycle Homo sapiens R-HSA-194840	4.00135e-07	2.76982e-05	5.60545	82.5765	ARHGAP9,HMHA1,RHOH,GMIP,ARHGAP25,RHOBTB2,FGD2,ARHGAP22,INPP5B,FGD3,ARHGAP30,ARHGDIB,CHN1,RAC2,ARHGEF6			Regulation of gene expression in beta cells Homo sapiens R-HSA-210745	0.000109	0.00714395	13.1212	120	HNF4A,HNF4G,HNF1A,FOXA3,FOXA2
Innate Immune System Homo sapiens R-HSA-168249	4.62993e-07	2.88445e-05	2.43203	35.4725	CD86,UBA7,WIPF1,CD80,RASGRF1,NLRC5,WAS,PIK3CD,ICAM3,PLD4,RASAL3,RASGRP2,RASGRP1,PSTPIP1,CD19,RPS6KA1,CASP1,PIP4K2A,NCKAP1L,CSK,FYN,CCR6,JAK3,B2M,LYN,ZBP1,DUSP2,SIGLEC14,KSR1,CD180,LY86,HLA-B,CNPY3,IRAK4,PSMB9,HLA-E,AIM2,IRF1,IL2RB,BTK,TLR9,TLR10,KLRD1,CD247,MAP3K14			Apoptotic cleavage of cell adhesion proteins Homo sapiens R-HSA-351906	0.000111	0.00714395	22.4574	205	DSP,OCLN,CDH1,DSG2
Generation of second messenger molecules Homo sapiens R-HSA-202433	1.87435e-06	0.000106156	11.7272	154.649	ZAP70,WAS,HLA-DPB1,EVL,CD247,CD3E,FYB,HLA-DRB1			IRS activation Homo sapiens R-HSA-74713	0.00015	0.00877187	58.8471	518	INSR,GRB10,IRS2
Endosomal/Vacuolar pathway Homo sapiens R-HSA-1236977	6.55595e-06	0.000330205	28.1284	335.717	HLA-B,HLA-F,B2M,HLA-G,HLA-E			Metabolism of fat-soluble vitamins Homo sapiens R-HSA-6806667	0.000261	0.012974	6.27844	51.8	TTR,SDC4,GPC1,SDC1,LRAT,GC,LDLR
Signaling by Interleukins Homo sapiens R-HSA-449147	6.89031e-06	0.000330205	2.86761	34.0826	RASGRF1,EBI3,IL24,PIK3CD,RASAL3,RASGRP1,IL18BP,INPP5D,CASP1,PTK2B,CSK,FYN,IL12RB1,JAK3,HAVCR2,LYN,DUSP2,KSR1,FLT3LG,IL16,IRAK4,PSMB9,IL2RB,RAPGEF1,PTPN6,IL9R			Apoptotic execution phase Homo sapiens R-HSA-75153	0.000261	0.012974	6.27844	51.8	DSP,OCLN,H1F0,CDH1,LMNA,DSG2,HIST1H1C
Signaling by Rho GTPases Homo sapiens R-HSA-194315	1.95365e-05	0.000869376	2.81603	30.5349	ARHGAP9,NCF1,WIPF1,NCF4,WAS,RHOH,HMHA1,GMIP,ARHGAP25,FGD2,RHOBTB2,INPP5B,FGD3,ARHGAP22,FMNL3,FMNL1,ARHGAP30,CHN1,ARHGDIB,BTK,RAC2,NCKAP1L,EVL,ARHGEF6			Amyloid fiber formation Homo sapiens R-HSA-977225	0.000286	0.0131802	5.26829	43	BACE1,FGA,APCS,TTR,NAT8,HIST1H2AC,HIST1H2BD,HIST1H2BC
Antigen Presentation: Folding, assembly and peptide loading of class I MHC Homo sapiens R-HSA-983170	2.7998e-05	0.00116285	12.4532	130.552	HLA-B,TAP1,HLA-F,B2M,HLA-G,HLA-E			Elastic fibre formation Homo sapiens R-HSA-1566948	0.000507	0.021789	6.75477	51.3	VTN,BMP2,ITGB5,LOXL4,LTBP3,ITGA5
PD-1 signaling Homo sapiens R-HSA-389948	3.56329e-05	0.00138746	11.83	121.165	HLA-DPB1,CSK,PTPN6,CD247,CD3E,HLA-DRB1			Retinoid metabolism and transport Homo sapiens R-HSA-975634	0.000579	0.0233349	6.5668	49	TTR,SDC4,GPC1,SDC1,LRAT,LDLR
Interferon alpha/beta signaling Homo sapiens R-HSA-909733	4.721e-05	0.00164671	6.03987	60.1626	OAS2,IRF1,STAT2,HLA-B,PTPN6,HLA-F,XAF1,HLA-G,HLA-E			Adherens junctions interactions Homo sapiens R-HSA-418990	0.00095	0.0360469	7.56566	52.6	CDH6,JUP,CDH1,CTNND1,PVR
GPVI-mediated activation cascade Homo sapiens R-HSA-114604	4.75774e-05	0.00164671	7.02981	69.9688	LYN,IL2RB,RAC2,PIK3CD,FYN,PTPN6,JAK3,PIK3R6			Syndecan interactions Homo sapiens R-HSA-3000170	0.00136	0.0487333	9.82056	64.8	VTN,ITGB5,SDC4,SDC1
CD22 mediated BCR regulation Homo sapiens R-HSA-5690714	6.26293e-05	0.00205358	15.1414	146.543	LYN,CD79B,CD79A,PTPN6,CD22			Signal attenuation Homo sapiens R-HSA-74749	0.00163478	0.0554964	16.8091	108	INSR,GRB10,IRS2
G alpha (i) signalling events Homo sapiens R-HSA-418594	0.000120993	0.00376893	3.04254	27.443	NPB,RGS19,CCL21,RGS13,GPR55,CXCR5,CXCR4,CXCL13,GNGT2,LPAR5,CNR2,CXCR3,RGS10,CCR7,CCR6,S1PR4,GPR18			Apoptotic cleavage of cellular proteins Homo sapiens R-HSA-111465	0.00215544	0.0695129	6.1452	37.7	DSP,OCLN,CDH1,LMNA,DSG2
Translocation of ZAP-70 to Immunological synapse Homo sapiens R-HSA-202430	0.0001398	0.00414739	12.3005	109.171	ZAP70,HLA-DPB1,CD247,CD3E,HLA-DRB1			Signaling by BMP Homo sapiens R-HSA-201451	0.00234258	0.0719507	8.26868	50.1	BMP2,ZFYVE16,ACVR2A,BMPR1A
PECAM1 interactions Homo sapiens R-HSA-210990	0.000162861	0.00461192	19.6492	171.392	LYN,INPP5D,FYN,PTPN6			Defective EXT2 causes exostoses 2 Homo sapiens R-HSA-3656237	0.00288743	0.0809737	13.0724	76.4	SDC4,GPC1,SDC1
CTLA4 inhibitory signaling Homo sapiens R-HSA-389513	0.00017722	0.00477718	11.5764	99.9979	LYN,CD86,CD80,CTLA4,FYN			Defective EXT1 causes exostoses 1, TRPS2 and CHDS Homo sapiens R-HSA-3656253	0.00288743	0.0809737	13.0724	76.4	SDC4,GPC1,SDC1
TCR signaling Homo sapiens R-HSA-202403	0.000184032	0.00477718	4.07704	35.0642	ZAP70,INPP5D,WAS,HLA-DPB1,EVL,CSK,CD247,CD3E,HLA-DRB1,FYB,PSMB9			Platelet degranulation Homo sapiens R-HSA-114608	0.00484746	0.130275	3.25254	17.3	FGA,SERPINA1,APOH,LAMP2,ALB,PDGFA,SERPINA4,VEGFA
Antigen processing-Cross presentation Homo sapiens R-HSA-1236975	0.000206211	0.00513877	4.87802	41.3979	NCF1,NCF4,HLA-B,TAP1,HLA-F,B2M,HLA-G,HLA-E,PSMB9			Axon guidance Homo sapiens R-HSA-422475	0.00555807	0.133374	1.86286	9.67	FGA,CSNK2A1,PDGFA,IRS2,CACNA1D,RASAL2,WASL,LAMC1,SPTB,KALRN,CACNA1H,VEGFA,ENAH,EFNA1,ERBB3,GPC1,MYH14,ITGA5,NEO1,FGFR3,NGEF,SPTBN2,PAK4
Cell surface interactions at the vascular wall Homo sapiens R-HSA-202733	0.000219109	0.00525018	4.35277	36.6762	LYN,CD2,CD74,SLC7A6,SELL,INPP5D,CD48,FYN,PTPN6,ITGAL			p130Cas linkage to MAPK signaling for integrins Homo sapiens R-HSA-372708	0.00564803	0.133374	9.80282	50.7	FGA,CRK,BCAR1
Signaling by the B Cell Receptor (BCR) Homo sapiens R-HSA-983705	0.00027021	0.00589653	2.93758	24.1361	LYN,CD86,BLK,CD80,DAPP1,PIK3CD,RASGRP1,PSMB9,CD79B,CD79A,CD19,BTK,PIP4K2A,FYN,PTPN6,CD22			Signaling by MST1 Homo sapiens R-HSA-8852405	0.00593281	0.133374	26.1004	134	SPINT1,HPN
TNFs bind their physiological receptors Homo sapiens R-HSA-5669034	0.000274477	0.00589653	10.3567	84.9318	TNFRSF13B,LTA,CD27,TNFRSF14,TNFRSF1B			GRB7 events in ERBB2 signaling Homo sapiens R-HSA-1306955	0.00593281	0.133374	26.1004	134	GRB7,ERBB3
Phosphorylation of CD3 and TCR zeta chains Homo sapiens R-HSA-202427	0.000274477	0.00589653	10.3567	84.9318	HLA-DPB1,CSK,CD247,CD3E,HLA-DRB1			Molecules associated with elastic fibres Homo sapiens R-HSA-2129379	0.00631751	0.133374	6.04032	30.6	VTN,BMP2,ITGB5,LTBP3
DAP12 interactions Homo sapiens R-HSA-2172127	0.000299403	0.00621761	2.48547	20.1664	CD86,DUSP2,SIGLEC14,KSR1,CD80,RASGRF1,HLA-B,PIK3CD,RASAL3,RASGRP1,HLA-E,PSMB9,CD19,IL2RB,BTK,PIP4K2A,KLRD1,CSK,FYN,B2M,JAK3			Response to elevated platelet cytosolic Ca2+ Homo sapiens R-HSA-76005	0.00639806	0.133374	3.0923	15.6	FGA,SERPINA1,APOH,LAMP2,ALB,PDGFA,SERPINA4,VEGFA
Chemokine receptors bind chemokines Homo sapiens R-HSA-380108	0.000470499	0.00945551	5.63634	43.184	CCL21,CXCR3,CXCR5,CXCR4,CCR7,CCR6,CXCL13			Integrin cell surface interactions Homo sapiens R-HSA-216083	0.0065254	0.133374	3.87051	19.5	FGA,VTN,ITGB5,CDH1,ITGA5,F11R
Nef and signal transduction Homo sapiens R-HSA-164944	0.000791945	0.0154182	23.5352	168.065	FYN,CD247,DOCK2			Metabolism of Angiotensinogen to Angiotensins Homo sapiens R-HSA-2022377	0.0068238	0.133374	9.04829	45.1	CPB2,ANPEP,AGT
Regulation of signaling by CBL Homo sapiens R-HSA-912631	0.000893643	0.0168709	11.2247	78.7994	LYN,RAPGEF1,PIK3CD,FYN			TGF-beta receptor signaling in EMT (epithelial to mesenchymal transition) Homo sapiens R-HSA-2173791	0.0068238	0.133374	9.04829	45.1	PARD3,CGN,F11R
DAP12 signaling Homo sapiens R-HSA-2424491	0.00113266	0.0207345	2.33056	15.8086	CD86,DUSP2,KSR1,CD80,RASGRF1,PIK3CD,RASAL3,RASGRP1,HLA-E,PSMB9,CD19,IL2RB,BTK,PIP4K2A,KLRD1,CSK,FYN,B2M,JAK3			Chondroitin sulfate/dermatan sulfate metabolism Homo sapiens R-HSA-1793185	0.00804089	0.15254	4.367	21.1	CHST9,SDC4,HYAL1,GPC1,SDC1
ER-Phagosome pathway Homo sapiens R-HSA-1236974	0.00116486	0.0207345	4.75953	32.1514	HLA-B,TAP1,HLA-F,B2M,HLA-G,HLA-E,PSMB9			Nuclear Receptor transcription pathway Homo sapiens R-HSA-383280	0.00873613	0.160994	4.27185	20.2	NR5A2,HNF4A,HNF4G,NR0B2,NR2F6
CD28 co-stimulation Homo sapiens R-HSA-389356	0.00127374	0.0220428	7.02453	46.8241	CD86,LYN,CD80,FYN,MAP3K14			EPHA-mediated growth cone collapse Homo sapiens R-HSA-3928663	0.00988591	0.177123	5.23387	24.2	EFNA1,MYH14,NGEF,VEGFA
Signaling by SCF-KIT Homo sapiens R-HSA-1433557	0.00146767	0.0247124	2.33469	15.2317	LYN,CD86,DUSP2,KSR1,CD80,RASGRF1,PIK3CD,RASAL3,RASGRP1,PSMB9,CD19,IL2RB,PIP4K2A,CSK,FYN,PTPN6,GRAP,JAK3			Visual phototransduction Homo sapiens R-HSA-2187338	0.0108983	0.178839	3.0622	13.8	TTR,SDC4,RDH12,GPC1,SDC1,LRAT,LDLR
G-protein beta:gamma signalling Homo sapiens R-HSA-397795	0.00164476	0.0269654	5.25101	33.6598	GNGT2,IL2RB,PIK3CD,JAK3,PLCB2,PIK3R6			Defective B3GALT6 causes EDSP2 and SEMDJL1 Homo sapiens R-HSA-4420332	0.0111708	0.178839	7.3506	33	SDC4,GPC1,SDC1
Interleukin-2 signaling Homo sapiens R-HSA-451927	0.00177641	0.0283771	2.51377	15.9201	DUSP2,KSR1,RASGRF1,PIK3CD,RASAL3,RASGRP1,PSMB9,INPP5D,IL2RB,PTK2B,CSK,FYN,PTPN6,JAK3,HAVCR2			Defective B4GALT7 causes EDS, progeroid type Homo sapiens R-HSA-3560783	0.0111708	0.178839	7.3506	33	SDC4,GPC1,SDC1
CD28 dependent PI3K/Akt signaling Homo sapiens R-HSA-389357	0.00197375	0.0307412	8.72849	54.3595	CD86,CD80,FYN,MAP3K14			Defective B3GAT3 causes JDSSDHD Homo sapiens R-HSA-3560801	0.0111708	0.178839	7.3506	33	SDC4,GPC1,SDC1
Interleukin-3, 5 and GM-CSF signaling Homo sapiens R-HSA-512988	0.00249168	0.0378614	2.42067	14.5114	LYN,DUSP2,KSR1,RASGRF1,PIK3CD,RASAL3,RASGRP1,PSMB9,INPP5D,IL2RB,RAPGEF1,CSK,FYN,PTPN6,JAK3			Signaling by Rho GTPases Homo sapiens R-HSA-194315	0.0113681	0.178839	1.92576	8.62	YWHAE,RTKN,ARHGEF16,WASL,IQGAP2,KALRN,RHOD,RHOBTB1,FGD4,CDH1,MYH14,RHOU,RHPN2,NGEF,HIST1H2AC,HIST1H2BD,HIST1H2BC
CD28 dependent Vav1 pathway Homo sapiens R-HSA-389359	0.00288743	0.0428303	13.0724	76.4396	CD86,CD80,FYN			TCF dependent signaling in response to WNT Homo sapiens R-HSA-201681	0.0117334	0.180191	2.31075	10.3	CSNK2A1,FZD5,SOX13,LRP5,SOX9,SOX6,SOX4,LGR4,HIST1H2AC,HIST1H2BD,HIST1H2BC
Synthesis of IP3 and IP4 in the cytosol Homo sapiens R-HSA-1855204	0.00321718	0.0466068	7.48041	42.932	INPP5B,INPP5D,PLD4,PLCB2			Regulation of gene expression in late stage (branching morphogenesis) pancreatic bud precursor cells Homo sapiens R-HSA-210744	0.0120517	0.180775	15.6586	69.2	HNF1B,HES1
Hemostasis Homo sapiens R-HSA-109582	0.00329165	0.0466068	1.89484	10.8316	DOCK8,ATP2A3,PIK3CD,ITGAL,RASGRP2,RASGRP1,PIK3R6,GNGT2,INPP5D,RAC2,CSK,FYN,JAK3,LYN,CD74,CD2,EHD1,SLC7A6,P2RX5,SELL,IRF1,IL2RB,PTPN6,CD48,DOCK2			eNOS activation and regulation Homo sapiens R-HSA-203765	0.0129021	0.18091	6.91786	30.1	SPR,DDAH1,WASL
Signal regulatory protein (SIRP) family interactions Homo sapiens R-HSA-391160	0.00368449	0.0499008	11.7646	65.9243	PTK2B,PTPN6,FYB			Metabolism of nitric oxide Homo sapiens R-HSA-202131	0.0129021	0.18091	6.91786	30.1	SPR,DDAH1,WASL
RHO GTPases Activate NADPH Oxidases Homo sapiens R-HSA-5668599	0.00368449	0.0499008	11.7646	65.9243	NCF1,NCF4,RAC2			Signaling by Hippo Homo sapiens R-HSA-2028269	0.0129021	0.18091	6.91786	30.1	YAP1,YWHAE,WWTR1
Signalling by NGF Homo sapiens R-HSA-166520	0.00484614	0.0637134	1.94895	10.3871	CD86,DUSP2,KSR1,CD80,RASGRF1,PIK3CD,RASAL3,RASGRP1,FGD2,PSMB9,FGD3,CD19,IL2RB,RPS6KA1,RAPGEF1,PIP4K2A,CSK,FYN,ARHGEF1,JAK3,ARHGEF6			Regulation of FZD by ubiquitination Homo sapiens R-HSA-4641263	0.014778	0.196495	6.5332	27.5	FZD5,LRP5,LGR4
The role of Nef in HIV-1 replication and disease pathogenesis Homo sapiens R-HSA-164952	0.0049089	0.0637134	6.54435	34.7944	FYN,CD247,DOCK2,B2M			HS-GAG degradation Homo sapiens R-HSA-2024096	0.014778	0.196495	6.5332	27.5	SDC4,GPC1,SDC1
G beta:gamma signalling through PI3Kgamma Homo sapiens R-HSA-392451	0.00676733	0.0833574	4.57059	22.8331	GNGT2,IL2RB,PIK3CD,JAK3,PIK3R6			RNF mutants show enhanced WNT signaling and proliferation Homo sapiens R-HSA-5340588	0.0158049	0.196495	13.0482	54.1	FZD5,LRP5
Regulation of KIT signaling Homo sapiens R-HSA-1433559	0.0068238	0.0833574	9.04829	45.1269	LYN,FYN,PTPN6			Regulation of gene expression in early pancreatic precursor cells Homo sapiens R-HSA-210747	0.0158049	0.196495	13.0482	54.1	NR5A2,HNF1B
Rap1 signalling Homo sapiens R-HSA-392517	0.0068238	0.0833574	9.04829	45.1269	RASGRP2,RASGRP1,SIPA1			Interleukin-17 signaling Homo sapiens R-HSA-448424	0.0158049	0.196495	13.0482	54.1	IL17RE,IL17RC
Inflammasomes Homo sapiens R-HSA-622312	0.00813412	0.0974531	8.40155	40.4256	PSTPIP1,AIM2,CASP1			DNA Damage/Telomere Stress Induced Senescence Homo sapiens R-HSA-2559586	0.0158415	0.196495	3.63749	15.1	H1F0,HIST1H2AC,HIST1H2BD,HIST1H1C,HIST1H2BC
Interleukin receptor SHC signaling Homo sapiens R-HSA-912526	0.00897877	0.105543	2.21699	10.4484	DUSP2,KSR1,RASGRF1,PIK3CD,RASAL3,RASGRP1,PSMB9,INPP5D,IL2RB,CSK,FYN,PTPN6,JAK3			Signal Transduction Homo sapiens R-HSA-162582	0.0165022	0.200829	1.32512	5.44	YWHAE,RTKN,CTNND1,OTUD7B,IRS2,WASL,F11R,SHH,CCND1,CDH1,GRB10,LRAT,SOX9,SOX6,PDE8A,SOX4,HIST1H2AC,GPR39,FGA,EDN2,CSNK2A1,ARHGEF16,SOX13,SPTB,RHOD,SSTR5,ZFYVE16,SPINT1,PARD3,ESRP1,RHOU,CRK,NGEF,HIST1H2BD,HIST1H2BC,YAP1,GRB7,CTBP2,SDC4,HPN,LRP5,PDGFA,RASAL2,IQGAP2,KALRN,RHOBTB1,FGD4,PDE11A,TTR,RDH12,ERBB3,FLRT3,GPC1,PDGFC,MYH14,HES1,RHPN2,RDH13,SOCS6,LDLR,SPTBN2,WWTR1,JAG1,FZD5,JUP,INSR,CGN,AGT,ACVR…
TNFR2 non-canonical NF-kB pathway Homo sapiens R-HSA-5668541	0.0097782	0.11198	3.13212	14.4942	TNFRSF13B,LTA,CD27,TNFRSF14,TNFRSF1B,MAP3K14,PSMB9			RHO GTPases activate PKNs Homo sapiens R-HSA-5625740	0.0169373	0.202307	3.57117	14.6	YWHAE,MYH14,HIST1H2AC,HIST1H2BD,HIST1H2BC
Synthesis of PIPs at the plasma membrane Homo sapiens R-HSA-1660499	0.00988591	0.11198	5.23387	24.1629	INPP5D,PIK3CD,PIP4K2A,PIK3R6			Cell death signalling via NRAGE, NRIF and NADE Homo sapiens R-HSA-204998	0.0180823	0.212056	3.50722	14.1	YWHAE,FGD4,ARHGEF16,KALRN,NGEF
Fcgamma receptor (FCGR) dependent phagocytosis Homo sapiens R-HSA-2029480	0.0105932	0.117849	2.81475	12.8002	LYN,WIPF1,BTK,WAS,PLD4,NCKAP1L,FYN,CD247			The canonical retinoid cycle in rods (twilight vision) Homo sapiens R-HSA-2453902	0.0189683	0.218474	5.87928	23.3	TTR,RDH12,LRAT
Fc epsilon receptor (FCERI) signaling Homo sapiens R-HSA-2454202	0.0109553	0.119739	1.89426	8.55058	LYN,CD86,DUSP2,KSR1,CD80,RASGRF1,PIK3CD,RASAL3,RASGRP2,RASGRP1,PSMB9,CD19,IL2RB,BTK,PIP4K2A,CSK,FYN,JAK3			Bicarbonate transporters Homo sapiens R-HSA-425381	0.0199875	0.222275	11.1836	43.8	SLC4A3,SLC4A4
G alpha (12/13) signalling events Homo sapiens R-HSA-416482	0.011153	0.119798	3.42035	15.3781	FGD3,GNGT2,RAC2,ARHGEF1,ARHGEF6,FGD2			RHO GTPases Activate Rhotekin and Rhophilins Homo sapiens R-HSA-5666185	0.0199875	0.222275	11.1836	43.8	RTKN,RHPN2
RHO GTPases Activate WASPs and WAVEs Homo sapiens R-HSA-5663213	0.0120761	0.127516	4.90625	21.6686	WIPF1,WAS,BTK,NCKAP1L			Deactivation of the beta-catenin transactivating complex Homo sapiens R-HSA-3769402	0.0204208	0.223244	4.13031	16.1	SOX13,SOX9,SOX6,SOX4
Downstream signal transduction Homo sapiens R-HSA-186763	0.0123487	0.12822	1.95041	8.57052	CD86,DUSP2,KSR1,CD80,RASGRF1,PIK3CD,RASAL3,RASGRP1,PSMB9,CD19,IL2RB,RAPGEF1,PIP4K2A,CSK,FYN,JAK3			Regulation of gene expression by Hypoxia-inducible Factor Homo sapiens R-HSA-1234158	0.0245757	0.257602	9.78514	36.3	CA9,VEGFA
NGF signalling via TRKA from the plasma membrane Homo sapiens R-HSA-187037	0.0134858	0.137732	1.88731	8.12699	CD86,DUSP2,KSR1,CD80,RASGRF1,PIK3CD,RASAL3,RASGRP1,PSMB9,CD19,RPS6KA1,IL2RB,RAPGEF1,PIP4K2A,CSK,FYN,JAK3			NRAGE signals death through JNK Homo sapiens R-HSA-193648	0.0256499	0.257602	3.8275	14	FGD4,ARHGEF16,KALRN,NGEF
CD209 (DC-SIGN) signaling Homo sapiens R-HSA-5621575	0.014778	0.146509	6.5332	27.5349	LYN,ICAM3,FYN			Signaling by PTK6 Homo sapiens R-HSA-8848021	0.026026	0.257602	3.16683	11.6	CCND1,ERBB3,RASAL2,CRK,BCAR1
MHC class II antigen presentation Homo sapiens R-HSA-2132295	0.0148155	0.146509	2.86993	12.0884	CD74,HLA-DMB,HLA-DPB1,IFI30,HLA-DOA,HLA-DOB,HLA-DRB1			Regulation of Complement cascade Homo sapiens R-HSA-977606	0.0263593	0.257602	5.11163	18.6	VTN,C8G,C4BPB
Cross-presentation of particulate exogenous antigens (phagosomes) Homo sapiens R-HSA-1236973	0.0158049	0.153851	13.0482	54.1165	NCF1,NCF4			Diseases associated with glycosaminoglycan metabolism Homo sapiens R-HSA-3560782	0.0263593	0.257602	5.11163	18.6	SDC4,GPC1,SDC1
Signal Transduction Homo sapiens R-HSA-162582	0.0165022	0.158167	1.32512	5.43865	ARHGAP9,CD86,NCF1,WIPF1,GPR65,CD80,NCF4,RASGRF1,ATP2A3,PIK3CD,CXCL13,GNGT2,RPS6KA1,ARHGDIB,RAC2,PIP4K2A,CCR7,RSPO1,CCR6,JAK3,DUSP2,KSR1,RHOH,HMHA1,TRAF1,GMIP,CLIP3,FCER2,RAPGEF1,BTK,TLR9,EVL,ARHGEF1,PLCB2,ARHGEF6,NPB,RGS19,RGS13,TCF7,CXCR5,WAS,CXCR4,RASAL3,RASGRP2,STK4,RASGRP1,PIK3R6,FGD2,RHOBTB2,FGD3,INPP5B,ARHGAP22,CNR2,CD19,CXCR3,CHN1,GRK6,PTK2B,NCKAP1L,CSK,FYN,S1PR4,LYN,CCL21,GPR55,MIB2,ARHGA…			A tetrasaccharide linker sequence is required for GAG synthesis Homo sapiens R-HSA-1971475	0.0263593	0.257602	5.11163	18.6	SDC4,GPC1,SDC1
PI5P, PP2A and IER3 Regulate PI3K/AKT Signaling Homo sapiens R-HSA-6811558	0.0177227	0.167292	3.06373	12.3557	CD86,CD80,CD19,PIK3CD,PIP4K2A,FYN			PTK6 Regulates RHO GTPases, RAS GTPase and MAP kinases Homo sapiens R-HSA-8849471	0.0263593	0.257602	5.11163	18.6	RASAL2,CRK,BCAR1
Constitutive Signaling by Aberrant PI3K in Cancer Homo sapiens R-HSA-2219530	0.0180823	0.168138	3.50722	14.0738	CD86,CD80,CD19,PIK3CD,FYN			Phase 1 - Functionalization of compounds Homo sapiens R-HSA-211945	0.0278295	0.267911	2.74183	9.82	MAOB,MAOA,CMBL,CYP7B1,BPHL,ADH5
Downstream signaling of activated FGFR2 Homo sapiens R-HSA-5654696	0.0190622	0.169654	1.88975	7.4835	CD86,DUSP2,KSR1,CD80,RASGRF1,PIK3CD,RASAL3,RASGRP1,PSMB9,CD19,IL2RB,PIP4K2A,CSK,FYN,JAK3			Biological oxidations Homo sapiens R-HSA-211859	0.0284504	0.268417	2.0852	7.42	MAOB,MAOA,UGT2B15,MGST1,MGST2,CMBL,CYP7B1,OPLAH,BPHL,ADH5
Downstream signaling of activated FGFR4 Homo sapiens R-HSA-5654716	0.0190622	0.169654	1.88975	7.4835	CD86,DUSP2,KSR1,CD80,RASGRF1,PIK3CD,RASAL3,RASGRP1,PSMB9,CD19,IL2RB,PIP4K2A,CSK,FYN,JAK3			Integrin alphaIIb beta3 signaling Homo sapiens R-HSA-354192	0.0291179	0.268417	4.89839	17.3	FGA,CRK,BCAR1
Downstream signaling of activated FGFR3 Homo sapiens R-HSA-5654708	0.0190622	0.169654	1.88975	7.4835	CD86,DUSP2,KSR1,CD80,RASGRF1,PIK3CD,RASAL3,RASGRP1,PSMB9,CD19,IL2RB,PIP4K2A,CSK,FYN,JAK3			RHO GTPases activate IQGAPs Homo sapiens R-HSA-5626467	0.0295467	0.268417	8.69746	30.6	CDH1,IQGAP2
Signaling by ERBB4 Homo sapiens R-HSA-1236394	0.0195298	0.171367	1.88365	7.4137	CD86,DUSP2,KSR1,CD80,RASGRF1,PIK3CD,RASAL3,RASGRP1,PSMB9,CD19,IL2RB,PIP4K2A,CSK,FYN,JAK3			Phenylalanine and tyrosine catabolism Homo sapiens R-HSA-71182	0.0295467	0.268417	8.69746	30.6	HGD,PAH
Signaling by FGFR4 Homo sapiens R-HSA-5654743	0.0204912	0.173563	1.87157	7.27623	CD86,DUSP2,KSR1,CD80,RASGRF1,PIK3CD,RASAL3,RASGRP1,PSMB9,CD19,IL2RB,PIP4K2A,CSK,FYN,JAK3			EPH-Ephrin signaling Homo sapiens R-HSA-2682334	0.0318993	0.285764	2.649	9.13	EFNA1,MYH14,WASL,KALRN,NGEF,VEGFA
Downstream signaling of activated FGFR1 Homo sapiens R-HSA-5654687	0.0204912	0.173563	1.87157	7.27623	CD86,DUSP2,KSR1,CD80,RASGRF1,PIK3CD,RASAL3,RASGRP1,PSMB9,CD19,IL2RB,PIP4K2A,CSK,FYN,JAK3			Metabolism of vitamins and cofactors Homo sapiens R-HSA-196854	0.0327583	0.28944	2.24855	7.69	TTR,SDC4,GPC1,MOCOS,SDC1,LRAT,GC,LDLR
Signaling by FGFR3 Homo sapiens R-HSA-5654741	0.0209851	0.173563	1.86559	7.20853	CD86,DUSP2,KSR1,CD80,RASGRF1,PIK3CD,RASAL3,RASGRP1,PSMB9,CD19,IL2RB,PIP4K2A,CSK,FYN,JAK3			Rho GTPase cycle Homo sapiens R-HSA-194840	0.0336651	0.293432	2.39342	8.12	FGD4,ARHGEF16,RHOU,KALRN,RHOD,NGEF,RHOBTB1
Diseases associated with the TLR signaling cascade Homo sapiens R-HSA-5602358	0.0212843	0.173563	5.59902	21.555	BTK,TLR10,IRAK4			Reversible hydration of carbon dioxide Homo sapiens R-HSA-1475029	0.0348785	0.299955	7.82731	26.3	CA2,CA9
Diseases of Immune System Homo sapiens R-HSA-5260271	0.0212843	0.173563	5.59902	21.555	BTK,TLR10,IRAK4			Hemostasis Homo sapiens R-HSA-109582	0.0382027	0.320563	1.56615	5.11	GRB7,FGA,SERPINA1,CXADR,F11,PDGFA,KIF12,F11R,LRRC16A,ATP1B1,SERPINA4,VEGFA,PDE11A,APOH,LAMP2,ALB,KIF1C,KIF21A,ITGA5,CRK,BCAR1
Signaling by PDGF Homo sapiens R-HSA-186797	0.0214516	0.173563	1.81932	6.98976	CD86,DUSP2,KSR1,CD80,RASGRF1,PIK3CD,RASAL3,RASGRP1,PSMB9,CD19,IL2RB,RAPGEF1,PIP4K2A,CSK,FYN,JAK3			RNA Polymerase I Promoter Opening Homo sapiens R-HSA-73728	0.0382688	0.320563	4.35345	14.2	HIST1H2AC,HIST1H2BD,HIST1H2BC
Class I MHC mediated antigen processing & presentation Homo sapiens R-HSA-983169	0.0218711	0.174689	1.90153	7.26877	NCF1,UBA7,NCF4,HLA-B,MIB2,TAP1,HLA-F,UBE2J2,RNF4,HLA-G,HLA-E,PSMB9,ASB2,B2M			Activation of DNA fragmentation factor Homo sapiens R-HSA-211227	0.0405502	0.331074	7.11537	22.8	H1F0,HIST1H1C
Signaling by FGFR1 Homo sapiens R-HSA-5654736	0.0225211	0.177603	1.84787	7.00952	CD86,DUSP2,KSR1,CD80,RASGRF1,PIK3CD,RASAL3,RASGRP1,PSMB9,CD19,IL2RB,PIP4K2A,CSK,FYN,JAK3			Apoptosis induced DNA fragmentation Homo sapiens R-HSA-140342	0.0405502	0.331074	7.11537	22.8	H1F0,HIST1H1C
Inositol phosphate metabolism Homo sapiens R-HSA-1483249	0.0238261	0.185546	3.92339	14.6616	INPP5B,INPP5D,PLD4,PLCB2			HS-GAG biosynthesis Homo sapiens R-HSA-2022928	0.0416069	0.331314	4.19776	13.3	SDC4,GPC1,SDC1
Dectin-2 family Homo sapiens R-HSA-5621480	0.0245757	0.186869	9.78514	36.2637	LYN,FYN			Packaging Of Telomere Ends Homo sapiens R-HSA-171306	0.0416069	0.331314	4.19776	13.3	HIST1H2AC,HIST1H2BD,HIST1H2BC
Toll-Like Receptors Cascades Homo sapiens R-HSA-168898	0.0245959	0.186869	2.38581	8.83984	RPS6KA1,CD180,BTK,LY86,TLR9,TLR10,CNPY3,IRAK4			Signaling by Robo receptor Homo sapiens R-HSA-376176	0.0450865	0.350371	4.0528	12.6	ENAH,GPC1,PAK4
Negative regulation of the PI3K/AKT network Homo sapiens R-HSA-199418	0.0253162	0.190024	2.8074	10.3209	CD86,CD80,CD19,PIK3CD,PIP4K2A,FYN			DNA methylation Homo sapiens R-HSA-5334118	0.0450865	0.350371	4.0528	12.6	HIST1H2AC,HIST1H2BD,HIST1H2BC
Platelet activation, signaling and aggregation Homo sapiens R-HSA-76002	0.0259259	0.190755	1.96507	7.17745	LYN,GNGT2,IL2RB,RAC2,PIK3CD,CSK,FYN,PTPN6,RASGRP2,JAK3,RASGRP1,PIK3R6			Activation of Rac Homo sapiens R-HSA-428540	0.0465414	0.357371	6.52209	20	GPC1,PAK4
Semaphorin interactions Homo sapiens R-HSA-373755	0.026026	0.190755	3.16683	11.5547	CD72,SEMA4D,RAC2,FYN,CDK5R1			Ion transport by P-type ATPases Homo sapiens R-HSA-936837	0.0484453	0.367615	3.07543	9.31	ATP8B1,ATP1A1,ATP1B1,ATP9A
Integrin alphaIIb beta3 signaling Homo sapiens R-HSA-354192	0.0291179	0.206827	4.89839	17.3227	CSK,RASGRP2,RASGRP1			Lipoprotein metabolism Homo sapiens R-HSA-174824	0.0524624	0.370272	3.79094	11.2	ALB,SDC1,LDLR
MyD88 deficiency (TLR2/4) Homo sapiens R-HSA-5602498	0.0295467	0.206827	8.69746	30.6306	BTK,IRAK4			Activated PKN1 stimulates transcription of AR (androgen receptor) regulated genes KLK2 and KLK3 Homo sapiens R-HSA-5625886	0.0524624	0.370272	3.79094	11.2	HIST1H2AC,HIST1H2BD,HIST1H2BC
IRAK4 deficiency (TLR2/4) Homo sapiens R-HSA-5603041	0.0295467	0.206827	8.69746	30.6306	BTK,IRAK4			Signaling by WNT in cancer Homo sapiens R-HSA-4791275	0.0524624	0.370272	3.79094	11.2	CTBP2,FZD5,LRP5
TRAF6 mediated IRF7 activation in TLR7/8 or 9 signaling Homo sapiens R-HSA-975110	0.0295467	0.206827	8.69746	30.6306	TLR9,IRAK4			Apoptosis Homo sapiens R-HSA-109581	0.0526621	0.370272	2.02937	5.97	YWHAE,DSP,OCLN,H1F0,CDH1,LMNA,DSG2,HIST1H1C
VEGFA-VEGFR2 Pathway Homo sapiens R-HSA-4420097	0.0311768	0.215812	1.80691	6.2665	DUSP2,NCF1,KSR1,NCF4,RASGRF1,RASAL3,RASGRP1,PSMB9,IL2RB,PTK2B,NCKAP1L,CSK,FYN,JAK3			Disorders of transmembrane transporters Homo sapiens R-HSA-5619115	0.0528327	0.370272	6.02008	17.7	KCNJ11,ALB
Class A/1 (Rhodopsin-like receptors) Homo sapiens R-HSA-373076	0.0333399	0.22825	1.78908	6.08468	NPB,CCL21,GPR65,GPR55,CXCR5,CXCR4,CXCL13,LPAR5,CNR2,CXCR3,CCR7,CCR6,S1PR4,GPR18			Depolymerisation of the Nuclear Lamina Homo sapiens R-HSA-4419969	0.0528327	0.370272	6.02008	17.7	LMNA,LPIN3
Signaling by EGFR Homo sapiens R-HSA-177929	0.0342832	0.232157	1.74287	5.87889	CD86,DUSP2,KSR1,CD80,RASGRF1,PIK3CD,RASAL3,RASGRP1,PSMB9,CD19,IL2RB,PIP4K2A,CSK,FYN,JAK3			Recycling of bile acids and salts Homo sapiens R-HSA-159418	0.0528327	0.370272	6.02008	17.7	ALB,BAAT
The NLRP3 inflammasome Homo sapiens R-HSA-844456	0.0348785	0.233649	7.82731	26.2675	PSTPIP1,CASP1			Meiotic synapsis Homo sapiens R-HSA-1221632	0.0540061	0.370272	2.95907	8.64	LMNA,HIST1H2AC,HIST1H2BD,HIST1H2BC
Axon guidance Homo sapiens R-HSA-422475	0.0354338	0.234843	1.59975	5.3433	LYN,DUSP2,CD72,SEMA4D,KSR1,RASGRF1,AGAP2,RASAL3,RASGRP1,PSMB9,IL2RB,RPS6KA1,ST8SIA4,RAC2,EVL,CSK,FYN,EZR,JAK3,CDK5R1			RNA Polymerase I Chain Elongation Homo sapiens R-HSA-73777	0.0540061	0.370272	2.95907	8.64	GTF2H2,HIST1H2AC,HIST1H2BD,HIST1H2BC
Signaling by VEGF Homo sapiens R-HSA-194138	0.0371838	0.243428	1.76014	5.79416	DUSP2,NCF1,KSR1,NCF4,RASGRF1,RASAL3,RASGRP1,PSMB9,IL2RB,PTK2B,NCKAP1L,CSK,FYN,JAK3			Bile acid and bile salt metabolism Homo sapiens R-HSA-194068	0.0563546	0.370272	3.67228	10.6	ALB,CYP7B1,BAAT
GAB1 signalosome Homo sapiens R-HSA-180292	0.0376533	0.243428	2.33221	7.6481	CD86,CD80,CD19,PIP4K2A,PIK3CD,CSK,FYN			SIRT1 negatively regulates rRNA Expression Homo sapiens R-HSA-427359	0.0563546	0.370272	3.67228	10.6	HIST1H2AC,HIST1H2BD,HIST1H2BC
Downstream TCR signaling Homo sapiens R-HSA-202424	0.0379013	0.243428	2.53454	8.29498	INPP5D,HLA-DPB1,CD247,CD3E,HLA-DRB1,PSMB9			RHO GTPase Effectors Homo sapiens R-HSA-195258	0.0565299	0.370272	1.77525	5.1	YWHAE,RTKN,CDH1,MYH14,WASL,RHPN2,IQGAP2,RHOD,HIST1H2AC,HIST1H2BD,HIST1H2BC
Signaling by FGFR2 Homo sapiens R-HSA-5654738	0.0387897	0.246592	1.71211	5.56369	CD86,DUSP2,KSR1,CD80,RASGRF1,PIK3CD,RASAL3,RASGRP1,PSMB9,CD19,IL2RB,PIP4K2A,CSK,FYN,JAK3			p75 NTR receptor-mediated signalling Homo sapiens R-HSA-193704	0.0569227	0.370272	2.51515	7.21	YWHAE,FGD4,ARHGEF16,KALRN,NGEF
Frs2-mediated activation Homo sapiens R-HSA-170968	0.0395753	0.249044	1.89301	6.11357	DUSP2,KSR1,RASGRF1,IL2RB,RAPGEF1,CSK,FYN,RASAL3,JAK3,RASGRP1,PSMB9			PI5P, PP2A and IER3 Regulate PI3K/AKT Signaling Homo sapiens R-HSA-6811558	0.0569227	0.370272	2.51515	7.21	ERBB3,INSR,PDGFA,IRS2,FGFR3
Platelet Adhesion to exposed collagen Homo sapiens R-HSA-75892	0.0405502	0.250126	7.11537	22.8063	LYN,FYN			Programmed Cell Death Homo sapiens R-HSA-5357801	0.0574066	0.370272	1.99053	5.69	YWHAE,DSP,OCLN,H1F0,CDH1,LMNA,DSG2,HIST1H1C
Trafficking and processing of endosomal TLR Homo sapiens R-HSA-1679131	0.0405502	0.250126	7.11537	22.8063	TLR9,CNPY3			VEGFA-VEGFR2 Pathway Homo sapiens R-HSA-4420097	0.0598414	0.382155	1.66886	4.7	FGA,JUP,CTNND1,PDGFA,IRS2,RASAL2,SPTB,VEGFA,ERBB3,FGFR3,CRK,BCAR1,SPTBN2
Prolonged ERK activation events Homo sapiens R-HSA-169893	0.0416011	0.254093	1.87642	5.96633	DUSP2,KSR1,RASGRF1,IL2RB,RAPGEF1,CSK,FYN,RASAL3,JAK3,RASGRP1,PSMB9
Signaling by FGFR Homo sapiens R-HSA-190236	0.0428583	0.25923	1.68729	5.31471	CD86,DUSP2,KSR1,CD80,RASGRF1,PIK3CD,RASAL3,RASGRP1,PSMB9,CD19,IL2RB,PIP4K2A,CSK,FYN,JAK3
Host Interactions of HIV factors Homo sapiens R-HSA-162909	0.0434365	0.260201	2.25528	7.07358	NUP210,PSIP1,FYN,CD247,DOCK2,B2M,PSMB9
Gastrin-CREB signalling pathway via PKC and MAPK Homo sapiens R-HSA-881907	0.0448911	0.266354	1.61862	5.02342	DUSP2,RGS19,KSR1,GPR65,RASGRF1,RASAL3,RASGRP2,RASGRP1,PSMB9,GNGT2,LPAR5,IL2RB,RPS6KA1,CSK,FYN,JAK3,PLCB2
Early Phase of HIV Life Cycle Homo sapiens R-HSA-162594	0.0465414	0.268475	6.52209	20.0059	PSIP1,CXCR4
Lysosphingolipid and LPA receptors Homo sapiens R-HSA-419408	0.0465414	0.268475	6.52209	20.0059	LPAR5,S1PR4
Regulation of IFNG signaling Homo sapiens R-HSA-877312	0.0465414	0.268475	6.52209	20.0059	IFNG,PTPN6
ROS, RNS production in response to bacteria Homo sapiens R-HSA-1222556	0.0524624	0.299854	3.79094	11.1744	NCF1,NCF4,LTF
Signalling to ERKs Homo sapiens R-HSA-187687	0.0540296	0.306004	1.79011	5.22394	DUSP2,KSR1,RASGRF1,IL2RB,RAPGEF1,CSK,FYN,RASAL3,JAK3,RASGRP1,PSMB9
CRMPs in Sema3A signaling Homo sapiens R-HSA-399956	0.0594054	0.33342	5.58979	15.782	FYN,CDK5R1

## Sheet: KEGG signaling pathways
Up-regulated pathway analysis								Down-regulated pathway analysis
Term	P-value	FDR	Z-Score	Combined Score	Genes			Term	P-value	FDR	Z-Score	Combined Score	Genes
Cell adhesion molecules (CAMs)	1.60951e-12	3.50872e-10	7.65876	207.974	CD86,CD80,NRXN1,HLA-B,ICAM3,HLA-F,ITGAL,HLA-G,HLA-E,CD2,HLA-DMB,SELL,CD6,HLA-DPB1,CTLA4,MADCAM1,ITGB7,HLA-DOA,ICOS,TIGIT,HLA-DOB,HLA-DRB1,CD22			Maturity onset diabetes of the young	1.5165e-07	3.22117e-05	17.5989	276.333	NR5A2,HNF4A,HNF4G,HES1,HNF1B,HNF1A,FOXA3,FOXA2
Intestinal immune network for IgA production	6.88526e-12	5.1537e-10	16.4926	423.887	CD86,TNFRSF13B,CD80,CXCR4,AICDA,HLA-DMB,HLA-DPB1,MADCAM1,ITGB7,ICOS,HLA-DOA,HLA-DOB,MAP3K14,HLA-DRB1			Tight junction	2.78889e-07	3.22117e-05	4.75355	71.7427	MAGI1,CACNA1D,CGN,WASL,F11R,CLDN1,EPB41L4B,OCLN,CCND1,MARVELD2,CLDN9,CLDN14,PARD3,CLDN7,MARVELD3,MYH14,LLGL2,CRB3
Epstein-Barr virus infection	7.09224e-12	5.1537e-10	6.05726	155.502	PIK3CD,CD3E,ITGAL,HLA-DMB,CD19,HLA-DOA,B2M,JAK3,HLA-DOB,LYN,CR2,STAT2,HLA-B,TAP1,IRAK4,HLA-F,RUNX3,HLA-G,HLA-E,FCER2,OAS2,BTK,HLA-DPB1,CD247,MAP3K14,HLA-DRB1			Cell adhesion molecules (CAMs)	0.000291779	0.0196177	3.58073	29.1454	OCLN,SDC4,CDH1,CLDN9,CLDN14,CLDN7,SDC1,F11R,PVR,CLDN1,NEO1,CD276
Graft-versus-host disease	1.18703e-11	6.46931e-10	18.5638	467.009	CD86,CD80,HLA-B,HLA-F,HLA-G,HLA-E,HLA-DMB,IFNG,HLA-DPB1,KLRD1,HLA-DOA,HLA-DOB,HLA-DRB1			Arrhythmogenic right ventricular cardiomyopathy (ARVC)	0.000424626	0.0196177	4.93801	38.3402	DSP,ITGB5,JUP,LMNA,DSG2,CACNA1D,ITGA5,DSC2
Type I diabetes mellitus	2.35415e-11	1.02641e-09	17.3244	423.968	CD86,CD80,HLA-B,HLA-F,HLA-G,HLA-E,HLA-DMB,IFNG,LTA,HLA-DPB1,HLA-DOA,HLA-DOB,HLA-DRB1			Bile secretion	0.000424626	0.0196177	4.93801	38.3402	CA2,SLC5A1,ATP1A1,ATP1B1,BAAT,SLC4A4,LDLR,NR0B2
Antigen processing and presentation	6.16361e-11	2.23944e-09	10.5346	247.666	CD74,CIITA,HLA-B,TAP1,IFI30,HLA-F,HLA-G,HLA-E,HLA-DMB,IFNG,HLA-DPB1,KLRD1,HLA-DOA,B2M,HLA-DOB,HLA-DRB1			PI3K-Akt signaling pathway	0.00157689	0.0541136	2.25981	14.581	MAGI1,YWHAE,G6PC,ITGB5,LAMC3,INSR,PDGFA,TGFA,LAMC1,VEGFA,EFNA1,VTN,CCND1,ERBB3,PDGFC,ITGA5,SGK2,FGFR3,CREB5
Allograft rejection	7.83993e-11	2.44158e-09	18.418	428.573	CD86,HLA-DMB,IFNG,CD80,HLA-B,HLA-DPB1,HLA-DOA,HLA-F,HLA-DOB,HLA-G,HLA-DRB1,HLA-E			Tyrosine metabolism	0.00190268	0.0541136	6.34376	39.7404	FAHD1,MAOB,HGD,MAOA,ADH5
Viral myocarditis	1.47576e-10	4.02145e-09	12.454	281.918	CD86,CD80,HLA-B,ITGAL,HLA-F,HLA-G,HLA-E,HLA-DMB,RAC2,HLA-DPB1,FYN,HLA-DOA,HLA-DOB,HLA-DRB1			Rap1 signaling pathway	0.0021125	0.0541136	2.67037	16.4492	MAGI1,INSR,CTNND1,PDGFA,RAP1GAP,VEGFA,EFNA1,CDH1,PARD3,PDGFC,FGFR3,CRK,BCAR1
Hematopoietic cell lineage	2.65688e-10	6.43556e-09	8.544	188.384	CR2,FLT3LG,CD3E,CD2,FCER2,HLA-DMB,CD5,CD19,CD7,HLA-DPB1,CD37,HLA-DOA,HLA-DOB,MS4A1,HLA-DRB1,CD22,IL9R			Adherens junction	0.00212279	0.0541136	4.24544	26.1308	CSNK2A1,CDH1,PARD3,INSR,CTNND1,WASL,SORBS1
Primary immunodeficiency	1.01527e-09	2.2133e-08	16.8487	348.904	CD79A,ZAP70,CIITA,TNFRSF13B,CD19,BTK,TAP1,CD3E,ICOS,JAK3,AICDA			Proximal tubule bicarbonate reclamation	0.00234258	0.0541136	8.26868	50.0793	CA2,ATP1A1,ATP1B1,SLC4A4
Autoimmune thyroid disease	5.4946e-09	1.08893e-07	11.6707	221.971	CD86,HLA-DMB,CD80,HLA-B,HLA-DPB1,CTLA4,HLA-DOA,HLA-F,HLA-DOB,HLA-G,HLA-DRB1,HLA-E			Complement and coagulation cascades	0.00359916	0.0755823	3.8313	21.559	FGA,VTN,CPB2,SERPINA1,C8G,F11,C4BPB
Chemokine signaling pathway	1.33438e-08	2.42412e-07	5.01477	90.929	LYN,NCF1,CCL21,STAT2,CXCR5,WAS,PIK3CD,CXCR4,CXCL13,RASGRP2,PIK3R6,GNGT2,CXCR3,GRK6,RAC2,PTK2B,CCR7,CCR6,DOCK2,JAK3,PLCB2			ECM-receptor interaction	0.00442907	0.0768168	3.67748	19.9304	VTN,ITGB5,SDC4,LAMC3,SDC1,LAMC1,ITGA5
B cell receptor signaling pathway	1.97509e-08	3.31207e-07	8.94803	158.739	LYN,CR2,CD72,PIK3CD,DAPP1,CD79B,CD79A,INPP5D,CD19,RAC2,BTK,PTPN6,CD22			Focal adhesion	0.00444558	0.0768168	2.53962	13.7542	VTN,CCND1,ITGB5,LAMC3,PDGFC,PDGFA,LAMC1,ITGA5,CRK,BCAR1,PAK4,VEGFA
Natural killer cell mediated cytotoxicity	1.8057e-07	2.81174e-06	5.5724	86.5235	HLA-B,PIK3CD,ITGAL,HLA-G,HLA-E,ZAP70,NCR3,IFNG,RAC2,PTK2B,KLRD1,CD48,FYN,PTPN6,CD247,HCST			Carbohydrate digestion and absorption	0.00465556	0.0768168	5.0404	27.0654	G6PC,CACNA1D,SLC5A1,ATP1A1,ATP1B1
Th17 cell differentiation	4.50783e-07	6.41324e-06	6.01128	87.8386	CD3E,FOXP3,ZAP70,HLA-DMB,IFNG,IL2RB,IL21R,HLA-DPB1,CD247,HLA-DOA,IL12RB1,HLA-DOB,JAK3,HLA-DRB1			Cortisol synthesis and secretion	0.0056304	0.0867082	4.00213	20.7293	CACNA1D,PDE8A,LDLR,CACNA1H,AGT,CREB5
Th1 and Th2 cell differentiation	4.70696e-07	6.41324e-06	6.56234	95.6071	CD3E,RUNX3,ZAP70,HLA-DMB,IFNG,IL2RB,HLA-DPB1,CD247,HLA-DOA,IL12RB1,HLA-DOB,JAK3,HLA-DRB1			Hippo signaling pathway	0.00707573	0.0959877	2.63265	13.0345	YWHAE,YAP1,WWTR1,BMP2,CCND1,FZD5,CDH1,PARD3,LLGL2,BMPR1A
Human T-cell leukemia virus 1 infection	1.07036e-05	0.000137258	3.58562	41.0372	SPI1,HLA-B,PIK3CD,HLA-F,CD3E,ITGAL,HLA-G,HLA-E,HLA-DMB,IL2RB,HLA-DPB1,LTA,HLA-DOA,B2M,JAK3,HLA-DOB,MAP3K14,HLA-DRB1			Leukocyte transendothelial migration	0.00711372	0.0959877	3.03252	14.998	OCLN,CLDN9,CLDN14,CTNND1,CLDN7,F11R,CLDN1,BCAR1
Leishmaniasis	1.49334e-05	0.000180861	6.1977	68.8683	HLA-DMB,NCF1,IFNG,NCF4,HLA-DPB1,PTPN6,IRAK4,HLA-DOA,HLA-DOB,HLA-DRB1			Regulation of actin cytoskeleton	0.00781292	0.0959877	2.34921	11.3983	ENAH,ITGB5,PDGFC,PDGFA,MYH14,WASL,ITGA5,IQGAP2,FGFR3,CRK,BCAR1,PAK4
Cytokine-cytokine receptor interaction	1.75839e-05	0.000201752	3.08768	33.8056	TNFRSF13B,CCL21,IL10RA,IL24,CXCR5,CXCR4,IL16,CXCL13,TNFRSF1B,IFNG,CXCR3,IL2RB,LTA,IL21R,CD27,CCR7,TNFRSF14,CCR6,IL12RB1,RELT,IL9R			Phenylalanine metabolism	0.00813412	0.0959877	8.40155	40.4256	MAOB,MAOA,PAH
Inflammatory bowel disease (IBD)	3.27216e-05	0.000356666	6.36442	65.7284	HLA-DMB,IFNG,IL21R,HLA-DPB1,HLA-DOA,IL12RB1,HLA-DOB,FOXP3,HLA-DRB1			Fluid shear stress and atherosclerosis	0.00831063	0.0959877	2.73116	13.0829	SDC4,GPC1,MGST1,MGST2,PDGFA,SDC1,ACVR2A,BMPR1A,VEGFA
T cell receptor signaling pathway	4.4706e-05	0.000464091	4.8514	48.5887	ZAP70,IFNG,PIK3CD,CTLA4,FYN,PTPN6,CD247,ICOS,CD3E,RASGRP1,MAP3K14			Prostate cancer	0.0108983	0.118644	3.0622	13.8386	CCND1,SPINT1,PDGFC,PDGFA,TGFA,TMPRSS2,CREB5
Rheumatoid arthritis	9.15098e-05	0.000906779	4.89267	45.4972	CD86,HLA-DMB,IFNG,CD80,HLA-DPB1,CTLA4,ITGAL,HLA-DOA,HLA-DOB,HLA-DRB1			Aldosterone synthesis and secretion	0.011492	0.118644	3.0284	13.5251	CACNA1D,ATP1A1,ATP1B1,LDLR,CACNA1H,AGT,CREB5
Phagosome	0.000118626	0.00112437	3.71815	33.6104	NCF1,NCF4,HLA-B,TAP1,HLA-F,HLA-G,CORO1A,HLA-E,HLA-DMB,HLA-DPB1,HLA-DOA,HLA-DOB,HLA-DRB1			Pathogenic Escherichia coli infection	0.0119322	0.118644	3.92929	17.4009	OCLN,KRT18,CDH1,WASL,CLDN1
Endocytosis	0.000147695	0.00134156	2.98831	26.358	GIT2,WIPF1,HLA-B,AGAP2,WAS,CXCR4,HLA-F,HLA-G,PML,HLA-E,EHD1,ACAP1,CYTH4,GRK6,IL2RB,CHMP7,CYTH1			Proteoglycans in cancer	0.0125717	0.118644	2.28619	10.0051	VTN,SHH,SDC4,FZD5,CCND1,ITGB5,ERBB3,GPC1,SDC1,ITGA5,VEGFA
Tuberculosis	0.000170394	0.00148583	3.37561	29.2915	CD74,CIITA,KSR1,IL10RA,LSP1,IRAK4,CORO1A,HLA-DMB,IFNG,TLR9,HLA-DPB1,HLA-DOA,HLA-DOB,HLA-DRB1			Glutathione metabolism	0.0128403	0.118644	3.85205	16.7763	NAT8,ANPEP,MGST1,MGST2,OPLAH
Human immunodeficiency virus 1 infection	0.000302615	0.00253731	3.03046	24.5559	HLA-B,CXCR4,TAP1,PIK3CD,IRAK4,HLA-F,CD3E,TNFRSF1B,HLA-G,HLA-E,GNGT2,RAC2,PTK2B,CD247,B2M			Purine metabolism	0.0158603	0.136709	2.60418	10.7916	NUDT9,PDE11A,ENTPD2,ENTPD6,ENTPD8,ENPP4,PDE8A,AK7
Influenza A	0.00037962	0.00306508	3.26782	25.7385	CIITA,STAT2,PIK3CD,IRAK4,PML,HLA-DMB,IFNG,OAS2,CASP1,HLA-DPB1,HLA-DOA,HLA-DOB,HLA-DRB1			Cushing syndrome	0.0161304	0.136709	2.42985	10.0281	PDE11A,CCND1,FZD5,CACNA1D,PDE8A,LDLR,CACNA1H,AGT,CREB5
Leukocyte transendothelial migration	0.000505892	0.00393873	3.88115	29.4548	NCF1,NCF4,RAC2,PIK3CD,RHOH,CXCR4,PTK2B,EZR,ITGAL,SIPA1			MAPK signaling pathway	0.0169449	0.136709	1.97023	8.03417	INSR,PDGFA,TGFA,CACNA1D,IL1RAP,CACNA1H,MAPK8IP1,VEGFA,EFNA1,ERBB3,PDGFC,FGFR3,CRK,MAP4K3
Toxoplasmosis	0.000542869	0.00408088	3.84327	28.8962	CIITA,HLA-DMB,IFNG,IL10RA,HLA-DPB1,IRAK4,HLA-DOA,HLA-DOB,PIK3R6,HLA-DRB1			Drug metabolism	0.0187728	0.136709	2.72715	10.8414	MAOB,MAOA,UGT2B15,MGST1,MGST2,FMO5,ADH5
NF-kappa B signaling pathway	0.00062145	0.00451587	4.13788	30.5518	LYN,ZAP70,BCL2A1,CCL21,BTK,LTA,IRAK4,TRAF1,MAP3K14			Insulin resistance	0.0187728	0.136709	2.72715	10.8414	MLXIPL,PYGB,G6PC,INSR,IRS2,AGT,CREB5
Herpes simplex virus 1 infection	0.000688115	0.004839	2.14505	15.6193	SP100,PIK3CD,HLA-DMB,TNFRSF14,ZNF589,HLA-DOA,HLA-DOB,B2M,ZNF101,CD74,STAT2,HLA-B,TAP1,IRAK4,HLA-F,POU2F2,HLA-G,PML,HLA-E,IFNG,OAS2,HLA-DPB1,TLR9,LTA,HLA-DRB1			Bladder cancer	0.0188377	0.136709	4.24215	16.8494	CCND1,CDH1,FGFR3,VEGFA
Asthma	0.000950073	0.00647237	7.56566	52.6492	HLA-DMB,HLA-DPB1,HLA-DOA,HLA-DOB,HLA-DRB1			Histidine metabolism	0.0189683	0.136709	5.87928	23.3112	ALDH3A2,MAOB,MAOA
Regulation of actin cytoskeleton	0.00102791	0.00679046	2.77984	19.1259	WAS,CXCR4,PIK3CD,SSH2,ITGAL,FGD3,LPAR5,RAC2,PIP4K2A,NCKAP1L,ARHGEF1,ITGB7,EZR,ARHGEF6			Human papillomavirus infection	0.0195298	0.136709	1.88365	7.4137	MAGI1,JAG1,FZD5,ITGB5,LAMC3,LAMC1,VEGFA,VTN,CCND1,PARD3,HES1,ITGA5,LLGL2,CRB3,CREB5
Platelet activation	0.00111905	0.00717509	3.47046	23.5827	LYN,BTK,PIK3CD,ARHGEF1,FYN,RASGRP2,RASGRP1,PLCB2,PIK3R6,FERMT3			Pathways in cancer	0.0262983	0.173972	1.63574	5.95122	JAG1,FZD5,CTBP2,JUP,LAMC3,LRP5,MGST1,PDGFA,MGST2,TGFA,LAMC1,PLD1,AGT,VEGFA,SHH,BMP2,CCND1,CDH1,HES1,CRK,FGFR3
Osteoclast differentiation	0.00134236	0.00836099	3.38095	22.3593	SPI1,NCF1,IFNG,STAT2,NCF4,BTK,PIK3CD,FYN,LILRB1,MAP3K14			Folate biosynthesis	0.0263593	0.173972	5.11163	18.5855	SPR,PAH,MOCOS
Human cytomegalovirus infection	0.00165429	0.0100176	2.63341	16.8654	IL10RA,HLA-B,CXCR4,TAP1,PIK3CD,HLA-F,HLA-G,HLA-E,GNGT2,RAC2,PTK2B,ARHGEF1,B2M,PLCB2			Type II diabetes mellitus	0.0275554	0.176814	3.73618	13.4187	KCNJ11,INSR,IRS2,CACNA1D
JAK-STAT signaling pathway	0.00258285	0.0152179	2.88247	17.1763	IFNG,IL10RA,STAT2,IL24,IL2RB,IL21R,PIK3CD,PTPN6,IL12RB1,JAK3,IL9R			Ascorbate and aldarate metabolism	0.0291179	0.18179	4.89839	17.3227	ALDH3A2,UGT2B15,RGN
Fc epsilon RI signaling pathway	0.00700966	0.0391822	3.80789	18.8889	LYN,INPP5D,RAC2,BTK,PIK3CD,FYN			Arginine and proline metabolism	0.0337674	0.20527	3.48656	11.8134	ALDH3A2,GATM,MAOB,MAOA
Staphylococcus aureus infection	0.00700966	0.0391822	3.80789	18.8889	HLA-DMB,HLA-DPB1,ITGAL,HLA-DOA,HLA-DOB,HLA-DRB1			Pancreatic secretion	0.0363381	0.212505	2.56222	8.49349	SLC12A2,CPB2,CA2,ATP1A1,ATP1B1,SLC4A4
Transcriptional misregulation in cancer	0.00727713	0.0396603	2.48408	12.2292	CD86,LYL1,SPI1,TAF15,BCL2A1,MAX,IL2RB,ITGB7,TRAF1,PAX5,PML			Bacterial invasion of epithelial cells	0.0377513	0.212505	2.84453	9.32078	CDH1,WASL,ITGA5,CRK,BCAR1
Fc gamma R-mediated phagocytosis	0.00779345	0.0414383	3.28195	15.9321	LYN,NCF1,INPP5D,RAC2,WAS,PIK3CD,DOCK2			Thyroid hormone synthesis	0.0377513	0.212505	2.84453	9.32078	TTR,ALB,ATP1A1,ATP1B1,CREB5
African trypanosomiasis	0.0132786	0.0689224	4.75733	20.5593	IFNG,TLR9,PLCB2,IDO1			Axon guidance	0.0386372	0.212505	2.05977	6.70155	EFNA1,ENAH,SHH,PARD3,SEMA4G,NEO1,RHOD,NGEF,PAK4
Ras signaling pathway	0.0141877	0.0717727	2.15499	9.17031	ZAP70,RASSF1,GNGT2,KSR1,RASGRF1,RAC2,FLT3LG,PIK3CD,RASAL3,RASGRP2,STK4,RASGRP1			Hepatitis C	0.041271	0.221712	2.1407	6.82369	YWHAE,OCLN,CCND1,CLDN9,CLDN14,CLDN7,CLDN1,LDLR
Pathways in cancer	0.0145819	0.0717727	1.72069	7.27501	SPI1,MAX,STAT2,TCF7,PIK3CD,FLT3LG,CXCR4,TRAF1,RASGRP2,STK4,RASGRP1,PML,RASSF1,GNGT2,LPAR5,IFNG,IL2RB,RAC2,ARHGEF1,IL12RB1,PLCB2,JAK3			FoxO signaling pathway	0.0481307	0.252686	2.20081	6.6769	G6PC,CCND1,HOMER2,INSR,PLK2,IRS2,SGK2
Chagas disease (American trypanosomiasis)	0.0148155	0.0717727	2.86993	12.0884	IFNG,TLR9,PIK3CD,IRAK4,CD247,CD3E,PLCB2
C-type lectin receptor signaling pathway	0.0155544	0.0737145	2.8402	11.8249	KSR1,IRF1,STAT2,CASP1,PIK3CD,LSP1,MAP3K14
MAPK signaling pathway	0.0169449	0.0785955	1.97023	8.03417	MAP4K1,MAP4K2,DUSP2,MAX,RASGRF1,FLT3LG,IRAK4,RASGRP2,STK4,RASGRP1,RPS6KA1,RAC2,PTPN7,MAP3K14
Systemic lupus erythematosus	0.0187245	0.0839389	2.52033	10.0257	CD86,HLA-DMB,IFNG,CD80,HLA-DPB1,HLA-DOA,HLA-DOB,HLA-DRB1
Kaposi sarcoma-associated herpesvirus infection	0.018867	0.0839389	2.24072	8.89644	CD86,LYN,GNGT2,STAT2,HLA-B,PIK3CD,HLA-F,HLA-G,PIK3R6,HLA-E
Measles	0.0228021	0.0994173	2.42276	9.16023	OAS2,STAT2,IL2RB,TLR9,PIK3CD,IRAK4,CD3E,JAK3
Carbohydrate digestion and absorption	0.0238261	0.101845	3.92339	14.6616	ATP1A4,PIK3CD,SLC2A5,PLCB2
Acute myeloid leukemia	0.0245707	0.103008	3.21891	11.9299	SPI1,BCL2A1,TCF7,PIK3CD,PML
Phospholipase D signaling pathway	0.0327583	0.134742	2.24855	7.68689	CYTH4,LPAR5,PIK3CD,PTK2B,FYN,PLCB2,PIK3R6,CYTH1
Adherens junction	0.034122	0.137752	2.92975	9.89613	TCF7,RAC2,WAS,FYN,PTPN6
Bacterial invasion of epithelial cells	0.0377513	0.14696	2.84453	9.32078	SEPT6,WAS,PIK3CD,SEPT1,HCLS1
Inositol phosphate metabolism	0.0377513	0.14696	2.84453	9.32078	INPP5B,INPP5D,PIK3CD,PIP4K2A,PLCB2
Pathogenic Escherichia coli infection	0.0484453	0.185282	3.07543	9.3103	WAS,HCLS1,FYN,EZR
TNF signaling pathway	0.057935	0.217756	2.26518	6.45222	IRF1,LTA,PIK3CD,TRAF1,TNFRSF1B,MAP3K14
