# Supplementary material for: Key Members of the CmPn as Biomarkers Distinguish Histological and Immune Subtypes of Hepatic Cancers
Source: Diagnostics (Basel). 2023 Mar 7;13(6):1012. doi: 10.3390/diagnostics13061012 (PMC10047786; doi:10.3390/diagnostics13061012)
Supplement: Supplementary file 1 [file diagnostics-13-01012-s001.zip › diagnostics-2213936-Suppl tables-revised/Suppl. Table S5E Immune subtypes CCA C2 v C4 .xlsx]

## Sheet: DEG_RNAseq_RAW data
Symbol	logFC	AveExpr	t	P.Value	adj.P.Val
TCL1A	9.57782	-2.64031	8.27941	3.23663e-06	0.0176905	2.61392
RFTN1	3.09517	4.69457	8.08494	4.10901e-06	0.0176905	4.72174
CXCL13	10.0424	-1.01314	8.02552	4.42346e-06	0.0176905	3.13663
CD79A	9.38785	-0.25513	7.63234	7.27887e-06	0.0222846	3.10889
CD19	10.2354	-2.54676	7.42186	9.57332e-06	0.0222846	2.10421
LTF	6.90398	0.349706	7.32587	1.08669e-05	0.0222846	3.02693
MS4A1	10.3461	-1.04889	7.30686	1.11444e-05	0.0222846	2.56128
TRIM22	3.59532	4.33984	7.21521	1.25937e-05	0.0223847	3.64779
LOC96610	5.3655	6.28052	7.06376	1.54486e-05	0.0247131	3.44392
FCER2	9.13437	-2.29448	6.4054	3.88537e-05	0.0383917	1.39236
POU2AF1	7.57096	0.119296	6.39819	3.92606e-05	0.0383917	2.03103
MYBPC2	6.11652	-2.77063	6.31005	4.46172e-05	0.0383917	1.16742
FCRL2	8.72128	-3.2042	6.29279	4.57543e-05	0.0383917	1.02145
CSF2RB	4.1881	2.02334	6.27949	4.66521e-05	0.0383917	2.25242
CXCR5	7.8272	-1.14357	6.26192	4.78658e-05	0.0383917	1.5799
SERPINA9	7.1373	-3.88013	6.25273	4.85147e-05	0.0383917	0.780063
CR2	9.67691	-0.73121	6.17463	5.44177e-05	0.0384426	1.59395
C4orf7	9.4832	-1.11304	6.16408	5.52716e-05	0.0384426	1.48934
CCL19	9.45443	0.30538	6.0826	6.23684e-05	0.0415711	1.71903
FCRL1	7.82376	-2.79554	5.98212	7.24793e-05	0.0463781	0.871612
SLC27A6	5.83402	-4.14002	5.91397	8.03177e-05	0.0464068	0.433089
BLK	8.84918	-1.97113	5.9074	8.11193e-05	0.0464068	1.01713
POU2F2	4.89313	0.304546	5.90652	8.12272e-05	0.0464068	1.5141
LRMP	5.14927	0.66868	5.86116	8.70089e-05	0.0465946	1.52148
KIAA0125	8.06684	-2.49063	5.82619	9.17635e-05	0.0473529	0.80665
CD79B	5.89766	1.67956	5.75109	0.000102929	0.0486074	1.52607
CASP1	2.61063	3.15739	5.68919	0.000113216	0.0486074	1.54934
FAM129C	7.24696	-1.39821	5.68325	0.000114257	0.0486074	0.91965
PAX5	7.28156	-3.25067	5.65232	0.000119855	0.0486074	0.448233
PTPRC	4.19099	3.83979	5.64786	0.000120686	0.0486074	1.48071
IDO1	6.61067	0.432337	5.60623	0.000128739	0.0486074	1.17143
FCRLA	8.57362	-1.84247	5.59825	0.000130347	0.0486074	0.731381
MSC	3.9177	2.12027	5.59442	0.000131125	0.0486074	1.36095
TLR10	6.00571	-0.603248	5.59205	0.00013161	0.0486074	0.978898
BTLA	6.8098	-2.39873	5.58435	0.000133198	0.0486074	0.590554
CLEC17A	6.90435	-3.39823	5.58115	0.000133863	0.0486074	0.344632
CIITA	3.38715	3.31316	5.56754	0.000136734	0.0486074	1.37223
ASB2	4.5767	0.175771	5.53906	0.000142956	0.0487067	1.04931
STAP1	7.05136	-2.35301	5.5384	0.000143103	0.0487067	0.554296
SP140	5.08089	1.25654	5.51921	0.000147467	0.0491463	1.16936
LAG3	4.25603	1.18803	5.49169	0.000153974	0.0497044	1.12488
CD27	6.46889	0.988177	5.47184	0.000158855	0.0497044	1.0749
IL16	4.1589	3.30889	5.46108	0.000161569	0.0497044	1.2142
CD3E	5.08953	2.67421	5.4348	0.000168408	0.0505312	1.16849
CD6	4.84207	2.03796	5.35709	0.000190472	0.0505312	1.02281
S1PR4	4.92695	0.514076	5.34209	0.000195072	0.0505312	0.847184
TRAF3IP3	4.88753	1.84477	5.33854	0.000196178	0.0505312	0.981972
PRKCB	5.15284	1.35977	5.33198	0.000198239	0.0505312	0.928917
TNFRSF13B	8.12917	-3.42259	5.32792	0.000199526	0.0505312	0.0976161
PLA2G2D	7.29766	-1.45857	5.3236	0.000200906	0.0505312	0.508646
SLAMF6	5.41594	0.533101	5.30115	0.000208234	0.0505312	0.796264
NLRP1	3.66655	2.8926	5.28991	0.000212009	0.0505312	0.959874
ARHGAP30	3.6613	3.88772	5.25842	0.000222976	0.0505312	0.884457
PI16	6.04756	-2.55875	5.25387	0.000224612	0.0505312	0.212728
FOXP3	4.96316	-0.117505	5.25227	0.000225188	0.0505312	0.647366
ARHGAP25	3.94953	2.91	5.25214	0.000225236	0.0505312	0.903471
CD5	4.73394	1.29064	5.23508	0.000231492	0.0505312	0.789491
LOC283663	5.3696	1.14231	5.23378	0.000231977	0.0505312	0.773416
SPOCK2	4.23816	3.95758	5.21949	0.000237369	0.0505312	0.819709
PLEK	3.96982	2.8809	5.21785	0.000237998	0.0505312	0.851911
FMNL1	3.00148	4.63743	5.20643	0.000242415	0.0505312	0.758226
KIAA0748	5.51014	-0.758913	5.19804	0.000245715	0.0505312	0.482511
FAM65B	5.19362	0.847389	5.19172	0.000248229	0.0505312	0.686471
CCR7	7.20948	0.359279	5.19086	0.000248575	0.0505312	0.630884
PNOC	6.98399	-3.65055	5.18715	0.00025007	0.0505312	-0.0919938
MYO1G	4.25459	2.24615	5.17781	0.000253869	0.0505312	0.777077
MAP4K1	5.35297	1.80275	5.16513	0.000259125	0.0505312	0.733425
GIMAP4	2.68242	3.91542	5.16043	0.000261101	0.0505312	0.72949
LOC84856	4.69955	-1.55617	5.1571	0.000262512	0.0505312	0.299091
TIGIT	5.55654	-0.136149	5.14368	0.000268278	0.0505312	0.506533
ZNF831	5.83232	-1.43072	5.13691	0.000271238	0.0505312	0.297436
SIT1	5.70994	-0.0201112	5.12275	0.000277537	0.0505312	0.494896
RGS13	5.97226	-3.55231	5.09499	0.000290345	0.0505312	-0.162121
IL2RG	4.59952	3.58575	5.09346	0.000291068	0.0505312	0.642442
AKNA	3.07408	4.89078	5.08848	0.000293435	0.0505312	0.556041
FCRL3	7.12679	-2.10046	5.08646	0.000294403	0.0505312	0.119478
PTPN7	4.57266	2.32507	5.07486	0.000300019	0.0505312	0.628427
TNFRSF17	6.49791	-3.29919	5.0676	0.000303591	0.0505312	-0.136629
LCK	4.98365	2.01188	5.06487	0.000304943	0.0505312	0.600948
HAPLN3	3.46765	2.5059	5.06334	0.000305703	0.0505312	0.615784
FCRL5	7.61545	-2.25593	5.05804	0.000308358	0.0505312	0.0586752
ZAP70	4.8653	1.89889	5.05283	0.000310992	0.0505312	0.577483
SNX20	4.01916	0.145279	5.05138	0.000311729	0.0505312	0.421888
DARC	7.1745	0.157009	5.03631	0.000319502	0.0505312	0.40331
GBP4	3.49678	4.05394	5.03129	0.000322139	0.0505312	0.515782
SPIB	7.26734	0.0872792	5.03117	0.000322197	0.0505312	0.388383
CADM3	6.75792	-1.12029	5.02308	0.000326491	0.0507076	0.21168
MPEG1	3.21339	3.83173	5.00732	0.000335028	0.0515331	0.492243
NRXN1	5.112	-4.2846	4.99887	0.000339706	0.0517551	-0.414067
CCL5	3.68747	4.36347	4.97407	0.000353821	0.0528415	0.402155
KLHL14	6.30741	-3.58137	4.97051	0.000355899	0.0528415	-0.29489
HCLS1	3.32797	4.89465	4.96906	0.000356747	0.0528415	0.361957
ACAP1	5.61399	2.04693	4.95829	0.000363124	0.0532926	0.445627
CTLA4	5.27015	-0.244345	4.92492	0.00038366	0.0557946	0.208728
LYN	1.72958	5.09821	4.90333	0.000397588	0.0564177	0.244294
FAIM3	5.68751	1.94379	4.8934	0.000404173	0.0564177	0.345236
GIMAP2	3.07842	2.01444	4.88429	0.000410314	0.0564177	0.334349
RCSD1	3.12266	3.36456	4.87431	0.000417155	0.0564177	0.308001
IL10RA	3.32191	3.71337	4.86409	0.000424283	0.0564177	0.270733
RHOH	5.16408	1.005	4.86246	0.000425437	0.0564177	0.244647
SCML4	5.28994	0.166773	4.85898	0.000427897	0.0564177	0.166546
CNR2	6.61061	-2.8948	4.85466	0.000430977	0.0564177	-0.285739
GZMK	5.07465	0.597313	4.85204	0.000432858	0.0564177	0.197264
TNFAIP3	2.46735	5.24014	4.83528	0.000445078	0.0564177	0.125723
FGD2	3.89384	2.24336	4.824	0.000453514	0.0564177	0.249691
LY9	5.59453	-0.383122	4.8238	0.000453662	0.0564177	0.058937
GIMAP5	3.59167	3.24184	4.80816	0.000465638	0.0564177	0.209112
C16orf54	4.91802	0.299295	4.80553	0.000467679	0.0564177	0.106319
IRF4	5.84878	-0.336116	4.80214	0.000470328	0.0564177	0.0357224
ITGB7	3.8875	2.52956	4.80004	0.000471983	0.0564177	0.215229
LAIR2	5.1003	-3.73645	4.79722	0.000474206	0.0564177	-0.505567
CORO1A	4.688	5.09507	4.79713	0.000474279	0.0564177	0.068961
DAPP1	5.16806	0.410624	4.79362	0.000477061	0.0564177	0.0998927
CD2	4.76459	2.32388	4.79234	0.000478086	0.0564177	0.20255
PYHIN1	5.07529	-0.736353	4.79193	0.000478413	0.0564177	-0.0258915
DOCK2	4.04407	3.08427	4.78835	0.000481277	0.0564177	0.184861
ABI3BP	4.46481	0.557461	4.786	0.000483167	0.0564177	0.101768
KLF8	4.11417	0.35265	4.76587	0.000499699	0.0566141	0.0562974
KLRD1	4.00417	-0.53489	4.76424	0.000501067	0.0566141	-0.0375837
GIMAP1	3.48369	1.68987	4.76366	0.000501549	0.0566141	0.141843
RLTPR	5.53149	0.498517	4.76255	0.000502485	0.0566141	0.0640713
CD37	4.69095	3.93887	4.76079	0.00050396	0.0566141	0.0869591
SPN	3.52638	2.38397	4.74941	0.000513658	0.0566141	0.137039
FYB	3.74466	3.04031	4.74334	0.000518901	0.0566141	0.115308
CCL4	3.4099	1.16177	4.74231	0.000519802	0.0566141	0.0828316
GIMAP7	3.17719	2.54914	4.74	0.000521812	0.0566141	0.122129
HLA-DOB	5.17631	1.17907	4.72907	0.000531464	0.0566141	0.0646412
KEL	6.52284	-1.70714	4.72077	0.000538915	0.0566141	-0.247692
TREML2	5.63704	-3.09333	4.71857	0.00054091	0.0566141	-0.472508
GIMAP6	2.27659	3.23283	4.71258	0.000546383	0.0566141	0.056885
CHI3L2	6.67184	-1.3234	4.70783	0.000550754	0.0566141	-0.210203
MGC29506	6.12692	0.0742107	4.70772	0.000550859	0.0566141	-0.0492748
STAT5A	2.01237	4.97104	4.70295	0.000555295	0.0566141	-0.081625
SLAMF1	5.28085	-1.10568	4.69824	0.00055971	0.0566141	-0.193839
SLAMF8	2.57749	2.92014	4.69564	0.000562163	0.0566141	0.0442684
LCP2	2.60142	3.51013	4.68408	0.000573201	0.0570389	-0.0064922
ZBED2	5.05908	-2.79694	4.6653	0.00059163	0.0578467	-0.482694
ITGAL	3.75851	3.93864	4.66388	0.00059304	0.0578467	-0.0719659
RASAL3	4.03803	3.06357	4.65383	0.000603188	0.05848	-0.0285261
LIFR	3.22707	3.1199	4.64412	0.00061315	0.0590877	-0.0469702
ADAM6	6.38312	6.47684	4.64014	0.00061729	0.0591305	-0.222458
MIR155HG	4.37262	-0.565537	4.63452	0.000623178	0.0593074	-0.21352
EVI2B	3.98617	2.95511	4.62799	0.000630096	0.0593074	-0.0648921
CD3G	4.66163	-1.11999	4.61935	0.000639373	0.0598132	-0.297532
PARP15	5.38622	-1.06392	4.5952	0.00066606	0.0615894	-0.322225
CYTIP	4.49266	2.12222	4.5782	0.000685555	0.0619121	-0.128804
CCL22	5.65665	-0.136725	4.57533	0.000688902	0.0619121	-0.251422
IGJ	6.17299	2.01363	4.56732	0.000698335	0.0620478	-0.146624
FAM26F	3.91942	1.53837	4.56581	0.000700126	0.0620478	-0.160246
GVIN1	4.28532	0.563516	4.5642	0.000702048	0.0620478	-0.212431
NELL2	5.86583	-0.952541	4.55104	0.000717934	0.0621314	-0.367455
LRRC8C	2.39696	2.71456	4.5456	0.000724603	0.0621314	-0.18736
AGAP2	3.70664	1.70693	4.54482	0.000725568	0.0621314	-0.186949
FERMT3	3.06824	4.19959	4.54285	0.00072801	0.0621314	-0.295029
BCL11B	4.72982	0.484026	4.54119	0.000730069	0.0621314	-0.250783
CD52	4.82914	3.37228	4.53351	0.000739676	0.0621314	-0.242309
PTPRCAP	4.71124	3.21439	4.53195	0.000741648	0.0621314	-0.234045
IL12RB1	4.31806	0.472054	4.53109	0.000742736	0.0621314	-0.266086
MADCAM1	6.32868	-1.34263	4.52874	0.000745716	0.0621314	-0.442094
CXCR3	5.13069	0.32899	4.51345	0.000765414	0.0625598	-0.301122
FAM78A	3.26568	2.75208	4.51174	0.000767645	0.0625598	-0.242802
ATP2A3	3.72851	4.39784	4.50963	0.000770411	0.0625598	-0.367554
NKX2-3	5.62817	-3.4188	4.49879	0.000784799	0.0630081	-0.774245
ITGA4	3.05016	2.73904	4.49152	0.000794608	0.0630081	-0.274729
FNBP1	2.97867	5.31107	4.49109	0.000795197	0.0630081	-0.455603
BIN2	3.66399	2.26245	4.49077	0.000795627	0.0630081	-0.265269
SASH3	4.39662	3.21961	4.48587	0.000802327	0.0632257	-0.309607
CCL17	5.82256	-1.9198	4.48087	0.000809209	0.0633924	-0.575634
ARHGDIB	2.88316	6.23676	4.47699	0.000814602	0.0633924	-0.500293
SCUBE2	3.808	-0.109233	4.47575	0.00081633	0.0633924	-0.387798
CD3D	5.55091	0.996988	4.45717	0.000842711	0.0648091	-0.344666
FAM151A	6.51425	-2.01319	4.45665	0.00084347	0.0648091	-0.618235
CD8A	4.086	2.08797	4.44207	0.000864808	0.0650236	-0.340903
CD96	4.14933	1.4617	4.44035	0.000867374	0.0650236	-0.352658
CCDC69	3.26437	3.16258	4.43781	0.000871163	0.0650236	-0.384458
TMC8	4.5709	3.42305	4.43543	0.000874725	0.0650236	-0.407577
TMEM119	3.71857	2.18367	4.43442	0.000876241	0.0650236	-0.353325
PIK3CD	3.63615	3.43982	4.43023	0.000882565	0.0650236	-0.417522
CLEC2D	2.41565	4.53542	4.4302	0.000882601	0.0650236	-0.51282
BANK1	7.2513	-0.729091	4.42789	0.000886112	0.0650236	-0.50955
ST6GALNAC5	5.42952	-1.5147	4.42408	0.00089194	0.0651523	-0.59839
CD48	5.2707	2.52672	4.41581	0.000904699	0.0657839	-0.389009
KLHL6	4.02754	2.26337	4.40824	0.000916548	0.0660781	-0.395489
HLA-DQA1	3.36848	4.81899	4.40795	0.000917006	0.0660781	-0.570865
IKZF1	3.73023	3.26872	4.40485	0.000921911	0.0661337	-0.446182
DOCK11	3.33187	1.77427	4.40096	0.000928094	0.06628	-0.406722
BOC	2.67337	0.764293	4.38497	0.000953999	0.0678272	-0.462578
KBTBD8	3.88674	0.0956899	4.38146	0.00095978	0.0678984	-0.506158
CD53	3.93914	4.07421	4.37516	0.000970263	0.0678984	-0.565695
PLAC8	5.75095	-0.183247	4.37497	0.000970576	0.0678984	-0.535615
HLA-DRB1	2.78002	7.24708	4.3735	0.00097304	0.0678984	-0.664235
SNCAIP	4.04332	-0.812986	4.37161	0.000976222	0.0678984	-0.594372
PDE4D	3.52374	1.85579	4.36204	0.000992463	0.0684507	-0.466559
IL2RB	3.98236	2.67687	4.36016	0.000995685	0.0684507	-0.483919
C16orf89	4.35867	-2.10597	4.3594	0.000997001	0.0684507	-0.752556
GPSM3	3.4137	4.06826	4.3549	0.00100476	0.0686888	-0.599383
GBP5	4.28722	2.21578	4.3488	0.0010154	0.068827	-0.489083
NCF1	5.03958	1.72107	4.34376	0.00102428	0.068827	-0.496104
TBC1D9	1.94803	4.80184	4.34334	0.00102502	0.068827	-0.680188
CYTH4	3.16762	3.3894	4.34106	0.00102908	0.068827	-0.561388
MEOX2	5.30482	-2.83778	4.33906	0.00103264	0.068827	-0.873781
PSTPIP1	4.41291	1.14278	4.33844	0.00103374	0.068827	-0.517082
RASGRP2	5.23524	1.8881	4.32069	0.00106597	0.070464	-0.531193
NKG7	3.70021	2.14377	4.31353	0.00107925	0.0710485	-0.544089
MEF2C	2.20627	3.70911	4.30621	0.00109304	0.0713853	-0.647853
CD180	3.99174	1.38496	4.30607	0.00109329	0.0713853	-0.559851
SIGLEC10	3.65128	2.49334	4.29543	0.00111364	0.0723085	-0.581492
EBI3	4.29815	0.63417	4.29396	0.00111647	0.0723085	-0.603584
CYP1B1	2.75798	3.71448	4.28793	0.00112822	0.0727746	-0.679142
AIM2	5.61382	-1.25323	4.27847	0.00114688	0.0734644	-0.763158
2022-09-01	4.6639	2.49068	4.27461	0.0011546	0.0734644	-0.615044
BCL2A1	4.66906	0.365982	4.27444	0.00115494	0.0734644	-0.645396
RUNX3	3.7256	2.79147	4.27101	0.00116184	0.0734644	-0.634671
APOD	5.65119	-0.643148	4.27037	0.00116312	0.0734644	-0.719187
IPCEF1	3.8954	0.792848	4.26353	0.00117703	0.073839	-0.642438
UBASH3A	4.72371	-0.716752	4.2515	0.00120191	0.0748504	-0.75157
PARM1	3.28454	2.1127	4.24112	0.00122379	0.0748504	-0.658932
PTPRQ	4.71095	-3.58437	4.2406	0.00122491	0.0748504	-1.09567
CXorf21	3.78277	-0.691638	4.23931	0.00122767	0.0748504	-0.766523
CD72	4.47489	1.31321	4.23816	0.00123012	0.0748504	-0.665818
CXCR6	4.09928	0.250629	4.23245	0.00124241	0.0748504	-0.713076
ITGB2	2.9247	5.47313	4.23183	0.00124375	0.0748504	-0.907926
ZEB2	1.75034	3.45671	4.22916	0.00124955	0.0748504	-0.754446
NCF1C	4.49145	0.0126309	4.22826	0.00125152	0.0748504	-0.732522
STAR	4.4639	-2.3568	4.2282	0.00125164	0.0748504	-0.949144
IL21R	4.77135	0.188066	4.22713	0.00125398	0.0748504	-0.724204
C11orf21	4.09601	-1.25315	4.22307	0.00126288	0.0749092	-0.838035
ARHGAP9	4.52738	2.68067	4.22214	0.00126493	0.0749092	-0.708748
CARD16	2.50573	2.46606	4.22029	0.00126901	0.0749092	-0.702141
ICOS	5.44405	-1.50639	4.21739	0.00127545	0.0750124	-0.870176
SLA	3.47307	3.32939	4.20379	0.00130605	0.0759146	-0.785646
IL23A	3.42605	0.265723	4.19921	0.00131654	0.0759146	-0.761228
GZMM	4.71308	-0.178807	4.18912	0.00133994	0.0759146	-0.800912
RBM11	4.84819	-3.30365	4.18885	0.00134055	0.0759146	-1.11773
ZC3H12D	4.71677	-2.02611	4.18495	0.00134971	0.0759146	-0.967041
THEMIS	4.39658	-1.21288	4.18461	0.00135053	0.0759146	-0.88668
UCP2	3.75555	4.60987	4.18384	0.00135234	0.0759146	-0.940604
FMNL3	1.95233	4.67875	4.18314	0.001354	0.0759146	-0.94713
VCAM1	4.15959	2.90025	4.18294	0.00135448	0.0759146	-0.786421
FYN	2.78158	3.81184	4.18191	0.00135692	0.0759146	-0.868186
C5orf20	5.10113	-2.36525	4.18178	0.00135722	0.0759146	-1.00912
WAS	3.90991	2.87521	4.17934	0.00136301	0.0759146	-0.79068
TAGAP	3.81916	1.62472	4.17789	0.00136647	0.0759146	-0.755966
ADAMDEC1	4.36742	0.593103	4.17779	0.00136672	0.0759146	-0.778762
CR1	5.9594	-0.991317	4.174	0.00137581	0.0761551	-0.88205
GFI1	3.86829	-0.144123	4.16793	0.00139047	0.0767014	-0.829431
GPR18	5.25577	-1.21346	4.15038	0.00143384	0.0785516	-0.933565
LRRC33	2.98126	1.56249	4.14673	0.00144305	0.0785627	-0.805135
NLRC3	3.26594	2.25917	4.14641	0.00144386	0.0785627	-0.814715
PRF1	2.80515	2.30145	4.14323	0.0014519	0.0785714	-0.821227
CCL21	6.53072	4.45963	4.13968	0.00146096	0.0786904	-1.00435
AMICA1	3.61535	2.21524	4.129	0.00148857	0.0799084	-0.841533
ST8SIA4	2.50552	2.47707	4.12477	0.00149966	0.0802344	-0.858234
ROBO1	2.76545	3.75648	4.11891	0.00151515	0.0805868	-0.970011
PREX1	2.30549	4.96593	4.1157	0.00152373	0.0805868	-1.08388
TNFRSF1B	2.6958	5.02282	4.11397	0.00152836	0.0805868	-1.09031
CST7	4.16553	0.853333	4.1134	0.00152989	0.0805868	-0.867868
KLRK1	4.06809	0.694448	4.11275	0.00153163	0.0805868	-0.873381
TBX21	4.28576	-0.791275	4.10206	0.00156066	0.0815879	-0.966954
SH2D1A	5.46723	-0.839586	4.09963	0.00156734	0.08167	-0.973932
SERPINB9	2.35313	4.05563	4.09321	0.00158512	0.0820365	-1.04486
CD8B	4.57116	-0.0117548	4.09154	0.00158975	0.0820365	-0.933669
CD7	4.30504	2.46276	4.08342	0.00161263	0.0824812	-0.925297
BTK	4.44833	1.68714	4.07475	0.00163741	0.082727	-0.919032
CD4	2.50761	5.11296	4.07327	0.00164168	0.082727	-1.16664
CLECL1	4.67364	-1.64836	4.07284	0.00164293	0.082727	-1.07791
ATP1A4	4.08993	-3.5873	4.07177	0.00164603	0.082727	-1.29495
PRDM1	2.59639	2.484	4.06845	0.00165567	0.082727	-0.950887
MIAT	3.70381	2.10526	4.06696	0.00166002	0.082727	-0.938727
CYSLTR1	3.54172	-1.36424	4.06091	0.0016778	0.0829392	-1.06926
STK17B	2.92477	4.27277	4.06022	0.00167983	0.0829392	-1.12409
CD247	4.09927	1.69745	4.05473	0.00169615	0.0834872	-0.950948
LIMD2	3.66547	4.40876	4.04839	0.00171523	0.0841673	-1.15776
CD38	4.61465	-0.569676	4.04555	0.00172383	0.0843307	-1.03234
JAK3	3.41234	3.79759	4.04372	0.00172941	0.0843456	-1.103
STRA6	5.63464	0.399237	4.04172	0.00173551	0.0843859	-0.990406
CLIC2	2.79754	1.61102	4.02766	0.00177908	0.0851772	-0.99336
CXCL9	3.8979	3.81695	4.02731	0.00178019	0.0851772	-1.13322
CSAG3	4.63401	-3.53913	4.0262	0.00178368	0.0851772	-1.34343
FLJ40330	4.23369	-1.5437	4.02618	0.00178373	0.0851772	-1.13199
UST	3.24427	-0.102554	4.0197	0.00180426	0.0854269	-1.04395
TFEC	3.08066	1.38923	4.01791	0.00180998	0.0854269	-1.0083
TACR1	5.1438	-3.157	4.0178	0.00181032	0.0854269	-1.30737
CD1C	6.21368	-0.84289	4.00886	0.00183916	0.0861135	-1.10259
ARHGEF6	2.59939	3.29641	4.00518	0.00185116	0.0861135	-1.11784
CD40LG	4.55177	-0.88631	4.00185	0.00186209	0.0861135	-1.11548
NCF1B	4.17991	0.3261	4.00165	0.00186274	0.0861135	-1.05329
ETS1	2.22731	5.75157	4.00007	0.00186794	0.0861135	-1.32159
LYL1	3.53847	2.04409	3.99825	0.00187397	0.0861434	-1.04829
TSPAN11	4.73418	0.576799	3.9929	0.00189179	0.0867132	-1.05903
PTGER4	2.71664	1.34257	3.98861	0.00190618	0.0870572	-1.05457
KCNN4	4.84475	0.7621	3.98636	0.00191378	0.0870572	-1.06472
GAB3	2.70125	1.57917	3.97974	0.00193635	0.0875023	-1.06939
PPP1R16B	3.58656	2.40191	3.97658	0.00194721	0.0877451	-1.09798
CRB2	4.44375	-1.96638	3.96182	0.00199879	0.0895646	-1.25606
ITK	4.79979	0.369996	3.95785	0.00201289	0.0897039	-1.1181
PIM2	2.34755	4.05877	3.95779	0.00201311	0.0897039	-1.27919
KCNQ5	4.8207	-1.43795	3.94819	0.00204766	0.0904891	-1.23068
PGM5	3.2456	0.403703	3.94538	0.0020579	0.0904891	-1.13606
ABCD2	4.49538	-2.706	3.94507	0.00205901	0.0904891	-1.34935
LOC100188949	5.15375	-2.08313	3.94091	0.00207427	0.0906614	-1.29454
KLRG1	3.69226	-0.948488	3.93345	0.00210191	0.0916191	-1.21684
SLCO2A1	2.48609	3.188	3.9313	0.00210997	0.0917207	-1.23279
CD74	2.85518	10.7894	3.91778	0.00216123	0.0929387	-1.34656
SYNE1	2.44744	4.52214	3.9139	0.00217619	0.0932743	-1.40278
TSPAN32	3.7417	-0.757205	3.90925	0.00219424	0.0933277	-1.23987
TRAT1	4.54743	-1.70566	3.90705	0.00220282	0.0933277	-1.3083
NAPSB	5.79595	2.09186	3.89493	0.00225083	0.0943316	-1.21831
FCAMR	5.82199	-1.77155	3.89449	0.00225259	0.0943316	-1.33075
IL27RA	2.88271	3.18755	3.8866	0.00228445	0.0949342	-1.30881
BTN2A2	1.75184	4.33229	3.88309	0.00229875	0.0952636	-1.43846
SLC9A9	2.94787	1.42853	3.88166	0.00230462	0.0952636	-1.22446
IFNG	4.63296	-3.52878	3.87433	0.0023349	0.0962667	-1.52704
CCL4L2	3.39505	0.600007	3.86971	0.0023542	0.0968128	-1.24748
HCST	3.72075	2.03398	3.86147	0.002389	0.0971789	-1.27085
RAB39B	4.51688	-1.67065	3.85955	0.00239723	0.0971789	-1.37093
CCL3	3.41509	0.567352	3.85843	0.00240198	0.0971789	-1.26544
TLR6	3.2908	-0.941288	3.85758	0.00240563	0.0971789	-1.32491
MFAP4	3.49491	3.32938	3.85314	0.00242477	0.0975514	-1.38061
TCF7	4.42674	2.73428	3.85051	0.00243615	0.0975514	-1.32918
MYB	3.92216	-1.2075	3.8498	0.00243924	0.0975514	-1.3523
PLEKHO2	1.64353	4.96208	3.84803	0.00244697	0.0976164	-1.55283
CPNE5	3.93571	1.4377	3.84534	0.00245873	0.0976608	-1.28256
DOK3	3.19324	3.14535	3.84352	0.00246672	0.0976608	-1.37804
LOC100233209	4.34369	-1.26986	3.83838	0.00248947	0.0980889	-1.37249
SEMA4D	2.62099	4.80945	3.83322	0.0025125	0.0986033	-1.56827
ABI3	2.78746	3.30234	3.83269	0.00251486	0.0986033	-1.41278
ARHGAP15	3.7111	1.09918	3.82966	0.00252849	0.0988956	-1.30559
WIPF1	2.94953	4.9665	3.82785	0.00253669	0.0989741	-1.58873
RNASE6	3.24725	3.08296	3.8116	0.00261142	0.100838	-1.42619
MCART6	3.7436	-1.6122	3.81062	0.00261597	0.100838	-1.43449
CMAH	2.91391	0.942485	3.80796	0.00262846	0.101041	-1.34005
IL22RA2	4.45392	-4.04262	3.80681	0.00263388	0.101041	-1.66736
FAM113B	3.51459	2.54202	3.80547	0.00264019	0.101041	-1.39064
PVRIG	3.43134	2.09596	3.80085	0.00266209	0.101478	-1.37296
ADAM19	2.7214	3.57331	3.79964	0.00266786	0.101478	-1.49942
CLEC9A	4.16734	-2.93968	3.79682	0.00268136	0.101478	-1.56347
PIK3CG	3.21189	0.223213	3.79641	0.00268332	0.101478	-1.3676
PLCB2	3.22284	3.44384	3.79144	0.00270727	0.102142	-1.49914
FGR	2.67856	2.35639	3.77097	0.00280832	0.104347	-1.43622
ANXA6	2.64231	6.54484	3.77064	0.00280996	0.104347	-1.73271
P2RY14	3.53722	-1.68703	3.74772	0.00292782	0.10767	-1.52725
P2RY10	5.20706	-1.92013	3.74405	0.00294714	0.108132	-1.54848
CHL1	4.0975	-1.47967	3.73409	0.00300028	0.109264	-1.53306
HLA-DRA	2.6175	8.47025	3.73171	0.0030131	0.109264	-1.74621
IDO2	4.37822	-2.85043	3.73038	0.00302033	0.109264	-1.64148
DOCK8	3.08303	4.36128	3.72859	0.00303004	0.109264	-1.71261
DPT	5.24853	0.316182	3.72853	0.00303036	0.109264	-1.46987
LAPTM5	2.97398	6.99295	3.72385	0.00305595	0.109856	-1.80837
BASP1	3.1487	3.27643	3.71627	0.00309784	0.111112	-1.61004
KIAA1274	1.7129	3.99086	3.71478	0.00310612	0.11116	-1.6953
C17orf87	4.74225	-1.09284	3.70781	0.00314528	0.112152	-1.54887
EVI2A	2.9306	2.32161	3.70708	0.00314936	0.112152	-1.54062
FBXO41	2.2057	2.85016	3.70563	0.00315762	0.112152	-1.58414
CCR5	3.10514	1.68369	3.70285	0.00317344	0.112169	-1.51787
FLI1	2.48923	3.47913	3.69884	0.00319635	0.112169	-1.6633
IL2RA	4.65287	-0.969184	3.69866	0.00319742	0.112169	-1.55606
FABP4	5.1042	-2.33562	3.69398	0.00322442	0.112274	-1.64747
SRL	3.13551	-1.30387	3.692	0.00323594	0.112274	-1.58271
PLEKHF1	3.35123	2.47202	3.69175	0.00323736	0.112274	-1.57642
HVCN1	3.72158	2.07734	3.69139	0.00323947	0.112274	-1.55283
CXCR2P1	3.59958	-0.198436	3.68966	0.00324955	0.112274	-1.54039
LAIR1	2.55745	3.57008	3.68041	0.00330411	0.11364	-1.7058
LILRB1	3.28754	1.6845	3.67799	0.0033185	0.11364	-1.55843
MEI1	3.89572	0.132033	3.67271	0.00335021	0.113794	-1.55877
DPEP1	3.94991	-0.874736	3.67267	0.00335044	0.113794	-1.58971
ATP8A1	3.15059	1.95131	3.66978	0.00336792	0.114027	-1.58243
NCKAP1L	3.92684	2.99835	3.66918	0.00337157	0.114027	-1.66093
LINGO3	4.80297	-3.60911	3.66577	0.0033923	0.114328	-1.79456
FAM117A	2.53341	3.12978	3.65973	0.00342942	0.114475	-1.69116
PPM1K	2.81154	1.26092	3.65898	0.00343403	0.114475	-1.57893
TLR1	2.37242	1.96247	3.65607	0.00345212	0.114631	-1.60558
STK10	1.82252	5.25131	3.65578	0.0034539	0.114631	-1.91116
ST6GALNAC1	4.1269	-2.72996	3.6544	0.00346248	0.114677	-1.73131
HLA-DOA	3.47996	4.03662	3.64926	0.00349474	0.115427	-1.81557
RERGL	4.38392	-2.6056	3.64228	0.00353893	0.116247	-1.73767
DGKA	4.03793	3.00168	3.6396	0.00355606	0.116494	-1.71192
PTK2B	2.75909	4.51128	3.63883	0.003561	0.116494	-1.8863
TTC24	4.19069	-3.17587	3.62782	0.00363242	0.118501	-1.80333
DENND3	2.05076	4.40235	3.6271	0.00363718	0.118501	-1.89602
C21orf91	2.34852	2.21517	3.6251	0.00365028	0.118686	-1.67086
PIK3R5	2.79512	2.43865	3.62297	0.00366434	0.118902	-1.68964
L1CAM	4.0189	-1.37558	3.61929	0.00368874	0.119048	-1.69061
GMFG	3.03544	3.43465	3.61812	0.00369654	0.119048	-1.79804
TPSB2	4.61128	0.392436	3.61782	0.00369855	0.119048	-1.64046
NCF4	3.71411	2.47427	3.61781	0.00369863	0.119048	-1.70101
TLR4	1.75549	2.41775	3.61564	0.00371313	0.11906	-1.70044
SYTL3	3.19776	0.733443	3.61505	0.00371707	0.11906	-1.64405
LSP1	3.67598	4.81753	3.61192	0.00373818	0.11936	-1.9607
LGI2	3.38092	1.75093	3.60883	0.00375903	0.119398	-1.67409
RASSF2	2.7862	3.53398	3.60843	0.00376175	0.119398	-1.82676
RASL11A	3.09197	1.00481	3.60519	0.00378383	0.119861	-1.66155
SAMD3	3.94512	-0.786797	3.60222	0.0038042	0.120268	-1.6899
HLA-DMB	2.75255	4.98362	3.59724	0.00383853	0.120887	-1.99884
TXK	4.07451	-1.28007	3.59493	0.00385461	0.121144	-1.72102
CD69	4.76031	0.98922	3.5864	0.00391449	0.122092	-1.69137
SLC35E2	3.51201	10.8274	3.58532	0.00392215	0.122092	-1.92712
HLA-DPA1	2.31507	7.38411	3.58167	0.00394805	0.122397	-2.0513
SELPLG	2.87667	3.75521	3.57822	0.0039728	0.122909	-1.90625
KIAA1755	3.09654	0.624515	3.57619	0.00398736	0.122909	-1.70508
CHODL	4.66854	-3.49975	3.57616	0.0039876	0.122909	-1.89789
NCR3	5.40153	-1.20557	3.57307	0.00400992	0.12295	-1.7493
IL18RAP	3.27087	-0.31047	3.57278	0.004012	0.12295	-1.71999
GZMH	4.08808	-0.0453008	3.57101	0.00402488	0.123109	-1.71767
LPAR6	1.89918	3.66006	3.56335	0.00408101	0.124587	-1.92072
CRTAM	3.58902	-1.30452	3.55841	0.00411768	0.124991	-1.77491
LTA	4.51744	-0.792916	3.55606	0.00413518	0.125245	-1.75845
C12orf35	2.02691	4.88992	3.55281	0.00415958	0.125312	-2.07117
PRDM8	4.57725	-1.87771	3.54853	0.00419197	0.125732	-1.81783
LPAR5	3.53708	1.31157	3.54651	0.00420728	0.125732	-1.76147
TATDN2	1.25296	5.13631	3.5449	0.00421956	0.125732	-2.10213
ARHGAP31	1.89587	2.99092	3.54476	0.00422068	0.125732	-1.87358
TRANK1	1.64692	4.66374	3.54236	0.00423906	0.126045	-2.07159
EOMES	3.80896	-1.20598	3.53797	0.00427282	0.126578	-1.80033
GZMB	3.45498	0.61157	3.53608	0.00428747	0.126778	-1.76828
CCR6	4.12098	0.842884	3.53226	0.00431728	0.126852	-1.77605
TNFAIP8L2	3.36923	1.38719	3.53175	0.00432127	0.126852	-1.78749
KSR1	1.69046	3.86647	3.53035	0.00433222	0.126852	-2.00389
DEF6	3.28063	3.68184	3.52788	0.00435161	0.126852	-1.98542
MYO1F	2.78392	3.97875	3.52698	0.00435874	0.126852	-2.02378
MLLT6	1.84273	7.25611	3.52684	0.00435983	0.126852	-2.15312
ZBTB32	4.4134	-1.72873	3.52676	0.00436046	0.126852	-1.84058
HLA-DPB1	2.85184	6.98995	3.5191	0.00442146	0.127903	-2.17385
RGS19	2.00435	4.14295	3.51687	0.00443933	0.128188	-2.06169
ANKRD58	3.0036	0.130294	3.51017	0.00449353	0.129519	-1.80951
LAX1	4.03528	-0.866048	3.50428	0.00454181	0.130247	-1.8376
C10orf128	3.46726	-2.12226	3.50214	0.00455949	0.130247	-1.89653
SH3BP1	2.00356	4.01379	3.4979	0.00459464	0.130573	-2.07931
GPR174	4.73113	-3.22619	3.49781	0.00459538	0.130573	-1.9766
JSRP1	3.74914	-1.74758	3.48842	0.00467435	0.131879	-1.89597
PDCD1LG2	3.22805	-0.730682	3.48659	0.00468989	0.132085	-1.86003
IFNGR1	1.59959	5.69961	3.47515	0.00478823	0.134146	-2.25309
GPR55	4.54005	-1.29259	3.47344	0.00480314	0.134328	-1.89771
SPI1	2.75264	3.75705	3.4689	0.00484292	0.135204	-2.09821
FGD3	3.19367	3.7328	3.46673	0.00486202	0.135501	-2.09896
IKZF3	4.7659	-2.23673	3.46494	0.00487782	0.135705	-1.95473
GNG2	2.37157	2.89621	3.46356	0.00489007	0.13581	-2.00273
SOCS1	3.44285	1.86946	3.46011	0.00492078	0.136178	-1.92529
CTSW	3.69824	1.7725	3.45964	0.00492503	0.136178	-1.92097
RGS10	2.81204	3.3468	3.45826	0.00493736	0.136178	-2.06526
P2RX1	4.35598	-1.29741	3.45392	0.00497646	0.136753	-1.92633
DOK2	3.1889	2.01516	3.45207	0.00499323	0.136753	-1.94725
SNAI3	3.66707	0.000436618	3.45155	0.00499792	0.136753	-1.90114
CXCR4	3.31931	5.89737	3.45154	0.004998	0.136753	-2.30036
C13orf18	4.08936	1.20475	3.45121	0.00500097	0.136753	-1.91305
FGL2	2.07798	3.71572	3.44459	0.00506148	0.13767	-2.13566
C2orf58	3.0257	-2.09518	3.44379	0.00506892	0.13767	-1.97651
LPXN	2.57105	3.79167	3.43665	0.00513509	0.139132	-2.15927
CBX7	1.74552	5.29933	3.43611	0.00514016	0.139132	-2.30597
SPARCL1	2.69913	4.74315	3.43506	0.00514993	0.139161	-2.26935
CLEC4F	3.91884	-1.6018	3.42966	0.00520076	0.139706	-1.97339
C1orf162	2.8235	2.64736	3.42812	0.00521537	0.139706	-2.03778
PARVG	3.74603	3.39089	3.42692	0.00522673	0.139706	-2.12537
CDC42EP3	1.87242	3.1625	3.42629	0.00523272	0.139706	-2.09804
C21orf62	4.37314	-2.65917	3.42565	0.00523879	0.139706	-2.03364
CYBB	2.87029	4.23074	3.42327	0.00526155	0.139829	-2.23771
MEOX1	3.58016	-0.231264	3.42059	0.0052872	0.140264	-1.95074
SELM	1.86482	5.5044	3.41519	0.00533942	0.141181	-2.35339
TPSAB1	5.28978	-0.491959	3.40398	0.00544944	0.142442	-1.97944
TMEM154	3.06238	1.23278	3.39762	0.00551287	0.143865	-2.00084
RAMP3	3.01294	3.2347	3.39649	0.00552418	0.143925	-2.15862
VPREB3	5.32559	0.764733	3.38991	0.00559073	0.145423	-2.00205
FCRL6	2.97163	-0.970845	3.37611	0.005733	0.148399	-2.03088
CMKLR1	2.14516	2.49311	3.37487	0.00574606	0.148497	-2.11397
SAMD9L	2.52483	3.90078	3.37295	0.00576612	0.148536	-2.28537
TMEM173	2.11193	3.53343	3.37135	0.00578292	0.148715	-2.24076
GPA33	4.07032	-2.16206	3.37052	0.00579169	0.148715	-2.08255
CBLN3	3.17122	1.32526	3.36631	0.00583631	0.149143	-2.05497
ENPP6	3.84526	-2.81929	3.36347	0.00586656	0.149458	-2.12768
RSPO3	5.19243	-1.79885	3.36247	0.0058773	0.149458	-2.07783
TARP	3.63014	-2.13143	3.36176	0.00588484	0.149458	-2.09339
STX11	2.33764	1.5725	3.3604	0.0058995	0.149458	-2.07498
LCN10	5.86937	-1.80472	3.35922	0.00591223	0.149458	-2.08272
SEMA3A	3.90973	-1.69431	3.35899	0.00591462	0.149458	-2.07869
TLR9	3.89933	0.112322	3.35674	0.00593898	0.149458	-2.04822
PCDH9	3.60892	-1.09483	3.35355	0.00597363	0.149458	-2.06746
IL18BP	1.76049	4.38533	3.35251	0.0059849	0.149458	-2.38118
CDC42SE2	1.24258	6.74904	3.35023	0.00600983	0.149458	-2.48127
CHN1	2.65498	1.71399	3.34806	0.00603361	0.149458	-2.10255
CD244	3.27047	-0.828094	3.34669	0.00604876	0.149458	-2.0717
WDFY4	4.55063	2.36273	3.34626	0.00605353	0.149458	-2.15097
CLK4	1.53042	4.13407	3.34495	0.00606798	0.149458	-2.36475
C7	3.84571	4.50772	3.34468	0.00607094	0.149458	-2.40836
NBL1	2.1912	4.77557	3.34352	0.00608382	0.149458	-2.43538
RASGRP1	3.50588	1.84117	3.34282	0.00609154	0.149458	-2.11856
PLEKHA2	2.10488	4.93476	3.34166	0.00610444	0.149545	-2.45122
TRAFD1	1.36891	5.26635	3.33168	0.0062166	0.151259	-2.49094
SLA2	3.77059	0.514604	3.32755	0.00626361	0.151563	-2.09747
PIP4K2A	1.75783	4.6988	3.32753	0.00626383	0.151563	-2.4572
HLA-DMA	2.30232	5.66144	3.32425	0.00630136	0.151563	-2.52231
TIAM1	2.75132	1.6503	3.32344	0.00631067	0.151563	-2.13986
DISC1	1.93098	1.52974	3.32233	0.00632347	0.151563	-2.13562
FAM129A	2.10098	3.18719	3.32069	0.00634239	0.151563	-2.28431
TNFRSF9	4.22808	-2.08127	3.31785	0.00637543	0.151563	-2.15304
CCR4	4.09362	-2.28161	3.31424	0.00641748	0.151864	-2.16702
CD1E	4.5992	-1.23634	3.31283	0.00643409	0.152033	-2.13124
DPEP2	3.76573	0.677685	3.30892	0.00648006	0.152893	-2.12985
GPR132	3.38413	1.73387	3.30662	0.0065074	0.153087	-2.17236
FLT3LG	2.84182	2.34328	3.30259	0.00655536	0.153466	-2.22323
CPA3	3.3968	-1.08175	3.29971	0.00658995	0.153673	-2.147
GRAP2	4.37368	-0.38639	3.29841	0.00660559	0.15376	-2.13932
ODZ3	4.8041	-1.21028	3.29781	0.0066129	0.15376	-2.15275
TNFSF8	4.5442	-1.05788	3.29377	0.00666179	0.154672	-2.15532
TMEM71	3.15332	-0.541701	3.28373	0.00678507	0.156851	-2.16288
ERMN	4.29672	-1.84525	3.28217	0.00680438	0.15707	-2.19456
CCR2	3.23683	0.316131	3.27938	0.00683915	0.157382	-2.17109
CD226	2.85231	-1.22329	3.27872	0.00684741	0.157382	-2.18125
CXCL10	2.52614	2.70339	3.27662	0.00687373	0.157761	-2.30262
C19orf38	2.95933	-0.645102	3.27554	0.00688723	0.157844	-2.17629
MSL3	1.27654	4.65687	3.27408	0.0069057	0.157894	-2.54879
EVL	2.23529	5.52444	3.2723	0.00692817	0.157894	-2.61019
COLEC12	3.07459	-0.278933	3.27161	0.00693694	0.157894	-2.18011
MCOLN2	4.78441	-0.085968	3.27146	0.00693876	0.157894	-2.18046
psiTPTE22	3.31713	-1.70668	3.2687	0.00697381	0.158327	-2.20923
PTPN6	2.00747	5.99272	3.26822	0.00697999	0.158327	-2.6308
GHRL	3.93078	-2.34877	3.26763	0.00698751	0.158327	-2.23523
SAMSN1	3.41975	1.73736	3.26631	0.00700434	0.158484	-2.23944
DNAJC5B	4.11115	-1.8157	3.26402	0.00703368	0.158766	-2.21957
FUT7	4.62829	-1.44539	3.26133	0.00706838	0.158766	-2.21231
PIK3R6	3.07421	0.570682	3.26004	0.00708508	0.158766	-2.20575
APOB48R	2.3271	3.41147	3.25944	0.00709286	0.158766	-2.42043
ZNF589	2.77137	2.88383	3.25883	0.00710073	0.158766	-2.35367
FASLG	3.18231	-1.18239	3.25689	0.00712598	0.158766	-2.21265
CD200R1	3.24285	-1.85057	3.25519	0.00714812	0.15893	-2.23343
C10orf54	1.89068	5.23224	3.25278	0.00717962	0.159157	-2.6301
KIAA0922	2.14914	3.92849	3.24986	0.00721808	0.159486	-2.50623
ADAM33	3.97762	-0.886246	3.24769	0.00724682	0.159842	-2.22126
PPP2R2B	2.82879	-1.52689	3.24638	0.00726419	0.159842	-2.23633
TNFAIP8	2.71084	4.28038	3.23612	0.00740172	0.161551	-2.57577
TNFRSF6B	2.6524	1.8331	3.23606	0.00740244	0.161551	-2.29582
CFP	3.45204	0.650293	3.2311	0.0074699	0.162365	-2.25364
PPM1M	1.85862	3.76926	3.22982	0.00748741	0.162365	-2.52034
FAM18A	2.76104	-0.266265	3.22966	0.00748964	0.162365	-2.24481
C2orf89	4.46619	-0.28416	3.22259	0.00758701	0.163617	-2.25568
CSTA	3.31245	1.66293	3.22228	0.0075913	0.163617	-2.308
GPR65	3.16332	0.732518	3.22145	0.00760285	0.163617	-2.27112
MUSTN1	3.04958	0.46877	3.22103	0.00760871	0.163617	-2.26585
MYO16	4.39916	-0.686671	3.22054	0.00761555	0.163617	-2.2601
SLCO5A1	3.70366	-1.2021	3.21878	0.00764013	0.163617	-2.26952
MOXD1	2.79944	1.32122	3.21706	0.00766411	0.163721	-2.29885
SESN3	2.73362	-0.537809	3.21687	0.00766681	0.163721	-2.26481
GGT5	1.85429	4.7518	3.21272	0.00772527	0.164012	-2.66666
CLLU1OS	4.20234	-3.30175	3.21199	0.0077356	0.164012	-2.35899
CYP4B1	3.63425	-2.84175	3.21115	0.00774746	0.164012	-2.33609
PDE1B	2.32734	0.989728	3.21018	0.00776125	0.164012	-2.29699
PECAM1	1.54418	4.97011	3.20202	0.00787795	0.165603	-2.70337
COL6A2	1.46722	7.27513	3.19824	0.00793259	0.166532	-2.74097
NPB	3.42509	-1.29502	3.19141	0.00803238	0.167474	-2.31176
HMGB2	1.4929	5.59654	3.19105	0.00803754	0.167474	-2.75867
GRK6	1.80037	5.37235	3.19087	0.00804024	0.167474	-2.74877
DOCK3	2.4971	-0.443275	3.188	0.00808265	0.16792	-2.30881
C19orf35	2.84937	-1.44952	3.18453	0.00813411	0.168411	-2.32495
SYT15	2.48028	0.209794	3.1836	0.00814794	0.168411	-2.32062
GLCCI1	2.47443	1.83497	3.17372	0.00829661	0.169916	-2.39987
PRKCH	1.81233	3.89443	3.17338	0.00830169	0.169916	-2.6366
P2RY12	3.79639	-2.0665	3.17309	0.00830618	0.169916	-2.35796
SLC2A5	3.60361	0.226359	3.16771	0.00838833	0.170631	-2.34591
SSH2	1.56362	4.41044	3.16702	0.008399	0.170631	-2.71372
PTPN22	4.45213	0.0723753	3.16662	0.00840515	0.170631	-2.34534
CD300A	2.49876	2.54517	3.1624	0.00847035	0.171737	-2.48106
GCNT1	2.61968	0.600566	3.15665	0.00856	0.173209	-2.37145
COTL1	2.43754	6.61285	3.15559	0.00857663	0.173209	-2.83248
GLIPR2	1.81241	3.69812	3.15545	0.00857873	0.173209	-2.64151
ZNF385D	4.36888	-3.22121	3.15338	0.00861132	0.173209	-2.43305
HLA-DQB1	1.52727	5.65458	3.15305	0.00861653	0.173209	-2.82888
CCL18	3.95069	-0.540298	3.1523	0.00862844	0.173209	-2.36351
CD84	2.55977	0.2873	3.15067	0.00865419	0.173485	-2.3739
TRPV2	2.11197	3.00236	3.14714	0.00871034	0.173856	-2.56125
CLEC10A	3.22847	0.747222	3.14658	0.00871919	0.173856	-2.39174
HLA-DRB6	3.02044	3.54651	3.14221	0.00878928	0.173973	-2.64393
SH2D3C	2.20984	3.70494	3.142	0.00879274	0.173973	-2.66608
GNGT2	2.84855	-0.376679	3.14143	0.00880188	0.173973	-2.38055
CD209	2.77161	0.505347	3.14111	0.00880702	0.173973	-2.39382
SYNPO2	2.01859	2.49939	3.14099	0.00880895	0.173973	-2.51275
UVRAG	1.24805	4.39655	3.14098	0.00880902	0.173973	-2.75835
BIRC3	1.86179	6.31883	3.12927	0.00900013	0.176314	-2.88221
GLIPR1	2.18116	3.3734	3.12899	0.00900473	0.176314	-2.64302
TCF4	1.93839	4.1388	3.12484	0.00907339	0.177052	-2.75515
GATA3	3.51632	0.460031	3.12119	0.00913418	0.177255	-2.42442
TNFRSF8	3.39694	-1.44595	3.12076	0.00914142	0.177255	-2.41858
GP1BA	3.73661	0.627488	3.11193	0.00929046	0.179492	-2.44372
CD86	2.67831	2.42428	3.10965	0.00932942	0.180027	-2.55837
FBLN5	2.11206	2.97309	3.10848	0.00934949	0.180197	-2.62424
GDF6	2.85021	-2.38581	3.10363	0.00943279	0.181355	-2.46666
STK4	1.45795	5.19629	3.10301	0.00944354	0.181355	-2.89567
KIAA0408	4.49499	-3.43304	3.10037	0.00948938	0.181739	-2.51445
KCNA3	4.12741	-2.26315	3.09924	0.00950899	0.181739	-2.46899
HECA	1.72236	4.39936	3.09714	0.00954563	0.182221	-2.8365
PLEKHG1	1.8708	3.11618	3.09246	0.00962792	0.182984	-2.67108
IL4I1	2.66726	2.2437	3.09212	0.00963397	0.182984	-2.57041
GBP1	1.83556	4.85382	3.08653	0.00973307	0.183515	-2.90025
IL7R	4.81541	-0.575329	3.08648	0.00973394	0.183515	-2.46411
C6orf115	1.9498	3.53947	3.08617	0.0097396	0.183515	-2.74107
CYBRD1	2.45689	4.25759	3.08204	0.00981355	0.184042	-2.84611
SAT1	1.40165	7.46717	3.08024	0.00984603	0.184272	-2.94563
EMP3	2.41207	3.32125	3.07856	0.00987639	0.184272	-2.72368
PIK3IP1	2.61752	5.275	3.07846	0.00987807	0.184272	-2.94435
HCG26	1.83361	3.25375	3.0766	0.00991176	0.184272	-2.71757
VAV1	3.42585	2.77787	3.076	0.00992274	0.184272	-2.65542
EMR1	3.5307	-1.53124	3.07474	0.00994574	0.184359	-2.48756
FER1L4	3.97319	0.657835	3.07361	0.00996634	0.184527	-2.50605
ADAM23	2.92865	-2.50455	3.07228	0.00999066	0.184549	-2.51454
ICAM3	2.26185	4.70565	3.07165	0.0100021	0.184549	-2.91376
SIRPG	3.97376	1.15721	3.07	0.0100325	0.184825	-2.53159
DENND1C	2.12159	4.73076	3.06561	0.0101134	0.185746	-2.92681
OTOF	3.08407	-1.54148	3.06486	0.0101275	0.185791	-2.50221
MYO9B	1.20013	6.50797	3.06364	0.0101501	0.185992	-2.99837
SIDT1	3.73788	0.688609	3.06125	0.0101947	0.18617	-2.52688
PHF15	1.18228	6.10183	3.05621	0.0102894	0.18747	-3.01208
LCP1	3.03078	6.14645	3.05558	0.0103011	0.187471	-3.01361
LMO2	1.9153	2.85742	3.05159	0.0103768	0.1879	-2.7073
CAMK4	3.67181	-2.11759	3.05119	0.0103844	0.1879	-2.53332
IL3RA	2.20463	2.16813	3.05061	0.0103954	0.1879	-2.63339
SH2B2	3.06393	1.00479	3.05047	0.0103981	0.1879	-2.55642
CD28	4.21124	-0.189482	3.04994	0.0104082	0.1879	-2.52389
JAKMIP1	3.75983	-2.06601	3.04884	0.0104292	0.1879	-2.53544
GPAT2	3.31397	-0.587749	3.04828	0.0104399	0.1879	-2.52249
CEACAM21	3.68226	-0.560356	3.04755	0.0104539	0.1879	-2.52377
FHL1	1.81012	3.27888	3.04592	0.0104852	0.188143	-2.77446
CYLD	1.35442	5.48449	3.04524	0.0104983	0.188143	-3.01481
CCDC88B	2.79699	4.60311	3.0405	0.0105898	0.189126	-2.95926
ARL11	3.09888	0.220082	3.03831	0.0106325	0.189408	-2.54996
TRAF1	1.87331	4.81375	3.0361	0.0106756	0.189753	-2.98676
COLQ	2.5815	1.29929	3.03051	0.0107856	0.190613	-2.60336
KCTD12	2.11635	4.91566	3.03001	0.0107955	0.190613	-3.00584
P2RY13	3.23171	0.400502	3.02861	0.0108232	0.190676	-2.57005
C9orf139	2.92445	-1.50777	3.02789	0.0108376	0.190676	-2.55606
MMP25	2.18727	0.892269	3.02664	0.0108625	0.190676	-2.59025
HMHA1	3.0645	5.27487	3.02602	0.0108749	0.190676	-3.03791
SRGN	2.50493	4.85439	3.02591	0.0108769	0.190676	-3.00819
TSPAN7	3.05385	1.92652	3.02563	0.0108825	0.190676	-2.65417
CD70	3.90266	-2.22324	3.02206	0.010954	0.191301	-2.57739
THBD	1.43248	3.74336	3.01949	0.0110059	0.191515	-2.88652
KLRB1	3.67713	0.667255	3.01099	0.0111787	0.193447	-2.60676
SLCO2B1	1.78804	4.87683	3.01064	0.0111857	0.193447	-3.03716
FAM107A	2.88917	1.08627	3.00714	0.0112579	0.194205	-2.63055
CCDC136	2.82565	-1.07373	3.00674	0.011266	0.194205	-2.58451
MARCKS	1.35985	6.61999	3.00476	0.0113072	0.194705	-3.10215
ODZ4	3.20875	0.238322	3.00082	0.011389	0.195903	-2.60961
LST1	2.80291	2.1833	2.9973	0.0114629	0.196314	-2.72465
PRDM2	1.43928	4.51961	2.99716	0.0114658	0.196314	-3.0274
PLA2G4A	2.18589	-0.352595	2.99521	0.0115069	0.196529	-2.6064
CD1D	3.27798	1.64811	2.99413	0.0115296	0.196567	-2.68513
MOBKL2C	1.28536	3.93182	2.99356	0.0115417	0.196567	-2.95854
BACH2	2.97873	1.49643	2.99175	0.0115802	0.196832	-2.67873
SHISA3	3.53838	-1.11251	2.98828	0.0116539	0.197487	-2.61224
RNF166	1.98407	3.89644	2.98629	0.0116965	0.198	-2.96633
CDK11B	1.14892	5.08226	2.98323	0.0117625	0.198823	-3.10156
JAK2	1.86348	3.00675	2.98116	0.0118072	0.199215	-2.84847
PTGER2	2.73731	-0.531906	2.98016	0.0118288	0.199215	-2.62731
IGFN1	2.94286	-1.82752	2.97852	0.0118645	0.199576	-2.63231
2022-03-01	2.64816	0.710969	2.97514	0.0119382	0.199971	-2.66591
S1PR1	1.62591	3.48867	2.97283	0.0119889	0.199971	-2.9319
CLEC2B	2.0581	2.1629	2.97225	0.0120016	0.199971	-2.76485
ITM2A	3.0037	2.44002	2.97211	0.0120048	0.199971	-2.79363
SLC15A2	3.46283	-0.855778	2.97012	0.0120487	0.200144	-2.64003
ZCCHC18	3.37979	-1.48292	2.96938	0.0120649	0.200144	-2.64194
LOC606724	4.48811	0.0256798	2.96914	0.0120702	0.200144	-2.65411
ACSL5	2.68806	3.77314	2.969	0.0120734	0.200144	-2.97926
ADCY7	1.97527	4.34893	2.96513	0.0121593	0.200635	-3.06433
LOC441869	3.83466	1.05049	2.96453	0.0121728	0.200635	-2.69802
MATN2	2.32163	3.43716	2.96125	0.0122461	0.200719	-2.94452
ETV6	1.20999	5.56657	2.9599	0.0122765	0.200874	-3.17044
MAP3K14	1.70716	5.56644	2.95972	0.0122807	0.200874	-3.17077
NFATC1	1.67916	4.14307	2.95417	0.0124061	0.202604	-3.05712
GPR171	4.08355	-0.747222	2.9517	0.0124625	0.202604	-2.66869
RARRES3	1.87034	4.83778	2.94828	0.0125409	0.203048	-3.14473
GRAP	2.93341	3.20385	2.94805	0.0125462	0.203048	-2.93353
ZBP1	4.12502	0.0225	2.94783	0.0125512	0.203048	-2.68743
LRRC25	1.90886	2.18636	2.94775	0.0125533	0.203048	-2.80838
PASK	1.71711	3.43646	2.94566	0.0126013	0.203211	-2.97154
DOCK10	2.41669	3.45845	2.94518	0.0126125	0.203211	-2.97564
TRPM2	1.81644	3.06518	2.94398	0.0126403	0.203211	-2.92072
KIAA1908	1.84255	3.20033	2.94391	0.012642	0.203211	-2.9402
ITPR1	2.24833	2.6845	2.94346	0.0126522	0.203211	-2.87086
CYTH1	1.78232	5.61153	2.93889	0.0127588	0.203887	-3.20971
MMRN1	3.34535	0.616507	2.93838	0.0127708	0.203887	-2.72116
LEF1	2.86881	2.52499	2.93709	0.012801	0.203962	-2.86265
PIP5K1B	3.52487	-2.10847	2.93579	0.0128315	0.204039	-2.69817
CD40	2.78698	4.28301	2.934	0.0128737	0.204039	-3.11106
PALM2-AKAP2	1.36561	5.33438	2.93311	0.0128946	0.204039	-3.20672
SELL	4.48801	3.00621	2.93171	0.0129278	0.204039	-2.93357
CXCL14	5.35724	2.189	2.93146	0.0129338	0.204039	-2.83605
UBA7	1.82015	5.73056	2.93065	0.0129531	0.204039	-3.22845
CD83	2.45695	3.30784	2.9304	0.0129589	0.204039	-2.97925
LOC286367	3.06203	-0.0664048	2.92736	0.0130315	0.204853	-2.71728
INPP5B	1.3975	4.35644	2.92184	0.013164	0.206052	-3.14167
KCNJ10	3.43746	-1.26622	2.91624	0.0132999	0.207771	-2.71985
CHST11	2.12933	2.41433	2.91474	0.0133364	0.207992	-2.88801
SEMA3D	3.27469	-1.62272	2.91391	0.0133567	0.207992	-2.72437
RRN3P2	2.95395	-0.678266	2.91205	0.0134024	0.207992	-2.72977
ADRBK2	1.68581	3.70301	2.91068	0.0134361	0.207992	-3.07123
PTPLAD2	2.01624	1.32075	2.90978	0.0134584	0.207992	-2.80225
PRKD3	1.82048	4.02238	2.90885	0.0134813	0.207992	-3.12008
C4orf21	1.76375	1.42524	2.90743	0.0135164	0.207994	-2.81278
SIGLEC5	3.96237	-0.24957	2.90711	0.0135244	0.207994	-2.74459
RASSF5	2.82918	3.91739	2.90584	0.0135559	0.207994	-3.11048
OGN	4.1732	-2.30529	2.90568	0.0135598	0.207994	-2.74443
PRR5L	1.73899	1.6813	2.89643	0.0137917	0.209931	-2.84931
PLEKHO1	2.33534	5.21801	2.89641	0.0137925	0.209931	-3.26484
MICAL1	2.21407	5.08497	2.89174	0.013911	0.211415	-3.26418
DENND2D	1.82676	5.25018	2.89117	0.0139256	0.211415	-3.27617
CCDC88C	2.597	3.74938	2.89092	0.0139318	0.211415	-3.11243
LPIN1	1.65628	4.17308	2.88698	0.0140329	0.211777	-3.17934
SH2B3	1.11651	5.1273	2.88423	0.0141038	0.212447	-3.28055
ZNF101	1.68908	2.27907	2.87128	0.0144425	0.215888	-2.94663
LRRK1	2.70665	3.00229	2.86974	0.0144836	0.215888	-3.03958
ATG16L2	1.89287	4.02677	2.86934	0.0144942	0.215888	-3.18999
POU6F1	2.13366	3.11382	2.86829	0.0145219	0.215893	-3.05817
GGTA1	2.05408	1.48136	2.86813	0.0145263	0.215893	-2.88111
PDLIM4	3.15391	0.655523	2.86242	0.0146792	0.217832	-2.84427
MAT2B	1.0195	5.95779	2.85847	0.0147858	0.219201	-3.3623
LY75	3.50374	1.6443	2.85799	0.0147988	0.219201	-2.90995
CLEC12A	3.60489	-1.87738	2.85614	0.0148491	0.219522	-2.8102
RNF44	0.889172	6.552	2.85568	0.0148617	0.219522	-3.36836
BIK	2.58198	1.03862	2.85339	0.0149241	0.220038	-2.87757
INPP5D	3.21776	4.57862	2.85224	0.0149555	0.220297	-3.28983
CDC14A	2.51949	0.658543	2.85049	0.0150038	0.220799	-2.86348
JPH4	3.01919	-1.82091	2.84931	0.0150361	0.220874	-2.81974
DUSP2	3.20962	2.50458	2.84855	0.015057	0.220978	-3.01042
CCR1	2.28694	1.42212	2.8474	0.0150889	0.221042	-2.91101
HCG11	2.32717	0.823645	2.84477	0.0151619	0.22131	-2.88034
D4S234E	3.03222	-1.43276	2.84172	0.0152466	0.22131	-2.83013
TMEM229B	1.81498	2.72474	2.84164	0.0152489	0.22131	-3.04961
RAB11FIP4	0.992315	5.19436	2.84086	0.0152709	0.22131	-3.36169
MGAT3	2.87116	0.4829	2.84029	0.0152868	0.22131	-2.87228
FHL5	4.13929	-2.76136	2.83368	0.0154731	0.222879	-2.85408
TIMD4	5.25269	-1.37745	2.83347	0.0154791	0.222879	-2.84249
MOBKL2A	1.40175	6.04679	2.83242	0.0155089	0.222992	-3.40981
ANTXR2	1.37475	4.16907	2.82728	0.0156555	0.224008	-3.28357
C1QA	2.26261	5.83441	2.82562	0.0157032	0.224124	-3.41779
SLC4A8	2.66602	-0.503586	2.82461	0.0157325	0.224307	-2.86641
IL18R1	2.70117	1.3109	2.82269	0.0157878	0.224896	-2.94389
IL33	3.58025	1.35325	2.82148	0.0158228	0.225193	-2.94868
SP110	1.27335	4.77595	2.82088	0.0158403	0.225242	-3.36454
PBX4	3.01708	-0.178923	2.82039	0.0158545	0.225243	-2.88089
ZBTB24	1.51147	3.27513	2.81726	0.0159456	0.226136	-3.17001
PDE6G	3.27498	-1.0095	2.81543	0.0159993	0.226697	-2.87213
RNASET2	1.59574	5.59855	2.8117	0.0161089	0.228008	-3.43478
JAM2	2.47136	0.327991	2.80971	0.0161676	0.228475	-2.91458
NAALADL1	2.65321	0.152742	2.80292	0.0163702	0.230523	-2.91876
C17orf99	3.67884	-2.40928	2.8009	0.0164307	0.230968	-2.89432
CACNA1I	3.94807	-2.02854	2.7996	0.01647	0.231318	-2.89274
RASSF1	1.43865	4.4936	2.79444	0.0166264	0.232415	-3.38229
CD1A	4.88185	-2.4785	2.79387	0.0166438	0.232415	-2.90511
MICB	2.09166	1.81628	2.79319	0.0166644	0.232415	-3.03149
HCK	2.34075	2.88088	2.78925	0.0167852	0.233693	-3.16009
GABRP	4.94225	0.194495	2.78834	0.0168133	0.23388	-2.94319
FLT3	3.77257	-0.832828	2.78662	0.0168662	0.23426	-2.91805
CLEC4A	2.10619	0.304461	2.7865	0.0168699	0.23426	-2.95031
GPR68	2.3627	1.16479	2.78385	0.016952	0.234995	-2.99765
NCOA3	1.3929	5.27533	2.78092	0.0170431	0.236042	-3.47267
LMO3	3.6328	-3.6739	2.77976	0.0170793	0.236042	-2.94997
KCNH8	4.05842	-0.60068	2.7772	0.0171595	0.236843	-2.93684
CNRIP1	2.07932	1.33697	2.77494	0.0172308	0.237587	-3.02349
BATF	3.91129	1.48242	2.77455	0.0172432	0.237587	-3.03461
CA4	3.9792	-3.33448	2.77386	0.017265	0.237683	-2.9487
S100PBP	1.08459	4.39157	2.77286	0.0172965	0.237913	-3.40784
VWF	2.84413	4.89583	2.7716	0.0173364	0.238133	-3.4616
CHST2	2.13161	2.17727	2.77142	0.0173423	0.238133	-3.10324
MIB2	1.30195	4.26831	2.77092	0.0173581	0.238146	-3.39554
CERKL	2.43844	1.43793	2.76939	0.0174068	0.238201	-3.03977
HSPBAP1	1.4737	3.00823	2.76541	0.017534	0.239327	-3.21915
WARS	1.18144	6.638	2.76402	0.0175787	0.239733	-3.52926
SIGLEC14	4.10278	0.23136	2.76254	0.0176265	0.24018	-2.98515
ALPK2	4.00004	1.78109	2.76076	0.0176839	0.24037	-3.08195
EAF2	2.89177	0.238352	2.76071	0.0176856	0.24037	-2.9883
APOBEC3G	2.68394	3.35811	2.75989	0.0177123	0.240433	-3.28145
PATL2	3.13595	-0.530147	2.75866	0.017752	0.24066	-2.96679
TNFRSF13C	5.27085	-1.77414	2.75374	0.0179126	0.242101	-2.95847
GAPT	4.16978	0.486053	2.7536	0.0179173	0.242101	-3.01002
TMEM149	2.35689	3.29189	2.75254	0.017952	0.24231	-3.28397
ANXA1	1.33417	4.23717	2.74869	0.0180791	0.243129	-3.43016
COL14A1	2.10896	3.81945	2.74847	0.0180861	0.243129	-3.37076
NFAM1	1.59588	2.70891	2.74556	0.0181827	0.24364	-3.21068
CSK	1.48849	6.60699	2.74549	0.0181851	0.24364	-3.56239
AOAH	2.90358	1.27783	2.74394	0.0182369	0.24392	-3.06985
TLR7	2.62351	1.21694	2.7422	0.0182949	0.244089	-3.06854
MARCO	3.91463	-0.511344	2.73945	0.0183872	0.244994	-2.99664
EGR3	2.49279	0.737952	2.73927	0.0183933	0.244994	-3.04504
C1orf54	2.3994	1.53584	2.73352	0.018588	0.247143	-3.1059
C7orf23	2.71413	2.70576	2.72621	0.0188382	0.24939	-3.24302
DES	3.7988	0.669323	2.72592	0.0188481	0.24939	-3.06279
ST8SIA1	4.19887	-1.48918	2.7236	0.0189282	0.250243	-3.00391
RUNX2	2.40882	0.86403	2.72081	0.0190252	0.25049	-3.08138
GNLY	2.6725	1.3971	2.71939	0.0190747	0.250935	-3.1183
C1orf86	1.20045	4.66083	2.71354	0.0192796	0.253007	-3.54194
CCRL1	2.35418	-0.698214	2.71198	0.0193346	0.253521	-3.03385
AKAP5	2.36795	0.8562	2.71059	0.019384	0.253753	-3.0973
IFITM1	1.90864	5.41829	2.70947	0.0194237	0.254064	-3.60648
RHEBL1	2.71924	-1.02147	2.69568	0.0199195	0.258851	-3.05159
EDN1	3.10588	1.24167	2.69555	0.0199245	0.258851	-3.14579
TNF	4.1067	-1.01688	2.69501	0.019944	0.258851	-3.05268
CD200	1.8689	1.98327	2.69393	0.0199835	0.258891	-3.21178
WTAP	0.993913	5.93878	2.69384	0.0199869	0.258891	-3.65242
PTGDS	5.41038	3.4066	2.6926	0.0200321	0.259267	-3.40455
COCH	4.19527	0.724604	2.69162	0.020068	0.259521	-3.12031
TNK2	1.66262	5.32635	2.68978	0.0201355	0.259764	-3.63587
C5orf56	1.52992	2.84165	2.68866	0.020177	0.259844	-3.32544
GRRP1	2.21794	-0.350396	2.68612	0.0202709	0.26046	-3.08306
NECAP2	1.04161	5.79072	2.68447	0.0203319	0.260739	-3.66539
LOC100132287	1.48532	3.40452	2.68255	0.0204035	0.261324	-3.42146
TP63	3.14852	-1.99331	2.67871	0.0205472	0.261907	-3.06644
SELP	4.42059	0.0120094	2.67737	0.0205973	0.262021	-3.10962
CLEC1A	2.32573	-0.0120182	2.67716	0.0206053	0.262021	-3.109
KDM2B	1.11277	4.79802	2.67622	0.0206406	0.262262	-3.62031
TNFRSF4	2.58736	1.74841	2.6712	0.020831	0.263843	-3.22636
ZBTB40	1.32796	4.45658	2.67067	0.0208512	0.263889	-3.59423
VNN2	2.32	2.6168	2.66867	0.0209275	0.264437	-3.32814
TMCC3	1.70266	2.77577	2.66736	0.0209776	0.264734	-3.3521
ADCY4	1.84172	2.3173	2.66719	0.0209841	0.264734	-3.29304
SWAP70	1.40211	5.68057	2.66059	0.0212385	0.266472	-3.70361
GIMAP8	1.8816	3.08899	2.65865	0.0213138	0.267208	-3.41326
SMCHD1	1.03814	5.21136	2.65663	0.0213927	0.26798	-3.68661
KIF7	2.09798	0.430161	2.649	0.0216925	0.270318	-3.1726
VEGFC	1.62041	1.87316	2.64744	0.0217544	0.270805	-3.27734
SOCS3	1.94665	4.41257	2.64457	0.0218688	0.271401	-3.63408
EPSTI1	2.13083	2.79075	2.64174	0.0219823	0.272007	-3.39742
GZMA	2.70173	1.94416	2.64171	0.0219833	0.272007	-3.29397
SLC26A7	4.36075	-1.87645	2.64165	0.0219857	0.272007	-3.12032
MAP3K3	0.931927	5.03524	2.63912	0.0220872	0.272841	-3.70459
SCNN1B	3.99544	-2.96812	2.63779	0.0221411	0.27315	-3.12756
BNC2	1.91489	0.0999283	2.63649	0.0221936	0.27315	-3.17686
NUP210	1.8549	5.84656	2.63459	0.0222706	0.27315	-3.75402
SGK223	1.88064	4.39093	2.63429	0.0222829	0.27315	-3.64918
AIM1	2.56081	3.34753	2.63254	0.0223544	0.273592	-3.49809
HSPA7	2.49768	2.06326	2.632	0.0223763	0.273592	-3.32259
BHLHE22	3.04008	-2.18419	2.63166	0.0223901	0.273592	-3.1332
IRF1	1.43639	6.49394	2.63118	0.0224098	0.273592	-3.76434
BFSP2	4.6995	-2.99445	2.62839	0.0225239	0.274041	-3.14069
NLRP3	2.38618	0.517317	2.6279	0.0225441	0.274041	-3.21024
STAMBPL1	2.443	1.50599	2.6261	0.0226185	0.274638	-3.27853
B3GALT6	0.958277	4.40961	2.624	0.0227053	0.275372	-3.66936
IRF2	0.963953	4.91314	2.62108	0.0228265	0.276255	-3.72623
MECP2	0.92829	6.04482	2.61994	0.0228738	0.276578	-3.78341
GPR82	3.38707	-2.46357	2.61862	0.0229293	0.27683	-3.15143
RCBTB2	1.35973	2.41096	2.61643	0.0230207	0.277468	-3.38902
IRF8	2.88733	4.37715	2.615	0.0230807	0.277741	-3.68083
TESK2	2.27136	1.12035	2.61475	0.0230916	0.277741	-3.26751
PLCG1	1.23052	5.68063	2.61102	0.023249	0.278954	-3.79012
AXIN2	2.04108	0.706814	2.60441	0.0235309	0.280815	-3.25778
SIPA1	1.68587	5.80565	2.60419	0.0235402	0.280815	-3.80604
CBR3	2.19967	0.298546	2.60352	0.023569	0.280949	-3.23747
LBH	1.7079	6.45185	2.60278	0.0236008	0.28105	-3.81432
CD5L	5.16937	-2.735	2.60132	0.0236638	0.281291	-3.17622
SH3BP5	1.78503	3.81724	2.60053	0.0236978	0.281369	-3.62569
SIGLEC1	1.80389	2.96738	2.60025	0.0237098	0.281369	-3.49349
CD207	4.23436	-1.00667	2.59828	0.0237953	0.281965	-3.19746
IRAK4	1.3824	4.29527	2.59709	0.0238469	0.282159	-3.70125
SH3KBP1	1.4498	5.08517	2.5936	0.023999	0.282926	-3.78751
NEFH	1.97451	-0.79465	2.59191	0.0240731	0.283273	-3.21265
LOC338758	2.25281	-0.726397	2.58982	0.0241648	0.283708	-3.21781
FAIM2	2.77219	-2.4362	2.58964	0.0241729	0.283708	-3.1921
ABTB1	1.16119	5.16331	2.58888	0.0242063	0.283891	-3.80135
SMOC2	2.90742	1.99871	2.58652	0.0243104	0.284836	-3.39046
LY86	3.27066	1.9224	2.584	0.0244225	0.284977	-3.38651
CBFA2T3	3.46286	1.59335	2.57809	0.0246869	0.287211	-3.36408
ITPRIPL1	2.45394	-0.962951	2.57328	0.0249037	0.288406	-3.23586
TEC	2.16577	0.296442	2.56888	0.0251042	0.288406	-3.29144
FOLR2	2.34544	1.41489	2.56888	0.0251042	0.288406	-3.3636
CDK11A	1.98156	4.06335	2.56806	0.0251418	0.288406	-3.71829
CSF2RA	1.63297	2.43247	2.56776	0.0251553	0.288406	-3.47264
SLAMF7	3.27088	2.41756	2.56769	0.0251585	0.288406	-3.47086
SNAP91	4.83434	0.526976	2.56757	0.0251639	0.288406	-3.30567
DIRC3	2.75158	-2.01109	2.56465	0.0252984	0.288406	-3.22975
BCL11A	3.99797	1.11639	2.56424	0.0253172	0.288406	-3.34809
TBC1D10C	3.90231	3.19494	2.56386	0.0253346	0.288406	-3.59052
CCL14	3.22167	1.91946	2.56323	0.0253638	0.288406	-3.4202
FAM70A	2.35338	-0.34124	2.5631	0.0253695	0.288406	-3.27167
PDPN	2.36906	1.29469	2.56186	0.025427	0.288406	-3.36525
ITPRIP	1.18035	3.9889	2.56167	0.0254355	0.288406	-3.71828
TMSB15A	2.09426	-1.36165	2.56164	0.0254373	0.288406	-3.24371
CLK1	1.28547	5.97476	2.56122	0.0254566	0.288406	-3.88448
KIAA1045	3.76718	-1.44872	2.56038	0.0254954	0.288641	-3.24384
TTC18	2.52518	0.349158	2.55948	0.0255372	0.288746	-3.3088
MAN1C1	2.31719	1.47813	2.55811	0.025601	0.288746	-3.38625
CRLF3	1.57847	3.40726	2.55782	0.0256145	0.288746	-3.63462
EIF2C1	0.911352	4.88712	2.5573	0.0256386	0.288746	-3.83449
FCGR2C	2.48348	0.208271	2.55669	0.0256671	0.288746	-3.30598
PIM1	1.67371	4.18496	2.55466	0.025762	0.289407	-3.75892
C21orf63	1.81501	3.60549	2.55098	0.0259351	0.290128	-3.67762
GPRASP1	2.06063	2.60396	2.54987	0.0259878	0.290304	-3.52513
ATP11C	1.13335	3.53901	2.54287	0.0263207	0.2926	-3.68096
ACP5	1.84921	4.90688	2.53642	0.0266309	0.294855	-3.87221
TMEM90B	3.90086	-1.14883	2.53636	0.0266341	0.294855	-3.28581
LRRC55	3.06831	-1.8415	2.53448	0.0267252	0.295251	-3.27494
RASGRP3	1.69077	3.82324	2.5339	0.0267533	0.295357	-3.74052
VIPR2	2.96803	-1.69806	2.53333	0.026781	0.295459	-3.27876
LOC728392	2.60258	1.44673	2.53067	0.0269107	0.29582	-3.4278
EBF3	3.99237	0.491265	2.52867	0.0270087	0.29582	-3.36463
LGR5	4.25254	-2.04412	2.52859	0.027013	0.29582	-3.28083
HOXA2	3.12951	-2.78122	2.52853	0.0270159	0.29582	-3.27684
ITGAX	2.02104	4.27653	2.5285	0.0270172	0.29582	-3.81657
APOBEC3H	3.33047	-1.4642	2.5276	0.0270614	0.296011	-3.2914
CCDC109B	2.59018	2.56647	2.52576	0.0271518	0.29645	-3.56004
FAM55C	2.07719	2.91475	2.52456	0.0272116	0.29645	-3.61258
HNRNPH1	0.83291	7.69622	2.52433	0.0272229	0.29645	-3.91595
KCNN3	2.49766	-1.52367	2.52279	0.0272991	0.296899	-3.29721
XCL1	3.02838	-1.87586	2.52233	0.0273217	0.296899	-3.29188
ZNF830	0.960863	4.17426	2.52178	0.027349	0.296899	-3.81376
NOD2	2.29332	0.747332	2.52088	0.0273941	0.296899	-3.39213
CEP110	1.40077	4.5175	2.52008	0.0274339	0.297129	-3.86154
SLC7A6	1.17403	5.11426	2.51691	0.0275922	0.298345	-3.92226
C1orf38	2.05703	3.92302	2.51603	0.0276364	0.298515	-3.7862
CECR1	2.35314	4.99966	2.50633	0.0281272	0.301038	-3.93167
PLD5	3.59337	-2.59545	2.50555	0.028167	0.301195	-3.309
KLF2	1.79121	3.88223	2.49583	0.0286687	0.304891	-3.8143
ZNF208	3.22901	-1.31385	2.49414	0.0287562	0.305251	-3.34371
CAMKK1	1.83481	1.8026	2.49274	0.0288294	0.305825	-3.52267
CDK5R1	2.24546	2.60232	2.49094	0.0289241	0.306626	-3.62268
LILRA4	3.90404	-1.31972	2.4861	0.029179	0.307543	-3.35533
CWC25	0.793543	4.31554	2.48596	0.0291865	0.307543	-3.89469
PDZD4	2.26862	1.0689	2.48565	0.0292029	0.307543	-3.46969
SNHG6	1.31612	5.30934	2.48391	0.029295	0.308311	-3.99207
CNGB1	4.97359	-1.61319	2.48173	0.0294111	0.308785	-3.3549
LOC642846	1.24289	3.42673	2.48115	0.029442	0.308842	-3.76733
LOC100133331	1.48473	2.10789	2.47612	0.0297116	0.310448	-3.5835
WNT10B	2.66832	-0.85721	2.47536	0.0297529	0.310677	-3.38495
RARRES1	2.12799	1.42872	2.47483	0.029781	0.310768	-3.51581
GMIP	1.88454	4.84846	2.4742	0.0298152	0.310808	-3.974
CCDC146	1.49159	2.27764	2.47144	0.029965	0.312077	-3.6118
WNT5A	1.7791	2.30201	2.46673	0.0302218	0.31413	-3.62257
CCL3L1	2.86592	-1.03374	2.46638	0.0302407	0.31413	-3.39245
EID3	2.18613	-0.709854	2.46361	0.030393	0.315098	-3.40774
CTSK	1.11596	3.98288	2.46241	0.030459	0.315374	-3.88651
LRRN3	3.16594	-1.09125	2.46195	0.0304846	0.315435	-3.39719
ADORA2A	2.26001	2.38817	2.4607	0.0305533	0.315737	-3.64354
POM121L9P	2.34859	-1.19782	2.45982	0.0306022	0.315764	-3.39713
UBE2J1	1.03345	5.71767	2.45901	0.0306473	0.315893	-4.05406
CDC42EP5	1.98806	0.704714	2.45786	0.0307111	0.316346	-3.48829
DDX26B	2.2445	2.36725	2.45734	0.0307401	0.316393	-3.64632
FANCD2	1.41146	3.62001	2.45671	0.030775	0.316393	-3.83953
IL34	3.05641	2.12574	2.45598	0.0308159	0.316421	-3.61843
C9orf72	1.64522	2.74172	2.45595	0.0308173	0.316421	-3.70059
PLAGL1	2.16911	1.95001	2.45239	0.0310168	0.317712	-3.60392
FAM46C	2.79548	1.82036	2.45227	0.0310237	0.317712	-3.58995
CTRL	2.66464	-0.721706	2.45157	0.0310626	0.317716	-3.42526
LOC134466	2.10278	-1.76048	2.44924	0.0311939	0.318566	-3.39861
BTG1	1.23232	8.40928	2.44861	0.0312298	0.318612	-4.01512
LMOD1	1.80614	2.88161	2.44737	0.0312998	0.318753	-3.73599
CARD9	2.26636	1.10557	2.4471	0.0313151	0.318753	-3.53344
CPSF3L	0.915705	6.2409	2.44251	0.0315762	0.320307	-4.09169
OPRL1	1.77967	1.19197	2.44127	0.0316474	0.320367	-3.54942
FILIP1L	1.36748	3.67994	2.44041	0.0316966	0.320476	-3.87648
MS4A14	1.85204	0.332416	2.43619	0.0319396	0.321305	-3.49924
TMIGD2	3.77845	-1.50277	2.4345	0.0320375	0.321521	-3.42572
MYCBP2	1.3313	4.93899	2.43374	0.0320813	0.321612	-4.05091
ASAM	3.84957	-2.58413	2.42864	0.0323787	0.323222	-3.41554
PYGM	2.76341	-1.06539	2.4274	0.0324514	0.323222	-3.44884
P2RX5	3.35447	1.99789	2.42718	0.032464	0.323222	-3.65012
LOC374443	2.9463	0.720038	2.42705	0.0324719	0.323222	-3.53741
AFAP1L2	2.16102	2.74678	2.42622	0.0325206	0.323275	-3.75043
ENTPD1	1.0287	5.34044	2.42531	0.0325739	0.323455	-4.09412
CD33	1.9592	0.446362	2.42358	0.032676	0.323863	-3.52545
ADRBK1	1.34911	6.74303	2.42221	0.0327569	0.323863	-4.12131
OBFC2A	1.82779	3.57189	2.42066	0.0328492	0.323863	-3.89236
TMPRSS13	4.29253	0.283682	2.42024	0.0328741	0.323863	-3.52101
MYO5A	1.30554	3.80744	2.42017	0.0328783	0.323863	-3.93064
PLCH2	3.625	0.618567	2.41837	0.0329852	0.324371	-3.54428
GREM1	3.81443	2.16101	2.41719	0.0330556	0.32461	-3.68572
RAPGEF1	0.995625	6.2669	2.415	0.0331867	0.325099	-4.13877
RAC2	2.83063	5.92773	2.41337	0.0332842	0.325563	-4.13774
GFRA2	3.34407	-1.72188	2.41108	0.0334221	0.32593	-3.45407
CLEC4E	3.07826	-0.563162	2.41038	0.0334647	0.32593	-3.49318
STAC	2.76816	-2.11517	2.4086	0.0335725	0.326339	-3.44966
L3MBTL3	1.19944	2.69329	2.4085	0.0335784	0.326339	-3.77162
ANKRD44	2.50776	0.854031	2.40681	0.0336809	0.326639	-3.57818
APOBEC3D	2.65635	2.0183	2.40592	0.0337353	0.326673	-3.68684
CARD8	1.32037	4.55766	2.40452	0.0338207	0.327302	-4.06308
TNFRSF25	2.29063	2.29209	2.40239	0.0339507	0.327767	-3.72624
ADARB1	1.56445	3.29091	2.39912	0.0341521	0.329187	-3.88235
NLRC4	1.88891	0.163583	2.39864	0.0341816	0.329187	-3.54727
EBF1	2.48894	1.19914	2.39701	0.0342819	0.329646	-3.6199
RILPL2	1.77882	3.75441	2.39263	0.0345543	0.331196	-3.96844
GPR114	3.29318	1.86228	2.39219	0.034582	0.331262	-3.69117
SEMA7A	2.43519	3.3798	2.38769	0.0348636	0.333219	-3.91601
ANKLE1	2.60176	-1.19859	2.3862	0.0349573	0.333638	-3.5047
ESR2	3.00878	-1.17236	2.38619	0.0349576	0.333638	-3.50558
RNF122	1.40616	2.66	2.3859	0.0349759	0.333638	-3.80376
HIC1	1.76695	2.16652	2.38505	0.0350299	0.333654	-3.73844
BCL2	2.38436	4.17765	2.38036	0.0353272	0.334889	-4.05409
C2CD2	0.959067	4.794	2.37974	0.0353669	0.33497	-4.12974
SUSD3	3.38153	1.68216	2.37855	0.0354429	0.334989	-3.69368
GDF11	1.57013	1.51781	2.37839	0.0354527	0.334989	-3.67754
C8orf84	2.19521	0.211816	2.37805	0.0354748	0.335	-3.58152
CHMP7	1.08215	6.04782	2.37669	0.0355615	0.335235	-4.20216
CXCL11	2.87201	0.37051	2.37668	0.0355626	0.335235	-3.5931
AICDA	4.15585	-2.33406	2.37569	0.0356262	0.335281	-3.49205
KLRC1	3.604	-2.44929	2.3754	0.0356444	0.335281	-3.49069
C14orf73	2.48244	2.43842	2.37497	0.0356722	0.335281	-3.79024
MNDA	2.96322	1.67878	2.37306	0.0357955	0.336242	-3.70208
STAB2	3.87629	-1.51719	2.37119	0.0359157	0.336673	-3.51656
CCDC18	2.11761	0.86443	2.37088	0.0359363	0.336673	-3.63496
PTPRO	2.29969	0.611382	2.36966	0.0360151	0.336712	-3.61926
SRPX	2.42851	0.645226	2.36859	0.0360847	0.336902	-3.62318
IER5	1.45185	4.88191	2.36748	0.0361565	0.336902	-4.15831
HLA-DQB2	3.70581	1.43879	2.3671	0.0361817	0.336902	-3.68804
SLFN12L	3.06968	-2.41551	2.36533	0.036297	0.337779	-3.50513
SLC37A2	1.99504	2.36494	2.36079	0.0365951	0.338767	-3.80331
NPHS1	4.01581	-2.17531	2.35869	0.0367339	0.338767	-3.51854
CASS4	2.48718	-1.2314	2.358	0.0367789	0.338767	-3.54457
USP20	1.37575	5.02012	2.35775	0.0367958	0.338767	-4.18633
SLC15A3	1.98889	4.60408	2.35754	0.0368099	0.338767	-4.14765
LOC645431	2.24408	-1.55726	2.35723	0.0368301	0.338767	-3.53544
DPYSL3	1.71552	4.40197	2.35281	0.0371246	0.340333	-4.13129
PLD4	3.8079	2.08912	2.34985	0.0373224	0.340794	-3.7856
CCND3	1.59397	5.58149	2.34844	0.0374176	0.340794	-4.23695
VSTM2L	3.99231	-0.394732	2.34517	0.0376384	0.342103	-3.59838
KCNA5	2.40826	-1.27021	2.34423	0.0377016	0.342483	-3.56319
AP4B1	1.14158	3.93786	2.3419	0.0378604	0.343536	-4.0821
ZNF707	0.969037	3.40485	2.34088	0.0379297	0.343678	-3.99778
C5orf45	1.46525	2.76314	2.33628	0.0382448	0.344115	-3.90033
RPL30	1.07013	9.47235	2.33579	0.0382784	0.344115	-4.16296
IFFO1	1.8774	3.34282	2.33547	0.0383001	0.344115	-3.99639
PLCG2	1.92631	4.68048	2.33539	0.0383059	0.344115	-4.19306
RGL1	1.62932	3.62145	2.335	0.0383329	0.344115	-4.04319
HIVEP3	1.70295	2.11036	2.33499	0.038333	0.344115	-3.81205
TNFRSF14	1.73525	6.4398	2.33346	0.0384386	0.344224	-4.27633
XCL2	3.24002	-1.9712	2.33244	0.0385091	0.344343	-3.55971
LSAMP	2.9484	-0.623824	2.33066	0.038633	0.344802	-3.60897
FCHSD1	1.41571	4.64969	2.32969	0.0387004	0.34509	-4.19949
C1QB	1.84022	5.96153	2.32668	0.0389102	0.346714	-4.28534
C3orf71	1.70525	0.234635	2.32338	0.0391408	0.346761	-3.66616
PTDSS1	0.696571	6.04585	2.32331	0.0391463	0.346761	-4.29233
CELF4	2.46269	-2.02496	2.32295	0.0391711	0.346774	-3.57175
HOXA1	2.87832	-1.95957	2.3201	0.0393723	0.347455	-3.57733
CLIP3	2.28523	3.35306	2.31678	0.0396079	0.348052	-4.0289
GNAI2	1.02281	7.75422	2.31591	0.0396698	0.348297	-4.26817
EFHD2	1.23527	5.95573	2.31556	0.0396947	0.348325	-4.30393
DHRS9	2.82486	-1.50382	2.31487	0.0397438	0.348374	-3.59767
RTKN2	2.69815	0.349433	2.31227	0.0399299	0.349048	-3.69024
C1QTNF1	1.79455	5.03084	2.31192	0.0399548	0.349075	-4.26422
SERTAD2	1.63149	4.42424	2.31022	0.0400766	0.349374	-4.20546
NGFR	2.40915	2.60479	2.30953	0.0401267	0.349374	-3.91995
CCDC80	1.69283	3.83081	2.30872	0.0401845	0.349409	-4.12037
CH25H	2.77277	0.0890816	2.30865	0.0401895	0.349409	-3.67966
IL1B	2.43859	-0.162684	2.30674	0.0403277	0.350039	-3.66803
DCP2	1.16577	4.858	2.30418	0.0405135	0.351271	-4.26255
CD80	2.52624	-0.315817	2.30334	0.0405742	0.351524	-3.66478
FSD1	2.81955	-1.85335	2.29955	0.0408509	0.352385	-3.60899
GFPT2	2.49367	1.68087	2.2986	0.0409208	0.352459	-3.8203
LHFP	1.26126	3.80639	2.29647	0.0410772	0.352459	-4.13676
LILRB2	1.78907	1.50697	2.29549	0.0411493	0.352459	-3.80728
IRAK3	1.46384	1.61575	2.2947	0.0412075	0.352459	-3.8196
C17orf60	2.87781	-1.13655	2.29339	0.0413042	0.352459	-3.64159
WNT10A	3.99933	0.682159	2.29155	0.0414404	0.352994	-3.74433
LPAR1	2.0825	2.26192	2.29115	0.0414703	0.353026	-3.90169
MEF2B	2.46817	1.21923	2.29091	0.0414883	0.353026	-3.78777
GIT2	0.924693	5.80771	2.29029	0.0415347	0.353119	-4.34284
C14orf139	2.15314	1.21051	2.28987	0.0415655	0.353119	-3.78861
FZD7	2.59336	2.16093	2.28888	0.0416396	0.353561	-3.89216
MATK	2.94813	1.0938	2.28785	0.0417164	0.35365	-3.78181
KLHDC7B	2.78753	1.2543	2.28738	0.0417512	0.353757	-3.79636
ATP1A2	2.40073	-0.951826	2.28642	0.0418234	0.353822	-3.65926
RBPJ	1.02243	3.90377	2.28639	0.0418252	0.353822	-4.16883
GNB4	1.34997	4.01577	2.28574	0.0418739	0.354041	-4.1875
RGS18	1.86851	-0.48719	2.28546	0.0418953	0.354041	-3.68238
TAF4B	2.13451	1.89336	2.28466	0.0419553	0.354361	-3.8661
P2RY8	2.77214	2.71895	2.28392	0.0420111	0.354645	-3.97851
QRSL1	1.21406	4.33841	2.28018	0.0422934	0.355714	-4.24418
RAB37	2.175	3.00698	2.27917	0.0423693	0.356165	-4.03235
RNASEL	1.51354	2.66508	2.27398	0.0427649	0.357798	-3.98631
MGAT4A	1.17503	4.81295	2.27077	0.043011	0.358794	-4.31423
C20orf111	0.782597	4.77004	2.27068	0.0430185	0.358794	-4.31019
SYNRG	0.722832	5.76972	2.2689	0.0431554	0.359147	-4.37741
RPS20	1.15696	9.73236	2.26575	0.0433987	0.360275	-4.26899
GALNT6	2.42534	2.25744	2.26443	0.0435019	0.36057	-3.94376
C6orf204	2.25964	-1.21032	2.26321	0.0435969	0.360881	-3.68217
LOC728743	1.20445	4.05097	2.26307	0.0436071	0.360881	-4.23035
ALPK1	1.1836	3.65305	2.26096	0.0437725	0.36117	-4.17047
LY96	1.94036	1.51147	2.26089	0.0437776	0.36117	-3.86187
NLRC5	1.49525	6.14275	2.25504	0.044238	0.363745	-4.40783
GCET2	2.53012	0.896291	2.25346	0.0443625	0.363745	-3.81881
LOC284233	3.16879	-1.54082	2.25188	0.0444881	0.363782	-3.68602
CHRDL1	5.09936	-1.17089	2.24982	0.0446521	0.363782	-3.70297
MS4A6A	1.63753	3.91001	2.24946	0.0446804	0.363782	-4.23067
GPR183	2.97186	2.14824	2.24926	0.0446967	0.363782	-3.95352
HSF2	1.12611	2.97444	2.24912	0.0447081	0.363782	-4.07567
CHST15	1.25889	4.72976	2.24707	0.0448721	0.364931	-4.34529
TTC7A	0.968025	5.63461	2.24652	0.0449159	0.36497	-4.40994
STAT4	3.03701	1.65505	2.24623	0.044939	0.36497	-3.89976
PHF20	0.727341	5.28545	2.24499	0.0450388	0.36526	-4.39421
ZNF296	1.52942	2.1178	2.24485	0.0450496	0.36526	-3.95659
AIF1	1.97573	3.48192	2.24204	0.0452762	0.36654	-4.17309
CMTM7	1.91661	3.83458	2.24099	0.0453615	0.366681	-4.23258
CD101	2.14216	1.12012	2.2403	0.0454173	0.366681	-3.85749
ANKRD34A	2.07687	-0.651444	2.23529	0.045825	0.368681	-3.74771
GGA2	1.04008	6.72603	2.23485	0.0458611	0.368681	-4.43702
BRPF1	0.980587	3.92385	2.23482	0.0458633	0.368681	-4.25691
KLF12	1.29887	3.38941	2.23313	0.0460014	0.369606	-4.17182
C1QC	1.83645	5.76936	2.2314	0.0461435	0.370561	-4.43974
ANKRD13A	1.5269	5.64447	2.23105	0.0461727	0.370609	-4.436
HOXB2	1.63516	1.5114	2.23048	0.0462192	0.370792	-3.90922
PAPLN	2.65943	4.49551	2.2255	0.0466315	0.372795	-4.35495
ICAM2	2.06747	3.71142	2.22481	0.046689	0.372978	-4.23904
SULT1A3	1.12503	5.43547	2.22291	0.0468474	0.372978	-4.43969
SLC1A2	3.49524	-1.03772	2.22285	0.0468522	0.372978	-3.74738
PLEKHG7	2.62688	-1.20207	2.22281	0.0468558	0.372978	-3.74035
TNNC1	3.23536	-2.9497	2.22279	0.0468572	0.372978	-3.6901
ALOX5	3.10535	4.93897	2.22245	0.0468855	0.372978	-4.40547
TXLNB	3.59566	-1.53236	2.22243	0.0468874	0.372978	-3.72794
PDCD1	3.81206	1.03226	2.21927	0.0471516	0.373766	-3.88227
SLC38A5	3.06994	0.107826	2.21846	0.0472201	0.373766	-3.81617
C17orf44	1.81157	0.835612	2.21717	0.0473283	0.374066	-3.86947
CDC7	1.48764	1.95124	2.21656	0.0473801	0.374291	-3.98032
NADK	0.971643	5.54857	2.21585	0.0474399	0.374578	-4.45694
HLA-DQA2	3.67792	2.57813	2.21216	0.0477524	0.376118	-4.07227
LOC388796	0.977375	4.63581	2.21105	0.0478472	0.376596	-4.39499
TNFSF13B	1.83343	0.328115	2.21089	0.0478602	0.376596	-3.84201
BAP1	1.56141	5.31622	2.20793	0.0481136	0.377661	-4.45746
TEK	1.40482	1.79322	2.20497	0.0483676	0.379208	-3.97965
ELMO1	1.80131	4.07746	2.20464	0.0483953	0.379208	-4.33037
DDX12	1.29319	2.49427	2.20389	0.04846	0.379239	-4.073
CCRL2	2.01691	0.513358	2.20339	0.0485037	0.379239	-3.86619
PRKCD	1.35225	4.81385	2.20235	0.0485931	0.379239	-4.42742
SP140L	1.37568	4.63863	2.20228	0.0485991	0.379239	-4.4097
CCDC66	1.31072	2.56754	2.19881	0.0488998	0.380098	-4.09191
SMAP2	1.92149	5.85955	2.19873	0.0489066	0.380098	-4.49618
VILL	2.81041	1.82078	2.1983	0.0489444	0.380098	-3.99324
CPXM2	2.21469	1.27038	2.19723	0.0490379	0.380098	-3.93722
GJD3	1.73119	1.3825	2.19651	0.0491002	0.380098	-3.94901
RAB24	1.11312	5.22131	2.19636	0.0491132	0.380098	-4.47019
MAP3K4	0.978478	4.33146	2.19598	0.0491464	0.380167	-4.38198
ZNF90	1.23905	2.74818	2.19572	0.0491696	0.380167	-4.12462
RAB33A	3.22526	-0.40212	2.19434	0.0492897	0.380544	-3.8209
NKX3-1	1.81112	0.413618	2.19292	0.0494146	0.380957	-3.87486
SAMD10	1.32748	3.58984	2.19085	0.0495969	0.38181	-4.2742
CACNA2D3	3.40422	-2.00876	2.18935	0.0497288	0.382458	-3.75791
SEMA4A	2.34649	2.99513	2.1875	0.0498921	0.383345	-4.17822
ANK2	3.80112	1.09792	2.18691	0.049945	0.383383	-3.9374
BMF	1.75775	3.94924	2.18455	0.0501544	0.384226	-4.34304
MAP3K8	1.55812	2.46824	2.18432	0.0501749	0.384226	-4.10021
RBM38	1.16573	5.51151	2.17922	0.050631	0.38592	-4.51553
ODZ2	3.53716	-1.09025	2.17915	0.0506374	0.38592	-3.80753
TMTC1	2.02838	1.52264	2.17887	0.0506631	0.385932	-3.99026
LTB	4.07974	4.37809	2.17758	0.0507791	0.386448	-4.41823
IL9R	2.58255	-1.94707	2.17461	0.0510469	0.387658	-3.78022
DTX2	1.08427	4.44956	2.17388	0.0511136	0.387658	-4.43375
DNASE1L3	4.08647	0.213763	2.17386	0.0511147	0.387658	-3.88954
CBLB	1.04977	4.01291	2.17382	0.0511189	0.387658	-4.37055
C13orf15	1.20438	3.18197	2.17322	0.0511728	0.387658	-4.23303
C5orf39	1.9814	1.94231	2.17314	0.0511805	0.387658	-4.04708
ITPKB	1.86353	3.98021	2.17112	0.0513638	0.388249	-4.36981
EMILIN2	1.38022	3.31607	2.17094	0.0513799	0.388249	-4.2598
LGI4	2.112	0.240454	2.16685	0.0517544	0.390326	-3.90178
ZBED5	0.833387	5.28243	2.16634	0.051801	0.390326	-4.52359
ATAD3B	1.02866	4.2814	2.16317	0.0520926	0.391784	-4.42841
FBN2	2.07735	-0.425498	2.16227	0.0521756	0.39204	-3.86631
TMEM108	2.11332	-0.894102	2.15985	0.0524005	0.392437	-3.8445
DCK	1.06649	4.1752	2.15885	0.0524931	0.392437	-4.41986
TXNIP	2.31729	7.98315	2.1587	0.0525068	0.392437	-4.51823
FGD5	1.18696	3.00033	2.15774	0.0525965	0.392437	-4.2266
EML6	2.61277	-0.565688	2.1572	0.0526462	0.392625	-3.86568
ANKDD1A	1.53671	1.84171	2.154	0.0529453	0.393937	-4.0645
MAFB	1.50405	3.97751	2.15343	0.0529987	0.394136	-4.39802
LOC728264	1.4638	1.82108	2.15284	0.0530542	0.394198	-4.06384
EZH1	0.751922	5.49057	2.15187	0.053146	0.394379	-4.55934
UCHL1	2.76157	2.18388	2.15009	0.0533135	0.395058	-4.11418
AP1S2	1.50984	2.9172	2.14998	0.0533237	0.395058	-4.22489
EMR2	1.37498	1.83153	2.14918	0.0533992	0.395058	-4.07075
MS4A4A	1.41499	1.87358	2.14899	0.053417	0.395058	-4.07613
TTC16	2.80256	-1.39144	2.14805	0.0535059	0.39535	-3.83817
SOX18	1.26772	2.5786	2.14425	0.0538672	0.396653	-4.17982
HAVCR2	2.18966	3.37328	2.14408	0.0538834	0.396653	-4.31266
TRAF3	1.30582	3.1958	2.14393	0.0538975	0.396653	-4.28221
MRPL20	0.918965	5.58059	2.14381	0.0539091	0.396653	-4.57665
RRN3P1	2.64455	-0.51481	2.14359	0.0539301	0.396653	-3.88824
NXPH3	1.99023	-0.590742	2.14227	0.0540563	0.396873	-3.88584
RNF175	2.1476	-2.17375	2.14136	0.0541431	0.397124	-3.81843
SIN3B	0.811158	5.5496	2.13907	0.0543628	0.39746	-4.58295
CST6	2.36777	-1.56741	2.13641	0.0546187	0.398239	-3.84711
CNR1	4.09785	-0.374656	2.1337	0.0548811	0.399376	-3.91079
ESR1	2.25925	-0.164252	2.13352	0.0548984	0.399376	-3.92409
FAM177B	3.36941	-1.74902	2.13216	0.0550301	0.399591	-3.84584
FAM105A	1.4444	2.15554	2.13177	0.0550681	0.399591	-4.13888
IL12RB2	2.14906	-1.73821	2.13176	0.055069	0.399591	-3.84681
NRN1	2.056	0.299627	2.13066	0.0551767	0.399875	-3.95952
KCNK13	1.68936	-0.141928	2.13026	0.0552157	0.399875	-3.93028
CAPN3	1.85955	2.38421	2.12929	0.0553095	0.399875	-4.17452
FUT8	1.51975	2.97515	2.12765	0.0554705	0.399879	-4.27007
DEDD2	0.952963	5.00417	2.12753	0.0554821	0.399879	-4.56627
PKD2L1	2.40229	-2.21902	2.12684	0.0555497	0.399879	-3.8367
RIC3	4.04402	0.331961	2.12639	0.0555936	0.399879	-3.96813
QPCT	1.54832	1.14978	2.1259	0.0556417	0.399988	-4.03471
GSDMB	1.78801	3.60331	2.12333	0.0558949	0.400207	-4.38509
PCSK7	0.849949	5.53058	2.12306	0.0559215	0.400207	-4.60809
TLL1	3.1356	-1.48766	2.12235	0.0559917	0.400207	-3.86999
C6orf105	3.12396	-0.967912	2.12215	0.0560119	0.400207	-3.89447
PHTF2	1.05858	4.3244	2.12201	0.0560253	0.400207	-4.50119
SYTL1	2.81681	3.18912	2.11927	0.0562964	0.400795	-4.32026
PPIL4	1.13931	4.091	2.11781	0.0564422	0.401102	-4.47322
PITPNC1	1.7697	3.12236	2.11775	0.0564474	0.401102	-4.31108
LOC729678	0.963349	4.61281	2.11757	0.0564657	0.401102	-4.54469
ARID5B	2.52374	3.33978	2.11633	0.0565892	0.401535	-4.35114
RBM6	1.20732	5.80768	2.11588	0.0566342	0.401535	-4.63038
PAG1	1.8212	3.14484	2.11551	0.0566709	0.401535	-4.31857
FAM126A	1.19305	2.59077	2.11336	0.0568868	0.402232	-4.23013
NTNG2	2.68981	-0.648613	2.11253	0.05697	0.40254	-3.92529
KIR2DL4	2.83638	-2.36523	2.1121	0.0570134	0.402668	-3.85202
SH2D2A	2.27626	1.84458	2.11032	0.0571924	0.403319	-4.13218
JAM3	1.33438	3.43147	2.10694	0.0575341	0.404773	-4.38194
CD36	2.35947	1.32869	2.10668	0.0575598	0.404773	-4.08087
VOPP1	1.10602	5.74363	2.10664	0.0575645	0.404773	-4.64329
NCRNA00219	1.05402	4.63173	2.10609	0.0576195	0.404982	-4.5654
KIAA0467	0.850278	5.54458	2.10482	0.0577489	0.405713	-4.63829
CCDC141	2.83481	-1.88324	2.10434	0.057798	0.40583	-3.87898
EMR4P	2.77107	-2.34076	2.10389	0.057844	0.40583	-3.8638
DDX43	3.35361	-2.54978	2.10341	0.0578924	0.40583	-3.85816
DOK1	1.12831	3.90869	2.10164	0.0580733	0.406434	-4.47012
CTSS	1.5402	6.61091	2.10083	0.0581564	0.406434	-4.65868
POPDC2	1.91337	1.03576	2.09883	0.0583612	0.406517	-4.06515
TAB2	0.911451	5.63861	2.09845	0.0584	0.406517	-4.65279
ADRB2	2.97984	-0.995057	2.09836	0.0584093	0.406517	-3.92672
GAS1	2.40293	0.389367	2.09728	0.0585207	0.406706	-4.01527
C8orf80	3.9347	-0.912459	2.09692	0.0585581	0.406706	-3.93307
SCN4B	1.76571	-0.0820649	2.09649	0.058602	0.406706	-3.98336
PTGES	2.67746	2.00674	2.09604	0.0586481	0.406846	-4.17447
CD44	2.70906	5.76838	2.09407	0.0588521	0.407138	-4.66444
C21orf15	3.3328	-3.34517	2.08928	0.0593501	0.409527	-3.85748
TNFRSF18	2.47867	1.2838	2.08868	0.0594126	0.409665	-4.10364
KRT5	3.56834	-2.275	2.08807	0.0594763	0.409863	-3.88716
HCG27	1.70074	0.562744	2.08792	0.0594925	0.409863	-4.04217
TBX1	3.86961	-1.12676	2.08724	0.0595634	0.410174	-3.93569
FAM190A	3.09874	-1.77445	2.08624	0.0596678	0.410368	-3.90797
STAT5B	0.679872	6.06385	2.08605	0.0596876	0.410368	-4.68387
CALHM2	1.4158	3.57564	2.08527	0.0597705	0.410717	-4.441
TTYH2	1.72918	2.69161	2.08457	0.0598431	0.410863	-4.29084
CYB561D1	0.991028	3.91877	2.08209	0.0601046	0.411315	-4.50295
PSMB10	1.43545	6.2508	2.08138	0.0601798	0.411315	-4.69289
PLEKHF2	1.53491	4.17081	2.08098	0.0602226	0.411315	-4.54453
CCDC85B	1.59078	3.23051	2.08088	0.0602328	0.411315	-4.38813
XYLT1	1.79182	2.67289	2.08084	0.0602376	0.411315	-4.29368
SP100	0.749537	6.72305	2.08078	0.0602432	0.411315	-4.68898
FBXW7	1.2511	3.20495	2.07798	0.0605402	0.413023	-4.38823
XAF1	1.94066	4.36477	2.07794	0.0605451	0.413023	-4.57736
MME	2.43348	-0.826032	2.07662	0.0606854	0.413804	-3.96645
TRIM62	1.22375	2.20381	2.07482	0.0608776	0.414585	-4.2335
GNA15	1.85613	1.31818	2.07437	0.0609256	0.414666	-4.12857
KIAA1644	1.98682	-1.76832	2.07375	0.0609919	0.414666	-3.9253
TBPL1	1.09743	3.10475	2.07365	0.0610025	0.414666	-4.37751
ZNF835	2.5075	-2.11482	2.07352	0.0610166	0.414666	-3.91228
SLC7A5	1.70381	4.7402	2.07277	0.0610963	0.414666	-4.63031
C1orf228	2.70161	-0.340059	2.07253	0.0611229	0.414666	-4.00115
FAM13A	1.71936	2.02567	2.07168	0.0612141	0.414684	-4.21431
RELT	1.81617	3.3073	2.07155	0.0612279	0.414684	-4.41632
KIAA1324	2.3473	0.832736	2.07033	0.0613588	0.415034	-4.09003
BATF3	1.8984	0.586952	2.06964	0.0614329	0.415078	-4.07103
RPS6KA2	1.27389	4.40032	2.06859	0.0615462	0.415418	-4.59707
C16orf74	2.96116	0.514524	2.06799	0.0616118	0.415418	-4.06781
ZNF483	2.33931	-1.84033	2.06788	0.0616232	0.415418	-3.93038
DDHD1	1.24252	3.47365	2.06714	0.0617038	0.415548	-4.45233
SLC25A38	1.0538	4.6348	2.06324	0.0621268	0.416756	-4.63449
KLHL32	2.46974	-1.87925	2.06306	0.062146	0.416756	-3.93537
HERC5	2.35711	1.70903	2.06299	0.0621544	0.416756	-4.18816
RGS1	1.98355	5.11045	2.06293	0.0621603	0.416756	-4.67884
NCRNA00181	1.89236	0.863442	2.06071	0.0624028	0.417681	-4.10691
ZNF853	1.83662	1.78847	2.05896	0.0625948	0.418664	-4.20376
KRI1	0.869245	5.32345	2.05814	0.0626842	0.418689	-4.70131
ALOX5AP	2.30909	3.18853	2.05694	0.0628161	0.41918	-4.41839
ZFPM2	1.6583	0.641407	2.05643	0.0628723	0.419245	-4.09482
TNFAIP8L3	1.83836	1.25464	2.05364	0.0631809	0.420472	-4.15336
ARIH2	0.685703	5.60464	2.05174	0.0633917	0.421032	-4.72642
GRK5	1.43843	3.08394	2.05163	0.0634036	0.421032	-4.40831
APBB1	1.31845	4.49643	2.05042	0.0635385	0.421753	-4.63861
BEND5	3.36987	-0.12796	2.04983	0.0636035	0.421965	-4.04772
ZNF521	1.75588	1.02317	2.04695	0.0639252	0.422741	-4.1414
PRCD	2.41188	-0.551923	2.04591	0.0640418	0.423163	-4.02589
C2orf74	1.14082	3.63905	2.04553	0.0640836	0.423264	-4.51459
GPR64	3.67357	0.552256	2.04475	0.0641718	0.423672	-4.10486
FAM53B	1.25597	5.31732	2.04243	0.0644321	0.423965	-4.72604
C3orf42	1.94221	-0.939596	2.04174	0.06451	0.423965	-4.00922
KLHL18	0.875939	3.53912	2.04011	0.0646941	0.423965	-4.50602
C7orf43	1.20964	4.22022	2.04	0.0647066	0.423965	-4.617
C3AR1	1.55057	2.50859	2.03955	0.0647581	0.423965	-4.332
FAM189A2	2.79659	0.424695	2.03916	0.064802	0.423983	-4.10311
CDKN2D	1.51254	2.50599	2.03796	0.0649383	0.424701	-4.33405
BTNL9	2.60566	0.771694	2.03761	0.0649777	0.424785	-4.13324
DFFB	1.17682	2.30035	2.03671	0.06508	0.42528	-4.30555
SNHG12	1.39278	3.74603	2.03631	0.0651256	0.425404	-4.54697
AIP	1.1785	5.58655	2.03318	0.0654829	0.427214	-4.75521
PKIA	3.32733	-0.552133	2.03237	0.0655754	0.427352	-4.04504
PDE3B	2.0362	1.81255	2.03219	0.0655958	0.427352	-4.2472
RNASEH2B	0.995857	4.06502	2.03187	0.0656326	0.427352	-4.60597
CUZD1	2.57006	-0.924857	2.03113	0.0657177	0.427352	-4.02487
LUM	1.09885	6.08277	2.03025	0.0658188	0.427836	-4.77356
PDZRN3	2.04162	0.614379	2.02989	0.065861	0.427936	-4.13159
TOE1	0.968954	3.57012	2.02637	0.0662666	0.429177	-4.53286
FAM49A	1.67908	0.991577	2.02524	0.0663978	0.429679	-4.17067
EDARADD	1.37064	0.384119	2.02362	0.0665851	0.430336	-4.12261
CLEC3B	2.15685	2.33801	2.0232	0.066634	0.430336	-4.33162
TRIB2	1.35077	4.53137	2.02284	0.0666757	0.430432	-4.68649
ADAM8	1.9363	4.23507	2.02241	0.0667257	0.430581	-4.647
LYST	1.64915	3.4819	2.02171	0.0668077	0.430937	-4.52505
NFKBID	2.17602	0.732678	2.02103	0.0668873	0.431276	-4.1543
CD300LF	1.81051	0.891058	2.02077	0.066917	0.431294	-4.16828
NAT6	1.16264	2.53664	2.01874	0.0671549	0.431455	-4.36826
EPB41L2	1.06408	4.95605	2.01871	0.0671577	0.431455	-4.73669
COL23A1	1.42938	0.314541	2.01702	0.0673559	0.43161	-4.12687
MORN3	2.35036	-0.708292	2.01695	0.067365	0.43161	-4.05725
CYYR1	1.08355	2.47536	2.01667	0.0673974	0.43161	-4.36202
NISCH	0.894215	6.02781	2.01548	0.0675372	0.432157	-4.79621
MIIP	1.13782	4.22225	2.013	0.0678305	0.43303	-4.65992
C9orf91	0.936251	3.91283	2.00986	0.0682027	0.434838	-4.61608
P2RX2	3.79525	-2.61274	2.00966	0.068226	0.434838	-3.97984
MKNK2	0.790628	7.16514	2.00926	0.0682731	0.434838	-4.79179
PRUNE2	2.41173	1.40985	2.00919	0.0682823	0.434838	-4.23548
NEIL2	0.97147	4.09601	2.00838	0.0683782	0.434929	-4.64786
SCARA5	3.85362	-1.89978	2.00813	0.0684085	0.434949	-4.0087
SPRY1	0.907052	3.78659	2.00483	0.0688021	0.436411	-4.60311
PRPF38B	0.990848	5.63958	2.00379	0.0689271	0.436857	-4.80418
FCN1	2.00682	-0.370901	2.00282	0.0690434	0.437328	-4.09843
ZNF767	1.08736	3.69431	2.00269	0.069059	0.437328	-4.59096
CEP250	1.0374	5.10725	2.00152	0.0692003	0.437623	-4.77621
CBLN1	3.00974	-2.32192	2.00142	0.069212	0.437623	-4.00085
YPEL3	1.30639	5.35434	2.00026	0.0693523	0.437928	-4.79518
C14orf64	2.99215	-1.87106	1.99954	0.0694386	0.437928	-4.02145
PCBP3	2.57735	-0.763566	1.99775	0.0696553	0.438517	-4.08078
MS4A2	2.93763	-2.98443	1.99756	0.0696791	0.438517	-3.98398
PKIG	0.88637	5.32443	1.99754	0.0696816	0.438517	-4.79769
ROBO2	2.15888	-1.16013	1.99589	0.0698811	0.438643	-4.06082
CCNG2	1.09753	4.58767	1.99502	0.0699873	0.438727	-4.73706
UIMC1	0.660094	4.68796	1.99477	0.0700175	0.438727	-4.74866
ERAP2	2.33981	4.8026	1.99433	0.0700708	0.438889	-4.76119
TRAF3IP2	1.21322	4.47747	1.99195	0.0703615	0.439727	-4.72864
FBXO5	1.15232	2.02054	1.99178	0.0703821	0.439727	-4.33484
CYP27C1	2.99102	-2.11238	1.9907	0.070515	0.439777	-4.02316
DDX51	0.733038	4.79205	1.99036	0.0705565	0.439807	-4.76639
IQSEC1	1.02721	5.99075	1.9883	0.0708091	0.439807	-4.83863
IRAK2	1.68019	3.66008	1.98812	0.0708323	0.439807	-4.60794
CNOT8	0.706263	5.58963	1.98775	0.0708772	0.439807	-4.82731
C20orf160	1.47404	1.06295	1.98729	0.0709339	0.439988	-4.23312
CD22	3.5831	4.06631	1.98651	0.0710299	0.440413	-4.67737
CDH3	2.85635	0.239729	1.98483	0.0712382	0.441362	-4.16758
HLA-DRB5	1.3385	5.10514	1.98432	0.071301	0.441409	-4.80313
TNFSF11	2.59397	0.903003	1.98343	0.0714108	0.441918	-4.22404
UNC93B1	0.999197	5.75966	1.98272	0.0714997	0.442297	-4.84171
ECSCR	1.64194	0.77312	1.98215	0.0715706	0.442565	-4.21448
TMEM132C	3.64615	-2.60721	1.97996	0.071843	0.44313	-4.01871
PLTP	0.799933	4.20434	1.9793	0.0719256	0.44313	-4.71005
SVEP1	1.62675	2.47645	1.97847	0.0720294	0.44313	-4.42034
EHD1	1.19655	6.3609	1.97826	0.0720553	0.44313	-4.8569
LPHN3	2.26432	-1.9454	1.97822	0.0720598	0.44313	-4.04674
FAM110A	1.37475	3.05213	1.97765	0.0721319	0.44313	-4.51718
TMED8	1.18834	3.82548	1.97751	0.0721485	0.44313	-4.65218
PLCL1	1.4844	0.560207	1.97746	0.0721546	0.44313	-4.20337
ZNF581	0.997747	4.61476	1.977	0.0722133	0.443284	-4.76852
MTMR1	0.733603	5.09228	1.97405	0.0725829	0.444195	-4.81823
AKIRIN2	0.927285	4.74695	1.97376	0.07262	0.444195	-4.78779
LRP8	2.26892	1.37971	1.9733	0.0726774	0.444195	-4.28539
MTMR14	0.781303	5.43954	1.97319	0.0726914	0.444195	-4.84284
PTGS2	2.20615	-0.156644	1.97188	0.0728564	0.445011	-4.15687
NIPSNAP3B	2.38637	-0.724045	1.97155	0.0728993	0.445103	-4.11966
C6orf174	2.38663	0.556281	1.97067	0.0730095	0.445243	-4.21285
LOC400657	1.03592	3.38458	1.97058	0.0730219	0.445243	-4.58715
WDR17	3.5187	-2.09163	1.97048	0.0730335	0.445243	-4.05079
APOL4	1.54826	1.57554	1.9694	0.0731706	0.445739	-4.31278
SYK	2.20176	4.70974	1.96846	0.0732901	0.445978	-4.79218
RBM5	1.02898	6.0498	1.96823	0.0733195	0.445978	-4.87112
ITGAE	1.03715	3.29539	1.968	0.0733493	0.445978	-4.57532
NRIP2	1.24127	1.82167	1.96759	0.0734011	0.446081	-4.34517
ASCL2	1.77594	-0.657734	1.96742	0.073422	0.446081	-4.12952
SYTL2	1.28874	1.92827	1.96688	0.0734911	0.446116	-4.35995
LOC349114	1.34459	2.80394	1.96682	0.0734989	0.446116	-4.4907
ATP8B2	1.56274	4.05761	1.96633	0.073561	0.446248	-4.7074
ZMIZ2	0.915097	7.41717	1.96461	0.0737805	0.44659	-4.85318
ZNF540	2.38245	0.624666	1.96387	0.0738758	0.44659	-4.22833
CCL8	2.5346	-1.87567	1.96283	0.0740082	0.44659	-4.07031
FCGR2B	3.23222	1.15272	1.96201	0.0741134	0.446766	-4.27875
IRX3	3.34313	-0.0524983	1.96174	0.0741491	0.446766	-4.17871
ERG	1.20501	2.66982	1.96108	0.0742329	0.447103	-4.47719
CHST12	1.06699	3.66418	1.95865	0.0745468	0.447619	-4.65424
SPNS3	2.36734	0.608349	1.9579	0.0746428	0.447619	-4.23556
ASPHD2	1.35853	2.29459	1.95741	0.074706	0.447619	-4.42489
MYCL1	1.85266	2.36092	1.95716	0.0747382	0.447619	-4.43505
PPP1R9B	1.06051	6.56995	1.95576	0.0749204	0.448038	-4.89011
PMS2L11	1.44534	0.588959	1.95454	0.0750791	0.448528	-4.23879
CEP120	0.856961	4.19928	1.95448	0.0750864	0.448528	-4.7479
CLEC7A	1.7212	1.79375	1.95356	0.0752054	0.448869	-4.36249
AMPH	2.67146	-1.08656	1.95261	0.07533	0.448869	-4.12423
HOXD9	3.26134	-1.36718	1.95218	0.0753854	0.448973	-4.10943
PNRC1	0.861386	6.51898	1.9496	0.0757232	0.450245	-4.90044
LGALS2	3.80985	0.457068	1.94905	0.0757944	0.450245	-4.23584
SIGLEC8	2.54444	0.278975	1.94873	0.0758371	0.450322	-4.22218
UGT1A7	4.63064	-3.68061	1.94803	0.0759288	0.450515	-4.02788
PACSIN1	2.68099	-0.117365	1.94777	0.0759621	0.450515	-4.19369
LOC647121	1.38948	1.76248	1.94771	0.0759708	0.450515	-4.36726
FAM193B	0.732716	6.30693	1.94741	0.0760105	0.450515	-4.9055
C7orf60	0.945326	2.66537	1.94522	0.0762979	0.451886	-4.50045
ZMAT1	1.94689	3.5418	1.945	0.0763266	0.451886	-4.65411
ABCA7	2.00912	3.84874	1.94364	0.0765074	0.452341	-4.70841
GCM1	3.53207	-1.74515	1.94271	0.0766291	0.452411	-4.10316
C6orf70	0.878362	4.02002	1.94212	0.0767077	0.452411	-4.73888
MSL2	0.83329	5.02621	1.94183	0.0767461	0.452411	-4.86318
HSH2D	2.30072	3.66922	1.94153	0.0767863	0.452411	-4.68144
RNF125	2.03377	1.29399	1.94061	0.0769088	0.452411	-4.32433
PSIP1	1.09287	5.33236	1.94053	0.076919	0.452411	-4.88751
PLA2G7	1.89673	1.46252	1.94049	0.0769243	0.452411	-4.34257
SFRP2	4.51915	-0.563758	1.93888	0.0771387	0.453085	-4.1752
HAUS5	0.784715	4.19334	1.93884	0.0771437	0.453085	-4.77122
GPR182	2.49977	-2.24156	1.93795	0.0772618	0.453229	-4.08731
CEBPD	0.802519	5.43551	1.93728	0.0773514	0.453484	-4.89871
RELL1	0.897569	4.15122	1.93716	0.0773673	0.453484	-4.76746
PAPPA	3.03463	0.869083	1.93699	0.0773902	0.453484	-4.28834
MUTYH	1.23397	3.42036	1.93581	0.0775482	0.453745	-4.64685
STAB1	1.03347	5.53753	1.93481	0.0776826	0.454365	-4.90775
IKZF2	2.6233	1.18123	1.93402	0.0777887	0.454455	-4.32236
ZNF346	0.857372	3.44389	1.93342	0.0778692	0.454455	-4.65471
MTHFD2	1.486	4.18866	1.93284	0.0779466	0.454455	-4.77978
WWC3	1.13906	4.82683	1.93251	0.0779914	0.454455	-4.86005
ICOSLG	1.20931	3.25306	1.9318	0.0780871	0.454455	-4.62309
ZNF394	0.772086	4.48773	1.93167	0.0781039	0.454455	-4.82385
LMNB1	0.807052	4.93613	1.93117	0.0781715	0.454455	-4.87209
REM1	2.39368	-0.760655	1.9308	0.0782213	0.454455	-4.17365
MSN	1.07214	8.36328	1.93055	0.0782554	0.454455	-4.86436
ARHGAP17	0.900497	5.47353	1.9303	0.0782893	0.454455	-4.9117
OGG1	0.880251	3.76859	1.92947	0.0784011	0.454509	-4.71674
SEMA3G	1.69308	1.9691	1.92921	0.0784358	0.454509	-4.42131
GM2A	0.975219	6.44295	1.92911	0.0784502	0.454509	-4.93327
CD163	1.03824	3.23908	1.9282	0.0785733	0.454918	-4.62605
SLC8A1	1.69053	1.56411	1.92706	0.0787269	0.455477	-4.37376
ADC	1.51289	1.71517	1.92654	0.0787974	0.455557	-4.3926
C9orf45	1.62059	2.72006	1.92654	0.0787977	0.455557	-4.53762
TBC1D10A	0.880585	4.66486	1.92348	0.0792143	0.456278	-4.85735
FAM13AOS	2.05551	0.700162	1.92316	0.0792589	0.456278	-4.29324
GNA14	1.87316	0.0730935	1.92226	0.079381	0.456278	-4.24376
SBF1	0.788952	6.37695	1.92205	0.0794099	0.456278	-4.94461
PARP11	0.971194	2.86	1.92161	0.0794702	0.456278	-4.56873
FLJ10038	1.06367	3.77943	1.91915	0.079808	0.456529	-4.73438
MGC45800	3.17696	-2.70489	1.91813	0.0799472	0.456529	-4.09483
PTPN1	0.796627	5.64764	1.91694	0.0801114	0.456529	-4.9404
CCR9	3.25279	-3.62433	1.91688	0.0801196	0.456529	-4.06757
RASL10B	2.79006	0.00839094	1.91673	0.0801414	0.456529	-4.24662
NTRK2	2.20537	0.178774	1.91665	0.0801522	0.456529	-4.25981
BCL2L11	1.11821	5.3784	1.91574	0.0802781	0.456529	-4.92873
IQCB1	0.956758	3.93477	1.9156	0.0802969	0.456529	-4.76573
MAP7D3	1.56588	1.90135	1.91482	0.080405	0.456529	-4.43357
CPVL	1.88511	2.32637	1.91467	0.0804254	0.456529	-4.49342
CEACAM4	2.2984	-2.12192	1.91445	0.0804559	0.456529	-4.12312
FABP5	1.83516	0.642521	1.91364	0.0805677	0.456529	-4.30186
PHACTR2	1.18637	3.43145	1.91363	0.0805689	0.456529	-4.68262
CNOT6L	1.08207	4.81993	1.91353	0.0805837	0.456529	-4.88875
ACRC	1.2982	0.455879	1.91346	0.0805924	0.456529	-4.28644
SAMD9	1.13697	4.35228	1.91071	0.0809753	0.457988	-4.83788
SS18L2	1.18884	3.28121	1.9106	0.0809908	0.457988	-4.66034
LIPE	2.63775	0.68988	1.91004	0.0810682	0.458088	-4.31108
THBS4	3.4214	-0.852986	1.90792	0.0813646	0.459183	-4.19916
DCAF15	0.850011	4.96218	1.90783	0.0813768	0.459183	-4.91048
CORO7	0.947504	5.4415	1.90722	0.0814629	0.459438	-4.94563
LIME1	2.25868	3.15885	1.90678	0.0815249	0.459438	-4.64417
GATSL3	1.47864	2.40885	1.90659	0.0815514	0.459438	-4.5179
MAX	0.693559	5.75871	1.90625	0.0815985	0.459438	-4.96089
PPP1R3D	1.12858	2.4018	1.90547	0.0817073	0.459438	-4.51848
LOC399815	2.81517	-2.30364	1.90515	0.0817535	0.459438	-4.12735
PRKCQ	3.09369	0.69684	1.90492	0.0817849	0.459438	-4.31898
MMP12	2.64193	-1.77683	1.90246	0.0821316	0.460451	-4.15496
IGSF22	2.01464	-1.17143	1.90051	0.0824065	0.460823	-4.19
SGOL1	1.67062	0.590082	1.90048	0.0824109	0.460823	-4.31609
UNKL	0.966813	4.00494	1.89945	0.0825577	0.461291	-4.80196
ARPC4	0.742045	7.18915	1.89897	0.0826251	0.461446	-4.96328
USP44	2.7199	-2.25827	1.89708	0.0828935	0.46243	-4.13972
C16orf81	2.43078	-2.76096	1.89664	0.0829562	0.462532	-4.1201
PAN3	1.0042	5.15723	1.89619	0.0830207	0.462532	-4.94412
HIVEP2	0.86842	4.6128	1.89574	0.0830851	0.462532	-4.89415
SLC12A6	1.18507	3.96253	1.8942	0.0833043	0.463197	-4.80303
CRISPLD1	1.73164	-0.9374	1.89348	0.0834076	0.463266	-4.21352
C3orf54	1.96661	0.804274	1.89331	0.0834325	0.463266	-4.34509
EPM2AIP1	0.905195	4.55672	1.89228	0.0835791	0.463624	-4.89274
PLN	2.72019	-0.994656	1.89164	0.0836708	0.463624	-4.21248
ATM	1.06791	5.57052	1.89123	0.0837295	0.463682	-4.97665
RNF145	1.31364	5.81858	1.88982	0.0839325	0.464011	-4.98804
LSM6	0.976298	2.85604	1.88981	0.0839346	0.464011	-4.61575
C8orf85	2.88418	-3.60763	1.88886	0.0840712	0.464011	-4.10232
TDP1	1.00796	3.60811	1.88885	0.0840732	0.464011	-4.75122
CDKN1B	1.06914	5.25126	1.88852	0.0841198	0.464011	-4.96251
KLHDC1	1.9458	-0.441508	1.88849	0.084124	0.464011	-4.25302
SLITRK2	3.39927	-2.77787	1.88848	0.0841263	0.464011	-4.12981
SAMHD1	1.22315	3.64693	1.88819	0.0841683	0.464011	-4.75899
SDPR	1.30598	2.90557	1.88731	0.0842947	0.464506	-4.62814
ARRB2	1.03108	5.20431	1.88513	0.0846099	0.465056	-4.96441
FAM115C	1.65474	1.90958	1.88396	0.0847799	0.465056	-4.47989
SATB1	1.94642	3.01493	1.88381	0.0848014	0.465056	-4.65276
ARHGAP20	2.13299	-2.11825	1.88266	0.0849688	0.465198	-4.16461
ZNF880	1.94806	0.308927	1.88264	0.0849727	0.465198	-4.31794
2022-09-06	1.66544	5.74344	1.88137	0.0851574	0.465818	-4.99863
FAM159A	3.79203	-0.875621	1.88035	0.0853058	0.465818	-4.23516
IKBKB	0.710343	5.79472	1.87973	0.085397	0.465818	-5.00287
RAMP2	1.22385	3.23895	1.87969	0.0854032	0.465818	-4.69931
RSBN1	0.938453	3.86665	1.87804	0.0856436	0.465818	-4.81156
ADAMTS10	1.52438	4.27066	1.87803	0.0856451	0.465818	-4.87608
PTCH2	1.96114	-0.694333	1.87799	0.0856516	0.465818	-4.25013
BMP7	2.59562	-2.31652	1.87785	0.0856712	0.465818	-4.16197
KPNA5	1.87316	0.361242	1.8763	0.0858998	0.466513	-4.33109
RPIA	0.890714	3.86172	1.87593	0.0859545	0.466513	-4.81395
FAM13B	0.786655	4.80202	1.87568	0.0859905	0.466513	-4.94505
DTNB	1.14056	3.2097	1.87459	0.0861511	0.467014	-4.70168
NRCAM	1.4053	0.162613	1.87085	0.0867045	0.46811	-4.32268
KCNAB2	1.63726	4.14753	1.8705	0.0867566	0.468182	-4.86887
C2orf44	0.923267	2.87716	1.87036	0.0867763	0.468182	-4.64842
MS4A7	1.20305	3.20252	1.87004	0.0868243	0.468283	-4.7072
CEP135	1.17655	2.41152	1.86929	0.0869359	0.468645	-4.57347
LOC441046	1.86482	-1.61408	1.86753	0.0871978	0.469784	-4.20929
TSPAN2	2.60457	-0.301391	1.86569	0.0874719	0.469936	-4.29435
SYT2	1.97113	-1.46272	1.86519	0.0875466	0.469936	-4.22058
S1PR2	0.904692	3.91082	1.86434	0.0876741	0.470172	-4.83966
LAT	2.52874	3.174	1.8638	0.0877547	0.470446	-4.7114
155060	1.48296	2.94515	1.86215	0.0880031	0.470831	-4.67262
IKBKE	1.53544	4.17337	1.86073	0.0882158	0.471502	-4.8876
DDX60L	1.48454	3.50495	1.86016	0.0883026	0.471803	-4.77645
BLNK	1.72675	4.10806	1.85945	0.088409	0.472214	-4.87927
HOXD8	2.35915	-1.71425	1.85851	0.088552	0.472523	-4.21584
RASGRP4	1.57959	-0.527606	1.85838	0.0885709	0.472523	-4.28815
UTP3	0.887922	4.64383	1.85654	0.08885	0.473778	-4.95752
DACT2	3.85023	0.102507	1.85604	0.0889257	0.473865	-4.33847
CLIC5	1.8867	1.18754	1.85507	0.0890729	0.474176	-4.43654
MERTK	0.963361	2.22225	1.85481	0.0891127	0.47423	-4.56623
EZR	0.98054	7.85322	1.85409	0.0892215	0.474336	-5.00494
RPA2	1.06408	4.87603	1.85284	0.089412	0.474493	-4.98671
FMO2	2.99463	-0.106168	1.8522	0.089509	0.474493	-4.3275
TRPC1	1.33474	1.57266	1.85208	0.0895282	0.474493	-4.48351
HLX	1.43828	2.97585	1.85188	0.0895579	0.474493	-4.69333
LAMP3	2.13063	3.38611	1.85032	0.0897978	0.475346	-4.76983
ZNF683	2.377	0.257891	1.84989	0.0898636	0.475537	-4.35949
FGF7	1.91662	-0.288769	1.84907	0.089988	0.475881	-4.31803
LOC100190938	2.04328	-1.67525	1.84858	0.0900642	0.476126	-4.23086
DCN	1.02969	6.20883	1.84791	0.0901671	0.476513	-5.05849
TGFB1	1.31065	5.62146	1.84759	0.0902167	0.476617	-5.04566
CDCA7	2.48724	2.15047	1.84737	0.0902498	0.476635	-4.56661
ANGPTL6	3.5542	-1.07875	1.84653	0.0903783	0.477057	-4.26783
LMO4	1.526	4.52121	1.84627	0.0904195	0.477057	-4.95841
CARD11	2.4463	5.07304	1.84533	0.0905647	0.477057	-5.01513
CEPT1	0.786456	4.89511	1.84457	0.0906813	0.47718	-5.00099
NCRNA00174	0.947743	3.36554	1.84393	0.0907807	0.477333	-4.77566
LIMA1	0.933818	4.44858	1.84311	0.0909077	0.477333	-4.95395
PLAG1	2.76743	-0.484086	1.842	0.0910788	0.477333	-4.31346
PABPC1	0.971184	9.83336	1.84141	0.0911701	0.477333	-4.93795
CYP2U1	1.48379	2.50337	1.8413	0.0911869	0.477333	-4.62888
ST6GALNAC6	0.881345	5.10427	1.84091	0.0912475	0.477333	-5.02433
PSMB9	1.1515	6.04274	1.84035	0.0913345	0.477519	-5.0683
UCP3	1.36393	-0.21536	1.84009	0.0913757	0.477536	-4.3358
TRERF1	1.68267	2.14692	1.83903	0.0915403	0.478084	-4.5782
ZDHHC18	0.824239	4.71194	1.83881	0.0915742	0.478105	-4.9916
SIGLEC7	1.8826	0.409791	1.8381	0.091686	0.478261	-4.38843
DCLK1	2.21673	1.05626	1.83644	0.0919448	0.478958	-4.44965
CLEC4G	3.32555	-1.67779	1.83637	0.0919556	0.478958	-4.24664
EPS15	0.781007	5.68865	1.834	0.0923278	0.479322	-5.0688
PHYHD1	2.49638	0.0779051	1.83273	0.0925262	0.479476	-4.36867
HLA-E	1.04792	9.11833	1.832	0.0926413	0.479758	-4.98254
VAMP1	1.87593	3.58267	1.83182	0.0926707	0.479758	-4.83238
PHOSPHO1	1.89128	-1.7285	1.83076	0.0928367	0.480146	-4.25121
DLGAP3	1.84201	-1.26703	1.83058	0.0928657	0.480146	-4.27752
DGKD	0.934253	4.86504	1.83031	0.0929075	0.480203	-5.01974
ARHGAP28	1.39173	-0.521922	1.82994	0.0929669	0.480204	-4.32709
UBE2E2	1.0307	3.21198	1.82798	0.0932775	0.481187	-4.77146
RNF135	0.987825	3.77242	1.82655	0.0935043	0.481891	-4.87303
TREX1	1.4274	3.92204	1.8259	0.0936071	0.482037	-4.89924
PELI2	1.44169	1.47672	1.82576	0.0936292	0.482037	-4.50983
IRF5	1.2	4.50543	1.82297	0.0940734	0.483476	-4.99157
ZNF211	1.63318	2.54537	1.82291	0.094084	0.483476	-4.66248
ATRIP	1.16127	2.67877	1.82208	0.0942167	0.483757	-4.6856
GBP3	2.41885	3.87	1.82098	0.0943927	0.484299	-4.89784
ADAMTS1	1.17851	4.41242	1.8179	0.0948868	0.486075	-4.98687
CLCN6	0.853074	3.73349	1.81665	0.0950882	0.48676	-4.88107
CNN2	1.02955	6.99409	1.8163	0.0951438	0.486889	-5.09504
RALGDS	0.967351	5.6796	1.81405	0.0955079	0.487972	-5.09854
LRRC4B	1.51041	0.916877	1.8134	0.0956127	0.488016	-4.46836
LOC148413	1.06201	4.19717	1.81318	0.0956484	0.488016	-4.96262
OSTF1	0.828301	4.69492	1.81305	0.0956703	0.488016	-5.02852
ARHGAP26	1.05631	4.08897	1.81272	0.0957235	0.488016	-4.94629
MED13L	0.723607	5.30743	1.812	0.0958406	0.488106	-5.08248
LIMS2	1.33811	4.94385	1.81188	0.0958594	0.488106	-5.05466
NRXN2	1.8994	0.672625	1.81165	0.0958973	0.488106	-4.44804
KLRC2	2.0011	-1.79736	1.81144	0.0959309	0.488106	-4.2725
SGCA	2.29197	0.157666	1.81104	0.0959966	0.48813	-4.40488
SLFN11	1.78245	4.49076	1.8106	0.0960683	0.488339	-5.00831
ANKZF1	0.735784	5.58962	1.80816	0.0964662	0.488959	-5.10369
BEND4	3.62951	-1.90504	1.80796	0.0964988	0.488959	-4.2713
RAPGEF3	1.10865	2.87083	1.80793	0.0965042	0.488959	-4.7393
LILRB4	1.99059	2.88373	1.80771	0.0965398	0.488959	-4.74191
TLE4	1.67641	2.79147	1.80752	0.0965707	0.488959	-4.72603
CACNB1	1.98373	2.10828	1.80507	0.0969713	0.489972	-4.62164
CLLU1	2.75099	-2.56601	1.80392	0.0971601	0.490106	-4.24468
EPB41L3	1.57954	2.4886	1.80324	0.0972736	0.490106	-4.68191
USHBP1	1.40776	1.21901	1.80159	0.0975445	0.490987	-4.51546
OFD1	0.711935	5.54859	1.80133	0.097587	0.490987	-5.112
UBE2J2	0.881516	5.26738	1.80133	0.0975873	0.490987	-5.09574
TYROBP	1.47304	4.66825	1.79819	0.0981066	0.492018	-5.04788
CNTNAP1	1.3483	1.22883	1.79741	0.0982361	0.492319	-4.52237
RASA4	1.22638	3.19854	1.79496	0.0986437	0.493611	-4.81758
REPS1	0.833358	4.30144	1.79408	0.0987917	0.493611	-5.00691
FCHSD2	1.24542	4.92093	1.79375	0.0988461	0.493611	-5.07967
IFI44L	2.24708	2.91611	1.79322	0.0989352	0.493611	-4.76879
NAALAD2	1.47717	-1.21597	1.793	0.0989724	0.493611	-4.32996
MTHFR	0.977757	4.07002	1.79298	0.0989753	0.493611	-4.97253
CELF2	2.32997	4.17117	1.79295	0.0989799	0.493611	-4.98876
HOXA3	3.01051	-0.418045	1.79094	0.0993169	0.494813	-4.38709
USP4	0.826315	5.14629	1.79091	0.0993209	0.494813	-5.10272
MYH11	2.07958	4.96665	1.78963	0.0995368	0.495269	-5.08995
MTMR9L	1.56682	2.00394	1.78921	0.0996072	0.495311	-4.62947
SLC2A3	1.32212	3.79011	1.78887	0.0996638	0.495439	-4.9319
NCRNA00092	2.78503	-1.25647	1.78681	0.100011	0.496393	-4.33551
TFF3	1.83092	0.997872	1.78569	0.1002	0.496735	-4.51488
AGTPBP1	1.00407	2.97831	1.78567	0.100204	0.496735	-4.79096
SLC31A2	1.09805	2.75025	1.78545	0.100241	0.496763	-4.75098
LILRB5	1.66453	-0.511549	1.7827	0.100708	0.498154	-4.3912
MAP1LC3A	1.37046	4.28493	1.77937	0.101274	0.500008	-5.02618
LRCH2	1.73298	-1.33133	1.77841	0.101438	0.5002	-4.34183
GSG2	1.20894	0.546846	1.77659	0.10175	0.500588	-4.48512
C3orf62	1.21462	2.43532	1.77629	0.101802	0.500588	-4.71227
GALNTL1	2.17616	-0.300775	1.77578	0.101888	0.500739	-4.41624
HK3	1.45128	0.79946	1.77488	0.102044	0.501042	-4.51061
SESN1	1.47462	4.35299	1.77476	0.102065	0.501042	-5.04278
SEC14L1	0.68953	5.56459	1.7747	0.102075	0.501042	-5.15246
CLIC6	2.70068	0.813577	1.7742	0.10216	0.501242	-4.51288
S1PR3	1.3185	3.64762	1.77292	0.102381	0.501875	-4.93078
RPL14	1.16687	8.35527	1.77249	0.102454	0.50198	-5.1042
A4GALT	1.83271	3.01548	1.77193	0.102553	0.502306	-4.81763
SNCG	1.92655	1.31147	1.77134	0.102653	0.502519	-4.5678
CHKB-CPT1B	1.15436	4.916	1.77131	0.102659	0.502519	-5.11255
SFRS18	1.22545	5.93368	1.76921	0.103023	0.503537	-5.17303
CDKN2BAS	2.30348	-1.55178	1.76868	0.103113	0.503537	-4.34119
RPS6KA1	1.23923	5.34232	1.7673	0.103354	0.503917	-5.15126
DBF4	0.961689	2.75559	1.76515	0.103728	0.504664	-4.78117
TSPYL2	1.37335	4.71365	1.76469	0.103808	0.504859	-5.10238
SLC22A17	1.39595	2.60265	1.76408	0.103915	0.504859	-4.75684
PIK3R3	1.32844	3.55251	1.76155	0.104358	0.505731	-4.93056
RPL15	0.972042	9.19633	1.76014	0.104606	0.506364	-5.08617
STIM2	0.835341	4.50366	1.75975	0.104674	0.506364	-5.08526
STK32B	2.86615	-0.00347814	1.75804	0.104974	0.507063	-4.46358
PPAPDC3	2.26656	-1.37425	1.75792	0.104997	0.507063	-4.36567
FAM162B	1.98429	-1.70048	1.75749	0.105073	0.507063	-4.3469
TACC3	0.966135	5.62056	1.75705	0.10515	0.507106	-5.18119
VAMP5	0.996623	4.68278	1.75674	0.105204	0.507106	-5.1108
LOC100128842	1.33702	0.32438	1.7565	0.105247	0.507106	-4.4931
PHF12	0.746698	5.5986	1.75609	0.10532	0.507165	-5.18159
LDB2	0.888098	2.80291	1.75541	0.105439	0.507586	-4.80337
BEX1	2.38837	-1.78499	1.75395	0.105698	0.508191	-4.34661
ISLR	1.55491	4.38445	1.75381	0.105724	0.508191	-5.07797
CENPC1	1.0231	2.98922	1.75254	0.105948	0.508635	-4.84083
KIAA1147	0.741982	5.17833	1.7521	0.106028	0.508681	-5.16251
CETP	2.3229	0.00812002	1.75033	0.106342	0.50963	-4.47487
ZNF75D	0.817232	3.81165	1.74895	0.106588	0.510659	-4.99409
ARL6IP5	0.842858	6.53397	1.7475	0.106848	0.511552	-5.20711
MYBL1	1.40133	2.08974	1.7472	0.106903	0.511552	-4.70127
ARHGEF1	1.44664	7.42312	1.74699	0.106939	0.511576	-5.1837
MED26	0.757244	3.74561	1.74672	0.106988	0.511656	-4.98592
SNX29	1.28286	4.19087	1.74631	0.107061	0.511853	-5.06038
ZNF238	0.672576	5.13133	1.7457	0.107171	0.51192	-5.16848
PRPS2	0.739369	5.08326	1.74509	0.107281	0.512274	-5.16548
MAP4K2	1.28013	4.50846	1.74485	0.107323	0.512274	-5.1077
FBLN7	1.29371	2.8066	1.74318	0.107625	0.512731	-4.82154
TCEAL2	3.00015	-3.0162	1.74314	0.107632	0.512731	-4.29991
ODF2L	1.63013	3.15251	1.74311	0.107636	0.512731	-4.88442
HOPX	1.55471	2.80792	1.74305	0.107647	0.512731	-4.82194
GPR1	2.3766	-2.29637	1.74271	0.10771	0.512731	-4.33356
TULP4	0.970911	4.71485	1.74244	0.107758	0.512731	-5.13522
YPEL1	0.804603	3.09198	1.74233	0.107777	0.512731	-4.87432
IGSF6	2.04956	0.838883	1.74116	0.107989	0.513066	-4.5606
SDK1	2.81316	2.30489	1.74068	0.108077	0.513334	-4.74261
TMEM200C	2.50301	-0.792061	1.73911	0.108361	0.514072	-4.42846
HERC3	1.07688	3.00323	1.73838	0.108493	0.514395	-4.86372
LRRIQ3	1.79912	-2.24053	1.73706	0.108733	0.514921	-4.34339
PRAM1	1.89839	0.709415	1.73636	0.10886	0.515233	-4.55484
HELQ	0.881351	2.8651	1.73634	0.108863	0.515233	-4.84165
CCDC77	0.9758	2.5173	1.73514	0.109083	0.515816	-4.78404
ROBO3	1.39295	1.64839	1.73365	0.109355	0.51649	-4.66011
DMRTC1B	2.42913	-0.814495	1.73281	0.10951	0.51668	-4.43508
ZFYVE20	0.693902	4.15128	1.73242	0.109579	0.51668	-5.07453
CPNE1	0.783275	6.95609	1.73191	0.109674	0.51668	-5.22139
CRISPLD2	0.84358	4.07102	1.73123	0.109799	0.51668	-5.06322
C12orf53	2.41808	-1.6285	1.73095	0.10985	0.51668	-4.38475
WDR82	0.729526	6.02881	1.73009	0.110008	0.51668	-5.2324
LTC4S	1.84186	0.177915	1.7295	0.110117	0.51668	-4.51694
SIGLEC11	2.22992	-1.84378	1.72765	0.110457	0.51668	-4.37647
MFAP5	2.05058	-2.08796	1.72763	0.110461	0.51668	-4.36307
ARHGEF3	1.06738	4.19609	1.72726	0.11053	0.516849	-5.08891
QRICH1	0.583688	5.58563	1.72535	0.110882	0.517891	-5.22611
TSC22D3	1.94809	6.36965	1.72387	0.111157	0.518206	-5.24334
UBLCP1	0.586441	4.79707	1.72386	0.111158	0.518206	-5.17102
MTERFD2	0.774536	3.69146	1.72377	0.111176	0.518206	-5.00976
C1orf203	1.39963	1.13986	1.72268	0.111377	0.518858	-4.61634
NKX3-2	2.18365	-1.6962	1.72	0.111876	0.520684	-4.39458
PRRX1	2.18052	2.22427	1.71954	0.111963	0.520684	-4.76006
UGT8	2.97783	-0.691963	1.71916	0.112034	0.52069	-4.46162
OTUD5	0.580002	6.46899	1.7181	0.112232	0.520913	-5.25107
ACVRL1	1.1747	3.84428	1.71797	0.112257	0.520913	-5.04451
GNG7	1.78308	3.32729	1.71777	0.112293	0.520913	-4.95298
C1orf173	2.27982	-2.87667	1.71768	0.11231	0.520913	-4.33662
PDE2A	1.30405	2.25125	1.71683	0.11247	0.521191	-4.76795
USP24	0.719155	5.93777	1.71675	0.112486	0.521191	-5.25024
WNT6	2.73143	-3.01043	1.71667	0.112501	0.521191	-4.33195
GSTM5	2.17823	-1.32061	1.71569	0.112685	0.521839	-4.42307
DYRK4	1.17729	3.65574	1.71506	0.112803	0.521839	-5.01611
HTR7	1.81875	-2.19179	1.71482	0.112848	0.521839	-4.37343
ZNF334	1.80673	0.739346	1.71471	0.112869	0.521839	-4.587
ZCWPW1	1.60289	1.46621	1.71412	0.11298	0.521911	-4.6647
TSPYL5	2.34317	2.9279	1.71402	0.112998	0.521911	-4.88472
LOC219347	1.39478	0.226411	1.71393	0.113015	0.521911	-4.54186
CFLAR	0.658531	6.04583	1.71389	0.113024	0.521911	-5.25632
SFRS16	0.706898	5.36248	1.71324	0.113145	0.521911	-5.2318
LRCH4	1.04165	6.12581	1.71127	0.113518	0.522584	-5.26126
GPR34	1.50434	1.46619	1.71126	0.11352	0.522584	-4.66863
NOL4	2.58104	-3.65003	1.71078	0.113611	0.522701	-4.31331
C12orf69	1.56006	-0.899015	1.70959	0.113835	0.523133	-4.45917
HLA-F	1.19938	7.44714	1.70883	0.11398	0.523387	-5.23853
BEND6	1.7752	-1.32367	1.70878	0.113989	0.523387	-4.43166
ADD2	2.31019	-1.1559	1.70831	0.114079	0.523634	-4.44323
CSDC2	2.34683	-2.37419	1.70684	0.114357	0.523874	-4.37378
PMAIP1	1.49723	2.02188	1.70656	0.114412	0.523974	-4.74829
MAL	3.48037	-0.145946	1.70395	0.11491	0.525273	-4.52382
ZNF572	1.44699	0.924523	1.70382	0.114934	0.525273	-4.61977
ZC3H6	1.02927	3.41844	1.70369	0.114958	0.525273	-4.98977
NYNRIN	0.987199	2.34348	1.7034	0.115015	0.525382	-4.80095
SSPN	1.91349	3.02264	1.70301	0.115089	0.525571	-4.91763
RNF114	0.62438	6.2089	1.70281	0.115126	0.525593	-5.27403
ZBTB48	0.89574	3.94789	1.70258	0.115171	0.525645	-5.08423
NUDT11	2.46665	-0.977455	1.70197	0.115288	0.52582	-4.46347
CDK14	1.0127	4.7939	1.70186	0.11531	0.52582	-5.20261
RPL34	1.34538	8.35626	1.70114	0.115446	0.52582	-5.2085
RNF113A	0.751751	4.28045	1.70016	0.115636	0.526234	-5.14102
PPP1R2	0.716851	5.33045	1.69867	0.115923	0.526719	-5.25098
RPGRIP1	1.98138	-2.21443	1.69862	0.115932	0.526719	-4.39217
IL15	1.37212	2.14098	1.69841	0.115972	0.526719	-4.77702
SORCS1	3.14635	-1.11853	1.69798	0.116056	0.526719	-4.45891
CXCL5	3.94348	1.11861	1.69763	0.116122	0.526719	-4.64818
PCOLCE	1.04551	4.83994	1.69757	0.116135	0.526719	-5.21327
NKD1	1.54858	-0.234024	1.69544	0.116545	0.526719	-4.5278
LDLRAP1	1.4862	4.52634	1.69516	0.1166	0.526719	-5.18201
MORC3	0.780749	4.39052	1.69499	0.116633	0.526719	-5.16423
GJA4	1.43738	3.25915	1.69496	0.116639	0.526719	-4.97283
TMEM130	3.43887	0.667332	1.69463	0.116702	0.526719	-4.60716
ZNF7	0.591585	4.38363	1.69446	0.116737	0.526719	-5.16404
EEF1A1P9	0.815136	8.5573	1.69431	0.116764	0.526719	-5.2094
RPS14	0.959345	9.63035	1.69425	0.116777	0.526719	-5.16341
MYCT1	0.9551	2.17079	1.69398	0.116829	0.526719	-4.78761
TAL1	1.3161	0.557978	1.69385	0.116855	0.526719	-4.59805
NKRF	0.659165	3.71156	1.69285	0.117048	0.527316	-5.05758
LILRA5	1.79432	-0.968345	1.69283	0.117053	0.527316	-4.4758
RASA4P	1.1967	2.68696	1.69191	0.117232	0.527579	-4.87333
C9orf130	1.11434	2.28062	1.69131	0.117348	0.527754	-4.80804
LRP2BP	1.22754	0.239302	1.69057	0.117492	0.528253	-4.57398
NHLRC4	1.78893	-0.527691	1.68989	0.117624	0.528363	-4.51188
MMP23B	1.80683	0.975088	1.68977	0.117649	0.528363	-4.64384
PDE7A	1.59163	4.73638	1.68909	0.117781	0.52868	-5.21495
CMTM6	0.560588	5.78974	1.68907	0.117785	0.52868	-5.28661
KIF19	2.41439	-2.18356	1.68846	0.117905	0.528918	-4.40628
NEGR1	3.03975	-1.36898	1.68662	0.118264	0.529415	-4.45675
MAST3	1.16974	4.68069	1.6863	0.118328	0.529481	-5.21299
EMILIN1	0.809272	5.24334	1.6859	0.118407	0.529684	-5.26353
LOC643837	1.01997	1.57847	1.68523	0.118537	0.529822	-4.71795
DERL3	2.48276	3.05996	1.68454	0.118673	0.530281	-4.95059
ENG	0.967775	6.58897	1.68401	0.118778	0.530603	-5.29882
PLEKHM2	0.697798	5.72069	1.68314	0.118948	0.531215	-5.29274
P2RY6	1.52852	0.475432	1.68078	0.119414	0.532088	-4.60789
RPL32	1.19626	9.20633	1.68063	0.119445	0.532088	-5.20117
PTGIR	1.29526	1.78349	1.67918	0.119731	0.53235	-4.75285
FOXF1	1.39553	1.56641	1.67901	0.119765	0.53235	-4.72492
OTOA	1.71678	-1.26098	1.67861	0.119844	0.53235	-4.4739
USPL1	0.944944	3.82451	1.67842	0.119882	0.53235	-5.09776
NOC2L	0.734468	6.28591	1.67799	0.119968	0.53235	-5.31017
NDNL2	0.67263	4.00204	1.6777	0.120025	0.532431	-5.12889
ZNF582	2.20358	-0.976995	1.67738	0.12009	0.532449	-4.49489
XPC	0.723162	5.39247	1.67626	0.120313	0.532747	-5.28706
ZNF709	1.37895	0.543758	1.6762	0.120323	0.532747	-4.62021
VHL	0.639091	4.48072	1.67487	0.120588	0.533368	-5.20546
TP53RK	0.845	3.68739	1.67404	0.120755	0.533892	-5.08012
CTSE	4.07555	-1.78504	1.67384	0.120795	0.533892	-4.44689
GYPC	1.67122	5.38087	1.67364	0.120834	0.533892	-5.2901
NASP	0.838477	6.20787	1.67322	0.120919	0.533892	-5.31673
S100B	2.8623	-0.539063	1.6731	0.120943	0.533892	-4.53267
FNBP4	0.714148	5.9818	1.673	0.120963	0.533892	-5.3144
TFAP2E	1.66872	-0.916513	1.6729	0.120983	0.533892	-4.50487
RGPD1	1.30212	3.80098	1.67253	0.121056	0.534068	-5.10205
PANK4	0.83656	4.04204	1.67043	0.121477	0.534995	-5.14578
C3orf36	1.95728	-2.10367	1.67022	0.12152	0.534995	-4.43296
NLGN4X	1.43227	-0.248947	1.66982	0.1216	0.534995	-4.55994
CASP8	0.830202	5.34341	1.66782	0.122002	0.535289	-5.29614
ZRSR2	1.09126	3.91764	1.6666	0.122249	0.535773	-5.13039
KCNMB1	1.69732	0.574061	1.66412	0.12275	0.53666	-4.63902
KIAA0415	0.75703	5.57359	1.66364	0.122848	0.536793	-5.31473
LRRN1	2.63504	-0.691775	1.66291	0.122996	0.537146	-4.53408
NEK8	1.08598	2.75499	1.66144	0.123295	0.537865	-4.92765
BTG2	1.28121	5.72748	1.65898	0.123796	0.539315	-5.32762
IKZF4	0.942181	2.424	1.6586	0.123875	0.539463	-4.8759
NFKB2	0.882696	7.11211	1.65741	0.124117	0.540003	-5.32454
OGT	0.715115	7.32616	1.65738	0.124123	0.540003	-5.3172
NCAPD2	0.886453	5.8767	1.6568	0.124242	0.540035	-5.3352
STX7	0.730228	5.76969	1.65669	0.124266	0.540035	-5.33238
C3orf19	0.738816	3.94891	1.65652	0.124299	0.540035	-5.14998
PSTPIP2	1.15847	3.08527	1.65597	0.124413	0.540217	-4.99533
GIGYF1	0.632513	6.29692	1.6558	0.124448	0.540217	-5.34194
PDK3	1.53984	1.12031	1.65481	0.124651	0.540832	-4.70596
CAPG	1.29509	5.84542	1.65448	0.124719	0.540978	-5.33772
C1orf70	1.98665	-2.40399	1.65259	0.125108	0.541672	-4.43797
ZSWIM1	0.644392	3.76166	1.65102	0.125432	0.542893	-5.12556
CDH23	2.25326	0.603703	1.64977	0.125691	0.543426	-4.66074
RIN3	0.942427	5.00512	1.6492	0.125808	0.543638	-5.29748
LOC93622	1.80452	3.07328	1.64892	0.125865	0.543662	-5.0029
C13orf33	1.40235	0.146321	1.64868	0.125915	0.543662	-4.62081
FAM3D	2.67075	-2.70039	1.64778	0.126102	0.543917	-4.42844
KIAA0226	0.818721	4.98116	1.64699	0.126267	0.544299	-5.29862
LRRC37A	0.841892	3.8677	1.64536	0.126605	0.545168	-5.15182
LOC283174	2.07942	0.271763	1.6422	0.127265	0.547423	-4.6403
RNF216	0.639845	5.71569	1.6417	0.127371	0.547581	-5.35178
RBP5	2.70479	2.261	1.6398	0.127768	0.548784	-4.8759
ZBTB2	0.665997	3.87885	1.63971	0.127788	0.548784	-5.16166
FRZB	1.71362	2.4714	1.63876	0.127986	0.549319	-4.91082
LHFPL4	3.41314	-1.91685	1.63783	0.128183	0.549644	-4.48318
CASP3	0.762196	4.28544	1.63662	0.128439	0.549684	-5.23219
DTX4	1.05413	4.43848	1.63645	0.128473	0.549684	-5.2542
EIF3E	0.691079	7.87224	1.63632	0.1285	0.549684	-5.32363
UBP1	0.706289	5.55258	1.63558	0.128658	0.549916	-5.35364
C6orf150	1.73811	0.447758	1.63511	0.128757	0.549916	-4.66544
IP6K2	0.678101	5.48256	1.63439	0.128908	0.55005	-5.35193
RNF146	0.738502	4.38756	1.63391	0.129009	0.550337	-5.25067
DUS2L	1.05904	3.49475	1.63299	0.129206	0.550661	-5.10345
DMRTC1	2.72227	-4.12978	1.63291	0.129223	0.550661	-4.38438
MDGA1	2.30164	2.23261	1.63209	0.129397	0.550815	-4.88201
TMEM42	0.838859	3.32347	1.6306	0.129712	0.551777	-5.0751
TYK2	0.528372	6.81008	1.63054	0.129726	0.551777	-5.37082
PLAGL2	0.641387	4.24842	1.6295	0.129947	0.552568	-5.23648
N4BP2L1	1.13536	3.56561	1.62923	0.130005	0.552656	-5.12137
TUBD1	0.960478	2.68608	1.62877	0.130102	0.552656	-4.96066
TBXAS1	1.91514	3.12161	1.62876	0.130106	0.552656	-5.03992
C17orf68	0.907954	4.7419	1.62817	0.130232	0.553035	-5.30219
C2orf42	0.745715	3.36769	1.62652	0.130583	0.553621	-5.08891
ZNF335	0.608356	5.22241	1.62617	0.130659	0.553683	-5.34708
JHDM1D	0.972874	3.78838	1.6259	0.130717	0.553782	-5.1654
PTTG1	1.39881	3.78516	1.62572	0.130755	0.553795	-5.16508
HSD17B14	1.21252	1.68657	1.62533	0.130838	0.553942	-4.81277
CCDC84	0.945537	3.4628	1.62524	0.130859	0.553942	-5.10834
APOL3	1.65333	5.29797	1.62503	0.130903	0.553981	-5.35401
FAM122B	0.619355	5.04326	1.62418	0.131086	0.554351	-5.33601
PHYHIP	1.67515	-1.13938	1.62414	0.131095	0.554351	-4.55034
NCRNA00115	1.21604	0.725231	1.62398	0.131129	0.554351	-4.70623
AKAP3	2.05623	-1.74869	1.62356	0.131219	0.554585	-4.51076
AOC3	0.726043	3.82566	1.62298	0.131343	0.554912	-5.17596
CCDC72	0.827016	5.39347	1.6228	0.131382	0.554912	-5.36309
NCRNA00171	1.27847	0.0744592	1.6222	0.131511	0.555112	-4.64876
MDN1	1.20135	4.1728	1.62155	0.131651	0.555138	-5.23591
CXorf42	1.17591	-0.315166	1.62087	0.131799	0.555422	-4.61734
NTS	3.73283	-1.59772	1.6207	0.131835	0.555427	-4.52378
CALCOCO1	0.623548	5.72469	1.61994	0.131998	0.555615	-5.38283
HEMK1	0.717694	4.19533	1.61964	0.132063	0.555615	-5.24206
SEPT7P2	0.952226	2.91415	1.61961	0.13207	0.555615	-5.01393
F13A1	1.50384	1.65508	1.61953	0.132088	0.555615	-4.8164
LOC399959	1.48321	0.98248	1.61952	0.13209	0.555615	-4.73805
ZFP161	0.714907	3.94591	1.61947	0.132101	0.555615	-5.20143
RPSA	1.15758	7.92222	1.61932	0.132133	0.555615	-5.34523
PTP4A2	0.661918	6.15887	1.61876	0.132253	0.555654	-5.39385
CCL26	1.96798	-2.68768	1.61848	0.132315	0.555654	-4.46364
C10orf10	1.58108	6.28271	1.61745	0.132538	0.555654	-5.39625
RRAD	1.83184	1.2463	1.61742	0.132545	0.555654	-4.76955
TCF3	0.710349	6.61	1.61678	0.132684	0.555654	-5.39418
SYT1	2.09668	-0.632491	1.61669	0.132703	0.555654	-4.59718
LOC202781	0.832182	3.62022	1.61653	0.132737	0.555654	-5.14882
PKNOX2	1.61893	-0.422156	1.61614	0.132822	0.555654	-4.61459
ITGA8	2.02075	-2.32719	1.61546	0.132971	0.555654	-4.48648
EEF1D	0.910352	9.15933	1.61516	0.133035	0.555654	-5.29579
SLC25A32	0.584047	3.99109	1.61469	0.133138	0.555775	-5.21577
NFASC	1.89635	2.36839	1.61455	0.133168	0.555775	-4.92711
FAM116A	0.665985	4.19131	1.61437	0.133207	0.555793	-5.24879
CARD6	1.22478	2.14685	1.61217	0.133687	0.556664	-4.89581
TRAF5	1.33815	4.83671	1.61206	0.133711	0.556664	-5.33447
POLM	0.645159	5.01724	1.61205	0.133713	0.556664	-5.35085
ORAI2	1.3249	5.88136	1.61198	0.133729	0.556664	-5.39871
GPM6A	2.29092	-1.80468	1.61137	0.133862	0.556876	-4.52207
PTGDR	2.5439	-0.970256	1.61111	0.133919	0.556876	-4.57865
TNFSF12-TNFSF13	2.95977	1.30371	1.61057	0.134037	0.557077	-4.78515
EMB	1.80364	4.76339	1.61017	0.134125	0.557155	-5.3297
LHFPL2	1.24559	4.19247	1.60859	0.134471	0.557869	-5.25701
TNRC6C	0.974503	3.97673	1.60843	0.134506	0.557869	-5.22205
PCMTD1	0.781157	5.24134	1.60753	0.134704	0.558397	-5.37459
SH2D1B	2.21037	-1.75633	1.607	0.134821	0.558592	-4.53036
LIPT2	1.35646	-0.224263	1.60644	0.134945	0.558594	-4.64323
TMEM133	1.3001	1.54132	1.60637	0.134961	0.558594	-4.81929
CACNA1F	1.9708	-1.24134	1.60588	0.135067	0.558607	-4.56577
ARID1B	0.892291	5.43244	1.6058	0.135085	0.558607	-5.38929
SRGAP2	1.09729	4.28905	1.60571	0.135104	0.558607	-5.27595
SELE	2.50103	-1.8427	1.60525	0.135207	0.558607	-4.5271
NSMAF	0.790594	4.59874	1.60498	0.135266	0.558607	-5.31861
MFNG	1.26115	4.2108	1.60457	0.135356	0.558607	-5.26543
DBF4B	0.956879	2.70321	1.60445	0.135383	0.558607	-4.99682
CD320	1.13754	4.19477	1.60425	0.135428	0.55865	-5.2634
NAPSA	2.23016	-1.93541	1.60392	0.135501	0.558808	-4.52303
C12orf24	1.39656	1.28782	1.60271	0.135769	0.559336	-4.79368
GRASP	1.27603	2.65826	1.60127	0.136087	0.560186	-4.99329
HOXB4	1.39252	0.487964	1.60114	0.136116	0.560186	-4.7132
LILRB3	1.3168	0.619381	1.60002	0.136364	0.560734	-4.72712
ZNF879	1.81159	0.615614	1.59976	0.136422	0.560734	-4.7271
NBEAL2	1.09914	6.06269	1.59927	0.136531	0.560822	-5.42004
PRKD2	0.732353	6.51198	1.59916	0.136557	0.560822	-5.42026
SCARA3	1.88815	2.62911	1.59846	0.136712	0.560822	-4.99209
PIKFYVE	0.764578	4.83002	1.5984	0.136726	0.560822	-5.35289
TNS3	0.966188	6.92205	1.59802	0.13681	0.560982	-5.41372
SLC46A3	1.0856	3.79018	1.59772	0.136878	0.561014	-5.20477
ROR2	1.18137	0.42904	1.59744	0.13694	0.561111	-4.71249
FXYD5	1.45257	6.37069	1.5972	0.136994	0.561111	-5.42426
FAM122A	0.682116	3.62333	1.59714	0.137007	0.561111	-5.17615
P2RY11	1.25403	3.33683	1.59684	0.137073	0.561142	-5.1241
C8orf44	1.06425	0.638855	1.59666	0.137114	0.561142	-4.73335
RAB8B	1.10136	4.65367	1.59543	0.137388	0.561808	-5.3384
OGFR	0.704666	6.52399	1.59526	0.137427	0.561826	-5.42553
TOX2	1.95139	1.70236	1.59467	0.137558	0.56183	-4.85569
LOC440905	2.76393	-1.38094	1.59452	0.137593	0.56183	-4.57007
WDR27	0.985133	2.68509	1.59366	0.137784	0.56183	-5.00825
KAT2B	1.29984	3.88811	1.59332	0.137862	0.56183	-5.22773
MMRN2	0.695546	3.93591	1.59324	0.137879	0.56183	-5.23605
LOC400027	0.768209	3.28446	1.59321	0.137886	0.56183	-5.11924
SKAP1	2.10709	2.08583	1.59296	0.137943	0.56183	-4.91238
RIPK3	2.23103	2.24982	1.5929	0.137955	0.56183	-4.93753
FAM40A	0.790612	4.46158	1.59213	0.138128	0.562105	-5.31929
LOC154822	2.56798	-3.26246	1.59082	0.138425	0.562722	-4.46746
CELSR1	1.06882	5.31126	1.59068	0.138456	0.562722	-5.40294
FLJ45340	0.679415	5.51857	1.59032	0.138537	0.562768	-5.41545
ARHGAP22	1.94246	2.43074	1.59003	0.138602	0.562889	-4.97026
LOC375190	1.2586	1.44615	1.5886	0.138924	0.56348	-4.83096
C3orf47	1.14176	1.65603	1.58781	0.139104	0.563964	-4.8586
RIMS3	1.33959	1.52935	1.58729	0.139221	0.564224	-4.84293
FOXD4	1.56639	-0.529929	1.58708	0.139268	0.564224	-4.64239
IFI16	1.41535	6.02949	1.58667	0.139362	0.564283	-5.43707
DRAM2	0.855314	5.90372	1.58664	0.139369	0.564283	-5.43463
PARP14	1.11701	7.09905	1.5853	0.139671	0.564946	-5.42638
VASH2	1.28143	0.878571	1.58445	0.139865	0.565254	-4.77299
ADAP2	1.03432	2.90151	1.58402	0.139962	0.565254	-5.06007
LOC100129034	0.769593	6.658	1.58256	0.140295	0.566312	-5.44106
ZNF287	1.6418	0.764635	1.58231	0.140352	0.566401	-4.76422
CASP2	0.665815	5.43951	1.58115	0.140616	0.567038	-5.424
PTPN18	0.554895	6.59902	1.58075	0.140707	0.567059	-5.4446
DNAJC18	1.22836	1.52418	1.57972	0.140944	0.567059	-4.85221
TFPT	0.735824	3.95994	1.57931	0.141038	0.567059	-5.25934
CROCC	0.802737	4.47363	1.579	0.141109	0.567059	-5.33905
CATSPER2	1.37027	0.398254	1.57889	0.141134	0.567059	-4.73339
C20orf134	1.11725	1.00528	1.57881	0.141152	0.567059	-4.79353
KCNE4	0.902869	1.98165	1.57822	0.141286	0.567308	-4.91653
FAM13C	2.46043	-0.98701	1.57615	0.141762	0.568756	-4.62054
LOC253039	0.74198	4.52067	1.57489	0.142052	0.569231	-5.35063
SLC4A7	1.1775	3.02261	1.57476	0.142082	0.569231	-5.09507
RBP7	1.73233	0.310304	1.57466	0.142106	0.569231	-4.73066
NAV1	0.78251	3.4879	1.57336	0.142405	0.570226	-5.18422
OSBPL7	1.10676	3.92643	1.57266	0.142567	0.570354	-5.26266
NUP43	0.689952	4.96418	1.57178	0.142771	0.57069	-5.40223
ARHGAP27	0.91654	5.55151	1.57137	0.142865	0.570726	-5.44327
PRKRIP1	0.798478	5.30641	1.57128	0.142887	0.570726	-5.42945
KIAA1949	1.43388	6.63684	1.57008	0.143166	0.571554	-5.45873
ZNF276	0.907121	5.20331	1.5692	0.14337	0.571559	-5.42504
SIGLEC12	2.54766	-2.11097	1.56915	0.143381	0.571559	-4.55376
CAPN14	2.31454	-2.72944	1.56588	0.144142	0.573114	-4.52256
EPM2A	1.03575	1.90857	1.56467	0.144423	0.573406	-4.92384
SNX2	0.541807	5.9398	1.56327	0.144751	0.574018	-5.46778
C14orf49	1.43167	-0.165415	1.56103	0.145277	0.575106	-4.70539
MAGEH1	0.833683	3.69227	1.56019	0.145475	0.575745	-5.23885
SFT2D1	0.846791	3.74637	1.55897	0.145762	0.576029	-5.25004
SCN3A	2.51592	-2.17948	1.55882	0.145797	0.576029	-4.56178
SMPD2	0.748517	3.72949	1.55811	0.145963	0.576207	-5.24822
MTF1	0.626642	4.05816	1.55725	0.146167	0.576489	-5.30586
RASGRF1	2.78504	-0.101568	1.55652	0.14634	0.576977	-4.71657
ZNF251	0.711117	4.08815	1.55492	0.146717	0.577614	-5.314
C1orf59	1.54013	1.65742	1.55477	0.146755	0.577614	-4.90207
ZBTB49	0.881331	2.34054	1.5544	0.146841	0.577614	-5.00307
COL4A3	2.30527	2.56016	1.5542	0.146889	0.577614	-5.03964
DLL1	1.4751	2.65459	1.55367	0.147015	0.577614	-5.05654
TMPO	0.772729	5.69361	1.5536	0.14703	0.577614	-5.47377
SF3A2	0.593718	6.533	1.55169	0.147486	0.578835	-5.48558
ADD3	1.33937	5.19702	1.55151	0.147528	0.578853	-5.44884
LOC254559	2.53607	-0.924637	1.55123	0.147594	0.578853	-4.65565
BMP2K	1.2696	3.17821	1.55121	0.1476	0.578853	-5.15613
PCDH7	1.76714	0.758887	1.55095	0.147662	0.578853	-4.80381
CSF3R	1.25721	2.58205	1.55081	0.147694	0.578853	-5.04786
METTL8	0.849437	4.12304	1.55058	0.147749	0.578858	-5.32569
CD82	0.946927	5.99172	1.54986	0.147921	0.579264	-5.48719
PILRA	1.11743	2.00235	1.54958	0.147987	0.579382	-4.95725
HOXA4	1.31807	-0.650907	1.54872	0.148194	0.579624	-4.68009
MTF2	0.925328	4.16105	1.54818	0.148323	0.57983	-5.33511
GJA3	1.84797	-2.30767	1.54757	0.148469	0.58013	-4.5673
TRAF2	0.579354	5.47456	1.54714	0.148571	0.580247	-5.47276
LFNG	1.29282	3.92308	1.54688	0.148633	0.5803	-5.29713
LRRC14	0.507166	5.40354	1.54678	0.148657	0.5803	-5.46907
USP45	0.927419	2.28928	1.54629	0.148776	0.58048	-5.00559
TIE1	0.720439	4.0701	1.54565	0.148929	0.58087	-5.32358
KTI12	0.660659	3.32468	1.54557	0.148948	0.58087	-5.19131
BTN3A3	1.0346	5.28219	1.5446	0.149182	0.581172	-5.46437
CD47	0.804131	6.46494	1.54445	0.149218	0.581172	-5.4964
ZC3HAV1	0.514285	5.51559	1.54434	0.149244	0.581172	-5.4786
MCM5	0.669189	6.2329	1.54393	0.149341	0.58141	-5.4979
GPR89C	1.18371	2.01931	1.54367	0.149405	0.58141	-4.9675
FAM189A1	2.82644	0.29101	1.54346	0.149456	0.58141	-4.76827
SNPH	1.31891	1.4378	1.54317	0.149524	0.58141	-4.88903
TNFSF9	1.80486	0.0188813	1.54316	0.149526	0.58141	-4.74388
SOX11	2.21477	0.616824	1.54281	0.149611	0.58141	-4.80002
FSTL1	0.623949	5.9828	1.5426	0.149663	0.58141	-5.49696
SCARNA17	1.78916	-1.68121	1.54239	0.149713	0.581443	-4.61249
RPS25	0.781071	8.74231	1.53938	0.150441	0.583193	-5.41813
XRCC3	0.792896	3.83065	1.53929	0.150461	0.583193	-5.29144
FBXL7	1.15178	2.48315	1.53871	0.150603	0.583333	-5.04712
PXK	1.23396	1.8555	1.53819	0.150728	0.583399	-4.95083
SLC9A8	0.536604	4.98823	1.5371	0.150993	0.583931	-5.45174
N4BP1	0.495513	5.22142	1.53703	0.151011	0.583931	-5.47034
CXorf36	0.953045	3.05429	1.53668	0.151095	0.583974	-5.15204
TTC39B	1.52837	0.206487	1.5345	0.151626	0.584578	-4.77169
[truncated: 13,998 more rows]

## Sheet: GO_Biological_Process
Up-regulated pathway analysis								Down-regulated pathway analysis
Term	P-value	FDR	Z-Score	Combined Score	Genes			Term	P-value	FDR	Z-Score	Combined Score	Genes
T cell activation (GO:0042110)	1.19561e-23	2.41275e-20	19.2203	1014.46	BLK,ITK,TXK,PIK3CD,CD3G,NLRC3,CD3E,SLA2,CD1C,CD3D,PIK3CG,CCR7,FYN,CCL19,CCL21,RHOH,FOXP3,CD2,ZAP70,CD4,PTPRC,CD8B,IRF4,LCK,CD8A,CD7,TREML2,GPR18			ATF6-mediated unfolded protein response (GO:0036500)	1.11008e-06	0.00241997	49.2323	675.028	HSPA5,DDIT3,CALR,MBTPS2,HSP90B1
positive regulation of lymphocyte proliferation (GO:0050671)	2.57986e-17	2.60308e-14	17.0543	651.409	SASH3,CD74,MEF2C,VCAM1,FCRL3,CLECL1,PDCD1LG2,CD3E,HLA-DMB,PTPRC,CD40LG,CD6,IL23A,CCL5,TLR9,HLA-DPB1,CD38,NCKAP1L,CCL19,JAK3,HLA-DPA1			response to endoplasmic reticulum stress (GO:0034976)	2.44108e-06	0.00266078	5.57044	71.9872	PDIA3,HSPA5,DAB2IP,PDIA6,PDIA5,PDIA4,HSP90B1,TMCO1,DDIT3,TRIB3,HYOU1,ANKS4B,MBTPS2
regulation of immune response (GO:0050776)	1.41316e-16	9.50583e-14	6.71983	245.244	ITGB2,CD3G,SLA2,CD1C,CD3E,CXCL13,ITGAL,CD3D,KLRK1,CD19,LAIR2,SLAMF6,MADCAM1,ITGB7,LAIR1,LYN,CD96,VCAM1,BTN2A2,ITGA4,SH2D1A,CRTAM,LILRB1,FOXP3,FGR,NCR3,CD40LG,CD8B,CD8A,IRF4,TREML2,KLRD1,CD247,HCST,CLEC2D			actin filament bundle assembly (GO:0051017)	3.14396e-05	0.0228461	9.21501	95.5361	BAIAP2L2,BAIAP2L1,USH1C,SHROOM1,ESPN,RHOD,HSP90B1
antigen receptor-mediated signaling pathway (GO:0050851)	2.99012e-16	1.50851e-13	6.53618	233.643	BLK,ITK,TXK,WAS,PIK3CD,CD3G,SLA2,CD3E,CD3D,CD79B,CD79A,CD19,CTLA4,CD38,NCKAP1L,FYN,HLA-DQA1,HLA-DPA1,MEF2C,BTN2A2,PRKCB,TRAT1,PDE4D,RFTN1,THEMIS,ZAP70,CD4,PTPRC,LCK,BTK,HLA-DPB1,HLA-DRA,LCP2,CD247,HLA-DRB1			regulation of actin filament polymerization (GO:0030833)	4.721e-05	0.0257295	6.03987	60.1626	KANK2,VIL1,BAIAP2L2,BAIAP2L1,CTTN,CDC42EP1,EPS8L1,EPS8L2,EPS8L3
cytokine-mediated signaling pathway (GO:0019221)	7.49207e-16	3.0238e-13	4.04615	140.917	CIITA,CXCL9,TNFRSF13B,ITGB2,PIK3CD,CXCL13,IL18BP,IL27RA,IL18RAP,CASP1,CCR5,JAK3,TRIM22,HLA-DPA1,IFNGR1,FLT3LG,IL16,LIFR,TNFRSF1B,FCER2,AIM2,IFNG,IL23A,IRF4,LTA,EBI3,CSF2RB,IL2RG,IL22RA2,SOCS1,CCL5,CCL4,CCL3,IL21R,TNFRSF17,PTK2B,FYN,CCL19,IL12RB1,CCL17,HLA-DQA1,STAT5A,CCL22,VCAM1,CCL21,IL10RA,TNFRSF9,CD4,CD40LG,IL2RA,IL2RB,HLA-DPB1,HLA-DRA,CD27,HLA-DRB1			IRE1-mediated unfolded protein response (GO:0036498)	8.12786e-05	0.029631	6.45462	60.7872	DNAJC3,HSPA5,LMNA,HYOU1,HDGF,KDELR3,PDIA6,PDIA5
positive regulation of T cell activation (GO:0050870)	2.79924e-15	9.41479e-13	15.6803	525.438	VCAM1,DOCK8,CLECL1,PDCD1LG2,CD3E,ZAP70,HLA-DMB,PTPRC,CD40LG,CD6,IL23A,LCK,CCL5,HLA-DPB1,CCR7,NCKAP1L,CCL19,JAK3,HLA-DPA1			innate immune response in mucosa (GO:0002227)	8.32567e-05	0.029631	14.0592	132.066	HIST1H2BJ,HIST1H2BK,DEFB1,HIST2H2BE,HIST1H2BC
regulation of T cell proliferation (GO:0042129)	7.19359e-15	2.07381e-12	16.513	537.756	VCAM1,CLECL1,LILRB1,PDCD1LG2,CD3E,FOXP3,SPN,HLA-DMB,PTPRC,CD40LG,CD6,IL23A,CCL5,HLA-DPB1,NCKAP1L,CCL19,JAK3,HLA-DPA1			cellular protein metabolic process (GO:0044267)	9.56768e-05	0.029631	2.3786	22.0129	APCS,ITIH2,RPN2,SERPINA10,PSEN2,PCSK9,RRBP1,PLOD1,HSP90B1,NCSTN,TTR,SEPHS1,IGFBP1,F10,GOLM1,APLP2,SFTPD,DAB2IP,MRPL24,PDIA6,BACE1,DNAJC3,RPS28,NAT8,MMP15,ALB,EEF1A2
inflammatory response (GO:0006954)	4.30274e-14	1.08537e-11	5.99223	184.422	PTGER4,CXCL9,ITGB2,CXCR4,PIK3CD,CXCL13,ITGAL,PIK3CG,IL18RAP,CCL5,CCL4,CCL3,CCR7,CCL19,JAK3,CCL17,KLRG1,LYN,PLA2G2D,CCL22,CCL21,TNFRSF9,CD180,CYBB,TACR1,TNFRSF1B,NCR3,CD40LG,CD6,IL2RA,CD27,TLR4			calcium-independent cell-cell adhesion via plasma membrane cell-adhesion molecules (GO:0016338)	0.000108738	0.029631	13.1212	119.752	CLDN9,CLDN14,CLDN12,CLDN7,CLDN1
cellular response to cytokine stimulus (GO:0071345)	7.94558e-14	1.74601e-11	4.3485	131.166	SELPLG,DOCK8,ITGB2,TCF7,PIK3CD,CXCR4,CSF2RB,IL2RG,IL22RA2,IL18BP,TCL1A,SOCS1,CCL5,CCL4,CCL3,CASP1,FYN,CCR7,CCL19,IL12RB1,CCR5,JAK3,CCL17,HLA-DPA1,STAT5A,CCL22,VCAM1,CCL21,IFNGR1,IL10RA,PYHIN1,FLT3LG,IL16,LIFR,TNFRSF1B,FCER2,CD4,IL23A,IRF4,IL2RA,IL2RB,HCLS1,PTPN7			diterpenoid metabolic process (GO:0016101)	0.000149121	0.0361205	5.85547	51.591	ALDH3A2,TTR,APOM,SDC4,RDH12,GPC1,SDC1,AKR1C4
positive regulation of T cell proliferation (GO:0042102)	8.65217e-14	1.74601e-11	15.5633	468.12	VCAM1,EBI3,CLECL1,PDCD1LG2,CD3E,HLA-DMB,PTPRC,CD40LG,CD6,IL23A,CCL5,HLA-DPB1,NCKAP1L,CCL19,IL12RB1,JAK3,HLA-DPA1			antibacterial humoral response (GO:0019731)	0.000207618	0.0411461	8.15482	69.1514	HIST1H2BJ,HIST1H2BK,SFTPD,DEFB1,HIST2H2BE,HIST1H2BC
B cell activation (GO:0042113)	1.65961e-13	2.79091e-11	13.2029	388.523	FCRL1,CR2,MEF2C,VCAM1,ITGA4,PRKCB,PIK3CD,LAX1,CD79B,LYL1,ZAP70,CD79A,PTPRC,CD40LG,BANK1,BTK,JAK3,MS4A1			actin filament bundle organization (GO:0061572)	0.000207618	0.0411461	8.15482	69.1514	BAIAP2L2,BAIAP2L1,USH1C,SHROOM1,ESPN,RHOD
lymphocyte differentiation (GO:0030098)	1.65961e-13	2.79091e-11	13.2029	388.523	BLK,CR2,VCAM1,ITGA4,TXK,PIK3CD,RHOH,IKZF1,CD3D,CD79B,LYL1,ZAP70,CD79A,CD4,PTPRC,LCK,JAK3,GPR18			mucosal immune response (GO:0002385)	0.000274477	0.0498634	10.3567	84.9318	HIST1H2BJ,HIST1H2BK,DEFB1,HIST2H2BE,HIST1H2BC
T cell receptor signaling pathway (GO:0050852)	3.74964e-13	5.8206e-11	7.38444	211.283	ITK,TXK,WAS,PIK3CD,CD3G,CD3E,CD3D,FYN,HLA-DQA1,HLA-DPA1,BTN2A2,TRAT1,PDE4D,RFTN1,THEMIS,ZAP70,CD4,PTPRC,LCK,BTK,HLA-DPB1,HLA-DRA,LCP2,CD247,HLA-DRB1			amyloid-beta metabolic process (GO:0050435)	0.00031649	0.0523352	15.7177	126.657	BACE1,NCSTN,NAT8,PSEN2
enzyme linked receptor protein signaling pathway (GO:0007167)	2.1284e-12	3.06793e-10	8.59157	230.904	BLK,LYN,ITK,TXK,SLA,LIFR,SLA2,CD3E,FGR,ZAP70,CD4,CD8B,CD8A,LCK,CD7,BTK,STAP1,PTK2B,LCP2,FYN,JAK3			negative regulation of epithelial to mesenchymal transition (GO:0010719)	0.000336097	0.0523352	9.83838	78.6885	FOXA1,EFNA1,HPN,DAB2IP,FOXA2
cellular response to interferon-gamma (GO:0071346)	9.53017e-12	1.28213e-09	8.42188	213.718	CIITA,VCAM1,CCL22,CCL21,IFNGR1,IFNG,IRF4,CCL5,CCL4,CASP1,CCL3,HLA-DPB1,HLA-DRA,CCL19,IL12RB1,CCL17,TRIM22,HLA-DQA1,HLA-DRB1,HLA-DPA1			Rho protein signal transduction (GO:0007266)	0.000424626	0.0617123	4.93801	38.3402	ARHGEF11,RTKN,CDC42EP1,EPS8L1,EPS8L2,EPS8L3,RHOD,PAK4
positive regulation of interferon-gamma production (GO:0032729)	2.35415e-11	2.96917e-09	17.3244	423.968	TXK,PDE4D,EBI3,RASGRP1,CD2,IL23A,TLR9,HLA-DPB1,SLAMF6,IL12RB1,TLR4,CD244,HLA-DPA1			bicellular tight junction assembly (GO:0070830)	0.000584481	0.0796355	8.5538	63.6812	OCLN,MARVELD2,F11R,CLDN1,CRB3
peptidyl-tyrosine autophosphorylation (GO:0038083)	4.48914e-11	5.32887e-09	16.24	386.947	BLK,LYN,ITK,TXK,SLA,SLA2,FGR,ZAP70,LCK,BTK,PTK2B,FYN,JAK3			macromolecular complex assembly (GO:0065003)	0.000869425	0.109008	3.5974	25.3533	VIL1,CARD10,OCLN,CLDN14,USH1C,HES1,ANKS4B,IL1RAP,WASL,PPARGC1A
regulation of interleukin-12 production (GO:0032655)	2.5157e-10	2.72232e-08	19.9162	440.213	CD40LG,IFNG,IL23A,TLR9,CCR7,CCL19,TIGIT,JAK3,TLR4,SLAMF1,CMKLR1			sensory perception of sound (GO:0007605)	0.000938636	0.109008	4.32721	30.1653	MARVELD2,HOMER2,HPN,USH1C,CACNA1D,EPS8L2,CRYM,TPRN
negative regulation of cytokine production (GO:0001818)	2.56314e-10	2.72232e-08	7.87804	173.984	PTGER4,BTN2A2,TNFAIP3,NLRC3,LILRB1,PDCD1LG2,FOXP3,IFNG,IL23A,TBX21,TLR9,NCKAP1L,APOD,TIGIT,JAK3,TLR4,CMKLR1,SLAMF1			alpha-amino acid metabolic process (GO:1901605)	0.000950073	0.109008	7.56566	52.6492	GHR,SLC6A8,HNF4A,CKB,MUT
positive regulation of cytokine production (GO:0001819)	3.04627e-10	3.07369e-08	5.21053	114.173	PTGER4,TXK,CLEC9A,LY9,RASGRP1,CYP1B1,SLAMF6,CCR7,CCL19,IL12RB1,TIGIT,HLA-DPA1,GBP5,PDE4D,CRTAM,TMEM173,FGR,CD40LG,IFNG,CD6,IL23A,TLR9,HLA-DPB1,TLR6,TLR4			endodermal cell differentiation (GO:0035987)	0.00110314	0.113096	7.28507	49.6084	VTN,ITGB5,MMP15,LEO1,ITGA5
regulation of B cell proliferation (GO:0030888)	3.9645e-10	3.63653e-08	15.4434	334.326	SASH3,LYN,CD74,MEF2C,PTPRC,TNFRSF13B,FCRL3,TLR9,CTLA4,CD38,NCKAP1L,IKZF3			fatty acid catabolic process (GO:0009062)	0.00116486	0.113096	4.75953	32.1514	HADHB,ALDH3A2,PHYH,PCCA,MUT,LPIN3,ACAT1
regulation of interferon-gamma production (GO:0032649)	3.9645e-10	3.63653e-08	15.4434	334.326	IL23A,TXK,PDE4D,HLA-DPB1,SLAMF6,CCR7,LILRB1,PDCD1LG2,IL12RB1,FOXP3,TLR4,HLA-DPA1			regulation of cell-cell adhesion mediated by cadherin (GO:2000047)	0.00116591	0.113096	19.6117	132.462	FOXA1,EPCAM,FOXA2
regulation of T cell activation (GO:0050863)	5.32874e-10	4.67539e-08	14.96	319.438	CD2,CD4,SIT1,LCK,CCL5,TBX21,HLA-DPB1,TNFAIP8L2,TIGIT,JAK3,LAX1,HLA-DPA1			peptide metabolic process (GO:0006518)	0.00119321	0.113096	3.74413	25.2021	BACE1,NLN,NAT8,F10,ANPEP,LAMP2,PSEN2,OPLAH,CPN1
cellular defense response (GO:0006968)	9.04202e-10	7.60283e-08	12.0787	251.527	ITK,CXCL9,NCF1,TRAT1,SH2D1A,PRF1,LSP1,SPN,CD19,PTK2B,CCR6,CCR5,KLRG1			dopaminergic neuron differentiation (GO:0071542)	0.00136	0.122476	9.82056	64.8184	FOXA1,LMX1B,VEGFA,FOXA2
T cell differentiation (GO:0030217)	1.39697e-09	1.12764e-07	16.2238	330.787	BLK,ZAP70,CD4,PTPRC,LCK,CD8A,TXK,PIK3CD,RHOH,CD3D,GPR18			negative regulation of cell differentiation (GO:0045596)	0.00140454	0.122476	3.13326	20.5794	FOXA1,EFNA1,HPN,LRP5,LEO1,DAB2IP,TRIB3,HES1,XDH,TRPM4,FOXA2
dendritic cell chemotaxis (GO:0002407)	1.55738e-09	1.20877e-07	39.6179	803.461	CCL21,CCL5,CXCR4,CCR7,CCL19,CCR6,CCR5,PIK3CG			regulation of wound healing (GO:0061041)	0.00146306	0.122672	6.78196	44.2674	VIL1,APCS,VTN,TNFRSF12A,FOXA2
positive regulation of intracellular signal transduction (GO:1902533)	4.85546e-09	3.62901e-07	3.33761	63.8924	CXCL9,RAMP3,NCF1,PIK3CD,PIK3CG,PIK3R5,CCL5,CD19,CCL4,CCL3,CASP1,FYN,CCR7,CCL19,PIM2,ICOS,TRIM22,LYN,CD74,CCL21,KSR1,SEMA4D,PRKCB,TRAT1,FCRL3,TNFRSF1B,FGR,CD4,LCK,TLR9,HCLS1,CD27,TLR6,CARD16,HCST,LTF			creatine metabolic process (GO:0006600)	0.00163478	0.130201	16.8091	107.852	GHR,SLC6A8,CKB
B cell receptor signaling pathway (GO:0050853)	6.43314e-09	4.63645e-07	7.29226	137.545	BLK,ITK,MEF2C,PRKCB,TXK,RFTN1,PIK3CD,CD79B,CD79A,PTPRC,LCK,CD19,BTK,CTLA4,CD38,NCKAP1L			apical junction assembly (GO:0043297)	0.0016723	0.130201	6.55556	41.9133	OCLN,MARVELD2,F11R,CLDN1,CRB3
positive regulation of immune response (GO:0050778)	6.90595e-09	4.80559e-07	11.3923	214.071	SASH3,GBP5,HLA-DMB,PTPRC,IFNG,IL23A,CCL5,ITGB2,MYB,CCR7,LILRB1,IL12RB1			actin polymerization or depolymerization (GO:0008154)	0.00190268	0.134462	6.34376	39.7404	VIL1,DSTN,COBL,WASL,CAP2
cellular response to lipopolysaccharide (GO:0071222)	7.24605e-09	4.87417e-07	7.9045	148.153	LYN,MEF2C,GFI1,TNFAIP3,LILRB1,PDCD1LG2,TNFRSF1B,CD6,CCL5,CASP1,CCL3,STAP1,CARD16,CCR5,TLR4			regulation of vascular endothelial growth factor receptor signaling pathway (GO:0030947)	0.00197375	0.134462	8.72849	54.3595	VTN,DAB2IP,ITGA5,VEGFA
lymphocyte chemotaxis (GO:0048247)	7.77487e-09	5.06119e-07	13.2699	247.781	CXCL9,CCL22,CCL21,CCL5,CCL4,CCL3,PIK3CD,CCL19,CXCL13,CCL17,PIK3CG			branched-chain amino acid metabolic process (GO:0009081)	0.00197375	0.134462	8.72849	54.3595	MCCC2,GHR,HIBADH,ACAT1
leukocyte cell-cell adhesion (GO:0007159)	1.11466e-08	7.02935e-07	19.8391	363.296	VCAM1,CD40LG,ITGA4,SEMA4D,CCL5,ITGB2,CLECL1,ITGAL,FERMT3			regulation of insulin secretion involved in cellular response to glucose stimulus (GO:0061178)	0.00197375	0.134462	8.72849	54.3595	STXBP4,LRP5,FOXA2,TRPM4
regulation of lymphocyte differentiation (GO:0045619)	1.72563e-08	1.05525e-06	39.5396	706.773	CD2,FCRL3,TBX21,TLR9,NCKAP1L,PRDM1,IKZF3			positive regulation of transcription from RNA polymerase II promoter in response to endoplasmic reticulum stress (GO:1990440)	0.00220629	0.13742	14.7072	89.956	HSPA5,DDIT3,MBTPS2
B cell homeostasis (GO:0001782)	1.86735e-08	1.10833e-06	78.9352	1404.74	LYN,DOCK11,MEF2C,TNFRSF13B,TNFAIP3,NCKAP1L			aspartate family amino acid biosynthetic process (GO:0009067)	0.00220629	0.13742	14.7072	89.956	GOT1,PLOD3,PLOD1
T cell migration (GO:0072678)	5.50722e-08	3.15402e-06	30.7498	513.972	ZAP70,CXCL9,CCL3,PIK3CD,CCR6,PIK3CG,MYO1G			hepatocyte growth factor receptor signaling pathway (GO:0048012)	0.00220629	0.13742	14.7072	89.956	HPN,MST1R,BCAR1
immunological synapse formation (GO:0001771)	5.62659e-08	3.15402e-06	196.96	3287.88	CD6,CCL21,PRF1,CCR7,CCL19			glucose homeostasis (GO:0042593)	0.00248509	0.150486	4.11828	24.6992	MLXIPL,G6PC,HNF4A,HNF1A,FGFR4,PPARGC1A,FOXA3
neutrophil chemotaxis (GO:0030593)	6.30672e-08	3.43972e-06	10.4216	172.78	CCL22,CCL21,CCL5,ITGB2,CCL4,CCL3,PIK3CD,NCKAP1L,CCL19,CCL17,PIK3CG			retinoid metabolic process (GO:0001523)	0.00268319	0.153527	4.05751	24.0235	TTR,APOM,SDC4,RDH12,GPC1,SDC1,AKR1C4
peptidyl-tyrosine phosphorylation (GO:0018108)	7.4777e-08	3.97105e-06	7.86018	128.976	BLK,LYN,ITK,TXK,SLA,SLA2,FGR,ZAP70,LCK,BTK,PTK2B,FYN,JAK3			inorganic cation transmembrane transport (GO:0098662)	0.00276631	0.153527	3.04082	17.9111	SLC30A5,CACNA1D,SLC30A10,SLC17A1,KCNK1,SLC39A1,CACNA1H,SLC17A3,TRPM4,TMCO1
regulation of T cell differentiation (GO:0045580)	8.02565e-08	4.15276e-06	14.8747	243.024	CD2,ZAP70,CR1,IFNG,TBX21,IL2RA,CTLA4,PRDM1,FOXP3			positive regulation of ruffle assembly (GO:1900029)	0.00288743	0.153527	13.0724	76.4396	EPS8L1,EPS8L2,EPS8L3
positive regulation of lymphocyte migration (GO:2000403)	9.16091e-08	4.50896e-06	27.6734	448.468	SPN,CCL21,DOCK8,CCL5,CCL4,CCL3,PTK2B			PERK-mediated unfolded protein response (GO:0036499)	0.00288743	0.153527	13.0724	76.4396	IGFBP1,HSPA5,DDIT3
regulation of B cell receptor signaling pathway (GO:0050855)	9.16091e-08	4.50896e-06	27.6734	448.468	BLK,LYN,PRKCB,FCRL3,STAP1,LPXN,PAX5			positive regulation of vascular endothelial growth factor receptor signaling pathway (GO:0030949)	0.00288743	0.153527	13.0724	76.4396	VTN,ITGA5,VEGFA
interleukin-2-mediated signaling pathway (GO:0038110)	9.84088e-08	4.61835e-06	47.3563	764.053	STAT5A,IL2RA,IL2RB,PTK2B,IL2RG,JAK3			cell-cell adhesion via plasma-membrane adhesion molecules (GO:0098742)	0.00306542	0.15911	2.99443	17.3305	CXADR,CADM4,CLDN9,CLDN14,CLDN7,CLDN12,NPTN,PVR,CLDN1,CRB3
cellular response to interleukin-2 (GO:0071352)	9.84088e-08	4.61835e-06	47.3563	764.053	STAT5A,IL2RA,IL2RB,PTK2B,IL2RG,JAK3			actin filament organization (GO:0007015)	0.00320307	0.159396	3.20179	18.39	BAIAP2L2,BAIAP2L1,DSTN,COBL,WASL,SHROOM1,RHOD,BCAR1,CAP2
regulation of interleukin-10 production (GO:0032653)	1.07326e-07	4.81298e-06	18.6351	299.045	CD40LG,IL23A,TLR9,PDCD1LG2,TIGIT,JAK3,FOXP3,TLR4			negative regulation of wound healing (GO:0061045)	0.00321718	0.159396	7.48041	42.932	APCS,VTN,APOH,PHLDB2
positive regulation of leukocyte mediated cytotoxicity (GO:0001912)	1.07326e-07	4.81298e-06	18.6351	299.045	NCR3,KLRK1,IL23A,CRTAM,STAP1,SLAMF6,IL12RB1,RASGRP1			sensory perception of mechanical stimulus (GO:0050954)	0.0033507	0.162323	3.88547	22.1417	MARVELD2,HOMER2,USH1C,CACNA1D,EPS8L2,CRYM,TPRN
granulocyte chemotaxis (GO:0071621)	1.15141e-07	5.05119e-06	9.72529	155.382	CCL22,CCL21,CCL5,ITGB2,CCL4,CCL3,PIK3CD,NCKAP1L,CCL19,CCL17,PIK3CG			negative regulation of multicellular organismal process (GO:0051241)	0.0042011	0.194888	3.063	16.762	FOXA1,EFNA1,DDIT3,WWC2,HPN,DAB2IP,CALR,RAB11FIP5,FOXA2
neutrophil migration (GO:1990266)	1.68304e-07	7.22634e-06	9.31049	145.22	CCL22,CCL21,CCL5,ITGB2,CCL4,CCL3,PIK3CD,NCKAP1L,CCL19,CCL17,PIK3CG			negative regulation of ERBB signaling pathway (GO:1901185)	0.00421139	0.194888	5.17331	28.2978	ERRFI1,ERBB3,DAB2IP,CBLC,PTPN3
regulation of tumor necrosis factor production (GO:0032680)	2.8884e-07	1.21433e-05	8.75051	131.76	CD2,IL23A,TLR9,CCL3,TNFAIP3,NLRC3,CCL19,TLR4,RASGRP1,LTF,SLAMF1			transition metal ion transport (GO:0000041)	0.00429112	0.194888	6.82924	37.2276	ATP7B,TFR2,SLC30A5,SLC30A10
regulation of lymphocyte activation (GO:0051249)	3.50241e-07	1.44242e-05	33.8224	502.759	CD4,LCK,SIT1,FCRL3,CCL5,IKZF3			cellular amide metabolic process (GO:0043603)	0.00446069	0.198455	4.21718	22.8253	GHR,MCCC2,FUT6,NLN,PCCA,CPN1
positive regulation of JNK cascade (GO:0046330)	3.7933e-07	1.53097e-05	7.46773	110.409	RASSF2,NCF1,CCL21,SEMA3A,TLR9,PTK2B,CD27,CCR7,TLR6,CCL19,RASGRP1,SLAMF1			protein N-linked glycosylation via asparagine (GO:0018279)	0.00465556	0.199002	5.0404	27.0654	RPN2,STT3A,UGGT2,ASGR1,ASGR2
regulation of interleukin-17 production (GO:0032660)	5.02141e-07	1.9869e-05	19.7627	286.645	IFNG,IL23A,NCKAP1L,SLAMF6,LY9,FOXP3,TLR4			regulation of steroid biosynthetic process (GO:0050810)	0.00465556	0.199002	5.0404	27.0654	SREBF1,SCD,CYP51A1,FGFR4,MBTPS2
positive regulation of B cell proliferation (GO:0030890)	5.20269e-07	2.01904e-05	14.3962	208.297	SASH3,CD74,MEF2C,PTPRC,FCRL3,TLR9,CD38,NCKAP1L			peptidyl-asparagine modification (GO:0018196)	0.00513204	0.214635	4.91414	25.9086	RPN2,STT3A,UGGT2,ASGR1,ASGR2
chemokine-mediated signaling pathway (GO:0070098)	5.37581e-07	2.04687e-05	9.45481	136.491	CXCL9,CCL22,CCL21,CCL5,CCL4,CCL3,PTK2B,CCL19,CXCL13,CCL17			positive regulation of endocytosis (GO:0045807)	0.0052182	0.214635	4.07134	21.3973	VTN,CD151,TFR2,SFTPD,SIRPA,CALR
adaptive immune response based on somatic recombination of immune receptors built from immunoglobulin superfamily domains (GO:0002460)	5.99984e-07	2.24216e-05	29.5931	423.962	CD8A,EBI3,SLA2,TLR4,IL18BP,MYO1G			positive regulation of transcription from RNA polymerase II promoter in response to stress (GO:0036003)	0.00558362	0.223867	6.28226	32.5918	HSPA5,DDIT3,MBTPS2,VEGFA
positive regulation of tumor necrosis factor superfamily cytokine production (GO:1903557)	8.94745e-07	3.25993e-05	13.1951	183.765	CD2,IFNG,IL23A,CCL3,TLR9,CCL19,RASGRP1,TLR4			nucleobase-containing small molecule catabolic process (GO:0034656)	0.00564802	0.223867	9.80282	50.7438	ENTPD2,ENTPD6,ENTPD8
response to interferon-gamma (GO:0034341)	9.04639e-07	3.25993e-05	7.67312	106.777	CIITA,CCL22,CCL21,CCL5,CCL4,CASP1,CCL3,CCL19,IL12RB1,CCL17,HLA-DPA1			regulation of blood coagulation (GO:0030193)	0.00631751	0.240041	6.04032	30.5908	VTN,APOH,ENPP4,FOXA2
regulation of B cell differentiation (GO:0045577)	9.78872e-07	3.46555e-05	26.3036	363.96	FCRL3,TLR9,BTK,CD27,NCKAP1L,IKZF3			regulation of epithelial to mesenchymal transition (GO:0010717)	0.00700966	0.240041	3.80789	18.8889	FOXA1,EFNA1,HPN,DAB2IP,PHLDB2,FOXA2
positive regulation of MAPK cascade (GO:0043410)	1.14499e-06	3.98378e-05	3.48656	47.6966	CD74,RAMP3,CCL22,CCL21,KSR1,FCRL3,GPR55,TNFRSF1B,RASGRP1,PIK3CG,PIK3R5,ROBO1,CD4,CCL5,CCL4,TLR9,CCL3,CD27,PTK2B,CCR7,CCL19,CCL17,SLAMF1			organic hydroxy compound biosynthetic process (GO:1901617)	0.007385	0.240041	4.46648	21.9229	HSD3B7,CYP51A1,PNPO,AKR1C4,CACNA1H
interferon-gamma-mediated signaling pathway (GO:0060333)	1.22066e-06	4.16149e-05	7.41226	100.926	CIITA,VCAM1,IFNG,IFNGR1,IRF4,HLA-DPB1,HLA-DRA,TRIM22,HLA-DQA1,HLA-DRB1,HLA-DPA1			antimicrobial humoral immune response mediated by antimicrobial peptide (GO:0061844)	0.007385	0.240041	4.46648	21.9229	HIST1H2BJ,HIST1H2BK,DEFB1,HIST2H2BE,HIST1H2BC
regulation of GTPase activity (GO:0043087)	1.23731e-06	4.16149e-05	4.24628	57.7603	CCL22,SEMA4D,CCL21,DOCK8,RASGRP2,RASGRP1,FGD2,FGD3,DOCK11,KLRK1,SH3BP1,CCL5,CHN1,CCL4,CCL3,RGS10,CCL19,CCL17			regulation of endothelial cell migration (GO:0010594)	0.0075194	0.240041	3.74725	18.3251	APOH,DAB2IP,CALR,AGT,BCAR1,VEGFA
negative regulation of T cell activation (GO:0050868)	1.47805e-06	4.75987e-05	12.1789	163.499	SPN,LILRB1,TNFAIP8L2,PDCD1LG2,TIGIT,JAK3,LAX1,FOXP3			fatty acid oxidation (GO:0019395)	0.00804089	0.240041	4.367	21.063	HADHB,ALDH3A2,PHYH,PPARGC1A,ACAT1
regulation of interleukin-1 beta secretion (GO:0050706)	1.47805e-06	4.75987e-05	12.1789	163.499	AIM2,CCL3,CASP1,CCR7,NLRP1,CCL19,CARD16,TLR4			2-oxoglutarate metabolic process (GO:0006103)	0.00813412	0.240041	8.40155	40.4256	GHR,PHYH,GOT1
leukocyte tethering or rolling (GO:0050901)	1.53316e-06	4.75987e-05	23.6721	316.926	SPN,SELPLG,VCAM1,ITGA4,MADCAM1,ITGB7			positive regulation of fatty acid metabolic process (GO:0045923)	0.00813412	0.240041	8.40155	40.4256	MLXIPL,LPGAT1,PPARGC1A
leukocyte adhesion to vascular endothelial cell (GO:0061756)	1.53316e-06	4.75987e-05	23.6721	316.926	SPN,SELPLG,VCAM1,ITGA4,MADCAM1,ITGB7			positive regulation of cellular protein catabolic process (GO:1903364)	0.00813412	0.240041	8.40155	40.4256	RNF128,GBA,PCSK9
positive regulation of antigen receptor-mediated signaling pathway (GO:0050857)	1.53316e-06	4.75987e-05	23.6721	316.926	PTPRC,PRKCB,TRAT1,LCK,STAP1,KCNN4			purine-containing compound metabolic process (GO:0072521)	0.00813412	0.240041	8.40155	40.4256	TTR,SLC17A1,SLC17A3
positive regulation of GTPase activity (GO:0043547)	1.67873e-06	5.13285e-05	4.1478	55.1553	CCL22,CCL21,SEMA4D,DOCK8,TBC1D9,CXCL13,RASGRP2,RASGRP1,DOCK11,TIAM1,SH3BP1,CCL5,CCL4,CCL3,RGS10,CCR7,CCL19,CCL17			regulation of apoptotic process (GO:0042981)	0.00816519	0.240041	1.63448	7.85836	FOXA1,MTCH2,RTKN,HPN,PSEN2,PCSK9,MST1R,NOL3,HSP90B1,PRDX3,NCSTN,ERBB3,TMEM14A,PAK4,UNC13B,ARHGEF11,TNFRSF12A,HSPA5,GDF15,ARHGEF16,DAB2IP,NME4,VEGFA,DNAJC3,NAT8,ALB,NOS1AP,CALR,FGFR4,SGK2,NGEF,BCAR1
response to lipopolysaccharide (GO:0032496)	1.7917e-06	5.39649e-05	4.60455	60.9291	MEF2C,CXCL9,GFI1,TNFRSF9,TNFAIP3,LILRB1,PDCD1LG2,CXCL13,TNFRSF1B,CD6,CASP1,STAP1,CD27,CARD16,CCR5,TLR4			positive regulation of peptidyl-tyrosine phosphorylation (GO:0050731)	0.00872435	0.240041	2.9196	13.8437	EFNA1,GHR,VTN,ERBB3,HES1,ITGA5,AGT,VEGFA
positive regulation of interleukin-12 production (GO:0032735)	1.90326e-06	5.64819e-05	15.3678	202.424	CD40LG,IFNG,IL23A,TLR9,CCR7,CCL19,TLR4			positive regulation of actin filament polymerization (GO:0030838)	0.00873613	0.240041	4.27185	20.2498	BAIAP2L2,BAIAP2L1,CTTN,CDC42EP1,WASL
protein autophosphorylation (GO:0046777)	1.99643e-06	5.83885e-05	4.3087	56.548	BLK,LYN,MAP4K1,ITK,TXK,SLA,SLA2,FGR,STK10,ZAP70,LCK,STK17B,BTK,PTK2B,FYN,PIM2,JAK3			negative regulation of cellular response to hypoxia (GO:1900038)	0.00875241	0.240041	19.5743	92.7514	HYOU1,NOL3
positive regulation of tumor necrosis factor production (GO:0032760)	2.07768e-06	5.98966e-05	9.38782	122.833	SPN,CD2,TLR1,IL23A,CCL3,TLR9,CCL19,RASGRP1,TLR4			vascular smooth muscle cell development (GO:0097084)	0.00875241	0.240041	19.5743	92.7514	HES1,VEGFA
regulation of dendritic cell apoptotic process (GO:2000668)	2.17448e-06	6.18042e-05	39.3838	513.515	LYN,CCL21,LILRB1,CCR7,CCL19			negative regulation of dendritic spine development (GO:0061000)	0.00875241	0.240041	19.5743	92.7514	EFNA1,NGEF
positive regulation of natural killer cell mediated cytotoxicity (GO:0045954)	2.31947e-06	6.4119e-05	21.519	279.191	CADM3,NCR3,KLRK1,CRTAM,SLAMF6,RASGRP1			chemical homeostasis within a tissue (GO:0048875)	0.00875241	0.240041	19.5743	92.7514	SFTPD,VEGFA
regulation of T cell migration (GO:2000404)	2.31947e-06	6.4119e-05	21.519	279.191	SPN,CCL21,DOCK8,CCL5,APOD,CCR6			positive regulation of action potential (GO:0045760)	0.00875241	0.240041	19.5743	92.7514	GBA,TRPM4
regulation of small GTPase mediated signal transduction (GO:0051056)	2.35526e-06	6.42286e-05	4.79381	62.1224	ARHGAP9,RHOH,ARHGAP15,ARHGAP25,FGD2,FGD3,PREX1,TIAM1,ARHGAP31,ARHGAP30,SH3BP1,ARHGDIB,TAGAP,CHN1,ARHGEF6			regulation of response to wounding (GO:1903034)	0.00875241	0.240041	19.5743	92.7514	VIL1,TNFRSF12A
transmembrane receptor protein tyrosine kinase signaling pathway (GO:0007169)	2.74794e-06	7.3938e-05	2.95947	37.895	BLK,ITK,NCF1,TXK,NCF4,SLA,SLA2,CD3E,CHN1,STAP1,PTK2B,NCKAP1L,FYN,JAK3,LYN,CYBB,NELL2,FGR,TIAM1,ZAP70,CD4,CD8B,LCK,CD8A,CD7,BTK,LCP2			hormone transport (GO:0009914)	0.00875241	0.240041	19.5743	92.7514	CRYM,SERPINA7
positive regulation of protein kinase B signaling (GO:0051897)	3.63978e-06	9.66457e-05	4.94224	61.8946	RAMP3,CCL21,TRAT1,PIK3CD,PIK3CG,PIK3R5,LCK,CD19,CCL3,HCLS1,CCR7,FYN,CCL19,ICOS			surfactant homeostasis (GO:0043129)	0.00875241	0.240041	19.5743	92.7514	SFTPD,VEGFA
positive regulation of stress-activated MAPK cascade (GO:0032874)	4.72036e-06	0.00012371	6.33476	77.6871	RASSF2,NCF1,CCL21,SEMA3A,TLR9,PTK2B,CD27,CCR7,CCL19,RASGRP1,SLAMF1			regulation of lysosomal protein catabolic process (GO:1905165)	0.00875241	0.240041	19.5743	92.7514	LAPTM4B,GBA
negative regulation of lymphocyte activation (GO:0051250)	4.87295e-06	0.000126072	18.2065	222.698	TNFAIP3,TNFAIP8L2,SLA2,TIGIT,LAX1,JAK3			regulation of extracellular exosome assembly (GO:1903551)	0.00875241	0.240041	19.5743	92.7514	SDC4,SDC1
positive regulation of cytokine biosynthetic process (GO:0042108)	5.48785e-06	0.000140183	9.89228	119.825	SPN,TLR1,CD4,IRF4,EBI3,TLR9,TLR6,TLR4			amine metabolic process (GO:0009308)	0.00875241	0.240041	19.5743	92.7514	SULT1A1,SULT1A2
regulation of lymphocyte apoptotic process (GO:0070228)	5.5632e-06	0.000140332	78.621	951.262	LYN,BTK,CD3G,JAK3			post-translational protein modification (GO:0043687)	0.00880885	0.240041	1.98344	9.38562	IGFBP1,FN3K,ITIH2,GOLM1,APLP2,SERPINA10,FBXO17,PCSK9,PDIA6,SUMF2,DCAF6,HSP90B1,ANKRD9,DNAJC3,RFWD2,ALB,STT3A
negative regulation of lymphocyte proliferation (GO:0050672)	5.66652e-06	0.000141173	12.5711	151.87	SPN,LYN,TNFRSF13B,CTLA4,LILRB1,PDCD1LG2,FOXP3			membrane protein ectodomain proteolysis (GO:0006509)	0.00958222	0.256563	7.84105	36.444	BACE1,NCSTN,PSEN2
positive regulation of cytosolic calcium ion concentration (GO:0007204)	6.27407e-06	0.000154403	4.6916	56.2011	PTGER4,CD52,P2RY10,GPR55,CXCR4,TACR1,CXCL13,CYSLTR1,LPAR6,CCR7,CCR5,CCR4,S1PR4,GPR18			protein N-linked glycosylation (GO:0006487)	0.00982752	0.256563	3.52281	16.2844	GAL3ST1,RPN2,STT3A,UGGT2,ASGR1,ASGR2
response to prostaglandin E (GO:0034695)	6.55595e-06	0.000155646	28.1284	335.717	PTGER4,GNG2,CCL21,CCR7,CCL19			regulation of alcohol biosynthetic process (GO:1902930)	0.00988591	0.256563	5.23387	24.1629	SREBF1,SCD,CYP51A1,MBTPS2
negative regulation of interleukin-12 production (GO:0032695)	6.55595e-06	0.000155646	28.1284	335.717	LILRB1,TIGIT,JAK3,SLAMF1,CMKLR1			cellular macromolecular complex assembly (GO:0034622)	0.00988591	0.256563	5.23387	24.1629	CTAGE1,CTAGE5,USH1C,ANKS4B
negative regulation of leukocyte apoptotic process (GO:2000107)	6.55595e-06	0.000155646	28.1284	335.717	CCL21,HCLS1,LILRB1,CCR7,CCL19			negative regulation of protein kinase B signaling (GO:0051898)	0.0109457	0.265919	5.06478	22.8665	PLEKHA1,DDIT3,TRIB3,XDH
regulation of calcium-mediated signaling (GO:0050848)	6.6703e-06	0.000156519	9.59202	114.316	JSRP1,TRAT1,PDE4D,PLEK,CCL4,CCL3,SLA2,CMKLR1			membrane protein proteolysis (GO:0033619)	0.0109457	0.265919	5.06478	22.8665	BACE1,NCSTN,PSEN2,MBTPS2
regulation of regulatory T cell differentiation (GO:0045589)	6.81476e-06	0.000158071	16.9051	201.111	CR1,SOCS1,IFNG,IL2RA,CTLA4,FOXP3			drug transport (GO:0015893)	0.0111708	0.265919	7.3506	33.0369	SLC22A18,PDZK1,SLC17A3
cellular response to molecule of bacterial origin (GO:0071219)	7.64889e-06	0.000175403	5.98641	70.5256	MEF2C,GFI1,CASP1,TNFAIP3,STAP1,LILRB1,PDCD1LG2,CARD16,CCR5,TNFRSF1B,TLR4			regulation of insulin secretion (GO:0050796)	0.011492	0.265919	3.0284	13.5251	KCNJ11,STXBP4,HNF4A,LRP5,CACNA1D,SSTR5,FOXA2
cellular response to tumor necrosis factor (GO:0071356)	8.07671e-06	0.000183133	3.8424	45.0581	CCL22,TNFRSF13B,CCL21,TNFRSF9,TNFRSF1B,TCL1A,CD40LG,AIM2,CCL5,CCL4,LTA,CCL3,CD27,TNFRSF17,PTK2B,CCL19,CCL17			positive regulation of multicellular organism growth (GO:0040018)	0.0120517	0.265919	15.6586	69.1885	GHR,PPIB
positive regulation of cellular component movement (GO:0051272)	9.33983e-06	0.00020942	15.7773	182.721	LYN,CCL21,SPOCK2,CCR7,CCL19,ETS1			negative regulation of mitochondrial outer membrane permeabilization involved in apoptotic signaling pathway (GO:1901029)	0.0120517	0.265919	15.6586	69.1885	MPV17L,TMEM14A
cellular response to interleukin-15 (GO:0071350)	1.04346e-05	0.000226419	24.6111	282.299	STAT5A,CD4,IL2RB,IL2RG,JAK3			regulation of extracellular matrix organization (GO:1903053)	0.0120517	0.265919	15.6586	69.1885	FGFR4,AGT
interleukin-15-mediated signaling pathway (GO:0035723)	1.04346e-05	0.000226419	24.6111	282.299	STAT5A,CD4,IL2RB,IL2RG,JAK3			mitral valve development (GO:0003174)	0.0120517	0.265919	15.6586	69.1885	EFNA1,BMPR1A
negative regulation of interleukin-10 production (GO:0032693)	1.04346e-05	0.000226419	24.6111	282.299	IL23A,LILRB1,PDCD1LG2,FOXP3,JAK3			valine metabolic process (GO:0006573)	0.0120517	0.265919	15.6586	69.1885	GHR,HIBADH
regulation of natural killer cell mediated cytotoxicity (GO:0042269)	1.25721e-05	0.000262005	14.7905	166.896	NCR3,KLRK1,CRTAM,LILRB1,SLAMF6,RASGRP1			negative regulation of dendrite morphogenesis (GO:0050774)	0.0120517	0.265919	15.6586	69.1885	EFNA1,NGEF
positive regulation of interleukin-10 production (GO:0032733)	1.25721e-05	0.000262005	14.7905	166.896	CD40LG,IL23A,IRF4,TLR9,TIGIT,TLR4			pharyngeal arch artery morphogenesis (GO:0061626)	0.0120517	0.265919	15.6586	69.1885	HES1,BMPR1A
regulation of cytokine production involved in inflammatory response (GO:1900015)	1.25721e-05	0.000262005	14.7905	166.896	GBP5,CD6,NLRC3,APOD,TLR6,TLR4			ethanol catabolic process (GO:0006068)	0.0120517	0.265919	15.6586	69.1885	SULT1A1,SULT1A2
regulation of natural killer cell chemotaxis (GO:2000501)	1.27237e-05	0.000262005	52.4113	590.782	KLRK1,CCL5,CCL4,CCL3			ethanol metabolic process (GO:0006067)	0.0120517	0.265919	15.6586	69.1885	SULT1A1,SULT1A2
negative regulation of dendritic cell apoptotic process (GO:2000669)	1.27237e-05	0.000262005	52.4113	590.782	CCL21,LILRB1,CCR7,CCL19			endoderm formation (GO:0001706)	0.0120761	0.265919	4.90625	21.6686	VTN,ITGB5,MMP15,ITGA5
positive regulation of inflammatory response (GO:0050729)	1.32066e-05	0.000269202	6.2964	70.7388	PTGER4,GBP5,CD6,IL23A,CCL4,TLR9,CCL3,TLR6,ETS1,TLR4			negative regulation of blood coagulation (GO:0030195)	0.0120761	0.265919	4.90625	21.6686	VTN,CPB2,APOH,F11
positive regulation of defense response (GO:0031349)	1.49334e-05	0.000296256	6.1977	68.8683	PTGER4,GBP5,MEF2C,IL23A,CCL5,CCL4,TLR9,CCL3,ETS1,TLR4			anion transport (GO:0006820)	0.0128403	0.279917	3.85205	16.7763	VDAC2,SLC17A1,LRRC8E,SLC17A3,SLC17A4
cell-matrix adhesion (GO:0007160)	1.49743e-05	0.000296256	5.53004	61.4342	CD96,TIAM1,VCAM1,ITGA4,CCL21,PARVG,ITGB2,MADCAM1,ITGB7,ITGAL,L1CAM			cell-cell junction assembly (GO:0007043)	0.0141739	0.294485	3.23227	13.7577	OCLN,GJB1,MARVELD2,F11R,CLDN1,CRB3
regulation of JNK cascade (GO:0046328)	1.49743e-05	0.000296256	5.53004	61.4342	RASSF2,NCF1,CCL21,SEMA3A,TLR9,PTK2B,CD27,CCR7,CCL19,RASGRP1,SLAMF1			protein stabilization (GO:0050821)	0.0143626	0.294485	2.48121	10.5281	EFNA1,STXBP4,TESC,LAMP2,CALR,ATP1B1,PPIB,PPARGC1A,A1CF
positive regulation of I-kappaB kinase/NF-kappaB signaling (GO:0043123)	1.52828e-05	0.000299423	4.04402	44.8433	CD74,CCL21,PRKCB,CD4,IL23A,CASP1,TLR9,CCR7,PIM2,CARD16,TLR6,CCL19,TLR4,TRIM22,LTF			regulation of ruffle assembly (GO:1900027)	0.014778	0.294485	6.5332	27.5349	EPS8L1,EPS8L2,EPS8L3
regulation of I-kappaB kinase/NF-kappaB signaling (GO:0043122)	1.56549e-05	0.000303766	3.63505	40.2208	CD74,CCL21,PRKCB,RHOH,TNFAIP3,NLRC3,CD4,TLR9,CASP1,CCR7,TLR6,CCL19,PIM2,CARD16,NLRP1,TRIM22,LTF			zinc II ion transport (GO:0006829)	0.014778	0.294485	6.5332	27.5349	SLC30A5,SLC30A10,SLC39A1
heterophilic cell-cell adhesion via plasma membrane cell adhesion molecules (GO:0007157)	1.92477e-05	0.000369923	8.11382	88.1008	CRB2,CADM3,NCR3,VCAM1,CD6,CRTAM,ITGAL,TIGIT			branched-chain amino acid catabolic process (GO:0009083)	0.014778	0.294485	6.5332	27.5349	MCCC2,HIBADH,ACAT1
positive regulation of immune effector process (GO:0002699)	2.17353e-05	0.000406127	13.1457	141.14	HLA-DMB,IFNG,IL23A,MYB,LILRB1,IL12RB1			hepaticobiliary system development (GO:0061008)	0.014778	0.294485	6.5332	27.5349	PCSK9,COBL,LSR
receptor clustering (GO:0043113)	2.17353e-05	0.000406127	13.1457	141.14	ITGA4,NRXN1,ITGB2,MADCAM1,ITGB7,ITGAL			regulation of epidermal growth factor receptor signaling pathway (GO:0042058)	0.014794	0.294485	3.70631	15.6167	ERRFI1,DAB2IP,CBLC,AGT,PTPN3
negative regulation of interleukin-6 production (GO:0032715)	2.17353e-05	0.000406127	13.1457	141.14	TLR9,TNFAIP3,NLRC3,NCKAP1L,TLR4,SLAMF1			sodium ion transport (GO:0006814)	0.014794	0.294485	3.70631	15.6167	SLC5A9,SLC17A1,KCNK1,SLC17A3,SLC17A4
T-helper cell lineage commitment (GO:0002295)	2.49439e-05	0.000453484	39.3065	416.604	SPN,IRF4,SLAMF6,LY9			regulation of microvillus organization (GO:0032530)	0.0158049	0.294485	13.0482	54.1165	USH1C,PLD1
regulation of toll-like receptor 2 signaling pathway (GO:0034135)	2.49439e-05	0.000453484	39.3065	416.604	LYN,TLR1,TNFAIP3,TLR6			isoprenoid metabolic process (GO:0006720)	0.0158049	0.294485	13.0482	54.1165	PHYH,PDSS1
interleukin-1 beta secretion (GO:0050702)	2.49439e-05	0.000453484	39.3065	416.604	GBP5,AIM2,TLR6,TLR4			peptidyl-lysine hydroxylation (GO:0017185)	0.0158049	0.294485	13.0482	54.1165	PLOD3,PLOD1
lymphocyte proliferation (GO:0046651)	2.60482e-05	0.000469333	9.53326	100.629	CD79A,CR2,MEF2C,PTPRC,CD40LG,MS4A1,PIK3CG			negative regulation of hippo signaling (GO:0035331)	0.0158049	0.294485	13.0482	54.1165	DLG5,WWC2
positive regulation of interleukin-1 beta secretion (GO:0050718)	2.7998e-05	0.000500001	12.4532	130.552	AIM2,CCL3,CASP1,NLRP1,CCL19,TLR4			amyloid precursor protein catabolic process (GO:0042987)	0.0158049	0.294485	13.0482	54.1165	NCSTN,PSEN2
positive regulation of protein kinase activity (GO:0045860)	2.88947e-05	0.000511486	3.81043	39.826	MAP4K1,CCL21,STK10,TCL1A,CD4,RASSF2,PTPRC,IFNG,IL23A,CCL5,PTK2B,CCR7,LCP2,CCL19,LTF			fatty acid alpha-oxidation (GO:0001561)	0.0158049	0.294485	13.0482	54.1165	ALDH3A2,PHYH
antigen processing and presentation of exogenous peptide antigen via MHC class II (GO:0019886)	3.06006e-05	0.000532345	5.07809	52.7842	CD74,LAG3,HLA-DMA,HLA-DMB,HLA-DPB1,HLA-DRA,HLA-DOA,HLA-DOB,HLA-DQA1,HLA-DRB1,HLA-DPA1			short-chain fatty acid catabolic process (GO:0019626)	0.0158049	0.294485	13.0482	54.1165	PCCA,MUT
antigen processing and presentation of exogenous peptide antigen (GO:0002478)	3.06006e-05	0.000532345	5.07809	52.7842	CD74,LAG3,HLA-DMA,HLA-DMB,HLA-DPB1,HLA-DRA,HLA-DOA,HLA-DOB,HLA-DQA1,HLA-DRB1,HLA-DPA1			aldehyde biosynthetic process (GO:0046184)	0.0158049	0.294485	13.0482	54.1165	PNPO,CACNA1H
lipopolysaccharide-mediated signaling pathway (GO:0031663)	3.32785e-05	0.000573984	17.8962	184.521	LYN,CD6,CCL5,CCL3,TLR4			tRNA aminoacylation for mitochondrial protein translation (GO:0070127)	0.0158049	0.294485	13.0482	54.1165	DARS2,EARS2
antigen processing and presentation of peptide antigen via MHC class II (GO:0002495)	3.37059e-05	0.000576429	5.01946	51.6896	CD74,LAG3,HLA-DMA,HLA-DMB,HLA-DPB1,HLA-DRA,HLA-DOA,HLA-DOB,HLA-DQA1,HLA-DRB1,HLA-DPA1			peripheral nervous system development (GO:0007422)	0.0167997	0.307204	6.18903	25.2908	ALDH3A2,ERBB3,GPC1
peptidyl-tyrosine modification (GO:0018212)	3.57091e-05	0.000600508	7.35753	75.3419	FGR,LYN,ZAP70,LCK,BTK,PTK2B,FYN,JAK3			negative regulation of GTPase activity (GO:0034260)	0.0167997	0.307204	6.18903	25.2908	GPSM1,DAB2IP,F11R
positive regulation of actin filament polymerization (GO:0030838)	3.57091e-05	0.000600508	7.35753	75.3419	CCL21,WIPF1,CDC42EP3,WAS,RHOH,PTK2B,CCR7,NCKAP1L			nucleosome assembly (GO:0006334)	0.0169373	0.307204	3.57117	14.5641	HIST1H2BJ,HIST1H2BK,HIST2H2BE,HIST1H2BD,HIST1H2BC
cellular response to lipid (GO:0071396)	4.30861e-05	0.000704877	3.66903	36.8822	LYN,MAP4K1,MEF2C,RAMP3,GFI1,TNFAIP3,LILRB1,PDCD1LG2,TNFRSF1B,CASP1,STAP1,PTK2B,CARD16,CCR5,TLR4			positive regulation of cellular component organization (GO:0051130)	0.0171103	0.307204	2.78253	11.3196	CD151,TFR2,DLG5,GBA,DAB2IP,IL1RAP,VEGFA
negative regulation of interleukin-17 production (GO:0032700)	4.40111e-05	0.000704877	31.4435	315.412	IFNG,NCKAP1L,TLR4,FOXP3			negative regulation of epidermal growth factor receptor signaling pathway (GO:0042059)	0.0173331	0.307204	4.36022	17.6813	ERRFI1,DAB2IP,CBLC,PTPN3
interleukin-1 beta production (GO:0032611)	4.40111e-05	0.000704877	31.4435	315.412	GBP5,AIM2,TLR6,TLR4			regulation of cholesterol biosynthetic process (GO:0045540)	0.0173331	0.307204	4.36022	17.6813	SREBF1,SCD,CYP51A1,MBTPS2
interleukin-1 secretion (GO:0050701)	4.40111e-05	0.000704877	31.4435	315.412	GBP5,AIM2,TLR6,TLR4			regulation of cholesterol metabolic process (GO:0090181)	0.0188377	0.313473	4.24215	16.8494	SREBF1,SCD,CYP51A1,MBTPS2
podosome assembly (GO:0071800)	4.40111e-05	0.000704877	31.4435	315.412	BIN2,NCF1,NCF1B,NCF1C			positive regulation of receptor-mediated endocytosis (GO:0048260)	0.0188377	0.313473	4.24215	16.8494	VTN,PCSK9,WASL,VEGFA
positive regulation of cytokine production involved in inflammatory response (GO:1900017)	4.40111e-05	0.000704877	31.4435	315.412	GBP5,CD6,TLR6,TLR4			cellular amino acid catabolic process (GO:0009063)	0.0189683	0.313473	5.87928	23.3112	MCCC2,HIBADH,ACAT1
negative regulation of B cell activation (GO:0050869)	4.61783e-05	0.000728029	16.404	163.762	LYN,TNFRSF13B,TNFAIP3,CTLA4,SLA2			zinc II ion transmembrane transport (GO:0071577)	0.0189683	0.313473	5.87928	23.3112	SLC30A5,SLC30A10,SLC39A1
positive regulation of natural killer cell mediated immunity (GO:0002717)	4.61783e-05	0.000728029	16.404	163.762	NCR3,KLRK1,CRTAM,SLAMF6,RASGRP1			cellular nitrogen compound biosynthetic process (GO:0044271)	0.0189683	0.313473	5.87928	23.3112	SPR,GBA,SULT1A2
regulation of defense response to virus by virus (GO:0050690)	5.58863e-05	0.000874252	10.7534	105.299	CD4,CD8B,LCK,FYN,CD247,DOCK2			regulation of monooxygenase activity (GO:0032768)	0.0189683	0.313473	5.87928	23.3112	SPR,NOS1AP,WASL
regulation of protein kinase B signaling (GO:0051896)	6.26117e-05	0.00096276	3.74118	36.2093	RAMP3,CCL21,TRAT1,PIK3CD,PIK3CG,PIK3R5,LCK,CD19,CCL3,HCLS1,CCR7,FYN,CCL19,ICOS			regulation of ion homeostasis (GO:2000021)	0.0189683	0.313473	5.87928	23.3112	SLC30A5,SLC30A10,AGT
negative regulation of osteoclast differentiation (GO:0045671)	6.26293e-05	0.00096276	15.1414	146.543	GPR55,CCL3,LILRB1,TLR4,LTF			negative regulation of peptidase activity (GO:0010466)	0.0192771	0.313473	3.44551	13.6057	VTN,SERPINA10,SERPINA6,SERPINA7,AGT
monocyte chemotaxis (GO:0002548)	6.29754e-05	0.00096276	8.12922	78.6321	CCL22,CCL21,CCL5,CCL4,CCL3,CCL19,CCL17			regulation of peptidyl-tyrosine phosphorylation (GO:0050730)	0.0197072	0.313473	2.98586	11.7248	GHR,EFNA1,VTN,ITGA5,AGT,VEGFA
positive regulation of interleukin-1 secretion (GO:0050716)	6.89872e-05	0.00103893	10.2853	98.5499	AIM2,CCL3,CASP1,NLRP1,CCL19,TLR4			actin crosslink formation (GO:0051764)	0.0199875	0.313473	11.1836	43.7575	BAIAP2L2,BAIAP2L1
B cell proliferation (GO:0042100)	6.89872e-05	0.00103893	10.2853	98.5499	CD79A,CR2,MEF2C,PTPRC,CD40LG,MS4A1			short-chain fatty acid metabolic process (GO:0046459)	0.0199875	0.313473	11.1836	43.7575	PCCA,MUT
regulation of NLRP3 inflammasome complex assembly (GO:1900225)	7.19025e-05	0.00106691	26.2016	249.969	GBP5,NLRC3,TLR6,TLR4			positive regulation of coagulation (GO:0050820)	0.0199875	0.313473	11.1836	43.7575	APOH,ENPP4
T cell chemotaxis (GO:0010818)	7.19025e-05	0.00106691	26.2016	249.969	CXCL9,CCL3,PIK3CD,PIK3CG			maintenance of protein localization in endoplasmic reticulum (GO:0035437)	0.0199875	0.313473	11.1836	43.7575	PDIA3,HSPA5
positive regulation of response to external stimulus (GO:0032103)	8.3284e-05	0.00122569	4.95408	46.5349	PTGER4,CCL21,IL23A,CD180,CCL4,TLR9,CCL3,CCL19,ETS1,TLR4			positive regulation of hemostasis (GO:1900048)	0.0199875	0.313473	11.1836	43.7575	APOH,ENPP4
regulation of defense response to virus by host (GO:0050691)	8.44259e-05	0.00122569	9.85628	92.4483	AIM2,IL23A,TNFAIP3,LILRB1,IL12RB1,TMEM173			hexose catabolic process (GO:0019320)	0.0199875	0.313473	11.1836	43.7575	GALE,LRP5
regulation of cell adhesion mediated by integrin (GO:0033628)	8.44259e-05	0.00122569	9.85628	92.4483	LYN,CCL21,CYP1B1,NCKAP1L,PIK3CG,FERMT3			mitral valve morphogenesis (GO:0003183)	0.0199875	0.313473	11.1836	43.7575	EFNA1,BMPR1A
integrin-mediated signaling pathway (GO:0007229)	9.22472e-05	0.00132968	6.3252	58.7677	FGR,TXK,ITGB2,PLEK,PTK2B,MADCAM1,ITGB7,FERMT3			receptor-mediated endocytosis (GO:0006898)	0.0201599	0.313918	2.21532	8.64873	AMBP,CTTN,TFR2,ALB,SFTPD,AP1S1,HYOU1,CALR,ASGR1,HSP90B1
positive regulation of interleukin-1 beta production (GO:0032731)	0.000102494	0.00145657	9.46154	86.9109	AIM2,CCL3,CASP1,NLRP1,CCL19,TLR4			carbohydrate homeostasis (GO:0033500)	0.0205227	0.315416	3.38593	13.1585	MLXIPL,G6PC,HNF4A,HNF1A,FGFR4
regulation of cytokine secretion (GO:0050707)	0.000102494	0.00145657	9.46154	86.9109	PTGER4,FGR,BTN2A2,CRTAM,CLEC9A,FOXP3			cellular response to insulin stimulus (GO:0032869)	0.0205455	0.315416	2.67392	10.3885	BAIAP2L2,BAIAP2L1,GOT1,PKLR,PCSK9,TRIB3,BCAR1
positive regulation of T cell migration (GO:2000406)	0.000108738	0.00152049	13.1212	119.752	SPN,CCL21,DOCK8,CCL5,CXCL13			membrane protein intracellular domain proteolysis (GO:0031293)	0.0212843	0.315645	5.59902	21.555	NCSTN,PSEN2,MBTPS2
regulation of tumor necrosis factor biosynthetic process (GO:0042534)	0.000110759	0.00152049	22.4574	204.545	TLR1,SPN,LILRB1,TLR4			cellular modified amino acid biosynthetic process (GO:0042398)	0.0212843	0.315645	5.59902	21.555	PLOD3,PLOD1,OPLAH
immune response-regulating cell surface receptor signaling pathway (GO:0002768)	0.000110759	0.00152049	22.4574	204.545	FGR,LYN,NCR3,LILRB1			intrinsic apoptotic signaling pathway in response to endoplasmic reticulum stress (GO:0070059)	0.0212843	0.315645	5.59902	21.555	DDIT3,DAB2IP,TRIB3
negative regulation of leukocyte cell-cell adhesion (GO:1903038)	0.000110759	0.00152049	22.4574	204.545	TNFAIP8L2,TIGIT,JAK3,LAX1			regulation of cardiac muscle cell action potential (GO:0098901)	0.0212843	0.315645	5.59902	21.555	CXADR,NOS1AP,TRPM4
lymphocyte mediated immunity (GO:0002449)	0.000110759	0.00152049	22.4574	204.545	CD8A,KLRD1,SLA2,MYO1G			negative regulation of T cell proliferation (GO:0042130)	0.0212843	0.315645	5.59902	21.555	SDC4,DLG5,SFTPD
positive regulation of hydrolase activity (GO:0051345)	0.000111754	0.00152378	3.52644	32.0878	CCL22,SEMA4D,CCL21,DOCK8,RASGRP2,RASGRP1,DOCK11,SH3BP1,CCL5,CCL4,CCL3,RGS10,CCL19,CCL17			glucose metabolic process (GO:0006006)	0.0218197	0.316721	3.32837	12.7308	G6PC,KCNJ11,GOT1,LRP5,PPARGC1A
positive regulation of transcription factor import into nucleus (GO:0042993)	0.000123504	0.00166154	9.09717	81.8676	IL23A,TLR9,HCLS1,CCL19,TMEM173,TLR4			positive regulation of cellular component biogenesis (GO:0044089)	0.0218376	0.316721	2.91183	11.1352	VIL1,SDC4,DLG5,SDC1,IL1RAP,VEGFA
positive regulation of myeloid leukocyte differentiation (GO:0002763)	0.000123504	0.00166154	9.09717	81.8676	CD74,CD4,IFNG,IL23A,HCLS1,EVI2B			regulation of MAP kinase activity (GO:0043405)	0.0218376	0.316721	2.91183	11.1352	GBA,DAB2IP,CBLC,TRIB3,MST1R,VEGFA
positive regulation of cytoskeleton organization (GO:0051495)	0.000126725	0.00169359	5.23805	47.0036	CCL21,PLEK,CDC42EP3,RHOH,HCLS1,STAP1,PTK2B,CCR7,NCKAP1L			substantia nigra development (GO:0021762)	0.0220833	0.316721	4.02419	15.344	MAOB,HSPA5,CKB,NDRG2
positive regulation of leukocyte chemotaxis (GO:0002690)	0.000132743	0.00176234	5.96625	53.2613	CXCL9,CCL5,CCL4,CCL3,PTK2B,CCR7,CXCL13,CMKLR1			nucleobase-containing compound catabolic process (GO:0034655)	0.0220833	0.316721	4.02419	15.344	ENTPD2,ENTPD6,ENTPD8,SKIV2L2
cortical actin cytoskeleton organization (GO:0030866)	0.0001398	0.00183192	12.3005	109.171	FMNL1,WIPF1,PLEK,WAS,NCKAP1L			chromatin assembly (GO:0031497)	0.0231688	0.326677	3.27273	12.3216	HIST1H2BJ,HIST1H2BK,HIST2H2BE,HIST1H2BD,HIST1H2BC
positive regulation of defense response to virus by host (GO:0002230)	0.0001398	0.00183192	12.3005	109.171	AIM2,IL23A,LILRB1,TMEM173,IL12RB1			defense response to Gram-positive bacterium (GO:0050830)	0.0231688	0.326677	3.27273	12.3216	HIST1H2BJ,HIST1H2BK,DEFB1,HIST2H2BE,HIST1H2BC
regulation of antigen receptor-mediated signaling pathway (GO:0050854)	0.000162861	0.00212034	19.6492	171.392	BLK,LYN,PTPRC,PAX5			positive regulation of developmental process (GO:0051094)	0.0234179	0.326677	2.59784	9.75296	VIL1,HPN,LMNA,MARCH5,TRPM4,BMPR1A,FOXA2
positive regulation of ERK1 and ERK2 cascade (GO:0070374)	0.000169759	0.00216997	3.21151	27.8795	CD74,RAMP3,CCL22,CCL21,GPR55,RASGRP1,CD4,CCL5,CCL4,CCL3,PTK2B,CCR7,CCL19,CCL17,SLAMF1			positive regulation of embryonic development (GO:0040019)	0.023748	0.326677	5.34425	19.9889	HES1,PHLDB2,FOXA2
positive regulation of cell motility (GO:2000147)	0.000170394	0.00216997	3.37561	29.2915	SEMA4D,CCL21,SEMA3A,PIK3CD,TACR1,FGR,TIAM1,SPOCK2,CCL5,CCL3,PTK2B,CCR7,CCL19,FERMT3			purine ribonucleotide metabolic process (GO:0009150)	0.0245707	0.326677	3.21891	11.9299	SULT1A1,NDUFS1,ATP1B1,ACAT1,SULT1A2
regulation of phosphatidylinositol 3-kinase signaling (GO:0014066)	0.000170522	0.00216997	5.01595	43.5216	PPP1R16B,FGR,NCF1,SEMA4D,CCL5,PIP4K2A,HCLS1,NLRC3,HCST			negative regulation of cellular protein catabolic process (GO:1903363)	0.0245757	0.326677	9.78514	36.2637	EFNA1,DAB2IP
regulation of ERK1 and ERK2 cascade (GO:0070372)	0.000170974	0.00216997	2.94887	25.5785	LYN,CD74,RAMP3,CCL22,CCL21,GPR55,RASGRP1,CD4,CCL5,CCL4,CCL3,PTK2B,CCR7,CCL19,TLR4,CCL17,SLAMF1			regulation of sequestering of zinc ion (GO:0061088)	0.0245757	0.326677	9.78514	36.2637	SLC30A5,SLC30A10
activation of phospholipase C activity (GO:0007202)	0.00017722	0.00223518	11.5764	99.9979	ITK,TXK,GPR55,S1PR4,PLCB2			mitotic nuclear envelope reassembly (GO:0007084)	0.0245757	0.326677	9.78514	36.2637	REEP3,LMNA
natural killer cell activation (GO:0030101)	0.000243932	0.00305748	7.88259	65.5723	CD2,NCR3,KLRK1,IL21R,PIK3CD,CD244			actin filament depolymerization (GO:0030042)	0.0245757	0.326677	9.78514	36.2637	VIL1,DSTN
regulation of peptidyl-tyrosine phosphorylation (GO:0050730)	0.000271225	0.00335694	4.68475	38.4738	CD74,SEMA4D,IL23A,BANK1,ITGB2,HCLS1,PTK2B,FYN,IL22RA2			primary alcohol catabolic process (GO:0034310)	0.0245757	0.326677	9.78514	36.2637	SULT1A1,SULT1A2
positive regulation of neutrophil chemotaxis (GO:0090023)	0.000274477	0.00335694	10.3567	84.9318	CD74,CCL21,NCKAP1L,CCR7,CCL19			protein localization to mitochondrion (GO:0070585)	0.0245757	0.326677	9.78514	36.2637	MTCH2,MARCH5
negative regulation of sequestering of calcium ion (GO:0051283)	0.000274477	0.00335694	10.3567	84.9318	PTPRC,CCL21,LCK,CCR7,CCL19			urate transport (GO:0015747)	0.0245757	0.326677	9.78514	36.2637	SLC17A1,SLC17A3
negative regulation of T cell proliferation (GO:0042130)	0.000274477	0.00335694	10.3567	84.9318	SPN,BTN2A2,LILRB1,PDCD1LG2,FOXP3			regulation of p38MAPK cascade (GO:1900744)	0.0263593	0.346165	5.11163	18.5855	DAB2IP,XDH,VEGFA
regulation of inflammatory response (GO:0050727)	0.000284713	0.00341723	3.37549	27.5576	PTGER4,TNFAIP3,NLRC3,ETS1,IL23A,CCL5,CCL4,CASP1,TLR9,CCL3,NLRP1,TNFAIP8L2,TLR4			positive regulation of wound healing (GO:0090303)	0.0263593	0.346165	5.11163	18.5855	VTN,APOH,ENPP4
positive regulation of interferon-gamma secretion (GO:1902715)	0.000293634	0.00341723	39.2294	319.059	CD2,RASGRP1,CD244			protein-DNA complex assembly (GO:0065004)	0.0265531	0.3463	2.77423	10.0666	HIST1H2BJ,HIST1H2BK,GTF2H2,HIST2H2BE,HIST1H2BD,HIST1H2BC
T-helper 17 cell lineage commitment (GO:0072540)	0.000293634	0.00341723	39.2294	319.059	IRF4,SLAMF6,LY9			regulation of endopeptidase activity (GO:0052548)	0.0275352	0.3463	3.1164	11.195	VTN,SERPINA10,SERPINA6,SERPINA7,AGT
regulation of T-helper 17 cell lineage commitment (GO:2000328)	0.000293634	0.00341723	39.2294	319.059	IL23A,TBX21,IL12RB1			aminoglycan biosynthetic process (GO:0006023)	0.0275554	0.3463	3.73618	13.4187	SDC4,GPC1,B3GNT3,SDC1
regulation of inositol phosphate biosynthetic process (GO:0010919)	0.000293634	0.00341723	39.2294	319.059	PLEK,PTK2B,CD244			mitochondrial electron transport, NADH to ubiquinone (GO:0006120)	0.0275554	0.3463	3.73618	13.4187	NDUFA6,NDUFS4,NDUFS2,NDUFS1
positive regulation of antigen processing and presentation (GO:0002579)	0.000293634	0.00341723	39.2294	319.059	CCL21,CCR7,CCL19			positive regulation of plasma membrane bounded cell projection assembly (GO:0120034)	0.0290989	0.3463	3.06755	10.8501	CDC42EP1,EPS8L1,EPS8L2,WASL,EPS8L3
positive regulation of dendritic cell antigen processing and presentation (GO:0002606)	0.000293634	0.00341723	39.2294	319.059	CCL21,CCR7,CCL19			cellular response to glucose stimulus (GO:0071333)	0.0291179	0.3463	4.89839	17.3227	UNC13B,MLXIPL,RAB11FIP5
regulation of calcium ion transport (GO:0051924)	0.000295745	0.00341723	6.13861	49.8824	CD4,FCRL3,CCL5,CCL4,CCL3,IL16,LILRB1			heterophilic cell-cell adhesion via plasma membrane cell adhesion molecules (GO:0007157)	0.0295432	0.3463	3.6491	12.8518	CXADR,CADM4,PVR,CRB3
B cell differentiation (GO:0030183)	0.000295745	0.00341723	6.13861	49.8824	CD79B,LYL1,CD79A,CR2,VCAM1,ITGA4,JAK3			L-phenylalanine metabolic process (GO:0006558)	0.0295467	0.3463	8.69746	30.6306	PCBD1,FAH
toll-like receptor signaling pathway (GO:0002224)	0.000296341	0.00341723	4.62367	37.5627	TLR1,ITGB2,CD180,RFTN1,TLR9,BTK,TLR10,TLR6,TLR4			L-phenylalanine catabolic process (GO:0006559)	0.0295467	0.3463	8.69746	30.6306	PCBD1,FAH
positive regulation of protein phosphorylation (GO:0001934)	0.00030712	0.00352142	2.36888	19.1602	LYN,CD74,RAMP3,CCL21,KSR1,SEMA4D,FCRL3,FAM129A,TNFRSF1B,RASGRP1,TCL1A,CD4,PTPRC,RASSF2,IFNG,BANK1,TLR9,HCLS1,CD27,PTK2B,LCP2,CCR7,CCL19			regulation of hippo signaling (GO:0035330)	0.0295467	0.3463	8.69746	30.6306	DLG5,WWC2
positive regulation of cell adhesion mediated by integrin (GO:0033630)	0.00031649	0.00360834	15.7177	126.657	CCL21,CCL5,NCKAP1L,CXCL13			carnitine metabolic process (GO:0009437)	0.0295467	0.3463	8.69746	30.6306	CPT1A,CRAT
heterotypic cell-cell adhesion (GO:0034113)	0.000336097	0.00372662	9.83838	78.6885	CD2,ITGA4,ITGB2,MADCAM1,ITGB7			regulation of vascular endothelial growth factor signaling pathway (GO:1900746)	0.0295467	0.3463	8.69746	30.6306	DAB2IP,XDH
positive regulation of phosphatidylinositol 3-kinase activity (GO:0043552)	0.000336097	0.00372662	9.83838	78.6885	FGR,CCL21,PTK2B,CCR7,CCL19			modulation by host of viral process (GO:0044788)	0.0295467	0.3463	8.69746	30.6306	APCS,PPIB
response to alcohol (GO:0097305)	0.000336097	0.00372662	9.83838	78.6885	CCL21,CCL3,CCR7,CCL19,CCR5			biotin metabolic process (GO:0006768)	0.0295467	0.3463	8.69746	30.6306	MCCC2,PCCA
positive regulation of neutrophil migration (GO:1902624)	0.000336097	0.00372662	9.83838	78.6885	CD74,CCL21,NCKAP1L,CCR7,CCL19			positive regulation of mesenchymal cell proliferation (GO:0002053)	0.0295467	0.3463	8.69746	30.6306	LRP5,VEGFA
positive regulation of Rho protein signal transduction (GO:0035025)	0.000336097	0.00372662	9.83838	78.6885	P2RY10,LPAR6,GPR55,GPR18,ROBO1			positive regulation of fatty acid biosynthetic process (GO:0045723)	0.0295467	0.3463	8.69746	30.6306	MLXIPL,LPGAT1
positive regulation of granulocyte chemotaxis (GO:0071624)	0.000407637	0.00447071	9.36941	73.1295	CD74,CCL21,NCKAP1L,CCR7,CCL19			glycerol metabolic process (GO:0006071)	0.0295467	0.3463	8.69746	30.6306	GOT1,GALK2
regulation of T cell receptor signaling pathway (GO:0050856)	0.000407637	0.00447071	9.36941	73.1295	PVRIG,TRAT1,LCK,UBASH3A,KCNN4			positive regulation of sodium ion transmembrane transporter activity (GO:2000651)	0.0295467	0.3463	8.69746	30.6306	TESC,ATP1B1
regulation of macrophage chemotaxis (GO:0010758)	0.000423084	0.00456569	14.2881	110.989	CCL5,STAP1,PTK2B,CMKLR1			erythrose 4-phosphate/phosphoenolpyruvate family amino acid catabolic process (GO:1902222)	0.0295467	0.3463	8.69746	30.6306	PCBD1,FAH
positive regulation of NF-kappaB import into nucleus (GO:0042346)	0.000423084	0.00456569	14.2881	110.989	IL23A,TLR9,CCL19,TLR4			urate metabolic process (GO:0046415)	0.0295467	0.3463	8.69746	30.6306	SLC17A1,SLC17A3
regulation of T cell mediated cytotoxicity (GO:0001914)	0.000423084	0.00456569	14.2881	110.989	PTPRC,IL23A,LILRB1,IL12RB1			respiratory electron transport chain (GO:0022904)	0.0305022	0.355587	2.67924	9.35044	NDUFA6,NDUFS4,NDUFS2,SDHC,NDUFS1,PPARGC1A
positive regulation of Ras protein signal transduction (GO:0046579)	0.000441783	0.00474212	6.9538	53.7159	P2RY10,LPAR6,GPR55,RASGRP1,GPR18,ROBO1			regulation of mitochondrion organization (GO:0010821)	0.0316138	0.36171	3.56598	12.3175	SREBF1,INF2,PPARGC1A,MARCH5
positive regulation of cytokine secretion (GO:0050715)	0.000466637	0.00496282	4.86179	37.2897	TLR1,FGR,PTGER4,CD2,CRTAM,CLEC9A,RASGRP1,CD244			positive regulation of protein tyrosine kinase activity (GO:0061098)	0.0320229	0.36171	4.70221	16.1817	EFNA1,ERBB3,AGT
neutrophil degranulation (GO:0043312)	0.000467262	0.00496282	2.20798	16.9321	ARHGAP9,ATP8A1,GMFG,HVCN1,ITGB2,FGL2,LRMP,ITGAL,PLAC8,STK10,NCKAP1L,LAIR1,CD53,CR1,CYBB,TMEM173,TNFRSF1B,FGR,PTPRC,DOK3,BIN2,P2RX1,PLEKHO2,DOCK2,LTF			regulation of fatty acid biosynthetic process (GO:0042304)	0.0320229	0.36171	4.70221	16.1817	MLXIPL,LPGAT1,TRIB3
positive regulation of lipid kinase activity (GO:0090218)	0.000490088	0.00508857	8.94307	68.1544	FGR,CCL21,PTK2B,CCR7,CCL19			positive regulation of lipid biosynthetic process (GO:0046889)	0.0320229	0.36171	4.70221	16.1817	SREBF1,MLXIPL,LPGAT1
release of sequestered calcium ion into cytosol (GO:0051209)	0.000490088	0.00508857	8.94307	68.1544	PTPRC,CCL21,LCK,CCR7,CCL19			calcium ion import (GO:0070509)	0.0320229	0.36171	4.70221	16.1817	CACNA1D,SLC25A23,CACNA1H
regulation of lymphocyte migration (GO:2000401)	0.000504318	0.00508857	29.4205	223.37	SPN,STK10,CCR6			regulation of actin polymerization or depolymerization (GO:0008064)	0.0320229	0.36171	4.70221	16.1817	EPS8L1,EPS8L2,EPS8L3
positive regulation of B cell differentiation (GO:0045579)	0.000504318	0.00508857	29.4205	223.37	BTK,CD27,NCKAP1L			endocytosis (GO:0006897)	0.0335097	0.36584	1.8858	6.40403	CTTN,AMBP,TFR2,SFTPD,ALB,PACSIN2,AP1S1,HYOU1,CALR,WASL,ASGR1,HSP90B1
positive regulation of killing of cells of other organism (GO:0051712)	0.000504318	0.00508857	29.4205	223.37	FCER2,IFNG,PRF1			cell-cell junction organization (GO:0045216)	0.034122	0.36584	2.92975	9.89613	OCLN,CXADR,MARVELD2,PVR,CLDN1
membrane fusion involved in viral entry into host cell (GO:0039663)	0.000504318	0.00508857	29.4205	223.37	CD4,CXCR4,CCR5			regulation of mesenchymal cell proliferation (GO:0010464)	0.0348785	0.36584	7.82731	26.2675	LRP5,VEGFA
negative regulation of T cell mediated immunity (GO:0002710)	0.000504318	0.00508857	29.4205	223.37	PTPRC,LILRB1,FOXP3			regulation of IRE1-mediated unfolded protein response (GO:1903894)	0.0348785	0.36584	7.82731	26.2675	HSPA5,DAB2IP
fusion of virus membrane with host plasma membrane (GO:0019064)	0.000504318	0.00508857	29.4205	223.37	CD4,CXCR4,CCR5			sulfation (GO:0051923)	0.0348785	0.36584	7.82731	26.2675	SULT1A1,SULT1A2
regulation of cell-cell adhesion mediated by integrin (GO:0033632)	0.000504318	0.00508857	29.4205	223.37	CCL5,CXCL13,FERMT3			epithelial structure maintenance (GO:0010669)	0.0348785	0.36584	7.82731	26.2675	CXADR,MUC13
T-helper 1 type immune response (GO:0042088)	0.000504318	0.00508857	29.4205	223.37	EBI3,TLR4,IL18BP			serine family amino acid biosynthetic process (GO:0009070)	0.0348785	0.36584	7.82731	26.2675	SEPHS1,SEPHS2
cellular response to organic substance (GO:0071310)	0.000519437	0.00521505	3.573	27.0218	RAMP3,CCL5,CASP1,CCL3,CYP1B1,HCLS1,CXCR4,CCR7,PTPN7,TMEM173,IL18BP			regulation of cholesterol homeostasis (GO:2000188)	0.0348785	0.36584	7.82731	26.2675	HNF4A,FGFR4
neutrophil activation involved in immune response (GO:0002283)	0.000527414	0.00526892	2.18823	16.5157	ARHGAP9,ATP8A1,GMFG,HVCN1,ITGB2,FGL2,LRMP,ITGAL,PLAC8,STK10,NCKAP1L,LAIR1,CD53,CR1,CYBB,TMEM173,TNFRSF1B,FGR,PTPRC,DOK3,BIN2,P2RX1,PLEKHO2,DOCK2,LTF			positive regulation of branching involved in ureteric bud morphogenesis (GO:0090190)	0.0348785	0.36584	7.82731	26.2675	AGT,VEGFA
positive regulation of lymphocyte differentiation (GO:0045621)	0.00055302	0.00549751	13.0968	98.2273	ZAP70,BTK,CD27,NCKAP1L			eye photoreceptor cell development (GO:0042462)	0.0348785	0.36584	7.82731	26.2675	USH1C,VEGFA
cellular response to oxygen-containing compound (GO:1901701)	0.000570416	0.00564264	2.63537	19.684	LYN,MAP4K1,MEF2C,RAMP3,NCF1,GFI1,TNFAIP3,LILRB1,PDCD1LG2,TNFRSF1B,GNG2,CASP1,STAP1,PTK2B,CARD16,CCR5,TLR4			plasminogen activation (GO:0031639)	0.0348785	0.36584	7.82731	26.2675	APOH,F11
regulation of interleukin-6 production (GO:0032675)	0.000578849	0.00569814	6.5668	48.952	TLR9,TNFAIP3,NLRC3,NCKAP1L,TLR4,SLAMF1			cardiac muscle fiber development (GO:0048739)	0.0348785	0.36584	7.82731	26.2675	CXADR,VEGFA
positive regulation of phospholipid metabolic process (GO:1903727)	0.000584481	0.00572564	8.5538	63.6812	FGR,CCL21,PTK2B,CCR7,CCL19			protein hydroxylation (GO:0018126)	0.0348785	0.36584	7.82731	26.2675	PLOD3,PLOD1
neutrophil mediated immunity (GO:0002446)	0.000594245	0.00579318	2.16883	16.1106	ARHGAP9,ATP8A1,GMFG,HVCN1,ITGB2,FGL2,LRMP,ITGAL,PLAC8,STK10,NCKAP1L,LAIR1,CD53,CR1,CYBB,TMEM173,TNFRSF1B,FGR,PTPRC,DOK3,BIN2,P2RX1,PLEKHO2,DOCK2,LTF			prostanoid metabolic process (GO:0006692)	0.0348785	0.36584	7.82731	26.2675	AKR1C4,PTGR2
superoxide metabolic process (GO:0006801)	0.000691876	0.00661709	8.19697	59.642	PREX1,NCF1,NCF1B,NCF1C,CYBB			negative regulation of lymphocyte proliferation (GO:0050672)	0.0350736	0.36584	4.52113	15.1472	SDC4,DLG5,SFTPD
regulation of neutrophil chemotaxis (GO:0090022)	0.000691876	0.00661709	8.19697	59.642	CD74,CCL21,NCKAP1L,CCR7,CCL19			coenzyme biosynthetic process (GO:0009108)	0.0350736	0.36584	4.52113	15.1472	SPR,PNPO,ACAT1
regulation of activated T cell proliferation (GO:0046006)	0.000691876	0.00661709	8.19697	59.642	BTN2A2,IL23A,PDCD1LG2,IL12RB1,FOXP3			regulation of peptide hormone secretion (GO:0090276)	0.0359083	0.37199	2.88651	9.60281	KCNJ11,TFR2,HNF4A,CACNA1D,SSTR5
MyD88-dependent toll-like receptor signaling pathway (GO:0002755)	0.000691876	0.00661709	8.19697	59.642	TLR1,BTK,TLR10,TLR6,TLR4			fatty acid beta-oxidation (GO:0006635)	0.0360045	0.37199	3.41059	11.3372	HADHB,DECR2,CRAT,ACAT1
negative regulation of antigen receptor-mediated signaling pathway (GO:0050858)	0.000708972	0.00674861	12.0887	87.6636	PVRIG,FCRL3,LPXN,UBASH3A			negative regulation of apoptotic process (GO:0043066)	0.0368198	0.378619	1.61344	5.32713	CSNK2A1,HSPA5,HPN,PSEN2,MST1R,SLC30A10,NOL3,HSP90B1,VEGFA,PRDX3,DNAJC3,NAT8,ERBB3,APOH,ALB,ITGA5,FGFR4,PPARGC1A,TMEM14A
regulation of apoptotic process (GO:0042981)	0.000723964	0.00685896	1.86456	13.4822	BCL2A1,CD3E,IKZF3,FGD2,FGD3,PREX1,STK10,TCL1A,RASSF2,CASP1,CYP1B1,CTLA4,CD38,PTK2B,NCKAP1L,FYN,PIM2,JAK3,MAP4K1,CD74,MEF2C,SEMA4D,TNFRSF9,SERPINB9,LILRB1,TNFRSF1B,GZMK,TIAM1,CD40LG,LCK,IL2RB,CD27,DPEP1,EVI2B,ARHGEF6,LTF			positive regulation of epithelial cell migration (GO:0010634)	0.0377513	0.379209	2.84453	9.32078	VIL1,CALR,AGT,BCAR1,VEGFA
negative regulation of immune response (GO:0050777)	0.000746815	0.0070424	6.22054	44.786	LYN,TNFAIP3,TRAFD1,NLRC3,LILRB1,FOXP3			glycosaminoglycan biosynthetic process (GO:0006024)	0.0379013	0.379209	2.53454	8.29498	CHPF,SDC4,GPC1,B3GNT3,SDC1,CHST13
phosphorylation (GO:0016310)	0.00077103	0.00713172	2.29837	16.4742	LYN,MAP4K1,KSR1,PRKCB,GMFG,DGKA,TXK,PIK3CD,RUNX3,PIK3CG,FGR,STK10,ZAP70,LCK,STK17B,BTK,PTK2B,FYN,PIM2,JAK3,HCST			regulation of actin cytoskeleton reorganization (GO:2000249)	0.0382688	0.379209	4.35345	14.2058	BAIAP2L2,BAIAP2L1,F11R
response to molecule of bacterial origin (GO:0002237)	0.000779347	0.00713172	3.99778	28.6123	CXCL9,CD6,TNFRSF9,TLR9,CD27,TNFAIP3,CXCL13,TNFRSF1B,TLR4			'de novo' posttranslational protein folding (GO:0051084)	0.0382688	0.379209	4.35345	14.2058	HSPA5,HYOU1,UGGT2
cellular response to interleukin-21 (GO:0098757)	0.000791945	0.00713172	23.5352	168.065	IL21R,IL2RG,JAK3			aminoglycan metabolic process (GO:0006022)	0.0382688	0.379209	4.35345	14.2058	SDC4,GPC1,SDC1
T-helper 17 cell differentiation (GO:0072539)	0.000791945	0.00713172	23.5352	168.065	IRF4,SLAMF6,LY9			artery morphogenesis (GO:0048844)	0.0382688	0.379209	4.35345	14.2058	HES1,VEGFA,BMPR1A
negative regulation of activated T cell proliferation (GO:0046007)	0.000791945	0.00713172	23.5352	168.065	BTN2A2,PDCD1LG2,FOXP3			regulation of protein polymerization (GO:0032271)	0.0382688	0.379209	4.35345	14.2058	EPS8L1,EPS8L2,EPS8L3
interleukin-21-mediated signaling pathway (GO:0038114)	0.000791945	0.00713172	23.5352	168.065	IL21R,IL2RG,JAK3			chondroitin sulfate metabolic process (GO:0030204)	0.0382688	0.379209	4.35345	14.2058	CHPF,HEXB,CHST13
negative regulation of T-helper cell differentiation (GO:0045623)	0.000791945	0.00713172	23.5352	168.065	TBX21,JAK3,FOXP3			negative regulation of hemostasis (GO:1900047)	0.0405502	0.384345	7.11537	22.8063	VTN,APOH
positive regulation of tumor necrosis factor biosynthetic process (GO:0042535)	0.000791945	0.00713172	23.5352	168.065	TLR1,SPN,TLR4			regulation of cell aging (GO:0090342)	0.0405502	0.384345	7.11537	22.8063	LMNA,MARCH5
B cell mediated immunity (GO:0019724)	0.000791945	0.00713172	23.5352	168.065	CD74,CD27,SLA2			Notch receptor processing, ligand-dependent (GO:0035333)	0.0405502	0.384345	7.11537	22.8063	NCSTN,PSEN2
regulation of dendritic cell antigen processing and presentation (GO:0002604)	0.000791945	0.00713172	23.5352	168.065	CCL21,CCR7,CCL19			muscle cell development (GO:0055001)	0.0405502	0.384345	7.11537	22.8063	SDC1,HES1
regulation of tyrosine phosphorylation of STAT protein (GO:0042509)	0.000795162	0.00713172	5.11314	36.4923	LYN,SOCS1,IFNG,IL23A,CCL5,HCLS1,IL22RA2			negative regulation of epidermal growth factor-activated receptor activity (GO:0007175)	0.0405502	0.384345	7.11537	22.8063	ERRFI1,CBLC
positive regulation of phospholipase C activity (GO:0010863)	0.000813366	0.00724314	7.86869	55.9804	ITK,TXK,GPR55,S1PR4,PLCB2			phosphate ion transport (GO:0006817)	0.0405502	0.384345	7.11537	22.8063	SLC17A1,SLC17A3
positive regulation of B cell activation (GO:0050871)	0.000814764	0.00724314	3.63059	25.823	SASH3,CD74,MEF2C,PTPRC,FCRL3,BTK,TLR9,CD27,CD38,NCKAP1L			negative regulation of reactive oxygen species biosynthetic process (GO:1903427)	0.0405502	0.384345	7.11537	22.8063	MPV17L,SLC30A10
negative regulation of toll-like receptor signaling pathway (GO:0034122)	0.000950073	0.00837226	7.56566	52.6492	LYN,TLR9,TNFAIP3,TLR6,TLR4			protein localization to endoplasmic reticulum (GO:0070972)	0.0405502	0.384345	7.11537	22.8063	HSPA5,CTAGE5
negative regulation of tumor necrosis factor superfamily cytokine production (GO:1903556)	0.000950073	0.00837226	7.56566	52.6492	TNFAIP3,NLRC3,TLR4,SLAMF1,LTF			regulation of fibrinolysis (GO:0051917)	0.0405502	0.384345	7.11537	22.8063	APOH,F11
negative regulation of NF-kappaB transcription factor activity (GO:0032088)	0.00101782	0.00893024	4.26851	29.4105	AIM2,GFI1,TLR9,TNFAIP3,CYP1B1,NLRC3,FOXP3,CMKLR1			amyloid precursor protein metabolic process (GO:0042982)	0.0405502	0.384345	7.11537	22.8063	NCSTN,PSEN2
positive regulation of JAK-STAT cascade (GO:0046427)	0.00106187	0.00927642	4.84328	33.1654	LYN,IFNG,IL23A,CCL5,CYP1B1,HCLS1,PTK2B			protein processing (GO:0016485)	0.0411548	0.387632	2.48093	7.91519	NCSTN,F10,PSEN2,PCSK9,PCSK4,CPN1
positive regulation of T cell differentiation (GO:0045582)	0.00110314	0.00952966	7.28507	49.6084	ZAP70,SOCS1,IL23A,NCKAP1L,IL12RB1			regulation of protein tyrosine kinase activity (GO:0061097)	0.0416069	0.387632	4.19776	13.3467	EFNA1,ERBB3,AGT
cellular response to interleukin-7 (GO:0098761)	0.00110975	0.00952966	10.4758	71.2734	STAT5A,SOCS1,IL2RG,JAK3			liver development (GO:0001889)	0.0416069	0.387632	4.19776	13.3467	PCSK9,COBL,LSR
regulation of platelet activation (GO:0010543)	0.00110975	0.00952966	10.4758	71.2734	LYN,TXK,PLEK,TLR4			transforming growth factor beta receptor signaling pathway (GO:0007179)	0.0416082	0.387632	2.76412	8.7884	ITGB5,GDF15,CGN,F11R,BMPR1A
interleukin-7-mediated signaling pathway (GO:0038111)	0.00110975	0.00952966	10.4758	71.2734	STAT5A,SOCS1,IL2RG,JAK3			ERAD pathway (GO:0036503)	0.0436227	0.402955	2.72559	8.53703	RNF103,HSPA5,UBXN8,UGGT2,HSP90B1
negative regulation of cell adhesion (GO:0007162)	0.00116486	0.00960332	4.75953	32.1514	SPN,ADAMDEC1,PTPRC,SEMA4D,ARHGDIB,CYP1B1,LPXN			positive regulation of cytoskeleton organization (GO:0051495)	0.0436227	0.402955	2.72559	8.53703	VIL1,BAIAP2L2,BAIAP2L1,CTTN,CDC42EP1
positive regulation of production of molecular mediator of immune response (GO:0002702)	0.00116591	0.00960332	19.6117	132.462	SASH3,TLR9,CD244			dendrite morphogenesis (GO:0048813)	0.0450865	0.409114	4.0528	12.5603	CTNND2,BTBD3,WASL
regulation of interferon-gamma secretion (GO:1902713)	0.00116591	0.00960332	19.6117	132.462	CD2,RASGRP1,CD244			positive regulation of dendrite development (GO:1900006)	0.0450865	0.409114	4.0528	12.5603	DLG5,DAB2IP,COBL
positive regulation of natural killer cell mediated cytotoxicity directed against tumor cell target (GO:0002860)	0.00116591	0.00960332	19.6117	132.462	NCR3,CADM3,CRTAM			negative regulation of receptor activity (GO:2000272)	0.0450865	0.409114	4.0528	12.5603	ERRFI1,PCSK9,CBLC
positive regulation of nitric-oxide synthase biosynthetic process (GO:0051770)	0.00116591	0.00960332	19.6117	132.462	FCER2,TLR9,TLR4			aminoglycan catabolic process (GO:0006026)	0.0450865	0.409114	4.0528	12.5603	SDC4,GPC1,SDC1
regulation of integrin activation (GO:0033623)	0.00116591	0.00960332	19.6117	132.462	PTGER4,PLEK,CXCL13			cellular response to nutrient levels (GO:0031669)	0.0457898	0.409114	3.1371	9.67384	SREBF1,LAMP2,ALB,PCSK9
positive regulation of leukocyte apoptotic process (GO:2000108)	0.00116591	0.00960332	19.6117	132.462	LYN,MEF2C,PIK3CD			branching involved in blood vessel morphogenesis (GO:0001569)	0.0465414	0.409114	6.52209	20.0059	NRARP,VEGFA
positive regulation of natural killer cell mediated immune response to tumor cell (GO:0002857)	0.00116591	0.00960332	19.6117	132.462	NCR3,CADM3,CRTAM			ubiquinone metabolic process (GO:0006743)	0.0465414	0.409114	6.52209	20.0059	PDSS1,COQ9
regulation of leukocyte activation (GO:0002694)	0.00116591	0.00960332	19.6117	132.462	LYN,CD74,LCK			acyl-CoA biosynthetic process (GO:0071616)	0.0465414	0.409114	6.52209	20.0059	SCD,ACAT1
mast cell mediated immunity (GO:0002448)	0.00116591	0.00960332	19.6117	132.462	PIK3CD,SERPINB9,PIK3CG			quinone biosynthetic process (GO:1901663)	0.0465414	0.409114	6.52209	20.0059	PDSS1,COQ9
pattern recognition receptor signaling pathway (GO:0002221)	0.00119356	0.00979105	5.62695	37.874	TLR1,CD180,TLR9,TLR10,TLR6,TLR4			regulation of gastrulation (GO:0010470)	0.0465414	0.409114	6.52209	20.0059	PHLDB2,FOXA2
regulation of phosphatidylinositol 3-kinase activity (GO:0043551)	0.00127374	0.0104065	7.02453	46.8241	FGR,CCL21,PTK2B,CCR7,CCL19			positive regulation of transporter activity (GO:0032411)	0.0465414	0.409114	6.52209	20.0059	PDZK1,SGK2
negative regulation of innate immune response (GO:0045824)	0.00136	0.011022	9.82056	64.8184	CR1,TNFAIP3,TRAFD1,NLRC3			response to ATP (GO:0033198)	0.0465414	0.409114	6.52209	20.0059	KCNJ11,HSP90B1
negative regulation of interferon-gamma production (GO:0032689)	0.00136	0.011022	9.82056	64.8184	LILRB1,PDCD1LG2,FOXP3,TLR4			positive regulation of cellular biosynthetic process (GO:0031328)	0.0467399	0.409208	2.08356	6.38228	MLXIPL,SREBF1,LPGAT1,NPM2,NOS1AP,CALR,FGFR4,PPARGC1A
positive regulation of NF-kappaB transcription factor activity (GO:0051092)	0.00142439	0.0114976	3.35213	21.9699	AIM2,CD40LG,PRKCB,BTK,TLR9,CARD16,TLR6,TLR4,TRIM22,LTF			nucleosome organization (GO:0034728)	0.0478245	0.414759	2.65165	8.0616	HIST1H2BJ,HIST1H2BK,HIST2H2BE,HIST1H2BD,HIST1H2BC
regulation of actin filament polymerization (GO:0030833)	0.0015214	0.0122318	4.52476	29.3572	CCL21,CDC42EP3,RHOH,HCLS1,PTK2B,CCR7,NCKAP1L			Notch signaling pathway (GO:0007219)	0.0484453	0.414759	3.07543	9.3103	NCSTN,PSEN2,NRARP,HES1
positive regulation of protein complex assembly (GO:0031334)	0.00161205	0.0127351	3.94715	25.3812	GBP5,TCL1A,AIM2,IFNG,PLEK,TLR6,CXCL13,TLR4			glycogen metabolic process (GO:0005977)	0.0487056	0.414759	3.91751	11.8385	PYGB,G6PC,STBD1
negative regulation of B cell proliferation (GO:0030889)	0.00163478	0.0127351	16.8091	107.852	LYN,TNFRSF13B,CTLA4			positive regulation of cell-cell adhesion (GO:0022409)	0.0487056	0.414759	3.91751	11.8385	FOXA1,SIRPA,FOXA2
regulation of natural killer cell mediated cytotoxicity directed against tumor cell target (GO:0002858)	0.00163478	0.0127351	16.8091	107.852	NCR3,CADM3,CRTAM			negative regulation of mitochondrion organization (GO:0010823)	0.0487056	0.414759	3.91751	11.8385	MPV17L,NOL3,TMEM14A
positive regulation of T cell receptor signaling pathway (GO:0050862)	0.00163478	0.0127351	16.8091	107.852	LCK,TRAT1,KCNN4			positive regulation of catalytic activity (GO:0043085)	0.0487056	0.414759	3.91751	11.8385	NCSTN,PSEN2,FGFR4
regulation of immunoglobulin production (GO:0002637)	0.00163478	0.0127351	16.8091	107.852	SASH3,FCRL3,TLR9			cellular glucose homeostasis (GO:0001678)	0.0487056	0.414759	3.91751	11.8385	UNC13B,PPARGC1A,FOXA3
T cell homeostasis (GO:0043029)	0.00163478	0.0127351	16.8091	107.852	NCKAP1L,JAK3,FOXP3			fatty acid metabolic process (GO:0006631)	0.0500409	0.420348	2.35628	7.05684	GHR,PHYH,CPT1A,PON2,PPARGC1A,LPIN3
regulation of T cell apoptotic process (GO:0070232)	0.00163478	0.0127351	16.8091	107.852	CCL5,JAK3,IDO1			glycosaminoglycan catabolic process (GO:0006027)	0.0511842	0.420348	3.01613	8.96491	SDC4,HEXB,GPC1,SDC1
dendritic cell differentiation (GO:0097028)	0.00164711	0.0127351	9.24241	59.2321	LYN,LILRB1,CCR7,CCL19			positive regulation of cell migration (GO:0030335)	0.0517777	0.420348	1.86565	5.52382	VIL1,VTN,CD151,F10,HSPA5,DAB2IP,SEMA4G,RHOD,BCAR1,VEGFA
positive regulation of leukocyte cell-cell adhesion (GO:1903039)	0.00164711	0.0127351	9.24241	59.2321	LCK,HLA-DPB1,ETS1,HLA-DPA1			regulation of cell proliferation (GO:0042127)	0.0519026	0.420348	1.44322	4.26959	KANK2,PTPRU,LRP5,MST1R,PRDX3,ERBB3,EPCAM,CAMK2N1,HNF4A,LMNA,HES1,HIST1H2AC,TRPM4,CSNK2A1,TESC,DAB2IP,AGT,VEGFA,SSTR5,MLXIPL,AZGP1,DLG5,CALR,FGFR4,SGK2,BMPR1A
regulation of interleukin-2 production (GO:0032663)	0.00164711	0.0127351	9.24241	59.2321	PDE4D,TBX21,TNFAIP3,FOXP3			cellular response to starvation (GO:0009267)	0.0519486	0.420348	2.33283	6.89933	SREBF1,HSPA5,LAMP2,ALB,PCSK9,RNF152
regulation of innate immune response (GO:0045088)	0.00165742	0.0127659	4.45155	28.501	FGR,GBP5,GFI1,CCL5,TNFAIP3,TRAFD1,NLRC3			negative regulation of T cell activation (GO:0050868)	0.0524624	0.420348	3.79094	11.1744	SDC4,DLG5,SFTPD
erythrocyte differentiation (GO:0030218)	0.0016723	0.012783	6.55556	41.9133	LYN,HCLS1,NCKAP1L,IKZF1,JAK3			regulation of protein kinase B signaling (GO:0051896)	0.0526621	0.420348	2.02937	5.97419	ERBB3,F10,PLEKHA1,DDIT3,TRIB3,MST1R,FGFR4,XDH
negative regulation of tumor necrosis factor production (GO:0032720)	0.0016723	0.012783	6.55556	41.9133	TNFAIP3,NLRC3,LILRB1,TLR4,SLAMF1			atrioventricular valve morphogenesis (GO:0003181)	0.0528327	0.420348	6.02008	17.7028	EFNA1,BMPR1A
vascular endothelial growth factor receptor signaling pathway (GO:0048010)	0.00180271	0.0137278	4.38066	27.6791	NELL2,NCF1,NCF4,CYBB,PTK2B,NCKAP1L,FYN			regulation of branching involved in ureteric bud morphogenesis (GO:0090189)	0.0528327	0.420348	6.02008	17.7028	AGT,VEGFA
calcium ion transmembrane import into cytosol (GO:0097553)	0.00190268	0.0144346	6.34376	39.7404	PTPRC,CCL21,LCK,CCR7,CCL19			ubiquinone biosynthetic process (GO:0006744)	0.0528327	0.420348	6.02008	17.7028	PDSS1,COQ9
regulation of interferon-gamma-mediated signaling pathway (GO:0060334)	0.00197375	0.0148621	8.72849	54.3595	SOCS1,IFNG,IFNGR1,TXK			fatty acid beta-oxidation using acyl-CoA oxidase (GO:0033540)	0.0528327	0.420348	6.02008	17.7028	DECR2,CRAT
hematopoietic progenitor cell differentiation (GO:0002244)	0.00197375	0.0148621	8.72849	54.3595	PTPRC,TNFRSF13B,PLEK,MEOX1			positive regulation of mesonephros development (GO:0061213)	0.0528327	0.420348	6.02008	17.7028	AGT,VEGFA
positive regulation of phosphatidylinositol 3-kinase signaling (GO:0014068)	0.00201058	0.0150831	5.02705	31.2146	FGR,NCF1,SEMA4D,CCL5,HCLS1,HCST			positive regulation of potassium ion transmembrane transport (GO:1901381)	0.0528327	0.420348	6.02008	17.7028	NOS1AP,ATP1B1
apoptotic process (GO:0006915)	0.00211251	0.015789	2.5598	15.7681	TNFRSF9,ITGB2,PRF1,CXCR4,GZMB,GZMH,CD2,IFNG,IL2RA,CASP1,LTA,PTK2B,NLRP1,ARHGEF6			unsaturated fatty acid biosynthetic process (GO:0006636)	0.0528327	0.420348	6.02008	17.7028	SCD,DECR2
positive regulation of kinase activity (GO:0033674)	0.00213008	0.0158616	3.41853	21.0294	CD74,CD4,RASSF2,PTPRC,CCL21,PTK2B,CCR7,LCP2,CCL19			negative regulation of coagulation (GO:0050819)	0.0528327	0.420348	6.02008	17.7028	VTN,APOH
regulation of osteoclast differentiation (GO:0045670)	0.00215544	0.0159915	6.1452	37.7301	IFNG,IL23A,GPR55,CCL3,TLR4			negative regulation of cell aging (GO:0090344)	0.0528327	0.420348	6.02008	17.7028	SLC30A10,MARCH5
regulation of leukocyte cell-cell adhesion (GO:1903037)	0.00220629	0.0161315	14.7072	89.956	CD4,SIT1,CCL5			negative regulation of viral entry into host cell (GO:0046597)	0.0528327	0.420348	6.02008	17.7028	IFITM3,APCS
T cell proliferation (GO:0042098)	0.00220629	0.0161315	14.7072	89.956	DOCK8,LILRB1,PIK3CG			positive regulation of exosomal secretion (GO:1903543)	0.0528327	0.420348	6.02008	17.7028	SDC4,SDC1
positive regulation of glycoprotein biosynthetic process (GO:0010560)	0.00220629	0.0161315	14.7072	89.956	CCL21,CCR7,CCL19			negative regulation of signal transduction (GO:0009968)	0.0531871	0.421629	1.74481	5.11917	KANK2,ERBB3,GPC1,GBA,DAB2IP,NRARP,MST1R,CALR,FGFR4,XDH,AGT,LGR4
response to nitric oxide (GO:0071731)	0.00220629	0.0161315	14.7072	89.956	DPEP1,CCR7,CCL19			regulation of Rho protein signal transduction (GO:0035023)	0.0540061	0.42503	2.95907	8.63651	GPR35,EPS8L1,EPS8L2,EPS8L3
regulation of interleukin-8 secretion (GO:2000482)	0.00234258	0.0170662	8.26868	50.0793	CD2,TLR1,TLR6,CD244			cellular respiration (GO:0045333)	0.0540061	0.42503	2.95907	8.63651	NDUFS4,SDHC,NDUFS1,PPARGC1A
regulation of cytosolic calcium ion concentration (GO:0051480)	0.00236185	0.0171446	3.11313	18.8292	PTGER4,CD52,CYSLTR1,CXCR4,CCR7,TACR1,CXCL13,CCR5,CCR4,S1PR4			Ras protein signal transduction (GO:0007265)	0.0543865	0.426321	1.84794	5.38055	ARHGEF11,RTKN,CDC42EP1,EPS8L1,EPS8L2,EPS8L3,RAB17,PLD1,RHOD,PAK4
negative regulation of intracellular signal transduction (GO:1902532)	0.00246133	0.0178027	2.90184	17.4315	LYN,PREX1,BCL2A1,SH3BP1,PLEK,TNFAIP3,RHOH,NLRC3,NLRP1,SLA2,ARHGAP25			ephrin receptor signaling pathway (GO:0048013)	0.0545612	0.426321	2.54795	7.41053	EFNA1,NCSTN,PSEN2,WASL,NGEF
response to cytokine (GO:0034097)	0.00249101	0.0179531	3.08865	18.5167	CIITA,CASP1,TRAFD1,HCLS1,CXCR4,LIFR,CCR7,PTPN7,JAK3,IL18BP			regulation of synapse assembly (GO:0051963)	0.0563546	0.435408	3.67228	10.5618	DLG5,IL1RAP,RAB17
positive regulation of peptidyl-tyrosine phosphorylation (GO:0050731)	0.00254783	0.0182972	3.32217	19.8417	LYN,CD74,IFNG,SEMA4D,IL23A,BANK1,CCL5,HCLS1,PTK2B			carbohydrate catabolic process (GO:0016052)	0.0563546	0.435408	3.67228	10.5618	LDHA,PKLR,NEU1
positive regulation of endopeptidase activity (GO:0010950)	0.0027562	0.0197235	7.85484	46.2956	LYN,CR1,AIM2,FYN			sulfur compound catabolic process (GO:0044273)	0.0563546	0.435408	3.67228	10.5618	HEXB,GPC1,ACAT1
regulation of nitric-oxide synthase biosynthetic process (GO:0051769)	0.00288743	0.0199946	13.0724	76.4396	FCER2,TLR9,TLR4			ubiquitin-dependent ERAD pathway (GO:0030433)	0.0569107	0.435408	2.90412	8.324	RNF103,HSPA5,UBXN8,HSP90B1
positive regulation of T-helper 1 type immune response (GO:0002827)	0.00288743	0.0199946	13.0724	76.4396	IL23A,CCL19,IL12RB1			negative regulation of endopeptidase activity (GO:0010951)	0.0569227	0.435408	2.51515	7.20858	VTN,SERPINA10,SERPINA6,SERPINA7,AGT
regulation of interleukin-2 biosynthetic process (GO:0045076)	0.00288743	0.0199946	13.0724	76.4396	CD4,IRF4,FOXP3			protein maturation (GO:0051604)	0.0569227	0.435408	2.51515	7.20858	NCSTN,TESC,PSEN2,PCSK4,CPN1
negative regulation by host of viral transcription (GO:0043922)	0.00288743	0.0199946	13.0724	76.4396	CCL5,CCL4,CCL3			positive regulation of supramolecular fiber organization (GO:1902905)	0.059342	0.441992	2.48319	7.01361	VIL1,BAIAP2L2,BAIAP2L1,CTTN,CDC42EP1
positive regulation of pseudopodium assembly (GO:0031274)	0.00288743	0.0199946	13.0724	76.4396	CCL21,CDC42EP3,CCR7			regulation of actin nucleation (GO:0051125)	0.0594054	0.441992	5.58979	15.782	VIL1,WASL
regulation of mononuclear cell migration (GO:0071675)	0.00288743	0.0199946	13.0724	76.4396	LYN,CCL5,CMKLR1			Notch receptor processing (GO:0007220)	0.0594054	0.441992	5.58979	15.782	NCSTN,PSEN2
regulation of pseudopodium assembly (GO:0031272)	0.00288743	0.0199946	13.0724	76.4396	CCL21,CDC42EP3,CCR7			regulation of reactive oxygen species biosynthetic process (GO:1903426)	0.0594054	0.441992	5.58979	15.782	NOS1AP,SLC30A10
positive regulation of granulocyte macrophage colony-stimulating factor production (GO:0032725)	0.00288743	0.0199946	13.0724	76.4396	IL23A,TLR9,RASGRP1			regulation of exosomal secretion (GO:1903541)	0.0594054	0.441992	5.58979	15.782	SDC4,SDC1
hemopoiesis (GO:0030097)	0.00289318	0.0199946	3.9985	23.3728	LYL1,PTPRC,TNFRSF13B,LCK,PLEK,FLT3LG,RUNX3			regulation of energy homeostasis (GO:2000505)	0.0594054	0.441992	5.58979	15.782	MLXIPL,PPARGC1A
response to interleukin-1 (GO:0070555)	0.00289318	0.0199946	3.9985	23.3728	CCL22,CCL21,CCL5,CCL4,CCL3,CCL19,CCL17			dendritic spine morphogenesis (GO:0060997)	0.0594054	0.441992	5.58979	15.782	CTNND2,WASL
regulation of Rho protein signal transduction (GO:0035023)	0.00292286	0.0201308	4.63182	27.0275	P2RY10,LPAR6,ARHGDIB,GPR55,GPR18,ROBO1			artery development (GO:0060840)	0.0594054	0.441992	5.58979	15.782	HES1,VEGFA
response to tumor necrosis factor (GO:0034612)	0.0029846	0.0204861	3.54636	20.6196	TCL1A,CCL22,CCL21,CCL5,CCL4,CCL3,CCL19,CCL17
negative regulation of cytokine secretion (GO:0050710)	0.00306034	0.0208987	5.6176	32.5216	PTGER4,BTN2A2,LILRB1,TLR6,FOXP3
cell-cell adhesion via plasma-membrane adhesion molecules (GO:0098742)	0.00306542	0.0208987	2.99443	17.3305	CRB2,CADM3,NCR3,VCAM1,CD6,CRTAM,ITGB2,ITGAL,TIGIT,ROBO1
macromolecular complex assembly (GO:0065003)	0.00320307	0.0217636	3.20179	18.39	CD74,WIPF1,IL2RB,WAS,LPXN,PTK2B,NCKAP1L,CD3G,CD3E
positive regulation of T cell mediated cytotoxicity (GO:0001916)	0.00368449	0.0246202	11.7646	65.9243	NCR3,IL23A,IL12RB1
regulation of granulocyte macrophage colony-stimulating factor production (GO:0032645)	0.00368449	0.0246202	11.7646	65.9243	IL23A,TLR9,RASGRP1
leukocyte differentiation (GO:0002521)	0.00368449	0.0246202	11.7646	65.9243	LYN,LILRB1,IKZF1
positive regulation of alpha-beta T cell proliferation (GO:0046641)	0.00368449	0.0246202	11.7646	65.9243	IL23A,EBI3,RASAL3
positive regulation of interleukin-17 production (GO:0032740)	0.00368449	0.0246202	11.7646	65.9243	IL23A,SLAMF6,LY9
regulation of NF-kappaB import into nucleus (GO:0042345)	0.003728	0.0248287	7.14003	39.9262	IL23A,TLR9,CCL19,TLR4
tumor necrosis factor-mediated signaling pathway (GO:0033209)	0.00377633	0.0250679	3.11705	17.3901	AIM2,CD40LG,TNFRSF13B,TNFRSF9,LTA,TNFRSF17,CD27,PTK2B,TNFRSF1B
protein phosphorylation (GO:0006468)	0.00384796	0.0254596	1.9573	10.883	LYN,MAP4K1,KSR1,PRKCB,GMFG,TXK,PIK3CD,RUNX3,PIK3CG,FGR,STK10,ZAP70,LCK,STK17B,BTK,TLR9,PTK2B,FYN,PIM2,JAK3,HCST,TLR4
regulation of protein kinase activity (GO:0045859)	0.00392678	0.0258962	2.8844	15.9794	FGR,PREX1,CD4,RASSF2,PTPRC,CCL21,PTK2B,CCR7,LCP2,CCL19
negative regulation of smooth muscle cell proliferation (GO:0048662)	0.00429112	0.0282068	6.82924	37.2276	MEF2C,IFNG,TNFAIP3,APOD
second-messenger-mediated signaling (GO:0019932)	0.00446069	0.0292262	4.21718	22.8253	BTK,CCL3,CXCR4,CCR6,CCR5,KLRG1
MAPK cascade (GO:0000165)	0.0044923	0.0293381	2.2622	12.2281	MAP4K1,PTGER4,MEF2C,KSR1,CSF2RB,RASAL3,IL2RG,RASGRP1,CCL5,IL2RA,IL2RB,CCL3,FYN,CCR5,JAK3
regulation of interferon-gamma biosynthetic process (GO:0045072)	0.00460303	0.0297722	10.6945	57.5477	EBI3,TLR9,LILRB1
regulation of response to interferon-gamma (GO:0060330)	0.00460303	0.0297722	10.6945	57.5477	SOCS1,IFNG,IFNGR1
positive regulation of interleukin-8 secretion (GO:2000484)	0.00460303	0.0297722	10.6945	57.5477	CD2,TLR1,CD244
positive regulation of interleukin-8 production (GO:0032757)	0.00465556	0.0299201	5.0404	27.0654	CD2,TLR1,TLR9,TLR4,CD244
myeloid cell differentiation (GO:0030099)	0.00465556	0.0299201	5.0404	27.0654	LYN,HCLS1,IKZF1,EVI2B,JAK3
negative regulation of endopeptidase activity (GO:0010951)	0.00473549	0.0303372	3.62891	19.4244	CRB2,CR1,SPOCK2,SERPINB9,SERPINA9,CST7,LTF
positive regulation of phosphate metabolic process (GO:0045937)	0.0049089	0.0312497	6.54435	34.7944	IFNG,CCL5,NCKAP1L,CD244
positive regulation of cytosolic calcium ion concentration involved in phospholipase C-activating G-protein coupled signaling pathway (GO:0051482)	0.0049089	0.0312497	6.54435	34.7944	P2RY10,LPAR6,GPR55,GPR18
positive regulation of supramolecular fiber organization (GO:1902905)	0.00505761	0.0320952	3.5816	18.9354	CCL21,PLEK,CDC42EP3,RHOH,PTK2B,CCR7,NCKAP1L
positive regulation of protein polymerization (GO:0032273)	0.0052182	0.0330104	4.07134	21.3973	CCL21,CDC42EP3,RHOH,PTK2B,CCR7,NCKAP1L
semaphorin-plexin signaling pathway (GO:0071526)	0.00558362	0.0352117	6.28226	32.5918	NELL2,SH3BP1,SEMA4D,SEMA3A
negative regulation of interleukin-2 production (GO:0032703)	0.00564802	0.035287	9.80282	50.7438	TBX21,TNFAIP3,FOXP3
negative regulation of cytokine production involved in immune response (GO:0002719)	0.00564802	0.035287	9.80282	50.7438	LILRB1,FOXP3,JAK3
JAK-STAT cascade involved in growth hormone signaling pathway (GO:0060397)	0.00564802	0.035287	9.80282	50.7438	LYN,STAT5A,JAK3
Fc-gamma receptor signaling pathway involved in phagocytosis (GO:0038096)	0.00628491	0.0391065	2.8642	14.5204	LYN,FGR,WIPF1,WAS,NCKAP1L,CD3G,FYN,CD247,MYO1G
regulation of actin cytoskeleton reorganization (GO:2000249)	0.00631751	0.0391065	6.04032	30.5908	ARHGDIB,STAP1,PTK2B,HCLS1
regulation of leukocyte chemotaxis (GO:0002688)	0.00631751	0.0391065	6.04032	30.5908	LYN,CXCL9,PTK2B,CXCL13
axon guidance (GO:0007411)	0.00649399	0.0400704	2.66851	13.4409	NELL2,DOK2,NRXN1,SEMA3A,CHN1,PIK3CD,CXCR4,FYN,L1CAM,ROBO1
divalent metal ion transport (GO:0070838)	0.00651293	0.0400704	3.40403	17.1358	RAMP3,CCL5,ATP2A3,CCL3,FYN,CCR5,KCNN4
Fc-gamma receptor signaling pathway (GO:0038094)	0.00659297	0.0404395	2.84114	14.2675	LYN,FGR,WIPF1,WAS,NCKAP1L,CD3G,FYN,CD247,MYO1G
positive regulation of gene expression (GO:0010628)	0.00661508	0.0404522	1.67568	8.40922	CIITA,SPI1,RAMP3,NCF1,FAM129A,PIK3CD,CD3E,ETS1,LYL1,TBX21,MYB,CCL3,STAP1,CD38,PIM2,EOMES,CD74,MEF2C,PYHIN1,SERPINB9,LILRB1,FOXP3,RUNX3,FLI1,CD4,IFNG,KLHL6,IRF4,TLR9,TLR6,TLR4
regulation of actin nucleation (GO:0051125)	0.0068238	0.0412288	9.04829	45.1269	WIPF1,WAS,CORO1A
regulation of toll-like receptor 4 signaling pathway (GO:0034143)	0.0068238	0.0412288	9.04829	45.1269	LYN,TNFAIP3,LTF
positive regulation of leukocyte activation (GO:0002696)	0.0068238	0.0412288	9.04829	45.1269	CD2,TLR6,TLR4
ruffle organization (GO:0031529)	0.0068238	0.0412288	9.04829	45.1269	CCL21,PLEK,CCR7
Fc receptor mediated stimulatory signaling pathway (GO:0002431)	0.00691249	0.04164	2.81845	14.0201	LYN,FGR,WIPF1,WAS,NCKAP1L,CD3G,FYN,CD247,MYO1G
regulation of cytokine-mediated signaling pathway (GO:0001959)	0.00734762	0.0441294	3.32166	16.3206	CD74,SOCS1,PTPRC,IFNG,IFNGR1,TNFAIP3,LIFR
regulation of release of sequestered calcium ion into cytosol (GO:0051279)	0.007385	0.0442224	4.46648	21.9229	CXCL9,JSRP1,PDE4D,PTK2B,CLIC2
substrate adhesion-dependent cell spreading (GO:0034446)	0.0079712	0.047451	5.60829	27.0988	ITGA4,PARVG,ITGB7,FERMT3
regulation of erythrocyte differentiation (GO:0045646)	0.0079712	0.047451	5.60829	27.0988	LYN,SPI1,NCKAP1L,ETS1
positive regulation of JUN kinase activity (GO:0043507)	0.00804089	0.0476706	4.367	21.063	MAP4K1,CD40LG,TLR9,TLR6,CCL19
calcium-mediated signaling (GO:0019722)	0.00805534	0.0476706	3.68851	17.7839	VCAM1,BTK,CCL3,CXCR4,CCR6,CCR5
glycosphingolipid biosynthetic process (GO:0006688)	0.00813412	0.0478562	8.40155	40.4256	ST6GALNAC1,ST8SIA4,ST6GALNAC5
positive regulation of macrophage activation (GO:0043032)	0.00813412	0.0478562	8.40155	40.4256	STAP1,TLR6,TLR4
granzyme-mediated apoptotic signaling pathway (GO:0008626)	0.00875241	0.0487911	19.5743	92.7514	GZMB,GZMH
vocal learning (GO:0042297)	0.00875241	0.0487911	19.5743	92.7514	NRXN1,STRA6
B cell chemotaxis (GO:0035754)	0.00875241	0.0487911	19.5743	92.7514	PIK3CD,CXCL13
positive regulation of T-helper 17 type immune response (GO:2000318)	0.00875241	0.0487911	19.5743	92.7514	IL23A,IL12RB1
regulation of phagocytosis, engulfment (GO:0060099)	0.00875241	0.0487911	19.5743	92.7514	STAP1,NCKAP1L
regulation of T cell tolerance induction (GO:0002664)	0.00875241	0.0487911	19.5743	92.7514	IL2RA,FOXP3
positive regulation of granulocyte differentiation (GO:0030854)	0.00875241	0.0487911	19.5743	92.7514	HCLS1,EVI2B
positive regulation of osteoblast proliferation (GO:0033690)	0.00875241	0.0487911	19.5743	92.7514	TMEM119,LTF
positive regulation of memory T cell differentiation (GO:0043382)	0.00875241	0.0487911	19.5743	92.7514	IL23A,IL12RB1
immune response-inhibiting cell surface receptor signaling pathway (GO:0002767)	0.00875241	0.0487911	19.5743	92.7514	LYN,LILRB1
negative regulation of cellular extravasation (GO:0002692)	0.00875241	0.0487911	19.5743	92.7514	PTGER4,CCL21
release of sequestered calcium ion into cytosol by sarcoplasmic reticulum (GO:0014808)	0.00875241	0.0487911	19.5743	92.7514	CCL3,CCR5
positive regulation of protein import into nucleus, translocation (GO:0033160)	0.00875241	0.0487911	19.5743	92.7514	IFNG,TMEM173
cellular response to bacterial lipopeptide (GO:0071221)	0.00875241	0.0487911	19.5743	92.7514	TLR1,TLR6
positive regulation of activation of Janus kinase activity (GO:0010536)	0.00875241	0.0487911	19.5743	92.7514	IL23A,CCL5
imitative learning (GO:0098596)	0.00875241	0.0487911	19.5743	92.7514	NRXN1,STRA6
positive regulation of oxidative stress-induced cell death (GO:1903209)	0.00875241	0.0487911	19.5743	92.7514	TLR6,TLR4
neutrophil extravasation (GO:0072672)	0.00875241	0.0487911	19.5743	92.7514	PIK3CD,PIK3CG
regulation of osteoclast development (GO:2001204)	0.00875241	0.0487911	19.5743	92.7514	LILRB1,LTF
positive regulation of cytokine-mediated signaling pathway (GO:0001961)	0.00889498	0.0491783	5.41463	25.5693	CD74,GFI1,TXK,CASP1
positive regulation of cell-matrix adhesion (GO:0001954)	0.00889498	0.0491783	5.41463	25.5693	CCL21,PLEKHA2,PTK2B,CCR7
positive regulation of locomotion (GO:0040017)	0.00889498	0.0491783	5.41463	25.5693	CCL21,SPOCK2,CCR7,CCL19
regulation of lipopolysaccharide-mediated signaling pathway (GO:0031664)	0.00958222	0.0526892	7.84105	36.444	CD180,CARD16,LTF
negative regulation of calcium-mediated signaling (GO:0050849)	0.00958222	0.0526892	7.84105	36.444	PLEK,SLA2,CLIC2
positive regulation of protein serine/threonine kinase activity (GO:0071902)	0.00962506	0.0527809	2.86622	13.309	TCL1A,IFNG,TLR6,RASGRP1,PIK3CG,PIK3R5,ROBO1,LTF
positive regulation of cell migration (GO:0030335)	0.00994863	0.0544074	2.26971	10.4641	FGR,TIAM1,PTPRC,IFNG,SEMA4D,SEMA3A,CCL5,CCL3,PIK3CD,PTK2B,MADCAM1,FERMT3
positive regulation of tyrosine phosphorylation of STAT protein (GO:0042531)	0.010249	0.0558987	4.09343	18.7503	LYN,IFNG,IL23A,CCL5,HCLS1
cell morphogenesis involved in differentiation (GO:0000904)	0.0110688	0.0602072	4.00969	18.0581	MEF2C,ITGA4,PARVG,ITGB7,FERMT3
positive regulation of toll-like receptor signaling pathway (GO:0034123)	0.0111708	0.0605987	7.3506	33.0369	TLR1,TLR9,LTF
regulation of cell proliferation (GO:0042127)	0.0117518	0.0613844	1.62709	7.23038	BLK,ITK,CXCL9,TXK,SLA,SLA2,CXCL13,ETS1,TCL1A,CYP1B1,PTK2B,FYN,PIM2,JAK3,SLAMF1,LYN,TNFRSF9,FLT3LG,LIFR,TNFRSF1B,FOXP3,FGR,TIAM1,ZAP70,IFNG,LCK,BTK,HCLS1,CD27
interleukin-18-mediated signaling pathway (GO:0035655)	0.0120517	0.0613844	15.6586	69.1885	IL18RAP,IL18BP
cellular response to interleukin-18 (GO:0071351)	0.0120517	0.0613844	15.6586	69.1885	IL18RAP,IL18BP
positive regulation of dendritic cell chemotaxis (GO:2000510)	0.0120517	0.0613844	15.6586	69.1885	CCL21,CCR7
pri-miRNA transcription from RNA polymerase II promoter (GO:0061614)	0.0120517	0.0613844	15.6586	69.1885	SPI1,ETS1
release of sequestered calcium ion into cytosol by endoplasmic reticulum (GO:1903514)	0.0120517	0.0613844	15.6586	69.1885	CCL3,CCR5
regulation of T-helper 1 cell differentiation (GO:0045625)	0.0120517	0.0613844	15.6586	69.1885	CCL19,JAK3
regulation of toll-like receptor 9 signaling pathway (GO:0034163)	0.0120517	0.0613844	15.6586	69.1885	FCRL3,TLR9
regulation of T-helper 17 type immune response (GO:2000316)	0.0120517	0.0613844	15.6586	69.1885	IL23A,IL12RB1
regulation of memory T cell differentiation (GO:0043380)	0.0120517	0.0613844	15.6586	69.1885	IL23A,IL12RB1
positive regulation of lymphocyte apoptotic process (GO:0070230)	0.0120517	0.0613844	15.6586	69.1885	CCL5,IDO1
positive regulation of macrophage migration (GO:1905523)	0.0120517	0.0613844	15.6586	69.1885	CCL5,CMKLR1
positive regulation of NK T cell activation (GO:0051135)	0.0120517	0.0613844	15.6586	69.1885	IL23A,RASAL3
regulation of interleukin-23 production (GO:0032667)	0.0120517	0.0613844	15.6586	69.1885	IFNG,TLR4
regulation of vitamin D biosynthetic process (GO:0060556)	0.0120517	0.0613844	15.6586	69.1885	IFNG,GFI1
granulocyte migration (GO:0097530)	0.0120517	0.0613844	15.6586	69.1885	ITGB2,CCL3
regulation of activation of Janus kinase activity (GO:0010533)	0.0120517	0.0613844	15.6586	69.1885	IL23A,CCL5
regulation of calcidiol 1-monooxygenase activity (GO:0060558)	0.0120517	0.0613844	15.6586	69.1885	IFNG,GFI1
negative regulation of T cell cytokine production (GO:0002725)	0.0120517	0.0613844	15.6586	69.1885	TBX21,FOXP3
regulation of cell projection organization (GO:0031344)	0.0120517	0.0613844	15.6586	69.1885	SEMA4D,CCL19
positive regulation of macrophage chemotaxis (GO:0010759)	0.0120517	0.0613844	15.6586	69.1885	CCL5,CMKLR1
positive regulation of myeloid cell apoptotic process (GO:0033034)	0.0120517	0.0613844	15.6586	69.1885	MEF2C,PIK3CD
marginal zone B cell differentiation (GO:0002315)	0.0120517	0.0613844	15.6586	69.1885	DOCK11,PTK2B
regulation of filopodium assembly (GO:0051489)	0.0120761	0.0613844	4.90625	21.6686	PPP1R16B,DOCK11,CCL21,CCR7
regulation of cysteine-type endopeptidase activity (GO:2000116)	0.0120761	0.0613844	4.90625	21.6686	AIM2,FYN,CST7,LTF
small GTPase mediated signal transduction (GO:0007264)	0.0121087	0.0613953	2.99533	13.2209	ARHGAP31,ARHGAP30,RGS19,KSR1,IPCEF1,RASGRP2,SAMD3
positive regulation of interleukin-2 production (GO:0032743)	0.0129021	0.0646068	6.91786	30.0952	CD4,IRF4,PDE4D
cell projection assembly (GO:0030031)	0.0129021	0.0646068	6.91786	30.0952	PARVG,RHOH,NCKAP1L
growth hormone receptor signaling pathway (GO:0060396)	0.0129021	0.0646068	6.91786	30.0952	LYN,STAT5A,JAK3
regulation of toll-like receptor signaling pathway (GO:0034121)	0.0129021	0.0646068	6.91786	30.0952	FCRL3,GFI1,TLR9
immune response-activating cell surface receptor signaling pathway (GO:0002429)	0.0129021	0.0646068	6.91786	30.0952	LYN,NCR3,SLA2
positive regulation of multi-organism process (GO:0043902)	0.0132786	0.0663274	4.75733	20.5593	FCER2,IFNG,CD180,PRF1
negative regulation of inflammatory response (GO:0050728)	0.0133708	0.0666228	3.27733	14.1406	PTGER4,SIGLEC10,TNFAIP3,NLRC3,APOD,TNFAIP8L2
positive regulation of neuron death (GO:1901216)	0.0145547	0.0723434	4.61717	19.5299	CCL3,FYN,TLR6,TLR4
mesoderm development (GO:0007498)	0.014778	0.0730931	6.5332	27.5349	BTK,IKZF1,IKZF3
regulation of macrophage activation (GO:0043030)	0.014778	0.0730931	6.5332	27.5349	CD74,TLR6,TLR4
positive regulation of lymphocyte activation (GO:0051251)	0.0155544	0.0752224	2.8402	11.8249	IL23A,LCK,TLR9,HLA-DPB1,NCKAP1L,CCR7,HLA-DPA1
neuron projection extension involved in neuron projection guidance (GO:1902284)	0.0158049	0.0752224	13.0482	54.1165	NELL2,SEMA3A
mast cell activation involved in immune response (GO:0002279)	0.0158049	0.0752224	13.0482	54.1165	PIK3CD,PIK3CG
cellular response to prostaglandin E stimulus (GO:0071380)	0.0158049	0.0752224	13.0482	54.1165	PTGER4,GNG2
negative regulation of leukocyte mediated cytotoxicity (GO:0001911)	0.0158049	0.0752224	13.0482	54.1165	PTPRC,LILRB1
negative regulation of toll-like receptor 4 signaling pathway (GO:0034144)	0.0158049	0.0752224	13.0482	54.1165	LYN,TNFAIP3
positive regulation of behavior (GO:0048520)	0.0158049	0.0752224	13.0482	54.1165	MEF2C,STRA6
axon extension involved in axon guidance (GO:0048846)	0.0158049	0.0752224	13.0482	54.1165	NELL2,SEMA3A
positive regulation of regulatory T cell differentiation (GO:0045591)	0.0158049	0.0752224	13.0482	54.1165	SOCS1,FOXP3
positive regulation of monocyte differentiation (GO:0045657)	0.0158049	0.0752224	13.0482	54.1165	CD74,CD4
positive regulation of interleukin-2 biosynthetic process (GO:0045086)	0.0158049	0.0752224	13.0482	54.1165	CD4,IRF4
mast cell degranulation (GO:0043303)	0.0158049	0.0752224	13.0482	54.1165	PIK3CD,PIK3CG
bone resorption (GO:0045453)	0.0158049	0.0752224	13.0482	54.1165	GPR55,PTK2B
positive regulation of viral entry into host cell (GO:0046598)	0.0158049	0.0752224	13.0482	54.1165	CD74,CD4
phosphatidylinositol-3-phosphate biosynthetic process (GO:0036092)	0.0158049	0.0752224	13.0482	54.1165	PIK3CD,PIK3CG
immunoglobulin mediated immune response (GO:0016064)	0.0158049	0.0752224	13.0482	54.1165	CD74,CD27
regulation of calcium ion import (GO:0090279)	0.0167997	0.0792099	6.18903	25.2908	FCRL3,CCL3,FYN
positive regulation of biosynthetic process (GO:0009891)	0.0167997	0.0792099	6.18903	25.2908	CCL5,TLR6,TLR4
regulation of monocyte chemotaxis (GO:0090025)	0.0167997	0.0792099	6.18903	25.2908	LYN,CCL5,NBL1
positive regulation of phosphatase activity (GO:0010922)	0.0167997	0.0792099	6.18903	25.2908	MEF2C,IFNG,PLEK
ameboidal-type cell migration (GO:0001667)	0.0173331	0.0813444	4.36022	17.6813	ITGA4,SEMA4D,SEMA3A,ITGB7
negative regulation of cytokine-mediated signaling pathway (GO:0001960)	0.0173331	0.0813444	4.36022	17.6813	PTPRC,STAP1,CARD16,ROBO1
activation of GTPase activity (GO:0090630)	0.0186969	0.0874899	3.02429	12.0349	TIAM1,CCL21,TBC1D9,CCR7,CXCL13,RASGRP1
positive regulation of cellular biosynthetic process (GO:0031328)	0.0187292	0.0874899	2.36456	9.40545	ZEB2,IFNG,CCL21,CCL5,FAM129A,TLR6,CCL19,TLR4,CD244
regulation of protein oligomerization (GO:0032459)	0.0189683	0.0880672	5.87928	23.3112	TCL1A,AIM2,TMC8
negative regulation of viral transcription (GO:0032897)	0.0189683	0.0880672	5.87928	23.3112	CCL5,CCL4,CCL3
protein localization to membrane (GO:0072657)	0.0194238	0.0880672	2.34878	9.25715	PLEKHF1,RAMP3,ITGA4,NRXN1,ITGB2,RFTN1,MADCAM1,ITGB7,ITGAL
negative regulation of leukocyte chemotaxis (GO:0002689)	0.0199875	0.0880672	11.1836	43.7575	STAP1,NBL1
negative regulation of cytokine production involved in inflammatory response (GO:1900016)	0.0199875	0.0880672	11.1836	43.7575	NLRC3,APOD
regulation of interleukin-6 biosynthetic process (GO:0045408)	0.0199875	0.0880672	11.1836	43.7575	TLR1,TLR6
cellular response to interleukin-4 (GO:0071353)	0.0199875	0.0880672	11.1836	43.7575	TCF7,JAK3
sarcoplasmic reticulum calcium ion transport (GO:0070296)	0.0199875	0.0880672	11.1836	43.7575	CCL3,CCR5
negative regulation of T cell apoptotic process (GO:0070233)	0.0199875	0.0880672	11.1836	43.7575	CCL5,JAK3
regulation of T-helper 1 type immune response (GO:0002825)	0.0199875	0.0880672	11.1836	43.7575	IL23A,IL12RB1
mature B cell differentiation involved in immune response (GO:0002313)	0.0199875	0.0880672	11.1836	43.7575	DOCK11,PTK2B
negative regulation of natural killer cell mediated cytotoxicity (GO:0045953)	0.0199875	0.0880672	11.1836	43.7575	LILRB1,SERPINB9
indolalkylamine catabolic process (GO:0046218)	0.0199875	0.0880672	11.1836	43.7575	IDO2,IDO1
positive regulation of T cell chemotaxis (GO:0010820)	0.0199875	0.0880672	11.1836	43.7575	CCL5,CXCL13
sympathetic ganglion development (GO:0061549)	0.0199875	0.0880672	11.1836	43.7575	NELL2,SEMA3A
interleukin-23-mediated signaling pathway (GO:0038155)	0.0199875	0.0880672	11.1836	43.7575	IL23A,IL12RB1
negative regulation of alcohol biosynthetic process (GO:1902931)	0.0199875	0.0880672	11.1836	43.7575	GFI1,PLEK
regulation of natural killer cell activation (GO:0032814)	0.0199875	0.0880672	11.1836	43.7575	IL23A,PRDM1
positive regulation of cell activation (GO:0050867)	0.0199875	0.0880672	11.1836	43.7575	PLEK,TLR4
positive regulation of myeloid leukocyte mediated immunity (GO:0002888)	0.0199875	0.0880672	11.1836	43.7575	FGR,ITGB2
negative regulation of interferon-beta production (GO:0032688)	0.0199875	0.0880672	11.1836	43.7575	LILRB1,NLRC3
response to interleukin-4 (GO:0070670)	0.0199875	0.0880672	11.1836	43.7575	TCF7,JAK3
granulocyte activation (GO:0036230)	0.0199875	0.0880672	11.1836	43.7575	PREX1,CCL5
regulation of homotypic cell-cell adhesion (GO:0034110)	0.0199875	0.0880672	11.1836	43.7575	LYN,CCL5
T cell mediated immunity (GO:0002456)	0.0199875	0.0880672	11.1836	43.7575	CD8A,MYO1G
regulation of glycoprotein biosynthetic process (GO:0010559)	0.0199875	0.0880672	11.1836	43.7575	CCL21,CCL19
regulation of intracellular signal transduction (GO:1902531)	0.0201042	0.0883884	1.76517	6.89621	LYN,ARHGAP9,PPP1R16B,RHOH,ARHGAP15,ARHGAP25,FGD2,FGD3,PREX1,TIAM1,ARHGAP31,ARHGAP30,CHN1,TAGAP,ARHGDIB,PIP4K2A,CMKLR1,ARHGEF6
negative regulation of apoptotic process (GO:0043066)	0.020506	0.0899591	1.70565	6.6299	CD74,MEF2C,SEMA4D,BCL2A1,AGAP2,SERPINB9,TNFRSF1B,TCL1A,CD40LG,IL2RB,HCLS1,CD27,CD38,DPEP1,PTK2B,NCKAP1L,PIM2,CARD16,EVI2B,LTF
protein oligomerization (GO:0051259)	0.0210105	0.0919724	2.10688	8.13829	CD79B,CCL5,PRF1,ANXA6,TNFAIP3,CD3G,IKZF1,CD3E,CD3D,RASGRP1,TRIM22
regulation of actin filament bundle assembly (GO:0032231)	0.0212843	0.0923693	5.59902	21.555	PTGER4,PLEK,WAS
eosinophil chemotaxis (GO:0048245)	0.0212843	0.0923693	5.59902	21.555	CCL5,CCL4,CCL3
regulation of chemotaxis (GO:0050920)	0.0212843	0.0923693	5.59902	21.555	CCL21,CXCR4,CCL19
eosinophil migration (GO:0072677)	0.0212843	0.0923693	5.59902	21.555	CCL5,CCL4,CCL3
protein homooligomerization (GO:0051260)	0.0215164	0.0931762	2.19048	8.40911	CD79B,GBP5,CD79A,TCL1A,PRF1,ANXA6,CD3G,CD247,CD3E,CD3D
homophilic cell adhesion via plasma membrane adhesion molecules (GO:0007156)	0.0218197	0.0942873	3.32837	12.7308	NCR3,CADM3,CRTAM,TIGIT,ROBO1
positive regulation of macromolecule metabolic process (GO:0010604)	0.0220722	0.0950195	1.95252	7.44582	MEF2C,RAMP3,PIK3CD,SERPINB9,LILRB1,CD3E,ETS1,IFNG,TLR9,CCL3,STAP1,TLR6,TLR4
positive regulation of interleukin-6 production (GO:0032755)	0.0220833	0.0950195	4.02419	15.344	TLR1,TLR9,TLR6,TLR4
phosphatidylinositol metabolic process (GO:0046488)	0.0224314	0.096312	2.62272	9.95923	PLA2G2D,PLEKHA2,PLEK,PIP4K2A,PIK3CD,PIK3CG,PIK3R5
positive regulation of apoptotic process (GO:0043065)	0.0229735	0.0984301	1.88836	7.12554	BCL2A1,LILRB1,FGD2,FGD3,GZMK,PREX1,TIAM1,RASSF2,STK17B,CASP1,CCL3,CYP1B1,CTLA4,ARHGEF6
regulation of myeloid cell differentiation (GO:0045637)	0.0231688	0.0988471	3.27273	12.3216	LYN,MEF2C,SPI1,PRKCB,PTK2B
regulation of JAK-STAT cascade (GO:0046425)	0.0231688	0.0988471	3.27273	12.3216	SOCS1,IL23A,CCL5,CYP1B1,IL22RA2
regulation of ryanodine-sensitive calcium-release channel activity (GO:0060314)	0.023748	0.0996679	5.34425	19.9889	JSRP1,PDE4D,CLIC2
response to amyloid-beta (GO:1904645)	0.023748	0.0996679	5.34425	19.9889	FYN,TLR6,TLR4
positive regulation of filopodium assembly (GO:0051491)	0.023748	0.0996679	5.34425	19.9889	DOCK11,CCL21,CCR7
positive regulation of nitric oxide biosynthetic process (GO:0045429)	0.023748	0.0996679	5.34425	19.9889	IFNG,TLR6,TLR4
positive regulation of nitric oxide metabolic process (GO:1904407)	0.023748	0.0996679	5.34425	19.9889	IFNG,TLR6,TLR4
regulation of smooth muscle cell proliferation (GO:0048660)	0.0238261	0.0996679	3.92339	14.6616	IFNG,CCL5,TNFAIP3,APOD
JNK cascade (GO:0007254)	0.0245707	0.0996679	3.21891	11.9299	MAP4K1,PTGER4,CD40LG,CCL19,ARHGEF6
regulation of B cell apoptotic process (GO:0002902)	0.0245757	0.0996679	9.78514	36.2637	LYN,BTK
ganglion development (GO:0061548)	0.0245757	0.0996679	9.78514	36.2637	NELL2,SEMA3A
positive regulation of calcium ion import (GO:0090280)	0.0245757	0.0996679	9.78514	36.2637	RAMP3,CCL3
superoxide anion generation (GO:0042554)	0.0245757	0.0996679	9.78514	36.2637	NCF1,CYBB
macrophage chemotaxis (GO:0048246)	0.0245757	0.0996679	9.78514	36.2637	CCL5,CCL3
positive regulation of alcohol biosynthetic process (GO:1902932)	0.0245757	0.0996679	9.78514	36.2637	IFNG,CD244
mesoderm morphogenesis (GO:0048332)	0.0245757	0.0996679	9.78514	36.2637	CRB2,EOMES
I-kappaB phosphorylation (GO:0007252)	0.0245757	0.0996679	9.78514	36.2637	TLR9,TLR4
tryptophan metabolic process (GO:0006568)	0.0245757	0.0996679	9.78514	36.2637	IDO2,IDO1
regulation of granulocyte differentiation (GO:0030852)	0.0245757	0.0996679	9.78514	36.2637	HCLS1,EVI2B
positive regulation of T cell apoptotic process (GO:0070234)	0.0245757	0.0996679	9.78514	36.2637	CCL5,IDO1
macrophage migration (GO:1905517)	0.0245757	0.0996679	9.78514	36.2637	CCL5,CCL3
negative regulation of lipopolysaccharide-mediated signaling pathway (GO:0031665)	0.0245757	0.0996679	9.78514	36.2637	CARD16,LTF
ganglioside biosynthetic process (GO:0001574)	0.0245757	0.0996679	9.78514	36.2637	ST6GALNAC1,ST8SIA4
positive regulation of adaptive immune response based on somatic recombination of immune receptors built from immunoglobulin superfamily domains (GO:0002824)	0.0245757	0.0996679	9.78514	36.2637	IL23A,IL12RB1
tryptophan catabolic process (GO:0006569)	0.0245757	0.0996679	9.78514	36.2637	IDO2,IDO1
regulation of T cell chemotaxis (GO:0010819)	0.0245757	0.0996679	9.78514	36.2637	CCL5,CXCL13
negative regulation of sequence-specific DNA binding transcription factor activity (GO:0043433)	0.0245959	0.0996679	2.38581	8.83984	AIM2,GFI1,TLR9,CYP1B1,TNFAIP3,NLRC3,FOXP3,CMKLR1
axonogenesis (GO:0007409)	0.0250609	0.101349	2.04661	7.54472	NELL2,DOK2,LINGO3,NRXN1,SEMA3A,TLR9,CXCR4,PIK3CD,FYN,L1CAM,ROBO1
regulation of Ras protein signal transduction (GO:0046578)	0.0253162	0.102176	2.8074	10.3209	ACAP1,SH3BP1,ARHGDIB,AGAP2,RASAL3,RASGRP1
negative regulation of ossification (GO:0030279)	0.0256499	0.103316	3.8275	14.0209	MEF2C,SEMA4D,CCL3,PTK2B
response to ketone (GO:1901654)	0.0263593	0.105436	5.11163	18.5855	CCL21,CCR7,CCL19
negative chemotaxis (GO:0050919)	0.0263593	0.105436	5.11163	18.5855	SEMA4D,SEMA3A,ROBO1
T cell activation involved in immune response (GO:0002286)	0.0263593	0.105436	5.11163	18.5855	LILRB1,ITGAL,CD1C
negative regulation of signal transduction (GO:0009968)	0.0263852	0.105436	1.90121	6.91081	LYN,PRKCB,PLEK,TNFAIP3,SOCS1,PTPRC,CCL5,TLR9,APOD,UBASH3A,CARD16,SLAMF1,LTF
phospholipase C-activating G-protein coupled receptor signaling pathway (GO:0007200)	0.0265531	0.105898	2.77423	10.0666	CYSLTR1,P2RY10,LPAR6,GPR55,TACR1,GPR18
calcium ion transport (GO:0006816)	0.0287998	0.113356	2.48018	8.79816	RAMP3,CCL5,ATP2A3,CCL3,FYN,KCNN4,CCR5
positive regulation of plasma membrane bounded cell projection assembly (GO:0120034)	0.0290989	0.113356	3.06755	10.8501	DOCK11,CCL21,CDC42EP3,CCR7,CCL19
negative regulation of small GTPase mediated signal transduction (GO:0051058)	0.0291179	0.113356	4.89839	17.3227	SH3BP1,RASAL3,ARHGAP25
modulation by host of viral transcription (GO:0043921)	0.0291179	0.113356	4.89839	17.3227	CCL5,CCL4,CCL3
negative regulation of myeloid leukocyte differentiation (GO:0002762)	0.0291179	0.113356	4.89839	17.3227	GPR55,CCL3,TLR4
negative regulation of I-kappaB kinase/NF-kappaB signaling (GO:0043124)	0.0295432	0.113356	3.6491	12.8518	TNFAIP3,RHOH,NLRC3,NLRP1
isotype switching (GO:0045190)	0.0295467	0.113356	8.69746	30.6306	CD40LG,CCR6
interleukin-27-mediated signaling pathway (GO:0070106)	0.0295467	0.113356	8.69746	30.6306	EBI3,IL27RA
cellular response to prostaglandin stimulus (GO:0071379)	0.0295467	0.113356	8.69746	30.6306	PTGER4,GNG2
negative regulation of bone mineralization (GO:0030502)	0.0295467	0.113356	8.69746	30.6306	CCL3,PTK2B
positive regulation of leukocyte degranulation (GO:0043302)	0.0295467	0.113356	8.69746	30.6306	FGR,ITGB2
regulation of non-canonical Wnt signaling pathway (GO:2000050)	0.0295467	0.113356	8.69746	30.6306	TIAM1,RSPO3
regulation of actin filament depolymerization (GO:0030834)	0.0295467	0.113356	8.69746	30.6306	SH3BP1,PLEK
myeloid cell activation involved in immune response (GO:0002275)	0.0295467	0.113356	8.69746	30.6306	DOCK2,SLAMF1
somite development (GO:0061053)	0.0295467	0.113356	8.69746	30.6306	MEOX2,MEOX1
response to sterol (GO:0036314)	0.0295467	0.113356	8.69746	30.6306	CCL3,CCR5
negative regulation of heart contraction (GO:0045822)	0.0295467	0.113356	8.69746	30.6306	PDE4D,PIK3CG
interleukin-35-mediated signaling pathway (GO:0070757)	0.0295467	0.113356	8.69746	30.6306	EBI3,IL27RA
positive regulation of T-helper cell differentiation (GO:0045624)	0.0295467	0.113356	8.69746	30.6306	MYB,CCL19
positive regulation of interferon-gamma biosynthetic process (GO:0045078)	0.0295467	0.113356	8.69746	30.6306	EBI3,TLR9
extracellular matrix organization (GO:0030198)	0.0296507	0.113539	1.98966	7.00017	ADAM19,VCAM1,ITGA4,SPOCK2,ITGB2,CYP1B1,DPT,MADCAM1,ITGB7,TPSAB1,ITGAL
positive regulation of chemotaxis (GO:0050921)	0.0316138	0.120827	3.56598	12.3175	CXCL9,CCL21,CCL19,CXCL13
positive regulation of calcium-mediated signaling (GO:0050850)	0.0320229	0.121929	4.70221	16.1817	TRAT1,CCL4,CCL3
regulation of actin polymerization or depolymerization (GO:0008064)	0.0320229	0.121929	4.70221	16.1817	SH3BP1,WAS,HCLS1
defense response to Gram-negative bacterium (GO:0050829)	0.0323919	0.123101	2.97429	10.2014	IL23A,RNASE6,TLR9,TLR4,LTF
negative regulation of cysteine-type endopeptidase activity (GO:2000117)	0.034122	0.129433	2.92975	9.89613	DPEP1,CARD16,TNFRSF1B,CST7,LTF
positive regulation of MAP kinase activity (GO:0043406)	0.0342514	0.12968	2.10925	7.11667	MAP4K1,TLR9,CXCR4,TLR6,RASGRP1,TLR4,PIK3CG,PIK3R5,ROBO1
positive regulation of signal transduction (GO:0009967)	0.0348451	0.130584	2.01	6.74724	CD74,PTPRC,PRKCB,NRXN1,CD180,TLR9,RSPO3,PTK2B,DISC1,ROBO1
positive regulation of interleukin-1 production (GO:0032732)	0.0348785	0.130584	7.82731	26.2675	AIM2,TLR4
negative regulation of ATPase activity (GO:0032780)	0.0348785	0.130584	7.82731	26.2675	TLR9,LTF
negative regulation of metabolic process (GO:0009892)	0.0348785	0.130584	7.82731	26.2675	GZMK,BTN2A2
regulation of actomyosin structure organization (GO:0110020)	0.0348785	0.130584	7.82731	26.2675	PTGER4,WAS
regulation of protein import into nucleus, translocation (GO:0033158)	0.0348785	0.130584	7.82731	26.2675	IFNG,TMEM173
cortical cytoskeleton organization (GO:0030865)	0.0350736	0.130829	4.52113	15.1472	FMNL1,PLEK,NCKAP1L
skeletal muscle organ development (GO:0060538)	0.0350736	0.130829	4.52113	15.1472	MEF2C,BASP1,STRA6
regulation of bone mineralization (GO:0030500)	0.0360045	0.133807	3.41059	11.3372	MEF2C,CCL3,TMEM119,PTK2B
regulation of blood vessel endothelial cell migration (GO:0043535)	0.0360045	0.133807	3.41059	11.3372	STAT5A,MEF2C,SH3BP1,ETS1
cellular response to drug (GO:0035690)	0.0382688	0.141182	4.35345	14.2058	MEF2C,AIM2,DPEP1
activation of JUN kinase activity (GO:0007257)	0.0382688	0.141182	4.35345	14.2058	MAP4K1,CD40LG,CCL19
phosphatidylinositol 3-kinase signaling (GO:0014065)	0.0382688	0.141182	4.35345	14.2058	PIK3CD,PIK3CG,PIK3R5
positive regulation of reactive oxygen species biosynthetic process (GO:1903428)	0.0382688	0.141182	4.35345	14.2058	IFNG,TLR6,TLR4
regulation of interleukin-1 beta production (GO:0032651)	0.0405502	0.147018	7.11537	22.8063	AIM2,CCR7
regulation of granulocyte chemotaxis (GO:0071622)	0.0405502	0.147018	7.11537	22.8063	CCL5,CMKLR1
regulation of NMDA receptor activity (GO:2000310)	0.0405502	0.147018	7.11537	22.8063	MEF2C,PTK2B
maintenance of gastrointestinal epithelium (GO:0030277)	0.0405502	0.147018	7.11537	22.8063	TLR9,TLR4
positive regulation of actin nucleation (GO:0051127)	0.0405502	0.147018	7.11537	22.8063	WIPF1,WAS
regulation of cAMP metabolic process (GO:0030814)	0.0405502	0.147018	7.11537	22.8063	CXCL9,RAMP3
regulation of neurotransmitter transport (GO:0051588)	0.0405502	0.147018	7.11537	22.8063	MEF2C,SNCAIP
semaphorin-plexin signaling pathway involved in neuron projection guidance (GO:1902285)	0.0405502	0.147018	7.11537	22.8063	NELL2,SEMA3A
regulation of leukocyte migration (GO:0002685)	0.0405502	0.147018	7.11537	22.8063	STK10,MADCAM1
defense response to bacterium (GO:0042742)	0.0405794	0.147018	1.88468	6.03945	TLR1,SPN,FGR,IL23A,RNASE6,TLR9,TLR6,NLRP1,CXCL13,TLR4,LTF
regulation of cell-matrix adhesion (GO:0001952)	0.0407297	0.147035	3.26815	10.4607	CCL21,PLEKHA2,PTK2B,CCR7
positive regulation of cell-substrate adhesion (GO:0010811)	0.0407297	0.147035	3.26815	10.4607	CCL21,PLEKHA2,PTK2B,CCR7
positive regulation of bone mineralization (GO:0030501)	0.0416069	0.149933	4.19776	13.3467	MEF2C,TMEM119,LTF
positive regulation of sequence-specific DNA binding transcription factor activity (GO:0051091)	0.0444556	0.159913	1.92086	5.98013	CD40LG,AIM2,PRKCB,BTK,TLR9,TLR6,CARD16,TLR4,TRIM22,LTF
protein trimerization (GO:0070206)	0.0450865	0.161607	4.0528	12.5603	TCL1A,CD247,TRIM22
regulation of nitric oxide biosynthetic process (GO:0045428)	0.0450865	0.161607	4.0528	12.5603	IFNG,TLR6,TLR4
myeloid dendritic cell activation (GO:0001773)	0.0465414	0.16391	6.52209	20.0059	DOCK2,SLAMF1
positive regulation of osteoclast differentiation (GO:0045672)	0.0465414	0.16391	6.52209	20.0059	IFNG,IL23A
positive regulation of myoblast differentiation (GO:0045663)	0.0465414	0.16391	6.52209	20.0059	MEF2C,BOC
stem cell development (GO:0048864)	0.0465414	0.16391	6.52209	20.0059	PTPRC,KBTBD8
regulation of monocyte differentiation (GO:0045655)	0.0465414	0.16391	6.52209	20.0059	CD74,CD4
negative regulation of biomineral tissue development (GO:0070168)	0.0465414	0.16391	6.52209	20.0059	CCL3,PTK2B
neutrophil activation (GO:0042119)	0.0465414	0.16391	6.52209	20.0059	PREX1,CCL5
fatty acid transport (GO:0015908)	0.0465414	0.16391	6.52209	20.0059	SLCO2A1,SLC27A6
positive regulation of purine nucleotide metabolic process (GO:1900544)	0.0465414	0.16391	6.52209	20.0059	CXCL9,RAMP3
negative regulation of T cell receptor signaling pathway (GO:0050860)	0.0465414	0.16391	6.52209	20.0059	PVRIG,UBASH3A
protein complex assembly (GO:0006461)	0.0485214	0.169755	1.96741	5.9529	NCF1,BIN2,TCF7,NCF1B,NCF1C,TNFAIP3,NLRP1,RASGRP1,FERMT3
entry into host cell (GO:0030260)	0.0487056	0.169755	3.91751	11.8385	CD4,CXCR4,CCR5
stem cell differentiation (GO:0048863)	0.0487056	0.169755	3.91751	11.8385	MEF2C,PTPRC,MEOX1
positive regulation of calcium ion transport (GO:0051928)	0.0487056	0.169755	3.91751	11.8385	CCL5,CCL4,CCL3
platelet aggregation (GO:0070527)	0.0487056	0.169755	3.91751	11.8385	PLEK,PIK3CG,FERMT3
negative regulation of multi-organism process (GO:0043901)	0.0487056	0.169755	3.91751	11.8385	ARHGDIB,CARD16,LTF
positive regulation of nucleic acid-templated transcription (GO:1903508)	0.0489932	0.170462	1.55526	4.69078	EOMES,CD74,MEF2C,CIITA,SPI1,NCF1,PYHIN1,FOXP3,RUNX3,ETS1,FLI1,LYL1,CD4,KLHL6,IRF4,TBX21,MYB,CD38,PIM2
negative regulation of defense response (GO:0031348)	0.0500122	0.17351	2.61616	7.83668	PTGER4,TNFAIP3,TRAFD1,NLRC3,TNFAIP8L2
positive regulation of cellular catabolic process (GO:0031331)	0.0500409	0.17351	2.35628	7.05684	ABCD2,PLEKHF1,IFNG,PIM2,TNFRSF1B,TRIM22
positive regulation of transcription, DNA-templated (GO:0045893)	0.0513755	0.177398	1.35897	4.03424	CIITA,SPI1,AKNA,NCF1,TXK,RASL11A,IKZF1,MEOX2,IKZF3,CD3D,MEOX1,ETS1,SPIB,LYL1,TBX21,MYB,CD38,PIM2,EOMES,CD74,MEF2C,BCL11B,PYHIN1,LILRB1,TMEM173,FOXP3,RUNX3,FLI1,CD4,ZEB2,KLHL6,IRF4,POU2AF1,TFEC,TLR9,HCLS1,TLR4
negative regulation of response to external stimulus (GO:0032102)	0.0519486	0.177398	2.33283	6.89933	PTGER4,TNFAIP3,NLRC3,CARD16,TNFAIP8L2,LTF
positive regulation of leukocyte migration (GO:0002687)	0.0524624	0.177398	3.79094	11.1744	CXCL9,MADCAM1,CXCL13
bone development (GO:0060348)	0.0524624	0.177398	3.79094	11.1744	PTGER4,PTPRC,LTF
positive regulation of chemokine production (GO:0032722)	0.0524624	0.177398	3.79094	11.1744	CD74,TLR9,TLR4
regulation of interferon-beta production (GO:0032648)	0.0524624	0.177398	3.79094	11.1744	TLR9,NLRC3,TLR4
positive regulation of protein modification process (GO:0031401)	0.0526621	0.177398	2.02937	5.97419	PPP1R16B,LYN,CD74,CD4,IFNG,SEMA4D,FAM129A,RASGRP1
myeloid cell development (GO:0061515)	0.0528327	0.177398	6.02008	17.7028	NCKAP1L,EVI2B
positive regulation of alpha-beta T cell activation (GO:0046635)	0.0528327	0.177398	6.02008	17.7028	IL23A,EBI3
regulation of mast cell degranulation (GO:0043304)	0.0528327	0.177398	6.02008	17.7028	LYN,FGR
regulation of interleukin-4 production (GO:0032673)	0.0528327	0.177398	6.02008	17.7028	CD40LG,FOXP3
response to cholesterol (GO:0070723)	0.0528327	0.177398	6.02008	17.7028	CCL3,CCR5
neural crest cell differentiation (GO:0014033)	0.0528327	0.177398	6.02008	17.7028	MEF2C,KBTBD8
ganglioside metabolic process (GO:0001573)	0.0528327	0.177398	6.02008	17.7028	ST6GALNAC1,ST8SIA4
positive regulation of membrane protein ectodomain proteolysis (GO:0051044)	0.0528327	0.177398	6.02008	17.7028	IFNG,TNFRSF1B
negative regulation of axon extension involved in axon guidance (GO:0048843)	0.0528327	0.177398	6.02008	17.7028	SEMA4D,SEMA3A
positive regulation of interleukin-4 production (GO:0032753)	0.0528327	0.177398	6.02008	17.7028	CD40LG,IRF4
filopodium assembly (GO:0046847)	0.0528327	0.177398	6.02008	17.7028	FGD3,FGD2
toll-like receptor 4 signaling pathway (GO:0034142)	0.0528327	0.177398	6.02008	17.7028	ITGB2,TLR4
cellular response to organic cyclic compound (GO:0071407)	0.0531361	0.178121	2.1489	6.3068	MEF2C,RAMP3,GNG2,CCL5,CCL3,CYP1B1,TMEM173
regulation of anatomical structure morphogenesis (GO:0022603)	0.0545612	0.182292	2.54795	7.41053	CRB2,MEF2C,TNFAIP3,CXCL13,ETS1
positive regulation of protein secretion (GO:0050714)	0.0545612	0.182292	2.54795	7.41053	FGR,BLK,PTGER4,CRTAM,CLEC9A
regulation of cell migration (GO:0030334)	0.0552754	0.184373	1.69124	4.89686	SEMA4D,SEMA3A,PIK3CD,ROBO1,FGR,TIAM1,ABI3,CCL5,CCL3,CYP1B1,DPEP1,PTK2B,FERMT3
regulation of cell motility (GO:2000145)	0.0558956	0.186134	2.28729	6.59717	CCL21,ABI3,SPOCK2,WAS,CCR7,CCL19
lipid phosphorylation (GO:0046834)	0.0563546	0.186432	3.67228	10.5618	DGKA,PIK3CD,PIK3CG
negative regulation of protein complex assembly (GO:0031333)	0.0563546	0.186432	3.67228	10.5618	PTGER4,TMC8,NLRC3
neural crest cell development (GO:0014032)	0.0563546	0.186432	3.67228	10.5618	SEMA4D,SEMA3A,KBTBD8
positive regulation of osteoblast differentiation (GO:0045669)	0.0563546	0.186432	3.67228	10.5618	MEF2C,TMEM119,LTF
positive regulation of programmed cell death (GO:0043068)	0.0591059	0.193355	1.76064	4.97983	FGD3,GZMK,PREX1,TIAM1,RASSF2,BCL2A1,CYP1B1,CTLA4,LILRB1,ARHGEF6,FGD2
sialylation (GO:0097503)	0.0594054	0.193355	5.58979	15.782	ST6GALNAC1,ST6GALNAC5
regulation of reactive oxygen species biosynthetic process (GO:1903426)	0.0594054	0.193355	5.58979	15.782	TLR6,TLR4
sympathetic nervous system development (GO:0048485)	0.0594054	0.193355	5.58979	15.782	NELL2,SEMA3A
neuromuscular process (GO:0050905)	0.0594054	0.193355	5.58979	15.782	NRXN1,STRA6
positive regulation of immune system process (GO:0002684)	0.0594054	0.193355	5.58979	15.782	PIK3CD,MADCAM1
regulation of osteoblast proliferation (GO:0033688)	0.0594054	0.193355	5.58979	15.782	TMEM119,LTF
positive regulation of cyclic nucleotide metabolic process (GO:0030801)	0.0594054	0.193355	5.58979	15.782	CXCL9,RAMP3
regulation of protein homodimerization activity (GO:0043496)	0.0594054	0.193355	5.58979	15.782	MEF2C,ITGA4
regulation of interferon-alpha production (GO:0032647)	0.0594054	0.193355	5.58979	15.782	NLRC3,TLR4

## Sheet: GO_Molecular_Functions
Up-regulated pathway analysis								Down-regulated pathway analysis
Term	P-value	FDR	Z-Score	Combined Score	Genes			Term	P-value	FDR	Z-Score	Combined Score	Genes
cytokine receptor activity (GO:0004896)	1.65961e-13	5.82523e-11	13.2029	388.523	CD74,IFNGR1,IL10RA,EBI3,LIFR,CSF2RB,IL2RG,IL22RA2,CD4,CXCR3,IL2RA,IL2RB,IL21R,CCR6,CCR5,IL12RB1,CCR4,CMKLR1			peptide disulfide oxidoreductase activity (GO:0015037)	4.40111e-05	0.0104007	31.4435	315.412	PDIA3,PDIA6,PDIA5,PDIA4
non-membrane spanning protein tyrosine kinase activity (GO:0004715)	2.35415e-11	4.13153e-09	17.3244	423.968	BLK,LYN,ITK,TXK,SLA,SLA2,FGR,ZAP70,LCK,BTK,PTK2B,FYN,JAK3			cadherin binding (GO:0045296)	4.42584e-05	0.0104007	2.88392	28.9126	LAD1,PDXDC1,HSPA5,ARHGEF16,DAB2IP,CGN,F11R,RANGAP1,LDHA,PPFIBP1,BAIAP2L1,CTTN,EPCAM,PACSIN2,CDC42EP1,EPS8L1,EPS8L2,DHX29,PHLDB2,SPTBN2,PAK4
MHC protein complex binding (GO:0023023)	2.62582e-10	3.07221e-08	35.7251	788.111	CD74,HLA-DMA,HLA-DMB,HLA-DRA,KLRD1,HLA-DOA,HLA-DOB,MS4A1,HLA-DRB1			oxidoreductase activity, acting on the CH-OH group of donors, NAD or NADP as acceptor (GO:0016616)	6.86994e-05	0.0107629	5.08163	48.7114	HADHB,HSD3B7,LDHA,DHRS11,AKR7A3,HIBADH,SPR,RDH12,AKR1C4,ADH6
MHC class II protein complex binding (GO:0023026)	1.55738e-09	1.3666e-07	39.6179	803.461	CD74,HLA-DMA,HLA-DMB,HLA-DRA,HLA-DOA,HLA-DOB,MS4A1,HLA-DRB1			disulfide oxidoreductase activity (GO:0015036)	0.000274477	0.0276016	10.3567	84.9318	PDIA3,PDIA6,PDIA5,PDIA4,TXNDC17
chemokine receptor activity (GO:0004950)	5.02141e-07	3.04357e-05	19.7627	286.645	CXCR3,CXCR4,CCR7,CCR6,CCR5,CCR4,CMKLR1			vascular endothelial growth factor receptor 2 binding (GO:0043184)	0.000293634	0.0276016	39.2294	319.059	DAB2IP,ITGA5,VEGFA
MHC protein binding (GO:0042287)	5.20269e-07	3.04357e-05	14.3962	208.297	CD74,LAG3,CD4,CD8B,FCRL6,CD8A,LILRB1,CD244			Rho guanyl-nucleotide exchange factor activity (GO:0005089)	0.000648998	0.0508382	5.31034	38.9784	ARHGEF11,ARHGEF16,EPS8L1,ARHGEF10L,EPS8L2,EPS8L3,NGEF
phosphatidylinositol-3,4-bisphosphate binding (GO:0043325)	1.40039e-06	7.02197e-05	16.2726	219.335	NCF1,PLEKHA2,PLEK,NCF1B,NCF1C,DAPP1,MYO1G			cadherin binding involved in cell-cell adhesion (GO:0098641)	0.00110975	0.06392	10.4758	71.2734	BAIAP2L1,EPCAM,CDC42EP1,PAK4
chemokine activity (GO:0008009)	1.71751e-06	7.53557e-05	9.64204	127.995	CXCL9,CCL22,CCL21,CCL5,CCL4,CCL3,CCL19,CXCL13,CCL17			vascular endothelial growth factor receptor binding (GO:0005172)	0.00116591	0.06392	19.6117	132.462	DAB2IP,ITGA5,VEGFA
MHC class II receptor activity (GO:0032395)	2.17448e-06	8.48046e-05	39.3838	513.515	HLA-DRA,HLA-DOA,HLA-DOB,HLA-DQA1,HLA-DPA1			intramolecular oxidoreductase activity, transposing S-S bonds (GO:0016864)	0.00136	0.06392	9.82056	64.8184	PDIA3,PDIA6,PDIA5,PDIA4
chemokine receptor binding (GO:0042379)	2.9966e-06	0.000105181	8.91752	113.413	CXCL9,CCL22,CCL21,CCL5,CCL4,CCL3,CCL19,CXCL13,CCL17			protein disulfide isomerase activity (GO:0003756)	0.00136	0.06392	9.82056	64.8184	PDIA3,PDIA6,PDIA5,PDIA4
CCR chemokine receptor binding (GO:0048020)	3.64628e-06	0.00011635	10.5528	132.141	CCL22,CCL21,CCL5,CCL4,CCL3,CCL19,CXCL13,CCL17			sodium:phosphate symporter activity (GO:0005436)	0.00163478	0.0645117	16.8091	107.852	SLC17A1,SLC17A3,SLC17A4
protein tyrosine kinase activity (GO:0004713)	4.33631e-06	0.000126837	4.53796	56.0369	BLK,STAT5A,LYN,ITK,TXK,SLA,CSF2RB,SLA2,FGR,ZAP70,LCK,BTK,PTK2B,FYN,JAK3			protein binding involved in cell-cell adhesion (GO:0098632)	0.00164711	0.0645117	9.24241	59.2321	BAIAP2L1,EPCAM,CDC42EP1,PAK4
MHC class II protein binding (GO:0042289)	5.5632e-06	0.000139477	78.621	951.262	CD74,CD4,LAG3,FCRL6			sodium ion transmembrane transporter activity (GO:0015081)	0.00195769	0.0707781	4.31199	26.8895	SLC4A3,ATP1B1,SLC17A1,KCNK1,SLC17A3,TRPM4,SLC17A4
T cell receptor binding (GO:0042608)	5.5632e-06	0.000139477	78.621	951.262	LCK,CD3G,CD3E,DOCK2			phosphate ion transmembrane transporter activity (GO:0015114)	0.00368449	0.123693	11.7646	65.9243	SLC17A1,SLC17A3,SLC17A4
GTPase regulator activity (GO:0030695)	6.35946e-06	0.000148811	3.32193	39.7488	ARHGAP9,RGS19,RGS13,AGAP2,WAS,RHOH,TBC1D9,RASAL3,ARHGAP15,ARHGAP25,PREX1,ARHGAP31,ACAP1,ARHGAP30,SH3BP1,CDC42EP3,CHN1,TAGAP,RGS10,NCKAP1L,ARHGEF6			anion:cation symporter activity (GO:0015296)	0.00421139	0.131957	5.17331	28.2978	SLC6A8,SLC4A3,SLC17A1,SLC17A3,SLC17A4
GTPase activator activity (GO:0005096)	1.76263e-05	0.000386677	3.3095	36.2262	ARHGAP9,RGS19,RGS13,AGAP2,TBC1D9,RASAL3,ARHGAP15,ARHGAP25,PREX1,ARHGAP31,ACAP1,ARHGAP30,SH3BP1,CDC42EP3,CHN1,TAGAP,RGS10,NCKAP1L,ARHGEF6			Rac guanyl-nucleotide exchange factor activity (GO:0030676)	0.00460303	0.135214	10.6945	57.5477	EPS8L1,EPS8L2,EPS8L3
G-protein coupled chemoattractant receptor activity (GO:0001637)	2.3358e-05	0.000482275	19.6869	209.952	CXCR3,CCR6,CCR5,CCR4,CMKLR1			transition metal ion transmembrane transporter activity (GO:0046915)	0.0079712	0.214459	5.60829	27.0988	ATP7B,SLC30A5,SLC30A10,SLC39A1
C-C chemokine binding (GO:0019957)	2.49439e-05	0.000486406	39.3065	416.604	CXCR4,CCR7,CCR6,CCR5			inorganic cation transmembrane transporter activity (GO:0022890)	0.00875241	0.214459	19.5743	92.7514	SLC39A1,TMCO3
superoxide-generating NADPH oxidase activator activity (GO:0016176)	4.40111e-05	0.000810428	31.4435	315.412	NCF1,NCF4,NCF1B,NCF1C			acetyl-CoA C-acyltransferase activity (GO:0003988)	0.00875241	0.214459	19.5743	92.7514	HADHB,ACAT1
chemokine binding (GO:0019956)	4.61783e-05	0.000810428	16.404	163.762	ITGA4,CXCR3,CXCR4,CCR6,CCR5			Rho GTPase binding (GO:0017048)	0.00920869	0.214459	3.57637	16.7646	RTKN,ARHGEF16,NOXA1,CDC42EP1,IQGAP2,PAK4
phosphatidylinositol 3-kinase activity (GO:0035004)	0.000114406	0.00191222	5.3165	48.2513	LCK,TRAT1,CD19,TLR9,PIK3CD,FYN,ICOS,PIK3CG,PIK3R5			voltage-gated anion channel activity (GO:0008308)	0.00958222	0.214459	7.84105	36.444	CLCNKA,VDAC2,SLC17A3
phosphatidylinositol-4,5-bisphosphate 3-kinase activity (GO:0046934)	0.000286081	0.00448111	5.26829	42.9852	LCK,TRAT1,CD19,PIK3CD,FYN,ICOS,PIK3CG,PIK3R5			actin binding (GO:0003779)	0.0118911	0.233231	2.1332	9.45426	DSTN,COBL,CGN,WASL,SHROOM1,IQGAP2,ESPN,VIL1,RUSC1,EPS8L1,EPS8L2,EPS8L3,CAP2
CD4 receptor binding (GO:0042609)	0.000293634	0.00448111	39.2294	319.059	CD74,LCK,IL16			SH3 domain binding (GO:0017124)	0.0119322	0.233231	3.92929	17.4009	NOXA1,DAB2IP,CBLC,ESPN,CRB3
MHC class I protein binding (GO:0042288)	0.00031649	0.00462756	15.7177	126.657	CD8B,CD8A,LILRB1,CD244			serine-type endopeptidase inhibitor activity (GO:0004867)	0.0128403	0.233231	3.85205	16.7763	AMBP,SERPINA10,SERPINA6,SERPINA7,AGT
protein homodimerization activity (GO:0042803)	0.000329598	0.00462756	2.04133	16.3666	ABCD2,BCL2A1,PLEK,CD3G,CD3E,CORO1A,IKZF3,CD3D,GIMAP7,RASGRP1,SYNE1,CD79B,STK10,CD79A,CCL5,ANXA6,TIGIT,RBM11,KLRG1,CADM3,CR2,CRTAM,LILRB1,TMEM173,FOXP3,CD4,NCR3,TLR9,C16ORF89,CD247,CD69,NBL1			aldo-keto reductase (NADP) activity (GO:0004033)	0.0129021	0.233231	6.91786	30.0952	AKR7A3,SPR,AKR1C4
phosphatidylinositol bisphosphate kinase activity (GO:0052813)	0.000385739	0.00520748	5.01665	39.4326	LCK,TRAT1,CD19,PIK3CD,FYN,ICOS,PIK3CG,PIK3R5			alcohol dehydrogenase (NADP+) activity (GO:0008106)	0.0129021	0.233231	6.91786	30.0952	RDH12,AKR1C4,RDH13
SH2 domain binding (GO:0042169)	0.000407637	0.00529928	9.36941	73.1295	SIT1,LCK,SIGLEC10,LILRB1,LAX1			voltage-gated ion channel activity (GO:0005244)	0.014778	0.241152	6.5332	27.5349	VDAC2,CACNA1H,SLC17A3
phosphatidylinositol bisphosphate binding (GO:1902936)	0.00149753	0.0187727	3.99732	25.9983	NCF1,PLEKHA2,PLEK,NCF1B,NCF1C,DAPP1,SNX20,MYO1G			steroid dehydrogenase activity, acting on the CH-OH group of donors, NAD or NADP as acceptor (GO:0033764)	0.014778	0.241152	6.5332	27.5349	HSD3B7,DHRS11,AKR1C4
cysteine-type endopeptidase inhibitor activity (GO:0004869)	0.00164476	0.0199073	5.25101	33.6598	DPEP1,CD27,SERPINB9,CARD16,CST7,LTF			oxidoreductase activity, acting on a sulfur group of donors, NAD(P) as acceptor (GO:0016668)	0.0158049	0.241152	13.0482	54.1165	PRDX3,TXNDC17
Rho guanyl-nucleotide exchange factor activity (GO:0005089)	0.00348065	0.0407236	4.45657	25.2266	FGD3,PREX1,TIAM1,DOCK2,ARHGEF6,FGD2			NADP-retinol dehydrogenase activity (GO:0052650)	0.0158049	0.241152	13.0482	54.1165	RDH12,RDH13
phosphatidylinositol phosphate binding (GO:1901981)	0.00413787	0.0468513	3.72737	20.4542	ARHGAP9,PLEKHF1,NCF4,BTK,DAPP1,SNX20,MYO1G			sulfotransferase activity (GO:0008146)	0.0159058	0.241152	4.48502	18.5728	SULT1A1,GAL3ST1,CHST13,SULT1A2
kinase binding (GO:0019900)	0.0044955	0.0489595	1.99979	10.8082	FCRL3,ITGB2,WAS,RHOH,TMEM173,CD3E,LAX1,FGR,TIAM1,TCL1A,CD4,SOCS1,PTPRC,LCK,SIT1,CASP1,HCLS1,STAP1,CARD16,TRIM22			zinc ion transmembrane transporter activity (GO:0005385)	0.0167997	0.246746	6.18903	25.2908	SLC30A5,SLC30A10,SLC39A1
Rac guanyl-nucleotide exchange factor activity (GO:0030676)	0.00460303	0.0489595	10.6945	57.5477	TIAM1,PREX1,DOCK2			PDZ domain binding (GO:0030165)	0.0192771	0.268404	3.44551	13.6057	CXADR,PLEKHA1,ARHGEF16,PDZK1,F11R
phosphatidylinositol phosphate kinase activity (GO:0016307)	0.00564802	0.0570811	9.80282	50.7438	PIK3CD,PIP4K2A,PIK3CG			complement component C1q binding (GO:0001849)	0.0199875	0.268404	11.1836	43.7575	APCS,CALR
cytokine activity (GO:0005125)	0.00569185	0.0570811	2.72414	14.0803	CXCL9,CCL22,IFNG,CCL21,CCL5,CCL4,CCL3,CCL19,CXCL13,CCL17			dolichyl-diphosphooligosaccharide-protein glycotransferase activity (GO:0004579)	0.0199875	0.268404	11.1836	43.7575	RPN2,STT3A
phosphatidylinositol-3,4,5-trisphosphate binding (GO:0005547)	0.0079712	0.0777192	5.60829	27.0988	ARHGAP9,BTK,DAPP1,MYO1G			cysteine-type endopeptidase inhibitor activity involved in apoptotic process (GO:0043027)	0.0212843	0.273136	5.59902	21.555	VIL1,PRDX3,NOL3
SH3/SH2 adaptor activity (GO:0005070)	0.00873613	0.0787717	4.27185	20.2498	FCRL2,CHN1,SH2D1A,STAP1,SLA2			NADH dehydrogenase (ubiquinone) activity (GO:0008137)	0.0220833	0.273136	4.02419	15.344	NDUFA6,NDUFS4,NDUFS2,NDUFS1
alpha-N-acetylgalactosaminide alpha-2,6-sialyltransferase activity (GO:0001665)	0.00875241	0.0787717	19.5743	92.7514	ST6GALNAC1,ST6GALNAC5			NADH dehydrogenase (quinone) activity (GO:0050136)	0.0220833	0.273136	4.02419	15.344	NDUFA6,NDUFS4,NDUFS2,NDUFS1
phospholipase activator activity (GO:0016004)	0.00875241	0.0787717	19.5743	92.7514	CCL5,CCL3			mitogen-activated protein kinase kinase binding (GO:0031434)	0.0231688	0.279214	3.27273	12.3216	ERBB3,DAB2IP,TRIB3,MST1R,FGFR4
Rho GTPase binding (GO:0017048)	0.00920869	0.08008	3.57637	16.7646	FMNL1,SH3BP1,ARHGDIB,CDC42EP3,WAS,RHOH			oligosaccharyl transferase activity (GO:0004576)	0.0245757	0.288764	9.78514	36.2637	RPN2,STT3A
semaphorin receptor binding (GO:0030215)	0.00958222	0.08008	7.84105	36.444	SEMA4D,SH3BP1,SEMA3A			protein homodimerization activity (GO:0042803)	0.0282803	0.322952	1.5535	5.53913	HEXB,PLOD1,PVR,RAP1GAP,GHR,ERBB3,HNF4A,PNPO,MUC13,HES1,CRYM,XDH,CADM4,AMBP,TESC,DAB2IP,DARS2,COQ9,NR0B2,MUT,VEGFA,VIL1,GALE,DDIT3,BMPR1A
transcriptional activator activity, RNA polymerase II distal enhancer sequence-specific binding (GO:0001205)	0.00958222	0.08008	7.84105	36.444	SPIB,MEF2C,MEOX2			aryl sulfotransferase activity (GO:0004062)	0.0295467	0.322952	8.69746	30.6306	SULT1A1,SULT1A2
protein kinase activity (GO:0004672)	0.0103255	0.0842851	1.78186	8.14867	LYN,BLK,STAT5A,MAP4K1,KSR1,PRKCB,CSF2RB,CLK4,PIK3CG,FGR,STK10,ZAP70,RASSF2,LCK,CCL5,STK17B,CCL3,BTK,PTK2B,FYN,PIM2,JAK3			NADH dehydrogenase activity (GO:0003954)	0.0295467	0.322952	8.69746	30.6306	NDUFS2,NDUFS1
ephrin receptor binding (GO:0046875)	0.0111708	0.0881278	7.3506	33.0369	LYN,FYN,PIK3CG			potassium ion binding (GO:0030955)	0.0348785	0.364287	7.82731	26.2675	KCNJ11,ATP1B1
superoxide-generating NADPH oxidase activity (GO:0016175)	0.0120517	0.0881278	15.6586	69.1885	NCF1,CYBB			C-acyltransferase activity (GO:0016408)	0.0348785	0.364287	7.82731	26.2675	HADHB,ACAT1
fatty acid transporter activity (GO:0015245)	0.0120517	0.0881278	15.6586	69.1885	ABCD2,SLC27A6			carbohydrate kinase activity (GO:0019200)	0.0405502	0.388951	7.11537	22.8063	FGGY,GALK2
lipase activator activity (GO:0060229)	0.0120517	0.0881278	15.6586	69.1885	CCL5,CCL3			platelet-derived growth factor receptor binding (GO:0005161)	0.0405502	0.388951	7.11537	22.8063	ITGA5,VEGFA
1-phosphatidylinositol-4-phosphate 3-kinase activity (GO:0035005)	0.0120517	0.0881278	15.6586	69.1885	PIK3CD,PIK3CG			GTPase inhibitor activity (GO:0005095)	0.0405502	0.388951	7.11537	22.8063	RTKN,IQGAP2
phosphatidylinositol binding (GO:0035091)	0.0127489	0.0899851	2.96297	12.9254	PLEKHF1,NCF1,PLEKHA2,NCF1B,DPEP1,NCF1C,DAPP1			nucleoside-diphosphatase activity (GO:0017110)	0.0405502	0.388951	7.11537	22.8063	ENTPD6,ENTPD8
transcriptional activator activity, RNA polymerase II core promoter proximal region sequence-specific binding (GO:0001077)	0.0128184	0.0899851	2.39147	10.4193	MEF2C,AKNA,BCL11B,IRF4,TXK,MYB,TFEC,MEOX2,ETS1,MEOX1			metalloexopeptidase activity (GO:0008235)	0.0457898	0.428911	3.1371	9.67384	CPB2,MMP15,ANPEP,CPN1
phosphatase binding (GO:0019902)	0.0141019	0.097054	2.90029	12.3594	FCRL6,PVRIG,LCK,FCRL3,SIGLEC10,KCNN4,JAK3			lipoprotein transporter activity (GO:0042954)	0.0465414	0.428911	6.52209	20.0059	CTAGE1,CTAGE5
sialyltransferase activity (GO:0008373)	0.014778	0.0997514	6.5332	27.5349	ST6GALNAC1,ST8SIA4,ST6GALNAC5			oxidoreductase activity, acting on the CH-NH2 group of donors, oxygen as acceptor (GO:0016641)	0.0528327	0.477526	6.02008	17.7028	MAOB,PNPO
protein heterodimerization activity (GO:0046982)	0.0163872	0.108527	2.03892	8.38251	MEF2C,BCL2A1,ITGB2,CYBB,CD3G,CD3E,CXCL13,IKZF3,CD3D,TLR1,TLR6,TLR4,KLRG1			alkali metal ion binding (GO:0031420)	0.0594054	0.512886	5.58979	15.782	KCNJ11,ATP1B1
G-protein coupled receptor activity (GO:0004930)	0.0173275	0.112629	2.02265	8.20279	PTGER4,P2RY10,GPR55,CXCR5,CXCR4,TACR1,CXCR6,CYSLTR1,LPAR6,CCR7,S1PR4,GPR18,CMKLR1			protein transmembrane transporter activity (GO:0008320)	0.0594054	0.512886	5.58979	15.782	AZGP1,TIMM17A
Toll-like receptor binding (GO:0035325)	0.0199875	0.123036	11.1836	43.7575	TLR1,TLR6
small GTPase binding (GO:0031267)	0.0205227	0.123036	3.38593	13.1585	FGD3,ACAP1,AGAP2,WAS,FGD2
death receptor activity (GO:0005035)	0.0212843	0.123036	5.59902	21.555	TNFRSF9,CD27,TNFRSF1B
cysteine-type endopeptidase inhibitor activity involved in apoptotic process (GO:0043027)	0.0212843	0.123036	5.59902	21.555	CD27,DPEP1,SERPINB9
tumor necrosis factor-activated receptor activity (GO:0005031)	0.0212843	0.123036	5.59902	21.555	TNFRSF9,CD27,TNFRSF1B
phosphatidylinositol phospholipase C activity (GO:0004435)	0.0212843	0.123036	5.59902	21.555	CCL5,CCR5,PLCB2
endopeptidase inhibitor activity (GO:0004866)	0.0214741	0.123036	2.64807	10.171	CRB2,SPOCK2,SERPINB9,CARD16,SERPINA9,CST7,LTF
transcription factor activity, RNA polymerase II distal enhancer sequence-specific binding (GO:0003705)	0.0218197	0.123036	3.32837	12.7308	SPIB,MEF2C,SPI1,ZNF831,MEOX2
Rac GTPase binding (GO:0048365)	0.0220833	0.123036	4.02419	15.344	FMNL1,SH3BP1,ARHGDIB,WAS
transcription factor activity, RNA polymerase II core promoter proximal region sequence-specific binding (GO:0000982)	0.0244669	0.130698	1.92287	7.13469	MEF2C,AKNA,BCL11B,GFI1,TXK,PRDM1,MEOX2,MEOX1,ETS1,KLF8,IRF4,MYB,TFEC
dipeptidase activity (GO:0016805)	0.0245757	0.130698	9.78514	36.2637	DPEP2,DPEP1
protein kinase C activity (GO:0004697)	0.0245757	0.130698	9.78514	36.2637	PRKCB,CCL3
regulatory region DNA binding (GO:0000975)	0.0257875	0.135096	2.0369	7.45069	MEF2C,CIITA,BCL11B,BASP1,GFI1,TBX21,MYB,TCF7,IKZF1,ZNF831,IKZF3
actin binding (GO:0003779)	0.0266218	0.137415	1.95685	7.09558	FMNL1,MYBPC2,PARVG,WIPF1,WAS,CXCR4,LSP1,RCSD1,CCR5,CORO1A,MYO1F,SYNE1
phospholipase C activity (GO:0004629)	0.0291179	0.146069	4.89839	17.3227	CCL5,CCR5,PLCB2
calcium-dependent protein serine/threonine kinase activity (GO:0009931)	0.0295467	0.146069	8.69746	30.6306	PRKCB,CCL3
complement receptor activity (GO:0004875)	0.0295467	0.146069	8.69746	30.6306	CR2,CR1
oxidoreductase activity, acting on NAD(P)H, oxygen as acceptor (GO:0050664)	0.0348785	0.168642	7.82731	26.2675	NCF1,CYBB
phosphotyrosine residue binding (GO:0001784)	0.0350736	0.168642	4.52113	15.1472	FGR,LCK,STAP1
actin filament binding (GO:0051015)	0.0404776	0.191995	2.2931	7.354	FMNL1,MYBPC2,WIPF1,WAS,RCSD1,CORO1A,SYNE1
phosphatidylinositol-3-phosphate binding (GO:0032266)	0.0416069	0.192164	4.19776	13.3467	PLEKHF1,NCF4,SNX20
GTPase binding (GO:0051020)	0.0416082	0.192164	2.76412	8.7884	FGD3,ACAP1,AGAP2,WAS,FGD2
protein kinase binding (GO:0019901)	0.0436746	0.199088	1.57871	4.94293	PRKCB,ITGB2,PLEK,WAS,RHOH,TMEM173,CD3E,LAX1,FGR,TCL1A,CD4,SOCS1,PTPRC,LCK,BANK1,HCLS1,STAP1,CD247,TRIM22
CARD domain binding (GO:0050700)	0.0465414	0.209436	6.52209	20.0059	CASP1,CARD16
SH3 domain binding (GO:0017124)	0.0484453	0.215244	3.07543	9.3103	NCF1,WIPF1,WAS,CD3E
transcription regulatory region DNA binding (GO:0044212)	0.0499848	0.219308	1.649	4.94045	MEF2C,CIITA,SPI1,BCL11B,GFI1,TXK,TCF7,IKZF1,IKZF3,FOXP3,KLHL6,BASP1,TBX21,MYB,ZNF831
protein phosphorylated amino acid binding (GO:0045309)	0.0524624	0.22615	3.79094	11.1744	FGR,LCK,STAP1
purinergic nucleotide receptor activity (GO:0001614)	0.0528327	0.22615	6.02008	17.7028	P2RY14,P2RX1
cytokine receptor binding (GO:0005126)	0.0566477	0.239558	2.11562	6.07374	CCL21,IL23A,CCL5,TLR9,LIFR,CCL19,IL12RB1
cysteine-type endopeptidase activator activity involved in apoptotic process (GO:0008656)	0.0594054	0.24823	5.58979	15.782	CASP1,NLRP1

## Sheet: Reactome signaling pathways
Up-regulated pathway analysis								Down-regulated pathway analysis
Term	P-value	FDR	Z-Score	Combined Score	Genes			Term	P-value	FDR	Z-Score	Combined Score	Genes
Immune System Homo sapiens R-HSA-168256	9.68625e-34	4.81407e-31	4.28627	325.83	NCF1,WIPF1,NCF4,IL27RA,IL18RAP,PIP4K2A,HLA-DOA,HLA-DOB,TRIM22,GBP5,CD96,MEF2C,PRKCB,CD180,FLT3LG,CYBB,LIFR,CD8B,IL23A,CD8A,BTK,BLK,TXK,EBI3,DAPP1,CSF2RB,RASAL3,CD1C,RASGRP2,RASGRP1,IL22RA2,CD79B,CD79A,KLRK1,SOCS1,C7,CD19,BTLA,TNFRSF17,NCKAP1L,SLAMF6,NLRP1,ICOS,HLA-DQA1,LYN,STAT5A,VCAM1,SH2D1A,SIGLEC10,CRTAM,PTPRC,TREML2,HLA-DRA,CD27,KLRD1,HLA-DRB1,ITK,CIITA,TNFRSF13B,ITGB2,PIK3CD,TNFAIP3,CD3G,ITG…			Unfolded Protein Response (UPR) Homo sapiens R-HSA-381119	2.7164e-08	1.91234e-05	7.77298	135.416	IGFBP1,HSPA5,PDIA6,PDIA5,HSP90B1,DNAJC3,C19ORF10,DDIT3,LMNA,HYOU1,HDGF,KDELR3,CALR,MBTPS2
Adaptive Immune System Homo sapiens R-HSA-1280218	5.31693e-22	1.32126e-19	4.50494	220.679	ITK,NCF1,NCF4,ITGB2,PIK3CD,CD3G,ITGAL,CD3E,CD3D,PIP4K2A,CTLA4,ITGB7,MADCAM1,HLA-DOA,AMICA1,HLA-DOB,HLA-DPA1,CD96,ITGA4,PRKCB,CYBB,PDCD1LG2,ZAP70,NCR3,CD8B,LCK,CD8A,BTK,LCP2,HCST,BLK,WAS,DAPP1,CD1C,RASGRP2,RASGRP1,FYB,CD79B,CD79A,HLA-DMA,KLRK1,HLA-DMB,SOCS1,CD19,BTLA,LAIR2,FYN,SLAMF6,ICOS,HLA-DQA1,LAIR1,KLRG1,LYN,CD74,VCAM1,TRAT1,SH2D1A,SIGLEC10,CRTAM,LILRB1,CD4,PTPRC,CD40LG,TREML2,HLA-DPB1,HLA-DR…			Metabolism of proteins Homo sapiens R-HSA-392499	3.65454e-07	0.00012864	2.24158	33.225	HIST2H2AA3,PIGX,C19ORF10,ANPEP,TIMM17A,MUC13,HIST1H2AC,IGFBP1,PDIA3,CSNK2A1,SLC30A5,SFTPD,RANGAP1,PDIA6,SUMF2,HIST2H2BE,PDIA5,BACE1,DNAJC3,CTAGE5,DDIT3,EEF1A2,B3GNT3,FKBP9,KDELR3,HIST1H2BD,HIST1H2BC,APCS,CPB2,RPN2,HIST1H2BJ,GBA,HIST1H2BK,HSP90B1,CPN1,TTR,LDHD,NEU1,LMNA,UGGT2,SPTBN2,FN3K,F10,MTX1,HSPA5,MTX2,AGT,RPS28,NAT8,TBCE,STT3A,HYOU1,HDGF,CALR,MBTPS2
Immunoregulatory interactions between a Lymphoid and a non-Lymphoid cell Homo sapiens R-HSA-198933	2.82648e-19	4.68253e-17	10.1634	434.078	ITGB2,CD3G,CD1C,CD3E,ITGAL,CD3D,KLRK1,CD19,LAIR2,SLAMF6,MADCAM1,ITGB7,AMICA1,LAIR1,KLRG1,CD96,VCAM1,ITGA4,CRTAM,SH2D1A,SIGLEC10,LILRB1,NCR3,CD40LG,CD8B,CD8A,TREML2,KLRD1,CD247,HCST,CLEC2D			Amyloid fiber formation Homo sapiens R-HSA-977225	9.04639e-07	0.000212289	7.67312	106.777	HIST2H2AA3,BACE1,APCS,TTR,NAT8,HIST1H2BJ,HIST1H2BK,HIST1H2AC,HIST2H2BE,HIST1H2BD,HIST1H2BC
Generation of second messenger molecules Homo sapiens R-HSA-202433	4.81212e-17	5.97906e-15	33.8947	1273.52	ITK,WAS,CD3G,CD3E,CD3D,FYB,ZAP70,CD4,LCK,HLA-DPB1,HLA-DRA,LCP2,CD247,HLA-DQA1,HLA-DRB1,HLA-DPA1			Metabolism Homo sapiens R-HSA-1430728	1.4364e-06	0.000252807	1.87	25.1579	PYGB,LPGAT1,CHPF,HIBADH,ACY1,HEXB,TREH,GPT,WASL,OPLAH,AKR7A3,SPR,CA9,MCCC2,PDHX,SREBF1,CPT1A,PHYH,G6PC,NME4,SDHC,MUT,SUMF2,APOA1BP,HADHB,ALDH3A2,SLC5A9,PCCA,TST,NDUFS4,B3GNT3,NDUFS2,NDUFS1,TRIB3,MAOB,SDC4,MGST3,GBA,CACNA1D,PLD1,BPHL,ADH6,ACAT1,SULT1A1,LDHA,CYP2B6,TTR,APOM,GPC1,NEU1,PNPO,CHST13,PCBD1,PDSS1,CKB,DECR2,CRYM,PPARGC1A,XDH,SULT1A2,ESRRA,HSD3B7,NDUFA6,PKLR,GOT1,KCNJ11,MOCOS,CYP51A1,AKR1C…
Translocation of ZAP-70 to Immunological synapse Homo sapiens R-HSA-202430	1.25288e-14	1.24536e-12	53.2541	1704.7	ZAP70,CD4,LCK,HLA-DPB1,HLA-DRA,CD3G,CD247,CD3E,CD3D,HLA-DQA1,HLA-DRB1,HLA-DPA1			ATF6-alpha activates chaperones Homo sapiens R-HSA-381033	6.55595e-06	0.000714535	28.1284	335.717	HSPA5,DDIT3,CALR,MBTPS2,HSP90B1
Chemokine receptors bind chemokines Homo sapiens R-HSA-380108	1.77242e-14	1.46816e-12	17.5631	556.117	CXCL9,CCL22,CCL21,CXCR5,CXCR4,CXCR6,CXCL13,CXCR3,CCL5,CCL4,CCL3,CCR7,CCR6,CCL19,CCR5,CCR4,CCL17			Tight junction interactions Homo sapiens R-HSA-420029	7.23279e-06	0.000714535	12.0239	142.326	CLDN9,CLDN14,CLDN12,CLDN7,F11R,CLDN1,CRB3
Phosphorylation of CD3 and TCR zeta chains Homo sapiens R-HSA-202427	1.0766e-13	7.64387e-12	39.9344	1192.43	CD4,PTPRC,LCK,HLA-DPB1,HLA-DRA,CD3G,CD247,CD3E,CD3D,HLA-DQA1,HLA-DRB1,HLA-DPA1			RNA Polymerase I Promoter Opening Homo sapiens R-HSA-73728	7.23279e-06	0.000714535	12.0239	142.326	HIST2H2AA3,HIST1H2BJ,HIST1H2BK,HIST1H2AC,HIST2H2BE,HIST1H2BD,HIST1H2BC
PD-1 signaling Homo sapiens R-HSA-389948	3.67397e-13	2.28246e-11	34.226	979.97	CD4,LCK,HLA-DPB1,HLA-DRA,CD3G,PDCD1LG2,CD247,CD3E,CD3D,HLA-DQA1,HLA-DRB1,HLA-DPA1			IRE1alpha activates chaperones Homo sapiens R-HSA-381070	8.11972e-06	0.000714535	7.75197	90.8625	DNAJC3,C19ORF10,HSPA5,LMNA,HYOU1,HDGF,KDELR3,PDIA6,PDIA5
Costimulation by the CD28 family Homo sapiens R-HSA-388841	1.69595e-12	9.36541e-11	12.4436	337.257	LYN,CD3G,PDCD1LG2,CD3E,CD3D,CD4,LCK,BTLA,HLA-DPB1,CTLA4,HLA-DRA,FYN,CD247,ICOS,HLA-DQA1,HLA-DRB1,HLA-DPA1			Packaging Of Telomere Ends Homo sapiens R-HSA-171306	9.1423e-06	0.000715131	11.5223	133.689	HIST2H2AA3,HIST1H2BJ,HIST1H2BK,HIST1H2AC,HIST2H2BE,HIST1H2BD,HIST1H2BC
Cytokine Signaling in Immune system Homo sapiens R-HSA-1280215	4.92654e-11	2.44849e-09	3.34079	79.2896	CIITA,TNFRSF13B,EBI3,PIK3CD,CSF2RB,RASAL3,IL2RG,RASGRP1,IL22RA2,IL18BP,IL27RA,SOCS1,IL18RAP,CASP1,TNFRSF17,PTK2B,FYN,IL12RB1,JAK3,GBP4,HLA-DQA1,TRIM22,HLA-DPA1,LYN,STAT5A,GBP5,VCAM1,KSR1,IFNGR1,FLT3LG,IL16,LIFR,TNFRSF1B,CD4,CD40LG,IFNG,LCK,IL23A,IRF4,IL2RA,IL2RB,HLA-DPB1,LTA,HLA-DRA,CD27,HLA-DRB1			DNA methylation Homo sapiens R-HSA-5334118	1.14516e-05	0.000806195	11.0609	125.843	HIST2H2AA3,HIST1H2BJ,HIST1H2BK,HIST1H2AC,HIST2H2BE,HIST1H2BD,HIST1H2BC
Class A/1 (Rhodopsin-like receptors) Homo sapiens R-HSA-373076	1.69821e-10	7.67283e-09	4.34799	97.8135	PTGER4,CXCL9,CXCR5,CXCR4,CXCR6,CXCL13,GPR132,CYSLTR1,CNR2,CXCR3,CCL5,CCL4,CCL3,CCR7,CCR6,CCL19,CCR5,CCR4,CCL17,S1PR4,P2RY10,CCL22,CCL21,P2RY14,GPR55,TACR1,KEL,LPAR5,LPAR6,PNOC,GPR18			DNA Damage/Telomere Stress Induced Senescence Homo sapiens R-HSA-2559586	1.46869e-05	0.00093996	7.13035	79.3505	HIST2H2AA3,H1F0,HIST1H2BJ,HIST1H2BK,HIST1H2AC,HIST2H2BE,HIST1H2BD,HIST1H1C,HIST1H2BC
TCR signaling Homo sapiens R-HSA-202403	8.37858e-10	3.47013e-08	7.24481	151.418	ITK,TRAT1,WAS,CD3G,CD3E,CD3D,FYB,ZAP70,CD4,PTPRC,LCK,HLA-DPB1,HLA-DRA,LCP2,CD247,HLA-DQA1,HLA-DRB1,HLA-DPA1			Activated PKN1 stimulates transcription of AR (androgen receptor) regulated genes KLK2 and KLK3 Homo sapiens R-HSA-5625886	1.75282e-05	0.00102832	10.2405	112.151	HIST2H2AA3,HIST1H2BJ,HIST1H2BK,HIST1H2AC,HIST2H2BE,HIST1H2BD,HIST1H2BC
Innate Immune System Homo sapiens R-HSA-168249	3.55129e-09	1.35768e-07	2.75106	53.5246	ITK,WIPF1,ITGB2,PIK3CD,TNFAIP3,CD3G,PSTPIP1,CASP1,PIP4K2A,CCR6,JAK3,MEF2C,CR1,KSR1,CD180,TMEM173,TLR1,FGR,AIM2,LCK,BTK,TLR9,TLR10,LCP2,TLR6,TLR4,TXK,WAS,CSF2RB,RASAL3,IL2RG,RASGRP2,RASGRP1,KLRK1,SOCS1,C7,CD19,NCKAP1L,FYN,NLRP1,CCL17,LYN,CCL22,TRAT1,CD4,GZMM,IL2RA,IL2RB,KLRD1,CD247			Cell-cell junction organization Homo sapiens R-HSA-421270	1.93921e-05	0.00105016	6.8554	74.3855	CLDN14,CLDN9,CLDN12,CLDN7,F11R,PVR,CLDN1,PVRL2,CRB3
GPVI-mediated activation cascade Homo sapiens R-HSA-114604	5.4946e-09	1.95058e-07	11.6707	221.971	LYN,LCK,IL2RA,IL2RB,PIK3CD,LCP2,CSF2RB,FYN,IL2RG,JAK3,PIK3CG,PIK3R5			SIRT1 negatively regulates rRNA Expression Homo sapiens R-HSA-427359	2.14417e-05	0.00107821	9.87424	106.15	HIST2H2AA3,HIST1H2BJ,HIST1H2BK,HIST1H2AC,HIST2H2BE,HIST1H2BD,HIST1H2BC
G alpha (i) signalling events Homo sapiens R-HSA-418594	9.05105e-09	2.99892e-07	4.5014	83.3677	CXCL9,RGS19,CCL21,RGS13,P2RY14,GPR55,CXCR5,CXCR4,CXCR6,CXCL13,GNG2,LPAR5,CNR2,CXCR3,CCL5,PNOC,RGS10,CCR7,CCR6,CCL19,CCR5,CCR4,S1PR4,GPR18			XBP1(S) activates chaperone genes Homo sapiens R-HSA-381038	4.75774e-05	0.00223297	7.02981	69.9688	DNAJC3,C19ORF10,LMNA,HYOU1,HDGF,KDELR3,PDIA6,PDIA5
Hemostasis Homo sapiens R-HSA-109582	1.94345e-08	6.03685e-07	3.03817	53.9464	SELPLG,DGKA,DOCK8,ITGB2,PLEK,ATP2A3,PIK3CD,CTSW,CSF2RB,ITGAL,IL2RG,RASGRP2,RASGRP1,PIK3CG,PIK3R5,SPN,DOCK11,GNG2,MYB,FYN,AMICA1,JAK3,LYN,CD74,ITGA4,PRKCB,L1CAM,CD2,FGR,DOK2,LCK,IL2RA,P2RX1,IL2RB,LCP2,CD48,DOCK2,CD244			PRC2 methylates histones and DNA Homo sapiens R-HSA-212300	5.33623e-05	0.00233332	8.37599	82.4064	HIST2H2AA3,HIST1H2BJ,HIST1H2BK,HIST1H2AC,HIST2H2BE,HIST1H2BD,HIST1H2BC
Cell surface interactions at the vascular wall Homo sapiens R-HSA-202733	3.12665e-08	9.14087e-07	6.98178	120.65	LYN,CD74,SELPLG,ITGA4,ITGB2,L1CAM,ITGAL,SPN,CD2,DOK2,LCK,CD48,FYN,AMICA1,CD244			Cell junction organization Homo sapiens R-HSA-446728	5.63445e-05	0.00233332	5.2159	51.0325	CD151,CLDN14,CLDN9,CLDN12,CLDN7,F11R,PVR,CLDN1,PVRL2,CRB3
GPCR ligand binding Homo sapiens R-HSA-500792	3.3185e-08	9.16275e-07	3.2577	56.1015	PTGER4,CXCL9,RAMP3,CXCR5,CXCR4,CXCR6,CXCL13,GPR132,CYSLTR1,GNG2,CNR2,CCL5,CXCR3,CCL4,CCL3,CCR7,CCL19,CCR6,CCR5,CCL17,CCR4,S1PR4,P2RY10,CCL22,CCL21,P2RY14,GPR55,TACR1,KEL,LPAR5,LPAR6,PNOC,GPR18			Condensation of Prophase Chromosomes Homo sapiens R-HSA-2299718	6.29754e-05	0.00246304	8.12922	78.6321	HIST2H2AA3,HIST1H2BJ,HIST1H2BK,HIST1H2AC,HIST2H2BE,HIST1H2BD,HIST1H2BC
Interferon gamma signaling Homo sapiens R-HSA-877300	7.56616e-08	1.97915e-06	7.08168	116.118	GBP5,CIITA,VCAM1,IFNGR1,SOCS1,IFNG,IRF4,HLA-DPB1,HLA-DRA,TRIM22,GBP4,HLA-DQA1,HLA-DRB1,HLA-DPA1			ATF6-alpha activates chaperone genes Homo sapiens R-HSA-381183	7.19025e-05	0.00266418	26.2016	249.969	HSPA5,DDIT3,CALR,HSP90B1
Peptide ligand-binding receptors Homo sapiens R-HSA-375276	8.72728e-08	2.16873e-06	4.65487	75.6612	CXCL9,CCL22,CCL21,CXCR5,CXCR4,TACR1,CXCR6,CXCL13,KEL,CXCR3,CCL5,PNOC,CCL4,CCL3,CCR7,CCR6,CCL19,CCR5,CCR4,CCL17			Meiotic synapsis Homo sapiens R-HSA-1221632	8.12786e-05	0.00272477	6.45462	60.7872	HIST2H2AA3,HIST1H2BJ,HIST1H2BK,LMNA,HIST1H2AC,HIST2H2BE,HIST1H2BD,HIST1H2BC
G-protein beta:gamma signalling Homo sapiens R-HSA-397795	4.4403e-07	1.05087e-05	9.68591	141.679	GNG2,IL2RA,IL2RB,PIK3CD,CSF2RB,IL2RG,JAK3,PLCB2,PIK3CG,PIK3R5			RNA Polymerase I Chain Elongation Homo sapiens R-HSA-73777	8.12786e-05	0.00272477	6.45462	60.7872	HIST2H2AA3,HIST1H2BJ,HIST1H2BK,GTF2H2,HIST1H2AC,HIST2H2BE,HIST1H2BD,HIST1H2BC
Antigen activates B Cell Receptor (BCR) leading to generation of second messengers Homo sapiens R-HSA-983695	2.07768e-06	4.69367e-05	9.38782	122.833	BLK,CD79B,LYN,CD79A,CD19,BTK,PIK3CD,DAPP1,FYN			ERCC6 (CSB) and EHMT2 (G9a) positively regulate rRNA expression Homo sapiens R-HSA-427389	8.64553e-05	0.00276657	7.67681	71.8233	HIST2H2AA3,HIST1H2BJ,HIST1H2BK,HIST1H2AC,HIST2H2BE,HIST1H2BD,HIST1H2BC
G beta:gamma signalling through PI3Kgamma Homo sapiens R-HSA-392451	2.50105e-06	5.40445e-05	9.14664	117.981	GNG2,IL2RA,IL2RB,PIK3CD,CSF2RB,IL2RG,JAK3,PIK3CG,PIK3R5			Formation of the beta-catenin:TCF transactivating complex Homo sapiens R-HSA-201722	9.22472e-05	0.00282357	6.3252	58.7677	HIST2H2AA3,HIST1H2BJ,HIST1H2BK,LEO1,HIST1H2AC,HIST2H2BE,HIST1H2BD,HIST1H2BC
GPCR downstream signaling Homo sapiens R-HSA-388396	3.5176e-06	7.28436e-05	2.15969	27.1208	CXCL9,DGKA,PIK3CD,CXCL13,PIK3CG,GPR132,CYSLTR1,CCR7,CCR6,CCR5,JAK3,CCR4,PRKCB,PDE4D,TACR1,TIAM1,PLCB2,ARHGEF6,PTGER4,RAMP3,RGS19,RGS13,CXCR5,CXCR4,CSF2RB,CXCR6,IL2RG,RASGRP2,RASGRP1,FGD2,PIK3R5,FGD3,GNG2,CNR2,CCL5,CXCR3,CCL19,S1PR4,P2RY10,CCL21,P2RY14,GPR55,LPAR5,LPAR6,IL2RA,PNOC,IL2RB,RGS10,GPR18			Syndecan interactions Homo sapiens R-HSA-3000170	0.000108738	0.00303784	13.1212	119.752	VTN,ITGB5,SDC4,ITGA2,SDC1
Downstream TCR signaling Homo sapiens R-HSA-202424	6.72023e-06	0.000131711	5.487	65.3523	CD4,LCK,TRAT1,HLA-DPB1,HLA-DRA,CD3G,CD247,CD3E,CD3D,HLA-DQA1,HLA-DRB1,HLA-DPA1			Regulation of gene expression in beta cells Homo sapiens R-HSA-210745	0.000108738	0.00303784	13.1212	119.752	PKLR,HNF4A,HNF1A,FOXA3,FOXA2
Signaling by Interleukins Homo sapiens R-HSA-449147	6.89031e-06	0.000131711	2.86761	34.0826	EBI3,PIK3CD,CSF2RB,RASAL3,IL2RG,RASGRP1,IL22RA2,IL18BP,IL27RA,IL18RAP,CASP1,PTK2B,FYN,IL12RB1,JAK3,LYN,STAT5A,KSR1,FLT3LG,IL16,LIFR,CD4,LCK,IL23A,IL2RA,IL2RB			Cell-Cell communication Homo sapiens R-HSA-1500931	0.000112193	0.00303784	4.00489	36.4256	CD151,CLDN9,CLDN14,CLDN7,CLDN12,SIRPA,WASL,F11R,PVR,CLDN1,PVRL2,CRB3
Signal Transduction Homo sapiens R-HSA-162582	9.81994e-06	0.00018076	1.69542	19.5501	ARHGAP9,CXCL9,NCF1,WIPF1,DGKA,NCF4,ATP2A3,PIK3CD,TNFAIP3,CXCL13,PIK3CG,GPR132,CYSLTR1,BOC,TAGAP,ARHGDIB,PIP4K2A,RSPO3,CCR7,CCR6,CCR5,JAK3,CCR4,MEF2C,KSR1,PRKCB,PDE4D,RHOH,CYBB,TACR1,FCER2,TIAM1,KEL,LCK,CDC42EP3,BTK,TLR9,PLCB2,ARHGEF6,PTGER4,RAMP3,RGS19,RGS13,TCF7,CXCR5,WAS,CXCR4,CSF2RB,CXCR6,RASAL3,IL2RG,RASGRP2,ARHGAP15,RASGRP1,FGD2,PIK3R5,FGD3,SCUBE2,GNG2,SOCS1,CNR2,CCL5,CD19,CXCR3,CHN1,CCL4,CC…			Regulation of beta-cell development Homo sapiens R-HSA-186712	0.000123504	0.00322025	9.09717	81.8676	PKLR,HNF4A,HES1,HNF1A,FOXA3,FOXA2
Rho GTPase cycle Homo sapiens R-HSA-194840	1.17224e-05	0.000208073	4.74885	53.9184	ARHGAP9,RHOH,ARHGAP15,ARHGAP25,FGD2,FGD3,TIAM1,ARHGAP31,ARHGAP30,ARHGDIB,TAGAP,CHN1,ARHGEF6			Deposition of new CENPA-containing nucleosomes at the centromere Homo sapiens R-HSA-606279	0.000295745	0.00717946	6.13861	49.8824	HIST2H2AA3,HIST1H2BJ,HIST1H2BK,HIST1H2AC,HIST2H2BE,HIST1H2BD,HIST1H2BC
Signaling by GPCR Homo sapiens R-HSA-372790	2.18565e-05	0.000364716	1.90129	20.4028	CXCL9,DGKA,PIK3CD,CXCL13,PIK3CG,GPR132,CYSLTR1,CCR7,CCR6,CCR5,JAK3,CCR4,KSR1,PRKCB,PDE4D,TACR1,TIAM1,KEL,PLCB2,ARHGEF6,PTGER4,RAMP3,RGS19,RGS13,CXCR5,CXCR4,CSF2RB,CXCR6,RASAL3,IL2RG,RASGRP2,RASGRP1,FGD2,PIK3R5,FGD3,GNG2,CNR2,CCL5,CXCR3,CCL4,CCL3,FYN,CCL19,CCL17,S1PR4,P2RY10,CCL22,CCL21,P2RY14,GPR55,LPAR5,LPAR6,IL2RA,PNOC,IL2RB,RGS10,GPR18			Nucleosome assembly Homo sapiens R-HSA-774815	0.000295745	0.00717946	6.13861	49.8824	HIST2H2AA3,HIST1H2BJ,HIST1H2BK,HIST1H2AC,HIST2H2BE,HIST1H2BD,HIST1H2BC
Platelet activation, signaling and aggregation Homo sapiens R-HSA-76002	2.20151e-05	0.000364716	3.25225	34.8765	LYN,PRKCB,DGKA,PLEK,PIK3CD,CTSW,CSF2RB,RASGRP2,IL2RG,RASGRP1,PIK3CG,PIK3R5,GNG2,LCK,IL2RA,IL2RB,LCP2,FYN,JAK3			Metabolism of vitamins and cofactors Homo sapiens R-HSA-196854	0.000352216	0.00826534	3.50121	27.839	MCCC2,APOM,TTR,SDC4,PCCA,GPC1,MOCOS,PNPO,SDC1,AKR1C4,MUT,APOA1BP
Nef and signal transduction Homo sapiens R-HSA-164944	2.49439e-05	0.000399907	39.3065	416.604	LCK,FYN,CD247,DOCK2			Meiotic recombination Homo sapiens R-HSA-912446	0.000375043	0.0085171	5.87679	46.3588	HIST2H2AA3,HIST1H2BJ,HIST1H2BK,HIST1H2AC,HIST2H2BE,HIST1H2BD,HIST1H2BC
The role of Nef in HIV-1 replication and disease pathogenesis Homo sapiens R-HSA-164952	5.58863e-05	0.000867984	10.7534	105.299	CD4,CD8B,LCK,FYN,CD247,DOCK2			NoRC negatively regulates rRNA expression Homo sapiens R-HSA-427413	0.000466637	0.010266	4.86179	37.2897	HIST2H2AA3,HIST1H2BJ,HIST1H2BK,GTF2H2,HIST1H2AC,HIST2H2BE,HIST1H2BD,HIST1H2BC
MyD88 deficiency (TLR2/4) Homo sapiens R-HSA-5602498	0.000110759	0.00161903	22.4574	204.545	TLR1,BTK,TLR6,TLR4			Retinoid metabolism and transport Homo sapiens R-HSA-975634	0.000578849	0.011669	6.5668	48.952	TTR,APOM,SDC4,GPC1,SDC1,AKR1C4
IRAK4 deficiency (TLR2/4) Homo sapiens R-HSA-5603041	0.000110759	0.00161903	22.4574	204.545	TLR1,BTK,TLR6,TLR4			Non-integrin membrane-ECM interactions Homo sapiens R-HSA-3000171	0.000578849	0.011669	6.5668	48.952	VTN,TTR,ITGB5,SDC4,ITGA2,SDC1
Signaling by Rho GTPases Homo sapiens R-HSA-194315	0.000153415	0.00217849	2.55539	22.4424	ARHGAP9,NCF1,WIPF1,NCF4,WAS,RHOH,CYBB,ARHGAP15,ARHGAP25,FGD2,FGD3,FMNL3,TIAM1,ARHGAP31,FMNL1,ARHGAP30,CHN1,ARHGDIB,TAGAP,BTK,NCKAP1L,ARHGEF6			B-WICH complex positively regulates rRNA expression Homo sapiens R-HSA-5250924	0.000584386	0.011669	5.41475	40.3125	HIST2H2AA3,HIST1H2BJ,HIST1H2BK,HIST1H2AC,HIST2H2BE,HIST1H2BD,HIST1H2BC
MHC class II antigen presentation Homo sapiens R-HSA-2132295	0.000257379	0.00349782	4.25872	35.1982	CD74,HLA-DMA,HLA-DMB,HLA-DPB1,HLA-DRA,HLA-DOA,HLA-DOB,HLA-DQA1,HLA-DRB1,HLA-DPA1			Negative epigenetic regulation of rRNA expression Homo sapiens R-HSA-5250941	0.000613288	0.011669	4.64658	34.3693	HIST2H2AA3,HIST1H2BJ,HIST1H2BK,GTF2H2,HIST1H2AC,HIST2H2BE,HIST1H2BD,HIST1H2BC
TNFs bind their physiological receptors Homo sapiens R-HSA-5669034	0.000274477	0.00349782	10.3567	84.9318	TNFRSF13B,LTA,TNFRSF17,CD27,TNFRSF1B			RNA Polymerase I Promoter Clearance Homo sapiens R-HSA-73854	0.000613288	0.011669	4.64658	34.3693	HIST2H2AA3,HIST1H2BJ,HIST1H2BK,GTF2H2,HIST1H2AC,HIST2H2BE,HIST1H2BD,HIST1H2BC
Diseases associated with the TLR signaling cascade Homo sapiens R-HSA-5602358	0.000274477	0.00349782	10.3567	84.9318	TLR1,BTK,TLR10,TLR6,TLR4			Telomere Maintenance Homo sapiens R-HSA-157579	0.000648998	0.0120235	5.31034	38.9784	HIST2H2AA3,HIST1H2BJ,HIST1H2BK,HIST1H2AC,HIST2H2BE,HIST1H2BD,HIST1H2BC
Diseases of Immune System Homo sapiens R-HSA-5260271	0.000274477	0.00349782	10.3567	84.9318	TLR1,BTK,TLR10,TLR6,TLR4			RHO GTPases activate PKNs Homo sapiens R-HSA-5625740	0.000719146	0.012657	5.20988	37.7062	HIST2H2AA3,HIST1H2BJ,HIST1H2BK,HIST1H2AC,HIST2H2BE,HIST1H2BD,HIST1H2BC
Interferon Signaling Homo sapiens R-HSA-913531	0.000432828	0.00537789	3.05761	23.6817	GBP5,CIITA,VCAM1,IFNGR1,SOCS1,IFNG,IRF4,HLA-DPB1,HLA-DRA,TRIM22,HLA-DQA1,HLA-DRB1,GBP4,HLA-DPA1			HDACs deacetylate histones Homo sapiens R-HSA-3214815	0.000719146	0.012657	5.20988	37.7062	HIST2H2AA3,HIST1H2BJ,HIST1H2BK,HIST1H2AC,HIST2H2BE,HIST1H2BD,HIST1H2BC
Regulation of KIT signaling Homo sapiens R-HSA-1433559	0.00055302	0.00670368	13.0968	98.2273	LYN,SOCS1,LCK,FYN			RNA Polymerase I Transcription Homo sapiens R-HSA-73864	0.000795071	0.0136519	4.44956	31.7569	HIST2H2AA3,HIST1H2BJ,HIST1H2BK,GTF2H2,HIST1H2AC,HIST2H2BE,HIST1H2BD,HIST1H2BC
Inflammasomes Homo sapiens R-HSA-622312	0.000708972	0.00838951	12.0887	87.6636	PSTPIP1,AIM2,CASP1,NLRP1			Meiosis Homo sapiens R-HSA-1500620	0.00128787	0.0215871	4.10157	27.295	HIST2H2AA3,HIST1H2BJ,HIST1H2BK,LMNA,HIST1H2AC,HIST2H2BE,HIST1H2BD,HIST1H2BC
Cross-presentation of particulate exogenous antigens (phagosomes) Homo sapiens R-HSA-1236973	0.000791945	0.00915341	23.5352	168.065	NCF1,NCF4,CYBB			Developmental Biology Homo sapiens R-HSA-1266738	0.00143449	0.0231854	1.81899	11.9088	HIST2H2AA3,HIST1H2BJ,HIST1H2BK,PSEN2,CACNA1D,WASL,CACNA1H,NCSTN,ERBB3,HNF4A,GPC1,HES1,PPARGC1A,HIST1H2AC,SPTBN2,CAP2,PAK4,ARHGEF11,SREBF1,CSNK2A1,PKLR,ITGA2,DAB2IP,HNF1A,HIST2H2BE,VEGFA,EFNA1,ITGA5,FGFR4,NGEF,FOXA3,HIST1H2BD,FOXA2,HIST1H2BC
CTLA4 inhibitory signaling Homo sapiens R-HSA-389513	0.00197375	0.0222944	8.72849	54.3595	LYN,LCK,CTLA4,FYN			Mitotic Prophase Homo sapiens R-HSA-68875	0.0014583	0.0231854	3.62895	23.6988	HIST2H2AA3,HIST1H2BJ,HIST1H2BK,LMNA,HIST1H2AC,HIST1H2BD,HIST2H2BE,LPIN3,HIST1H2BC
Interleukin-7 signaling Homo sapiens R-HSA-1266695	0.00220629	0.0243672	14.7072	89.956	STAT5A,IL2RG,JAK3			Chondroitin sulfate/dermatan sulfate metabolism Homo sapiens R-HSA-1793185	0.00148202	0.0231854	5.37063	34.9861	CHPF,SDC4,HEXB,GPC1,SDC1,CHST13
Signaling by the B Cell Receptor (BCR) Homo sapiens R-HSA-983705	0.0022868	0.0247074	2.53616	15.4214	LYN,BLK,PRKCB,TRAT1,DAPP1,PIK3CD,RASGRP1,CD79B,CD79A,LCK,CD19,BTK,PIP4K2A,FYN			Metabolism of fat-soluble vitamins Homo sapiens R-HSA-6806667	0.00164476	0.025172	5.25101	33.6598	TTR,APOM,SDC4,GPC1,SDC1,AKR1C4
Fc epsilon receptor (FCERI) signaling Homo sapiens R-HSA-2454202	0.00238242	0.0251928	2.125	12.8342	LYN,ITK,KSR1,TRAT1,TXK,PIK3CD,CSF2RB,RASAL3,IL2RG,RASGRP2,RASGRP1,LCK,IL2RA,CD19,IL2RB,BTK,PIP4K2A,LCP2,FYN,JAK3			RHO GTPase Effectors Homo sapiens R-HSA-195258	0.00199279	0.0298494	2.48196	15.4334	HIST2H2AA3,RTKN,HIST1H2BJ,HIST1H2BK,WASL,IQGAP2,RANGAP1,RHOD,HIST2H2BE,CTTN,NOXA1,RHPN2,HIST1H2AC,HIST1H2BD,HIST1H2BC
DAP12 signaling Homo sapiens R-HSA-2424491	0.0027218	0.0280583	2.19645	12.9732	KSR1,TRAT1,PIK3CD,CSF2RB,RASAL3,IL2RG,RASGRP1,KLRK1,LCK,CD19,IL2RA,IL2RB,BTK,PIP4K2A,KLRD1,LCP2,FYN,JAK3			Transcriptional regulation by small RNAs Homo sapiens R-HSA-5578749	0.00212279	0.0308029	4.24544	26.1308	HIST2H2AA3,HIST1H2BJ,HIST1H2BK,HIST1H2AC,HIST2H2BE,HIST1H2BD,HIST1H2BC
Toll-Like Receptors Cascades Homo sapiens R-HSA-168898	0.00276631	0.0280583	3.04082	17.9111	TLR1,MEF2C,SOCS1,CD180,ITGB2,BTK,TLR9,TLR10,TLR6,TLR4			Extracellular matrix organization Homo sapiens R-HSA-1474244	0.00214395	0.0308029	2.38128	14.6332	CD151,SDC4,ITGB5,ITGA2,PLOD3,PLOD1,F11R,CAPN13,VTN,NCSTN,TTR,MMP15,P4HA2,SDC1,ITGA5,PPIB
PECAM1 interactions Homo sapiens R-HSA-210990	0.00288743	0.0281383	13.0724	76.4396	LYN,LCK,FYN			Positive epigenetic regulation of rRNA expression Homo sapiens R-HSA-5250913	0.00229844	0.0323621	4.1809	25.4011	HIST2H2AA3,HIST1H2BJ,HIST1H2BK,HIST1H2AC,HIST2H2BE,HIST1H2BD,HIST1H2BC
P2Y receptors Homo sapiens R-HSA-417957	0.00288743	0.0281383	13.0724	76.4396	P2RY10,LPAR6,P2RY14			Metabolism of lipids and lipoproteins Homo sapiens R-HSA-556833	0.00245332	0.0338655	1.8442	11.0842	LPGAT1,HEXB,GBA,PLD1,ACAT1,NEU1,PDSS1,DECR2,PPARGC1A,ESRRA,HSD3B7,SREBF1,CPT1A,PHYH,CYP51A1,AKR1C4,MUT,SUMF2,AGT,HADHB,ALDH3A2,PCCA,SCD,ALB,SDC1,TRIB3,CRAT,LPIN3,MBTPS2
G alpha (q) signalling events Homo sapiens R-HSA-416476	0.00319871	0.0300363	2.65423	15.2486	CYSLTR1,GPR132,P2RY10,RGS19,GNG2,LPAR5,LPAR6,DGKA,TACR1,RASGRP2,RASGRP1,PLCB2			Defective EXT2 causes exostoses 2 Homo sapiens R-HSA-3656237	0.00288743	0.0383538	13.0724	76.4396	SDC4,GPC1,SDC1
Fcgamma receptor (FCGR) dependent phagocytosis Homo sapiens R-HSA-2029480	0.00320307	0.0300363	3.20179	18.39	LYN,FGR,WIPF1,BTK,WAS,NCKAP1L,CD3G,FYN,CD247			Defective EXT1 causes exostoses 1, TRPS2 and CHDS Homo sapiens R-HSA-3656253	0.00288743	0.0383538	13.0724	76.4396	SDC4,GPC1,SDC1
Signaling by SCF-KIT Homo sapiens R-HSA-1433557	0.00353774	0.0325603	2.19317	12.3788	STAT5A,LYN,KSR1,TRAT1,PIK3CD,CSF2RB,RASAL3,IL2RG,RASGRP1,SOCS1,LCK,CD19,IL2RA,IL2RB,PIP4K2A,FYN,JAK3			Senescence-Associated Secretory Phenotype (SASP) Homo sapiens R-HSA-2559582	0.00311552	0.0406172	3.94118	22.7459	HIST2H2AA3,HIST1H2BJ,HIST1H2BK,HIST1H2AC,HIST2H2BE,HIST1H2BD,HIST1H2BC
RHO GTPases Activate NADPH Oxidases Homo sapiens R-HSA-5668599	0.00368449	0.0332944	11.7646	65.9243	NCF1,NCF4,CYBB			Fatty acid, triacylglycerol, and ketone body metabolism Homo sapiens R-HSA-535734	0.00331424	0.0424222	2.52494	14.4162	ESRRA,SREBF1,CPT1A,MUT,AGT,ACAT1,HADHB,PCCA,SCD,TRIB3,DECR2,PPARGC1A,LPIN3
DAP12 interactions Homo sapiens R-HSA-2172127	0.00425589	0.037771	2.09819	11.4549	KSR1,TRAT1,PIK3CD,CSF2RB,RASAL3,IL2RG,RASGRP1,KLRK1,LCK,CD19,IL2RA,IL2RB,BTK,PIP4K2A,KLRD1,LCP2,FYN,JAK3			Signaling by Rho GTPases Homo sapiens R-HSA-194315	0.00532953	0.0669998	2.04923	10.7267	HIST2H2AA3,ARHGEF11,RTKN,HIST1H2BJ,ARHGEF16,HIST1H2BK,WASL,IQGAP2,RANGAP1,RHOD,HIST2H2BE,CTTN,NOXA1,RHPN2,NGEF,HIST1H2AC,HIST1H2BD,HIST1H2BC
Early Phase of HIV Life Cycle Homo sapiens R-HSA-162594	0.00460303	0.0394432	10.6945	57.5477	CD4,CXCR4,CCR5			Disorders of transmembrane transporters Homo sapiens R-HSA-5619115	0.00564802	0.0673661	9.80282	50.7438	KCNJ11,SFTPD,ALB
Regulation of IFNG signaling Homo sapiens R-HSA-877312	0.00460303	0.0394432	10.6945	57.5477	SOCS1,IFNG,IFNGR1			Calnexin/calreticulin cycle Homo sapiens R-HSA-901042	0.00564802	0.0673661	9.80282	50.7438	PDIA3,CALR,UGGT2
Nucleotide-binding domain, leucine rich repeat containing receptor (NLR) signaling pathways Homo sapiens R-HSA-168643	0.00618673	0.0521153	4.67965	23.7977	PSTPIP1,AIM2,CASP1,TNFAIP3,NLRP1			Chromosome Maintenance Homo sapiens R-HSA-73886	0.00575092	0.0673661	3.49056	18.0057	HIST2H2AA3,HIST1H2BJ,HIST1H2BK,HIST1H2AC,HIST2H2BE,HIST1H2BD,HIST1H2BC
Gastrin-CREB signalling pathway via PKC and MAPK Homo sapiens R-HSA-881907	0.00641457	0.053134	1.93042	9.74705	P2RY10,RGS19,KSR1,DGKA,CSF2RB,TACR1,RASAL3,IL2RG,RASGRP2,RASGRP1,GPR132,CYSLTR1,GNG2,LPAR5,LPAR6,IL2RA,IL2RB,FYN,JAK3,PLCB2			Propionyl-CoA catabolism Homo sapiens R-HSA-71032	0.00593281	0.0673661	26.1004	133.823	PCCA,MUT
Integrin cell surface interactions Homo sapiens R-HSA-216083	0.0065254	0.053166	3.87051	19.4766	VCAM1,ITGA4,ITGB2,MADCAM1,ITGB7,ITGAL			Alpha-oxidation of phytanate Homo sapiens R-HSA-389599	0.00593281	0.0673661	26.1004	133.823	ALDH3A2,PHYH
Nucleotide-like (purinergic) receptors Homo sapiens R-HSA-418038	0.0068238	0.0547005	9.04829	45.1269	P2RY10,LPAR6,P2RY14			Signaling by MST1 Homo sapiens R-HSA-8852405	0.00593281	0.0673661	26.1004	133.823	HPN,MST1R
FCGR activation Homo sapiens R-HSA-2029481	0.007385	0.0582595	4.46648	21.9229	FGR,LYN,CD3G,FYN,CD247			Metabolism of Angiotensinogen to Angiotensins Homo sapiens R-HSA-2022377	0.0068238	0.0749592	9.04829	45.1269	CPB2,ANPEP,AGT
CD22 mediated BCR regulation Homo sapiens R-HSA-5690714	0.00958222	0.0732672	7.84105	36.444	LYN,CD79B,CD79A			Activation of anterior HOX genes in hindbrain development during early embryogenesis Homo sapiens R-HSA-5617472	0.00692095	0.0749592	3.36234	16.7216	HIST2H2AA3,HIST1H2BJ,HIST1H2BK,HIST1H2AC,HIST2H2BE,HIST1H2BD,HIST1H2BC
Regulation of signaling by CBL Homo sapiens R-HSA-912631	0.00958222	0.0732672	7.84105	36.444	LYN,PIK3CD,FYN			Activation of HOX genes during differentiation Homo sapiens R-HSA-5619507	0.00692095	0.0749592	3.36234	16.7216	HIST2H2AA3,HIST1H2BJ,HIST1H2BK,HIST1H2AC,HIST2H2BE,HIST1H2BD,HIST1H2BC
Synthesis of PIPs at the plasma membrane Homo sapiens R-HSA-1660499	0.00988591	0.0733328	5.23387	24.1629	PIK3CD,PIP4K2A,PIK3CG,PIK3R5			Oxidative Stress Induced Senescence Homo sapiens R-HSA-2559580	0.00779345	0.0831301	3.28195	15.9321	HIST2H2AA3,HIST1H2BJ,HIST1H2BK,HIST1H2AC,HIST2H2BE,HIST1H2BD,HIST1H2BC
ROS, RNS production in response to bacteria Homo sapiens R-HSA-1222556	0.00988591	0.0733328	5.23387	24.1629	NCF1,NCF4,CYBB,LTF			N-glycan trimming in the ER and Calnexin/Calreticulin cycle Homo sapiens R-HSA-532668	0.00813412	0.0842121	8.40155	40.4256	PDIA3,CALR,UGGT2
Other semaphorin interactions Homo sapiens R-HSA-416700	0.0111708	0.0805871	7.3506	33.0369	CD72,PTPRC,SEMA4D			Mitochondrial Fatty Acid Beta-Oxidation Homo sapiens R-HSA-77289	0.00813412	0.0842121	8.40155	40.4256	HADHB,PCCA,MUT
Interleukin-2 signaling Homo sapiens R-HSA-451927	0.0111881	0.0805871	2.15127	9.66545	STAT5A,KSR1,PIK3CD,CSF2RB,RASAL3,IL2RG,RASGRP1,LCK,IL2RA,IL2RB,PTK2B,FYN,JAK3			Epigenetic regulation of gene expression Homo sapiens R-HSA-212165	0.00829838	0.0846676	2.94704	14.1213	HIST2H2AA3,HIST1H2BJ,HIST1H2BK,GTF2H2,HIST1H2AC,HIST1H2BD,HIST2H2BE,HIST1H2BC
Toll Like Receptor 4 (TLR4) Cascade Homo sapiens R-HSA-166016	0.0116316	0.0825845	2.76508	12.3158	TLR1,MEF2C,SOCS1,CD180,ITGB2,BTK,TLR6,TLR4			RNA Polymerase I, RNA Polymerase III, and Mitochondrial Transcription Homo sapiens R-HSA-504046	0.00872435	0.0867845	2.9196	13.8437	HIST2H2AA3,HIST1H2BJ,HIST1H2BK,GTF2H2,HIST1H2AC,HIST1H2BD,HIST2H2BE,HIST1H2BC
RHO GTPases Activate WASPs and WAVEs Homo sapiens R-HSA-5663213	0.0120761	0.0845328	4.90625	21.6686	WIPF1,WAS,BTK,NCKAP1L			Scavenging by Class F Receptors Homo sapiens R-HSA-3000484	0.00875241	0.0867845	19.5743	92.7514	HYOU1,CALR
IL-6-type cytokine receptor ligand interactions Homo sapiens R-HSA-6788467	0.0129021	0.0890606	6.91786	30.0952	EBI3,LIFR,IL27RA			Nonhomologous End-Joining (NHEJ) Homo sapiens R-HSA-5693571	0.00947181	0.0924094	4.18074	19.4799	HIST1H2BJ,HIST1H2BK,HIST2H2BE,HIST1H2BD,HIST1H2BC
Nef-mediates down modulation of cell surface receptors by recruiting them to clathrin adapters Homo sapiens R-HSA-164938	0.014778	0.100612	6.5332	27.5349	CD4,CD8B,LCK			Defects in vitamin and cofactor metabolism Homo sapiens R-HSA-3296482	0.00958222	0.0924094	7.84105	36.444	MCCC2,PCCA,MUT
VEGFA-VEGFR2 Pathway Homo sapiens R-HSA-4420097	0.0152283	0.102276	1.94643	8.14501	NCF1,KSR1,PRKCB,NCF4,CYBB,CSF2RB,RASAL3,IL2RG,RASGRP1,IL2RA,IL2RB,PTK2B,NCKAP1L,FYN,JAK3			Visual phototransduction Homo sapiens R-HSA-2187338	0.0108983	0.102133	3.0622	13.8386	APOM,TTR,SDC4,RDH12,GPC1,SDC1,AKR1C4
Transport of fatty acids Homo sapiens R-HSA-804914	0.0158049	0.104734	13.0482	54.1165	SLC27A6,APOD			Defective B3GALT6 causes EDSP2 and SEMDJL1 Homo sapiens R-HSA-4420332	0.0111708	0.102133	7.3506	33.0369	SDC4,GPC1,SDC1
PI Metabolism Homo sapiens R-HSA-1483255	0.0169373	0.110761	3.57117	14.5641	PIK3CD,PIP4K2A,ENPP6,PIK3CG,PIK3R5			Defective B4GALT7 causes EDS, progeroid type Homo sapiens R-HSA-3560783	0.0111708	0.102133	7.3506	33.0369	SDC4,GPC1,SDC1
PI5P, PP2A and IER3 Regulate PI3K/AKT Signaling Homo sapiens R-HSA-6811558	0.0177227	0.114392	3.06373	12.3557	LCK,TRAT1,CD19,PIK3CD,PIP4K2A,FYN			Defective B3GAT3 causes JDSSDHD Homo sapiens R-HSA-3560801	0.0111708	0.102133	7.3506	33.0369	SDC4,GPC1,SDC1
Constitutive Signaling by Aberrant PI3K in Cancer Homo sapiens R-HSA-2219530	0.0180823	0.115216	3.50722	14.0738	LCK,TRAT1,CD19,PIK3CD,FYN			Biological oxidations Homo sapiens R-HSA-211859	0.0117334	0.102221	2.31075	10.272	SULT1A1,CYP2B6,AKR7A3,MAOB,ACY1,MGST3,CYP51A1,OPLAH,BPHL,ADH6,SULT1A2
Signaling by VEGF Homo sapiens R-HSA-194138	0.0186032	0.117035	1.89589	7.55401	NCF1,KSR1,PRKCB,NCF4,CYBB,CSF2RB,RASAL3,IL2RG,RASGRP1,IL2RA,IL2RB,PTK2B,NCKAP1L,FYN,JAK3			TCF dependent signaling in response to WNT Homo sapiens R-HSA-201681	0.0117334	0.102221	2.31075	10.272	HIST2H2AA3,CSNK2A1,HIST1H2BJ,HIST1H2BK,LEO1,LRP5,HIST2H2BE,LGR4,HIST1H2AC,HIST1H2BD,HIST1H2BC
Signalling by NGF Homo sapiens R-HSA-166520	0.0189643	0.117816	1.74767	6.92985	MEF2C,KSR1,TRAT1,PIK3CD,CSF2RB,RASAL3,IL2RG,RASGRP1,FGD2,FGD3,TIAM1,LCK,IL2RA,CD19,IL2RB,PIP4K2A,FYN,JAK3,ARHGEF6			Metabolism of carbohydrates Homo sapiens R-HSA-71387	0.0118641	0.102221	2.06719	9.16644	PYGB,G6PC,SDC4,PKLR,CHPF,GOT1,HEXB,TREH,GALE,SLC5A9,GPC1,B3GNT3,SDC1,CHST13
FCERI mediated Ca+2 mobilization Homo sapiens R-HSA-2871809	0.0192771	0.118281	3.44551	13.6057	LYN,ITK,TXK,BTK,LCP2			Nectin/Necl trans heterodimerization Homo sapiens R-HSA-420597	0.0120517	0.102221	15.6586	69.1885	PVR,PVRL2
Signaling by ERBB4 Homo sapiens R-HSA-1236394	0.0195298	0.11837	1.88365	7.4137	STAT5A,KSR1,TRAT1,PIK3CD,CSF2RB,RASAL3,IL2RG,RASGRP1,LCK,CD19,IL2RA,IL2RB,PIP4K2A,FYN,JAK3			Defective HLCS causes multiple carboxylase deficiency Homo sapiens R-HSA-3371599	0.0120517	0.102221	15.6586	69.1885	MCCC2,PCCA
Nef Mediated CD4 Down-regulation Homo sapiens R-HSA-167590	0.0199875	0.119684	11.1836	43.7575	CD4,LCK			Defects in biotin (Btn) metabolism Homo sapiens R-HSA-3323169	0.0120517	0.102221	15.6586	69.1885	MCCC2,PCCA
Growth hormone receptor signaling Homo sapiens R-HSA-982772	0.0212843	0.125932	5.59902	21.555	LYN,STAT5A,SOCS1			Gene Silencing by RNA Homo sapiens R-HSA-211000	0.0134132	0.112415	2.93129	12.6383	HIST2H2AA3,HIST1H2BJ,HIST1H2BK,HIST1H2AC,HIST1H2BD,HIST2H2BE,HIST1H2BC
Dectin-2 family Homo sapiens R-HSA-5621480	0.0245757	0.143696	9.78514	36.2637	LYN,FYN			HS-GAG degradation Homo sapiens R-HSA-2024096	0.014778	0.119712	6.5332	27.5349	SDC4,GPC1,SDC1
Downstream signal transduction Homo sapiens R-HSA-186763	0.0252671	0.144623	1.81905	6.69092	STAT5A,KSR1,TRAT1,PIK3CD,CSF2RB,RASAL3,IL2RG,RASGRP1,LCK,CD19,IL2RA,IL2RB,PIP4K2A,FYN,JAK3			Aflatoxin activation and detoxification Homo sapiens R-HSA-5423646	0.014778	0.119712	6.5332	27.5349	AKR7A3,ACY1,MGST3
Negative regulation of the PI3K/AKT network Homo sapiens R-HSA-199418	0.0253162	0.144623	2.8074	10.3209	LCK,TRAT1,CD19,PIK3CD,PIP4K2A,FYN			Recruitment and ATM-mediated phosphorylation of repair and signaling proteins at DNA double strand breaks Homo sapiens R-HSA-5693565	0.014794	0.119712	3.70631	15.6167	HIST1H2BJ,HIST1H2BK,HIST2H2BE,HIST1H2BD,HIST1H2BC
NRAGE signals death through JNK Homo sapiens R-HSA-193648	0.0256499	0.144864	3.8275	14.0209	FGD3,TIAM1,FGD2,ARHGEF6			ABC transporter disorders Homo sapiens R-HSA-5619084	0.0158049	0.123916	13.0482	54.1165	KCNJ11,SFTPD
Semaphorin interactions Homo sapiens R-HSA-373755	0.026026	0.145336	3.16683	11.5547	CD72,PTPRC,SEMA4D,SEMA3A,FYN			ChREBP activates metabolic gene expression Homo sapiens R-HSA-163765	0.0158049	0.123916	13.0482	54.1165	MLXIPL,PKLR
MyD88:Mal cascade initiated on plasma membrane Homo sapiens R-HSA-166058	0.0278295	0.148723	2.74183	9.82031	TLR1,MEF2C,SOCS1,BTK,TLR6,TLR4			DNA Double Strand Break Response Homo sapiens R-HSA-5693606	0.0158415	0.123916	3.63749	15.0778	HIST1H2BJ,HIST1H2BK,HIST2H2BE,HIST1H2BD,HIST1H2BC
Toll Like Receptor TLR1:TLR2 Cascade Homo sapiens R-HSA-168179	0.0278295	0.148723	2.74183	9.82031	TLR1,MEF2C,SOCS1,BTK,TLR6,TLR4			Platelet degranulation Homo sapiens R-HSA-114608	0.0163192	0.12625	2.81107	11.5687	LGALS3BP,HSPA5,APLP2,APOH,LAMP2,ALB,VEGFA
Toll Like Receptor TLR6:TLR2 Cascade Homo sapiens R-HSA-168188	0.0278295	0.148723	2.74183	9.82031	TLR1,MEF2C,SOCS1,BTK,TLR6,TLR4			HATs acetylate histones Homo sapiens R-HSA-3214847	0.017928	0.136881	2.75456	11.0772	HIST2H2AA3,HIST1H2BJ,HIST1H2BK,HIST1H2AC,HIST1H2BD,HIST2H2BE,HIST1H2BC
Toll Like Receptor 2 (TLR2) Cascade Homo sapiens R-HSA-181438	0.0278295	0.148723	2.74183	9.82031	TLR1,MEF2C,SOCS1,BTK,TLR6,TLR4			Cell death signalling via NRAGE, NRIF and NADE Homo sapiens R-HSA-204998	0.0180823	0.136881	3.50722	14.0738	ARHGEF11,NCSTN,ARHGEF16,PSEN2,NGEF
Effects of PIP2 hydrolysis Homo sapiens R-HSA-114508	0.0291179	0.152332	4.89839	17.3227	DGKA,RASGRP2,RASGRP1			Glycosphingolipid metabolism Homo sapiens R-HSA-1660662	0.0188377	0.140565	4.24215	16.8494	HEXB,GBA,NEU1,SUMF2
Interleukin-6 family signaling Homo sapiens R-HSA-6783589	0.0291179	0.152332	4.89839	17.3227	EBI3,LIFR,IL27RA			Branched-chain amino acid catabolism Homo sapiens R-HSA-70895	0.0189683	0.140565	5.87928	23.3112	MCCC2,HIBADH,ACAT1
Tryptophan catabolism Homo sapiens R-HSA-71240	0.0295467	0.152966	8.69746	30.6306	IDO2,IDO1			RHO GTPases Activate Rhotekin and Rhophilins Homo sapiens R-HSA-5666185	0.0199875	0.143196	11.1836	43.7575	RTKN,RHPN2
Interleukin-3, 5 and GM-CSF signaling Homo sapiens R-HSA-512988	0.0318795	0.161775	1.90115	6.55095	STAT5A,LYN,KSR1,IL2RA,IL2RB,PIK3CD,CSF2RB,FYN,RASAL3,IL2RG,JAK3,RASGRP1			Role of Abl in Robo-Slit signaling Homo sapiens R-HSA-428890	0.0199875	0.143196	11.1836	43.7575	GPC1,CAP2
TNFR2 non-canonical NF-kB pathway Homo sapiens R-HSA-5668541	0.0318993	0.161775	2.649	9.12626	CD40LG,TNFRSF13B,LTA,TNFRSF17,CD27,TNFRSF1B			A third proteolytic cleavage releases NICD Homo sapiens R-HSA-157212	0.0199875	0.143196	11.1836	43.7575	NCSTN,PSEN2
Regulation of actin dynamics for phagocytic cup formation Homo sapiens R-HSA-2029482	0.0348169	0.169947	2.59051	8.69805	WIPF1,BTK,WAS,NCKAP1L,CD3G,CD247			Cellular Senescence Homo sapiens R-HSA-2559583	0.0201369	0.143196	2.33321	9.11165	HIST2H2AA3,H1F0,HIST1H2BJ,HIST1H2BK,HIST1H2AC,HIST1H2BD,HIST2H2BE,HIST1H2BC,HIST1H1C
The NLRP3 inflammasome Homo sapiens R-HSA-844456	0.0348785	0.169947	7.82731	26.2675	PSTPIP1,CASP1			Response to elevated platelet cytosolic Ca2+ Homo sapiens R-HSA-76005	0.0205455	0.14464	2.67392	10.3885	LGALS3BP,HSPA5,APLP2,APOH,LAMP2,ALB,VEGFA
CD28 dependent Vav1 pathway Homo sapiens R-HSA-389359	0.0348785	0.169947	7.82731	26.2675	LCK,FYN			Antigen Presentation: Folding, assembly and peptide loading of class I MHC Homo sapiens R-HSA-983170	0.023748	0.165531	5.34425	19.9889	PDIA3,HSPA5,CALR
NOTCH2 intracellular domain regulates transcription Homo sapiens R-HSA-2197563	0.0348785	0.169947	7.82731	26.2675	FCER2,GZMB			Creatine metabolism Homo sapiens R-HSA-71288	0.0245757	0.166359	9.78514	36.2637	SLC6A8,CKB
Axon guidance Homo sapiens R-HSA-422475	0.0354338	0.170977	1.59975	5.3433	LYN,CD72,SEMA4D,KSR1,SEMA3A,AGAP2,CSF2RB,L1CAM,RASAL3,IL2RG,RASGRP1,ROBO1,TIAM1,PTPRC,CHL1,IL2RA,IL2RB,ST8SIA4,FYN,JAK3			Regulated proteolysis of p75NTR Homo sapiens R-HSA-193692	0.0245757	0.166359	9.78514	36.2637	NCSTN,PSEN2
Downstream signaling of activated FGFR2 Homo sapiens R-HSA-5654696	0.0379892	0.178119	1.75446	5.73787	KSR1,TRAT1,PIK3CD,CSF2RB,RASAL3,IL2RG,RASGRP1,LCK,CD19,IL2RA,IL2RB,PIP4K2A,FYN,JAK3			Regulation of gene expression by Hypoxia-inducible Factor Homo sapiens R-HSA-1234158	0.0245757	0.166359	9.78514	36.2637	CA9,VEGFA
Downstream signaling of activated FGFR4 Homo sapiens R-HSA-5654716	0.0379892	0.178119	1.75446	5.73787	KSR1,TRAT1,PIK3CD,CSF2RB,RASAL3,IL2RG,RASGRP1,LCK,CD19,IL2RA,IL2RB,PIP4K2A,FYN,JAK3			Diseases of metabolism Homo sapiens R-HSA-5668914	0.0256499	0.171824	3.8275	14.0209	MCCC2,PCCA,SFTPD,MUT
Downstream signaling of activated FGFR3 Homo sapiens R-HSA-5654708	0.0379892	0.178119	1.75446	5.73787	KSR1,TRAT1,PIK3CD,CSF2RB,RASAL3,IL2RG,RASGRP1,LCK,CD19,IL2RA,IL2RB,PIP4K2A,FYN,JAK3			Integrin cell surface interactions Homo sapiens R-HSA-216083	0.026026	0.171824	3.16683	11.5547	VTN,ITGB5,ITGA2,ITGA5,F11R
G alpha (12/13) signalling events Homo sapiens R-HSA-416482	0.0396512	0.181563	2.80375	9.04949	FGD3,TIAM1,GNG2,ARHGEF6,FGD2			Diseases associated with glycosaminoglycan metabolism Homo sapiens R-HSA-3560782	0.0263593	0.171824	5.11163	18.5855	SDC4,GPC1,SDC1
Signaling by FGFR4 Homo sapiens R-HSA-5654743	0.0404803	0.181563	1.73763	5.57249	KSR1,TRAT1,PIK3CD,CSF2RB,RASAL3,IL2RG,RASGRP1,LCK,CD19,IL2RA,IL2RB,PIP4K2A,FYN,JAK3			A tetrasaccharide linker sequence is required for GAG synthesis Homo sapiens R-HSA-1971475	0.0263593	0.171824	5.11163	18.5855	SDC4,GPC1,SDC1
Downstream signaling of activated FGFR1 Homo sapiens R-HSA-5654687	0.0404803	0.181563	1.73763	5.57249	KSR1,TRAT1,PIK3CD,CSF2RB,RASAL3,IL2RG,RASGRP1,LCK,CD19,IL2RA,IL2RB,PIP4K2A,FYN,JAK3			Peroxisomal lipid metabolism Homo sapiens R-HSA-390918	0.0291179	0.182464	4.89839	17.3227	ALDH3A2,PHYH,CRAT
Signal regulatory protein (SIRP) family interactions Homo sapiens R-HSA-391160	0.0405502	0.181563	7.11537	22.8063	PTK2B,FYB			RORA activates gene expression Homo sapiens R-HSA-1368082	0.0291179	0.182464	4.89839	17.3227	SREBF1,CPT1A,PPARGC1A
Platelet Adhesion to exposed collagen Homo sapiens R-HSA-75892	0.0405502	0.181563	7.11537	22.8063	LYN,FYN			Biotin transport and metabolism Homo sapiens R-HSA-196780	0.0295467	0.182464	8.69746	30.6306	MCCC2,PCCA
Signaling by PDGF Homo sapiens R-HSA-186797	0.041196	0.181805	1.69713	5.41286	STAT5A,KSR1,TRAT1,PIK3CD,CSF2RB,RASAL3,IL2RG,RASGRP1,LCK,CD19,IL2RA,IL2RB,PIP4K2A,FYN,JAK3			Phenylalanine and tyrosine catabolism Homo sapiens R-HSA-71182	0.0295467	0.182464	8.69746	30.6306	PCBD1,FAH
Signaling by FGFR3 Homo sapiens R-HSA-5654741	0.0413358	0.181805	1.7321	5.51851	KSR1,TRAT1,PIK3CD,CSF2RB,RASAL3,IL2RG,RASGRP1,LCK,CD19,IL2RA,IL2RB,PIP4K2A,FYN,JAK3			Signaling by NOTCH3 Homo sapiens R-HSA-1980148	0.0295467	0.182464	8.69746	30.6306	NCSTN,PSEN2
Signaling by FGFR1 Homo sapiens R-HSA-5654736	0.0439795	0.191735	1.71569	5.35988	KSR1,TRAT1,PIK3CD,CSF2RB,RASAL3,IL2RG,RASGRP1,LCK,CD19,IL2RA,IL2RB,PIP4K2A,FYN,JAK3			Signaling by NOTCH4 Homo sapiens R-HSA-1980150	0.0295467	0.182464	8.69746	30.6306	NCSTN,PSEN2
SEMA3A-Plexin repulsion signaling by inhibiting Integrin adhesion Homo sapiens R-HSA-399955	0.0465414	0.199406	6.52209	20.0059	SEMA3A,FYN			EPH-Ephrin signaling Homo sapiens R-HSA-2682334	0.0318993	0.194346	2.649	9.12626	EFNA1,NCSTN,PSEN2,WASL,NGEF,VEGFA
Lysosphingolipid and LPA receptors Homo sapiens R-HSA-419408	0.0465414	0.199406	6.52209	20.0059	LPAR5,S1PR4			PERK regulates gene expression Homo sapiens R-HSA-381042	0.0320229	0.194346	4.70221	16.1817	IGFBP1,HSPA5,DDIT3
Sialic acid metabolism Homo sapiens R-HSA-4085001	0.0487056	0.205141	3.91751	11.8385	ST6GALNAC1,ST8SIA4,ST6GALNAC5			Glycosaminoglycan metabolism Homo sapiens R-HSA-1630316	0.0324008	0.194959	2.41454	8.28084	CHPF,SDC4,HEXB,GPC1,B3GNT3,SDC1,CHST13
CD28 co-stimulation Homo sapiens R-HSA-389356	0.0487056	0.205141	3.91751	11.8385	LYN,LCK,FYN			Complex I biogenesis Homo sapiens R-HSA-6799198	0.0337674	0.20146	3.48656	11.8134	NDUFA6,NDUFS4,NDUFS2,NDUFS1
NGF signalling via TRKA from the plasma membrane Homo sapiens R-HSA-187037	0.0499848	0.20876	1.649	4.94045	MEF2C,KSR1,TRAT1,PIK3CD,CSF2RB,RASAL3,IL2RG,RASGRP1,LCK,CD19,IL2RA,IL2RB,PIP4K2A,FYN,JAK3			Metabolism of water-soluble vitamins and cofactors Homo sapiens R-HSA-196849	0.0363381	0.214975	2.56222	8.49349	MCCC2,PCCA,MOCOS,PNPO,MUT,APOA1BP
Eicosanoid ligand-binding receptors Homo sapiens R-HSA-391903	0.0528327	0.218815	6.02008	17.7028	PTGER4,CYSLTR1			Binding and Uptake of Ligands by Scavenger Receptors Homo sapiens R-HSA-2173782	0.0377513	0.219357	2.84453	9.32078	AMBP,ALB,HYOU1,CALR,HSP90B1
Rap1 signalling Homo sapiens R-HSA-392517	0.0594054	0.238101	5.58979	15.782	RASGRP2,RASGRP1			Sphingolipid metabolism Homo sapiens R-HSA-428157	0.0377513	0.219357	2.84453	9.32078	ALDH3A2,HEXB,GBA,NEU1,SUMF2
CRMPs in Sema3A signaling Homo sapiens R-HSA-399956	0.0594054	0.238101	5.58979	15.782	SEMA3A,FYN			Apoptotic execution phase Homo sapiens R-HSA-75153	0.0383252	0.219357	3.33785	10.8869	OCLN,H1F0,LMNA,HIST1H1C
Sema3A PAK dependent Axon repulsion Homo sapiens R-HSA-399954	0.0594054	0.238101	5.58979	15.782	SEMA3A,FYN			Nuclear Receptor transcription pathway Homo sapiens R-HSA-383280	0.0383252	0.219357	3.33785	10.8869	ESRRA,HNF4A,NR0B2,NR2F6
Metabolism of Angiotensinogen to Angiotensins Homo sapiens R-HSA-2022377	0.0594054	0.238101	5.58979	15.782	CPA3,GZMH			Activation of DNA fragmentation factor Homo sapiens R-HSA-211227	0.0405502	0.228379	7.11537	22.8063	H1F0,HIST1H1C
								Apoptosis induced DNA fragmentation Homo sapiens R-HSA-140342	0.0405502	0.228379	7.11537	22.8063	H1F0,HIST1H1C
								HS-GAG biosynthesis Homo sapiens R-HSA-2022928	0.0416069	0.23247	4.19776	13.3467	SDC4,GPC1,SDC1
								Signaling by Robo receptor Homo sapiens R-HSA-376176	0.0450865	0.24797	4.0528	12.5603	GPC1,CAP2,PAK4
								Signaling by NOTCH2 Homo sapiens R-HSA-1980145	0.0450865	0.24797	4.0528	12.5603	NCSTN,PSEN2,HES1
								G2/M DNA damage checkpoint Homo sapiens R-HSA-69473	0.0456947	0.24797	2.68811	8.29491	HIST1H2BJ,HIST1H2BK,HIST2H2BE,HIST1H2BD,HIST1H2BC
								Mitochondrial protein import Homo sapiens R-HSA-1268020	0.0457898	0.24797	3.1371	9.67384	MTX1,MTX2,LDHD,TIMM17A
								Activation of Rac Homo sapiens R-HSA-428540	0.0465414	0.248221	6.52209	20.0059	GPC1,PAK4
								Synthesis of bile acids and bile salts via 24-hydroxycholesterol Homo sapiens R-HSA-193775	0.0465414	0.248221	6.52209	20.0059	HSD3B7,AKR1C4
								Regulation of cholesterol biosynthesis by SREBP (SREBF) Homo sapiens R-HSA-1655829	0.0484453	0.256432	3.07543	9.3103	SREBF1,SCD,CYP51A1,MBTPS2
								Peptide hormone metabolism Homo sapiens R-HSA-2980736	0.0522577	0.267584	2.58161	7.61978	CPB2,ANPEP,SLC30A5,AGT,CPN1
								Processing of DNA double-strand break ends Homo sapiens R-HSA-5693607	0.0522577	0.267584	2.58161	7.61978	HIST1H2BJ,HIST1H2BK,HIST2H2BE,HIST1H2BD,HIST1H2BC
								EPHA-mediated growth cone collapse Homo sapiens R-HSA-3928663	0.0524624	0.267584	3.79094	11.1744	EFNA1,NGEF,VEGFA
								Depolymerisation of the Nuclear Lamina Homo sapiens R-HSA-4419969	0.0528327	0.267584	6.02008	17.7028	LMNA,LPIN3
								Synthesis of bile acids and bile salts via 27-hydroxycholesterol Homo sapiens R-HSA-193807	0.0528327	0.267584	6.02008	17.7028	HSD3B7,AKR1C4
								NRIF signals cell death from the nucleus Homo sapiens R-HSA-205043	0.0528327	0.267584	6.02008	17.7028	NCSTN,PSEN2
								Bile acid and bile salt metabolism Homo sapiens R-HSA-194068	0.0563546	0.283383	3.67228	10.5618	HSD3B7,ALB,AKR1C4
								p75 NTR receptor-mediated signalling Homo sapiens R-HSA-193704	0.0569227	0.28421	2.51515	7.20858	ARHGEF11,NCSTN,ARHGEF16,PSEN2,NGEF
								TGF-beta receptor signaling in EMT (epithelial to mesenchymal transition) Homo sapiens R-HSA-2173791	0.0594054	0.294517	5.58979	15.782	CGN,F11R

## Sheet: KEGG signaling pathways
Up-regulated pathway analysis								Down-regulated pathway analysis
Term	P-value	FDR	Z-Score	Combined Score	Genes			Term	P-value	FDR	Z-Score	Combined Score	Genes
Hematopoietic cell lineage	7.72905e-25	1.63083e-22	18.5135	1027.86	CD1E,CD3G,CD1C,CD3E,CD3D,HLA-DMA,HLA-DMB,CD19,CD38,CD37,HLA-DOA,HLA-DOB,HLA-DQA1,HLA-DPA1,CR2,CR1,ITGA4,FLT3LG,CD2,FCER2,CD4,CD8B,CD8A,CD5,IL2RA,CD7,HLA-DPB1,HLA-DRA,MS4A1,HLA-DRB1			Protein processing in endoplasmic reticulum	1.7679e-05	0.00403082	3.98969	43.6597	PDIA3,RPN2,HSPA5,RRBP1,PDIA6,PDIA4,HSP90B1,DNAJC3,DDIT3,STT3A,HYOU1,CALR,UGGT2,SEC23B,MBTPS2
Th17 cell differentiation	1.9658e-23	2.07392e-21	16.1009	841.81	CD3G,CD3E,IL2RG,CD3D,IL27RA,HLA-DMA,HLA-DMB,TBX21,IL21R,HLA-DOA,IL12RB1,HLA-DOB,JAK3,HLA-DQA1,HLA-DPA1,STAT5A,IFNGR1,FOXP3,ZAP70,CD4,IFNG,IL23A,IRF4,LCK,IL2RA,IL2RB,HLA-DPB1,HLA-DRA,CD247,HLA-DRB1			Maturity onset diabetes of the young	3.56329e-05	0.00406216	11.83	121.165	PKLR,HNF4A,HES1,HNF1A,FOXA3,FOXA2
Th1 and Th2 cell differentiation	1.43278e-20	7.57749e-19	16.1515	737.996	CD3G,CD3E,IL2RG,CD3D,HLA-DMA,HLA-DMB,TBX21,HLA-DOA,IL12RB1,HLA-DOB,JAK3,HLA-DQA1,HLA-DPA1,STAT5A,IFNGR1,RUNX3,ZAP70,CD4,IFNG,LCK,IL2RA,IL2RB,HLA-DPB1,HLA-DRA,CD247,HLA-DRB1			Thyroid hormone synthesis	9.27547e-05	0.00704936	5.48065	50.8909	TTR,HSPA5,ALB,ATP1B1,SERPINA7,ASGR1,ASGR2,PDIA4,HSP90B1
Chemokine signaling pathway	1.43649e-20	7.57749e-19	9.39403	429.209	ITK,CXCL9,NCF1,CCL4L2,CXCR5,WAS,PIK3CD,CXCR4,CXCR6,CXCL13,RASGRP2,PIK3CG,PIK3R5,PREX1,GNG2,CXCR3,CCL5,CCL4,CCL3,PTK2B,CCR7,CCR6,CCL19,CCR5,CCR4,JAK3,CCL17,LYN,CCL22,CCL21,PRKCB,FGR,TIAM1,DOCK2,PLCB2			Valine, leucine and isoleucine degradation	0.00119356	0.055043	5.62695	37.874	MCCC2,HADHB,ALDH3A2,HIBADH,PCCA,ACAT1
Cell adhesion molecules (CAMs)	2.38559e-20	1.00672e-18	11.2402	507.855	SELPLG,NRXN1,ITGB2,ITGAL,SPN,HLA-DMA,HLA-DMB,CTLA4,MADCAM1,ITGB7,HLA-DOA,ICOS,TIGIT,HLA-DOB,HLA-DQA1,HLA-DPA1,CADM3,VCAM1,ITGA4,PDCD1LG2,L1CAM,CD2,CD4,PTPRC,CD40LG,CD8B,CD6,CD8A,HLA-DPB1,HLA-DRA,HLA-DRB1			Tight junction	0.00120708	0.055043	3.01027	20.2277	OCLN,CTTN,MARVELD2,CLDN9,CLDN14,CLDN7,CACNA1D,CGN,WASL,F11R,CLDN1,CRB3
Cytokine-cytokine receptor interaction	2.15462e-18	7.57709e-17	6.58884	268.027	CXCL9,TNFRSF13B,CCL4L2,CXCR5,CXCR4,CSF2RB,CXCR6,CXCL13,IL2RG,IL27RA,IL18RAP,CXCR3,CCL5,CCL4,IL21R,CCL3,TNFRSF17,CCR7,CCR6,CCL19,CCR5,IL12RB1,CCR4,CCL17,CCL22,CCL21,IFNGR1,IL10RA,TNFRSF9,IL16,LIFR,TNFRSF1B,CD4,CD40LG,IFNG,IL23A,IL2RA,IL2RB,LTA,CD27			Pyruvate metabolism	0.00273302	0.103855	5.78313	34.134	ALDH3A2,LDHA,PKLR,LDHD,ACAT1
Primary immunodeficiency	4.45829e-18	1.34386e-16	34.2816	1369.61	CIITA,TNFRSF13B,IL2RG,CD3E,CD3D,CD79A,ZAP70,CD4,PTPRC,CD40LG,CD8B,LCK,CD8A,CD19,BTK,ICOS,JAK3			Fatty acid degradation	0.00465556	0.151638	5.0404	27.0654	HADHB,ALDH3A2,CPT1A,ACAT1,ADH6
Intestinal immune network for IgA production	9.23174e-16	2.43487e-14	22.1047	765.235	TNFRSF13B,ITGA4,CXCR4,HLA-DMA,HLA-DMB,CD40LG,HLA-DPB1,TNFRSF17,HLA-DRA,MADCAM1,ITGB7,ICOS,HLA-DOA,HLA-DOB,HLA-DQA1,HLA-DRB1,HLA-DPA1			Insulin resistance	0.00573834	0.159218	3.15447	16.2789	MLXIPL,PYGB,SREBF1,CPT1A,G6PC,TRIB3,PPARGC1A,AGT
Inflammatory bowel disease (IBD)	1.10295e-15	2.58581e-14	16.7055	575.351	IFNGR1,IL2RG,FOXP3,HLA-DMA,IL18RAP,HLA-DMB,IFNG,IL23A,TBX21,IL21R,HLA-DPB1,HLA-DRA,HLA-DOA,IL12RB1,HLA-DOB,TLR4,HLA-DQA1,HLA-DRB1,HLA-DPA1			Systemic lupus erythematosus	0.00628491	0.159218	2.8642	14.5204	HIST2H2AA3,C8G,HIST1H2BJ,HIST1H2BK,HIST1H4H,HIST1H2AC,HIST1H2BD,HIST2H2BE,HIST1H2BC
Leishmaniasis	1.55719e-14	3.28568e-13	13.9654	444.007	CR1,NCF1,ITGA4,IFNGR1,PRKCB,ITGB2,NCF4,CYBB,HLA-DMA,HLA-DMB,IFNG,HLA-DPB1,HLA-DRA,HLA-DOA,HLA-DOB,TLR4,HLA-DQA1,HLA-DRB1,HLA-DPA1			Arginine and proline metabolism	0.007385	0.168378	4.46648	21.9229	ALDH3A2,MAOB,GOT1,P4HA2,CKB
Allograft rejection	3.90655e-12	7.49347e-11	20.7947	546.242	PRF1,GZMB,HLA-DMA,HLA-DMB,CD40LG,IFNG,HLA-DPB1,HLA-DRA,HLA-DOA,HLA-DOB,HLA-DQA1,HLA-DRB1,HLA-DPA1			Other glycan degradation	0.00958222	0.189381	7.84105	36.444	HEXB,GBA,NEU1
T cell receptor signaling pathway	6.35125e-12	1.11676e-10	9.35404	241.169	ITK,PIK3CD,CD3G,CD3E,RASGRP1,CD3D,ZAP70,CD4,PTPRC,CD40LG,CD8B,IFNG,CD8A,LCK,CTLA4,LCP2,FYN,CD247,ICOS			Bacterial invasion of epithelial cells	0.0104754	0.189381	3.47083	15.8226	CTTN,ELMO3,WASL,ITGA5,BCAR1,SEPT3
Graft-versus-host disease	1.18703e-11	1.85079e-10	18.5638	467.009	PRF1,GZMB,HLA-DMA,HLA-DMB,IFNG,HLA-DPB1,HLA-DRA,KLRD1,HLA-DOA,HLA-DOB,HLA-DQA1,HLA-DRB1,HLA-DPA1			Cell adhesion molecules (CAMs)	0.010798	0.189381	2.60986	11.8185	OCLN,SDC4,CLDN9,CLDN14,CLDN7,SDC1,F11R,PVR,CLDN1
Natural killer cell mediated cytotoxicity	1.22801e-11	1.85079e-10	7.72803	194.152	PRKCB,IFNGR1,SH2D1A,ITGB2,PRF1,PIK3CD,GZMB,ITGAL,ZAP70,NCR3,KLRK1,IFNG,LCK,PTK2B,KLRD1,LCP2,CD48,FYN,CD247,HCST,CD244			Tyrosine metabolism	0.0120761	0.193679	4.90625	21.6686	MAOB,GOT1,FAH,ADH6
Tuberculosis	2.13308e-11	3.00054e-10	6.29276	154.619	CD74,CIITA,CR1,KSR1,IFNGR1,IL10RA,ITGB2,LSP1,CORO1A,TLR1,HLA-DMA,HLA-DMB,IFNG,IL23A,TLR9,HLA-DPB1,HLA-DRA,TLR6,HLA-DOA,HLA-DOB,TLR4,HLA-DQA1,HLA-DRB1,HLA-DPA1			Non-alcoholic fatty liver disease (NAFLD)	0.0127421	0.193679	2.53477	11.0588	MLXIPL,SREBF1,NDUFA6,PKLR,DDIT3,NDUFS4,NDUFS2,SDHC,NDUFS1
Type I diabetes mellitus	2.35415e-11	3.10453e-10	17.3244	423.968	PRF1,GZMB,HLA-DMA,HLA-DMB,IFNG,LTA,HLA-DPB1,HLA-DRA,HLA-DOA,HLA-DOB,HLA-DQA1,HLA-DRB1,HLA-DPA1			Arginine biosynthesis	0.014778	0.204238	6.5332	27.5349	GOT1,ACY1,GPT
Toxoplasmosis	4.98148e-11	6.1829e-10	8.15486	193.455	CIITA,IFNGR1,IL10RA,PIK3CG,PIK3R5,HLA-DMA,SOCS1,HLA-DMB,CD40LG,IFNG,HLA-DPB1,HLA-DRA,HLA-DOA,CCR5,HLA-DOB,TLR4,HLA-DQA1,HLA-DRB1,HLA-DPA1			Purine metabolism	0.0158603	0.204238	2.60418	10.7916	ENTPD2,PKLR,ENTPD6,ENTPD8,PDE4A,ENPP4,NME4,XDH
Antigen processing and presentation	6.16361e-11	7.22512e-10	10.5346	247.666	CD74,CIITA,HLA-DMA,CD4,HLA-DMB,IFNG,CD8B,CD8A,HLA-DPB1,HLA-DRA,KLRD1,HLA-DOA,HLA-DOB,HLA-DQA1,HLA-DRB1,HLA-DPA1			ECM-receptor interaction	0.0167839	0.204238	3.1042	12.6879	VTN,ITGB5,SDC4,ITGA2,SDC1,ITGA5
Rheumatoid arthritis	9.2768e-11	1.03021e-09	9.23961	213.443	ITGB2,ITGAL,HLA-DMA,HLA-DMB,IFNG,IL23A,CCL5,CCL3,HLA-DPB1,CTLA4,HLA-DRA,HLA-DOA,HLA-DOB,TLR4,HLA-DQA1,HLA-DRB1,HLA-DPA1			Peroxisome	0.0177227	0.204238	3.06373	12.3557	PHYH,MPV17L,PXMP2,DECR2,XDH,CRAT
Viral myocarditis	1.47576e-10	1.55693e-09	12.454	281.918	ITGB2,PRF1,ITGAL,HLA-DMA,HLA-DMB,CD40LG,HLA-DPB1,HLA-DRA,FYN,HLA-DOA,HLA-DOB,HLA-DQA1,HLA-DRB1,HLA-DPA1			Drug metabolism	0.0187728	0.204238	2.72715	10.8414	CYP2B6,MAOB,MGST3,NME4,XDH,FMO5,ADH6
Human T-cell leukemia virus 1 infection	2.76336e-10	2.77652e-09	5.23766	115.278	SPI1,ITGB2,PIK3CD,CD3G,CD3E,ITGAL,IL2RG,CD3D,ETS1,HLA-DMA,HLA-DMB,HLA-DOA,JAK3,HLA-DOB,HLA-DQA1,HLA-DPA1,STAT5A,CD4,LCK,IL2RA,IL2RB,HLA-DPB1,LTA,HLA-DRA,HLA-DRB1			Renin-angiotensin system	0.0189683	0.204238	5.87928	23.3112	NLN,ANPEP,AGT
Autoimmune thyroid disease	4.31057e-10	4.13423e-09	12.9867	280.054	PRF1,GZMB,HLA-DMA,HLA-DMB,CD40LG,HLA-DPB1,CTLA4,HLA-DRA,HLA-DOA,HLA-DOB,HLA-DQA1,HLA-DRB1,HLA-DPA1			Hypertrophic cardiomyopathy (HCM)	0.0197072	0.204238	2.98586	11.7248	ITGB5,ITGA2,LMNA,CACNA1D,ITGA5,AGT
Epstein-Barr virus infection	1.37347e-09	1.26001e-08	5.23409	106.807	LYN,CR2,TNFAIP3,PIK3CD,CD3G,CD3E,ITGAL,RUNX3,CD3D,FCER2,HLA-DMA,HLA-DMB,CD19,BTK,HLA-DPB1,HLA-DRA,CD247,HLA-DOA,JAK3,HLA-DOB,HLA-DQA1,HLA-DRB1,HLA-DPA1			Leukocyte transendothelial migration	0.0224314	0.222364	2.62272	9.95923	OCLN,CLDN9,CLDN14,CLDN7,F11R,CLDN1,BCAR1
Asthma	2.41351e-09	2.12188e-08	18.93	375.613	HLA-DMA,HLA-DMB,CD40LG,HLA-DPB1,HLA-DRA,HLA-DOA,HLA-DOB,HLA-DQA1,HLA-DRB1,HLA-DPA1			Folate biosynthesis	0.0263593	0.239285	5.11163	18.5855	SPR,MOCOS,PCBD1
NF-kappa B signaling pathway	1.33081e-08	1.1232e-07	7.50773	136.152	LYN,VCAM1,BCL2A1,CCL21,PRKCB,CCL4L2,TNFAIP3,ZAP70,CD40LG,LCK,CCL4,BTK,LTA,CCL19,TLR4			Dilated cardiomyopathy (DCM)	0.0265531	0.239285	2.77423	10.0666	ITGB5,ITGA2,LMNA,CACNA1D,ITGA5,AGT
Staphylococcus aureus infection	1.06731e-07	8.66161e-07	8.53806	137.061	HLA-DMA,SELPLG,HLA-DMB,ITGB2,HLA-DPB1,HLA-DRA,ITGAL,HLA-DOA,HLA-DOB,HLA-DQA1,HLA-DRB1,HLA-DPA1			Glycolysis / Gluconeogenesis	0.0275352	0.239285	3.1164	11.195	ALDH3A2,LDHA,G6PC,PKLR,ADH6
JAK-STAT signaling pathway	6.77535e-07	5.29481e-06	4.69815	66.7363	STAT5A,IFNGR1,IL10RA,PIK3CD,LIFR,CSF2RB,IL2RG,IL27RA,IL22RA2,SOCS1,IFNG,IL23A,IL2RA,IL2RB,IL21R,IL12RB1,JAK3			Alzheimer disease	0.0283364	0.239285	2.18805	7.79736	BACE1,NCSTN,NDUFA6,NDUFS4,PSEN2,NDUFS2,SDHC,CACNA1D,NDUFS1
Leukocyte transendothelial migration	7.94561e-07	5.98758e-06	5.70312	80.103	ITK,VCAM1,NCF1,ITGA4,PRKCB,TXK,NCF4,ITGB2,CYBB,PIK3CD,RHOH,CXCR4,ITGAL,PTK2B			Proteoglycans in cancer	0.0301847	0.24579	2.06315	7.22188	VTN,SDC4,CTTN,ITGB5,ERBB3,GPC1,ITGA2,SDC1,ITGA5,VEGFA
Phagosome	1.38092e-06	1.00474e-05	4.70685	63.5085	NCF1,NCF4,ITGB2,CYBB,CORO1A,HLA-DMA,HLA-DMB,HLA-DPB1,HLA-DRA,TLR6,HLA-DOA,HLA-DOB,TLR4,HLA-DQA1,HLA-DRB1,HLA-DPA1			Arrhythmogenic right ventricular cardiomyopathy (ARVC)	0.034122	0.268269	2.92975	9.89613	ITGB5,ITGA2,LMNA,CACNA1D,ITGA5
Influenza A	1.44864e-06	1.01888e-05	4.42153	59.4469	CIITA,PRKCB,IFNGR1,PIK3CD,HLA-DMA,HLA-DMB,IFNG,CCL5,CASP1,HLA-DPB1,HLA-DRA,HLA-DOA,HLA-DOB,TLR4,HLA-DQA1,HLA-DRB1,HLA-DPA1			Alcoholism	0.0375068	0.285051	2.07193	6.80262	HIST2H2AA3,MAOB,HIST1H2BJ,HIST1H2BK,HIST1H4H,HIST1H2AC,HIST1H2BD,HIST2H2BE,HIST1H2BC
Chagas disease (American trypanosomiasis)	1.75766e-06	1.19635e-05	5.75702	76.2892	IFNGR1,PIK3CD,CD3G,CD3E,CD3D,IFNG,CCL5,TLR9,CCL3,TLR6,CD247,TLR4,PLCB2			Propanoate metabolism	0.0450865	0.331604	4.0528	12.5603	LDHA,PCCA,ACAT1
Malaria	2.9966e-06	1.97588e-05	8.91752	113.413	CR1,KLRK1,VCAM1,CD40LG,IFNG,ITGB2,TLR9,ITGAL,TLR4			Complement and coagulation cascades	0.0478245	0.334713	2.65165	8.0616	VTN,CPB2,C8G,F10,F11
B cell receptor signaling pathway	1.02622e-05	6.56159e-05	6.50351	74.7061	CD79B,LYN,CD79A,CR2,CD72,PRKCB,CD19,BTK,PIK3CD,DAPP1			Pathogenic Escherichia coli infection	0.0484453	0.334713	3.07543	9.3103	OCLN,CTTN,WASL,CLDN1
African trypanosomiasis	3.14396e-05	0.00019511	9.21501	95.5361	VCAM1,IFNG,PRKCB,TLR9,IDO2,PLCB2,IDO1			Glutathione metabolism	0.0511842	0.343235	3.01613	8.96491	NAT8,ANPEP,MGST3,OPLAH
Measles	4.38487e-05	0.000264345	4.13758	41.5196	STAT5A,TNFAIP3,PIK3CD,CD3G,CD3E,IL2RG,CD3D,IL2RA,IL2RB,TLR9,JAK3,TLR4,SLAMF1			Lysine degradation	0.0598976	0.372071	2.85117	8.02639	ALDH3A2,PLOD3,PLOD1,ACAT1
Platelet activation	6.59115e-05	0.000386314	4.25673	40.9804	LYN,P2RX1,BTK,PIK3CD,LCP2,FYN,RASGRP2,RASGRP1,PLCB2,PIK3CG,PIK3R5,FERMT3
Osteoclast differentiation	8.31891e-05	0.000474403	4.14505	38.9402	SPI1,SOCS1,NCF1,IFNG,IFNGR1,LCK,NCF4,BTK,PIK3CD,LCP2,FYN,LILRB1
Systemic lupus erythematosus	0.000129692	0.000720131	3.93829	35.249	HLA-DMA,HLA-DMB,CD40LG,C7,IFNG,HLA-DPB1,HLA-DRA,HLA-DOA,HLA-DOB,HLA-DQA1,HLA-DRB1,HLA-DPA1
Toll-like receptor signaling pathway	0.000278519	0.00150686	4.2132	34.4894	TLR1,CXCL9,CCL4L2,CCL5,CCL4,TLR9,CCL3,PIK3CD,TLR6,TLR4
NOD-like receptor signaling pathway	0.000556762	0.00293692	3.12806	23.4397	GBP5,CYBB,TNFAIP3,TMEM173,PSTPIP1,AIM2,CCL5,CASP1,CARD16,NLRP1,TLR4,PLCB2,GBP4
Human immunodeficiency virus 1 infection	0.000938889	0.00483185	2.80821	19.5755	PRKCB,CXCR4,PIK3CD,CD3G,CD3E,TMEM173,TNFRSF1B,CD3D,CD4,GNG2,PTK2B,CD247,CCR5,TLR4
Salmonella infection	0.00138956	0.0069809	4.04878	26.636	IFNG,IFNGR1,CCL4L2,CCL4,CASP1,WAS,CCL3,TLR4
Human cytomegalovirus infection	0.00165429	0.00811755	2.63341	16.8654	PTGER4,PRKCB,IL10RA,CCL4L2,CXCR4,PIK3CD,TMEM173,GNG2,CCL5,CCL4,CCL3,PTK2B,CCR5,PLCB2
Pathways in cancer	0.0019287	0.00924897	1.97968	12.3748	PTGER4,SPI1,TCF7,PIK3CD,CXCR4,CSF2RB,IL2RG,RASGRP2,ETS1,RASGRP1,GNG2,PIM2,IL12RB1,JAK3,STAT5A,PRKCB,IFNGR1,FLT3LG,LPAR5,IFNG,IL23A,LPAR6,IL2RA,IL2RB,PLCB2
Regulation of actin cytoskeleton	0.00294181	0.0137938	2.56303	14.9392	ITGA4,ITGB2,WAS,CXCR4,PIK3CD,ITGAL,FGD3,TIAM1,LPAR5,PIP4K2A,NCKAP1L,ITGB7,ARHGEF6
Phospholipase D signaling pathway	0.00412001	0.0188983	2.86335	15.7253	CYTH4,LPAR5,LPAR6,DGKA,PIK3CD,PTK2B,FYN,PLCB2,PIK3CG,PIK3R5
Cytosolic DNA-sensing pathway	0.00482854	0.0216771	4.14298	22.0954	AIM2,CCL4L2,CCL5,CCL4,CASP1,TMEM173
Acute myeloid leukemia	0.00606589	0.0266646	3.93522	20.0896	STAT5A,SPI1,BCL2A1,TCF7,PIK3CD,PIM2
Cholinergic synapse	0.00711372	0.0306326	3.03252	14.998	GNG2,PRKCB,PIK3CD,KCNQ5,FYN,PLCB2,PIK3CG,PIK3R5
Fc gamma R-mediated phagocytosis	0.00779345	0.0328884	3.28195	15.9321	LYN,PTPRC,NCF1,PRKCB,WAS,PIK3CD,DOCK2
PI3K-Akt signaling pathway	0.00813857	0.0336714	2.00141	9.62905	ITGA4,FLT3LG,PIK3CD,IL2RG,PIK3CG,PIK3R5,TCL1A,GNG2,LPAR5,LPAR6,CD19,IL2RA,MYB,IL2RB,ITGB7,JAK3,TLR4
Amoebiasis	0.0103272	0.0419046	3.09677	14.1615	IFNG,PRKCB,ITGB2,PIK3CD,SERPINB9,TLR4,PLCB2
Pancreatic secretion	0.011492	0.045751	3.0284	13.5251	CPA3,PLA2G2D,PRKCB,ATP2A3,ATP1A4,CD38,PLCB2
Ras signaling pathway	0.0141877	0.0554373	2.15499	9.17031	TIAM1,ZAP70,PLA2G2D,GNG2,KSR1,PRKCB,FLT3LG,PIK3CD,RASAL3,RASGRP2,ETS1,RASGRP1
C-type lectin receptor signaling pathway	0.0155544	0.0596725	2.8402	11.8249	CCL22,KSR1,IL23A,CASP1,PIK3CD,LSP1,CCL17
Transcriptional misregulation in cancer	0.018867	0.0710882	2.24072	8.89644	LYL1,MEF2C,SPI1,BCL11B,BCL2A1,IL2RB,GZMB,ITGB7,PAX5,FLI1
Carbohydrate digestion and absorption	0.0238261	0.0881984	3.92339	14.6616	PRKCB,ATP1A4,PIK3CD,PLCB2
Fc epsilon RI signaling pathway	0.0275352	0.100171	3.1164	11.195	LYN,BTK,PIK3CD,LCP2,FYN
AGE-RAGE signaling pathway in diabetic complications	0.0395068	0.138932	2.50745	8.10228	STAT5A,VCAM1,PRKCB,CYBB,PIK3CD,PLCB2
HIF-1 signaling pathway	0.0395068	0.138932	2.50745	8.10228	IFNG,PRKCB,IFNGR1,CYBB,PIK3CD,TLR4
Kaposi sarcoma-associated herpesvirus infection	0.0446375	0.154402	2.00107	6.22169	LYN,PREX1,GNG2,IFNGR1,PIK3CD,CCR5,CCR4,PIK3CG,PIK3R5
Calcium signaling pathway	0.0472028	0.159718	1.97851	6.04098	CYSLTR1,PRKCB,P2RX1,ATP2A3,CD38,CXCR4,PTK2B,TACR1,PLCB2
Legionellosis	0.0484453	0.159718	3.07543	9.3103	CR1,ITGB2,CASP1,TLR4
Pathogenic Escherichia coli infection	0.0484453	0.159718	3.07543	9.3103	WAS,HCLS1,FYN,TLR4
Necroptosis	0.0511385	0.166004	2.04266	6.07326	STAT5A,IFNG,IFNGR1,CASP1,CYBB,TNFAIP3,JAK3,TLR4
Prion diseases	0.0563546	0.180164	3.67228	10.5618	C7,CCL5,FYN
TNF signaling pathway	0.057935	0.182452	2.26518	6.45222	VCAM1,CCL5,LTA,TNFAIP3,PIK3CD,TNFRSF1B
