# Supplementary material for: Key Members of the CmPn as Biomarkers Distinguish Histological and Immune Subtypes of Hepatic Cancers
Source: Diagnostics (Basel). 2023 Mar 7;13(6):1012. doi: 10.3390/diagnostics13061012 (PMC10047786; doi:10.3390/diagnostics13061012)
Supplement: Supplementary file 1 [file diagnostics-13-01012-s001.zip › diagnostics-2213936-Suppl tables-revised/Suppl. Table S5F Immune subtypes CCA C3 v C4 .xlsx]

## Sheet: DEG_RNAseq_RAW data
Symbol	logFC	AveExpr	t	P.Value	adj.P.Val
NTRK2	3.52936	2.20685	6.56069	5.21372e-07	0.00800306
CAMK2D	1.16907	5.49498	5.26254	1.56308e-05	0.114418
PPYR1	2.95169	-0.492152	5.09823	2.42226e-05	0.114418
TBC1D9	1.35562	5.39564	5.02041	2.98158e-05	0.114418
BOC	1.92463	1.59526	4.88782	4.24871e-05	0.130435
CNOT6L	1.27904	5.53777	4.71608	6.72264e-05	0.147418
STXBP6	2.89551	1.40933	4.60575	9.02631e-05	0.173192
FGF14	2.00416	1.56872	4.5125	0.000115765	0.177699
MATN2	1.68142	4.16842	4.40556	0.000153937	0.184049
EDN1	2.57917	2.4353	4.35482	0.000176194	0.184049
CRISPLD2	1.73229	5.13882	4.32282	0.000191843	0.184049
TSPAN7	2.48646	3.0574	4.18456	0.000276888	0.199448
DGKA	1.92821	3.56632	4.16806	0.000289259	0.199448
FABP4	3.02544	-1.23687	4.15628	0.000298422	0.199448
CSDC2	2.79422	-0.867166	4.13514	0.000315586	0.199448
NDRG1	1.29812	7.26281	4.12348	0.000325475	0.199448
SPRY1	1.2855	4.53398	4.11133	0.000336096	0.199448
FBLN5	2.1795	4.096	4.07765	0.000367369	0.199448
SHF	1.36681	2.18331	4.07295	0.000371954	0.199448
OGN	4.08349	-0.315789	4.06352	0.000381334	0.199448
ABI3BP	2.97152	1.73687	4.0303	0.000416246	0.199448
TESK2	1.6989	1.88354	4.02933	0.000417312	0.199448
PELI2	1.64142	2.36605	4.02497	0.00042213	0.199448
CCL18	3.01301	0.766963	4.0098	0.000439343	0.199448
OMD	3.09558	-1.3933	4.00882	0.000440479	0.199448
TEC	1.41119	0.893486	3.98997	0.000462892	0.199448
PRCP	1.21212	5.99598	3.97839	0.000477207	0.199448
PIM1	1.2084	4.73503	3.97384	0.000482956	0.199448
IGSF9	3.23309	3.69747	3.94981	0.000514444	0.199448
CTSE	5.39453	1.14001	3.9414	0.000525938	0.199448
SMOC2	2.4563	3.15299	3.91885	0.000558005	0.199723
PTGER4	1.51211	1.88153	3.90674	0.000576005	0.199723
C21orf91	1.39083	2.75437	3.89114	0.000600052	0.199723
RBP1	2.24934	5.15507	3.88418	0.000611101	0.199723
TM4SF18	1.77336	1.92236	3.85335	0.000662463	0.199723
IL27RA	1.56924	3.74233	3.84818	0.000671476	0.199723
SMAD1	0.75775	4.24262	3.83612	0.000692984	0.199723
NYNRIN	1.34127	3.11707	3.83332	0.000698073	0.199723
DACT2	4.1533	2.25357	3.82309	0.00071698	0.199723
AFF1	1.04537	6.60069	3.81172	0.000738587	0.199723
FLNB	0.957901	7.85815	3.8036	0.000754416	0.199723
DSC2	1.87867	4.82064	3.79383	0.000773875	0.199723
MOBKL1A	1.07955	4.74497	3.7909	0.000779823	0.199723
ZNF132	1.38851	1.61748	3.78333	0.000795358	0.199723
LMO4	1.5452	5.3298	3.782	0.000798127	0.199723
PBX1	1.98988	4.77928	3.77599	0.000810732	0.199723
SEMA6D	1.98541	2.22313	3.77176	0.000819711	0.199723
GRAMD1C	1.58152	3.96404	3.74537	0.000877998	0.207343
CHL1	2.49762	-0.545842	3.72369	0.000928899	0.211751
CCNG2	0.958126	5.08387	3.71867	0.000941088	0.211751
HRCT1	2.19835	0.912825	3.70826	0.000966882	0.211751
SHROOM3	1.93042	6.63042	3.70371	0.000978359	0.211751
SPATA5	1.09112	2.3698	3.70146	0.000984098	0.211751
2022-09-11	1.054	6.00244	3.69584	0.00099856	0.211751
TLR1	1.49839	2.5617	3.69258	0.00100702	0.211751
LIMA1	1.28225	5.19385	3.67327	0.00105872	0.215666
CLK1	0.634355	6.2126	3.66997	0.00106779	0.215666
ANKRD6	0.886785	4.30217	3.64241	0.00114675	0.22096
WDR19	1.18093	4.14682	3.64007	0.0011537	0.22096
VCAM1	2.56325	3.87459	3.6387	0.00115779	0.22096
SYTL2	1.50383	2.75654	3.62953	0.00118555	0.22096
ARHGAP42	1.7773	2.31246	3.60954	0.00124834	0.22096
EPHA4	1.77591	1.87138	3.6012	0.00127549	0.22096
PLRG1	0.554819	5.05117	3.60028	0.00127852	0.22096
TNNT1	3.43312	2.87489	3.59949	0.00128114	0.22096
TMEM133	1.33395	2.2399	3.55912	0.00142148	0.226018
SMPDL3B	2.86631	1.78799	3.55655	0.00143089	0.226018
RCAN2	1.34418	3.51324	3.55456	0.00143823	0.226018
C10orf10	1.82316	7.26832	3.5494	0.00145743	0.226018
DPYSL3	1.45915	5.11316	3.54429	0.00147672	0.226018
ADD3	1.63643	6.1059	3.54154	0.00148716	0.226018
SEMA3A	2.54372	-0.69146	3.4969	0.00166754	0.242622
PARM1	1.91371	2.81718	3.49506	0.00167544	0.242622
RBMS3	1.90142	-0.864733	3.48611	0.00171421	0.245917
OSR1	2.00543	0.664926	3.48047	0.00173912	0.246869
FBXW7	0.79952	3.55407	3.46784	0.00179621	0.246869
COL14A1	2.08309	4.87333	3.45723	0.00184552	0.246869
SOD3	1.6701	4.75142	3.45091	0.00187554	0.246869
RERGL	2.75102	-1.55288	3.44915	0.00188399	0.246869
YTHDC1	0.595013	6.1922	3.44344	0.00191159	0.246869
SNCAIP	2.12115	-0.127433	3.43591	0.00194868	0.246869
P2RX1	2.17013	-0.630738	3.43121	0.00197213	0.246869
ITGBL1	1.92856	3.37478	3.41188	0.00207162	0.252096
MMP23B	1.57805	1.74714	3.40831	0.0020905	0.252096
SYNPO2	1.62818	3.25483	3.40236	0.00212238	0.252096
CYR61	1.65088	6.56483	3.39753	0.00214856	0.252096
PROM2	3.92965	3.58193	3.38286	0.00223011	0.252096
CLIC2	1.32961	2.01081	3.35807	0.00237475	0.258528
MYB	1.82803	-0.693245	3.3539	0.00239998	0.259434
ALPK1	0.788926	4.01935	3.34371	0.00246265	0.26028
CHD3	1.37269	7.49638	3.33601	0.00251106	0.26028
STXBP3	0.753207	5.74316	3.33511	0.00251678	0.26028
CBLB	0.788227	4.40038	3.32183	0.00260264	0.26028
CENPC1	0.816621	3.40158	3.32061	0.00261071	0.26028
SOCS3	1.43504	5.06214	3.31717	0.00263347	0.26028
ZNF286A	1.08276	3.20912	3.30996	0.00268182	0.26028
ADAMTS1	1.35706	5.15846	3.30548	0.00271226	0.26028
KIAA1755	1.55991	1.12618	3.30366	0.00272472	0.26028
SNAP25	1.88726	4.67366	3.30089	0.0027438	0.26028
INMT	1.85816	3.54639	3.28882	0.00282849	0.26028
C12orf69	1.36016	-0.213685	3.28699	0.00284156	0.26028
GATA6	1.5543	4.69348	3.28329	0.00286815	0.26028
TMPRSS13	3.42764	1.83657	3.28289	0.00287104	0.26028
CASQ2	2.21922	-1.40412	3.28047	0.00288858	0.26028
CMAH	1.8508	1.67522	3.27865	0.00290183	0.26028
KLF8	1.69881	0.74509	3.26584	0.00299677	0.26028
CLK4	0.59256	4.29514	3.26554	0.00299902	0.26028
NUP54	0.526319	4.71446	3.25557	0.00307503	0.26028
GLT8D2	1.51594	1.39762	3.24942	0.00312286	0.26028
APOD	2.68412	0.102576	3.24283	0.00317494	0.26028
RARG	1.17002	4.99754	3.24087	0.00319051	0.26028
SPIB	3.37954	1.00316	3.24072	0.00319174	0.26028
C21orf62	2.29073	-1.91495	3.24035	0.00319474	0.26028
UST	1.83119	0.543665	3.23582	0.00323118	0.26028
PLN	2.33364	0.118771	3.23572	0.00323195	0.26028
BBS9	0.872145	3.07285	3.23489	0.00323867	0.26028
ATP9A	0.847131	6.87117	3.22776	0.00329702	0.262224
LRRC70	1.09037	0.67513	3.2166	0.00339036	0.268258
DYNC2H1	1.4063	2.81514	3.20566	0.00348434	0.271495
KLHDC1	1.4233	0.204912	3.19431	0.00358452	0.275223
CCDC146	1.01545	2.73014	3.19379	0.00358917	0.275223
MFAP4	2.10928	4.12128	3.19085	0.00361561	0.275223
C11orf95	0.839758	4.21568	3.19016	0.00362182	0.275223
CA4	3.03799	-1.98498	3.18645	0.00365547	0.276306
EHBP1	0.778031	5.37533	3.18138	0.00370195	0.277195
NCRNA00181	1.08157	1.28894	3.17623	0.00374978	0.277274
PDK4	1.91075	5.01193	3.17308	0.0037793	0.277274
CCDC106	1.38671	3.22027	3.17159	0.00379332	0.277274
LOC100128640	1.05352	-0.882387	3.16681	0.0038387	0.278268
FZD7	1.92462	3.01995	3.15457	0.00395732	0.280354
IL6	3.0227	-1.42068	3.15297	0.00397315	0.280354
AXIN2	2.02341	1.7313	3.15293	0.00397349	0.280354
VAV3	2.44833	4.40054	3.14377	0.00406494	0.282338
NTF3	2.10091	-1.92816	3.13568	0.00414737	0.284372
YPEL1	0.911075	3.6117	3.13514	0.00415292	0.284372
RFX3	1.23802	0.555363	3.12816	0.00422538	0.284372
WDFY3	0.932305	6.01202	3.12626	0.00424532	0.284372
FBXO41	1.34572	3.39041	3.1262	0.004246	0.284372
ATP2A3	1.08511	4.44385	3.12556	0.00425275	0.284372
ADH5	0.505129	6.93361	3.1244	0.00426496	0.284372
FER1L4	3.15118	2.08726	3.12394	0.00426983	0.284372
SEMA3G	1.42444	2.65911	3.11876	0.00432497	0.284372
ZIK1	1.87863	0.979277	3.11589	0.00435579	0.284372
KIAA0895	1.05271	3.45568	3.11232	0.00439448	0.284372
RNF122	0.971178	3.10898	3.11016	0.00441803	0.284372
MOXD1	2.22596	2.32567	3.10708	0.00445179	0.284372
WDR93	1.93734	-0.85725	3.10646	0.00445859	0.284372
NUDCD1	0.698365	3.7886	3.10615	0.00446202	0.284372
MUSTN1	1.70254	1.08376	3.10512	0.00447334	0.284372
IL2RG	1.8936	4.00966	3.09642	0.00457055	0.284372
KIAA1211	1.76907	3.49506	3.09572	0.00457847	0.284372
APOBEC3B	1.67768	2.84096	3.09157	0.00462568	0.284372
CCDC102B	0.950151	2.13202	3.0907	0.00463564	0.284372
SPARCL1	1.66113	5.39159	3.09025	0.00464077	0.284372
MSC	1.45235	2.38202	3.089	0.00465514	0.284372
KIF7	1.33663	0.977184	3.08384	0.00471473	0.284372
PDZD4	1.47045	1.67549	3.08239	0.00473162	0.284372
C11orf41	2.25712	2.01921	3.08177	0.00473891	0.284372
ART4	2.05885	2.97962	3.07906	0.00477066	0.284372
PDP1	1.34683	5.02233	3.07718	0.0047928	0.284372
MKL2	0.681066	5.59949	3.07086	0.00486806	0.284372
DTX4	1.18103	5.08853	3.06902	0.00489016	0.284372
FIGN	2.15309	0.0961159	3.06782	0.00490459	0.284372
TGFBR3	1.53057	4.42655	3.0672	0.00491217	0.284372
FXYD3	3.81381	3.47472	3.06427	0.00494769	0.284372
CCDC80	1.69611	4.70421	3.06049	0.00499395	0.284372
CALCOCO1	0.689258	6.13176	3.06025	0.00499685	0.284372
TRIM17	2.70806	0.705729	3.05977	0.00500272	0.284372
RSBN1	0.679897	4.20934	3.05833	0.00502051	0.284372
METAP1	0.748185	5.61909	3.05329	0.0050831	0.284676
IQUB	2.42815	-0.822604	3.05194	0.00510006	0.284676
GPR133	1.61808	1.10231	3.04676	0.00516532	0.286237
FAM110A	1.30012	3.72741	3.04439	0.00519551	0.286875
CTGF	1.64323	6.95541	3.0379	0.00527896	0.289206
NOTCH3	1.23261	7.17556	3.03652	0.00529688	0.289206
GDF11	0.952108	1.91142	3.03339	0.00533776	0.289206
PPM1N	1.86077	-0.502391	3.0317	0.00535988	0.289206
GPRC5B	1.30391	6.11215	3.02378	0.00546498	0.289206
GABRP	3.35881	1.53723	3.02072	0.00550611	0.289206
PDZRN3	1.63935	1.38169	3.018	0.0055429	0.289206
DAPK1	0.91769	6.20333	3.01773	0.0055466	0.289206
KCNA5	1.50669	-0.664622	3.01675	0.00555981	0.289206
DLC1	1.30612	4.55598	3.01432	0.00559308	0.289206
COL4A6	1.94757	-1.59474	3.01228	0.005621	0.289206
LSM6	0.564154	3.11547	3.01196	0.00562541	0.289206
LOC728264	0.929974	2.22431	3.01045	0.00564628	0.289206
PVRL4	3.15332	4.24322	3.01002	0.00565223	0.289206
DNALI1	1.41505	5.06415	3.0035	0.00574301	0.291265
SRPX	1.9466	1.54549	3.00291	0.00575136	0.291265
TPSAB1	2.66951	0.324177	3.0023	0.00575994	0.291265
ZNF707	0.655171	3.71773	3.00035	0.00578735	0.291265
GALNT6	1.75285	3.02568	2.99537	0.00585819	0.29247
FAM175A	0.986172	3.02953	2.99433	0.0058732	0.29247
SFRP4	2.05937	2.95645	2.994	0.00587795	0.29247
PYGM	1.37313	-0.616724	2.99201	0.00590656	0.29247
NRIP2	0.925965	2.26735	2.98558	0.00599999	0.293515
STOX2	1.81471	-0.0695172	2.9833	0.00603333	0.293515
PTPRB	1.20596	4.34544	2.98275	0.00604145	0.293515
FAM46B	1.56604	0.348063	2.98182	0.00605514	0.293515
ARID5B	1.69525	4.05516	2.98121	0.00606419	0.293515
ATP1A2	1.9343	-0.06045	2.98102	0.00606702	0.293515
SNAI3	1.28737	0.203011	2.97836	0.00610649	0.293515
GGTA1	1.18886	1.92961	2.97675	0.00613049	0.293515
SUSD5	2.13208	0.298282	2.97516	0.00615436	0.293515
EFEMP1	2.18647	5.05955	2.97497	0.00615712	0.293515
RAP1GDS1	0.654748	4.65153	2.96843	0.00625602	0.295533
SRL	1.46355	-0.874748	2.96835	0.00625722	0.295533
NRP1	0.898755	6.96798	2.96215	0.00635236	0.296592
C5orf62	1.06603	3.56765	2.96142	0.00636365	0.296592
RIBC1	1.5721	0.618598	2.95459	0.00647014	0.296592
SLC28A3	3.4152	0.264325	2.94225	0.00666702	0.297408
ZNF709	1.10491	1.08206	2.93843	0.00672904	0.297408
TNFRSF11B	2.3722	3.41362	2.93801	0.006736	0.297408
ZNF549	1.47058	2.24456	2.93759	0.00674281	0.297408
PLSCR4	1.10854	4.42445	2.93725	0.00674836	0.297408
MEIS1	0.918816	3.18408	2.93666	0.00675795	0.297408
CNRIP1	1.04724	1.68823	2.93348	0.0068104	0.297408
MBOAT1	1.37813	5.66045	2.93299	0.00681845	0.297408
PDLIM4	1.82128	1.3291	2.93094	0.00685236	0.297408
LTBP4	1.02366	6.38056	2.92939	0.00687817	0.297408
MYH11	1.73355	5.79402	2.92571	0.00693985	0.298394
TGFB2	1.79428	5.16036	2.91926	0.00704906	0.300564
FAM107A	1.7738	1.77018	2.91536	0.00711581	0.30257
CELF4	1.97898	-1.10913	2.90985	0.00721128	0.30494
ASXL1	0.465898	6.76318	2.90791	0.00724517	0.305531
CA2	1.63395	6.24553	2.90287	0.00733385	0.306558
FOSB	2.26993	3.57383	2.89975	0.00738936	0.306558
SALL2	1.25122	3.1717	2.89661	0.00744557	0.306813
FOXD2	0.938172	1.75755	2.89542	0.00746691	0.306813
C3orf15	1.99076	1.44413	2.89468	0.00748033	0.306813
PACRG	2.17813	-1.50101	2.89119	0.00754351	0.307548
TLE2	1.65924	4.03996	2.89064	0.00755347	0.307548
PODN	1.46794	4.08014	2.8826	0.00770123	0.309871
C8orf38	0.663681	3.34002	2.87749	0.00779662	0.309871
LRAT	2.5848	1.83771	2.87685	0.00780871	0.309871
NCOA3	0.715877	5.54584	2.8753	0.00783787	0.309871
FAM102B	1.02247	4.5588	2.87399	0.00786258	0.309871
ZNF250	0.752018	3.50473	2.86815	0.00797386	0.309871
SDPR	1.60067	3.77391	2.86709	0.00799407	0.309871
TNFAIP3	1.0866	5.5457	2.86276	0.00807783	0.310282
IL17RD	1.51656	2.32297	2.86219	0.00808888	0.310282
PALM3	2.09741	5.2495	2.85988	0.00813384	0.310282
DYNC1I1	2.15578	0.0653491	2.85925	0.00814617	0.310282
HBP1	0.474703	6.28264	2.85738	0.00818287	0.310677
PRICKLE1	1.47176	4.32145	2.85562	0.00821743	0.310677
IL33	2.00201	2.04513	2.85518	0.00822606	0.310677
GBP3	1.68583	4.58805	2.85382	0.00825302	0.310677
MYH10	0.941475	5.51848	2.84297	0.00847055	0.314065
KLHL32	1.60303	-1.22223	2.83968	0.00853765	0.314417
ARAP3	1.05663	4.24627	2.83949	0.00854149	0.314417
ACE	1.99056	4.48054	2.83479	0.00863804	0.316321
FAM117A	0.825502	3.25142	2.83449	0.00864438	0.316321
ARHGAP24	1.4408	4.04016	2.8332	0.00867097	0.316321
ACSM3	1.49259	3.39013	2.82528	0.00883694	0.317812
ERC1	0.549767	5.73079	2.8212	0.00892342	0.317812
LRRC8C	0.947243	2.93333	2.81962	0.0089572	0.317812
GLUL	1.01181	8.84263	2.81725	0.00900801	0.317812
ODF2L	1.16541	3.69239	2.81521	0.00905198	0.317812
ARHGAP6	1.11962	1.46719	2.81499	0.00905688	0.317812
PGM5	1.70935	0.97318	2.81349	0.0090892	0.317812
SAT1	0.939752	7.88854	2.81281	0.00910407	0.317812
SLCO2A1	1.64111	3.85205	2.81264	0.00910773	0.317812
COL16A1	1.21794	5.37182	2.81209	0.0091198	0.317812
ADC	0.982773	2.14128	2.81101	0.00914317	0.317812
YPEL3	0.80866	5.70832	2.80909	0.0091852	0.317812
FCER1A	2.58792	0.0134293	2.79998	0.00938681	0.32037
C4orf7	4.01076	-0.201947	2.79973	0.00939244	0.32037
BCL2L11	0.810237	5.76834	2.79694	0.0094551	0.320388
PRPF38B	0.578664	5.89886	2.78946	0.00962485	0.323211
GUCY1A3	1.3298	5.19922	2.78783	0.00966237	0.323211
PPP3CA	0.840744	4.83127	2.78777	0.00966368	0.323211
MPDZ	0.881813	4.27951	2.78596	0.0097053	0.323211
ADAM33	1.80309	-0.401935	2.78352	0.00976187	0.323211
FAM109B	1.43171	3.551	2.78318	0.00976974	0.323211
PLD2	0.580391	5.46303	2.7801	0.00984148	0.323211
HEY1	1.07015	2.70189	2.77997	0.00984449	0.323211
CEBPD	0.858835	5.92403	2.7788	0.00987182	0.323211
C7	2.44301	5.45207	2.77799	0.00989084	0.323211
ARL10	1.58359	-0.950438	2.77765	0.00989882	0.323211
GAB1	0.946049	4.39858	2.77643	0.00992767	0.323211
CFP	1.38991	0.963964	2.77611	0.00993524	0.323211
RFTN2	1.15877	0.461387	2.77523	0.00995606	0.323211
C10orf116	2.30991	3.51073	2.77506	0.00996004	0.323211
DENND3	0.547592	4.42491	2.77419	0.00998058	0.323211
HAPLN3	1.2044	2.6922	2.76807	0.0101265	0.324889
CLDN11	1.63046	2.37663	2.76748	0.0101406	0.324889
JAG1	0.884932	7.47006	2.76641	0.0101665	0.324889
ELF2	0.548833	4.70802	2.76019	0.0103174	0.324889
LRIT3	1.36839	-1.11565	2.75876	0.0103526	0.324889
TET2	0.773111	4.00171	2.75855	0.0103576	0.324889
AHR	0.890233	5.54216	2.75657	0.0104064	0.324889
GSTP1	2.12671	7.76415	2.75612	0.0104175	0.324889
LXN	1.206	3.59607	2.75403	0.0104691	0.324889
SH3BGRL2	1.21386	4.85412	2.7538	0.0104748	0.324889
RUNDC3B	2.24161	0.128142	2.75373	0.0104764	0.324889
ZBTB10	1.24892	4.10346	2.75319	0.01049	0.324889
STK3	0.702556	4.51773	2.75286	0.010498	0.324889
FMNL3	0.60799	4.76204	2.74784	0.0106236	0.32528
GEMIN4	0.690104	4.70153	2.74753	0.0106314	0.32528
DCK	0.56253	4.40686	2.74709	0.0106424	0.32528
NGF	1.50781	-1.33459	2.74438	0.0107109	0.32528
NRCAM	1.62842	1.04863	2.7423	0.0107636	0.32528
ZNF211	0.937366	2.91291	2.74119	0.0107919	0.32528
SLC10A7	0.792629	2.6918	2.74081	0.0108015	0.32528
MEGF6	0.827138	5.76195	2.73177	0.0110346	0.328702
C7orf60	0.573782	2.9288	2.73083	0.0110591	0.328702
MBTD1	0.532022	4.92304	2.72791	0.0111353	0.32934
CCL17	2.11676	-1.59497	2.72394	0.0112402	0.330126
PTPRD	1.99571	3.58116	2.7238	0.0112438	0.330126
MEIS3	1.1932	1.6901	2.72243	0.0112802	0.330126
FHL1	1.18348	3.78054	2.72203	0.011291	0.330126
PDE4D	1.58104	2.28731	2.71313	0.0115299	0.333758
ODZ4	1.90766	0.961186	2.71231	0.0115521	0.333758
ARHGAP26	1.00428	4.6201	2.7122	0.0115552	0.333758
FILIP1L	1.29484	4.34948	2.70865	0.0116522	0.335446
WDR48	0.739933	4.88686	2.70801	0.0116696	0.335446
C20orf151	3.11194	0.330649	2.70178	0.0118418	0.336988
KIAA2026	0.739318	4.65706	2.7002	0.0118857	0.336988
PAMR1	1.76759	2.36845	2.69586	0.0120076	0.336988
CD3D	2.06685	1.35452	2.69485	0.0120361	0.336988
RNF112	1.10569	0.0165243	2.69475	0.0120389	0.336988
CACNA1C	1.39759	2.55439	2.69328	0.0120804	0.336988
HELQ	0.560715	3.13225	2.69242	0.0121049	0.336988
RASL11B	1.74616	0.254377	2.69241	0.0121052	0.336988
LMOD1	1.18555	3.39339	2.69161	0.0121278	0.336988
FAM117B	0.938234	5.11221	2.69105	0.0121438	0.336988
LRRC15	2.58415	-0.359365	2.69017	0.012169	0.336988
TRHDE	2.69235	-0.527503	2.6894	0.0121909	0.336988
ELMOD2	0.612485	2.90509	2.68917	0.0121974	0.336988
SCNN1A	2.63981	4.60776	2.68696	0.0122607	0.336988
ZBTB46	0.701854	3.08554	2.68468	0.0123266	0.336988
FOXO3B	0.990563	4.51029	2.68433	0.0123365	0.336988
TLR10	1.6418	-0.635142	2.68404	0.0123451	0.336988
STAU2	0.537847	5.2601	2.68196	0.0124053	0.336988
TPSB2	2.2971	1.08013	2.68186	0.0124082	0.336988
FAT4	1.41142	2.28511	2.68071	0.0124416	0.336988
LIN54	0.614675	3.53165	2.68047	0.0124486	0.336988
PRKD1	0.795245	2.96925	2.68015	0.0124579	0.336988
VGLL1	3.70562	-1.13704	2.67945	0.0124785	0.336988
ZNF644	0.495359	5.45824	2.6784	0.0125093	0.336988
KIAA1429	0.50171	5.85285	2.67714	0.0125461	0.336988
FAM13C	2.07894	0.00482082	2.67685	0.0125546	0.336988
ROR2	1.31378	1.14268	2.67543	0.0125965	0.336988
APLF	1.07276	1.78974	2.67439	0.0126271	0.336988
C12orf60	1.0097	1.40548	2.67301	0.0126679	0.336988
C1QTNF1	1.06576	5.45721	2.67269	0.0126775	0.336988
KDELC2	0.686082	5.01978	2.67052	0.0127419	0.337264
UBR5	0.703479	6.35702	2.67047	0.0127435	0.337264
LPHN3	2.20787	-0.840423	2.66972	0.0127658	0.337272
NBLA00301	1.54072	0.504295	2.6666	0.0128592	0.337649
WNT10A	2.77211	1.84322	2.66551	0.0128919	0.337649
CYSLTR2	1.59829	-1.17358	2.66465	0.0129179	0.337649
CDC14A	1.26988	1.08023	2.66412	0.012934	0.337649
MAML3	1.04518	3.53702	2.65633	0.0131712	0.337665
LLGL1	0.563522	4.65835	2.65622	0.0131747	0.337665
CLEC11A	0.896303	3.43111	2.65586	0.0131859	0.337665
IL34	1.68603	2.73591	2.65557	0.0131947	0.337665
BHLHE22	2.29415	-1.1801	2.65472	0.0132208	0.337665
PGM2L1	0.992995	3.64814	2.65465	0.0132229	0.337665
JSRP1	3.20721	-0.280255	2.65191	0.0133078	0.337665
GGT7	0.933397	4.98084	2.65057	0.0133492	0.337665
FAM200A	0.500908	2.963	2.65052	0.0133508	0.337665
SDAD1	0.412204	5.09241	2.64967	0.0133775	0.337665
NCOA7	0.971851	5.96797	2.64767	0.0134398	0.337665
GPR125	0.612019	5.51224	2.64607	0.0134902	0.337665
C10orf47	0.860913	4.77392	2.64538	0.0135117	0.337665
POLR2B	0.499786	6.31984	2.64487	0.0135278	0.337665
SYT2	1.66172	-0.661238	2.64021	0.0136754	0.337665
EPN2	0.612326	5.33653	2.63996	0.0136832	0.337665
TFF2	3.37971	-1.79298	2.63982	0.0136879	0.337665
KLRG1	1.37142	-0.695714	2.6389	0.013717	0.337665
RBPJ	0.709558	4.25098	2.63855	0.0137282	0.337665
TRERF1	1.11864	2.62986	2.63855	0.0137284	0.337665
C16orf52	0.552118	3.78665	2.63725	0.01377	0.337665
C17orf68	0.624764	5.04951	2.63611	0.0138065	0.337665
KDM6B	0.69168	5.88563	2.63559	0.0138233	0.337665
HSPB2	1.22438	1.11027	2.63489	0.0138456	0.337665
BBS12	1.14071	1.86757	2.63482	0.0138478	0.337665
GGT5	1.13217	5.209	2.63334	0.0138956	0.337665
MTERFD2	0.449173	3.90618	2.63281	0.0139127	0.337665
GUCY1B3	1.03295	4.60034	2.63042	0.0139903	0.337665
LMCD1	0.937222	5.02007	2.62994	0.0140058	0.337665
FYN	0.94561	3.95813	2.62863	0.0140486	0.337665
TCF7L1	0.92254	4.14535	2.62805	0.0140675	0.337665
TTC35	0.507361	5.45704	2.62764	0.014081	0.337665
ZMYND10	1.89831	0.807527	2.62704	0.0141005	0.337665
KIAA0146	0.45864	4.96309	2.62608	0.014132	0.33789
ATXN1	0.707652	4.92696	2.62503	0.0141667	0.338193
MAP7D2	2.215	0.2023	2.62214	0.014262	0.339414
BAZ2B	0.764689	5.01297	2.61887	0.0143706	0.340143
GGT6	3.66084	2.0206	2.61855	0.0143813	0.340143
IRS2	1.12434	6.4445	2.61391	0.0145369	0.342766
C7orf41	0.972071	4.53676	2.61298	0.014568	0.342974
GALNTL1	1.67501	0.457908	2.60943	0.0146883	0.343838
PMP22	0.782873	4.80678	2.60352	0.0148905	0.345503
C5orf20	2.00438	-1.96853	2.60234	0.0149313	0.345503
PRELP	1.39979	5.4372	2.60171	0.0149531	0.345503
C2orf40	1.83129	-1.81306	2.60156	0.0149583	0.345503
FGG	2.86563	7.4902	2.59957	0.0150275	0.345503
PHYHIP	1.45941	-0.415684	2.59869	0.0150579	0.345503
EVPL	4.67869	1.64772	2.59843	0.015067	0.345503
STMN3	1.26674	4.33242	2.59424	0.0152136	0.346996
BMF	1.11586	4.41759	2.59219	0.0152857	0.347849
ARHGAP30	0.957244	3.85957	2.59158	0.0153072	0.347849
RCBTB2	0.708717	2.67751	2.59125	0.0153189	0.347849
SERTAD2	0.784132	4.69384	2.58702	0.0154694	0.348513
SYT15	1.09104	0.512472	2.5847	0.0155525	0.348513
PPAP2A	0.726337	5.852	2.58057	0.0157013	0.349044
INTS8	0.470602	5.07117	2.57924	0.0157495	0.349044
RAB27B	2.34121	0.420108	2.57697	0.0158322	0.349044
PTGIR	1.05774	2.30337	2.57615	0.0158618	0.349044
C10orf81	3.76873	0.372802	2.57511	0.0158999	0.349044
TIMP3	0.913841	6.95155	2.57492	0.0159069	0.349044
C8orf84	1.48371	0.850748	2.57456	0.0159202	0.349044
HDAC5	0.590958	6.15096	2.5703	0.0160772	0.349044
AG2	1.18383	3.97466	2.56873	0.0161351	0.349044
DACT3	0.985537	2.06955	2.56634	0.0162241	0.349044
CNGA1	1.94245	0.649793	2.56519	0.016267	0.349044
BACH2	1.19458	1.77295	2.56478	0.0162826	0.349044
FHL3	0.791319	4.70303	2.56215	0.0163812	0.349044
DPT	2.58749	1.07742	2.56159	0.0164024	0.349044
UTP3	0.517274	4.88099	2.56149	0.0164061	0.349044
KALRN	1.00822	4.40243	2.55974	0.0164722	0.349044
SLC10A5	1.14181	0.386935	2.55939	0.0164854	0.349044
JAK3	1.03808	3.88339	2.55755	0.0165554	0.349044
SSC5D	0.859171	3.29412	2.55739	0.0165612	0.349044
VEGFC	0.865393	2.19527	2.55713	0.0165713	0.349044
UGT2B15	2.1036	5.55398	2.55699	0.0165767	0.349044
CSF2RB	1.50506	2.25991	2.55502	0.0166516	0.349925
SH3D19	0.73156	6.19015	2.55186	0.0167728	0.350762
TXK	1.424	-1.07151	2.55078	0.0168143	0.350762
PTGER2	1.27024	-0.161443	2.55078	0.0168144	0.350762
OSBPL3	1.07051	4.89547	2.55009	0.0168411	0.350762
FAP	1.22327	3.07075	2.54826	0.0169119	0.351159
IRF4	1.93162	-0.152594	2.54757	0.0169387	0.351159
TFPI	1.80552	4.90646	2.54724	0.0169517	0.351159
PEX11A	0.654282	2.40508	2.54642	0.0169834	0.351265
SGK269	0.618516	5.04229	2.54558	0.0170163	0.351265
PDE1A	1.13814	1.775	2.54382	0.0170848	0.351265
PHF17	0.684018	5.69433	2.54296	0.0171188	0.351265
TCP10L	1.16776	-0.289644	2.54122	0.017187	0.351265
SEMA5A	0.845006	4.68585	2.53973	0.0172458	0.351265
NELL2	2.16084	-0.594177	2.53888	0.0172793	0.351265
CAV1	0.976429	6.12042	2.53816	0.017308	0.351265
PGBD1	1.15366	1.67303	2.53762	0.0173293	0.351265
C7orf63	0.969757	1.52218	2.53682	0.0173611	0.351265
ZNF671	1.02512	2.52296	2.53674	0.0173642	0.351265
AASDH	0.664478	2.94582	2.5364	0.0173776	0.351265
ANKRD56	1.0231	2.67915	2.53605	0.0173916	0.351265
FBLN2	1.6165	4.37606	2.53394	0.0174758	0.352502
WDFY2	0.952693	2.59291	2.52646	0.0177772	0.355312
COL6A2	0.925912	7.6757	2.52431	0.0178648	0.356136
STAU1	0.370193	7.54133	2.52078	0.0180091	0.356479
PDLIM5	0.586037	6.66233	2.52071	0.018012	0.356479
C2orf44	0.620238	3.17427	2.51966	0.0180553	0.356479
PRDM2	0.602592	4.70478	2.51851	0.0181029	0.356479
TSPAN2	1.97849	0.601922	2.51842	0.0181065	0.356479
RAB33B	0.729866	3.72794	2.51814	0.0181181	0.356479
C17orf103	0.741378	4.33142	2.51723	0.0181557	0.356479
ZNF704	1.32916	3.14885	2.51711	0.0181607	0.356479
KCNMB1	1.23847	1.14101	2.51649	0.0181865	0.35653
MBOAT2	0.870688	3.0676	2.5154	0.0182315	0.356692
LOC400027	0.579406	3.58824	2.51478	0.0182572	0.356692
SCML4	1.71703	0.337028	2.51315	0.0183254	0.356692
CCL3	1.36815	0.866111	2.51127	0.0184039	0.356692
ZNF667	2.04743	-0.434515	2.5106	0.0184323	0.356791
CPXM2	1.85382	2.13872	2.50954	0.0184766	0.357199
HEPH	1.01539	3.01617	2.5074	0.0185671	0.357671
CD1C	2.43841	-0.375372	2.50583	0.0186337	0.35843
PLEKHF2	0.787246	4.45554	2.50433	0.018697	0.358743
DNAJC18	0.862973	1.92718	2.50116	0.0188326	0.358743
TP53INP1	1.08012	6.96273	2.49958	0.0189004	0.358743
C17orf44	0.933703	1.17151	2.49942	0.0189071	0.358743
TMEM47	0.999932	3.64404	2.49606	0.0190524	0.361055
TMEM119	1.65674	2.61723	2.49292	0.0191888	0.362427
ARHGAP31	0.976129	3.3287	2.49228	0.0192165	0.362427
FREM2	3.3302	1.8241	2.49138	0.0192558	0.362427
COLQ	0.99249	1.51512	2.49108	0.0192689	0.362427
SEMA3D	2.51649	-0.504483	2.4905	0.0192945	0.362427
RUNX1T1	1.85725	-1.89216	2.49025	0.0193053	0.362427
FAM126A	0.756374	2.92395	2.48861	0.0193774	0.362475
FGF7	1.65788	0.511191	2.48834	0.0193893	0.362475
CDC42EP5	1.14574	1.14373	2.48635	0.0194768	0.362475
PPAT	0.766309	3.15178	2.48622	0.0194828	0.362475
ZDHHC17	0.493231	4.70922	2.48518	0.0195288	0.362475
GRHL2	3.65927	3.38186	2.48306	0.0196229	0.362856
G3BP2	0.435153	6.5071	2.48152	0.0196913	0.362856
EGR3	1.33591	1.21074	2.48119	0.019706	0.362856
ADAMTSL1	1.28401	1.5403	2.48078	0.0197243	0.362856
OSGIN2	0.501885	5.04474	2.48033	0.0197447	0.362856
BZRAP1	1.4381	4.39015	2.47989	0.0197646	0.362856
CLEC3B	1.36875	2.89616	2.47941	0.0197857	0.362856
DNAH6	1.48561	0.149205	2.47657	0.0199134	0.364455
GPRIN2	1.31555	5.06885	2.47589	0.0199441	0.364455
RHEBL1	1.2578	-0.643654	2.47427	0.0200174	0.364609
CNN3	0.823303	6.71108	2.47425	0.0200186	0.364609
MMAA	0.573207	3.74334	2.47315	0.0200682	0.364609
KLF6	0.70552	7.89415	2.47267	0.0200902	0.364609
FAM3D	2.71673	-1.32406	2.46989	0.0202168	0.365812
SELE	2.71298	-0.445093	2.46954	0.0202328	0.365812
TCF4	0.968386	4.46608	2.46802	0.0203027	0.366639
BAALC	2.27375	1.3217	2.46699	0.0203502	0.366639
FRZB	1.45979	3.17778	2.46379	0.0204977	0.368134
ZNF7	0.48983	4.6628	2.46363	0.0205052	0.368134
MYOM1	1.56406	1.72952	2.46124	0.0206163	0.369282
ZNF397OS	0.604111	4.21256	2.46069	0.0206419	0.369282
YPEL4	1.27963	-0.340783	2.46019	0.0206652	0.369282
DARC	3.15078	0.915693	2.4587	0.0207347	0.369282
AEBP1	1.16188	7.5084	2.45778	0.0207781	0.369282
ATP13A4	3.33123	0.381013	2.4574	0.0207959	0.369282
CD1A	2.79631	-1.49727	2.45679	0.0208244	0.369282
DFFA	0.503987	3.67369	2.45663	0.0208321	0.369282
CHIC2	0.60285	3.58453	2.45635	0.0208452	0.369282
ANAPC10	0.502422	2.0616	2.4529	0.0210081	0.369282
FAM198B	1.06006	3.91941	2.45137	0.0210807	0.369282
VWA1	0.63653	6.38263	2.45028	0.0211325	0.369282
F2RL1	1.07093	5.83461	2.45011	0.0211407	0.369282
EFNB3	1.44598	0.831548	2.44916	0.021186	0.369282
C3orf57	2.66617	-0.00751803	2.44859	0.021213	0.369282
SSH2	0.512824	4.50979	2.44845	0.0212198	0.369282
BCL11B	1.73727	0.770315	2.44765	0.0212582	0.369282
CSPP1	1.1835	5.53355	2.44591	0.0213418	0.369282
PDE8A	0.749504	5.82556	2.44566	0.0213536	0.369282
HECA	0.747097	4.6222	2.44499	0.0213857	0.369282
C6orf132	1.26834	3.08243	2.44401	0.0214332	0.369282
PRR4	0.875445	0.293049	2.4428	0.0214914	0.36933
DOCK11	1.18714	1.96865	2.44241	0.0215102	0.36933
KLF5	1.65251	5.56805	2.44041	0.0216074	0.370236
CLDN8	2.39824	-2.85234	2.44028	0.0216136	0.370236
ZNF208	1.86748	-0.635914	2.43984	0.0216353	0.370236
TXNDC16	0.965642	3.00197	2.43819	0.0217156	0.371197
CREB3L1	1.13102	2.6381	2.43706	0.0217708	0.371251
LOH3CR2A	1.17271	0.418482	2.43664	0.0217913	0.371251
RBMS2	0.748409	5.94318	2.43477	0.0218833	0.371515
FAM180A	1.86578	0.194947	2.43455	0.0218941	0.371515
CDRT4	0.947464	3.0642	2.43256	0.0219921	0.371567
PTGS2	1.77357	0.670934	2.43221	0.0220097	0.371567
SLC22A17	1.19863	3.2021	2.43207	0.0220166	0.371567
AP1AR	0.677342	4.20125	2.43151	0.022044	0.371567
SIX4	1.56286	0.0221642	2.43135	0.0220519	0.371567
FAM116A	0.447209	4.42773	2.42934	0.022152	0.371716
LOC641298	1.69222	0.767308	2.42898	0.0221699	0.371716
CXCL3	2.24521	-0.119153	2.42698	0.0222696	0.371716
SLA2	1.32747	0.723825	2.42399	0.0224197	0.371716
METT10D	0.469935	5.15242	2.4239	0.022424	0.371716
SGK223	0.864352	4.66967	2.42105	0.0225679	0.373124
CTSK	0.844983	4.38901	2.41935	0.0226539	0.373124
MAGI1	1.07345	5.14253	2.41906	0.022669	0.373124
PIK3C2B	0.748143	5.66308	2.41758	0.0227441	0.373565
SLC12A6	0.711391	4.27847	2.41653	0.0227976	0.373565
MYOZ3	1.19126	-1.34375	2.41549	0.0228509	0.373565
CERKL	0.959196	1.66321	2.41513	0.0228692	0.373565
KCNQ5	1.89311	-1.05621	2.41499	0.0228763	0.373565
FZD6	1.16583	4.75259	2.41271	0.0229935	0.374159
C1QTNF7	1.31836	0.585725	2.41144	0.0230589	0.374159
FLJ23867	1.48822	6.47712	2.41077	0.0230934	0.374323
OVOL2	1.16586	2.82495	2.40843	0.0232149	0.3755
SLC35E2	1.23353	11.0267	2.40764	0.0232561	0.375769
LOC96610	2.19346	6.76319	2.40603	0.0233396	0.376512
GATM	1.5152	7.44952	2.40581	0.0233511	0.376512
ECSCR	1.09645	1.24716	2.40519	0.0233837	0.376642
CYBRD1	1.31192	4.71466	2.40399	0.0234465	0.377257
RYBP	0.541436	4.82372	2.40032	0.0236397	0.37821
GRAP2	1.61677	-0.0997769	2.39894	0.0237124	0.37821
DCUN1D3	0.590804	3.0138	2.39845	0.0237385	0.37821
FOXO4	0.534413	4.31555	2.39825	0.0237491	0.37821
POU2AF1	2.40009	0.277807	2.3982	0.0237521	0.37821
EPPK1	1.42225	4.39353	2.39738	0.0237954	0.378507
JAM2	1.37208	0.821876	2.39311	0.0240234	0.380466
CCDC48	0.942547	0.896178	2.39275	0.0240425	0.380466
BCL11A	1.68772	1.54088	2.3917	0.0240991	0.380691
ABCE1	0.448255	5.65995	2.39124	0.0241235	0.380691
MANSC1	1.22656	5.28323	2.3911	0.0241311	0.380691
EGR2	1.36374	2.2075	2.38969	0.0242072	0.381109
KIAA1107	0.954096	1.99324	2.38611	0.0244008	0.383024
ANKDD1A	0.76394	2.11973	2.38578	0.0244192	0.383024
ARHGEF33	1.36772	-1.34598	2.38531	0.0244446	0.383024
ADARB1	0.702485	3.50939	2.38514	0.0244536	0.383024
PALM	1.37273	4.28578	2.38447	0.0244905	0.383033
P2RY14	1.64228	-1.22143	2.38033	0.0247171	0.383685
PHF16	0.510327	4.00147	2.37936	0.0247707	0.383685
SNCG	1.95963	2.32552	2.37872	0.0248056	0.383685
C3orf59	0.828977	1.87053	2.37744	0.0248765	0.383685
SOCS5	0.564807	4.76324	2.37632	0.0249387	0.383685
AGAP11	1.29605	-0.758952	2.3758	0.0249673	0.383685
MMP2	1.05631	6.1772	2.37562	0.0249775	0.383685
C1orf116	1.32914	5.81629	2.37545	0.0249867	0.383685
SUSD2	1.06517	3.84462	2.37501	0.0250112	0.383685
ANK2	2.21421	1.9309	2.37445	0.0250424	0.383685
ACVR2A	0.703472	4.21042	2.37388	0.025074	0.383685
PPP1R1C	2.14435	-0.188159	2.37373	0.0250829	0.383685
TMEM195	2.76462	1.4264	2.3731	0.025118	0.383685
CD1E	2.35762	-0.499432	2.3727	0.0251399	0.383685
FOS	1.17785	6.29201	2.36944	0.0253227	0.383685
CUZD1	1.40952	-0.418587	2.36941	0.0253246	0.383685
ZNF589	0.61301	2.81018	2.36821	0.0253918	0.383685
KIF3A	0.675903	3.78725	2.3679	0.0254095	0.383685
TRIB2	1.00298	5.00198	2.36717	0.0254508	0.383685
C13orf33	1.56081	0.977654	2.36696	0.0254626	0.383685
MAOA	1.30461	6.26839	2.36634	0.0254977	0.383685
EFNB2	0.825782	4.38503	2.36594	0.0255203	0.383685
MANBA	0.666856	5.4958	2.36593	0.0255207	0.383685
FAM47E	1.17073	2.56351	2.36294	0.0256908	0.3854
MRVI1	1.09444	3.33377	2.36274	0.0257023	0.3854
EVI5	0.522296	4.23341	2.36058	0.0258254	0.3854
PHF20	0.347285	5.43945	2.35955	0.0258845	0.3854
FCRL5	2.82082	-1.81161	2.35953	0.0258859	0.3854
PDX1	2.21837	1.37046	2.35765	0.0259938	0.38598
MT1M	2.15516	0.676415	2.35733	0.0260126	0.38598
CTLA4	1.39583	-0.298019	2.35582	0.0260995	0.38598
CASC1	1.67753	-0.651355	2.35564	0.0261099	0.38598
TRMT12	0.599391	3.58534	2.3556	0.0261122	0.38598
AMICA1	1.3681	2.47619	2.35501	0.0261463	0.38598
DAPP1	1.64287	0.546006	2.35447	0.0261776	0.38598
SFTA2	2.63049	-1.05819	2.35391	0.0262103	0.38598
CASP3	0.597065	4.59908	2.3533	0.0262458	0.38598
BGN	0.747491	9.21186	2.35235	0.0263011	0.38598
KL	1.87728	-0.552465	2.35079	0.0263915	0.38598
PDE4C	1.02586	0.0190199	2.35013	0.0264304	0.38598
NRG3	2.05774	1.87892	2.34975	0.0264525	0.38598
PI15	1.4014	0.46249	2.34895	0.0264992	0.38598
CRNKL1	0.310114	5.1909	2.34865	0.0265169	0.38598
THBS2	1.1046	6.62494	2.34853	0.0265239	0.38598
LOC646999	1.31311	-1.06462	2.34757	0.0265805	0.386007
PAK1	0.766773	6.16612	2.34574	0.0266884	0.386478
KIAA1644	1.34638	-1.19581	2.34307	0.0268465	0.386642
CD69	1.76899	1.29459	2.34252	0.0268787	0.386642
LRRC37A3	0.969386	3.02226	2.34222	0.0268968	0.386642
TMCO6	0.493962	3.65803	2.33966	0.0270493	0.386642
NAV3	1.16005	0.745805	2.33814	0.0271404	0.387287
MMP28	0.979934	1.91037	2.3377	0.0271664	0.387287
PLEKHM3	0.917144	3.78118	2.33759	0.0271732	0.387287
F13A1	1.48161	2.41343	2.33648	0.0272399	0.387304
EXOC1	0.425651	4.96428	2.33586	0.027277	0.387304
LOC728392	0.938143	1.62249	2.33561	0.0272921	0.387304
TNFRSF6B	1.12875	2.14251	2.33547	0.0273004	0.387304
PLSCR3	0.611522	5.22761	2.33547	0.0273005	0.387304
FLJ36031	0.600231	4.19849	2.3338	0.0274011	0.388372
CPA3	1.92286	-0.408339	2.33297	0.0274513	0.388725
RCN3	0.807311	4.2797	2.33243	0.0274842	0.38874
2022-09-04	0.925192	3.26606	2.33188	0.0275175	0.38874
CP110	0.61193	3.7677	2.33119	0.0275597	0.388825
C17orf82	1.09355	-0.162943	2.33062	0.0275939	0.38895
LRRK1	1.20255	3.34193	2.32913	0.0276846	0.389871
FUT1	1.25196	2.36525	2.3273	0.0277966	0.39016
HAS2	1.39538	0.0946994	2.32661	0.027839	0.390187
FBN1	1.03916	5.48712	2.32627	0.0278596	0.390187
POU2F2	1.13572	0.147338	2.3242	0.0279874	0.391018
RAPGEF2	0.736738	4.99055	2.32399	0.0280003	0.391018
STX19	1.8415	-1.26653	2.32128	0.0281678	0.391018
ACSS2	0.537835	5.56267	2.32121	0.0281721	0.391018
CADM3	2.47142	-0.750119	2.32058	0.0282111	0.391018
ZNF696	0.467048	3.63963	2.31993	0.0282516	0.391018
ZNRF1	0.666327	4.44923	2.31922	0.0282957	0.391018
CA11	1.55383	2.57216	2.31912	0.0283018	0.391018
SLC6A20	2.45156	-1.2365	2.31838	0.0283479	0.391018
FAM65B	1.43696	0.841399	2.31771	0.0283896	0.391018
TNFRSF21	1.12859	7.30232	2.31709	0.0284284	0.391018
PCYT1B	2.01314	-0.970811	2.31542	0.028533	0.392105
CEP120	0.430913	4.38487	2.31442	0.0285954	0.392261
LRRC32	0.85371	5.45165	2.31086	0.02882	0.393717
STAT4	1.65905	2.22458	2.31071	0.0288298	0.393717
WTIP	1.24591	3.03365	2.30825	0.0289858	0.394444
GIMAP5	1.04588	3.28762	2.30616	0.0291191	0.394706
CHRDL1	2.4436	-0.453491	2.30586	0.0291384	0.394706
MXI1	0.628958	5.01785	2.30536	0.0291704	0.394706
LRBA	0.611207	6.37343	2.30375	0.0292732	0.394706
SETD7	0.743218	6.06808	2.30352	0.0292879	0.394706
LOC145820	1.45115	0.374991	2.30286	0.0293306	0.394789
NAPSB	1.76309	2.20272	2.30223	0.0293713	0.394789
PODNL1	1.23893	0.139868	2.30076	0.0294655	0.39542
EPHA3	1.18043	3.30481	2.29998	0.0295163	0.39542
CXCR6	1.62109	0.586291	2.29975	0.0295312	0.39542
SORBS2	1.54793	6.86863	2.29929	0.0295612	0.39542
ARL9	2.02073	-0.943848	2.29911	0.0295728	0.39542
CCL19	3.55815	0.886667	2.29869	0.0295995	0.395433
STK17B	0.802598	4.28847	2.2969	0.0297158	0.396032
KIAA1109	0.69063	5.57741	2.29625	0.0297582	0.396032
FAM186A	1.34585	-1.61527	2.29557	0.0298025	0.396032
ANTXR2	0.803183	4.50034	2.29329	0.0299515	0.396032
DSC3	2.96713	0.741287	2.29223	0.0300211	0.396032
LCA5	1.63284	2.50047	2.29165	0.0300595	0.396032
KCNN3	1.61387	-0.875765	2.29118	0.0300901	0.396032
SFRP5	2.9878	5.7271	2.28896	0.0302368	0.397036
ABP1	2.26215	-1.10224	2.28731	0.030346	0.3973
FAM13A	1.25482	2.59017	2.28667	0.0303885	0.3973
PDE1B	0.970108	1.24023	2.28649	0.0304007	0.3973
RHOB	0.818779	8.4958	2.28515	0.0304892	0.3973
MFAP2	1.34252	3.17736	2.28486	0.0305089	0.3973
NRN1	1.19541	0.762256	2.28477	0.0305149	0.3973
USP22	0.467176	7.81855	2.28264	0.0306569	0.397843
PPM1K	0.951766	1.40282	2.28121	0.0307531	0.397843
CLEC1A	0.959065	0.233024	2.28107	0.0307625	0.397843
PITPNC1	0.89713	3.43354	2.28073	0.0307851	0.397843
FOLR2	1.17191	1.79121	2.27988	0.0308425	0.397843
LIPH	2.0087	2.98944	2.27982	0.0308463	0.397843
LDB2	0.837921	3.24551	2.27958	0.0308627	0.397843
GSTM3	1.54753	4.24429	2.27949	0.0308684	0.397843
SMARCAD1	0.529394	4.84252	2.27724	0.0310202	0.399128
ZC3H12B	1.11725	2.10425	2.27619	0.0310918	0.399381
CDK14	0.783977	5.1835	2.2755	0.0311387	0.399454
NCRNA00085	1.02541	1.92979	2.27499	0.0311732	0.399454
HUNK	1.49939	5.16323	2.27418	0.0312281	0.399459
ACVR2B	0.647253	2.8289	2.27274	0.0313261	0.400046
LGR5	1.98312	-1.4857	2.27169	0.0313983	0.400294
VPS13B	0.820198	5.15103	2.2704	0.0314862	0.400294
ITGB1BP2	1.28627	-1.03754	2.27004	0.0315109	0.400294
ZNF287	1.2127	1.32388	2.26805	0.031648	0.400294
RG9MTD2	0.573572	2.37994	2.26712	0.0317122	0.400294
BMPER	1.83591	-1.35802	2.26677	0.0317361	0.400294
MCOLN2	1.50125	0.0352426	2.26537	0.0318328	0.400304
FUT7	1.5365	-1.26661	2.26393	0.0319328	0.400944
A4GALT	1.3175	3.60177	2.26376	0.0319449	0.400944
ETS1	0.832656	5.93397	2.26247	0.0320346	0.401408
EMP1	1.21309	5.00734	2.26223	0.0320511	0.401408
C5orf45	0.671612	2.99597	2.26193	0.0320722	0.401408
DCN	1.26446	6.92695	2.26119	0.0321241	0.401551
LTBP2	1.2084	6.14982	2.25952	0.0322409	0.402386
CCL14	1.57487	2.39615	2.25849	0.032313	0.402643
ETS2	0.653156	6.68672	2.2577	0.0323682	0.402643
C10orf54	0.85338	5.49569	2.25715	0.0324069	0.402643
ENC1	0.982563	5.24465	2.25418	0.0326169	0.403934
NLRP1	1.08463	2.94465	2.25299	0.0327009	0.403934
ZNF396	0.776419	0.953759	2.25213	0.0327624	0.403934
MGC29506	2.49454	0.588526	2.2513	0.032821	0.403934
KCNJ15	2.32669	2.32177	2.25036	0.032888	0.404188
KIAA1377	1.1222	1.45157	2.24794	0.0330612	0.40502
MSLN	3.85759	-1.05387	2.24604	0.0331979	0.40539
FAM124B	1.10623	0.342431	2.24587	0.0332102	0.40539
MTMR11	1.20337	5.20777	2.24332	0.0333942	0.406826
THAP6	0.473002	3.6941	2.24177	0.0335061	0.407219
ZNF155	0.702631	3.13089	2.24027	0.033615	0.40822
FAM160A1	1.19483	0.910198	2.23957	0.0336664	0.408522
CD79A	2.73159	-0.237584	2.238	0.033781	0.408765
DACT1	0.972479	2.32473	2.23741	0.0338239	0.408765
ERBB2	1.06823	7.73034	2.23665	0.0338794	0.408765
ANXA1	1.06287	4.74964	2.23499	0.0340016	0.408765
RASSF5	1.1512	4.18888	2.23491	0.034007	0.408765
GLOD4	0.368581	6.02894	2.23463	0.0340276	0.408765
RASL11A	1.03041	1.14662	2.23348	0.0341125	0.408765
GFPT2	1.40828	2.19201	2.23128	0.0342752	0.408765
PRKCDBP	1.02236	3.42239	2.23093	0.0343012	0.408765
ANKRD13B	0.993064	2.85345	2.23059	0.0343263	0.408765
B3GNT7	1.96098	4.51624	2.22995	0.034374	0.408765
C11orf80	0.791632	4.12409	2.22983	0.0343823	0.408765
ITGA8	1.92363	-1.36948	2.22968	0.034394	0.408765
BCORL1	0.632468	4.48964	2.22952	0.0344055	0.408765
TMEM173	0.959797	3.81633	2.22723	0.034576	0.409157
ZSWIM4	0.871045	5.20493	2.22722	0.0345765	0.409157
CXCR5	1.8627	-1.3955	2.22712	0.0345846	0.409157
GLIPR2	0.654559	3.84222	2.22643	0.0346356	0.409157
FAM129A	1.03686	3.5276	2.2255	0.0347051	0.409157
MGP	1.19802	6.63055	2.22363	0.0348455	0.410089
ADH1C	3.13056	3.80889	2.22359	0.0348489	0.410089
C4orf41	0.441872	4.78371	2.22133	0.0350188	0.410875
GNA14	1.12398	0.528408	2.21793	0.0352762	0.412175
ANK3	1.08786	4.73471	2.21784	0.0352832	0.412175
LRRC6	1.39743	1.07366	2.21784	0.0352833	0.412175
PASK	0.707589	3.63572	2.21737	0.0353187	0.412276
FLJ42709	1.13046	1.23187	2.21517	0.0354872	0.41301
RMND5A	0.457612	6.05534	2.21514	0.0354893	0.41301
MPP3	0.790632	2.9436	2.21404	0.0355731	0.413672
PCBP3	1.35584	-0.301421	2.21259	0.0356843	0.414344
TCF21	1.05844	1.04241	2.21152	0.0357664	0.414506
ANKRD50	0.732576	4.51202	2.21061	0.0358368	0.414506
BRD8	0.478217	5.79522	2.20969	0.0359079	0.414506
ZNF345	0.906227	1.67797	2.2096	0.0359148	0.414506
BHLHB9	0.756622	2.24282	2.20872	0.0359828	0.414666
CHIT1	2.46798	0.738971	2.20724	0.0360971	0.415292
NLGN2	0.910585	4.35799	2.20697	0.0361183	0.415292
CDC42EP3	0.839352	3.41718	2.20545	0.0362365	0.416029
APOBEC3G	1.041	3.58691	2.20431	0.0363253	0.416661
MEF2C	0.70702	3.80161	2.20325	0.0364082	0.416661
PCMTD1	0.516121	5.49984	2.20282	0.036442	0.416661
ARRB2	0.754591	5.57425	2.20222	0.0364887	0.416742
BCL2A1	1.30767	0.383975	2.20115	0.036573	0.417084
CLEC10A	1.79412	1.37102	2.20073	0.0366061	0.417152
TMEM67	1.04666	2.89354	2.20022	0.0366462	0.417299
SBK1	1.10086	2.97302	2.19948	0.0367043	0.417555
C3orf36	1.45167	-1.45744	2.19924	0.0367231	0.417555
USP53	0.750726	3.95257	2.19738	0.0368702	0.418917
GRRP1	0.963584	-0.0797369	2.19674	0.0369202	0.419175
PGAP1	0.936415	2.72554	2.19456	0.0370938	0.419903
GCLC	0.666023	5.34048	2.19277	0.037236	0.420583
STXBP5	0.917109	3.22644	2.19096	0.0373803	0.421903
PPP1R12B	0.764776	5.25954	2.1902	0.0374413	0.422182
EGFL8	1.01386	3.15308	2.18874	0.0375585	0.422182
CLEC4A	0.840685	0.505709	2.1886	0.0375701	0.422182
CCDC11	1.09959	-0.0498494	2.18589	0.0377884	0.423396
RBP7	1.13783	0.798178	2.18435	0.0379131	0.424483
TMEM121	1.00694	0.648522	2.18366	0.0379692	0.424801
PLCL2	0.872124	3.79369	2.18228	0.0380814	0.425195
ATP1B2	0.899478	1.01361	2.18088	0.038196	0.425195
TEK	1.22848	2.39823	2.1789	0.0383573	0.425195
WWP1	0.477978	6.73636	2.17864	0.0383793	0.425195
IRX3	2.31974	0.928213	2.17845	0.0383946	0.425195
CCR7	1.8476	0.223106	2.17833	0.038404	0.425195
TMTC1	1.12547	1.95025	2.17779	0.0384483	0.425195
OTUD4	0.607701	5.18315	2.17751	0.0384716	0.425195
PCMTD2	0.384086	5.98732	2.17725	0.0384927	0.425195
FANK1	1.66679	0.910646	2.17589	0.0386046	0.425195
FCRLA	2.21316	-2.00146	2.17524	0.038659	0.425195
AQP4	1.13442	1.56357	2.1752	0.0386622	0.425195
TACC1	0.686212	7.87855	2.1751	0.0386702	0.425195
GJC1	0.835621	3.06689	2.17503	0.0386759	0.425195
EMCN	1.0488	2.74856	2.17395	0.0387649	0.425195
UBASH3A	1.38822	-0.660254	2.17363	0.0387912	0.425195
CBLN3	0.834109	1.3251	2.17259	0.0388779	0.425195
RAMP3	1.09665	3.42703	2.1719	0.0389353	0.425195
TULP3	0.488916	5.10036	2.17186	0.0389387	0.425195
SLC4A4	1.4962	6.63154	2.17159	0.0389604	0.425195
MYOZ1	1.28966	-1.16775	2.17111	0.0390008	0.425195
CBR4	0.721688	5.52178	2.1702	0.0390761	0.425195
BLNK	0.932782	4.4632	2.17017	0.0390793	0.425195
BCL6	0.793989	4.57923	2.1697	0.039118	0.425195
ZCCHC11	0.668857	5.43733	2.16954	0.0391319	0.425195
SEMA6C	0.938729	3.3046	2.16914	0.0391653	0.425195
LEF1	1.00659	2.68456	2.16871	0.0392004	0.425195
CRLS1	0.416645	6.02454	2.16778	0.0392786	0.425195
ARHGAP39	0.826938	3.41329	2.16705	0.0393399	0.425559
CCL22	1.97401	0.11912	2.16626	0.0394062	0.425975
MAP1A	0.86717	2.87674	2.16405	0.0395921	0.426854
CEP135	0.600146	2.64409	2.16372	0.0396196	0.426854
HAND2	1.16541	2.10837	2.16345	0.0396426	0.426854
LOC100190938	1.10821	-1.27571	2.16309	0.0396731	0.426854
C5orf13	0.651279	5.98126	2.16155	0.0398035	0.426854
MAGEE1	0.72203	2.3682	2.16101	0.039849	0.426854
DNAJB4	0.771968	3.67799	2.15883	0.0400339	0.427383
SLC9A9	0.976895	1.55941	2.15879	0.0400375	0.427383
KLF9	0.984293	5.92191	2.15658	0.0402261	0.42773
LNP1	0.741774	1.06746	2.1558	0.040293	0.42773
CD207	2.4035	-0.158393	2.15456	0.0403991	0.427825
PTGIS	1.53907	3.11258	2.1533	0.0405076	0.427825
TMEM156	1.84194	4.20185	2.15282	0.040549	0.427825
DPY19L4	0.610605	5.04743	2.15281	0.0405494	0.427825
ZNF582	1.32954	-0.457674	2.15193	0.0406254	0.427825
SEC14L1	0.468378	5.80842	2.15126	0.0406838	0.427825
TOP3A	0.51325	4.21977	2.15101	0.0407054	0.427825
ADAM6	2.61199	7.04148	2.15051	0.0407479	0.427825
EPB41L1	0.959503	6.44041	2.14765	0.0409962	0.428607
ZSWIM6	0.614781	4.12717	2.14646	0.0411002	0.428607
USP46	0.566845	3.73967	2.14638	0.0411071	0.428607
PLCB4	1.48297	1.58278	2.14612	0.0411295	0.428607
FAM182B	1.04154	-0.110864	2.14529	0.0412026	0.429077
C8orf83	0.436831	5.33176	2.14369	0.041342	0.429312
KLHL7	0.436396	4.48618	2.14329	0.0413773	0.429312
C4orf21	0.655251	1.57626	2.14323	0.0413827	0.429312
SASH1	0.752883	4.01951	2.14125	0.0415563	0.429312
WISP1	1.4381	0.961261	2.14107	0.0415724	0.429312
PCDHGA12	1.64938	1.5639	2.14094	0.0415842	0.429312
BST1	1.16248	1.72104	2.14088	0.0415887	0.429312
PLA2G2D	2.47523	-1.18815	2.14006	0.0416618	0.429489
ATXN7L3B	0.373562	6.91921	2.1395	0.0417111	0.429709
ZNF217	0.68133	5.47091	2.13835	0.041813	0.42986
BACH1	0.62792	5.09988	2.13811	0.0418341	0.42986
F2R	0.756965	5.49453	2.13673	0.0419563	0.42986
CD2AP	0.573693	6.35462	2.13656	0.0419711	0.42986
ZNF300	1.73215	1.71032	2.13619	0.0420046	0.42986
CRISPLD1	1.23147	-0.389251	2.13568	0.0420498	0.42986
DIXDC1	0.697761	4.07814	2.13542	0.0420726	0.42986
ARFIP1	0.405252	5.11961	2.13491	0.0421178	0.42986
PPIL6	0.974818	0.553778	2.13423	0.0421784	0.430192
C10orf25	0.887321	1.5708	2.13221	0.0423589	0.430888
GAS1	1.5074	0.982608	2.13054	0.0425089	0.430968
IL21R	1.39211	0.23429	2.13025	0.0425353	0.430968
DCLK2	0.727492	2.04628	2.12926	0.042624	0.431056
ARL15	0.592388	3.27007	2.1284	0.0427018	0.431232
FAM179B	0.585131	3.97809	2.12602	0.0429167	0.432904
GSTM2	1.31066	4.40258	2.12511	0.0429995	0.433099
PDLIM3	0.855953	3.87955	2.12383	0.0431158	0.433985
LIMD2	0.813046	4.28843	2.12219	0.0432654	0.43433
CCDC77	0.685357	2.85771	2.12157	0.0433219	0.43433
TMEM88	0.85001	0.933113	2.12138	0.0433395	0.43433
POP1	0.507811	3.332	2.12084	0.0433889	0.434344
MED13L	0.509254	5.57228	2.11983	0.0434808	0.434344
TRAPPC9	0.421075	5.47266	2.1197	0.0434932	0.434344
PRSS3	2.58122	0.614063	2.11954	0.043508	0.434344
LOC400927	1.0597	-0.205994	2.11942	0.0435193	0.434344
FRAT1	0.946045	3.55068	2.11908	0.0435503	0.434371
PIGY	0.308548	5.66598	2.1184	0.0436123	0.434558
IFFO2	0.865645	4.76086	2.11768	0.0436788	0.434558
TSHZ2	1.70977	1.84554	2.11668	0.0437705	0.434558
GPAT2	1.27592	-0.323475	2.11626	0.0438099	0.434558
ZNF469	1.34121	3.96352	2.11582	0.0438506	0.434558
TIMP1	0.950343	9.36386	2.11552	0.0438777	0.434558
ZNF749	0.868659	1.64187	2.11519	0.0439087	0.434558
UBE2W	0.456671	4.77169	2.11246	0.0441614	0.435771
ELP2P	0.880051	-1.15273	2.11227	0.0441791	0.435771
MAML2	1.17623	3.41107	2.11203	0.0442017	0.435771
C1orf54	0.850758	1.69101	2.11102	0.044296	0.436421
JARID2	0.458407	4.06556	2.11037	0.0443567	0.436527
CASS4	1.26428	-0.808362	2.11029	0.0443637	0.436527
APOBEC3D	1.15983	2.3305	2.10956	0.0444322	0.436705
GCNT4	1.21178	2.9417	2.1084	0.0445408	0.436705
MOBKL2B	0.773837	5.13215	2.10817	0.0445621	0.436705
UBE2D3	0.326773	7.58133	2.10767	0.0446093	0.436705
MYCL1	0.993549	2.70677	2.10701	0.0446709	0.436837
CCR6	1.13349	0.83556	2.106	0.0447656	0.436837
LRRC17	1.22906	1.62095	2.10569	0.0447946	0.436837
ITGA9	1.29402	1.49624	2.10554	0.0448093	0.436837
FZD2	1.28888	1.528	2.10491	0.0448689	0.436837
ZNF780B	0.516794	3.69082	2.10395	0.044959	0.436993
LOC100129550	0.569463	3.6583	2.10278	0.0450698	0.436993
ZNF154	1.10898	0.634007	2.10237	0.0451084	0.436993
TTC18	1.07167	0.643202	2.10038	0.0452977	0.437313
PLK1S1	0.524691	3.43179	2.09965	0.0453669	0.437313
SCUBE2	1.24861	0.0323796	2.09905	0.0454236	0.437313
NUDT11	1.6824	-0.263718	2.09887	0.0454414	0.437313
OLFML2A	0.730408	4.54596	2.09882	0.0454455	0.437313
HELB	0.827042	-0.000279003	2.09815	0.0455094	0.437313
LOC100132287	0.629951	3.59526	2.09748	0.0455736	0.437313
LIPG	1.39709	2.35268	2.0974	0.0455814	0.437313
IQCK	0.72699	4.54601	2.09717	0.0456032	0.437313
ADAMTS15	1.49217	-1.01321	2.09699	0.0456208	0.437313
SOX18	0.752858	2.89656	2.09686	0.0456332	0.437313
C8orf37	0.914638	0.967024	2.09679	0.0456401	0.437313
TAL1	1.03441	1.0547	2.09571	0.0457437	0.437763
GPR19	1.3734	-0.673297	2.0957	0.0457441	0.437763
LOC374443	1.07952	0.932999	2.09456	0.045854	0.438248
PTGR1	1.32538	4.15285	2.09405	0.0459032	0.438248
ZEB2	0.807453	3.70313	2.0939	0.0459173	0.438248
C1QTNF3	0.981157	2.78839	2.09285	0.0460181	0.438248
C7orf10	1.59268	1.50437	2.09159	0.0461397	0.438248
AGTRAP	0.75311	4.82185	2.09159	0.0461402	0.438248
ZNF34	0.472702	2.51718	2.0915	0.0461484	0.438248
RHOBTB1	0.838433	3.89741	2.09125	0.0461727	0.438248
ZNF284	1.4427	0.0898054	2.09015	0.0462796	0.438359
ZNF433	1.4632	1.47319	2.08943	0.0463489	0.438359
USP38	0.434964	4.69723	2.08814	0.046475	0.439028
PLEKHF1	1.14971	2.6301	2.08712	0.0465736	0.439028
CYP4X1	1.93759	1.12903	2.08691	0.0465947	0.439028
GDPD1	1.09232	0.65519	2.08636	0.0466486	0.439028
MAPK10	1.22351	2.15806	2.08606	0.0466778	0.439034
ADAMTS2	1.30841	2.91987	2.08457	0.0468228	0.43959
BRPF1	0.430713	4.08603	2.08385	0.0468936	0.439697
CNN1	0.978143	3.12715	2.08283	0.0469937	0.440118
PHYHD1	1.34111	0.553621	2.08186	0.0470892	0.440368
RGL1	1.10474	4.11009	2.08179	0.0470962	0.440368
MAPKSP1	0.410718	5.15364	2.08168	0.0471065	0.440368
SGCA	1.40378	0.717658	2.08091	0.0471831	0.440486
ITGA7	0.94483	3.8698	2.07787	0.0474836	0.441741
RAMP2	0.785053	3.58462	2.07649	0.0476207	0.44248
ASB2	1.2157	0.140743	2.07424	0.0478442	0.443971
PER1	0.915907	6.92988	2.07366	0.0479021	0.443971
BTG1	0.524053	8.58022	2.07134	0.0481349	0.444953
NEK11	0.715121	3.20703	2.07098	0.048171	0.444953
BAP1	0.731541	5.56458	2.07092	0.0481766	0.444953
PRRT1	1.29796	0.559645	2.07058	0.0482113	0.445005
NFATC1	0.553345	4.24818	2.07002	0.0482673	0.445182
MED30	0.53311	2.8596	2.06973	0.0482971	0.445182
GJA5	1.17325	2.81383	2.0692	0.0483501	0.445215
RAB11FIP3	0.426055	5.64955	2.06873	0.0483979	0.445388
RSPO3	1.99771	-1.40962	2.06721	0.0485506	0.445516
MEOX1	1.29214	-0.00961831	2.06693	0.0485795	0.445516
ARHGAP28	1.29651	0.145358	2.06638	0.0486348	0.445516
TCF7	1.16111	2.69194	2.06633	0.0486399	0.445516
SH3RF1	0.782972	5.91073	2.06609	0.0486646	0.445516
SLC25A32	0.42083	4.22024	2.066	0.0486739	0.445516
VCAN	1.23387	6.17493	2.06538	0.0487367	0.445516
LAPTM4B	0.665234	7.17483	2.06412	0.0488648	0.445516
FKBP7	0.597481	2.55496	2.06399	0.0488775	0.445516
MMRN1	1.47938	0.995743	2.06335	0.0489424	0.445516
AQP3	1.28645	6.92585	2.06335	0.048943	0.445516
CNTN4	1.00094	1.34635	2.06309	0.0489688	0.445516
NGFR	1.91158	3.47024	2.06297	0.0489815	0.445516
CASR	2.45882	-1.08822	2.06287	0.0489913	0.445516
FAM190A	2.11355	-0.877477	2.06286	0.0489922	0.445516
KIRREL3	2.1461	-1.88356	2.06072	0.0492117	0.445927
KLHL31	0.991915	0.150964	2.05992	0.0492931	0.446076
FUT2	1.72426	1.24062	2.05928	0.0493588	0.446076
APOLD1	0.698954	4.59973	2.05914	0.0493731	0.446076
ANKRD44	1.08316	1.15229	2.05844	0.0494447	0.446076
NAALADL2	1.34884	2.74569	2.05637	0.0496587	0.447074
CXCL2	1.43704	4.66259	2.05497	0.0498031	0.447848
ZMYND15	0.939815	1.72883	2.05308	0.049999	0.44916
NR3C2	0.988392	2.61103	2.05279	0.0500286	0.44916
CNTNAP1	0.81977	1.57015	2.05226	0.050084	0.44916
KCTD14	1.5906	1.25965	2.05118	0.0501961	0.44938
CDH19	2.09051	-1.48922	2.05107	0.0502076	0.44938
BBS7	0.605644	2.91362	2.0502	0.0502991	0.44951
HIC1	0.713827	2.35505	2.04973	0.0503473	0.44951
PLXNA4	1.60044	0.467401	2.04908	0.050416	0.44951
CST7	1.41725	1.04002	2.04897	0.0504271	0.44951
MYH7B	0.874265	-0.202397	2.04808	0.0505199	0.449762
SH3D20	1.09896	-0.682428	2.04758	0.0505726	0.449762
CALCRL	0.961336	4.02386	2.04718	0.0506142	0.44978
CLEC14A	0.762543	4.07125	2.04693	0.0506404	0.44978
THAP9	0.518022	2.26169	2.04657	0.0506782	0.44978
KCNE4	1.04917	2.56107	2.04607	0.0507317	0.44978
EDN2	1.27037	0.532666	2.04591	0.0507478	0.44978
GPR132	1.08502	1.8564	2.0451	0.050833	0.450252
DSEL	1.27871	5.56671	2.04369	0.0509823	0.450534
HAUS4	0.609151	4.96577	2.04133	0.0512319	0.451032
RAB11FIP4	0.450331	5.36658	2.04128	0.0512368	0.451032
ITK	1.66138	0.59199	2.04071	0.0512972	0.451032
ATP8A1	0.978199	2.04588	2.04052	0.0513182	0.451032
GLCCI1	0.966241	2.05029	2.04002	0.0513712	0.451032
TBX2	0.648102	4.36345	2.04	0.0513734	0.451032
PPARG	1.014	2.50043	2.03983	0.0513912	0.451032
C6orf168	1.50956	1.71695	2.03904	0.0514754	0.451512
LOC441869	1.68591	1.47974	2.03756	0.0516332	0.452371
SMG6	0.389521	5.78723	2.03594	0.0518068	0.452371
NFASC	1.26044	2.90595	2.0359	0.0518109	0.452371
PKD2	0.818422	5.55156	2.03542	0.0518625	0.452371
LRRC37A	0.569187	4.15358	2.03467	0.0519425	0.452371
2022-09-01	1.07353	2.34278	2.03461	0.0519487	0.452371
AIP	0.601099	5.8232	2.03457	0.0519528	0.452371
NODAL	1.27231	-1.62734	2.03338	0.0520817	0.452436
REEP1	1.46353	0.795755	2.03254	0.0521722	0.452584
PRAF2	0.577926	4.07869	2.03206	0.0522233	0.452584
NUDT4	0.728228	4.92929	2.0317	0.0522619	0.452584
CHST9	1.27052	6.35346	2.03106	0.0523317	0.452584
SSFA2	0.521785	6.76875	2.03009	0.0524359	0.452584
ZNF8	0.811669	1.98155	2.02967	0.052482	0.452584
ZNF286B	1.00816	0.207026	2.02758	0.0527092	0.452927
ZNF184	0.539189	3.21549	2.02744	0.0527238	0.452927
TM4SF1	1.16312	8.94973	2.02682	0.0527914	0.452927
CA3	2.03083	-1.03246	2.02605	0.0528759	0.452927
MAP3K12	0.754634	2.99843	2.02504	0.052986	0.453364
APOBEC3A	1.39001	-0.7649	2.02389	0.0531119	0.453935
DBT	0.447887	4.93824	2.02354	0.0531504	0.454011
ZNF329	0.850494	3.60689	2.02214	0.0533029	0.454123
SLC6A9	1.10133	2.75461	2.02208	0.0533104	0.454123
CD72	0.938592	1.11624	2.02207	0.0533114	0.454123
MBD5	0.737941	3.86741	2.02145	0.0533792	0.454167
PTX3	1.62067	-0.376018	2.019	0.0536491	0.454167
CD40LG	1.38437	-0.806654	2.01861	0.0536927	0.454167
PBX4	1.21392	0.112994	2.01767	0.0537966	0.454167
RARRES1	1.47267	2.05285	2.01746	0.0538195	0.454167
ZNF521	1.07259	1.4581	2.01633	0.0539454	0.454553
RARB	0.993565	1.98184	2.01611	0.0539699	0.454553
TNRC6C	0.426966	4.14008	2.01526	0.0540637	0.454728
SGK1	0.778369	5.17703	2.01431	0.0541699	0.454873
CECR6	0.866519	0.03238	2.01298	0.0543179	0.454969
ABCA9	1.64309	0.0246005	2.0128	0.0543379	0.454969
SYNGAP1	0.797741	3.81374	2.0126	0.05436	0.454969
ARHGAP15	1.10719	1.16261	2.01202	0.0544255	0.454969
PLCL1	0.850934	0.901898	2.01182	0.0544474	0.454969
MAGI3	0.810188	4.32263	2.01047	0.0545991	0.455487
FGD5	0.78189	3.34575	2.00998	0.0546545	0.455701
DCAF16	0.440871	5.30453	2.00964	0.0546923	0.455769
MYO3A	2.09964	1.53539	2.00845	0.0548261	0.456215
PTK2	0.401037	6.38786	2.00802	0.054875	0.456215
EMP3	0.831307	3.46405	2.00655	0.0550408	0.456545
TNRC6A	0.393499	6.02653	2.00555	0.0551538	0.456545
SGCD	0.814602	1.61563	2.00472	0.0552476	0.456545
APLNR	0.934836	4.55688	2.00409	0.0553187	0.456545
TEKT2	2.33628	-1.45067	2.0038	0.0553516	0.456545
LTF	1.93792	0.33915	2.00369	0.0553646	0.456545
RAGE	0.619951	2.96092	2.00363	0.0553718	0.456545
ISLR	1.16269	4.92474	2.00338	0.0553993	0.456545
KIAA1257	1.58324	-0.994304	2.00331	0.0554082	0.456545
LRRN4	1.73176	0.955883	2.00318	0.055422	0.456545
PALLD	0.879209	5.68971	2.0031	0.0554312	0.456545
C2orf77	0.931186	1.86124	2.00217	0.0555373	0.456614
PDE5A	1.18308	4.85339	2.0005	0.0557283	0.457267
HTR2B	0.987309	0.988043	1.99977	0.0558116	0.457267
ACTA2	0.775461	7.49166	1.99938	0.0558558	0.457267
ZNF578	1.28337	-0.777801	1.99904	0.0558947	0.457267
FARP2	0.461245	4.18014	1.99897	0.0559027	0.457267
CD27	1.57305	0.81579	1.99874	0.0559292	0.457267
HECW2	0.892211	2.65789	1.99818	0.0559935	0.457267
PBRM1	0.6164	4.5685	1.99807	0.0560056	0.457267
PRKD3	0.616616	4.14224	1.99781	0.0560362	0.457267
C19orf51	1.20845	1.85932	1.9978	0.0560368	0.457267
LAMC2	1.40499	7.83844	1.99768	0.0560514	0.457267
TET3	0.494319	5.07351	1.99734	0.0560903	0.457267
PPAPDC1A	1.69685	0.255449	1.99585	0.0562614	0.457267
ZNF876P	1.07552	-1.22174	1.99579	0.0562684	0.457267
ADAM19	0.770944	3.60092	1.9957	0.0562783	0.457267
NHS	0.984686	1.26286	1.99543	0.0563102	0.457267
SYDE2	1.0028	1.44222	1.99511	0.056347	0.457267
ATP6V1C1	0.441766	6.34904	1.99507	0.0563518	0.457267
TRAK2	0.657785	6.1473	1.99467	0.0563972	0.457315
INSIG2	0.525123	5.85122	1.99359	0.0565221	0.457844
EFEMP2	0.658615	4.41109	1.99209	0.0566956	0.458632
ADCY4	0.828769	2.57194	1.99207	0.0566981	0.458632
STON1	0.943817	2.22887	1.99117	0.0568034	0.459091
COLEC11	1.0161	4.58796	1.99006	0.0569319	0.459091
ETV6	0.497775	5.72597	1.98996	0.0569438	0.459091
CDC7	0.794964	2.25984	1.98886	0.0570718	0.459435
VILL	1.41579	2.28734	1.98862	0.0570992	0.459435
ZNF136	0.542376	2.96142	1.98859	0.0571035	0.459435
C1QTNF2	0.896022	0.158808	1.98855	0.0571076	0.459435
ING3	0.453275	3.09289	1.98735	0.0572479	0.45955
UHRF2	0.519074	4.72156	1.98731	0.0572529	0.45955
C8orf4	1.19778	5.49479	1.98715	0.0572716	0.45955
CTDSP2	0.444967	7.62933	1.98602	0.057404	0.460371
IGF1R	1.25219	4.82567	1.98501	0.0575223	0.460616
BMP2	1.06136	4.87107	1.98492	0.0575327	0.460616
WBSCR17	1.17977	-0.531869	1.98384	0.05766	0.460616
ZNF232	0.696495	3.44741	1.98374	0.0576717	0.460616
CCDC3	0.800699	4.35275	1.98368	0.0576787	0.460616
AOC3	0.689014	4.20431	1.98311	0.0577458	0.460616
C6orf145	0.611622	6.00566	1.98272	0.057792	0.460616
PAK7	2.09855	0.741422	1.98237	0.0578337	0.460616
LRP6	0.577366	5.27804	1.98224	0.0578492	0.460616
CDS1	0.731936	4.57884	1.98219	0.0578545	0.460616
MDFIC	0.943083	5.42026	1.98127	0.0579633	0.460954
CDC42EP4	0.540876	6.55429	1.98113	0.0579803	0.460954
CD79B	1.34489	1.45553	1.98107	0.0579871	0.460954
PCDH7	1.5159	1.49434	1.98045	0.0580608	0.461301
LRRC4C	1.18309	-0.209648	1.97823	0.0583236	0.462909
PRR18	1.64201	-0.699276	1.97798	0.0583538	0.46291
SPTB	0.732149	3.22572	1.97721	0.0584447	0.462913
TBPL1	0.4867	3.28025	1.97572	0.0586226	0.464083
C7orf58	1.11008	1.67069	1.97387	0.0588441	0.464638
C4orf36	0.953155	-1.09966	1.97224	0.0590404	0.465283
ZNF831	1.81077	-1.3215	1.97121	0.0591643	0.465283
FIGF	1.32616	-1.23267	1.97073	0.0592217	0.465283
GIMAP1	0.916521	1.66997	1.97061	0.0592355	0.465283
NLRC3	0.776934	2.19324	1.97027	0.0592771	0.465283
CBX7	0.562407	5.39414	1.97017	0.0592892	0.465283
FOXQ1	1.33866	2.73234	1.96965	0.0593524	0.465283
PLK2	0.606924	5.73553	1.96962	0.0593558	0.465283
SSTR2	1.01064	-0.377226	1.96941	0.0593808	0.465283
TGFB1I1	0.788213	3.9658	1.96878	0.0594565	0.465404
DACH1	0.965516	-0.51503	1.96816	0.0595316	0.465689
LRMP	1.09811	0.433018	1.96764	0.0595947	0.465689
FOXJ2	0.488261	4.87696	1.96738	0.0596269	0.465689
CCDC30	0.903303	2.08569	1.96678	0.0596987	0.465689
ARRDC2	0.738005	8.17857	1.96654	0.0597279	0.465689
NHEJ1	0.406479	3.96184	1.96648	0.0597356	0.465689
KDM5A	0.449739	5.91967	1.96512	0.0599016	0.466746
CENPBD1	0.47284	3.85759	1.96472	0.0599493	0.466881
SCN4B	0.816062	0.172795	1.96408	0.060028	0.46702
RAI14	0.695905	5.02052	1.96343	0.060107	0.467047
TSPYL4	0.662012	4.17346	1.9633	0.0601228	0.467047
FN1	1.02762	11.1463	1.96239	0.0602342	0.467676
SPATA6	0.970983	0.87073	1.96192	0.060292	0.467888
TXLNB	1.53733	-1.14078	1.96076	0.060434	0.468516
PRELID2	1.01133	1.44442	1.96037	0.0604811	0.468601
KCNAB3	1.13126	-0.0715117	1.95973	0.0605601	0.468601
HIF3A	1.62891	0.287314	1.95804	0.0607682	0.469447
ENKUR	1.24759	-1.66563	1.95765	0.0608164	0.469583
LOC399959	0.997259	1.416	1.95725	0.0608661	0.469731
TNFSF9	1.05918	0.428653	1.95677	0.0609249	0.469784
FAM70B	0.814998	1.1873	1.95668	0.0609364	0.469784
PER2	0.639715	4.35382	1.95645	0.0609648	0.469784
FAIM3	1.22696	1.6923	1.95567	0.0610609	0.470288
IRX5	1.4921	-1.68125	1.95355	0.0613246	0.470486
SCN7A	1.95643	-2.16007	1.95316	0.061372	0.470486
CDK11A	0.604176	4.14146	1.95292	0.0614028	0.470486
ZNF234	0.696143	3.12603	1.95247	0.0614585	0.470486
PTCH2	0.996757	-0.349759	1.95236	0.0614719	0.470486
BCDIN3D	0.387294	3.09541	1.95201	0.0615155	0.470486
MYADM	0.760098	6.85673	1.95194	0.061524	0.470486
CALHM2	0.809094	3.90344	1.95176	0.0615463	0.470486
SNX16	0.680138	2.57072	1.94979	0.0617928	0.471197
ZNF69	0.963267	3.17568	1.94898	0.0618943	0.47138
PLA2G5	1.05643	1.04401	1.94852	0.0619516	0.47138
TCP11L2	0.803367	1.71367	1.94837	0.0619701	0.47138
EMILIN1	0.736389	5.64258	1.94787	0.0620339	0.471396
HLA-DQA1	1.03645	4.9119	1.94726	0.0621103	0.471474
DISC1	0.700413	1.67841	1.94656	0.0621977	0.471474
IRAK3	0.896851	1.98386	1.94631	0.0622291	0.471478
PLEKHA5	0.604947	5.23478	1.94607	0.0622596	0.471478
SETD5	0.466402	6.17617	1.9447	0.0624326	0.471691
C17orf72	0.852796	1.10869	1.94462	0.0624427	0.471691
TTLL9	0.8038	-1.16276	1.94429	0.0624847	0.471691
PPP1R14A	0.880609	2.24868	1.94405	0.0625138	0.471691
KCTD12	0.879853	5.15326	1.94384	0.0625408	0.471691
RFTN1	0.801651	4.67529	1.9435	0.0625835	0.471691
CPNE5	0.969861	1.36374	1.94317	0.0626257	0.471691
EPN3	2.11014	3.16499	1.94298	0.0626492	0.471691
CITED2	0.80547	4.42733	1.94244	0.062718	0.471691
PAN3	0.448067	5.32613	1.94099	0.0629026	0.472616
CCL8	1.29981	-1.44544	1.93819	0.0632592	0.474398
CYYR1	0.78795	2.84495	1.93781	0.063307	0.474398
TNXB	1.02402	4.71768	1.93767	0.0633252	0.474398
C4orf14	0.498858	5.05787	1.9361	0.0635259	0.475091
ZFP64	0.297064	4.57434	1.93578	0.0635664	0.475091
LYST	0.869971	3.79954	1.93526	0.0636343	0.475091
HMCN1	1.09806	2.9827	1.93379	0.0638221	0.475343
CLDN4	1.48038	7.38989	1.93366	0.0638396	0.475343
CTSO	0.368868	5.77322	1.93351	0.0638591	0.475343
JUN	0.508251	7.34048	1.93318	0.0639015	0.475343
GLRB	1.29677	2.49799	1.93143	0.0641264	0.475817
C17orf39	0.475401	3.12578	1.93125	0.0641508	0.475817
FILIP1	1.05715	0.862427	1.93107	0.064173	0.475817
ERG	0.786339	3.01479	1.93037	0.0642634	0.475817
EPB41L2	0.723997	5.29955	1.92963	0.0643602	0.475817
SLC17A7	1.05217	-1.82738	1.92957	0.0643678	0.475817
AMOTL2	0.522018	6.27819	1.92925	0.0644096	0.475817
APH1B	0.762602	4.27901	1.92898	0.0644438	0.475817
KRT6B	3.17727	-0.35281	1.92898	0.0644445	0.475817
SOX13	0.681257	6.01725	1.92844	0.0645139	0.4761
PIP4K2A	0.402297	4.6828	1.92708	0.0646906	0.476717
KCNC3	1.10581	2.94322	1.92654	0.0647613	0.477008
FNBP1L	0.605747	6.62068	1.92529	0.0649244	0.477485
C7orf13	0.845908	2.83489	1.92494	0.0649702	0.477485
CCDC110	1.18518	-1.52469	1.92485	0.0649815	0.477485
EIF3E	0.397084	8.06698	1.92454	0.065023	0.477561
DKK3	1.12127	5.05267	1.92355	0.0651522	0.478053
TIE1	0.611606	4.39828	1.92245	0.0652959	0.478421
ZNF461	0.610142	2.18251	1.92148	0.0654243	0.478677
RAPGEF3	0.718509	3.20106	1.92095	0.0654937	0.478801
ARSK	0.629084	2.61009	1.92078	0.0655162	0.478801
IL16	0.884565	3.12487	1.91996	0.0656242	0.478801
EMP2	0.843213	5.86342	1.9199	0.0656312	0.478801
IRAK1BP1	0.63074	0.514244	1.91953	0.0656807	0.478801
RFX2	1.0276	2.63196	1.91929	0.0657128	0.478801
EBF1	0.923305	1.38337	1.91922	0.065722	0.478801
CCL4	1.16695	1.32282	1.91871	0.0657882	0.479056
GNG2	0.703605	2.9558	1.91711	0.0659999	0.479914
CRTAM	1.11561	-1.21357	1.91621	0.0661196	0.480557
GRK5	0.765166	3.37202	1.91594	0.0661558	0.480592
LEMD3	0.377859	4.61153	1.91559	0.066202	0.480636
DNAH2	1.33662	0.585326	1.91429	0.0663754	0.481276
CUBN	0.854669	0.39271	1.91292	0.0665572	0.482049
LTC4S	1.19936	0.683132	1.91268	0.0665902	0.482049
LRRC4B	0.614994	1.09852	1.91255	0.0666075	0.482049
RHOV	1.61054	4.46526	1.91128	0.0667771	0.48282
ABCA6	1.62966	1.1472	1.91077	0.0668446	0.482918
TNFSF8	1.49193	-0.898861	1.91071	0.0668535	0.482918
PDE11A	1.20234	1.09098	1.91021	0.0669196	0.483168
TMEM194B	0.59104	2.17743	1.90882	0.067107	0.483286
ARHGAP20	1.33791	-1.58348	1.90869	0.0671248	0.483286
CLEC12A	1.52969	-1.50197	1.90648	0.0674225	0.484747
CCDC76	0.445067	3.73214	1.90535	0.0675741	0.485155
PRTFDC1	1.00312	2.68037	1.90504	0.0676171	0.485237
MMP12	1.97225	-0.914423	1.90479	0.0676509	0.485253
FAM164A	0.929946	2.62295	1.90361	0.0678106	0.485718
ARHGAP25	0.887079	2.77458	1.90311	0.0678783	0.485976
C4orf32	0.884031	2.64863	1.90237	0.0679783	0.485988
GPR39	0.519863	3.92483	1.90223	0.0679977	0.485988
GJA3	1.26441	-1.74959	1.90184	0.0680508	0.485988
SHISA3	1.50899	-0.739927	1.90106	0.0681566	0.485988
RSPH9	1.31643	-1.5097	1.90085	0.0681853	0.485988
FAM101A	1.36568	-0.302418	1.90058	0.0682225	0.485988
TRPC1	0.658043	1.8152	1.89914	0.0684193	0.486925
ITM2C	0.457772	6.81277	1.89899	0.0684398	0.486925
PCDH19	1.31455	-0.0714498	1.89888	0.068455	0.486925
SOX17	0.808547	1.16991	1.89825	0.0685413	0.487088
RNF43	0.904076	4.44136	1.89616	0.0688272	0.488323
FANCE	0.697515	2.2542	1.8961	0.0688361	0.488323
ARFGEF1	0.485556	6.03611	1.89545	0.0689255	0.488687
PRR16	0.7329	0.319854	1.89515	0.0689667	0.488753
FANCL	0.464663	3.94455	1.89367	0.0691698	0.489806
LRRC55	1.37893	-1.46156	1.89314	0.069243	0.489806
LOC100133161	1.04856	0.459427	1.89236	0.0693518	0.489814
ARHGEF37	1.37053	2.62726	1.89059	0.0695971	0.489814
IRS1	0.731463	4.49991	1.88981	0.0697042	0.489814
ZNF471	1.6481	0.423063	1.88954	0.0697428	0.489814
LOC286367	0.822098	-0.0568971	1.88946	0.069754	0.489814
PTPN4	0.471881	3.46747	1.88937	0.0697654	0.489814
IL7R	2.06985	-0.0752681	1.88923	0.0697857	0.489814
RLTPR	1.40946	0.40346	1.88848	0.0698895	0.489814
PLEKHG1	0.763977	3.31469	1.88807	0.069947	0.489814
EIF4E	0.502975	4.14484	1.88777	0.0699881	0.489814
SERPINB5	2.23918	-1.69841	1.88766	0.0700044	0.489814
NOSTRIN	1.21673	2.02873	1.88723	0.0700638	0.489814
TMEM125	1.43207	4.14854	1.88636	0.0701857	0.489814
GABBR1	0.720584	6.04798	1.88626	0.070199	0.489814
SLC2A9	1.28642	-0.160193	1.88566	0.0702827	0.489814
TRAF3IP3	0.989293	1.58865	1.88527	0.0703383	0.489814
NAPSA	1.27402	-1.43789	1.88526	0.0703397	0.489814
PPM1M	0.526131	3.81656	1.88493	0.0703851	0.489814
TPM2	0.644978	6.33737	1.88488	0.0703927	0.489814
SLC44A4	2.52067	-0.361242	1.88403	0.0705111	0.489894
HOXA4	0.921425	-0.229281	1.88395	0.0705236	0.489894
AKAP3	1.17715	-1.28552	1.88345	0.0705936	0.489894
MFSD8	0.354674	3.82082	1.88245	0.0707339	0.489894
GPR124	0.734359	5.35472	1.88242	0.0707385	0.489894
NOXO1	1.19777	-0.36274	1.88187	0.0708155	0.489894
RUFY3	0.468805	4.73042	1.88185	0.0708185	0.489894
SH2B2	0.931354	1.08286	1.88161	0.0708517	0.489894
C18orf54	0.86922	1.56681	1.88137	0.0708861	0.489894
MXRA5	1.06568	4.64362	1.88112	0.0709213	0.489894
ENOX1	1.07277	0.233139	1.88044	0.0710168	0.489894
TNFRSF8	1.26424	-1.19971	1.87942	0.0711617	0.489894
ZNF542	1.25378	2.13481	1.87925	0.0711858	0.489894
FAM155A	1.53393	1.80632	1.8792	0.0711927	0.489894
ARHGAP29	0.70039	6.57781	1.87898	0.0712235	0.489894
INTU	0.937001	1.80237	1.87773	0.0714007	0.489894
RERG	1.35467	3.65678	1.87765	0.0714118	0.489894
NLGN3	0.731584	1.01978	1.87686	0.0715235	0.489894
CDON	0.856297	3.02606	1.87643	0.0715852	0.489894
TWSG1	0.465576	4.27306	1.87572	0.071686	0.490366
CH25H	1.21872	0.404778	1.874	0.0719314	0.490558
IL20RA	1.99254	2.49175	1.87352	0.0719993	0.490558
SERPINF1	1.41436	5.98207	1.87348	0.072005	0.490558
ITGB8	1.30007	5.49444	1.87328	0.0720337	0.490558
ITPRIP	0.708704	4.29308	1.8724	0.0721605	0.490985
PIM2	0.723762	4.13302	1.87226	0.07218	0.490985
PLK3	0.573219	4.11184	1.87191	0.0722296	0.490985
SLAMF6	1.52326	0.533954	1.87153	0.0722853	0.490985
ZNF419	0.636166	3.1988	1.87069	0.0724047	0.490985
SLC25A14	0.499238	2.69858	1.87036	0.0724534	0.490985
SNAI1	0.685275	2.35849	1.8701	0.0724901	0.490985
FOXO3	0.689299	5.66065	1.87006	0.0724957	0.490985
IKZF2	1.11109	1.47088	1.86994	0.0725127	0.490985
ZNF630	0.465278	1.82887	1.86907	0.0726377	0.490985
TNFAIP8	0.724824	4.28782	1.86857	0.0727101	0.490985
HNF4G	0.740832	4.7766	1.86792	0.0728039	0.490985
CTHRC1	0.988352	4.10055	1.86695	0.0729437	0.490985
CCDC136	1.00956	-0.88866	1.86681	0.072964	0.490985
FUZ	0.609622	4.46231	1.86677	0.0729694	0.490985
CPZ	1.36302	1.93512	1.86645	0.0730156	0.490985
ZNF790	0.904092	2.0283	1.86632	0.0730357	0.490985
LIPT2	0.701133	0.0483191	1.86614	0.0730616	0.490985
E2F5	0.630913	3.32984	1.86594	0.0730896	0.490985
LNX1	0.849335	3.6224	1.86529	0.0731841	0.490985
PHLPP1	0.76391	4.80065	1.86506	0.0732169	0.490985
ROBO1	0.974429	3.92634	1.86473	0.073265	0.490985
ZNF540	0.918649	0.833399	1.86447	0.073303	0.490985
BRAF	0.574781	2.53461	1.86444	0.073308	0.490985
ARHGDIB	0.608143	6.13611	1.86401	0.0733693	0.490985
APBB2	0.653615	5.05619	1.86374	0.0734097	0.490985
GP2	2.94326	-1.05634	1.86357	0.073434	0.490985
NPHP1	0.906866	2.52563	1.86343	0.0734538	0.490985
JUND	0.561057	7.40449	1.86259	0.0735758	0.490985
ACER2	1.1837	-0.132794	1.86254	0.0735838	0.490985
KIAA1712	0.407998	3.63076	1.86235	0.0736112	0.490985
IGJ	2.33386	2.40233	1.8621	0.0736483	0.490985
SUSD4	1.7212	3.91467	1.86192	0.0736739	0.490985
ATG16L2	0.360056	3.95305	1.86123	0.0737744	0.490985
MUM1	0.465732	5.90766	1.86051	0.0738795	0.490985
STK38	0.48631	6.2822	1.86036	0.0739021	0.490985
ZKSCAN2	0.387944	2.9124	1.85811	0.0742311	0.492202
NEURL	1.33432	1.5784	1.85764	0.0742998	0.492445
TMPRSS2	1.08028	6.35556	1.85673	0.0744342	0.492764
GAMT	1.31365	5.74894	1.85629	0.0744987	0.492764
C19orf38	0.941414	-0.542941	1.85606	0.074533	0.492764
PGR	0.975937	-0.200938	1.85541	0.0746278	0.492764
PREX1	0.64263	5.00051	1.85534	0.074639	0.492764
ADAMTS10	0.786485	4.57016	1.85513	0.074669	0.492764
LY75	1.49132	2.02687	1.85475	0.0747259	0.492862
COX6B2	1.95777	-1.18085	1.8546	0.074748	0.492862
STAB2	1.52148	-1.19882	1.85428	0.0747954	0.492962
HS2ST1	0.405505	5.53988	1.85378	0.0748687	0.493178
VIPR1	1.34199	1.0922	1.85336	0.07493	0.493178
C3orf39	0.484051	3.75815	1.85131	0.0752352	0.494375
PLEKHO2	0.396361	4.96587	1.85079	0.0753119	0.494479
INHBA	1.40199	1.32208	1.85076	0.0753154	0.494479
PDCD1LG2	1.08365	-0.579165	1.85003	0.0754253	0.494744
RTKN2	1.29232	0.749436	1.8495	0.0755039	0.494744
CD44	1.35637	6.21384	1.84904	0.0755725	0.494744
ERBB3	0.538969	8.80943	1.84901	0.075577	0.494744
TSLP	1.22383	-0.711249	1.84872	0.07562	0.494744
C2orf27A	0.840794	0.840869	1.84854	0.0756459	0.494744
MACC1	1.40332	4.64039	1.84766	0.0757779	0.495241
B3GNT4	1.37326	-0.895492	1.8473	0.0758315	0.495241
UBE2CBP	0.764645	0.29237	1.84685	0.075899	0.495241
IFT57	0.763054	4.96235	1.84668	0.075925	0.495241
ZPLD1	1.83845	1.45511	1.84634	0.0759751	0.495241
GRB10	0.383871	7.09604	1.84631	0.0759799	0.495241
AKD1	0.687863	1.33698	1.84581	0.0760539	0.49536
TRPC4	1.02791	-0.172553	1.84575	0.0760628	0.49536
VRK2	0.403648	4.01708	1.84529	0.076132	0.49539
LRIG2	0.581807	2.68848	1.84494	0.0761847	0.495523
LAMA2	1.12865	3.984	1.84364	0.0763804	0.49568
OLFM4	3.03906	-0.210271	1.84333	0.0764266	0.49568
MEX3D	0.522378	5.02384	1.84308	0.0764645	0.49568
MYO1B	0.632491	7.48848	1.84294	0.0764854	0.49568
PHOSPHO2	0.545861	1.38415	1.84209	0.0766133	0.49568
PGRMC2	0.429049	6.24141	1.84198	0.0766299	0.49568
CCDC19	1.2721	-0.014781	1.84185	0.0766494	0.49568
HYDIN	1.14989	2.76629	1.84176	0.0766638	0.49568
CYP7B1	0.745738	2.27002	1.84064	0.0768324	0.49568
CEP250	0.3808	5.22008	1.83998	0.0769323	0.49568
LRFN1	0.664131	2.72426	1.83952	0.0770018	0.49568
TM6SF1	0.639509	1.8163	1.83943	0.077016	0.49568
C20orf160	0.761253	1.33776	1.83728	0.0773412	0.496657
KIAA1217	0.555385	6.03167	1.83711	0.0773681	0.496657
RNF152	0.712909	0.930691	1.83693	0.0773944	0.496657
ZYG11B	0.41082	5.15281	1.83648	0.077463	0.496692
DKFZP586I1420	0.452514	3.30474	1.83612	0.0775175	0.496824
CR1	1.57095	-1.06342	1.83468	0.0777382	0.497315
ZFHX3	0.432403	5.38297	1.83456	0.0777564	0.497315
LOC283174	1.54476	0.978758	1.83449	0.0777675	0.497315
HOXA3	1.81798	0.295446	1.83352	0.0779143	0.497514
ZHX2	0.450277	6.06732	1.8334	0.0779338	0.497514
SPEF1	1.55726	0.311653	1.83327	0.0779537	0.497514
GPR128	2.40538	-1.21354	1.83261	0.0780545	0.497514
UVRAG	0.42443	4.49297	1.83243	0.0780812	0.497514
GAB3	0.686064	1.5623	1.83186	0.078169	0.497514
ADAMTS3	0.996323	-0.956588	1.83114	0.0782798	0.497514
SELP	1.98671	0.527774	1.83111	0.0782847	0.497514
NRXN2	0.988186	1.01086	1.83091	0.0783149	0.497514
PRKCB	1.33311	1.28598	1.83066	0.0783542	0.497514
PAPSS2	1.1143	4.05759	1.83065	0.0783549	0.497514
MFSD6	0.530186	5.86481	1.83055	0.0783706	0.497514
LOC201651	1.87289	-1.10337	1.82975	0.0784942	0.498093
PIAS1	0.446606	4.00577	1.82886	0.0786306	0.498118
PHACTR2	0.836153	3.82196	1.82882	0.0786362	0.498118
IGSF5	1.59855	-1.30302	1.82878	0.0786434	0.498118
MTMR9L	0.710567	2.22643	1.82809	0.0787491	0.498118
SCARA5	2.04048	-1.24967	1.82787	0.0787827	0.498118
TSPAN32	0.95062	-0.79597	1.82783	0.0787902	0.498118
PAPLN	1.2494	4.87353	1.827	0.0789171	0.498675
LRCH2	0.93706	-0.989143	1.82518	0.0791992	0.49988
EIF2C1	0.431864	5.06194	1.82345	0.0794682	0.500836
MAMDC2	1.12966	-0.642063	1.82337	0.0794812	0.500836
ABCA3	0.522764	5.48299	1.82237	0.079636	0.5014
NAALADL1	0.810246	0.23192	1.82181	0.0797244	0.501624
FBXL20	0.428873	2.69748	1.82091	0.0798641	0.501632
GPR137C	0.988348	0.518215	1.82081	0.07988	0.501632
SS18L1	0.446515	4.34156	1.82032	0.0799568	0.501632
TMCC3	0.776396	3.02298	1.82031	0.0799582	0.501632
DES	1.45639	0.962499	1.81863	0.0802215	0.501828
ZNF214	1.1348	0.489699	1.81856	0.0802324	0.501828
COPS4	0.358877	4.80134	1.81837	0.0802625	0.501828
SLC15A2	1.43924	-0.508271	1.81831	0.0802712	0.501828
CAMKK1	0.61206	1.91744	1.81791	0.080335	0.501828
RAB38	1.01298	2.25687	1.81787	0.0803411	0.501828
ACAP1	1.2738	1.84141	1.81763	0.0803786	0.501828
P4HA3	0.828205	0.8144	1.81755	0.0803905	0.501828
KLRB1	1.25254	0.841424	1.81617	0.0806077	0.502298
RPAIN	0.440359	5.1416	1.81617	0.0806084	0.502298
ARMC2	0.600071	0.284038	1.81573	0.0806775	0.502298
MS4A1	2.25355	-1.5519	1.81572	0.0806785	0.502298
PROCR	1.53285	3.66592	1.81549	0.0807146	0.502298
SPATC1	0.9752	-1.4525	1.81547	0.0807179	0.502298
RGS5	0.927332	7.16236	1.81296	0.0811147	0.504143
ZNF22	0.667522	4.7966	1.81291	0.0811227	0.504143
LOXL1	0.751275	3.88783	1.81203	0.0812617	0.504802
RHOH	1.24159	0.866636	1.81149	0.0813474	0.504926
THBD	0.79336	4.05286	1.81114	0.0814037	0.504926
CROT	0.509214	4.275	1.81027	0.0815412	0.505244
GSTM5	1.24123	-0.858135	1.80944	0.0816742	0.505244
NR3C1	0.478724	6.06012	1.80932	0.0816932	0.505244
SPAG4	0.968074	1.20081	1.80849	0.081826	0.505244
C15orf21	0.594699	-0.615218	1.80784	0.0819288	0.505244
PTPRS	0.5671	5.9256	1.8078	0.0819351	0.505244
SLC25A27	1.1834	0.98179	1.80755	0.0819745	0.505244
SLC26A10	0.786379	-0.335855	1.80718	0.0820352	0.505244
FHIT	0.791376	1.24301	1.8068	0.0820958	0.505244
PGBD3	0.386703	2.0946	1.80625	0.0821833	0.505244
LIPC	1.69384	3.33293	1.80609	0.0822096	0.505244
ASNSD1	0.265124	5.24213	1.80542	0.0823165	0.505244
SNX20	0.968229	0.0504986	1.80528	0.0823387	0.505244
FAM69A	0.80332	2.49701	1.80508	0.0823713	0.505244
MTF2	0.492688	4.37795	1.80497	0.0823884	0.505244
ST8SIA1	1.44753	-1.287	1.80479	0.0824175	0.505244
PLEKHA8	0.596318	1.89012	1.80468	0.0824347	0.505244
KPNA5	0.774607	0.579875	1.80442	0.0824769	0.505244
ANGPT1	1.02828	0.514578	1.80365	0.0825999	0.505244
RGS11	1.04386	0.848681	1.80343	0.0826351	0.505244
FAM89B	0.494121	5.68754	1.80335	0.0826494	0.505244
FAM151A	1.85207	-1.98908	1.80265	0.0827616	0.505407
TNF	1.56843	-0.716743	1.80246	0.0827919	0.505407
HPSE	1.04666	0.489669	1.80236	0.0828078	0.505407
TTC26	0.818518	1.27432	1.8021	0.0828504	0.505466
FXYD1	1.52066	0.887853	1.80189	0.0828834	0.505467
HIVEP3	0.727375	2.33228	1.80133	0.0829738	0.505817
PRMT10	0.449489	2.61263	1.79984	0.0832158	0.506202
LRRC37B	0.537392	2.9182	1.79958	0.0832567	0.506202
LOC723809	2.24006	1.23788	1.79958	0.0832575	0.506202
ITPKC	0.459831	6.2402	1.79929	0.0833043	0.506202
CILP2	1.25917	1.28269	1.79926	0.0833096	0.506202
GRSF1	0.325606	6.66035	1.79878	0.0833866	0.506202
TMEM168	0.454794	5.01707	1.79824	0.0834751	0.506202
IPCEF1	1.00201	0.741777	1.79757	0.083584	0.506202
ABCA7	0.710442	3.98343	1.79696	0.0836826	0.506202
GIMAP4	0.67133	3.88647	1.79686	0.083698	0.506202
USP24	0.385441	6.11976	1.79661	0.0837388	0.506202
SVEP1	1.02525	2.90413	1.7965	0.0837572	0.506202
PRPF38A	0.40652	5.23728	1.79621	0.0838039	0.506202
RAPGEF5	0.551083	6.21736	1.79609	0.0838247	0.506202
DPEP1	1.7765	-0.413192	1.79547	0.0839246	0.506385
LEMD1	2.25349	-1.70733	1.7949	0.084018	0.506645
CLSTN2	1.17269	1.63537	1.79426	0.0841223	0.506645
PODXL	0.628371	6.41822	1.79422	0.0841291	0.506645
CD6	1.1385	1.89275	1.79386	0.0841879	0.506645
FLRT2	1.69674	4.24688	1.79347	0.0842513	0.506645
MMP19	0.650994	4.51157	1.79299	0.0843308	0.506645
LHX6	1.1894	0.081281	1.79156	0.0845645	0.507449
ELTD1	0.7271	3.5169	1.79143	0.0845854	0.507449
APOBEC3C	1.1031	3.54993	1.79013	0.0847999	0.507902
ADAT3	0.652938	1.9247	1.7891	0.0849685	0.507965
AKAP12	1.11929	5.20402	1.78901	0.0849831	0.507965
THAP5	0.266081	4.441	1.78829	0.0851022	0.508061
KIAA1199	1.67473	2.27264	1.78794	0.0851608	0.508061
NCAM1	1.81871	2.4947	1.78698	0.0853185	0.508795
ITPR1	1.35732	3.22412	1.78578	0.085517	0.509385
FLRT3	1.3606	4.29096	1.78467	0.0857022	0.510092
ATP8B1	0.695485	6.12205	1.78434	0.0857571	0.510209
BLMH	0.606745	5.38201	1.78399	0.0858137	0.510209
THRB	1.26896	2.66959	1.78395	0.0858215	0.510209
TSPAN11	1.18583	0.501427	1.78352	0.0858925	0.510236
PTPN2	0.475035	5.34492	1.78244	0.0860723	0.510514
C14orf64	1.22996	-1.57034	1.7822	0.086113	0.510558
MAP2K4	0.330625	5.0856	1.78101	0.0863114	0.510779
MYCT1	0.679294	2.49428	1.78062	0.0863761	0.510779
ERCC6	0.47777	3.26329	1.78045	0.0864045	0.510779
LZTFL1	0.47666	3.80214	1.77976	0.0865199	0.510779
FLJ10213	1.2764	-1.49073	1.77885	0.0866713	0.510779
ZNF24	0.353431	6.34625	1.77853	0.0867255	0.510779
EYA2	1.55398	-0.114411	1.77846	0.0867376	0.510779
C17orf60	0.978357	-0.99218	1.77842	0.0867446	0.510779
INPP4B	1.39715	1.48939	1.77821	0.086779	0.510779
CCBP2	1.15263	-0.181587	1.77801	0.086813	0.510779
ANKLE1	0.835955	-1.09127	1.77776	0.0868543	0.510779
SCHIP1	0.600388	3.01089	1.77727	0.0869365	0.510779
EPC2	0.463594	4.4881	1.77652	0.0870633	0.510779
C17orf57	0.776727	0.317174	1.77548	0.0872392	0.510779
TP73	0.933337	-0.0348566	1.77522	0.0872817	0.510779
C2CD4B	1.58226	0.958553	1.77445	0.0874116	0.510877
TOX3	1.58432	2.84509	1.77431	0.0874359	0.510877
SH3YL1	0.732323	6.75024	1.7741	0.087472	0.510877
KLHL4	1.14076	-0.909558	1.77402	0.0874844	0.510877
RASGEF1B	0.843878	2.5355	1.77394	0.0874982	0.510877
SLC2A12	0.930387	2.66685	1.7737	0.0875393	0.510923
MAP7D3	0.76453	2.17844	1.77314	0.0876328	0.51108
CDKL5	1.51388	-0.579399	1.77275	0.087699	0.511163
PLIN1	1.30119	-0.312647	1.77245	0.08775	0.511181
WBSCR27	0.817858	1.75195	1.7721	0.0878104	0.511339
FREM1	1.60235	-1.1344	1.77172	0.0878737	0.511357
EFNA5	1.59454	2.75055	1.77124	0.087955	0.511357
LOC80154	0.495167	5.09593	1.77034	0.0881087	0.511357
ZNF594	0.591975	2.89955	1.76962	0.0882299	0.511357
TTC21B	0.479102	3.85747	1.76944	0.0882615	0.511357
PLEKHG6	0.866836	4.30043	1.76911	0.0883173	0.511357
TEX9	0.910381	1.35599	1.76895	0.0883441	0.511357
PVRIG	0.620264	1.88956	1.76873	0.0883815	0.511357
C3orf47	0.754458	2.00977	1.76836	0.0884453	0.511357
MAPK8IP1	0.647	3.96233	1.76819	0.0884741	0.511357
CHD6	0.528927	5.30603	1.76815	0.0884808	0.511357
ZNF483	0.929706	-1.60566	1.76785	0.0885316	0.511357
GNAO1	1.33186	1.14658	1.76772	0.0885544	0.511357
STAG2	0.397639	6.34464	1.76737	0.0886136	0.511357
LAX1	1.3929	-0.68159	1.76654	0.0887553	0.511357
JPH2	1.01617	0.601505	1.76632	0.0887939	0.511357
NBEA	1.10081	3.19236	1.76586	0.0888727	0.511357
DHRS9	1.74698	-0.81614	1.76514	0.0889957	0.511357
BRD1	0.368911	5.46784	1.76459	0.0890892	0.511357
GIGYF1	0.31696	6.44949	1.76439	0.0891248	0.511357
PRDM1	0.880502	2.6087	1.764	0.0891913	0.511357
PLAC9	1.09498	1.06649	1.76394	0.0892009	0.511357
TMEM159	1.07175	4.134	1.76388	0.0892124	0.511357
ZNF530	0.713277	1.71467	1.76372	0.089239	0.511357
LOC647979	0.306189	8.45262	1.76368	0.089246	0.511357
TAGLN	0.777111	7.54606	1.7632	0.0893288	0.51145
ZFPM2	0.932714	0.998273	1.76236	0.0894741	0.512061
CCL21	1.53133	4.25663	1.76219	0.0895022	0.512061
STEAP2	1.36043	1.72922	1.76049	0.0897966	0.513065
XCL2	1.39066	-1.61787	1.76025	0.0898364	0.513065
IHH	1.64282	-0.0410601	1.76015	0.0898537	0.513065
L1CAM	1.68636	-0.97676	1.76001	0.0898783	0.513065
GIPC2	1.56158	2.2476	1.75963	0.0899443	0.513244
PTPN22	1.28279	0.112196	1.7592	0.090019	0.513244
BANK1	1.8795	-0.859257	1.75907	0.0900404	0.513244
D4S234E	1.06941	-1.25798	1.75906	0.0900434	0.513244
FAM53C	0.304143	5.55312	1.75868	0.090108	0.513252
C12orf36	2.13056	0.963024	1.75866	0.0901117	0.513252
MLLT6	0.446253	7.25406	1.75797	0.0902315	0.513571
NEDD4L	0.567061	5.73953	1.75772	0.0902758	0.51358
MORN3	1.26042	-0.238026	1.75756	0.090303	0.51358
CD3G	1.77024	-0.784647	1.75663	0.0904643	0.513919
GZMM	1.20329	-0.252358	1.75645	0.0904966	0.513919
CRTAC1	1.90123	-0.972858	1.75582	0.0906058	0.514136
PABPC4L	0.833584	-1.31547	1.75552	0.090657	0.514136
ALDH3B2	2.60407	0.270985	1.75546	0.0906688	0.514136
COX7A1	0.968626	1.67971	1.75443	0.0908468	0.514955
COL22A1	1.94963	1.98307	1.75355	0.0910018	0.515036
SPTLC3	1.16941	2.42931	1.75339	0.0910289	0.515036
C17orf87	1.05865	-1.25752	1.75177	0.0913117	0.515571
JMJD7-PLA2G4B	0.424089	4.39163	1.75175	0.0913169	0.515571
RASGRP2	0.998434	1.56505	1.75119	0.0914143	0.515644
ZNF16	0.377175	3.85886	1.75093	0.0914605	0.515644
ZNF507	0.338932	4.78331	1.75086	0.0914722	0.515644
C16orf86	0.733377	1.01852	1.74984	0.0916508	0.516256
SAMD13	1.46169	0.482342	1.74967	0.0916816	0.516256
ZNF597	0.482883	1.1064	1.74916	0.0917714	0.516287
LRRN1	1.55602	-0.101847	1.74887	0.0918217	0.516287
UCP2	0.842306	4.48272	1.74829	0.0919242	0.516674
MYOCD	1.33086	-1.1465	1.74765	0.0920373	0.516791
ZNF821	0.619202	3.13103	1.74689	0.0921716	0.516791
XCL1	1.15165	-1.64365	1.74639	0.0922597	0.516791
CNNM2	0.432824	3.46875	1.74614	0.0923037	0.516791
TMEM217	0.952775	0.253107	1.74586	0.0923523	0.516791
AIM1	0.916406	3.50474	1.74561	0.0923972	0.516791
ACPP	1.30719	-1.599	1.7455	0.0924164	0.516791
FRAT2	0.564059	4.95334	1.74415	0.0926555	0.517638
PEG3	1.13044	0.102571	1.74389	0.0927028	0.517638
EPB41L4A	0.641092	5.46888	1.74284	0.092889	0.51771
RGPD6	0.443375	4.79046	1.74267	0.0929189	0.51771
APPL1	0.429162	5.14639	1.74245	0.0929584	0.51771
FSTL1	0.763509	6.44011	1.74242	0.092963	0.51771
KLF2	0.696088	4.05874	1.74232	0.0929812	0.51771
COLEC10	1.37281	-0.182666	1.74199	0.0930396	0.51771
PLCB1	1.04507	3.30685	1.74191	0.0930529	0.51771
B4GALNT3	1.47913	3.15316	1.74146	0.0931344	0.517765
CCL11	1.68699	-1.71916	1.74074	0.0932626	0.518125
MTHFD2L	0.405756	3.09375	1.74023	0.0933538	0.518413
HCST	0.890607	1.95081	1.74001	0.093392	0.518413
GLOD5	1.11005	-0.472813	1.73974	0.0934403	0.518413
ZFP36	0.600547	7.49369	1.73625	0.0940659	0.520328
APCDD1	1.23954	5.72383	1.73558	0.0941857	0.520768
BMP4	1.29776	2.60985	1.73531	0.0942346	0.520768
SLIT2	1.3366	2.07325	1.73524	0.0942471	0.520768
FLJ11235	0.655877	0.85366	1.7346	0.0943634	0.520956
RAB8B	0.565028	4.88085	1.73449	0.094383	0.520956
GREM1	1.59791	2.54714	1.73346	0.0945686	0.52151
KIAA1328	0.461839	2.24198	1.73301	0.0946504	0.52151
UACA	0.421277	5.7984	1.733	0.0946515	0.52151
ZNF304	0.614836	3.52813	1.7329	0.0946703	0.52151
ADAMTS9	0.770884	4.9666	1.73222	0.0947923	0.52151
CCDC69	0.804915	3.10108	1.7322	0.0947954	0.52151
TBXA2R	0.494385	2.21681	1.73205	0.0948235	0.52151
SFRP2	2.17626	0.0786248	1.73197	0.0948379	0.52151
KCNK3	1.74798	-0.956166	1.73133	0.0949541	0.521802
NUDT6	0.741514	1.22702	1.73109	0.0949961	0.521802
FAM20A	1.1322	3.47383	1.73089	0.095033	0.521802
CD93	0.640983	5.63659	1.72917	0.095346	0.522403
RAB30	0.901383	0.360234	1.72916	0.0953462	0.522403
SULT1E1	2.00422	-2.2575	1.72881	0.0954115	0.522403
ZFAND1	0.366934	4.72485	1.72877	0.0954173	0.522403
SYBU	1.06295	4.90401	1.72813	0.0955344	0.522403
ZFP1	0.391333	2.92402	1.72808	0.0955429	0.522403
FAM159A	1.65179	-0.458187	1.72519	0.0960716	0.524661
SLC9A1	0.50828	5.08951	1.72416	0.0962598	0.524966
SLAMF1	1.51421	-1.08391	1.72407	0.0962763	0.524966
IQCB1	0.405119	4.08277	1.7239	0.0963065	0.524966
ELL2	0.806511	4.86022	1.72279	0.0965102	0.525517
KANK3	0.601027	2.98887	1.7222	0.0966198	0.525927
UNKL	0.396709	4.14531	1.72068	0.0968995	0.526718
ZNF418	1.2107	1.60785	1.72026	0.0969759	0.526931
MPRIP	0.463189	6.85998	1.72001	0.0970216	0.526993
IFNGR1	0.477231	5.76517	1.71923	0.0971656	0.527511
GP1BA	1.00371	0.623304	1.71911	0.097188	0.527511
TFF3	1.66084	1.82063	1.71866	0.0972716	0.527511
LTBP3	0.457378	7.86575	1.71849	0.0973037	0.527511
ULK4	0.680715	1.07468	1.71837	0.0973253	0.527511
155060	0.707191	3.19608	1.71825	0.0973467	0.527511
UGT3A2	2.1311	-1.54096	1.71776	0.0974381	0.527761
EBI3	1.04548	0.537407	1.71707	0.0975665	0.528083
UBN2	0.327139	4.70645	1.71688	0.0976008	0.528083
INPP5F	0.633852	3.71061	1.71645	0.0976812	0.528322
TGFBR2	0.496983	6.70433	1.71587	0.0977883	0.528322
GIMAP7	0.817607	2.51885	1.71559	0.0978408	0.528322
CDC42EP2	0.664268	2.33422	1.71555	0.0978468	0.528322
RUNX1	0.588876	5.38528	1.71528	0.0978979	0.528322
ZNF554	0.423309	2.81714	1.71497	0.0979547	0.528322
HOOK3	0.360089	5.93969	1.71459	0.0980267	0.528525
BEND7	0.592517	4.06733	1.71377	0.0981787	0.528739
SERPINA4	1.03493	5.42882	1.71339	0.0982493	0.528739
ACTG2	1.10925	2.26734	1.711	0.0986951	0.530452
CCDC114	1.63203	-0.167704	1.71055	0.0987808	0.530721
PRDM8	1.32694	-1.83467	1.71037	0.0988145	0.530721
ITGA10	0.840578	1.19299	1.7098	0.0989215	0.530768
CABC1	0.694976	6.15516	1.70905	0.0990613	0.531304
DMXL2	0.481631	4.29816	1.70775	0.0993054	0.531869
OVOL1	1.92204	-0.154109	1.70721	0.0994064	0.532225
HSPC159	0.388013	4.57227	1.70683	0.0994778	0.532422
LOC219347	0.728214	0.511237	1.70641	0.099558	0.532595
PTPRG	0.753503	4.35058	1.7062	0.0995978	0.532595
MAP3K13	1.01471	1.53282	1.70574	0.0996847	0.532736
MADCAM1	1.45888	-1.5488	1.70558	0.0997138	0.532736
TERF1	0.327805	4.34283	1.70542	0.0997449	0.532736
KIAA0753	0.555049	4.65051	1.7048	0.0998621	0.533177
PLEKHG5	0.591209	3.53498	1.70322	0.100161	0.533867
SP6	0.816618	1.08032	1.70275	0.100249	0.533867
ROBO3	0.893984	2.03451	1.7023	0.100335	0.533867
HEYL	0.640758	5.27952	1.7022	0.100354	0.533867
FOXF1	0.715481	1.8244	1.70214	0.100366	0.533867
BOK	0.648111	5.7663	1.70203	0.100386	0.533867
KCNS3	0.793228	3.99838	1.70194	0.100404	0.533867
TMEM71	0.948677	-0.472877	1.70178	0.100435	0.533867
CPD	0.604032	7.26123	1.70165	0.100459	0.533867
PCDH9	1.34823	-0.834105	1.70105	0.100573	0.534149
CLEC4F	1.2927	-1.45292	1.70061	0.100657	0.534149
BATF	1.27482	1.63886	1.70015	0.100744	0.534149
PLCH2	1.4299	0.919357	1.69994	0.100783	0.534149
WISP2	1.79224	-0.441097	1.69956	0.100856	0.534149
CCND1	0.776672	8.64581	1.69955	0.100857	0.534149
SLC44A5	1.97598	1.02589	1.69933	0.1009	0.534149
ADCY7	0.607038	4.43019	1.69895	0.100973	0.534149
LGI4	0.88907	0.480935	1.69825	0.101106	0.534226
EPS15	0.332775	5.82204	1.69797	0.101159	0.534226
FRYL	0.40204	5.17921	1.6978	0.101192	0.534226
MYO9B	0.309521	6.54191	1.69736	0.101276	0.534226
SLC25A36	0.556694	4.94604	1.69719	0.101308	0.534226
PDZD3	1.76977	-1.20112	1.6967	0.101403	0.534226
SPDYA	0.583527	-0.504148	1.69615	0.101508	0.534226
SYTL3	0.835286	0.723336	1.69562	0.101609	0.534226
ARID4A	0.508666	4.36824	1.69559	0.101614	0.534226
IL3RA	0.652403	2.22937	1.69515	0.101699	0.534226
HMGA2	1.57804	-0.445116	1.69458	0.101808	0.534226
SHROOM4	0.853682	2.42371	1.69451	0.101821	0.534226
GPR161	0.814554	1.16419	1.69451	0.101823	0.534226
GEFT	0.541471	3.94935	1.69448	0.101828	0.534226
MAMSTR	0.829527	-1.33433	1.6942	0.101882	0.534226
WDR59	0.367208	5.58552	1.69409	0.101903	0.534226
SLC4A8	0.725037	-0.481289	1.69374	0.10197	0.534395
PALMD	1.06661	2.69903	1.69343	0.102029	0.53452
DNAH11	1.79864	-1.136	1.69325	0.102064	0.53452
FAM78B	0.606588	1.30324	1.69167	0.102369	0.5351
WDR7	0.421389	3.81431	1.69119	0.102462	0.5351
NECAB1	1.06992	0.651696	1.69076	0.102544	0.5351
HOXB4	0.711443	0.74727	1.69071	0.102554	0.5351
KCNN4	1.22794	0.679072	1.69061	0.102573	0.5351
NAB1	0.547237	5.41849	1.69057	0.102581	0.5351
LMO7	0.630407	6.11004	1.69033	0.102628	0.5351
JAM3	0.605435	3.63274	1.68948	0.102793	0.535445
ZNF623	0.575253	4.04324	1.68945	0.102798	0.535445
LOC283663	0.818626	0.679925	1.68861	0.102961	0.535929
TGFA	0.670481	5.73423	1.68767	0.103143	0.536514
LRP2BP	0.671125	0.513879	1.68546	0.103573	0.538031
AIM1L	1.33354	1.73468	1.68531	0.103603	0.538031
CSRNP1	0.597368	4.62891	1.68511	0.10364	0.538031
FTO	0.337731	5.49867	1.68509	0.103645	0.538031
CD3E	1.17658	2.5034	1.68421	0.103816	0.538515
BCHE	1.36431	0.96454	1.68373	0.103911	0.538562
SLC8A1	0.876926	1.87876	1.68367	0.103923	0.538562
LYL1	0.583524	1.7919	1.68328	0.103998	0.538737
NR2F1	0.909324	2.93041	1.68276	0.104101	0.538756
TLR9	0.838483	-0.0373672	1.6822	0.104209	0.539135
EDNRB	0.862195	3.74405	1.68135	0.104376	0.539634
FAM13AOS	0.75118	0.855683	1.6799	0.104662	0.540359
C8orf47	0.795757	5.3274	1.67938	0.104763	0.540359
KLHDC8B	0.426303	3.84194	1.67925	0.104789	0.540359
KLF10	0.465304	5.71514	1.6792	0.104798	0.540359
MEI1	1.14734	0.185213	1.67878	0.104881	0.540388
SRGAP2	0.644695	4.5768	1.67825	0.104987	0.540388
ARID1B	0.441526	5.61709	1.67819	0.104997	0.540388
TMEM184C	0.380099	4.45892	1.6781	0.105015	0.540388
C1orf203	0.597516	1.33053	1.67739	0.105155	0.540711
SLAMF8	0.780254	2.98847	1.67725	0.105183	0.540711
CCNB3	1.00947	-0.77817	1.67546	0.105537	0.540994
OSBPL10	0.720774	3.32269	1.67516	0.105596	0.540994
IRF2	0.324521	5.00272	1.67513	0.105602	0.540994
CYSLTR1	1.05615	-1.30255	1.67489	0.10565	0.540994
MMRN2	0.733278	4.34874	1.6746	0.105708	0.540994
DNM3	0.744088	0.960463	1.67363	0.105901	0.541492
SRC	0.482888	6.6959	1.6734	0.105945	0.541492
VSTM2L	1.87926	0.133231	1.67302	0.106022	0.541492
PLEC	0.44057	8.88024	1.67232	0.106161	0.541492
CPVL	1.01658	2.69623	1.67191	0.106242	0.541492
BRSK1	0.778943	1.87388	1.67161	0.106301	0.541492
C1orf83	0.471867	2.61726	1.67138	0.106348	0.541492
LAMA5	0.451091	8.60022	1.67119	0.106385	0.541492
FAM18B2	0.301286	3.32937	1.6708	0.106463	0.541492
SCARF2	0.623374	3.11747	1.67077	0.10647	0.541492
CMKLR1	0.734378	2.61821	1.67033	0.106556	0.541492
FKBP5	0.766879	7.11154	1.67016	0.10659	0.541492
GPSM3	0.665732	3.89	1.67002	0.106618	0.541492
TNFRSF25	0.612429	2.30636	1.66992	0.106639	0.541492
KLHL26	0.649834	3.1984	1.66966	0.106691	0.541492
TP63	1.40334	-1.62303	1.66924	0.106775	0.541492
P2RY10	1.52837	-1.86954	1.66573	0.107479	0.543604
C21orf7	0.641911	2.78017	1.66563	0.107497	0.543604
OTOA	0.778936	-1.01679	1.66554	0.107517	0.543604
KIAA1549	0.656858	3.29261	1.66438	0.107751	0.54392
FLJ33630	0.619679	4.63197	1.66399	0.107827	0.54392
FKBP1B	0.992485	1.12345	1.66359	0.10791	0.544157
ZAK	0.427152	6.50428	1.66291	0.108047	0.544504
SCN3B	1.09321	0.685201	1.66209	0.108211	0.544504
SFMBT1	0.577614	2.98047	1.66188	0.108253	0.544504
TMEM100	0.922281	0.0433753	1.66157	0.108316	0.544504
PCDHGB7	1.30092	1.61434	1.66152	0.108326	0.544504
TNK1	0.509421	3.81494	1.66096	0.108441	0.544504
ISM1	0.870785	1.40524	1.66084	0.108466	0.544504
CCR4	1.49784	-2.02941	1.66079	0.108475	0.544504
ARHGEF15	0.60707	3.14654	1.65982	0.108672	0.545136
CASP6	0.397131	4.50297	1.65943	0.108751	0.545173
SSBP3	0.4881	4.8605	1.65836	0.108968	0.545908
LY9	1.38472	-0.51543	1.65694	0.109256	0.546636
UCA1	2.60886	4.40119	1.65656	0.109335	0.546677
CHI3L2	1.50577	-1.56499	1.65519	0.109615	0.547634
ZNF18	0.404928	3.51967	1.65448	0.109758	0.547634
ECM2	0.898047	2.47107	1.65448	0.109759	0.547634
THBS4	1.38204	-0.549138	1.65405	0.109847	0.547634
SAMD3	1.06005	-0.798653	1.65382	0.109895	0.547634
SMAD4	0.296639	6.30905	1.65372	0.109915	0.547634
KCNG1	1.15863	1.20547	1.65369	0.10992	0.547634
PDGFRA	1.20495	4.52188	1.65363	0.109934	0.547634
NFIA	0.812477	5.05861	1.65352	0.109955	0.547634
CAMSAP1L1	0.513378	5.9004	1.65334	0.109993	0.547644
LOC344595	0.668792	2.2719	1.65313	0.110036	0.547682
ZNF416	0.500511	2.34644	1.65182	0.110304	0.548431
IP6K2	0.344106	5.64476	1.65161	0.110348	0.548431
PLEKHA4	0.766057	5.19208	1.65152	0.110366	0.548431
PAQR7	0.565583	4.15102	1.65126	0.11042	0.548431
HSPB6	0.933302	3.74242	1.65049	0.110577	0.548431
CLIC6	1.40329	1.29678	1.65011	0.110657	0.548431
MT1F	1.12687	3.31955	1.64991	0.110697	0.548431
ATAD3C	1.46353	2.33973	1.64984	0.110712	0.548431
ADAMTS12	1.18548	0.955665	1.64973	0.110735	0.548431
ARSB	0.369133	3.71493	1.64908	0.110869	0.548542
KIAA0922	0.496648	3.89475	1.64859	0.110969	0.548542
ATXN7L2	0.624374	2.5276	1.6485	0.110988	0.548542
RAPH1	0.63222	5.95439	1.64846	0.110996	0.548542
HERC3	0.811002	3.38898	1.64841	0.111006	0.548542
HSPBAP1	0.528877	3.14038	1.64807	0.111077	0.548542
MGAT3	1.20548	0.790331	1.64801	0.11109	0.548542
SH2D1A	1.53849	-0.835878	1.64751	0.111192	0.548764
RICH2	0.698848	3.4392	1.64732	0.111232	0.548764
ASB1	0.36146	4.66598	1.64718	0.111261	0.548764
COL15A1	1.04476	5.21739	1.64695	0.111308	0.548764
PARK2	0.945202	1.07437	1.64645	0.111412	0.548764
MAN1C1	0.9961	1.74591	1.64622	0.11146	0.548764
GADD45B	0.557899	6.31018	1.64601	0.111504	0.548764
CYP1B1	1.0468	3.91274	1.6451	0.111692	0.548764
TFAP4	0.470476	3.85175	1.64507	0.111698	0.548764
HCG11	0.832869	0.97188	1.64503	0.111706	0.548764
LHFP	0.753673	4.11725	1.6445	0.111817	0.548764
HIVEP2	0.470113	4.82128	1.64395	0.111932	0.548959
C4orf3	0.333201	6.24502	1.64392	0.111938	0.548959
FAM73A	0.589564	4.67057	1.64347	0.112031	0.548959
CUX2	1.70927	0.947059	1.64302	0.112125	0.548959
CPNE2	0.434153	5.24365	1.64294	0.112142	0.548959
CFD	0.664574	2.91261	1.64264	0.112203	0.548959
FCGR2B	1.29855	1.44958	1.6425	0.112233	0.548959
AGTPBP1	0.479083	3.16493	1.64204	0.112328	0.548959
RTTN	0.551627	3.19811	1.64183	0.112373	0.548959
GFRA2	1.17053	-1.53918	1.64173	0.112394	0.548959
CEACAM21	0.923913	-0.604478	1.64155	0.112431	0.548959
TACSTD2	1.77498	5.33717	1.64125	0.112494	0.549058
NCOA1	0.362211	5.49386	1.64102	0.112542	0.549085
PSTPIP1	1.07046	1.04326	1.64069	0.112611	0.549085
C1orf84	0.687638	-0.918122	1.64011	0.112731	0.549085
WEE1	0.560315	5.21637	1.64002	0.11275	0.549085
CD48	1.15464	2.30582	1.63902	0.11296	0.549418
LRRC33	0.654429	1.46137	1.63886	0.112993	0.549418
ZNF334	1.16423	1.24541	1.63867	0.113033	0.549418
HIST1H2BG	1.28763	0.216131	1.63846	0.113077	0.549454
TMEM150C	0.998388	2.28175	1.63754	0.113271	0.549858
CAND2	0.977222	1.30811	1.63744	0.11329	0.549858
RNF125	1.00803	1.62348	1.63653	0.113482	0.549858
LOC285074	0.419249	3.34241	1.63631	0.11353	0.549858
GCNT1	0.81583	0.691665	1.63609	0.113576	0.549858
MSRB3	0.892473	4.18661	1.63602	0.11359	0.549858
GMFG	0.640338	3.31629	1.6356	0.113679	0.550115
FOLR1	2.12834	2.3	1.63451	0.113908	0.550879
CPNE3	0.394819	6.63472	1.63405	0.114005	0.55096
SLC5A1	1.94552	4.57377	1.63393	0.11403	0.55096
ADCK5	0.474272	3.60942	1.63357	0.114107	0.551148
LRRC8B	0.469468	5.16037	1.63327	0.114169	0.551274
PRICKLE2	0.785515	2.91534	1.63289	0.114251	0.551472
KIAA1324L	1.17984	2.36782	1.63248	0.114337	0.551555
ANKRD17	0.368663	6.29182	1.63232	0.114371	0.551555
KATNAL1	0.391949	3.76377	1.63072	0.114709	0.552318
MAPK15	1.61251	1.94442	1.63005	0.114853	0.552661
ZNF606	0.716673	3.45186	1.62979	0.114907	0.552716
TMEM27	1.43368	5.33333	1.62923	0.115026	0.552777
C9orf72	0.533086	2.83432	1.62909	0.115057	0.552777
2022-03-09	0.744449	4.13212	1.62819	0.115249	0.553527
PM20D2	0.465265	4.36951	1.62748	0.115399	0.553918
AFAP1	0.638551	5.05408	1.62683	0.115539	0.553942
TNFRSF11A	1.06841	2.2692	1.62661	0.115585	0.553942
CCDC66	0.409343	2.64476	1.62566	0.115788	0.554726
LOC606724	1.07439	-0.0775255	1.62516	0.115896	0.55507
MARCKS	0.383159	6.67194	1.62437	0.116064	0.555705
CCDC104	0.478464	5.20475	1.62324	0.116306	0.556168
THUMPD1	0.267144	5.76603	1.62228	0.116512	0.55645
AP4M1	0.394816	4.51458	1.62228	0.116514	0.55645
KLHL5	0.551205	5.83191	1.62184	0.116608	0.55645
RASGRP1	0.910021	1.82611	1.62141	0.116701	0.556625
DISP1	0.628902	3.27041	1.62075	0.116842	0.556897
TRAT1	1.31177	-1.67504	1.62003	0.116998	0.556897
PIK3R3	0.63508	3.76459	1.61986	0.117035	0.556897
ENG	0.62567	6.88472	1.61983	0.117041	0.556897
TAF9B	0.29304	4.49663	1.61935	0.117145	0.556897
RRAD	1.23742	1.77562	1.61929	0.117158	0.556897
PLB1	0.809099	0.163187	1.61921	0.117175	0.556897
ATF3	0.578111	4.77833	1.61881	0.117262	0.556972
CDH24	0.632753	2.95927	1.61876	0.117273	0.556972
KCND2	1.27842	0.501417	1.61777	0.117486	0.557292
ZFYVE9	0.50518	4.41355	1.61672	0.117713	0.557292
TNFAIP8L1	0.417399	3.5521	1.6165	0.117761	0.557292
KCNH3	1.50208	3.24145	1.61637	0.11779	0.557292
DBC1	1.59372	-1.26243	1.61604	0.11786	0.557292
UPF2	0.32178	5.49146	1.61544	0.11799	0.557292
C3orf70	0.691014	0.434753	1.61523	0.118037	0.557292
PTPRCAP	0.926869	2.95075	1.61492	0.118105	0.557292
COL5A2	0.634576	6.33295	1.61424	0.118252	0.557292
ESRRG	1.40486	-0.269975	1.61422	0.118257	0.557292
PAIP2B	0.810859	2.32988	1.61409	0.118284	0.557292
RILPL2	0.497116	3.80354	1.61333	0.11845	0.557731
TBC1D25	0.33933	4.63636	1.61081	0.119001	0.558412
YWHAZ	0.37924	9.55908	1.61057	0.119052	0.558412
CLCN4	0.818699	3.79635	1.6103	0.119111	0.558412
ITGA4	0.77948	2.71352	1.6102	0.119135	0.558412
FAM161A	0.652965	1.91225	1.61011	0.119154	0.558412
ALS2CR11	1.29739	-1.21719	1.60984	0.119213	0.558412
FAM127C	0.778572	2.98768	1.6084	0.119528	0.559183
PHF13	0.325292	4.09768	1.60834	0.119541	0.559183
COL8A1	1.04249	2.35547	1.60822	0.119569	0.559183
ZNF227	0.350607	3.7859	1.60708	0.11982	0.559183
PCDHB4	1.05971	1.21617	1.60689	0.11986	0.559183
DUSP11	0.242909	4.19266	1.60626	0.119999	0.559183
S100B	1.52978	-0.00800279	1.60609	0.120036	0.559183
MME	1.4103	-0.288665	1.60609	0.120037	0.559183
EFCAB7	0.568091	2.64715	1.60594	0.12007	0.559183
MICAL1	0.397053	4.97704	1.60511	0.120253	0.5595
C7orf31	0.6628	2.79589	1.6051	0.120256	0.5595
TSPAN12	0.830937	5.36067	1.60497	0.120283	0.5595
SFRS13B	0.820031	1.06665	1.60381	0.12054	0.560245
CRIP1	0.922535	5.3357	1.60345	0.12062	0.560245
HRH1	0.882602	2.11146	1.60327	0.12066	0.560245
MOCS3	0.292111	3.52462	1.60326	0.120663	0.560245
TTYH1	2.36569	3.46784	1.60289	0.120743	0.560451
PTK7	0.952523	5.54493	1.60251	0.120827	0.560523
KIAA0240	0.434543	4.93137	1.60187	0.120971	0.560708
LMO2	0.630955	2.95493	1.60084	0.121198	0.560708
RAD21	0.366759	7.39689	1.6007	0.12123	0.560708
CTSF	0.834299	5.55632	1.60065	0.121241	0.560708
MAP4K1	1.06185	1.50981	1.60011	0.121361	0.560774
C12orf35	0.463353	4.85809	1.59966	0.121461	0.560923
IL1B	1.19374	0.211976	1.59895	0.121619	0.560923
C20orf96	0.623888	3.95658	1.59894	0.12162	0.560923
POLI	0.394038	4.43608	1.59882	0.121649	0.560923
SLC12A2	1.20631	7.59742	1.59857	0.121703	0.560931
USHBP1	0.62954	1.42326	1.59836	0.121751	0.560931
INPP5B	0.310958	4.35445	1.59764	0.12191	0.56139
LDLR	0.578133	6.96075	1.59711	0.12203	0.56139
PLCG1	0.321834	5.71519	1.59686	0.122086	0.56139
KDM3A	0.416144	5.58866	1.59682	0.122095	0.56139
GCLM	0.570126	4.5813	1.59629	0.122213	0.56139
RPGR	0.440281	2.90004	1.5962	0.122233	0.56139
PAPSS1	0.712268	5.52159	1.59489	0.122526	0.561792
ATP7A	0.434155	3.66789	1.59457	0.122599	0.561792
SLC7A7	0.568282	4.92722	1.59442	0.122632	0.561792
CD2	1.13168	2.19138	1.59406	0.122713	0.561792
GTF2IRD2P1	0.441605	3.66825	1.59389	0.122751	0.561792
C2orf86	0.653155	1.24167	1.59372	0.122789	0.561792
SETD2	0.314336	5.85526	1.59309	0.12293	0.562134
LCP2	0.647434	3.48209	1.59306	0.122937	0.562134
COL1A1	0.678736	10.3335	1.59264	0.123032	0.562402
BCL2L15	1.27284	-0.0391278	1.59097	0.123407	0.563382
CCNI	0.554723	6.84871	1.59059	0.123492	0.563382
P2RY13	1.09476	0.550703	1.59035	0.123547	0.563382
GSTA2	2.37704	-1.4329	1.58999	0.123629	0.563382
LPXN	0.544116	3.7134	1.58995	0.123638	0.563382
CCDC17	0.821497	-0.126378	1.58979	0.123673	0.563382
ZFYVE20	0.323376	4.29596	1.5894	0.123762	0.563382
LOH12CR1	0.398137	2.43143	1.58927	0.123792	0.563382
BNC2	0.934345	0.40384	1.58845	0.123977	0.564035
PDE6G	0.837578	-1.03541	1.58794	0.124092	0.564224
SRCIN1	0.691031	4.72735	1.58656	0.124404	0.564638
LASS6	0.567604	4.79667	1.58634	0.124455	0.564638
ADORA2A	0.544223	2.35654	1.58623	0.124481	0.564638
KSR2	0.892256	1.21868	1.58596	0.124541	0.564638
C12orf51	0.347075	5.59271	1.58577	0.124585	0.564638
DIP2B	0.360106	6.10455	1.58548	0.12465	0.564638
TMEM90B	1.45284	-0.869073	1.5846	0.12485	0.564883
NAAA	0.495712	4.35628	1.58444	0.124887	0.564883
GPR162	0.586053	0.756703	1.58415	0.124954	0.564883
LUM	0.974692	6.58896	1.58406	0.124973	0.564883
SNED1	0.544798	3.55013	1.58354	0.125093	0.565256
CRIM1	0.685176	7.12753	1.58242	0.125348	0.565428
PURA	0.355324	3.49086	1.5824	0.125352	0.565428
B3GALT5	1.07823	1.37025	1.582	0.125443	0.565505
POLD3	0.381582	4.57747	1.58151	0.125556	0.565821
OTUD1	0.359076	3.82477	1.5804	0.125809	0.566254
ZNF252	0.396874	4.63952	1.57977	0.125954	0.566613
ZNF425	0.526008	1.89398	1.57961	0.12599	0.566613
C9orf152	1.82574	0.182746	1.57847	0.126252	0.566916
SGSM2	0.390557	6.22179	1.57799	0.126362	0.566916
SH3BP5	0.595823	3.92691	1.57748	0.126481	0.566916
SLC9A6	0.301905	4.12572	1.57725	0.126533	0.566916
EFS	0.825739	1.53166	1.57662	0.126678	0.566916
TNS3	0.494878	7.12922	1.57632	0.126746	0.566916
PTN	1.05693	0.768412	1.57604	0.126812	0.566916
SOCS6	0.492671	5.23682	1.57601	0.12682	0.566916
TJP1	0.342085	6.86639	1.57598	0.126827	0.566916
DSG1	1.9379	-0.858975	1.5741	0.12726	0.567665
C6orf225	0.566989	2.27484	1.57381	0.127326	0.567665
ZNF643	0.721366	0.471436	1.57349	0.127401	0.567665
NPR1	0.697929	3.03245	1.57346	0.127407	0.567665
PHF3	0.386409	6.17097	1.57316	0.127478	0.567665
JAGN1	0.309811	5.08159	1.57275	0.127573	0.567665
HGF	1.12332	0.380164	1.57225	0.127687	0.567665
GFOD1	0.905833	-0.0828163	1.5722	0.1277	0.567665
ZFP36L2	0.375654	7.97497	1.57216	0.12771	0.567665
C1orf59	1.15252	2.18409	1.57203	0.127739	0.567665
C3orf19	0.268502	4.05123	1.57196	0.127756	0.567665
BEND6	0.807192	-1.07036	1.57113	0.127948	0.568023
CDH5	0.592452	4.78504	1.57072	0.128043	0.568216
S1PR1	0.771481	3.73565	1.57034	0.128131	0.568271
CLEC2B	0.695921	2.28556	1.5702	0.128164	0.568271
ZFP112	0.420788	2.57644	1.5697	0.12828	0.568271
C2orf16	0.551829	1.14274	1.56962	0.1283	0.568271
IL2RA	1.28917	-0.96565	1.56929	0.128375	0.568271
NET1	0.694397	5.88675	1.56919	0.128399	0.568271
PDGFB	0.52245	5.23275	1.56909	0.128422	0.568271
UBA3	0.264035	4.94069	1.56908	0.128425	0.568271
HVCN1	0.652972	1.84263	1.56841	0.12858	0.568628
ZSWIM3	0.41723	2.06007	1.56771	0.128745	0.569192
RHOU	0.612514	6.67628	1.56712	0.128883	0.569258
C15orf38	0.534491	3.52778	1.56669	0.128983	0.569385
COL3A1	0.751505	9.62345	1.56626	0.129084	0.569385
FAM46C	1.19485	2.11017	1.56561	0.129235	0.569613
TRIP10	0.466274	6.17052	1.56556	0.129248	0.569613
GOLGA6L9	0.439859	3.25854	1.56453	0.129489	0.570184
EMID2	0.957163	-0.386746	1.56362	0.129703	0.570963
PLA2G4A	0.804571	-0.185018	1.563	0.129847	0.571267
KIAA0892	0.226322	6.17861	1.56285	0.129884	0.571267
LHFPL3	1.47803	-0.419604	1.5623	0.130013	0.571476
RALGPS2	0.508955	5.25279	1.56224	0.130028	0.571476
SV2B	1.60716	1.27192	1.56217	0.130043	0.571476
ARNTL2	0.858997	2.57853	1.56144	0.130215	0.572065
ARHGEF17	0.427288	5.93485	1.56128	0.130253	0.572068
THEMIS	1.19713	-1.22934	1.56086	0.130352	0.572323
IGSF6	0.914441	1.11099	1.56029	0.130487	0.572323
FBXL14	0.352589	4.99829	1.56019	0.130511	0.572323
NAPB	0.347502	3.62038	1.55989	0.13058	0.572323
[truncated: 13,351 more rows]

## Sheet: GO_Biological_Process
Up-regulated pathway analysis								Down-regulated pathway analysis
Term	P-value	FDR	Z-Score	Combined Score	Genes			Term	P-value	FDR	Z-Score	Combined Score	Genes
regulation of release of sequestered calcium ion into cytosol by sarcoplasmic reticulum (GO:0010880)	1.67e-05	0.0258714	13.9197	153	CAMK2D,PDE4D,CASQ2,ATP1A2,CACNA1C,CLIC2			mitochondrial transport (GO:0006839)	2.22004e-11	4.5866e-08	7.45533	182.886	SLC25A1,MRS2,SLC25A3,TOMM40,ATP5H,ATP5G3,ATP5G1,TOMM22,ATP5J2,TIMM50,ATP5B,PPIF,TIMM17A,MFN2,SLC25A10,BAK1,SLC25A5,SLC25A23,SLC25A44,SLC25A22,SLC25A25
cardiac epithelial to mesenchymal transition (GO:0060317)	3.33e-05	0.0258714	17.8962	184.521	TGFBR3,TGFB2,HEY1,SPRY1,RBPJ			antigen processing and presentation of exogenous peptide antigen via MHC class I, TAP-dependent (GO:0002479)	4.34815e-10	4.01631e-07	10.0206	216.005	PDIA3,PSMD14,HLA-B,TAP1,HLA-C,HLA-A,HLA-F,PSMB8,PSMB9,PSMC4,PSMD2,PSME3,PSMF1,CALR,B2M
regulation of cardiac muscle cell contraction (GO:0086004)	3.56e-05	0.0258714	11.83	121.165	CAMK2D,PLN,CAV1,PDE4D,CACNA1C,DSC2			antigen processing and presentation of peptide antigen via MHC class I (GO:0002474)	7.63904e-10	4.01631e-07	22.0884	463.693	PDIA3,CANX,HLA-B,HLA-C,TAP1,HLA-A,CALR,HLA-F,B2M,SEC24C
regulation of cardiac muscle contraction by regulation of the release of sequestered calcium ion (GO:0010881)	4.62e-05	0.0258714	16.404	163.762	CAMK2D,CASQ2,ATP1A2,CACNA1C,CLIC2			antigen processing and presentation of exogenous peptide antigen via MHC class I (GO:0042590)	7.77602e-10	4.01631e-07	9.54197	200.141	PDIA3,PSMD14,HLA-B,TAP1,HLA-C,HLA-A,HLA-F,PSMB8,PSMB9,PSMC4,PSMD2,PSME3,PSMF1,CALR,B2M
regulation of Notch signaling pathway (GO:0008593)	5.96e-05	0.0267178	5.84124	56.8216	NOTCH3,TGFB2,JAG1,HEY1,FBXW7,MAML3,RBPJ,LLGL1,EPN2			mitochondrial ATP synthesis coupled electron transport (GO:0042775)	2.72693e-09	1.12677e-06	8.58468	169.291	COX8A,COX7B,NDUFA6,NDUFB5,NDUFB3,SDHC,SDHD,TAZ,COX5A,NDUFS3,UQCRFS1,NDUFS2,CYCS,UQCRC2,COX10
regulation of catenin import into nucleus (GO:0035412)	8.33e-05	0.0270283	14.0592	132.066	SEMA5A,FZD7,UBR5,DACT3,AXIN2			mitochondrial translational termination (GO:0070126)	5.27957e-09	1.65262e-06	8.11897	154.743	MRPS16,MRPS35,GFM2,MRPS11,MRPS22,MRPS12,MRPS23,MRPL16,MRPL47,MRPS30,MRPL35,MRPS6,MRPL24,MRPL50,DAP3
regulation of blood coagulation (GO:0030193)	8.44e-05	0.0270283	9.85628	92.4483	EDN1,TEC,FAP,TXK,CAV1,TFPI			cellular response to type I interferon (GO:0071357)	6.3993e-09	1.65262e-06	9.98357	188.361	IFITM3,IFITM2,MX1,HLA-B,IFI6,HLA-C,ISG15,HLA-A,HLA-F,IFIT3,PSMB8,ISG20,OAS3
negative regulation of signal transduction (GO:0009968)	0.0001	0.0280784	2.87819	26.5023	EPHA4,NOTCH3,NTRK2,PTGIR,FBXW7,PALM3,TNFAIP3,KIF7,EPN2,ASXL1,SFRP4,SOCS3,HEY1,DACT3,APOD,SPRY1,ROR2,SMPDL3B,C16ORF52			type I interferon signaling pathway (GO:0060337)	6.3993e-09	1.65262e-06	9.98357	188.361	IFITM3,IFITM2,MX1,HLA-B,IFI6,HLA-C,ISG15,HLA-A,HLA-F,IFIT3,PSMB8,ISG20,OAS3
regulation of cardiac muscle contraction by calcium ion signaling (GO:0010882)	0.00014	0.0348101	12.3005	109.171	CAMK2D,CASQ2,ATP1A2,CACNA1C,CLIC2			cristae formation (GO:0042407)	1.11466e-08	2.49856e-06	19.8391	363.296	LETM1,APOO,ATP5B,CHCHD3,ATP5G3,ATP5H,TAZ,ATP5G1,ATP5J2
regulation of cell communication by electrical coupling (GO:0010649)	0.000163	0.0364971	19.6492	171.392	CAMK2D,CAV1,PDE4D,CASQ2			inner mitochondrial membrane organization (GO:0007007)	1.23634e-08	2.49856e-06	15.2857	278.33	LETM1,APOO,ATP5B,CHCHD3,OPA1,ATP5G3,ATP5H,TAZ,ATP5G1,ATP5J2
regulation of axon extension involved in axon guidance (GO:0048841)	0.000222	0.0414253	10.9327	91.9834	SEMA5A,NRP1,SEMA3D,SEMA3A,SEMA3G			IRE1-mediated unfolded protein response (GO:0036498)	1.33031e-08	2.49856e-06	10.6311	192.799	DNAJC3,SEC61A1,HSPA5,GOSR2,SSR1,SRPRB,HYOU1,SEC61B,KDELR3,PDIA6,PDIA5,YIF1A
negative regulation of axon extension (GO:0030517)	0.000222	0.0414253	10.9327	91.9834	SEMA5A,EPHA4,SEMA3D,SEMA3A,SEMA3G			translational termination (GO:0006415)	1.54153e-08	2.654e-06	7.41466	133.374	MRPS16,MRPS35,GFM2,MRPS11,MRPS22,MRPS12,MRPS23,MRPL16,MRPL47,MRPS30,MRPL35,MRPS6,MRPL24,MRPL50,DAP3
regulation of cardiac conduction (GO:1903779)	0.000258	0.0444715	5.35786	44.2701	CAMK2D,PLN,FXYD3,PDE4D,CAV1,ATP2A3,CASQ2,ATP1A2			Golgi vesicle transport (GO:0048193)	2.26e-08	3.59166e-06	4.11938	72.5231	COPB2,ARF1,COPA,GOLT1A,COPB1,GOSR2,GOLGA3,GOLGA5,LMAN2,BNIP1,TMED2,TMED7,TMED6,RAB8A,TMED9,SURF4,COG1,SCAMP3,YIF1A,BET1L,KDELR2,HYOU1,KDELR3,SEC24C,COPE
regulation of relaxation of cardiac muscle (GO:1901897)	0.000294	0.0470024	39.2294	319.059	CAMK2D,PLN,PDE4D			purine ribonucleoside monophosphate biosynthetic process (GO:0009168)	2.8909e-08	4.26615e-06	13.7023	237.86	ATP5B,ADSL,GMPS,ADSSL1,CHCHD10,ATP5G3,ATP5H,ALDOA,ATP5G1,ATP5J2
regulation of ryanodine-sensitive calcium-release channel activity (GO:0060314)	0.000336	0.0502129	9.83838	78.6885	CAMK2D,JSRP1,PDE4D,CASQ2,CLIC2			mitochondrial translational elongation (GO:0070125)	3.16424e-08	4.35822e-06	7.6661	132.384	MRPS16,MRPS35,MRPS11,MRPS22,MRPS12,MRPS23,MRPL16,MRPL47,MRPS30,MRPL35,MRPS6,MRPL24,MRPL50,DAP3
negative regulation of axon extension involved in axon guidance (GO:0048843)	0.000423	0.0592582	14.2881	110.989	SEMA5A,SEMA3D,SEMA3A,SEMA3G			gluconeogenesis (GO:0006094)	4.87431e-08	6.29396e-06	12.817	215.796	SLC25A1,GPI,GOT1,MDH1,MDH2,PGAM1,PGK1,SLC25A10,ALDOA,GAPDH
elastic fiber assembly (GO:0048251)	0.000504	0.0657314	29.4205	223.37	MFAP4,MYH11,FBLN5			response to endoplasmic reticulum stress (GO:0034976)	6.07642e-08	7.38464e-06	6.59647	109.609	PDIA3,HSPA5,DAB2IP,PIK3R2,PDIA6,PDIA5,PDIA4,HSP90B1,ERP44,AIFM1,DDIT3,TRIB3,HYOU1,BAK1,P4HB
positive regulation of cardiac muscle tissue growth (GO:0055023)	0.000553	0.0657314	13.0968	98.2273	TGFBR3,EDN1,PIM1,RBPJ			mitochondrial translation (GO:0032543)	6.9072e-08	7.92793e-06	6.52443	107.576	MRPS16,MRPS35,GFM2,MRPS11,MRPS22,MRPS12,MRPS23,MRPL16,MRPL47,MRPS30,MRPL24,MRPL35,MRPS6,MRPL50,DAP3
primary neural tube formation (GO:0014020)	0.000584	0.0657314	8.5538	63.6812	TGFB2,LMO4,DLC1,PRICKLE1,GRHL2			respiratory electron transport chain (GO:0022904)	8.68959e-08	9.44878e-06	6.9928	113.693	COX8A,COX7B,NDUFA6,NDUFB5,NDUFB3,SDHC,SDHD,COX5A,NDUFS3,UQCRFS1,NDUFS2,CYCS,UQCRC2,COX10
positive regulation of cytoskeleton organization (GO:0051495)	0.00067	0.0657314	4.579	33.4665	SEMA5A,NRP1,EDN1,CDC42EP5,NCOA3,SYNPO2,NTF3,LMOD1			hexose biosynthetic process (GO:0019319)	1.00863e-07	1.04191e-05	11.6843	188.228	SLC25A1,GPI,GOT1,MDH1,MDH2,PGAM1,PGK1,SLC25A10,ALDOA,GAPDH
tube closure (GO:0060606)	0.000692	0.0657314	8.19697	59.642	TGFB2,LMO4,DLC1,PRICKLE1,GRHL2			mitochondrial membrane organization (GO:0007006)	2.27255e-07	2.23576e-05	23.0588	352.735	CHCHD3,OPA1,PPIF,MFN2,BAK1,TAZ,TIMM50
semaphorin-plexin signaling pathway (GO:0071526)	0.000692	0.0657314	8.19697	59.642	NELL2,NRP1,SEMA3D,SEMA3A,SEMA3G			translational elongation (GO:0006414)	3.55923e-07	3.34244e-05	6.14403	91.23	MRPS16,MRPS35,MRPS11,MRPS22,MRPS12,MRPS23,MRPL16,MRPL47,MRPS30,MRPL24,MRPL35,MRPS6,MRPL50,DAP3
negative regulation of axon guidance (GO:1902668)	0.000709	0.0657314	12.0887	87.6636	SEMA5A,SEMA3D,SEMA3A,SEMA3G			retrograde vesicle-mediated transport, Golgi to ER (GO:0006890)	6.72915e-07	6.04453e-05	7.027	99.8653	COPB2,TMED9,COPA,COPB1,LMAN2,SURF4,BNIP1,TMED2,KDELR2,KDELR3,TMED7,COPE
positive regulation of transcription of Notch receptor target (GO:0007221)	0.000709	0.0657314	12.0887	87.6636	NOTCH3,MAML3,RBPJ,PBX1			antigen processing and presentation of exogenous peptide antigen via MHC class I, TAP-independent (GO:0002480)	1.11008e-06	9.5481e-05	49.2323	675.028	HLA-B,HLA-C,HLA-A,HLA-F,B2M
regulation of smooth muscle cell proliferation (GO:0048660)	0.000747	0.0657314	6.22054	44.786	EDN1,PTGIR,IL6,OGN,TNFAIP3,APOD			intra-Golgi vesicle-mediated transport (GO:0006891)	1.15538e-06	9.5481e-05	12.6667	173.167	COPB2,GOLGA3,COPA,GOLGA5,COPB1,GOSR2,COG1,COPE
neuron projection extension involved in neuron projection guidance (GO:1902284)	0.000792	0.0657314	23.5352	168.065	NELL2,NRP1,SEMA3A			purine ribonucleotide biosynthetic process (GO:0009152)	2.46922e-06	0.000196208	6.83142	88.2046	ATP5B,ADSL,DCAKD,ADSSL1,GMPS,CHCHD10,ATP5G3,ATP5H,ALDOA,ATP5G1,ATP5J2
axon extension involved in axon guidance (GO:0048846)	0.000792	0.0657314	23.5352	168.065	NELL2,NRP1,SEMA3A			purine ribonucleoside triphosphate biosynthetic process (GO:0009206)	3.36683e-06	0.000257624	13.8296	174.274	ATP5B,CHCHD10,ATP5G3,ATP5H,ALDOA,ATP5G1,ATP5J2
heart trabecula morphogenesis (GO:0061384)	0.000894	0.0715233	11.2247	78.7994	TGFBR3,TGFB2,HEY1,RBPJ			glucose metabolic process (GO:0006006)	3.93587e-06	0.000286611	7.34921	91.4637	SLC25A1,GPI,GOT1,MDH1,MDH2,PGAM1,PGK1,SLC25A10,ALDOA,GAPDH
negative regulation of cell junction assembly (GO:1901889)	0.00110975	0.0797367	10.4758	71.2734	ACE,DLC1,APOD,ARHGAP6			post-translational protein modification (GO:0043687)	4.02309e-06	0.000286611	3.03868	37.7509	PSMD14,PRKCSH,FBXO22,HSP90B1,ANKRD9,PSMD2,ARSI,PSMF1,RAB8A,FN3K,FBXW5,GOLM1,UCHL3,PDIA6,RAB11A,PSMB8,PSMB9,DDB1,DNAJC3,PSMC4,PSME3,COPS2,STT3A,NUCB1,P4HB
sympathetic ganglion development (GO:0061549)	0.00116591	0.0797367	19.6117	132.462	NELL2,NRP1,SEMA3A			mitochondrion organization (GO:0007005)	4.76417e-06	0.000328092	4.236	51.9096	ESRRA,TOMM40,MX1,CHCHD10,TFB1M,TOMM22,TIMM50,ATP5B,CHCHD3,OPA1,MSTO1,PPIF,TIMM17A,CYCS,MFN2,EIF4G1
Notch signaling involved in heart development (GO:0061314)	0.00116591	0.0797367	19.6117	132.462	JAG1,HEY1,RBPJ			ATP biosynthetic process (GO:0006754)	1.14516e-05	0.000763196	11.0609	125.843	ATP5B,CHCHD10,ATP5G3,ATP5H,ALDOA,ATP5G1,ATP5J2
regulation of cell communication by electrical coupling involved in cardiac conduction (GO:1901844)	0.00116591	0.0797367	19.6117	132.462	CAMK2D,CAV1,PDE4D			ER to Golgi vesicle-mediated transport (GO:0006888)	1.24101e-05	0.000801227	3.8976	44.0312	COPB2,COPA,TMED9,GOLT1A,COPB1,GOSR2,COG1,BET1L,YIF1A,LMAN2,TMED2,HYOU1,TMED7,TMED6,SEC24C,COPE
neural tube closure (GO:0001843)	0.00127374	0.0797367	7.02453	46.8241	TGFB2,LMO4,DLC1,PRICKLE1,GRHL2			glycolytic process through glucose-6-phosphate (GO:0061620)	2.7998e-05	0.00165268	12.4532	130.552	GPI,PGAM1,PGK1,ALDOA,GAPDH,PFKP
positive regulation of Notch signaling pathway (GO:0045747)	0.00127374	0.0797367	7.02453	46.8241	TGFB2,JAG1,MAML3,RBPJ,EPN2			canonical glycolysis (GO:0061621)	2.7998e-05	0.00165268	12.4532	130.552	GPI,PGAM1,PGK1,ALDOA,GAPDH,PFKP
regulation of calcium ion transmembrane transport (GO:1903169)	0.00136	0.0797367	9.82056	64.8184	CAMK2D,CASQ2,ATP1A2,FYN			glucose catabolic process to pyruvate (GO:0061718)	2.7998e-05	0.00165268	12.4532	130.552	GPI,PGAM1,PGK1,ALDOA,GAPDH,PFKP
negative regulation of cell differentiation (GO:0045596)	0.00140454	0.0797367	3.13326	20.5794	ASXL1,IL6,MEIS1,EFEMP1,JAG1,BBS12,ZBTB46,OSR1,CAV1,AXIN2,RUNX1T1			ATF6-mediated unfolded protein response (GO:0036500)	4.40111e-05	0.00252575	31.4435	315.412	HSPA5,DDIT3,CALR,HSP90B1
positive regulation of transcription from RNA polymerase II promoter (GO:0045944)	0.00145116	0.0797367	1.78563	11.6698	NOTCH3,HDAC5,RARG,TXK,PRDM2,AHR,RBPJ,CD3D,CYR61,SPIB,PPP3CA,HEY1,SALL2,MYB,MKL2,KDM6B,IL33,SMAD1,EDN1,FOXD2,TGFB2,JAG1,NCOA3,OSR1,TET2,RFX3,GRHL2,PBX1,ASXL1,KLF6,IL6,IRF4,NCOA7,MAML3,PRKD1,VGLL1			regulation of cholesterol metabolic process (GO:0090181)	6.29754e-05	0.00351641	8.12922	78.6321	IDI1,SREBF1,ARV1,SCD,FASN,NR1H4,DHCR7
positive regulation of epithelial cell proliferation (GO:0050679)	0.0014583	0.0797367	3.62895	23.6988	SEMA5A,NELL2,NRP1,FGF7,EGR3,OSR1,FZD7,VEGFC,PRKD1			ATP metabolic process (GO:0046034)	7.14136e-05	0.00388264	6.58943	62.9094	ATP5B,CHCHD10,ATP5G3,UQCRC2,ATP5H,ALDOA,ATP5G1,ATP5J2
ganglion development (GO:0061548)	0.00163478	0.0797367	16.8091	107.852	NELL2,NRP1,SEMA3A			neutrophil degranulation (GO:0043312)	8.05057e-05	0.00426474	2.40555	22.6775	GPI,RAB5C,PSMD14,HEXB,COPB1,LPCAT1,PLD1,NCSTN,CYB5R3,PSMD2,PSAP,NEU1,TOM1,MLEC,SIRPA,SNAP29,B2M,AP1M1,PGAM1,SURF4,RHOF,PRDX6,CPPED1,DNAJC3,RAB10,ERP44,ALDOA
leukotriene D4 metabolic process (GO:1901748)	0.00163478	0.0797367	16.8091	107.852	GGT5,GGT7,GGT6			aspartate family amino acid catabolic process (GO:0009068)	8.32567e-05	0.00430021	14.0592	132.066	SDS,GOT1,OGDH,SDSL,DLD
leukotriene D4 biosynthetic process (GO:1901750)	0.00163478	0.0797367	16.8091	107.852	GGT5,GGT7,GGT6			neutrophil activation involved in immune response (GO:0002283)	9.24521e-05	0.00465868	2.38394	22.144	GPI,RAB5C,PSMD14,HEXB,COPB1,LPCAT1,PLD1,NCSTN,CYB5R3,PSMD2,PSAP,NEU1,TOM1,MLEC,SIRPA,SNAP29,B2M,AP1M1,PGAM1,SURF4,RHOF,PRDX6,CPPED1,DNAJC3,RAB10,ERP44,ALDOA
neuron projection fasciculation (GO:0106030)	0.00163478	0.0797367	16.8091	107.852	SEMA5A,EPHA4,NRCAM			neutrophil mediated immunity (GO:0002446)	0.000105965	0.00521245	2.36272	21.6245	GPI,RAB5C,PSMD14,HEXB,COPB1,LPCAT1,PLD1,NCSTN,CYB5R3,PSMD2,PSAP,NEU1,TOM1,MLEC,SIRPA,SNAP29,B2M,AP1M1,PGAM1,SURF4,RHOF,PRDX6,CPPED1,DNAJC3,RAB10,ERP44,ALDOA
negative regulation of sodium ion transmembrane transporter activity (GO:2000650)	0.00163478	0.0797367	16.8091	107.852	CAMK2D,OSR1,ATP1A2			mitochondrial gene expression (GO:0140053)	0.000116616	0.00560299	7.27202	65.8599	MRPS16,GFM2,MRPS11,MRPS12,MRPL16,MRPL47,MRPS6
pulmonary valve development (GO:0003177)	0.00163478	0.0797367	16.8091	107.852	TGFB2,JAG1,HEY1			regulation of cellular ketone metabolic process (GO:0010565)	0.000132743	0.00614523	5.96625	53.2613	PSMD14,PSMC4,PSMD2,PSME3,NR1H4,PSMF1,PSMB8,PSMB9
smooth muscle cell differentiation (GO:0051145)	0.00163478	0.0797367	16.8091	107.852	MKL2,HEY1,GATA6			pyruvate metabolic process (GO:0006090)	0.000134617	0.00614523	7.08519	63.1509	LDHA,SDS,PDHA1,PGAM1,PGK1,ALDOA,DLD
negative regulation of ion transmembrane transporter activity (GO:0032413)	0.00164711	0.0797367	9.24241	59.2321	CAMK2D,PLN,OSR1,CASQ2			mitochondrial electron transport, cytochrome c to oxygen (GO:0006123)	0.0001398	0.00614523	12.3005	109.171	COX8A,COX7B,CYCS,COX5A,COX10
regulation of heart rate by cardiac conduction (GO:0086091)	0.0016723	0.0797367	6.55556	41.9133	CAMK2D,CAV1,KCNA5,CACNA1C,DSC2			mitochondrial ATP synthesis coupled proton transport (GO:0042776)	0.0001398	0.00614523	12.3005	109.171	ATP5B,ATP5G3,ATP5H,ATP5G1,ATP5J2
positive regulation of ossification (GO:0045778)	0.00182072	0.0850048	5.1366	32.4043	TGFB2,IL6,OSR1,TMEM119,PRKD1,CYR61			proteasome-mediated ubiquitin-dependent protein catabolic process (GO:0043161)	0.000144195	0.0062064	2.79237	24.6967	FBXW5,PSMD14,HSPA5,PSMB8,PML,PSMB9,HSP90B1,DDB1,TRIM9,PSMC4,PSMD2,PSME3,DDIT3,UBXN8,RBCK1,PSMF1,SEC61B,BUB3,RFFL
outflow tract septum morphogenesis (GO:0003148)	0.00197375	0.0902689	8.72849	54.3595	NELL2,NRP1,TGFB2,GATA6			intracellular protein transport (GO:0006886)	0.000189121	0.00797397	2.57857	22.1064	PDIA3,COPB2,TMED9,COPA,RAB5C,AP3D1,TBC1D2B,RAB11A,RAB10,CTTN,AKT2,XPO6,AKT1,TMED2,KDELR2,CALR,SEC61B,TMED7,TMED6,RAB8A,YWHAH
negative regulation of cellular process (GO:0048523)	0.00213237	0.091561	1.96371	12.0778	SEMA5A,RARG,ZBTB46,FHL1,CYR61,CTGF,ADAMTS1,SERTAD2,TP53INP1,DACT2,DACT3,PACRG,TGFB2,CAV1,OSGIN2,AXIN2,NGF,PODN,TGFBR3,SFRP4,IL6,DLC1,PRKD1,ROR2,APOBEC3B			carbohydrate catabolic process (GO:0016052)	0.000207618	0.00857877	8.15482	69.1514	LDHA,ENOSF1,PGAM1,NEU1,PGK1,ALDOA
negative regulation of Ras protein signal transduction (GO:0046580)	0.00215544	0.091561	6.1452	37.7301	TGFB2,DLC1,STMN3,ARAP3,SPRY1			protein transport (GO:0015031)	0.000223446	0.00905177	2.61356	21.9705	COPB2,TMED9,COPA,RAB5C,ARHGAP1,AP3D1,TBC1D2B,RAB11A,HSP90B1,RAB10,CTTN,TOM1,TMED2,KDELR2,ATP6V1E1,TMED7,TMED6,RILP,RAB8A,YWHAH
regulation of ventricular cardiac muscle cell action potential (GO:0098911)	0.00220629	0.091561	14.7072	89.956	CAV1,CACNA1C,DSC2			Golgi organization (GO:0007030)	0.000229661	0.00906635	3.96524	33.2243	TMED9,GOLGA5,ATP8B3,PDCD10,GORASP2,LMAN2,SURF4,COG1,TMED2,TMED7,TMED6
relaxation of cardiac muscle (GO:0055119)	0.00220629	0.091561	14.7072	89.956	CAMK2D,PLN,ATP1A2			cellular protein metabolic process (GO:0044267)	0.000232583	0.00906635	2.28056	19.0798	CALCA,MRPS16,PRKCSH,MRPS11,MRPS12,RRBP1,MRPL35,FBXO22,HSP90B1,NCSTN,AKT2,AKT1,ST3GAL1,SEC11A,B2M,SEC11C,GOLM1,DAB2IP,MRPL24,MRPS6,PDIA6,DNAJC3,GGCX,NUCB1,P4HB,EIF4G1
relaxation of muscle (GO:0090075)	0.00220629	0.091561	14.7072	89.956	CAMK2D,PLN,ATP1A2			regulation of cellular amine metabolic process (GO:0033238)	0.000261491	0.00982255	6.27844	51.7916	PSMD14,PSMC4,PSMD2,PSME3,PSMF1,PSMB8,PSMB9
Notch signaling pathway (GO:0007219)	0.00243474	0.0992047	4.82137	29.0146	NOTCH3,JAG1,HEY1,MAML3,RBPJ,PBX1			regulation of cellular amino acid metabolic process (GO:0006521)	0.000261491	0.00982255	6.27844	51.7916	PSMD14,PSMC4,PSMD2,PSME3,PSMF1,PSMB8,PSMB9
positive regulation of peptidyl-tyrosine phosphorylation (GO:0050731)	0.00254783	0.101105	3.32217	19.8417	EPHA4,SOCS3,NRP1,FGF7,IL6,GPRC5B,ACE,TEC,NTF3			intrinsic apoptotic signaling pathway in response to endoplasmic reticulum stress (GO:0070059)	0.000274477	0.0101262	10.3567	84.9318	AIFM1,DDIT3,DAB2IP,TRIB3,BAK1
regulation of heart contraction (GO:0008016)	0.00262084	0.101105	3.62826	21.5673	CAMK2D,TGFB2,PLN,FXYD3,PDE4D,ATP2A3,CASQ2,ATP1A2			Wnt signaling pathway, planar cell polarity pathway (GO:0060071)	0.000352361	0.0127715	4.50615	35.8277	PSMD14,PSMC4,PSMD2,PSME3,DVL3,PSMF1,AP2M1,PSMB8,PSMB9
regulation of cell migration (GO:0030334)	0.00265804	0.101105	2.26024	13.4036	LRRC15,EDN1,JAG1,ACE,LMO4,SEMA3D,SEMA3A,SEMA3G,ARAP3,PODN,CYR61,DLC1,DPYSL3,NTF3,TP53INP1,CCL3,ROR2			regulation of establishment of planar polarity (GO:0090175)	0.000383486	0.0135074	4.44959	35.0014	PSMD14,PSMC4,PSMD2,PSME3,DVL3,PSMF1,AP2M1,PSMB8,PSMB9
regulation of cardiac muscle cell action potential (GO:0098901)	0.0027562	0.101105	7.85484	46.2956	CAMK2D,CAV1,CACNA1C,DSC2			negative regulation of ubiquitin-protein ligase activity involved in mitotic cell cycle (GO:0051436)	0.000385739	0.0135074	5.01665	39.4326	PSMD14,PSMC4,PSMD2,PSME3,PSMF1,BUB3,PSMB8,PSMB9
regulation of small GTPase mediated signal transduction (GO:0051056)	0.00276631	0.101105	3.04082	17.9111	VAV3,ARHGAP31,ARHGAP30,NCOA3,DLC1,ARAP3,ARHGAP26,KALRN,ARHGAP6,ARHGAP24			SCF-dependent proteasomal ubiquitin-dependent protein catabolic process (GO:0031146)	0.000424626	0.0143816	4.93801	38.3402	FBXW5,PSMD14,PSMC4,PSMD2,PSME3,PSMF1,PSMB8,PSMB9
pulmonary valve morphogenesis (GO:0003184)	0.00288743	0.101105	13.0724	76.4396	TGFB2,JAG1,HEY1			regulation of ubiquitin-protein ligase activity involved in mitotic cell cycle (GO:0051439)	0.000424626	0.0143816	4.93801	38.3402	PSMD14,PSMC4,PSMD2,PSME3,PSMF1,BUB3,PSMB8,PSMB9
axonal fasciculation (GO:0007413)	0.00288743	0.101105	13.0724	76.4396	SEMA5A,EPHA4,NRCAM			cellular response to insulin stimulus (GO:0032869)	0.000438181	0.0146013	3.95918	30.6159	RAB10,GOT1,AKT2,AKT1,TRIB3,PIK3R2,ATP6V1E1,BAIAP2,RAB8A,BCAR1
response to prostaglandin E (GO:0034695)	0.00288743	0.101105	13.0724	76.4396	PTGER4,TGFBR3,PTGER2			cellular response to hypoxia (GO:0071456)	0.000487203	0.0158207	3.60271	27.4773	PSMD14,PSMC4,PSMD2,PSME3,PGK1,HYOU1,CA9,PSMF1,P4HB,PSMB8,PSMB9
keratan sulfate catabolic process (GO:0042340)	0.00288743	0.101105	13.0724	76.4396	OMD,OGN,PRELP			ATP synthesis coupled proton transport (GO:0015986)	0.000490088	0.0158207	8.94307	68.1544	ATP5B,ATP5G3,ATP5H,ATP5G1,ATP5J2
integrin-mediated signaling pathway (GO:0007229)	0.00319268	0.106025	4.54251	26.1053	NRP1,COL16A1,TEC,ADAMTS1,TXK,PRKD1			posttranslational protein targeting to endoplasmic reticulum membrane (GO:0006620)	0.000504318	0.0160296	29.4205	223.37	SEC61A1,HYOU1,SEC61B
positive regulation of cell morphogenesis involved in differentiation (GO:0010770)	0.00319268	0.106025	4.54251	26.1053	PTPRD,NRP1,NTRK2,NCOA3,FGG,NGF			protein targeting (GO:0006605)	0.000519437	0.01626	3.573	27.0218	PEX16,SEC61A1,TOMM40,ZDHHC9,ZFAND6,GOSR2,TIMM17A,ZDHHC23,AP3D1,MFN2,TOMM22
cellular response to vascular endothelial growth factor stimulus (GO:0035924)	0.00321718	0.106025	7.48041	42.932	NRP1,EGR3,GAB1,PRKD1			regulation of defense response to virus by virus (GO:0050690)	0.000584481	0.0180229	8.5538	63.6812	ARF1,AP1B1,B2M,AP2M1,AP1M1
peptide hormone secretion (GO:0030072)	0.00321718	0.106025	7.48041	42.932	EDN1,IL6,LTBP4,KLRG1			positive regulation of ubiquitin-protein ligase activity involved in regulation of mitotic cell cycle transition (GO:0051437)	0.000613288	0.0186331	4.64658	34.3693	PSMD14,PSMC4,PSMD2,PSME3,PSMF1,BUB3,PSMB8,PSMB9
regulation of calcium-mediated signaling (GO:0050848)	0.00341501	0.110914	5.46128	31.0177	CAMK2D,JSRP1,PDE4D,RCAN2,CCL3			negative regulation of ubiquitin protein ligase activity (GO:1904667)	0.000669701	0.0200522	4.579	33.4665	PSMD14,PSMC4,PSMD2,PSME3,PSMF1,BUB3,PSMB8,PSMB9
regulation of endothelial cell proliferation (GO:0001936)	0.00359916	0.111393	3.8313	21.559	SEMA5A,NELL2,NRP1,EGR3,CAV1,VEGFC,PRKD1			regulation of transcription from RNA polymerase II promoter in response to hypoxia (GO:0061418)	0.000730224	0.0213351	4.51336	32.5962	PSMD14,PSMC4,PSMD2,PSME3,CA9,PSMF1,PSMB8,PSMB9
positive regulation of cardiac muscle cell proliferation (GO:0060045)	0.00368449	0.111393	11.7646	65.9243	TGFBR3,PIM1,RBPJ			regulation of steroid biosynthetic process (GO:0050810)	0.000746815	0.0213351	6.22054	44.786	IDI1,SREBF1,SCD,FASN,NR1H4,DHCR7
cardiocyte differentiation (GO:0035051)	0.00368449	0.111393	11.7646	65.9243	KDM6B,TGFB2,GATA6			cellular protein modification process (GO:0006464)	0.000751858	0.0213351	1.77296	12.7528	PSMD14,PRKCSH,MPI,PRKAG1,FBXO22,HSP90B1,TIMM50,ANKRD9,RPS6KA4,MAN2A2,PSMD2,AKT2,OGFOD1,FNTB,AKT1,ARSI,PSMF1,MAPK6,ST3GAL1,RAB8A,FN3K,FBXW5,GOLM1,LIMK1,ALG3,ISG15,UCHL3,PDIA6,PSMB8,RAB11A,PSMB9,DDB1,DNAJC3,GGCX,PSMC4,PSME3,COPS2,MAPKAPK2,STT3A,NUCB1,P4HB,PTPN3
semaphorin-plexin signaling pathway involved in neuron projection guidance (GO:1902285)	0.00368449	0.111393	11.7646	65.9243	NELL2,NRP1,SEMA3A			translation (GO:0006412)	0.00077775	0.0213351	2.7483	19.6754	MRPS16,GFM2,MRPS11,MRPS12,MRPL16,DARS2,MRPL47,RRBP1,MRPL24,MRPL35,MRPS6,AIMP2,EIF4H,IARS,EIF4G1
negative regulation of chemokine production (GO:0032682)	0.00368449	0.111393	11.7646	65.9243	IL6,GSTP1,APOD			isoprenoid biosynthetic process (GO:0008299)	0.000791945	0.0213351	23.5352	168.065	IDI1,PDSS1,DHDDS
negative chemotaxis (GO:0050919)	0.003728	0.111393	7.14003	39.9262	SEMA5A,SEMA3D,SEMA3A,SEMA3G			negative regulation of mitotic cell cycle phase transition (GO:1901991)	0.000795071	0.0213351	4.44956	31.7569	PSMD14,PSMC4,PSMD2,PSME3,CDK2AP2,PSMF1,PSMB8,PSMB9
regulation of hydrolase activity (GO:0051336)	0.00386139	0.112596	3.77863	20.9968	VAV3,EPHA4,NTRK2,CAMK2D,CAV1,STMN3,PROM2			anaphase-promoting complex-dependent catabolic process (GO:0031145)	0.000795071	0.0213351	4.44956	31.7569	PSMD14,PSMC4,PSMD2,PSME3,PSMF1,BUB3,PSMB8,PSMB9
regulation of ERK1 and ERK2 cascade (GO:0070372)	0.00386877	0.112596	2.38204	13.2318	EPHA4,NRP1,NTRK2,FBXW7,GSTP1,FGG,CYR61,CTGF,CCL3,TIMP3,SPRY1,ROR2,CCL18,CCL17			negative regulation of viral life cycle (GO:1903901)	0.000795162	0.0213351	5.11314	36.4923	IFITM3,ISG20,IFITM2,OAS3,MX1,ISG15,PML
axonogenesis (GO:0007409)	0.0041742	0.117273	2.45204	13.4343	NRP1,SEMA3A,OMD,GAB1,LRRC70,IRS2,PRELP,ART4,NELL2,OGN,NRCAM,FYN,LLGL1			nicotinamide nucleotide metabolic process (GO:0046496)	0.00084377	0.0223491	6.06073	42.8956	LDHA,PGAM1,PGK1,NADSYN1,ALDOA,DLD
cardiac ventricle morphogenesis (GO:0003208)	0.00421139	0.117273	5.17331	28.2978	TGFBR3,TGFB2,JAG1,HEY1,RBPJ			NIK/NF-kappaB signaling (GO:0038061)	0.000864465	0.0225154	4.38753	30.947	PSMD14,PSMC4,PSMD2,PSME3,AKT1,PSMF1,PSMB8,PSMB9
regulation of calcium ion transmembrane transporter activity (GO:1901019)	0.00429112	0.117273	6.82924	37.2276	CAMK2D,PLN,JSRP1,PDE4D			negative regulation of G2/M transition of mitotic cell cycle (GO:0010972)	0.000877386	0.0225154	5.01992	35.333	PSMD14,PSMC4,PSMD2,PSME3,PSMF1,PSMB8,PSMB9
negative regulation of smooth muscle cell proliferation (GO:0048662)	0.00429112	0.117273	6.82924	37.2276	PTGIR,OGN,TNFAIP3,APOD			release of cytochrome c from mitochondria (GO:0001836)	0.000893643	0.0225154	11.2247	78.7994	FZD9,IFI6,BAK1,TIMM50
negative regulation of cell-matrix adhesion (GO:0001953)	0.00429112	0.117273	6.82924	37.2276	JAG1,DLC1,APOD,ARHGAP6			dolichol-linked oligosaccharide biosynthetic process (GO:0006488)	0.000893643	0.0225154	11.2247	78.7994	DPAGT1,ALG2,ALG3,DHDDS
negative regulation of focal adhesion assembly (GO:0051895)	0.00460303	0.121315	10.6945	57.5477	DLC1,APOD,ARHGAP6			proteasomal protein catabolic process (GO:0010498)	0.000965972	0.0237631	2.68571	18.6452	FBXW5,PSMD14,PSMB8,PML,PSMB9,DDB1,TRIM9,PSMC4,PSMD2,PSME3,DDIT3,RBCK1,PSMF1,BUB3,RFFL
cell surface receptor signaling pathway involved in heart development (GO:0061311)	0.00460303	0.121315	10.6945	57.5477	JAG1,HEY1,RBPJ			regulation of viral genome replication (GO:0045069)	0.000966168	0.0237631	4.93002	34.2251	IFITM3,DDB1,ISG20,IFITM2,OAS3,MX1,ISG15
negative regulation of cation transmembrane transport (GO:1904063)	0.00460303	0.121315	10.6945	57.5477	CAMK2D,CAV1,ATP1A2			positive regulation of ubiquitin protein ligase activity (GO:1904668)	0.00101782	0.0247389	4.26851	29.4105	PSMD14,PSMC4,PSMD2,PSME3,PSMF1,BUB3,PSMB8,PSMB9
regulation of focal adhesion assembly (GO:0051893)	0.00465556	0.121315	5.0404	27.0654	NRP1,COL16A1,DLC1,APOD,ARHGAP6			protein import into mitochondrial matrix (GO:0030150)	0.00110975	0.0263533	10.4758	71.2734	TOMM40,TIMM17A,TOMM22,TIMM50
positive regulation of protein tyrosine kinase activity (GO:0061098)	0.0049089	0.125009	6.54435	34.7944	EPHA4,GPRC5B,ACE,FBXW7			nucleotide-sugar biosynthetic process (GO:0009226)	0.00110975	0.0263533	10.4758	71.2734	MPI,UAP1L1,PGM3,NANS
neural crest cell migration (GO:0001755)	0.0049089	0.125009	6.54435	34.7944	NRP1,SEMA3D,SEMA3A,SEMA3G			negative regulation of apoptotic signaling pathway (GO:2001234)	0.00116486	0.0273477	4.75953	32.1514	OPA1,PSME3,NDUFS3,PPIF,FZD9,AKT1,SLC25A5
transmembrane receptor protein tyrosine kinase signaling pathway (GO:0007169)	0.00538091	0.133686	2.00366	10.4689	VAV3,NTRK2,EPHA4,NRP1,TXK,GAB1,VEGFC,IRS2,NGF,KALRN,NELL2,FGF7,TEC,POLR2B,NTF3,PDK4,FYN,PRKD1,JAK3			negative regulation of mitochondrion organization (GO:0010823)	0.00127374	0.029568	7.02453	46.8241	OPA1,FZD9,PPIF,AKT1,SLC25A5
generation of neurons (GO:0048699)	0.00542681	0.133686	2.93567	15.3136	PTPRD,NRP1,NTRK2,TGFB2,WNT10A,TCF7L1,FZD7,SEMA3A,NRCAM			establishment of protein localization to mitochondrion (GO:0072655)	0.00133184	0.0304327	5.49581	36.3888	TOMM40,TIMM17A,AKT1,MFN2,TOMM22,TIMM50
regulation of protein secretion (GO:0050708)	0.00542857	0.133686	3.1865	16.621	SNAP25,TGFB2,FGG,RFX3,KCNA5,CACNA1C,MYH10,LLGL1			non-canonical Wnt signaling pathway (GO:0035567)	0.00134236	0.0304327	3.38095	22.3593	PSMD14,PSMC4,PSMD2,PSME3,FZD9,DVL3,PSMF1,AP2M1,PSMB8,PSMB9
negative regulation of adherens junction organization (GO:1903392)	0.00564803	0.137579	9.80282	50.7438	DLC1,APOD,ARHGAP6			cytokine-mediated signaling pathway (GO:0019221)	0.00135518	0.0304327	1.92624	12.7205	IFITM3,ARF1,IFITM2,PSMD14,IFI6,IFIT3,HSP90B1,TXNDC17,RPS6KA4,PSMD2,AKT1,PSMF1,B2M,MX1,HLA-B,HLA-C,ISG15,HLA-A,HLA-F,PSMB8,PML,PSMB9,ISG20,TXLNA,PSMC4,PSME3,OAS3,CANX,P4HB
positive regulation of phosphorylation (GO:0042327)	0.00628454	0.151437	2.42188	12.2781	EPHA4,NRP1,NTRK2,LMO4,FZD7,IL34,PELI2,WDFY2,ROR2,AXIN2,CYR61,PROM2			regulation of mRNA stability (GO:0043488)	0.00142439	0.0316428	3.35213	21.9699	PSMD14,PSMC4,PSMD2,PSME3,MAPKAPK2,AKT1,PSMF1,PSMB8,EIF4G1,PSMB9
positive regulation of endothelial cell proliferation (GO:0001938)	0.0065254	0.155568	3.87051	19.4766	SEMA5A,NELL2,NRP1,EGR3,VEGFC,PRKD1			apoptotic mitochondrial changes (GO:0008637)	0.00146306	0.0318177	6.78196	44.2674	IFI6,FZD9,PPIF,BAK1,TIMM50
sympathetic nervous system development (GO:0048485)	0.0068238	0.157651	9.04829	45.1269	NELL2,NRP1,SEMA3A			regulation of alcohol biosynthetic process (GO:1902930)	0.00146306	0.0318177	6.78196	44.2674	IDI1,SREBF1,SCD,FASN,DHCR7
extracellular matrix assembly (GO:0085029)	0.0068238	0.157651	9.04829	45.1269	MFAP4,MYH11,FBLN5			negative regulation of viral genome replication (GO:0045071)	0.00148202	0.0318943	5.37063	34.9861	IFITM3,ISG20,IFITM2,OAS3,MX1,ISG15
aorta morphogenesis (GO:0035909)	0.0068238	0.157651	9.04829	45.1269	JAG1,HEY1,RBPJ			positive regulation of protein ubiquitination involved in ubiquitin-dependent protein catabolic process (GO:2000060)	0.00149753	0.0318959	3.99732	25.9983	PSMD14,PSMC4,PSMD2,PSME3,PSMF1,BUB3,PSMB8,PSMB9
regulation of protein tyrosine kinase activity (GO:0061097)	0.00711269	0.162648	5.81631	28.7667	EPHA4,GPRC5B,ACE,CAV1			negative regulation of cell cycle G2/M phase transition (GO:1902750)	0.00165742	0.0349411	4.45155	28.501	PSMD14,PSMC4,PSMD2,PSME3,PSMF1,PSMB8,PSMB9
regulation of release of sequestered calcium ion into cytosol (GO:0051279)	0.00738501	0.16717	4.46648	21.9229	CAMK2D,JSRP1,PDE4D,CASQ2,CLIC2			macroautophagy (GO:0016236)	0.00176879	0.0369124	3.52062	22.3118	TSG101,TOMM40,EI24,PRKAG1,VPS37C,MFN2,PGAM5,SNAP29,TOMM22
negative regulation of calcium ion transmembrane transporter activity (GO:1901020)	0.0079712	0.169088	5.60829	27.0988	PLN,CASQ2,ATP1A2,CLIC2			interferon-gamma-mediated signaling pathway (GO:0060333)	0.00180271	0.037244	4.38066	27.6791	OAS3,HLA-B,HLA-C,HLA-A,HLA-F,B2M,PML
negative regulation of receptor activity (GO:2000272)	0.0079712	0.169088	5.60829	27.0988	CAV1,CASQ2,CBLB,CLIC2			organophosphate biosynthetic process (GO:0090407)	0.00190268	0.0389202	6.34376	39.7404	GK5,LPCAT1,PNPO,FADS1,GALK2
negative regulation of fat cell differentiation (GO:0045599)	0.0079712	0.169088	5.60829	27.0988	ASXL1,IL6,BBS12,RUNX1T1			response to insulin (GO:0032868)	0.00195769	0.0396528	4.31199	26.8895	RAB10,GOT1,AKT2,AKT1,TRIB3,PIK3R2,RAB8A
vascular endothelial growth factor receptor signaling pathway (GO:0048010)	0.00805534	0.169088	3.68851	17.7839	VAV3,NELL2,NRP1,VEGFC,FYN,PRKD1			phospholipid biosynthetic process (GO:0008654)	0.00215544	0.043172	6.1452	37.7301	DPAGT1,IDI1,LPCAT1,FADS1,DHDDS
embryo development ending in birth or egg hatching (GO:0009792)	0.00813412	0.169088	8.40155	40.4256	STOX2,TGFB2,CELF4			intracellular protein transmembrane transport (GO:0065002)	0.00220629	0.043172	14.7072	89.956	AKT2,HYOU1,SEC61B
positive chemotaxis (GO:0050918)	0.00813412	0.169088	8.40155	40.4256	SEMA5A,NRP1,FGF7			glycerol metabolic process (GO:0006071)	0.00220629	0.043172	14.7072	89.956	GK5,GOT1,GALK2
peptidyl-tyrosine modification (GO:0018212)	0.00873613	0.169088	4.27185	20.2498	EPHA4,EFEMP1,TEC,FYN,JAK3			protein targeting to mitochondrion (GO:0006626)	0.00221502	0.043172	4.92206	30.0861	TOMM40,TIMM17A,MFN2,UQCRC2,TOMM22,TIMM50
hindlimb morphogenesis (GO:0035137)	0.00875241	0.169088	19.5743	92.7514	RARG,OSR1			regulation of transcription from RNA polymerase II promoter in response to stress (GO:0043618)	0.00229269	0.0442682	3.71401	22.5739	PSMD14,PSMC4,PSMD2,PSME3,CA9,PSMF1,PSMB8,PSMB9
T-helper 17 cell lineage commitment (GO:0072540)	0.00875241	0.169088	19.5743	92.7514	IL6,IRF4			glycolytic process (GO:0006096)	0.00234258	0.0446437	8.26868	50.0793	LDHA,PGAM1,PGK1,ALDOA
negative regulation of bone resorption (GO:0045779)	0.00875241	0.169088	19.5743	92.7514	IL6,TNFAIP3			regulation of mitotic cell cycle phase transition (GO:1901990)	0.00235536	0.0446437	2.76325	16.7206	DDB1,PSMD14,HAUS7,PSMC4,PSMD2,PSME3,PSMF1,BUB3,TUBG1,TMEM14B,PSMB8,PSMB9
regulation of histone deacetylase activity (GO:1901725)	0.00875241	0.169088	19.5743	92.7514	CAMK2D,PRKD1			interleukin-1-mediated signaling pathway (GO:0070498)	0.00262084	0.0488725	3.62826	21.5673	RPS6KA4,PSMD14,PSMC4,PSMD2,PSME3,PSMF1,PSMB8,PSMB9
positive regulation of osteoblast proliferation (GO:0033690)	0.00875241	0.169088	19.5743	92.7514	TMEM119,CYR61			regulation of primary metabolic process (GO:0080090)	0.00262577	0.0488725	3.06455	18.2107	PSMD14,PSMC4,PSMD2,PSME3,PSAP,TRIB3,PSMF1,FADS1,PSMB8,PSMB9
positive regulation of axon guidance (GO:1902669)	0.00875241	0.169088	19.5743	92.7514	SEMA5A,NRP1			T cell receptor signaling pathway (GO:0050852)	0.00270917	0.0499501	2.86336	16.9257	EIF2B2,PSMD14,PSMC4,PSMD2,PSME3,PIK3R2,RBCK1,PSMF1,PSMB8,BCAR1,PSMB9
protein insertion into mitochondrial membrane involved in apoptotic signaling pathway (GO:0001844)	0.00875241	0.169088	19.5743	92.7514	BCL2L11,BMF			ATP generation from ADP (GO:0006757)	0.0027562	0.0499501	7.85484	46.2956	LDHA,PGAM1,PGK1,ALDOA
regulation of transforming growth factor beta2 production (GO:0032909)	0.00875241	0.169088	19.5743	92.7514	TGFB2,GATA6			fatty acid derivative biosynthetic process (GO:1901570)	0.0027562	0.0499501	7.85484	46.2956	SLC25A1,SCD,FASN,FADS1
heart trabecula formation (GO:0060347)	0.00875241	0.169088	19.5743	92.7514	TGFBR3,HEY1			regulation of IRE1-mediated unfolded protein response (GO:1903894)	0.00288743	0.051088	13.0724	76.4396	HSPA5,DAB2IP,BAK1
amine metabolic process (GO:0009308)	0.00875241	0.169088	19.5743	92.7514	VCAM1,INMT			purine nucleoside monophosphate biosynthetic process (GO:0009127)	0.00288743	0.051088	13.0724	76.4396	ADSL,GMPS,ADSSL1
axon development (GO:0061564)	0.00925082	0.175806	3.16829	14.8372	SEMA5A,OMD,OGN,LRRC70,NRCAM,PRELP,LLGL1			regulation of hematopoietic stem cell differentiation (GO:1902036)	0.00289318	0.051088	3.9985	23.3728	PSMD14,PSMC4,PSMD2,PSME3,PSMF1,PSMB8,PSMB9
positive regulation of secretion by cell (GO:1903532)	0.00947181	0.175806	4.18074	19.4799	EDN1,TGFB2,FGG,RAB27B,MYH10			cellular respiration (GO:0045333)	0.00292286	0.0511748	4.63182	27.0275	MDH2,NDUFS3,CYCS,SDHC,UQCRC2,COX10
leukotriene biosynthetic process (GO:0019370)	0.00958222	0.175806	7.84105	36.444	GGT5,GGT7,GGT6			regulation of cholesterol biosynthetic process (GO:0045540)	0.00306034	0.0531317	5.6176	32.5216	IDI1,SREBF1,SCD,FASN,DHCR7
regulation of cardiac muscle cell proliferation (GO:0060043)	0.00958222	0.175806	7.84105	36.444	TGFBR3,PIM1,RBPJ			regulation of hematopoietic progenitor cell differentiation (GO:1901532)	0.00311552	0.0536389	3.94118	22.7459	PSMD14,PSMC4,PSMD2,PSME3,PSMF1,PSMB8,PSMB9
positive regulation of inflammatory response (GO:0050729)	0.00982752	0.175806	3.52281	16.2844	PTGER4,IL33,GPRC5B,IL6,CCL3,CCL18			energy coupled proton transport, down electrochemical gradient (GO:0015985)	0.00368449	0.0629103	11.7646	65.9243	ATP5G3,ATP5H,ATP5G1
lymphocyte differentiation (GO:0030098)	0.00982752	0.175806	3.52281	16.2844	HDAC5,KLF6,VCAM1,TXK,CD3D,JAK3			negative regulation of canonical Wnt signaling pathway (GO:0090090)	0.00412001	0.06977	2.86335	15.7253	PSMD14,PSMC4,PSMD2,PSME3,DDIT3,DAB2IP,DVL3,PSMF1,PSMB8,PSMB9
canonical Wnt signaling pathway (GO:0060070)	0.00982752	0.175806	3.52281	16.2844	SFRP4,RARG,WNT10A,TCF7L1,CAV1,FZD7			protein transmembrane import into intracellular organelle (GO:0044743)	0.00421139	0.0707376	5.17331	28.2978	PEX16,TOMM40,TIMM17A,TOMM22,TIMM50
embryonic limb morphogenesis (GO:0030326)	0.00988591	0.175806	5.23387	24.1629	RARG,TGFB2,OSR1,CACNA1C			regulation of G2/M transition of mitotic cell cycle (GO:0010389)	0.00432068	0.0719881	2.84261	15.4761	PSMD14,HAUS7,PSMC4,PSMD2,PSME3,PSMF1,TUBG1,RAB11A,PSMB8,PSMB9
regulation of axon extension (GO:0030516)	0.00988591	0.175806	5.23387	24.1629	EPHA4,SEMA3A,SEMA3G,NRCAM			ribonucleoside monophosphate biosynthetic process (GO:0009156)	0.00460303	0.0742958	10.6945	57.5477	ADSL,GMPS,ADSSL1
positive regulation of cell migration (GO:0030335)	0.00994862	0.175806	2.26971	10.4641	NRP1,LRRC15,EDN1,TGFB2,SEMA3D,SEMA3A,NTF3,GAB1,SEMA3G,CCL3,ROR2,CYR61			mitochondrial electron transport, ubiquinol to cytochrome c (GO:0006122)	0.00460303	0.0742958	10.6945	57.5477	UQCRFS1,CYCS,UQCRC2
positive regulation of macromolecule metabolic process (GO:0010604)	0.00996311	0.175806	2.11519	9.74865	SMAD1,NTRK2,CALCOCO1,NCOA3,OSR1,NGF,SELE,SFRP4,IL6,C1QTNF1,NTF3,UBR5,CCL3,RBMS3			acyl-CoA biosynthetic process (GO:0071616)	0.00460303	0.0742958	10.6945	57.5477	SLC25A1,SCD,FASN
negative regulation of cell proliferation (GO:0008285)	0.0102818	0.180012	1.94843	8.91871	RARG,TGFB2,PTGIR,GSTP1,TNFAIP3,AXIN2,PODN,NGF,TGFBR3,SFRP4,IL6,ADAMTS1,DLC1,OGN,TP53INP1,APOD,ROR2			oligosaccharide-lipid intermediate biosynthetic process (GO:0006490)	0.00460303	0.0742958	10.6945	57.5477	DPAGT1,ALG2,ALG3
positive regulation of epithelial cell migration (GO:0010634)	0.0104754	0.181979	3.47083	15.8226	NELL2,NRP1,FGF7,EDN1,TGFB2,PRKD1			carboxylic acid biosynthetic process (GO:0046394)	0.00465556	0.0745612	5.0404	27.0654	DPAGT1,GOT1,UROS,ALDH18A1,FADS1
positive regulation of osteoblast differentiation (GO:0045669)	0.0109457	0.182855	5.06478	22.8665	IL6,TMEM119,PRKD1,CYR61			hydrogen ion transmembrane transport (GO:1902600)	0.0049089	0.0780137	6.54435	34.7944	COX8A,ATP5B,ATP6V1E1,ATP5J2
sulfur compound catabolic process (GO:0044273)	0.0109457	0.182855	5.06478	22.8665	GGT5,OMD,OGN,PRELP			NADH dehydrogenase complex assembly (GO:0010257)	0.0052182	0.0810586	4.07134	21.3973	NDUFA6,NDUFB5,NDUFB3,NDUFS3,NDUFS2,TAZ
cellular response to interleukin-7 (GO:0098761)	0.0111708	0.182855	7.3506	33.0369	IRS2,IL2RG,JAK3			mitochondrial respiratory chain complex I biogenesis (GO:0097031)	0.0052182	0.0810586	4.07134	21.3973	NDUFA6,NDUFB5,NDUFB3,NDUFS3,NDUFS2,TAZ
regulation of platelet activation (GO:0010543)	0.0111708	0.182855	7.3506	33.0369	TEC,C1QTNF1,TXK			mitochondrial respiratory chain complex I assembly (GO:0032981)	0.0052182	0.0810586	4.07134	21.3973	NDUFA6,NDUFB5,NDUFB3,NDUFS3,NDUFS2,TAZ
interleukin-7-mediated signaling pathway (GO:0038111)	0.0111708	0.182855	7.3506	33.0369	IRS2,IL2RG,JAK3			mitochondrial electron transport, NADH to ubiquinone (GO:0006120)	0.00564203	0.0858001	4.79404	24.8212	NDUFA6,NDUFB5,NDUFB3,NDUFS3,NDUFS2
positive regulation of neuron apoptotic process (GO:0043525)	0.0111708	0.182855	7.3506	33.0369	TGFB2,FBXW7,CCL3			negative regulation of release of cytochrome c from mitochondria (GO:0090201)	0.00564802	0.0858001	9.80282	50.7438	OPA1,PPIF,AKT1
inflammatory response (GO:0006954)	0.0111881	0.182855	2.15127	9.66545	PTGER4,HDAC5,PTGIR,PTGER2,TNFRSF11B,SELE,IL6,DLC1,CCL3,CCL18,JAK3,CCL17,KLRG1			regulation of protein complex disassembly (GO:0043244)	0.00564802	0.0858001	9.80282	50.7438	GLE1,OGFOD1,CLEC16A
sulfur compound biosynthetic process (GO:0044272)	0.0116316	0.182855	2.76508	12.3158	GGT5,GGT7,GGT6,GSTP1,OMD,UST,OGN,PRELP			ubiquitin-dependent protein catabolic process (GO:0006511)	0.00569113	0.0858239	2.08312	10.7673	FBXW5,TSG101,PSMD14,FBXO22,PSMB8,PML,PSMB9,DDB1,TRIM9,PSMC4,PSMD2,PSME3,DDIT3,RBCK1,PSMF1,BUB3,RFFL
angiotensin-activated signaling pathway (GO:0038166)	0.0120517	0.182855	15.6586	69.1885	CA2,CAV1			fatty-acyl-CoA biosynthetic process (GO:0046949)	0.00631751	0.0945795	6.04032	30.5908	SLC25A1,SCD,FASN,ACSL4
regulation of monocyte chemotactic protein-1 production (GO:0071637)	0.0120517	0.182855	15.6586	69.1885	GSTP1,APOD			regulation of stem cell differentiation (GO:2000736)	0.00651293	0.0962963	3.40403	17.1358	PSMD14,PSMC4,PSMD2,PSME3,PSMF1,PSMB8,PSMB9
dorsal aorta development (GO:0035907)	0.0120517	0.182855	15.6586	69.1885	HEY1,RBPJ			insulin receptor signaling pathway (GO:0008286)	0.0065254	0.0962963	3.87051	19.4766	AKT2,AKT1,PIK3R2,ATP6V1E1,BAIAP2,BCAR1
vascular endothelial growth factor signaling pathway (GO:0038084)	0.0120517	0.182855	15.6586	69.1885	NRP1,GAB1			heme biosynthetic process (GO:0006783)	0.0068238	0.0992815	9.04829	45.1269	UROS,HMBS,COX10
regulation of pinocytosis (GO:0048548)	0.0120517	0.182855	15.6586	69.1885	CAV1,PROM2			mitochondrial fusion (GO:0008053)	0.0068238	0.0992815	9.04829	45.1269	CHCHD3,OPA1,MFN2
regulation of toll-like receptor 3 signaling pathway (GO:0034139)	0.0120517	0.182855	15.6586	69.1885	CAV1,TNFAIP3			proton transport (GO:0015992)	0.00711269	0.102761	5.81631	28.7667	COX8A,ATP5B,ATP6V1E1,ATP5J2
positive regulation of cell migration by vascular endothelial growth factor signaling pathway (GO:0038089)	0.0120517	0.182855	15.6586	69.1885	GAB1,PRKD1			positive regulation of canonical Wnt signaling pathway (GO:0090263)	0.00749343	0.10751	3.00348	14.6982	PSMD14,PSMC4,PSMD2,PSME3,FZD9,PSMF1,PSMB8,PSMB9
dorsal aorta morphogenesis (GO:0035912)	0.0120517	0.182855	15.6586	69.1885	HEY1,RBPJ			regulation of mitochondrial outer membrane permeabilization involved in apoptotic signaling pathway (GO:1901028)	0.00813412	0.113726	8.40155	40.4256	FZD9,BAK1,SLC25A5
regulation of relaxation of muscle (GO:1901077)	0.0120517	0.182855	15.6586	69.1885	CAMK2D,PLN			negative regulation of intracellular transport (GO:0032387)	0.00813412	0.113726	8.40155	40.4256	FZD9,ARHGAP1,SLC25A5
cardiac muscle contraction (GO:0060048)	0.0120761	0.182855	4.90625	21.6686	CAMK2D,TNNT1,CASQ2,ATP1A2			cellular protein localization (GO:0034613)	0.00851351	0.113726	2.0397	9.72142	COPB2,TMED9,COPA,RAB5C,AP3D1,TBC1D2B,RAB11A,RAB10,CTTN,TMED2,MFN2,KDELR2,TMED7,TMED6,RAB8A,YWHAH
negative regulation of blood coagulation (GO:0030195)	0.0120761	0.182855	4.90625	21.6686	EDN1,C1QTNF1,FGG,TFPI			inorganic cation transmembrane transport (GO:0098662)	0.00869154	0.113726	2.71017	12.8609	COX8A,ATP5B,SLC39A13,SLC39A7,ATP6V1E1,KCNK1,SLC39A1,SCN1B,ATP5J2
protein autophosphorylation (GO:0046777)	0.0128184	0.190222	2.39147	10.4193	EPHA4,NTRK2,CAMK2D,TEC,DAPK1,TXK,PIM1,FYN,PRKD1,JAK3			sphingolipid metabolic process (GO:0006665)	0.00872435	0.113726	2.9196	13.8437	FA2H,ARV1,SPTLC1,HEXB,PSAP,NEU1,HEXA,ARSI
negative regulation of macromolecule biosynthetic process (GO:0010558)	0.0129021	0.190222	6.91786	30.0952	EDN1,IL6,GSTP1			cellular response to interferon-gamma (GO:0071346)	0.00872435	0.113726	2.9196	13.8437	OAS3,HLA-B,HLA-C,HLA-A,HLA-F,B2M,GAPDH,PML
axon extension (GO:0048675)	0.0129021	0.190222	6.91786	30.0952	NELL2,NRP1,SEMA3A			COPI coating of Golgi vesicle (GO:0048205)	0.00875241	0.113726	19.5743	92.7514	TMED9,TMED2
dopamine metabolic process (GO:0042417)	0.0129021	0.190222	6.91786	30.0952	MOXD1,TGFB2,SNCAIP			vesicle fusion with endoplasmic reticulum-Golgi intermediate compartment (ERGIC) membrane (GO:1990668)	0.00875241	0.113726	19.5743	92.7514	TAP1,CALR
epithelial to mesenchymal transition (GO:0001837)	0.0132786	0.19323	4.75733	20.5593	TGFBR3,TGFB2,HEY1,RBPJ			Golgi transport vesicle coating (GO:0048200)	0.00875241	0.113726	19.5743	92.7514	TMED9,TMED2
response to steroid hormone (GO:0048545)	0.0132786	0.19323	4.75733	20.5593	TGFB2,CAV1,ATP1A2,TFPI			positive regulation of mitochondrial membrane potential (GO:0010918)	0.00875241	0.113726	19.5743	92.7514	AKT2,AKT1
peptidyl-tyrosine phosphorylation (GO:0018108)	0.0141739	0.195684	3.23227	13.7577	EPHA4,EFEMP1,TEC,TXK,FYN,JAK3			COPI-coated vesicle budding (GO:0035964)	0.00875241	0.113726	19.5743	92.7514	TMED9,TMED2
response to calcium ion (GO:0051592)	0.0141739	0.195684	3.23227	13.7577	PPP3CA,CAMK2D,KCNMB1,CAV1,FGG,CASQ2			antigen processing and presentation of endogenous peptide antigen (GO:0002483)	0.00875241	0.113726	19.5743	92.7514	TAP1,B2M
cellular response to lipid (GO:0071396)	0.0142982	0.195684	2.3484	9.9751	IL6,RARG,FZD7,NCOA3,GSTP1,PDK4,TNFAIP3,ATP1A2,AHR,TFPI			corticosteroid receptor signaling pathway (GO:0031958)	0.00875241	0.113726	19.5743	92.7514	CALR,YWHAH
positive regulation of MAPK cascade (GO:0043410)	0.0144263	0.195684	2.01384	8.53608	EPHA4,NRP1,NTRK2,EDN1,TGFB2,FBXW7,PELI2,FGG,CTGF,IL6,CCL3,ROR2,CCL18,CCL17			peptidyl-proline hydroxylation (GO:0019511)	0.00875241	0.113726	19.5743	92.7514	OGFOD1,P4HB
homotypic cell-cell adhesion (GO:0034109)	0.0145547	0.195684	4.61717	19.5299	STXBP3,FGG,METAP1,DSC2			glucocorticoid receptor signaling pathway (GO:0042921)	0.00875241	0.113726	19.5743	92.7514	CALR,YWHAH
regulation of cardiac muscle hypertrophy (GO:0010611)	0.014778	0.195684	6.5332	27.5349	CAMK2D,EDN1,LMCD1			porphyrin-containing compound biosynthetic process (GO:0006779)	0.00958222	0.122203	7.84105	36.444	UROS,HMBS,COX10
positive regulation of BMP signaling pathway (GO:0030513)	0.014778	0.195684	6.5332	27.5349	GATA6,RBPJ,CYR61			organelle fusion (GO:0048284)	0.00958222	0.122203	7.84105	36.444	CHCHD3,OPA1,MFN2
ventricular septum morphogenesis (GO:0060412)	0.014778	0.195684	6.5332	27.5349	TGFBR3,TGFB2,HEY1			maintenance of protein localization in organelle (GO:0072595)	0.00958222	0.122203	7.84105	36.444	HSPA5,AKT1,PML
positive regulation of receptor internalization (GO:0002092)	0.014778	0.195684	6.5332	27.5349	SFRP4,NTF3,SELE			cellular response to tumor necrosis factor (GO:0071356)	0.00982397	0.124517	2.3745	10.9772	PSMD14,PSMC4,PSMD2,PSME3,ZFAND6,DAB2IP,AKT1,PSMF1,PSMB8,TXNDC17,PSMB9
hepaticobiliary system development (GO:0061008)	0.014778	0.195684	6.5332	27.5349	TGFBR3,RARG,ARID5B			endoplasmic reticulum organization (GO:0007029)	0.00988591	0.124538	5.23387	24.1629	RAB10,SEC61A1,LMAN2,BNIP1
protein insertion into mitochondrial membrane (GO:0051204)	0.0158049	0.195684	13.0482	54.1165	BCL2L11,BMF			epithelial cell differentiation (GO:0030855)	0.0103272	0.129309	3.09677	14.1615	FN3K,RAB10,AKT2,CDHR2,PGK1,AKT1,E2F4
cellular response to prostaglandin E stimulus (GO:0071380)	0.0158049	0.195684	13.0482	54.1165	PTGER4,PTGER2			antigen processing and presentation of exogenous peptide antigen via MHC class II (GO:0019886)	0.0108983	0.134023	3.0622	13.8386	ARF1,CANX,AP1B1,RILP,SEC24C,AP2M1,AP1M1
cellular response to interleukin-21 (GO:0098757)	0.0158049	0.195684	13.0482	54.1165	IL2RG,JAK3			antigen processing and presentation of exogenous peptide antigen (GO:0002478)	0.0108983	0.134023	3.0622	13.8386	ARF1,CANX,AP1B1,RILP,SEC24C,AP2M1,AP1M1
negative regulation of anion transmembrane transport (GO:1903960)	0.0158049	0.195684	13.0482	54.1165	OSR1,IRS2			mitochondrial respiratory chain complex assembly (GO:0033108)	0.0108983	0.134023	3.0622	13.8386	NDUFA6,SCO2,NDUFB5,NDUFB3,NDUFS3,NDUFS2,TAZ
galactose catabolic process (GO:0019388)	0.0158049	0.195684	13.0482	54.1165	PGM5,PGM2L1			membrane fusion (GO:0061025)	0.0110688	0.13415	4.00969	18.0581	CHCHD3,OPA1,MX1,MFN2,SNAP29
T-helper 17 cell differentiation (GO:0072539)	0.0158049	0.195684	13.0482	54.1165	IL6,IRF4			glycosphingolipid metabolic process (GO:0006687)	0.0110688	0.13415	4.00969	18.0581	HEXB,HEXA,PSAP,NEU1,ARSI
interleukin-21-mediated signaling pathway (GO:0038114)	0.0158049	0.195684	13.0482	54.1165	IL2RG,JAK3			stimulatory C-type lectin receptor signaling pathway (GO:0002223)	0.0111034	0.13415	2.7897	12.555	PSMD14,PSMC4,PSMD2,PSME3,MUC13,PSMF1,PSMB8,PSMB9
coronary vasculature morphogenesis (GO:0060977)	0.0158049	0.195684	13.0482	54.1165	TGFBR3,NRP1			fatty-acyl-CoA metabolic process (GO:0035337)	0.0111708	0.13418	7.3506	33.0369	SLC25A1,SCD,FASN
T-helper cell lineage commitment (GO:0002295)	0.0158049	0.195684	13.0482	54.1165	IL6,IRF4			antigen processing and presentation of peptide antigen via MHC class II (GO:0002495)	0.011492	0.135319	3.0284	13.5251	ARF1,CANX,AP1B1,RILP,SEC24C,AP2M1,AP1M1
positive regulation of catenin import into nucleus (GO:0035413)	0.0158049	0.195684	13.0482	54.1165	SEMA5A,UBR5			negative regulation of mitochondrial outer membrane permeabilization involved in apoptotic signaling pathway (GO:1901029)	0.0120517	0.135319	15.6586	69.1885	FZD9,SLC25A5
negative regulation of calcium ion transmembrane transport (GO:1903170)	0.0158049	0.195684	13.0482	54.1165	PLN,ATP1A2			dolichyl diphosphate biosynthetic process (GO:0006489)	0.0120517	0.135319	15.6586	69.1885	DPAGT1,DHDDS
regulation of toll-like receptor 2 signaling pathway (GO:0034135)	0.0158049	0.195684	13.0482	54.1165	TLR1,TNFAIP3			dolichyl diphosphate metabolic process (GO:0046465)	0.0120517	0.135319	15.6586	69.1885	DPAGT1,DHDDS
ventricular trabecula myocardium morphogenesis (GO:0003222)	0.0158049	0.195684	13.0482	54.1165	TGFB2,RBPJ			AMP metabolic process (GO:0046033)	0.0120517	0.135319	15.6586	69.1885	ADSL,ADSSL1
negative regulation of exocytosis (GO:0045920)	0.0158049	0.195684	13.0482	54.1165	STXBP6,RAB33B			activation of MAPKKK activity (GO:0000185)	0.0120517	0.135319	15.6586	69.1885	TRAF7,DAB2IP
response to hydroperoxide (GO:0033194)	0.0158049	0.195684	13.0482	54.1165	DAPK1,PRKD1			response to type I interferon (GO:0034340)	0.0120517	0.135319	15.6586	69.1885	MX1,ISG15
negative regulation of bone remodeling (GO:0046851)	0.0158049	0.195684	13.0482	54.1165	IL6,TNFAIP3			establishment of protein localization to peroxisome (GO:0072663)	0.0120517	0.135319	15.6586	69.1885	PEX16,ZFAND6
regulation of cardiac muscle cell action potential involved in regulation of contraction (GO:0098909)	0.0158049	0.195684	13.0482	54.1165	CAMK2D,CAV1			activation of signaling protein activity involved in unfolded protein response (GO:0006987)	0.0120517	0.135319	15.6586	69.1885	DAB2IP,BAK1
positive regulation of protein phosphorylation (GO:0001934)	0.0162051	0.199537	1.81092	7.46538	NTRK2,EPHA4,NRP1,GDF11,TGFB2,IL34,CAV1,PELI2,AXIN2,CYR61,FGF7,IL6,TEC,NTF3,PRKD1,ROR2,WDFY2,PROM2			alditol metabolic process (GO:0019400)	0.0120517	0.135319	15.6586	69.1885	GK5,GALK2
positive regulation of protein secretion (GO:0050714)	0.0167839	0.200256	3.1042	12.6879	PTGER4,TGFB2,IL6,FGG,IRS2,MYH10			regulation of protein heterodimerization activity (GO:0043497)	0.0120517	0.135319	15.6586	69.1885	DAB2IP,BAK1
regulation of calcium ion transport into cytosol (GO:0010522)	0.0167997	0.200256	6.18903	25.2908	CAV1,CASQ2,FYN			malate metabolic process (GO:0006108)	0.0120517	0.135319	15.6586	69.1885	MDH1,MDH2
regulation of calcium ion import (GO:0090279)	0.0167997	0.200256	6.18903	25.2908	PLN,CCL3,FYN			tumor necrosis factor-mediated signaling pathway (GO:0033209)	0.0121781	0.136	2.7409	12.0822	PSMD14,PSMC4,PSMD2,PSME3,PSMF1,PSMB8,TXNDC17,PSMB9
cellular response to nerve growth factor stimulus (GO:1990090)	0.0167997	0.200256	6.18903	25.2908	NTRK2,NTF3,NGF			negative regulation of Wnt signaling pathway (GO:0030178)	0.0123517	0.137197	2.40617	10.5726	PSMD14,PSMC4,PSMD2,PSME3,DDIT3,DAB2IP,DVL3,PSMF1,PSMB8,PSMB9
peripheral nervous system development (GO:0007422)	0.0167997	0.200256	6.18903	25.2908	NTF3,PMP22,NGF			innate immune response activating cell surface receptor signaling pathway (GO:0002220)	0.0127432	0.140788	2.71713	11.8542	PSMD14,PSMC4,PSMD2,PSME3,MUC13,PSMF1,PSMB8,PSMB9
negative regulation of protein import into nucleus (GO:0042308)	0.0167997	0.200256	6.18903	25.2908	DACT3,APOD,AXIN2			negative regulation of cellular catabolic process (GO:0031330)	0.0128403	0.141106	3.85205	16.7763	DAP,DAB2IP,AKT1,PTPN3,EIF4G1
regulation of stress fiber assembly (GO:0051492)	0.0169373	0.200828	3.57117	14.5641	PTGER4,NRP1,DLC1,ARHGAP6,CTGF			endosomal transport (GO:0016197)	0.0129157	0.141184	2.18513	9.50379	RAB10,VPS18,SDCCAG3,TSG101,GOSR2,ARHGAP1,TOM1,CLEC16A,VPS37C,TRIM27,RILP,BET1L
neuron migration (GO:0001764)	0.0173331	0.204439	4.36022	17.6813	NRP1,NTRK2,SEMA3A,NRCAM			cellular response to interleukin-1 (GO:0071347)	0.0132663	0.143632	2.51666	10.8783	RPS6KA4,PSMD14,PSMC4,PSMD2,PSME3,DAB2IP,PSMF1,PSMB8,PSMB9
actin cytoskeleton reorganization (GO:0031532)	0.0180823	0.212159	3.50722	14.0738	NRP1,FGF7,NCOA3,GAB1,PDLIM4			actin filament bundle assembly (GO:0051017)	0.0132786	0.143632	4.75733	20.5593	ESPNL,RHOF,BAIAP2,HSP90B1
positive regulation of supramolecular fiber organization (GO:1902905)	0.0186969	0.213608	3.02429	12.0349	SEMA5A,EDN1,CDC42EP5,NCOA3,SYNPO2,LMOD1			regulation of autophagy (GO:0010506)	0.0134549	0.144781	2.26214	9.74624	SREBF1,DAP,RHEB,PSAP,PRKAG1,AKT1,PIK3R2,ATP6V1E1,GAPDH,RAB8A,EIF4G1
odontogenesis (GO:0042476)	0.0188377	0.213608	4.24215	16.8494	WNT10A,TGFB2,OSR1,AXIN2			apoptotic process (GO:0006915)	0.0137536	0.147227	2.16494	9.27995	TRAF7,DAP,AIFM1,EI24,MX1,PPIF,BNIP1,AKT1,MRPS30,DDX41,BAK1,GAPDH
negative regulation of cell projection organization (GO:0031345)	0.0188377	0.213608	4.24215	16.8494	EPHA4,SEMA3A,DPYSL3,FYN			zinc II ion transport (GO:0006829)	0.014778	0.15388	6.5332	27.5349	SLC39A13,SLC39A7,SLC39A1
negative regulation of STAT cascade (GO:1904893)	0.0188377	0.213608	4.24215	16.8494	LRRC15,SOCS3,CAV1,PODN			negative regulation of viral process (GO:0048525)	0.014778	0.15388	6.5332	27.5349	IFITM3,TRIM14,TRIM27
monocyte chemotaxis (GO:0002548)	0.0188377	0.213608	4.24215	16.8494	IL6,CCL3,CCL18,CCL17			ubiquitin-dependent ERAD pathway (GO:0030433)	0.014794	0.15388	3.70631	15.6167	HSPA5,PSMC4,UBXN8,SEC61B,HSP90B1
positive regulation of blood circulation (GO:1903524)	0.0189683	0.213608	5.87928	23.3112	TGFB2,CAV1,FGG			regulation of epidermal growth factor receptor signaling pathway (GO:0042058)	0.014794	0.15388	3.70631	15.6167	TSG101,DAB2IP,AKT1,EPS15L1,PTPN3
regulation of cell size (GO:0008361)	0.0189683	0.213608	5.87928	23.3112	VAV3,EDN1,RARG			post-Golgi vesicle-mediated transport (GO:0006892)	0.014794	0.15388	3.70631	15.6167	RAB10,ARF1,GOSR2,AP3D1,SCAMP3
positive regulation of cell junction assembly (GO:1901890)	0.0189683	0.213608	5.87928	23.3112	NRP1,COL16A1,CAV1			negative regulation of programmed cell death (GO:0043069)	0.0148219	0.15388	1.82988	7.70679	HSPA5,ZFAND6,HPN,TAF9,FZD9,NR1H4,APIP,IFIT3,HSP90B1,DNAJC3,OPA1,PDCD10,AKT2,ARHGDIA,PPIF,BNIP1,AKT1,HTATIP2
regulation of gene expression (GO:0010468)	0.0191699	0.214316	1.4784	5.84621	ZNF132,HDAC5,CALCOCO1,ZNF250,YTHDC1,PRDM2,BAZ2B,AHR,CHD3,BACH2,EFEMP1,C1QTNF1,SALL2,MYB,ZNF549,UBR5,CCL3,ERC1,ZIK1,ZNF286A,KLRG1,NTRK2,SMAD1,TGFB2,TCF7L1,FZD7,NCOA3,OSR1,RFX3,NGF,CLK4,CLK1,SFRP4,IL6,VGLL1,ZNF211,RBMS3			regulation of protein serine/threonine kinase activity (GO:0071900)	0.0150101	0.155054	3.18842	13.3883	TSG101,PDCD10,BCCIP,DAB2IP,AKT1,TRIB3
regulation of peptidyl-tyrosine phosphorylation (GO:0050730)	0.0197072	0.214316	2.98586	11.7248	NRP1,FGF7,IL6,TEC,NTF3,FYN			positive regulation of membrane potential (GO:0045838)	0.0158049	0.156483	13.0482	54.1165	AKT2,AKT1
regulation of macrophage cytokine production (GO:0010935)	0.0199875	0.214316	11.1836	43.7575	TGFB2,GPRC5B			negative regulation of anion transmembrane transport (GO:1903960)	0.0158049	0.156483	13.0482	54.1165	AKT2,AKT1
negative regulation of catenin import into nucleus (GO:0035414)	0.0199875	0.214316	11.1836	43.7575	DACT3,AXIN2			regulation of microvillus organization (GO:0032530)	0.0158049	0.156483	13.0482	54.1165	CDHR2,PLD1
embryonic forelimb morphogenesis (GO:0035115)	0.0199875	0.214316	11.1836	43.7575	OSR1,CACNA1C			plasma membrane to endosome transport (GO:0048227)	0.0158049	0.156483	13.0482	54.1165	RAB5C,RAB11A
myeloid leukocyte mediated immunity (GO:0002444)	0.0199875	0.214316	11.1836	43.7575	IL6,ACE			positive regulation of IRE1-mediated unfolded protein response (GO:1903896)	0.0158049	0.156483	13.0482	54.1165	DAB2IP,BAK1
endothelial cell chemotaxis (GO:0035767)	0.0199875	0.214316	11.1836	43.7575	NRP1,EGR3			peroxisomal transport (GO:0043574)	0.0158049	0.156483	13.0482	54.1165	PEX16,ZFAND6
hexose catabolic process (GO:0019320)	0.0199875	0.214316	11.1836	43.7575	PGM5,PGM2L1			mammary gland epithelial cell differentiation (GO:0060644)	0.0158049	0.156483	13.0482	54.1165	AKT2,AKT1
positive regulation of protein homooligomerization (GO:0032464)	0.0199875	0.214316	11.1836	43.7575	BCL2L11,BMF			glycerol-3-phosphate metabolic process (GO:0006072)	0.0158049	0.156483	13.0482	54.1165	GK5,GALK2
negative regulation of potassium ion transmembrane transport (GO:1901380)	0.0199875	0.214316	11.1836	43.7575	CAV1,CASQ2			dicarboxylic acid metabolic process (GO:0043648)	0.0158415	0.156483	3.63749	15.0778	GOT1,MDH1,MDH2,OGDH,ALDH18A1
negative regulation of endothelial cell apoptotic process (GO:2000352)	0.0212843	0.227134	5.59902	21.555	SEMA5A,FGG,TNFAIP3			regulation of proteasomal protein catabolic process (GO:0061136)	0.0159058	0.156483	4.48502	18.5728	PSMD14,PSME3,DAB2IP,PSMF1
cellular response to cytokine stimulus (GO:0071345)	0.0214137	0.227431	1.72313	6.62324	LRRC15,VCAM1,CEBPD,DAPK1,IL34,CSF2RB,IL2RG,PODN,SOCS3,IL6,TEC,IRF4,DPYSL3,PIM1,CCL3,FYN,CCL18,JAK3,CCL17			negative regulation of epidermal growth factor receptor signaling pathway (GO:0042059)	0.0173331	0.168916	4.36022	17.6813	TSG101,DAB2IP,EPS15L1,PTPN3
neuron projection morphogenesis (GO:0048812)	0.0216193	0.22746	2.30267	8.82882	NCOA3,OMD,OGN,NTF3,LRRC70,NRCAM,PRELP,NGF,LLGL1			peptidyl-proline modification (GO:0018208)	0.0173331	0.168916	4.36022	17.6813	FKBP11,OGFOD1,PPIF,PPIB
positive regulation of protein modification process (GO:0031401)	0.0216193	0.22746	2.30267	8.82882	NTRK2,ACE,IL34,DLC1,PELI2,WDFY2,AXIN2,CYR61,PROM2			protein targeting to membrane (GO:0006612)	0.0180823	0.175389	3.50722	14.0738	PEX16,SEC61A1,ZDHHC9,ZDHHC23,SSR1
regulation of cytosolic calcium ion concentration (GO:0051480)	0.0219407	0.229762	2.44167	9.32575	PTGER4,EDN1,PTGIR,C1QTNF1,PLN,CAV1,PTGER2,CACNA1C			regulation of canonical Wnt signaling pathway (GO:0060828)	0.0185925	0.179495	2.14904	8.56393	PSMD14,PSMC4,PSMD2,PSME3,DDIT3,FZD9,DAB2IP,DVL3,PSMF1,PSMB8,PSMB9
eye development (GO:0001654)	0.0220833	0.23018	4.02419	15.344	TGFB2,EFEMP1,SALL2,CACNA1C			peptide transport (GO:0015833)	0.0188377	0.17954	4.24215	16.8494	TOM1,TAP1,RILP,HSP90B1
T cell activation (GO:0042110)	0.022959	0.237252	2.87617	10.8548	PPP3CA,IRF4,TXK,FYN,CD1C,CD3D			negative regulation of viral transcription (GO:0032897)	0.0189683	0.17954	5.87928	23.3112	IFITM3,TRIM14,TRIM27
positive regulation of apoptotic process (GO:0043065)	0.0229735	0.237252	1.88836	7.12554	VAV3,RARG,TGFB2,DAPK1,NGF,KALRN,STK3,SFRP4,IL6,BCL2L11,FAP,DLC1,CCL3,BMF			zinc II ion transmembrane transport (GO:0071577)	0.0189683	0.17954	5.87928	23.3112	SLC39A13,SLC39A7,SLC39A1
regulation of JAK-STAT cascade (GO:0046425)	0.0231688	0.237388	3.27273	12.3216	LRRC15,SOCS3,IL6,CAV1,PODN			negative regulation of intrinsic apoptotic signaling pathway (GO:2001243)	0.0192771	0.17954	3.44551	13.6057	OPA1,NDUFS3,PPIF,AKT1,HYOU1
positive regulation of transcription, DNA-templated (GO:0045893)	0.0232074	0.237388	1.44146	5.42464	HDAC5,RARG,CALCOCO1,TXK,GATA6,PRDM2,AHR,RBPJ,CD3D,CYR61,SPIB,PPP3CA,HEY1,SALL2,MYB,TP53INP1,MKL2,KDM6B,IL33,SMAD1,EDN1,FOXD2,JAG1,FZD7,NCOA3,OSR1,TET2,RFX3,TRERF1,GRHL2,ASXL1,KLF6,IL6,ELF2,IRF4,NCOA7,MAML3,PRKD1,VGLL1			regulation of translational initiation (GO:0006446)	0.0192771	0.17954	3.44551	13.6057	GLE1,DNAJC3,EIF2B2,EIF4H,EIF4G1
peptide catabolic process (GO:0043171)	0.023748	0.237388	5.34425	19.9889	GGT5,ACE,TRHDE			dynamin family protein polymerization involved in membrane fission (GO:0003373)	0.0199875	0.17954	11.1836	43.7575	OPA1,MX1
heart contraction (GO:0060047)	0.0238261	0.237388	3.92339	14.6616	ACE,TNNT1,CASQ2,ATP1A2			ornithine metabolic process (GO:0006591)	0.0199875	0.17954	11.1836	43.7575	ASL,ALDH18A1
induction of positive chemotaxis (GO:0050930)	0.0245757	0.237388	9.78514	36.2637	NTF3,VEGFC			positive regulation of triglyceride biosynthetic process (GO:0010867)	0.0199875	0.17954	11.1836	43.7575	SREBF1,NR1H2
endothelium development (GO:0003158)	0.0245757	0.237388	9.78514	36.2637	KDM6B,JAG1			maintenance of protein localization in endoplasmic reticulum (GO:0035437)	0.0199875	0.17954	11.1836	43.7575	PDIA3,HSPA5
negative regulation of sodium ion transmembrane transport (GO:1902306)	0.0245757	0.237388	9.78514	36.2637	CAMK2D,OSR1			ATP synthesis coupled electron transport (GO:0042773)	0.0199875	0.17954	11.1836	43.7575	NDUFS2,TAZ
regulation of platelet-derived growth factor receptor signaling pathway (GO:0010640)	0.0245757	0.237388	9.78514	36.2637	PTGIR,APOD			regulation of endoplasmic reticulum unfolded protein response (GO:1900101)	0.0199875	0.17954	11.1836	43.7575	HSPA5,BAK1
galactose metabolic process (GO:0006012)	0.0245757	0.237388	9.78514	36.2637	PGM5,PGM2L1			endosome to pigment granule transport (GO:0043485)	0.0199875	0.17954	11.1836	43.7575	AP3D1,AP1M1
nerve growth factor signaling pathway (GO:0038180)	0.0245757	0.237388	9.78514	36.2637	NTF3,NGF			endosome to melanosome transport (GO:0035646)	0.0199875	0.17954	11.1836	43.7575	AP3D1,AP1M1
regulation of actin filament-based movement (GO:1903115)	0.0245757	0.237388	9.78514	36.2637	PLN,PDE4D			dynamin family protein polymerization involved in mitochondrial fission (GO:0003374)	0.0199875	0.17954	11.1836	43.7575	OPA1,MX1
epithelial cell morphogenesis (GO:0003382)	0.0245757	0.237388	9.78514	36.2637	DACT2,GRHL2			neuron projection organization (GO:0106027)	0.0199875	0.17954	11.1836	43.7575	ARF1,ATP1A3
intraciliary retrograde transport (GO:0035721)	0.0245757	0.237388	9.78514	36.2637	DYNC2H1,WDR19			serine family amino acid catabolic process (GO:0009071)	0.0199875	0.17954	11.1836	43.7575	SDS,SDSL
positive regulation of execution phase of apoptosis (GO:1900119)	0.0245757	0.237388	9.78514	36.2637	FAP,DLC1			negative regulation of intracellular signal transduction (GO:1902532)	0.0201369	0.180099	2.33321	9.11165	DDIT3,PPIF,NDUFS3,NR1H4,DAB2IP,AKT1,TRIB3,PIK3R2,RFFL
forelimb morphogenesis (GO:0035136)	0.0245757	0.237388	9.78514	36.2637	OSR1,CACNA1C			regulation of ion transmembrane transporter activity (GO:0032412)	0.0204208	0.181851	4.13031	16.0718	PPIF,SCN1B,YWHAH,PTPN3
negative regulation of cell growth (GO:0030308)	0.0254797	0.244602	2.54947	9.35623	EPHA4,TGFB2,SERTAD2,FHL1,SEMA3G,DACT3,OSGIN2			cellular response to peptide hormone stimulus (GO:0071375)	0.0205455	0.182176	2.67392	10.3885	RAB10,GOT1,AKT2,AKT1,TRIB3,PIK3R2,RAB8A
protein complex subunit organization (GO:0071822)	0.0256499	0.244602	3.8275	14.0209	TGFB2,COL14A1,DPT,NUP54			cellular senescence (GO:0090398)	0.0212843	0.18792	5.59902	21.555	OPA1,CALR,PML
peptidyl-tyrosine autophosphorylation (GO:0038083)	0.0256499	0.244602	3.8275	14.0209	TEC,TXK,FYN,JAK3			negative regulation of ERBB signaling pathway (GO:1901185)	0.0220833	0.193323	4.02419	15.344	TSG101,DAB2IP,EPS15L1,PTPN3
regulation of transcription from RNA polymerase II promoter (GO:0006357)	0.0262503	0.24716	1.37395	5.00127	TCP10L,RARG,PRDM2,AHR,CHD3,RBPJ,CD3D,CYR61,SPIB,PPP3CA,HEY1,SALL2,MYB,MKL2,KDM6B,EDN1,FOXD2,NCOA3,OSR1,TET2,RFX3,ARID5B,TGFBR3,SFRP4,ELF2,IRF4,NCOA7,MAML3,PRKD1,VGLL1,HDAC5,CAMK2D,TXK,GATA6,ZNF704,IL33,SMAD1,TGFB2,TCF7L1,JAG1,CAV1,TRERF1,GRHL2,KLF8,ASXL1,FAM200A,KLF6,IL6,FOSB			response to unfolded protein (GO:0006986)	0.0220833	0.193323	4.02419	15.344	ERP44,HSPA5,DDIT3,HYOU1
nucleotide biosynthetic process (GO:0009165)	0.0263593	0.24716	5.11163	18.5855	GUCY1A3,GUCY1B3,PPAT			regulation of signal transduction by p53 class mediator (GO:1901796)	0.0228021	0.198773	2.42276	9.16023	RFC4,PAK1IP1,TAF10,TAF9,PRKAG1,AKT1,RFFL,PML
response to ketone (GO:1901654)	0.0263593	0.24716	5.11163	18.5855	TGFBR3,TGFB2,CAV1			glycolipid metabolic process (GO:0006664)	0.0231688	0.201121	3.27273	12.3216	HEXB,HEXA,PSAP,NEU1,ARSI
regulation of muscle contraction (GO:0006937)	0.0263593	0.24716	5.11163	18.5855	TNNT1,CAV1,ATP1A2			regulation of viral release from host cell (GO:1902186)	0.023748	0.205103	5.34425	19.9889	DDB1,TSG101,PML
cellular response to interferon-gamma (GO:0071346)	0.0265557	0.247964	2.52595	9.16544	CAMK2D,VCAM1,DAPK1,IRF4,CCL3,CCL18,CCL17			unsaturated fatty acid metabolic process (GO:0033559)	0.0238261	0.205103	3.92339	14.6616	FA2H,SCD,FADS1,MGLL
cytokine-mediated signaling pathway (GO:0019221)	0.0290761	0.257642	1.56402	5.53325	LRRC15,IL33,CAMK2D,VCAM1,CEBPD,IL34,PELI2,IRS2,TNFRSF11B,CSF2RB,IL2RG,PODN,IL27RA,SOCS3,IL6,TEC,IRF4,PIM1,CCL3,TFF2,FYN,CCL18,JAK3,CCL17			amino sugar metabolic process (GO:0006040)	0.0245757	0.20573	9.78514	36.2637	FN3K,ST3GAL1
regulation of endothelial cell migration (GO:0010594)	0.0290989	0.257642	3.06755	10.8501	NELL2,NRP1,EDN1,PRCP,PRKD1			regulation of fatty acid beta-oxidation (GO:0031998)	0.0245757	0.20573	9.78514	36.2637	AKT2,AKT1
regulation of osteoblast differentiation (GO:0045667)	0.0290989	0.257642	3.06755	10.8501	IL6,TMEM119,AXIN2,PRKD1,CYR61			cytochrome complex assembly (GO:0017004)	0.0245757	0.20573	9.78514	36.2637	HCCS,COX10
negative regulation of peptidyl-tyrosine phosphorylation (GO:0050732)	0.0291179	0.257642	4.89839	17.3227	SOCS3,CAV1,NTF3			protein localization to mitochondrion (GO:0070585)	0.0245757	0.20573	9.78514	36.2637	MTCH2,AKT1
positive regulation of substrate adhesion-dependent cell spreading (GO:1900026)	0.0291179	0.257642	4.89839	17.3227	NRP1,NCOA3,FGG			regulation of mitochondrial depolarization (GO:0051900)	0.0245757	0.20573	9.78514	36.2637	FZD9,IFI6
negative regulation of JAK-STAT cascade (GO:0046426)	0.0295432	0.257642	3.6491	12.8518	LRRC15,SOCS3,CAV1,PODN			positive regulation of nuclease activity (GO:0032075)	0.0245757	0.20573	9.78514	36.2637	DAB2IP,BAK1
heterophilic cell-cell adhesion via plasma membrane cell adhesion molecules (GO:0007157)	0.0295432	0.257642	3.6491	12.8518	PTPRD,VCAM1,FAT4,SELE			positive regulation of Wnt signaling pathway (GO:0030177)	0.0245959	0.20573	2.38581	8.83984	PSMD14,PSMC4,PSMD2,PSME3,FZD9,PSMF1,PSMB8,PSMB9
cellular response to prostaglandin stimulus (GO:0071379)	0.0295467	0.257642	8.69746	30.6306	PTGER4,PTGER2			positive regulation of glucose import (GO:0046326)	0.0263593	0.218708	5.11163	18.5855	AKT2,AKT1,PIK3R2
negative regulation of ryanodine-sensitive calcium-release channel activity (GO:0060315)	0.0295467	0.257642	8.69746	30.6306	CASQ2,CLIC2			regulation of viral entry into host cell (GO:0046596)	0.0263593	0.218708	5.11163	18.5855	IFITM3,IFITM2,P4HB
interleukin-2-mediated signaling pathway (GO:0038110)	0.0295467	0.257642	8.69746	30.6306	IL2RG,JAK3			regulation of endopeptidase activity (GO:0052548)	0.0275352	0.225911	3.1164	11.195	PSME3,AKT1,GAPDH,PSMB8,PSMB9
embryonic eye morphogenesis (GO:0048048)	0.0295467	0.257642	8.69746	30.6306	RARG,EFEMP1			regulation of G1/S transition of mitotic cell cycle (GO:2000045)	0.0275554	0.225911	3.73618	13.4187	PSME3,CDK2AP2,TMEM14B,EIF4G1
regulation of actin filament depolymerization (GO:0030834)	0.0295467	0.257642	8.69746	30.6306	SEMA5A,LIMA1			icosanoid metabolic process (GO:0006690)	0.0275554	0.225911	3.73618	13.4187	FA2H,MAPKAPK2,FADS1,MGLL
response to axon injury (GO:0048678)	0.0295467	0.257642	8.69746	30.6306	DPYSL3,APOD			positive regulation of cellular metabolic process (GO:0031325)	0.0278295	0.227256	2.74183	9.82031	NR1H2,FASN,HPN,AKT1,AGPAT1,EIF4G1
cellular response to interleukin-2 (GO:0071352)	0.0295467	0.257642	8.69746	30.6306	IL2RG,JAK3			antigen receptor-mediated signaling pathway (GO:0050851)	0.0287913	0.228627	1.93259	6.8562	EIF2B2,PSMD14,PSMC4,PSMD2,PSME3,PIK3R2,RBCK1,PSMF1,PSMB8,BCAR1,SPG21,PSMB9
negative regulation of potassium ion transport (GO:0043267)	0.0295467	0.257642	8.69746	30.6306	CAV1,CASQ2			protein targeting to vacuole (GO:0006623)	0.0291179	0.228627	4.89839	17.3227	GOSR2,NCOA4,AP3D1
negative regulation of heart contraction (GO:0045822)	0.0295467	0.257642	8.69746	30.6306	PLN,PDE4D			cargo loading into vesicle (GO:0035459)	0.0291179	0.228627	4.89839	17.3227	SAR1A,TMED2,SEC24C
negative regulation of release of sequestered calcium ion into cytosol (GO:0051280)	0.0295467	0.257642	8.69746	30.6306	CASQ2,CLIC2			L-phenylalanine metabolic process (GO:0006558)	0.0295467	0.228627	8.69746	30.6306	PCBD1,FAH
positive regulation of ERK1 and ERK2 cascade (GO:0070374)	0.0301847	0.262186	2.06315	7.22188	EPHA4,NRP1,NTRK2,FBXW7,FGG,CCL3,ROR2,CCL18,CCL17,CTGF			L-phenylalanine catabolic process (GO:0006559)	0.0295467	0.228627	8.69746	30.6306	PCBD1,FAH
positive regulation of endothelial cell migration (GO:0010595)	0.0307177	0.264763	3.0202	10.5191	SEMA5A,NELL2,NRP1,EDN1,PRKD1			positive regulation of transcription from RNA polymerase II promoter in response to endoplasmic reticulum stress (GO:1990440)	0.0295467	0.228627	8.69746	30.6306	HSPA5,DDIT3
calcium-mediated signaling (GO:0019722)	0.0307177	0.264763	3.0202	10.5191	EDN1,VCAM1,CCL3,CACNA1C,SELE			icosanoid biosynthetic process (GO:0046456)	0.0295467	0.228627	8.69746	30.6306	MGST3,FADS1
enzyme linked receptor protein signaling pathway (GO:0007167)	0.0311688	0.266778	2.43603	8.44899	PTPRD,TEC,TXK,NTF3,FYN,NGF,JAK3			magnesium ion transport (GO:0015693)	0.0295467	0.228627	8.69746	30.6306	MRS2,NIPA2
negative regulation of Wnt signaling pathway (GO:0030178)	0.0311964	0.266778	2.14794	7.44786	SFRP4,TLE2,CAV1,DACT3,AXIN2,PRICKLE1,STK3,ANKRD6,RBMS3			positive regulation of glucose metabolic process (GO:0010907)	0.0295467	0.228627	8.69746	30.6306	AKT2,AKT1
pattern recognition receptor signaling pathway (GO:0002221)	0.0316138	0.266778	3.56598	12.3175	TLR1,FGG,LRRC70,TLR10			oxidative phosphorylation (GO:0006119)	0.0295467	0.228627	8.69746	30.6306	CHCHD10,UQCRC2
regulation of MAPK cascade (GO:0043408)	0.0319926	0.266778	2.04156	7.02755	EPHA4,GDF11,NTRK2,TGFB2,IL6,GSTP1,CAV1,PELI2,ROR2,CYR61			L-serine metabolic process (GO:0006563)	0.0295467	0.228627	8.69746	30.6306	SDS,SDSL
negative regulation of endocytosis (GO:0045806)	0.0320229	0.266778	4.70221	16.1817	CAV1,PRKD1,PROM2			erythrose 4-phosphate/phosphoenolpyruvate family amino acid catabolic process (GO:1902222)	0.0295467	0.228627	8.69746	30.6306	PCBD1,FAH
neuron projection extension (GO:1990138)	0.0320229	0.266778	4.70221	16.1817	NELL2,NRP1,SEMA3A			UDP-N-acetylglucosamine biosynthetic process (GO:0006048)	0.0295467	0.228627	8.69746	30.6306	UAP1L1,PGM3
cellular response to ketone (GO:1901655)	0.0320229	0.266778	4.70221	16.1817	PTGER4,PTGER2,AHR			hepatocyte growth factor receptor signaling pathway (GO:0048012)	0.0295467	0.228627	8.69746	30.6306	HPN,BCAR1
regulation of receptor internalization (GO:0002090)	0.0320229	0.266778	4.70221	16.1817	SFRP4,NTF3,SELE			vascular endothelial growth factor receptor signaling pathway (GO:0048010)	0.0307177	0.236801	3.0202	10.5191	MAPKAPK2,DAB2IP,PIK3R2,BAIAP2,BCAR1
ventricular septum development (GO:0003281)	0.0320229	0.266778	4.70221	16.1817	TGFBR3,TGFB2,HEY1			endosome to lysosome transport (GO:0008333)	0.0316138	0.241458	3.56598	12.3175	VPS18,CLEC16A,AP3D1,RILP
positive regulation of lymphocyte proliferation (GO:0050671)	0.0323919	0.268853	2.97429	10.2014	VAV3,IL6,VCAM1,IRS2,JAK3			regulation of cell cycle arrest (GO:0071156)	0.0316138	0.241458	3.56598	12.3175	AKT2,FZD9,DAB2IP,CALR
negative regulation of canonical Wnt signaling pathway (GO:0090090)	0.0327583	0.27089	2.24855	7.68689	SFRP4,TLE2,CAV1,AXIN2,PRICKLE1,STK3,ANKRD6,RBMS3			cellular amino acid biosynthetic process (GO:0008652)	0.0320229	0.241458	4.70221	16.1817	DPAGT1,GOT1,ALDH18A1
epithelial cell differentiation (GO:0030855)	0.0333374	0.272917	2.61943	8.90889	KDM6B,RARG,JAG1,FZD7,GRHL2,CNN3			aerobic respiration (GO:0009060)	0.0320229	0.241458	4.70221	16.1817	MDH2,SDHC,UQCRC2
regulation of cell death (GO:0010941)	0.0333374	0.272917	2.61943	8.90889	PACRG,DLC1,AXIN2,PRKD1,CYR61,CTGF			organelle fission (GO:0048285)	0.0320229	0.241458	4.70221	16.1817	OPA1,MX1,TUBG1
regulation of fat cell differentiation (GO:0045598)	0.034122	0.272917	2.92975	9.89613	ASXL1,IL6,BBS12,WDFY2,RUNX1T1			positive regulation of lipid biosynthetic process (GO:0046889)	0.0320229	0.241458	4.70221	16.1817	SREBF1,NR1H2,AKT1
regulation of epithelial cell proliferation (GO:0050678)	0.034122	0.272917	2.92975	9.89613	TGFBR3,FGF7,TGFB2,OSR1,PRKD1			positive regulation of protein metabolic process (GO:0051247)	0.0333374	0.250455	2.61943	8.90889	DDB1,NR1H2,DAB2IP,AKT1,RILP,EIF4G1
cell morphogenesis involved in neuron differentiation (GO:0048667)	0.0348169	0.272917	2.59051	8.69805	OMD,OGN,LRRC70,NRCAM,PRELP,LLGL1			lipid biosynthetic process (GO:0008610)	0.034122	0.250734	2.92975	9.89613	SREBF1,DHRS11,LPCAT1,PDSS1,FADS1
negative regulation of cell motility (GO:2000146)	0.0348169	0.272917	2.59051	8.69805	JAG1,DLC1,DPYSL3,TP53INP1,ARAP3,PODN			lysosomal transport (GO:0007041)	0.034122	0.250734	2.92975	9.89613	VPS18,NCOA4,CLEC16A,TMEM106B,RILP
cardiac right ventricle morphogenesis (GO:0003215)	0.0348785	0.272917	7.82731	26.2675	TGFB2,JAG1			amino sugar biosynthetic process (GO:0046349)	0.0348785	0.250734	7.82731	26.2675	UAP1L1,PGM3
regulation of nitric-oxide synthase biosynthetic process (GO:0051769)	0.0348785	0.272917	7.82731	26.2675	EDN1,GSTP1			UDP-N-acetylglucosamine metabolic process (GO:0006047)	0.0348785	0.250734	7.82731	26.2675	UAP1L1,PGM3
negative regulation of metabolic process (GO:0009892)	0.0348785	0.272917	7.82731	26.2675	GSTP1,DLC1			lysine catabolic process (GO:0006554)	0.0348785	0.250734	7.82731	26.2675	OGDH,DLD
mitochondrial outer membrane permeabilization (GO:0097345)	0.0348785	0.272917	7.82731	26.2675	BCL2L11,BMF			regulation of cholesterol homeostasis (GO:2000188)	0.0348785	0.250734	7.82731	26.2675	NR1H2,NR1H4
negative regulation of epithelial cell differentiation (GO:0030857)	0.0348785	0.272917	7.82731	26.2675	CAV1,OSR1			cargo loading into COPII-coated vesicle (GO:0090110)	0.0348785	0.250734	7.82731	26.2675	SAR1A,SEC24C
collagen fibril organization (GO:0030199)	0.0350736	0.272917	4.52113	15.1472	TGFB2,COL14A1,DPT			cytoplasmic translational initiation (GO:0002183)	0.0348785	0.250734	7.82731	26.2675	EIF4H,EIF4G1
keratan sulfate biosynthetic process (GO:0018146)	0.0350736	0.272917	4.52113	15.1472	OMD,OGN,PRELP			lysine metabolic process (GO:0006553)	0.0348785	0.250734	7.82731	26.2675	OGDH,DLD
regulation of vasoconstriction (GO:0019229)	0.0350736	0.272917	4.52113	15.1472	ACE,CAV1,FGG			positive regulation of endoplasmic reticulum unfolded protein response (GO:1900103)	0.0348785	0.250734	7.82731	26.2675	DAB2IP,BAK1
negative regulation of Notch signaling pathway (GO:0045746)	0.0350736	0.272917	4.52113	15.1472	NOTCH3,HEY1,FBXW7			PERK-mediated unfolded protein response (GO:0036499)	0.0348785	0.250734	7.82731	26.2675	HSPA5,DDIT3
negative regulation of epithelial cell apoptotic process (GO:1904036)	0.0350736	0.272917	4.52113	15.1472	SEMA5A,FGG,TNFAIP3			keratan sulfate catabolic process (GO:0042340)	0.0348785	0.250734	7.82731	26.2675	HEXB,HEXA
regulation of cellular biosynthetic process (GO:0031326)	0.0350736	0.272917	4.52113	15.1472	NCOA3,PDK4,TRERF1			vacuolar transport (GO:0007034)	0.0350736	0.250734	4.52113	15.1472	GOSR2,AP3D1,TMEM106B
regulation of peptide hormone secretion (GO:0090276)	0.0359083	0.27651	2.88651	9.60281	SNAP25,FGG,RFX3,KCNA5,CACNA1C			carbohydrate derivative biosynthetic process (GO:1901137)	0.0350736	0.250734	4.52113	15.1472	GK5,ALG2,GALK2
wound healing (GO:0042060)	0.0360045	0.27651	3.41059	11.3372	TGFB2,FZD7,TFF2,PRCP			protein N-linked glycosylation (GO:0006487)	0.0359083	0.25562	2.88651	9.60281	DPAGT1,DPM2,PGM3,STT3A,ST3GAL1
heart morphogenesis (GO:0003007)	0.0360045	0.27651	3.41059	11.3372	TGFBR3,TGFB2,HEY1,DLC1			negative regulation of protein ubiquitination (GO:0031397)	0.0360045	0.25562	3.41059	11.3372	LIMK1,AKT1,ISG15,PML
regulation of insulin secretion (GO:0050796)	0.0363381	0.27651	2.56222	8.49349	SNAP25,RFX3,IRS2,FAM3D,KCNA5,CACNA1C			negative regulation of apoptotic process (GO:0043066)	0.0368198	0.260513	1.61344	5.32713	HSPA5,ZFAND6,HPN,TAF9,FZD9,NR1H4,APIP,IFI6,IFIT3,HSP90B1,DNAJC3,OPA1,PDCD10,AKT2,ARHGDIA,PPIF,BNIP1,AKT1,HTATIP2
positive regulation of neuron differentiation (GO:0045666)	0.0363381	0.27651	2.56222	8.49349	NTRK2,GPRC5B,DPYSL3,NRCAM,PRKD1,NGF			multivesicular body assembly (GO:0036258)	0.0382688	0.268011	4.35345	14.2058	TSG101,VPS37C,RAB11A
response to molecule of bacterial origin (GO:0002237)	0.0363381	0.27651	2.56222	8.49349	IL6,PALM3,TNFAIP3,LRRC70,TNFRSF11B,SELE			regulation of sodium ion transmembrane transport (GO:1902305)	0.0382688	0.268011	4.35345	14.2058	SCN1B,YWHAH,PTPN3
positive regulation of cell motility (GO:2000147)	0.0363991	0.27651	2.08422	6.90547	LRRC15,EDN1,SEMA3D,SEMA3A,NTF3,SEMA3G,CCL3,ROR2,CYR61			chondroitin sulfate metabolic process (GO:0030204)	0.0382688	0.268011	4.35345	14.2058	CHPF,HEXB,HEXA
positive regulation of defense response (GO:0031349)	0.0377513	0.284347	2.84453	9.32078	PTGER4,IL33,GPRC5B,CCL3,CCL18			organonitrogen compound biosynthetic process (GO:1901566)	0.0386372	0.269677	2.05977	6.70155	DPAGT1,FA2H,SPTLC1,GOT1,MGST3,ESD,LPCAT1,ASL,ALDH18A1
regulation of programmed cell death (GO:0043067)	0.037844	0.284347	1.84849	6.05248	GDF11,RARG,TGFB2,BCL2L11,DAPK1,NTF3,TP53INP1,TNFRSF11B,FYN,JAK3,NDRG1,STK3			DNA strand elongation (GO:0022616)	0.0405502	0.27378	7.11537	22.8063	RFC4,GINS3
small GTPase mediated signal transduction (GO:0007264)	0.0379013	0.284347	2.53454	8.29498	ARHGAP31,ARHGAP30,RAP1GDS1,G3BP2,PRKD1,PLD2			regulation of acyl-CoA biosynthetic process (GO:0050812)	0.0405502	0.27378	7.11537	22.8063	PDHA1,DLD
beta-catenin-TCF complex assembly (GO:1904837)	0.0382688	0.284347	4.35345	14.2058	TCF7L1,TLE2,AXIN2			glycerolipid catabolic process (GO:0046503)	0.0405502	0.27378	7.11537	22.8063	PRDX6,MGLL
artery morphogenesis (GO:0048844)	0.0382688	0.284347	4.35345	14.2058	NRP1,TGFB2,JAG1			DNA replication-independent nucleosome organization (GO:0034724)	0.0405502	0.27378	7.11537	22.8063	HIRA,CABIN1
regulation of exocytosis (GO:0017157)	0.0383252	0.284347	3.33785	10.8869	FGG,RAB27B,STXBP6,LLGL1			positive regulation of cellular carbohydrate metabolic process (GO:0010676)	0.0405502	0.27378	7.11537	22.8063	AKT2,AKT1
positive regulation of cell proliferation (GO:0008284)	0.0388115	0.284347	1.65113	5.36459	NTRK2,EDN1,TGFB2,CNOT6L,IL34,OSR1,CLEC11A,VEGFC,IRS2,RBPJ,CYR61,TGFBR3,FGF7,IL6,NTF3,PIM1,TMEM119			positive regulation of glycogen biosynthetic process (GO:0045725)	0.0405502	0.27378	7.11537	22.8063	AKT2,AKT1
gland development (GO:0048732)	0.0396512	0.284347	2.80375	9.04949	TGFBR3,RARG,WNT10A,CAV1,ARID5B			regulation of triglyceride biosynthetic process (GO:0010866)	0.0405502	0.27378	7.11537	22.8063	SREBF1,NR1H2
cAMP-mediated signaling (GO:0019933)	0.0396512	0.284347	2.80375	9.04949	PTGER4,PTGIR,PDE4D,PTGER2,AHR			regulation of acetyl-CoA biosynthetic process from pyruvate (GO:0010510)	0.0405502	0.27378	7.11537	22.8063	PDHA1,DLD
regulation of acyl-CoA biosynthetic process (GO:0050812)	0.0405502	0.284347	7.11537	22.8063	PDP1,PDK4			mammary gland epithelium development (GO:0061180)	0.0405502	0.27378	7.11537	22.8063	AKT2,AKT1
negative regulation of hemostasis (GO:1900047)	0.0405502	0.284347	7.11537	22.8063	EDN1,TFPI			chondroitin sulfate catabolic process (GO:0030207)	0.0405502	0.27378	7.11537	22.8063	HEXB,HEXA
atrial cardiac muscle cell action potential (GO:0086014)	0.0405502	0.284347	7.11537	22.8063	KCNA5,CACNA1C			intrinsic apoptotic signaling pathway (GO:0097193)	0.0411548	0.276957	2.48093	7.91519	AIFM1,DDIT3,DAB2IP,CYCS,TRIB3,BAK1
Notch receptor processing, ligand-dependent (GO:0035333)	0.0405502	0.284347	7.11537	22.8063	NOTCH3,JAG1			multivesicular body organization (GO:0036257)	0.0416069	0.278196	4.19776	13.3467	TSG101,VPS37C,RAB11A
regulation of acetyl-CoA biosynthetic process from pyruvate (GO:0010510)	0.0405502	0.284347	7.11537	22.8063	PDP1,PDK4			positive regulation of apoptotic signaling pathway (GO:2001235)	0.0416082	0.278196	2.76412	8.7884	TRAF7,PPIF,DAB2IP,BAK1,PML
regulation of axon guidance (GO:1902667)	0.0405502	0.284347	7.11537	22.8063	NRP1,SEMA3A			ERAD pathway (GO:0036503)	0.0436227	0.290724	2.72559	8.53703	HSPA5,PSMC4,UBXN8,SEC61B,HSP90B1
positive regulation of endothelial cell chemotaxis (GO:2001028)	0.0405502	0.284347	7.11537	22.8063	SEMA5A,PRKD1			positive regulation of dendrite development (GO:1900006)	0.0450865	0.299513	4.0528	12.5603	CAPRIN1,DAB2IP,LLPH
pathway-restricted SMAD protein phosphorylation (GO:0060389)	0.0405502	0.284347	7.11537	22.8063	TGFBR3,TGFB2			ubiquinone metabolic process (GO:0006743)	0.0465414	0.303327	6.52209	20.0059	PDSS1,COQ6
catecholamine biosynthetic process (GO:0042423)	0.0405502	0.284347	7.11537	22.8063	MOXD1,TGFB2			positive regulation of response to cytokine stimulus (GO:0060760)	0.0465414	0.303327	6.52209	20.0059	TAF9,AGPAT1
cellular response to interleukin-15 (GO:0071350)	0.0405502	0.284347	7.11537	22.8063	IL2RG,JAK3			negative regulation of hemopoiesis (GO:1903707)	0.0465414	0.303327	6.52209	20.0059	LEO1,MEIS2
regulation of execution phase of apoptosis (GO:1900117)	0.0405502	0.284347	7.11537	22.8063	FAP,DLC1			positive regulation of glycogen metabolic process (GO:0070875)	0.0465414	0.303327	6.52209	20.0059	AKT2,AKT1
regulation of endothelial cell chemotaxis (GO:2001026)	0.0405502	0.284347	7.11537	22.8063	SEMA5A,PRKD1			quinone biosynthetic process (GO:1901663)	0.0465414	0.303327	6.52209	20.0059	PDSS1,COQ6
interleukin-15-mediated signaling pathway (GO:0035723)	0.0405502	0.284347	7.11537	22.8063	IL2RG,JAK3			Golgi to vacuole transport (GO:0006896)	0.0465414	0.303327	6.52209	20.0059	GOSR2,AP3D1
endothelial cell differentiation (GO:0045446)	0.0405502	0.284347	7.11537	22.8063	KDM6B,JAG1			long-chain fatty acid metabolic process (GO:0001676)	0.0484453	0.314456	3.07543	9.3103	FA2H,FADS1,MGLL,SLC27A4
detection of calcium ion (GO:0005513)	0.0405502	0.284347	7.11537	22.8063	KCNMB1,CASQ2			positive regulation of locomotion (GO:0040017)	0.0487056	0.314456	3.91751	11.8385	DDB1,TSG101,AKT2
chemokine-mediated signaling pathway (GO:0070098)	0.0407297	0.284347	3.26815	10.4607	CCL3,TFF2,CCL18,CCL17			positive regulation of organelle organization (GO:0010638)	0.0487056	0.314456	3.91751	11.8385	TMED9,AKT2,SURF4
B cell differentiation (GO:0030183)	0.0407297	0.284347	3.26815	10.4607	HDAC5,KLF6,VCAM1,JAK3			protein catabolic process (GO:0030163)	0.0522577	0.330765	2.58161	7.61978	DDB1,DAB2IP,UCHL3,PSMB8,PSMB9
skeletal system morphogenesis (GO:0048705)	0.0416069	0.28779	4.19776	13.3467	SFRP4,RARG,RAB33B			keratan sulfate metabolic process (GO:0042339)	0.0524624	0.330765	3.79094	11.1744	HEXB,HEXA,ST3GAL1
liver development (GO:0001889)	0.0416069	0.28779	4.19776	13.3467	TGFBR3,RARG,ARID5B			ubiquinone biosynthetic process (GO:0006744)	0.0528327	0.330765	6.02008	17.7028	PDSS1,COQ6
positive regulation of JNK cascade (GO:0046330)	0.0416082	0.28779	2.76412	8.7884	EDN1,SEMA3A,FZD7,CTGF,ANKRD6			L-alpha-amino acid transmembrane transport (GO:1902475)	0.0528327	0.330765	6.02008	17.7028	SLC7A1,SLC25A22
regulation of canonical Wnt signaling pathway (GO:0060828)	0.04218	0.290847	1.93998	6.14161	SFRP4,GPRC5B,TLE2,CAV1,UBR5,PRICKLE1,AXIN2,ANKRD6,STK3,RBMS3			unsaturated fatty acid biosynthetic process (GO:0006636)	0.0528327	0.330765	6.02008	17.7028	SCD,FADS1
neutrophil chemotaxis (GO:0030593)	0.0432179	0.295278	3.20128	10.0568	TGFB2,CCL3,CCL18,CCL17			mitochondrion localization (GO:0051646)	0.0528327	0.330765	6.02008	17.7028	MSTO1,MFN2
regulation of calcium ion-dependent exocytosis (GO:0017158)	0.0432179	0.295278	3.20128	10.0568	SYT2,STXBP3,SYT15,SYTL2			positive regulation of viral release from host cell (GO:1902188)	0.0528327	0.330765	6.02008	17.7028	DDB1,TSG101
embryonic organ development (GO:0048568)	0.0432179	0.295278	3.20128	10.0568	RARG,TGFB2,HEY1,RBPJ			negative regulation of viral entry into host cell (GO:0046597)	0.0528327	0.330765	6.02008	17.7028	IFITM3,IFITM2
positive regulation of angiogenesis (GO:0045766)	0.0445795	0.303196	2.42953	7.557	SEMA5A,SMAD1,GATA6,GAB1,VEGFC,PRKD1			protein targeting to peroxisome (GO:0006625)	0.0528327	0.330765	6.02008	17.7028	PEX16,ZFAND6
cyclic-nucleotide-mediated signaling (GO:0019935)	0.0450865	0.303196	4.0528	12.5603	GUCY1B3,PDE4D,AHR			establishment of protein localization to endoplasmic reticulum (GO:0072599)	0.0528327	0.330765	6.02008	17.7028	RAB10,SEC61A1
axon guidance (GO:0007411)	0.0453305	0.303196	2.09756	6.48938	NELL2,EPHA4,NRP1,SEMA3A,GAB1,IRS2,FYN,ART4			protein polyubiquitination (GO:0000209)	0.0531871	0.331978	1.74481	5.11917	FBXW5,PSMD14,PSMC4,PSMD2,PSME3,TRIM27,RBCK1,PSMF1,RFFL,FBXO22,PSMB8,PSMB9
negative regulation of inflammatory response (GO:0050728)	0.0456947	0.303196	2.68811	8.29491	PTGER4,GSTP1,TNFAIP3,APOD,SMPDL3B			positive regulation of cell cycle (GO:0045787)	0.0545612	0.339529	2.54795	7.41053	CCPG1,CKS2,FZD9,CALR,MEIS2
mitotic cell cycle arrest (GO:0071850)	0.0465414	0.303196	6.52209	20.0059	FAP,CDC14A			negative regulation of protein kinase B signaling (GO:0051898)	0.0563546	0.346514	3.67228	10.5618	DDIT3,AKT1,TRIB3
positive regulation of cell adhesion mediated by integrin (GO:0033630)	0.0465414	0.303196	6.52209	20.0059	TGFB2,NCOA3			cholesterol biosynthetic process (GO:0006695)	0.0563546	0.346514	3.67228	10.5618	IDI1,ARV1,DHCR7
negative regulation of Rho protein signal transduction (GO:0035024)	0.0465414	0.303196	6.52209	20.0059	DLC1,ARAP3			regulation of mitochondrial membrane potential (GO:0051881)	0.0563546	0.346514	3.67228	10.5618	AKT2,AKT1,BAK1
regulation of calcineurin-NFAT signaling cascade (GO:0070884)	0.0465414	0.303196	6.52209	20.0059	RCAN2,LMCD1			actin filament bundle organization (GO:0061572)	0.0563546	0.346514	3.67228	10.5618	ESPNL,RHOF,BAIAP2
cell communication by electrical coupling involved in cardiac conduction (GO:0086064)	0.0465414	0.303196	6.52209	20.0059	ATP1A2,CACNA1C			establishment of protein localization to membrane (GO:0090150)	0.0569227	0.348968	2.51515	7.20858	RAB10,ZDHHC9,RILPL1,ZDHHC23,RAB11A
regulation of defense response to virus (GO:0050688)	0.0465414	0.303196	6.52209	20.0059	ELMOD2,TNFAIP3			response to cytokine (GO:0034097)	0.0584562	0.350662	2.09936	5.96109	IFITM3,IFITM2,MAPKAPK2,TAF9,MX1,ISG15,PML
cell migration involved in sprouting angiogenesis (GO:0002042)	0.0465414	0.303196	6.52209	20.0059	NRP1,EGR3			regulation of vesicle-mediated transport (GO:0060627)	0.0584562	0.350662	2.09936	5.96109	RAB10,RAB5C,PACSIN2,TBC1D2B,RAB8A,BET1L,RAB11A
regulation of fatty acid metabolic process (GO:0019217)	0.0465414	0.303196	6.52209	20.0059	CAV1,PDK4			protein modification process (GO:0036211)	0.059342	0.350662	2.48319	7.01361	GGCX,AKT2,AKT1,FBXO22,ST3GAL1
regulation of synapse organization (GO:0050807)	0.0465414	0.303196	6.52209	20.0059	EPHA4,PDLIM5			DNA strand elongation involved in DNA replication (GO:0006271)	0.0594054	0.350662	5.58979	15.782	RFC4,GINS3
positive regulation of heart rate (GO:0010460)	0.0465414	0.303196	6.52209	20.0059	EDN1,PDE4D			regulation of membrane depolarization (GO:0003254)	0.0594054	0.350662	5.58979	15.782	SCN1B,PTPN3
positive regulation of muscle hypertrophy (GO:0014742)	0.0465414	0.303196	6.52209	20.0059	CAMK2D,EDN1			hyaluronan catabolic process (GO:0030214)	0.0594054	0.350662	5.58979	15.782	HEXB,HEXA
interleukin-6-mediated signaling pathway (GO:0070102)	0.0465414	0.303196	6.52209	20.0059	SOCS3,IL6			positive regulation of mRNA processing (GO:0050685)	0.0594054	0.350662	5.58979	15.782	LEO1,PRDX6
central nervous system development (GO:0007417)	0.0468131	0.304081	1.9021	5.82346	RARG,ATXN1,UTP3,GSTP1,APOD,NRCAM,FYN,SPATA5,HAPLN3,GRHL2			regulation of steroid metabolic process (GO:0019218)	0.0594054	0.350662	5.58979	15.782	ARV1,NR1H4
regulation of GTPase activity (GO:0043087)	0.0472028	0.305727	1.97851	6.04098	VAV3,EPHA4,NTRK2,RAP1GDS1,CCL3,STMN3,CCL18,CCL17,PROM2			positive regulation of triglyceride metabolic process (GO:0090208)	0.0594054	0.350662	5.58979	15.782	SREBF1,NR1H2
regulation of axonogenesis (GO:0050770)	0.0484453	0.310967	3.07543	9.3103	EPHA4,NTRK2,NRCAM,NGF			regulation of protein homodimerization activity (GO:0043496)	0.0594054	0.350662	5.58979	15.782	HSPA5,BAK1
glycogen metabolic process (GO:0005977)	0.0487056	0.310967	3.91751	11.8385	PYGM,PGM5,PGM2L1			endoplasmic reticulum to cytosol transport (GO:1903513)	0.0594054	0.350662	5.58979	15.782	SEC61B,HSP90B1
stem cell differentiation (GO:0048863)	0.0487056	0.310967	3.91751	11.8385	TGFB2,ACE,OSR1			positive regulation of response to endoplasmic reticulum stress (GO:1905898)	0.0594054	0.350662	5.58979	15.782	DDIT3,BAK1
platelet aggregation (GO:0070527)	0.0487056	0.310967	3.91751	11.8385	STXBP3,FGG,METAP1			programmed necrotic cell death (GO:0097300)	0.0594054	0.350662	5.58979	15.782	PPIF,PGAM5
positive regulation of intrinsic apoptotic signaling pathway (GO:2001244)	0.0487056	0.310967	3.91751	11.8385	BCL2L11,CAV1,BMF
positive regulation of cytosolic calcium ion concentration (GO:0007204)	0.0497644	0.316572	2.18323	6.55069	PTGER4,EDN1,PTGIR,C1QTNF1,CAV1,PTGER2,CACNA1C
positive regulation of stress-activated MAPK cascade (GO:0032874)	0.0500122	0.316572	2.61616	7.83668	TGFB2,SEMA3A,FZD7,CTGF,ANKRD6
granulocyte chemotaxis (GO:0071621)	0.0511842	0.316572	3.01613	8.96491	TGFB2,CCL3,CCL18,CCL17
regulation of BMP signaling pathway (GO:0030510)	0.0511842	0.316572	3.01613	8.96491	SFRP4,GATA6,RBPJ,CYR61
regulation of cell proliferation (GO:0042127)	0.0519026	0.316572	1.44322	4.26959	RARG,TXK,IRS2,TNFRSF11B,FGF7,ADAMTS1,NTF3,TP53INP1,FYN,JAK3,NTRK2,EDN1,TGFB2,CNOT6L,JAG1,IL34,CLEC11A,VEGFC,AXIN2,NGF,PODN,SFRP4,IL6,TEC,DLC1,ROR2
regulation of response to external stimulus (GO:0032101)	0.0519486	0.316572	2.33283	6.89933	CAV1,ELMOD2,CNGA1,TNFAIP3,SELE,METAP1
epidermis development (GO:0008544)	0.0522577	0.316572	2.58161	7.61978	FGF7,WNT10A,EVPL,GRHL2,CTGF
keratan sulfate metabolic process (GO:0042339)	0.0524624	0.316572	3.79094	11.1744	OMD,OGN,PRELP
bone development (GO:0060348)	0.0524624	0.316572	3.79094	11.1744	PTGER4,SFRP4,RARG
ventricular cardiac muscle tissue morphogenesis (GO:0055010)	0.0524624	0.316572	3.79094	11.1744	TGFBR3,TGFB2,RBPJ
atrioventricular valve morphogenesis (GO:0003181)	0.0528327	0.316572	6.02008	17.7028	TGFB2,HEY1
regulation of protein homooligomerization (GO:0032462)	0.0528327	0.316572	6.02008	17.7028	BCL2L11,BMF
autonomic nervous system development (GO:0048483)	0.0528327	0.316572	6.02008	17.7028	NRP1,SEMA3A
positive regulation of vasoconstriction (GO:0045907)	0.0528327	0.316572	6.02008	17.7028	CAV1,FGG
endocardial cushion morphogenesis (GO:0003203)	0.0528327	0.316572	6.02008	17.7028	TGFB2,HEY1
negative regulation of platelet-derived growth factor receptor signaling pathway (GO:0010642)	0.0528327	0.316572	6.02008	17.7028	PTGIR,APOD
substrate-dependent cell migration (GO:0006929)	0.0528327	0.316572	6.02008	17.7028	NRP1,VEGFC
negative regulation of coagulation (GO:0050819)	0.0528327	0.316572	6.02008	17.7028	EDN1,TFPI
mesenchyme morphogenesis (GO:0072132)	0.0528327	0.316572	6.02008	17.7028	TGFB2,HEY1
cellular biogenic amine biosynthetic process (GO:0042401)	0.0528327	0.316572	6.02008	17.7028	MOXD1,SAT1
negative regulation of cytokine production involved in immune response (GO:0002719)	0.0528327	0.316572	6.02008	17.7028	TGFB2,JAK3
protein O-linked fucosylation (GO:0036066)	0.0528327	0.316572	6.02008	17.7028	ADAMTSL1,CFP
negative regulation of anoikis (GO:2000811)	0.0528327	0.316572	6.02008	17.7028	CAV1,PDK4
positive regulation of cell death (GO:0010942)	0.0540061	0.322741	2.95907	8.63651	RARG,DLC1,FYN,AXIN2
positive regulation of transmembrane receptor protein serine/threonine kinase signaling pathway (GO:0090100)	0.0545612	0.325191	2.54795	7.41053	GDF11,TGFB2,GATA6,RBPJ,CYR61
positive regulation of cell differentiation (GO:0045597)	0.0554793	0.329785	1.91374	5.53406	TGFB2,IL6,BOC,TMEM119,PRKD1,WDFY2,AXIN2,CYR61,CTGF
Wnt signaling pathway (GO:0016055)	0.0558956	0.330604	2.28729	6.59717	SFRP4,WNT10A,RARG,TCF7L1,FZD7,AXIN2
positive regulation of peptide secretion (GO:0002793)	0.0563546	0.330604	3.67228	10.5618	TGFB2,FGG,MYH10
regulation of endothelial cell apoptotic process (GO:2000351)	0.0563546	0.330604	3.67228	10.5618	SEMA5A,FGG,TNFAIP3
endothelial cell migration (GO:0043542)	0.0563546	0.330604	3.67228	10.5618	NRP1,EGR3,FAP
neural crest cell development (GO:0014032)	0.0563546	0.330604	3.67228	10.5618	SEMA3D,SEMA3A,SEMA3G
positive regulation of transferase activity (GO:0051347)	0.0566477	0.331163	2.11562	6.07374	EPHA4,NTRK2,PARM1,FBXW7,LMO4,ROR2,GRHL2
neutrophil migration (GO:1990266)	0.0569107	0.331163	2.90412	8.324	TGFB2,CCL3,CCL18,CCL17
positive regulation of intracellular signal transduction (GO:1902533)	0.0573489	0.331163	1.5423	4.40882	SEMA5A,NTRK2,EPHA4,TGFB2,CAV1,PELI2,GAB1,IRS2,ZDHHC17,GPRC5B,FGF7,IL6,BCL2L11,CCL3,BMF,FYN,PRKD1,ROR2
regulation of inflammatory response (GO:0050727)	0.0574066	0.331163	1.99053	5.68814	PTGER4,IL33,GPRC5B,CCL3,TNFAIP3,SMPDL3B,CCL18,SELE
regulation of neuron differentiation (GO:0045664)	0.059342	0.331163	2.48319	7.01361	GPRC5B,NTF3,NRCAM,NGF,C16ORF52
positive regulation of epithelial cell apoptotic process (GO:1904037)	0.0594054	0.331163	5.58979	15.782	SFRP4,IL6
regulation of systemic arterial blood pressure by hormone (GO:0001990)	0.0594054	0.331163	5.58979	15.782	EDN1,ACE
Notch receptor processing (GO:0007220)	0.0594054	0.331163	5.58979	15.782	NOTCH3,JAG1
regulation of membrane depolarization (GO:0003254)	0.0594054	0.331163	5.58979	15.782	CAMK2D,FHL1
leukocyte tethering or rolling (GO:0050901)	0.0594054	0.331163	5.58979	15.782	VCAM1,SELE
epithelial cell development (GO:0002064)	0.0594054	0.331163	5.58979	15.782	DACT2,GRHL2
negative regulation of striated muscle cell differentiation (GO:0051154)	0.0594054	0.331163	5.58979	15.782	HDAC5,FZD7
leukocyte adhesion to vascular endothelial cell (GO:0061756)	0.0594054	0.331163	5.58979	15.782	VCAM1,SELE
positive regulation of cardiac muscle hypertrophy (GO:0010613)	0.0594054	0.331163	5.58979	15.782	CAMK2D,EDN1
regulation of osteoblast proliferation (GO:0033688)	0.0594054	0.331163	5.58979	15.782	TMEM119,CYR61
bone morphogenesis (GO:0060349)	0.0594054	0.331163	5.58979	15.782	SFRP4,RARG
regulation of membrane repolarization (GO:0060306)	0.0594054	0.331163	5.58979	15.782	CAV1,CASQ2
neurotransmitter transport (GO:0006836)	0.0594054	0.331163	5.58979	15.782	SNAP25,GLUL
positive regulation of positive chemotaxis (GO:0050927)	0.0594054	0.331163	5.58979	15.782	NTF3,VEGFC
inner dynein arm assembly (GO:0036159)	0.0594054	0.331163	5.58979	15.782	ZMYND10,DNALI1

## Sheet: GO_Molecular_Functions
Up-regulated pathway analysis								Down-regulated pathway analysis
Term	P-value	FDR	Z-Score	Combined Score	Genes			Term	P-value	FDR	Z-Score	Combined Score	Genes
actinin binding (GO:0042805)	0.000177	0.0435725	11.5764	99.9979	SYNPO2;KCNA5;CACNA1C;PDLIM5;PDLIM4			disulfide oxidoreductase activity (GO:0015036)	7.4607e-08	3.42446e-05	19.8008	324.952	PDIA3,SCO2,PGK1,P4HB,PDIA6,PDIA5,PDIA4,TXNDC17
GTPase activator activity (GO:0005096)	0.000188	0.0435725	2.92315	25.0745	VAV3;NRP1;ELMOD2;RAP1GDS1;ARAP3;TBC1D9;AXIN2;ARHGAP26;KALRN;ARHGAP6;ARHGAP24;ARHGAP42;ARHGAP31;ARHGAP30;CDC42EP5;DLC1;LLGL1			peptide disulfide oxidoreductase activity (GO:0015037)	1.11008e-06	0.000254763	49.2323	675.028	PDIA3,P4HB,PDIA6,PDIA5,PDIA4
GTPase regulator activity (GO:0030695)	0.000594	0.0917231	2.62502	19.4989	VAV3;NRP1;ELMOD2;RAP1GDS1;ARAP3;TBC1D9;AXIN2;ARHGAP26;KALRN;ARHGAP6;ARHGAP24;ARHGAP42;ARHGAP31;ARHGAP30;CDC42EP5;DLC1;LLGL1			intramolecular oxidoreductase activity, transposing S-S bonds (GO:0016864)	6.81476e-06	0.000781993	16.9051	201.111	PDIA3,ERP44,P4HB,PDIA6,PDIA5,PDIA4
semaphorin receptor binding (GO:0030215)	0.000894	0.102763	11.2247	78.7994	SEMA5A;SEMA3D;SEMA3A;SEMA3G			protein disulfide isomerase activity (GO:0003756)	6.81476e-06	0.000781993	16.9051	201.111	PDIA3,ERP44,P4HB,PDIA6,PDIA5,PDIA4
neuropilin binding (GO:0038191)	0.00110975	0.102763	10.4758	71.2734	SEMA5A;SEMA3D;SEMA3A;SEMA3G			proton-transporting ATP synthase activity, rotational mechanism (GO:0046933)	0.000110759	0.00995295	22.4574	204.545	ATP5B,ATP5H,ATP5G3,ATP5G1
prostaglandin receptor activity (GO:0004955)	0.00163478	0.109626	16.8091	107.852	PTGER4;PTGIR;PTGER2			cadherin binding (GO:0045296)	0.000130104	0.00995295	2.73137	24.4381	LRRC59,NUDC,TXNDC9,HSPA5,ARHGAP1,DAB2IP,TWF1,EPS15L1,BAIAP2,PRDX6,RAB10,GOLGA3,LDHA,CTTN,FASN,PACSIN2,EIF4H,ALDOA,PFKP,EIF4G1
growth factor activity (GO:0008083)	0.00165742	0.109626	4.45155	28.501	IL6;JAG1;CLEC11A;NTF3;VEGFC;OSGIN2;NGF			protein transmembrane transporter activity (GO:0008320)	0.00055302	0.0362623	13.0968	98.2273	TOMM40,TIMM17A,SEC61B,TOMM22
syntaxin binding (GO:0019905)	0.00311552	0.177261	3.94118	22.7459	SNAP25;SYT2;STXBP3;DAPK1;SYT15;LLGL1;SYTL2			cation-transporting ATPase activity (GO:0019829)	0.000691876	0.038729	8.19697	59.642	ATP5B,ATP13A1,ATP5G3,ATP5H,ATP5G1
protein tyrosine kinase activity (GO:0004713)	0.00392678	0.177261	2.8844	15.9794	CLK1;EPHA4;NTRK2;FGF7;TEC;TXK;CSF2RB;FYN;ROR2;JAK3			oxidoreductase activity, acting on a sulfur group of donors, NAD(P) as acceptor (GO:0016668)	0.000791945	0.038729	23.5352	168.065	PGK1,DLD,TXNDC17
transmembrane receptor protein tyrosine kinase activity (GO:0004714)	0.00411392	0.177261	4.29407	23.589	NELL2;NRP1;EPHA4;NTRK2;EFEMP1;ROR2			hydro-lyase activity (GO:0016836)	0.00084377	0.038729	6.06073	42.8956	ENOSF1,UROS,APIP,CA9,PCBD1,ACO2
non-membrane spanning protein tyrosine kinase activity (GO:0004715)	0.00421139	0.177261	5.17331	28.2978	CLK1;TEC;TXK;FYN;JAK3			ATP transmembrane transporter activity (GO:0005347)	0.00116591	0.0486504	19.6117	132.462	SLC25A5,SLC25A23,SLC25A25
alpha-actinin binding (GO:0051393)	0.00558362	0.202717	6.28226	32.5918	SYNPO2;KCNA5;CACNA1C;PDLIM4			ADP transmembrane transporter activity (GO:0015217)	0.00163478	0.0625303	16.8091	107.852	SLC25A5,SLC25A23,SLC25A25
cytokine activity (GO:0005125)	0.00569185	0.202717	2.72414	14.0803	GDF11;IL33;TGFB2;IL6;EDN1;CCL3;FAM3D;TNFRSF11B;CCL18;CCL17			translation initiation factor activity (GO:0003743)	0.00190268	0.0671794	6.34376	39.7404	EIF2B2,EIF3K,EIF3J,EIF4H,EIF4G1
prostaglandin E receptor activity (GO:0004957)	0.00875241	0.254288	19.5743	92.7514	PTGER4;PTGER2			prenyltransferase activity (GO:0004659)	0.00220629	0.0675124	14.7072	89.956	FNTB,COX10,DHDDS
transforming growth factor beta-activated receptor activity (GO:0005024)	0.00875241	0.254288	19.5743	92.7514	TGFBR3;LTBP4			protein channel activity (GO:0015266)	0.00220629	0.0675124	14.7072	89.956	TOMM40,TIMM17A,TOMM22
integrin binding (GO:0005178)	0.00925082	0.254288	3.16829	14.8372	COL16A1;VCAM1;FAP;LTBP4;CYR61;FBLN5;CTGF			purine ribonucleoside triphosphate binding (GO:0035639)	0.00245254	0.0703573	2.11924	12.738	EIF2B2,HSPA5,PRKAG1,TAP1,TWF1,DARS2,ATP1A3,RHOF,TUBG1,RAB10,RPS6KA4,RHEB,AKT2,OAS3,ADSSL1,PGK1,AKT1,HYOU1,RAB8A,EIF4G1
collagen binding (GO:0005518)	0.00947181	0.254288	4.18074	19.4799	LRRC15;C1QTNF1;COL14A1;SPARCL1;PODN			ATPase activity, coupled to transmembrane movement of ions, rotational mechanism (GO:0044769)	0.00321718	0.0868637	7.48041	42.932	ATP5B,ATP5G3,ATP5H,ATP5G1
aminopeptidase activity (GO:0004177)	0.00988591	0.254288	5.23387	24.1629	FAP;PRCP;TRHDE;METAP1			NADH dehydrogenase (ubiquinone) activity (GO:0008137)	0.00421139	0.101738	5.17331	28.2978	NDUFA6,NDUFB5,NDUFB3,NDUFS3,NDUFS2
cadherin binding involved in cell-cell adhesion (GO:0098641)	0.0111708	0.26571	7.3506	33.0369	STXBP6;PDLIM5;CNN3			NADH dehydrogenase (quinone) activity (GO:0050136)	0.00421139	0.101738	5.17331	28.2978	NDUFA6,NDUFB5,NDUFB3,NDUFS3,NDUFS2
type II transforming growth factor beta receptor binding (GO:0005114)	0.0120517	0.26571	15.6586	69.1885	TGFBR3;TGFB2			ATP binding (GO:0005524)	0.00511413	0.117369	2.30202	12.1449	EIF2B2,HSPA5,PRKAG1,TWF1,TAP1,DARS2,ATP1A3,RPS6KA4,AKT2,OAS3,PGK1,AKT1,HYOU1,EIF4G1
vascular endothelial growth factor-activated receptor activity (GO:0005021)	0.0120517	0.26571	15.6586	69.1885	NELL2;NRP1			myosin V binding (GO:0031489)	0.00564802	0.12345	9.80282	50.7438	RAB10,RAB11A,RAB8A
protein binding involved in cell-cell adhesion (GO:0098632)	0.014778	0.311009	6.5332	27.5349	STXBP6;PDLIM5;CNN3			translation factor activity, RNA binding (GO:0008135)	0.0065254	0.136144	3.87051	19.4766	EIF2B2,EIF3K,GFM2,EIF3J,EIF4H,EIF4G1
dipeptidyl-peptidase activity (GO:0008239)	0.0158049	0.31816	13.0482	54.1165	FAP;PRCP			hydrogen ion transmembrane transporter activity (GO:0015078)	0.00873613	0.160694	4.27185	20.2498	ATP5B,SLC25A3,ATP5G3,ATP5H,ATP5G1
protein kinase C binding (GO:0005080)	0.0173331	0.334384	4.36022	17.6813	HDAC5;DACT2;DACT3;PDLIM5			protein-disulfide reductase activity (GO:0047134)	0.00875241	0.160694	19.5743	92.7514	PGK1,TXNDC17
2-acylglycerol-3-phosphate O-acyltransferase activity (GO:0047144)	0.0199875	0.370168	11.1836	43.7575	MBOAT1;MBOAT2			malate dehydrogenase activity (GO:0016615)	0.00875241	0.160694	19.5743	92.7514	MDH1,MDH2
cholesterol binding (GO:0015485)	0.0220833	0.392364	4.02419	15.344	OSBPL3;CAV1;APOD;PROM2			1-acylglycerol-3-phosphate O-acyltransferase activity (GO:0003841)	0.00958222	0.169163	7.84105	36.444	LPCAT1,AGPAT1,TAZ
ligand-dependent nuclear receptor transcription coactivator activity (GO:0030374)	0.0231688	0.392364	3.27273	12.3216	CALCOCO1;RARG;NCOA3;NCOA7;TRERF1			nucleoside-triphosphatase activity (GO:0017111)	0.0107558	0.178373	1.8624	8.44098	TOR3A,ARF1,RAB5C,HSPA5,GFM2,MX1,ATP5H,RHOF,RAB11A,ATP5J2,RAB10,ATP5B,OPA1,PSMC4,RHEB,EIF4H,MFN2,HYOU1,RAB8A
filamin binding (GO:0031005)	0.0245757	0.392364	9.78514	36.2637	SYNPO2;DPYSL3			adenyl ribonucleotide binding (GO:0032559)	0.0108811	0.178373	2.09092	9.45249	EIF2B2,HSPA5,PRKAG1,TWF1,TAP1,DARS2,ATP1A3,RPS6KA4,AKT2,OAS3,PGK1,AKT1,HYOU1,EIF4G1
protein kinase C activity (GO:0004697)	0.0245757	0.392364	9.78514	36.2637	CCL3;PRKD1			small ribosomal subunit rRNA binding (GO:0070181)	0.0120517	0.179457	15.6586	69.1885	MRPS11,MRPS6
semaphorin receptor activity (GO:0017154)	0.0295467	0.441294	8.69746	30.6306	NELL2;NRP1			peptidyl-proline dioxygenase activity (GO:0031543)	0.0120517	0.179457	15.6586	69.1885	OGFOD1,P4HB
intramolecular transferase activity, phosphotransferases (GO:0016868)	0.0295467	0.441294	8.69746	30.6306	PGM5;PGM2L1			ubiquitin protein ligase binding (GO:0031625)	0.0125568	0.179457	2.05167	8.98116	GPI,TSG101,HSPA5,ISG15,PRDX6,SCAMP3,PML,SLC22A18,MFN2,NDUFS2,TRIB3,CALR,SLC25A5,RFFL
ATP-dependent microtubule motor activity (GO:1990939)	0.0316138	0.443551	3.56598	12.3175	DYNC2H1;DNAH6;KIF7;DYNC1I1			proteasome binding (GO:0070628)	0.0129021	0.179457	6.91786	30.0952	PSMD14,ISG15,PSMF1
sterol binding (GO:0032934)	0.0316138	0.443551	3.56598	12.3175	CAV1;OSBPL3;APOD;PROM2			lysophosphatidic acid acyltransferase activity (GO:0042171)	0.0129021	0.179457	6.91786	30.0952	LPCAT1,AGPAT1,TAZ
protein kinase activity (GO:0004672)	0.0342404	0.448577	1.60641	5.42057	NTRK2;EPHA4;CAMK2D;DAPK1;OSR1;PELI2;TESK2;CSF2RB;CLK4;STK3;CLK1;FGF7;PIM1;CCL3;PDK4;FYN;PRKD1;ROR2;ALPK1;JAK3			divalent inorganic cation transmembrane transporter activity (GO:0072509)	0.0145547	0.196489	4.61717	19.5299	MRS2,SLC39A13,SLC39A7,SLC39A1
metalloendopeptidase inhibitor activity (GO:0008191)	0.0348785	0.448577	7.82731	26.2675	TIMP3;NGF			protein heterodimerization activity (GO:0046982)	0.0163872	0.214196	2.03892	8.38251	ARF1,HEXB,HEXA,ALG2,FZD9,PIK3R2,DDIT3,DVL3,PDSS1,PSMF1,BAK1,P4HB,YWHAH
carbonate dehydratase activity (GO:0004089)	0.0348785	0.448577	7.82731	26.2675	CA2;CA4			zinc ion transmembrane transporter activity (GO:0005385)	0.0167997	0.214196	6.18903	25.2908	SLC39A13,SLC39A7,SLC39A1
SH3/SH2 adaptor activity (GO:0005070)	0.0383252	0.479583	3.33785	10.8869	SHF;VAV3;GAB1;ARHGAP6			ubiquitin-like protein ligase binding (GO:0044389)	0.0178549	0.221498	1.9561	7.87423	GPI,TSG101,HSPA5,ISG15,PRDX6,SCAMP3,PML,SLC22A18,MFN2,NDUFS2,TRIB3,CALR,SLC25A5,RFFL
ubiquitin-ubiquitin ligase activity (GO:0034450)	0.0405502	0.483057	7.11537	22.8063	PELI2;UBR5			ubiquitin binding (GO:0043130)	0.0192771	0.229357	3.44551	13.6057	TSG101,CKS2,RBCK1,BUB3,UCHL3
O-acyltransferase activity (GO:0008374)	0.0416069	0.483057	4.19776	13.3467	MBOAT1;MBOAT2;LRAT			macromolecule transmembrane transporter activity (GO:0022884)	0.0199875	0.229357	11.1836	43.7575	TOMM40,TOMM22
RNA polymerase II regulatory region sequence-specific DNA binding (GO:0000977)	0.0417328	0.483057	1.6102	5.11476	KDM6B;SMAD1;RARG;TXK;GATA6;RFX3;ARID5B;PRDM2;RBPJ;BACH2;PBX1;SPIB;KLF8;KLF6;SALL2;IRF4;MYB;FOSB			adenine nucleotide transmembrane transporter activity (GO:0000295)	0.0199875	0.229357	11.1836	43.7575	SLC25A23,SLC25A25
metalloexopeptidase activity (GO:0008235)	0.0457898	0.501132	3.1371	9.67384	ACE;CPXM2;TRHDE;METAP1			mannosyltransferase activity (GO:0000030)	0.0212843	0.23828	5.59902	21.555	DPM2,ALG2,ALG3
transmembrane receptor protein serine/threonine kinase activity (GO:0004675)	0.0465414	0.501132	6.52209	20.0059	TGFBR3;LTBP4			carboxylic acid transmembrane transporter activity (GO:0046943)	0.0218197	0.238458	3.32837	12.7308	SLC25A1,SLC6A16,SLC38A10,SLC25A10,SLC7A1
tropomyosin binding (GO:0005523)	0.0465414	0.501132	6.52209	20.0059	TNNT1;LMOD1			GTPase activity (GO:0003924)	0.0243494	0.250672	2.05642	7.6401	RAB10,ARF1,RAB5C,OPA1,GFM2,RHEB,MX1,MFN2,RHOF,RAB8A,RAB11A
3',5'-cyclic-AMP phosphodiesterase activity (GO:0004115)	0.0528327	0.520458	6.02008	17.7028	PDE1A;PDE4D			carbon-nitrogen ligase activity, with glutamine as amido-N-donor (GO:0016884)	0.0245757	0.250672	9.78514	36.2637	GMPS,NADSYN1
syntaxin-1 binding (GO:0017075)	0.0528327	0.520458	6.02008	17.7028	SNAP25;DAPK1			long-chain fatty acid-CoA ligase activity (GO:0004467)	0.0245757	0.250672	9.78514	36.2637	ACSL4,SLC27A4
transmembrane receptor protein tyrosine phosphatase activity (GO:0005001)	0.0528327	0.520458	6.02008	17.7028	PTPRD;PTPRB			intramolecular oxidoreductase activity, transposing C=C bonds (GO:0016863)	0.0295467	0.271239	8.69746	30.6306	IDI1,DDT
transmembrane receptor protein phosphatase activity (GO:0019198)	0.0528327	0.520458	6.02008	17.7028	PTPRD;PTPRB			aryl sulfotransferase activity (GO:0004062)	0.0295467	0.271239	8.69746	30.6306	SULT1A1,SULT4A1
transcriptional activator activity, RNA polymerase II transcription regulatory region sequence-specific binding (GO:0001228)	0.0543403	0.524157	1.73831	5.0628	SPIB;SMAD1;FOXD2;KLF6;SALL2;IRF4;TXK;MYB;GATA6;PRDM2;RBPJ;GRHL2			hexosaminidase activity (GO:0015929)	0.0295467	0.271239	8.69746	30.6306	HEXB,HEXA
regulatory region DNA binding (GO:0000975)	0.0557229	0.526525	1.83921	5.31048	HDAC5;CALCOCO1;TCF7L1;SALL2;MYB;GATA6;RFX3;ARID5B;AHR;TRERF1			intramolecular transferase activity, phosphotransferases (GO:0016868)	0.0295467	0.271239	8.69746	30.6306	PGAM1,PGM3
retinoic acid receptor binding (GO:0042974)	0.0594054	0.528937	5.58979	15.782	ASXL1;RARG			NADH dehydrogenase activity (GO:0003954)	0.0295467	0.271239	8.69746	30.6306	NDUFS3,NDUFS2
acid-thiol ligase activity (GO:0016878)	0.0594054	0.528937	5.58979	15.782	ACSM3;AASDH			channel activity (GO:0015267)	0.0320229	0.282664	4.70221	16.1817	TOMM40,TIMM17A,TOMM22
poly(U) RNA binding (GO:0008266)	0.0594054	0.528937	5.58979	15.782	ATXN1;RBMS3			acylglycerol O-acyltransferase activity (GO:0016411)	0.0320229	0.282664	4.70221	16.1817	LPCAT1,AGPAT1,TAZ
								GDP binding (GO:0019003)	0.0383252	0.331911	3.33785	10.8869	RAB10,RAB5C,RHEB,RAB8A
								oxidoreductase activity, acting on NAD(P)H, heme protein as acceptor (GO:0016653)	0.0405502	0.341039	7.11537	22.8063	POR,CYB5R3
								O-acyltransferase activity (GO:0008374)	0.0416069	0.341039	4.19776	13.3467	LPCAT1,AGPAT1,TAZ
								steroid hormone receptor binding (GO:0035258)	0.0416082	0.341039	2.76412	8.7884	WBP2,TAF10,NCOA4,CALR,YWHAH
								transition metal ion transmembrane transporter activity (GO:0046915)	0.0450865	0.363065	4.0528	12.5603	SLC39A13,SLC39A7,SLC39A1
								peptide transmembrane transporter activity (GO:1904680)	0.0465414	0.36362	6.52209	20.0059	TOMM40,TOMM22
								purine ribonucleoside binding (GO:0032550)	0.0467399	0.36362	2.08356	6.38228	RAB10,RAB5C,EIF2B2,RHEB,ADSSL1,RHOF,TUBG1,RAB8A
								phosphatidic acid binding (GO:0070300)	0.0594054	0.447001	5.58979	15.782	OPA1,PACSIN2
								peptidase activator activity (GO:0016504)	0.0594054	0.447001	5.58979	15.782	PSMD14,PSME3

## Sheet: Reactome signaling pathways
Up-regulated pathway analysis								Down-regulated pathway analysis
Term	P-value	FDR	Z-Score	Combined Score	Genes			Term	P-value	FDR	Z-Score	Combined Score	Genes
Molecules associated with elastic fibres Homo sapiens R-HSA-2129379	8.44259e-05	0.0423982	9.85628	92.4483	MFAP4,TGFB2,EFEMP1,LTBP4,FBLN2,FBLN5			Metabolism Homo sapiens R-HSA-1430728	2.51084e-16	1.89066e-13	2.70918	97.3159	CHPF,NADSYN1,FLAD1,PSMD2,AKT1,FADS1,ACSL4,SDHC,SDHD,APOA1BP,ATP5J2,POR,SCO2,PSME3,HMBS,MAPKAPK2,TRIB3,UQCRC2,IDI1,PSMD14,MGST3,GMPS,PIK3R2,ATP5H,PLD1,SULT1A1,ATP5B,LDHA,CYB5R3,RDH11,ESD,PSAP,NEU1,PNPO,PGK1,ARSI,ASL,PSMF1,ST3GAL1,COX10,ESRRA,PDHA1,GOT1,UROS,COQ6,CS,FA2H,AIMP2,SLC6A8,FASN,OGDH,CYCS,DHCR7,IARS,ACO2,ALDH18A1,SLC25A1,GPI,ARF1,COX7B,HEXB,HEXA,LPCAT1,APIP,SQRDL,ATP5G3,TAZ,ATP5G1,ARV1,SP…
Semaphorin interactions Homo sapiens R-HSA-373755	0.000257978	0.0423982	5.35786	44.2701	SEMA5A,NRP1,SEMA6D,SEMA3A,DPYSL3,MYH11,FYN,MYH10			The citric acid (TCA) cycle and respiratory electron transport Homo sapiens R-HSA-1428517	1.16469e-15	4.1531e-13	8.77711	301.812	COX7B,NDUFB5,NDUFB3,ATP5H,ATP5G3,ATP5G1,COX5A,ATP5B,LDHA,UQCRFS1,IDH3A,COX8A,PDHA1,NDUFA6,MDH2,SDHC,SDHD,ATP5J2,CS,SCO2,OGDH,NDUFS3,CYCS,NDUFS2,UQCRC2,ACO2,DLD
Eicosanoid ligand-binding receptors Homo sapiens R-HSA-391903	0.000423084	0.0423982	14.2881	110.989	PTGER4,PTGIR,CYSLTR2,PTGER2			Metabolism of proteins Homo sapiens R-HSA-392499	1.65462e-15	4.1531e-13	3.21362	109.376	DPAGT1,ARF1,GALNT14,PRKCSH,MPI,TAZ,ATP5G1,TOMM22,SEC61A1,GMPPA,TIMM17A,PGM3,TMED2,MUC13,SEC61B,TMED7,NANS,B2M,CCT3,PDIA3,TMED9,FBXW5,SSR3,ALG2,ALG3,COG1,PDIA6,BET1L,PDIA5,DHDDS,DNAJC3,DPM2,DDIT3,CANX,KDELR2,KDELR3,COPB2,COPA,CALCA,TOMM40,COPB1,GOSR2,HSP90B1,TIMM50,ATP5B,MAN2A2,LMAN2,NEU1,EIF4H,SSR1,ARSI,MLEC,ST3GAL1,SEC11A,SEC11C,FN3K,EIF2B2,HSPA5,YIF1A,PML,CS,GGCX,EIF3K,EIF3J,MGAT4B,TBCE,STT3A,S…
Signaling by NOTCH1 Homo sapiens R-HSA-1980143	0.000424626	0.0423982	4.93801	38.3402	HDAC5,TLE2,JAG1,HEY1,FBXW7,MAML3,RBPJ,DTX4			Asparagine N-linked glycosylation Homo sapiens R-HSA-446203	2.47321e-15	4.65582e-13	6.25036	210.22	DPAGT1,COPB2,ARF1,COPA,PRKCSH,COPB1,GOSR2,MPI,MAN2A2,LMAN2,NEU1,GMPPA,PGM3,MLEC,TMED2,TMED7,NANS,ST3GAL1,PDIA3,TMED9,ALG2,ALG3,COG1,BET1L,DHDDS,DPM2,CANX,MGAT4B,STT3A,KDELR2,KDELR3,CALR,SEC24C,COPE
Defective CHST6 causes MCDC1 Homo sapiens R-HSA-3656225	0.000504318	0.0423982	29.4205	223.37	OMD,OGN,PRELP			ER-Phagosome pathway Homo sapiens R-HSA-1236974	1.80814e-14	2.72306e-12	15.4566	489.107	PDIA3,HLA-H,PSMD14,HLA-B,TAP1,HLA-C,HLA-A,HLA-F,PSMB8,PSMB9,SEC61A1,PSMC4,PSMD2,PSME3,SEC61B,PSMF1,CALR,B2M
Defective ST3GAL3 causes MCT12 and EIEE15 Homo sapiens R-HSA-3656243	0.000504318	0.0423982	29.4205	223.37	OMD,OGN,PRELP			Antigen Presentation: Folding, assembly and peptide loading of class I MHC Homo sapiens R-HSA-983170	2.02381e-13	2.53989e-11	36.8607	1077.39	PDIA3,HLA-H,HSPA5,CANX,HLA-B,HLA-C,TAP1,HLA-A,CALR,HLA-F,B2M,SEC24C
Defective B4GALT1 causes B4GALT1-CDG (CDG-2d) Homo sapiens R-HSA-3656244	0.000504318	0.0423982	29.4205	223.37	OMD,OGN,PRELP			Antigen processing-Cross presentation Homo sapiens R-HSA-1236975	1.43471e-12	1.54334e-10	11.341	309.27	PDIA3,HLA-H,PSMD14,HLA-B,TAP1,HLA-C,HLA-A,HLA-F,PSMB8,PSMB9,SEC61A1,PSMC4,PSMD2,PSME3,SEC61B,PSMF1,CALR,B2M
Elastic fibre formation Homo sapiens R-HSA-1566948	0.000506722	0.0423982	6.75477	51.2522	MFAP4,TGFB2,EFEMP1,LTBP4,FBLN2,FBLN5			Respiratory electron transport, ATP synthesis by chemiosmotic coupling, and heat production by uncoupling proteins. Homo sapiens R-HSA-163200	2.58764e-11	2.43562e-09	8.51906	207.675	COX8A,COX7B,NDUFA6,NDUFB5,NDUFB3,SDHC,SDHD,ATP5H,ATP5G3,ATP5G1,COX5A,ATP5J2,ATP5B,SCO2,NDUFS3,CYCS,UQCRFS1,NDUFS2,UQCRC2
CRMPs in Sema3A signaling Homo sapiens R-HSA-399956	0.00055302	0.0423982	13.0968	98.2273	NRP1,SEMA3A,DPYSL3,FYN			Post-translational protein modification Homo sapiens R-HSA-597592	3.50958e-10	2.93634e-08	3.43831	74.8532	DPAGT1,COPB2,ARF1,GALNT14,COPA,PRKCSH,COPB1,GOSR2,MPI,MAN2A2,LMAN2,NEU1,GMPPA,PGM3,ARSI,MLEC,TMED2,MUC13,TMED7,NANS,ST3GAL1,FN3K,PDIA3,TMED9,ALG2,ALG3,COG1,BET1L,PML,DHDDS,DPM2,GGCX,MGAT4B,CANX,STT3A,KDELR2,KDELR3,CALR,SEC24C,COPE
Signaling by NOTCH Homo sapiens R-HSA-157118	0.000987794	0.0669008	3.5328	24.4471	NOTCH3,HDAC5,TLE2,JAG1,HEY1,FBXW7,ATP2A3,MAML3,RBPJ,DTX4			Interferon alpha/beta signaling Homo sapiens R-HSA-909733	1.11305e-09	8.38127e-08	10.3736	213.863	IFITM3,HLA-H,IFITM2,MX1,HLA-B,IFI6,HLA-C,ISG15,HLA-A,HLA-F,IFIT3,PSMB8,ISG20,OAS3
NOTCH1 Intracellular Domain Regulates Transcription Homo sapiens R-HSA-2122947	0.00106653	0.0669008	5.76449	39.4484	HDAC5,TLE2,HEY1,FBXW7,MAML3,RBPJ			Mitochondrial translation termination Homo sapiens R-HSA-5419276	2.29778e-09	1.57294e-07	8.70955	173.244	MRPS16,MRPS35,GFM2,MRPS11,MRPS22,MRPS12,MRPS23,MRPL16,MRPL47,MRPS30,MRPL35,MRPS6,MRPL24,MRPL50,DAP3
Prostanoid ligand receptors Homo sapiens R-HSA-391908	0.00116591	0.06704	19.6117	132.462	PTGER4,PTGIR,PTGER2			Unfolded Protein Response (UPR) Homo sapiens R-HSA-381119	3.22818e-09	1.98827e-07	8.46334	165.47	HSPA5,GOSR2,PDIA6,PDIA5,YIF1A,HSP90B1,DNAJC3,SEC61A1,DDIT3,SSR1,SRPRB,HYOU1,SEC61B,KDELR3,CALR
Diseases of glycosylation Homo sapiens R-HSA-3781865	0.00161205	0.0810632	3.94715	25.3812	SEMA5A,ADAMTSL1,NOTCH3,ADAMTS1,OMD,OGN,PRELP,CFP			Gluconeogenesis Homo sapiens R-HSA-70263	3.4326e-09	1.98827e-07	18.0686	352.157	SLC25A1,GPI,GOT1,MDH1,MDH2,PGAM1,PGK1,SLC25A10,ALDOA,GAPDH
Ion homeostasis Homo sapiens R-HSA-5578775	0.00164476	0.0810632	5.25101	33.6598	CAMK2D,PLN,FXYD3,ATP2A3,ATP1A2,CLIC2			Mitochondrial translation Homo sapiens R-HSA-5368287	6.19193e-09	3.33038e-07	8.01031	151.395	MRPS16,MRPS35,GFM2,MRPS11,MRPS22,MRPS12,MRPS23,MRPL16,MRPL47,MRPS30,MRPL35,MRPS6,MRPL24,MRPL50,DAP3
Ion transport by P-type ATPases Homo sapiens R-HSA-936837	0.00243474	0.0916715	4.82137	29.0146	CAMK2D,PLN,FXYD3,ATP2A3,ATP1A2,ATP9A			Membrane Trafficking Homo sapiens R-HSA-199991	7.3257e-09	3.6775e-07	3.48992	65.3727	COPB2,ARF1,COPA,RAB5C,TSG101,COPB1,GOSR2,PRKAG1,GOLGA5,MAN2A2,AKT2,LMAN2,BNIP1,AKT1,TMED2,TMED7,SNAP29,AP2M1,RAB8A,AP1M1,YWHAH,TMED9,SURF4,VPS37C,AP1B1,COG1,BET1L,RAB11A,RAB10,KDELR2,KDELR3,SEC24C,COPE
Developmental Biology Homo sapiens R-HSA-1266738	0.00268814	0.0916715	1.75928	10.413	SEMA5A,NRP1,RARG,CAMK2D,CEBPD,SEMA3A,GATA6,IRS2,CSF2RB,CACNA1C,RBPJ,IL2RG,KALRN,FGF7,CHL1,POLR2B,DPYSL3,BOC,FYN,MYH11,NRCAM,JAK3,MYH10,VAV3,EPHA4,SEMA6D,NCOA3,FGG,IL17RD,PBX1,MEIS1,FABP4,COL6A2			Citric acid cycle (TCA cycle) Homo sapiens R-HSA-71403	8.5604e-09	3.8248e-07	28.8086	535.151	CS,MDH2,OGDH,SDHC,SDHD,ACO2,DLD,IDH3A
Keratan sulfate degradation Homo sapiens R-HSA-2022857	0.00288743	0.0916715	13.0724	76.4396	OMD,OGN,PRELP			IRE1alpha activates chaperones Homo sapiens R-HSA-381070	8.635e-09	3.8248e-07	11.1268	206.596	DNAJC3,SEC61A1,HSPA5,GOSR2,SSR1,SRPRB,HYOU1,SEC61B,KDELR3,PDIA6,PDIA5,YIF1A
Constitutive Signaling by NOTCH1 HD+PEST Domain Mutants Homo sapiens R-HSA-2894862	0.00292286	0.0916715	4.63182	27.0275	HDAC5,JAG1,HEY1,FBXW7,MAML3,RBPJ			Vesicle-mediated transport Homo sapiens R-HSA-5653656	9.77549e-09	4.08941e-07	3.24025	59.7611	COPB2,ARF1,COPA,RAB5C,TSG101,COPB1,GOSR2,PRKAG1,HSP90B1,GOLGA5,MAN2A2,AKT2,LMAN2,BNIP1,AKT1,TMED2,TMED7,SNAP29,AP2M1,RAB8A,AP1M1,YWHAH,TMED9,SURF4,VPS37C,AP1B1,COG1,BET1L,RAB11A,RAB10,HYOU1,KDELR2,KDELR3,CALR,SEC24C,COPE
Signaling by NOTCH1 in Cancer Homo sapiens R-HSA-2644603	0.00292286	0.0916715	4.63182	27.0275	HDAC5,JAG1,HEY1,FBXW7,MAML3,RBPJ			Mitochondrial translation initiation Homo sapiens R-HSA-5368286	1.98842e-08	7.48642e-07	7.99588	141.794	MRPS16,MRPS35,MRPS11,MRPS22,MRPS12,MRPS23,MRPL16,MRPL47,MRPS30,MRPL35,MRPS6,MRPL24,MRPL50,DAP3
Signaling by NOTCH1 PEST Domain Mutants in Cancer Homo sapiens R-HSA-2644602	0.00292286	0.0916715	4.63182	27.0275	HDAC5,JAG1,HEY1,FBXW7,MAML3,RBPJ			Mitochondrial translation elongation Homo sapiens R-HSA-5389840	1.98842e-08	7.48642e-07	7.99588	141.794	MRPS16,MRPS35,MRPS11,MRPS22,MRPS12,MRPS23,MRPL16,MRPL47,MRPS30,MRPL35,MRPS6,MRPL24,MRPL50,DAP3
Constitutive Signaling by NOTCH1 PEST Domain Mutants Homo sapiens R-HSA-2644606	0.00292286	0.0916715	4.63182	27.0275	HDAC5,JAG1,HEY1,FBXW7,MAML3,RBPJ			Respiratory electron transport Homo sapiens R-HSA-611105	3.67792e-08	1.3188e-06	7.56212	129.451	COX8A,COX7B,NDUFA6,NDUFB5,NDUFB3,SDHC,SDHD,COX5A,SCO2,NDUFS3,UQCRFS1,NDUFS2,CYCS,UQCRC2
Signaling by NOTCH1 HD+PEST Domain Mutants in Cancer Homo sapiens R-HSA-2894858	0.00292286	0.0916715	4.63182	27.0275	HDAC5,JAG1,HEY1,FBXW7,MAML3,RBPJ			XBP1(S) activates chaperone genes Homo sapiens R-HSA-381038	6.30672e-08	2.09235e-06	10.4216	172.78	DNAJC3,SEC61A1,GOSR2,SSR1,SRPRB,HYOU1,SEC61B,KDELR3,PDIA6,PDIA5,YIF1A
Nitric oxide stimulates guanylate cyclase Homo sapiens R-HSA-392154	0.00321718	0.0941591	7.48041	42.932	GUCY1A3,GUCY1B3,PDE1A,KCNMB1			COPI-mediated anterograde transport Homo sapiens R-HSA-6807878	6.39098e-08	2.09235e-06	7.98152	132.22	COPB2,ARF1,TMED9,COPA,COPB1,GOSR2,COG1,BET1L,TMED2,KDELR2,KDELR3,TMED7,COPE
Hemostasis Homo sapiens R-HSA-109582	0.00329165	0.0941591	1.89484	10.8316	GUCY1B3,STXBP3,DGKA,PDE1A,GATA6,ATP2A3,PRCP,CSF2RB,TFPI,IL2RG,CLEC3B,KCNMB1,MYB,TIMP3,FYN,JAK3,VAV3,GUCY1A3,TGFB2,PTGIR,CAV1,FGG,VEGFC,SELE,P2RX1			Endosomal/Vacuolar pathway Homo sapiens R-HSA-1236977	1.9266e-07	6.0447e-06	39.4615	610.168	HLA-H,HLA-B,HLA-C,HLA-A,HLA-F,B2M
Rho GTPase cycle Homo sapiens R-HSA-194840	0.00357697	0.0941591	3.1448	17.7154	VAV3,ARHGAP31,ARHGAP30,DLC1,ARAP3,ARHGAP26,KALRN,ARHGAP6,ARHGAP24			Pyruvate metabolism and Citric Acid (TCA) cycle Homo sapiens R-HSA-71406	2.43086e-07	7.32176e-06	10.4522	159.185	CS,LDHA,PDHA1,MDH2,OGDH,SDHC,SDHD,ACO2,DLD,IDH3A
NICD traffics to nucleus Homo sapiens R-HSA-157052	0.00368449	0.0941591	11.7646	65.9243	NOTCH3,MAML3,RBPJ			Intra-Golgi and retrograde Golgi-to-ER traffic Homo sapiens R-HSA-6811442	6.02382e-07	1.74459e-05	4.48573	64.2464	COPB2,COPA,ARF1,TMED9,COPB1,GOSR2,SURF4,COG1,BET1L,GOLGA5,MAN2A2,BNIP1,TMED2,KDELR2,KDELR3,TMED7,SNAP29,COPE
Notch-HLH transcription pathway Homo sapiens R-HSA-350054	0.00368449	0.0941591	11.7646	65.9243	NOTCH3,MAML3,RBPJ			Transport to the Golgi and subsequent modification Homo sapiens R-HSA-948021	6.77535e-07	1.88957e-05	4.69815	66.7363	COPB2,COPA,ARF1,TMED9,COPB1,GOSR2,COG1,BET1L,MAN2A2,LMAN2,MGAT4B,TMED2,KDELR2,KDELR3,TMED7,SEC24C,COPE
SEMA3A-Plexin repulsion signaling by inhibiting Integrin adhesion Homo sapiens R-HSA-399955	0.00460303	0.10587	10.6945	57.5477	NRP1,SEMA3A,FYN			COPI-dependent Golgi-to-ER retrograde traffic Homo sapiens R-HSA-6811434	7.72271e-07	2.03091e-05	6.9248	97.4592	COPB2,ARF1,TMED9,COPA,COPB1,SURF4,BNIP1,TMED2,KDELR2,KDELR3,TMED7,COPE
Repression of WNT target genes Homo sapiens R-HSA-4641265	0.00460303	0.10587	10.6945	57.5477	TCF7L1,TLE2,AXIN2			Organelle biogenesis and maintenance Homo sapiens R-HSA-1852241	7.82158e-07	2.03091e-05	3.35706	47.2043	MRPS16,MRPS35,GFM2,MRPS11,MRPS12,MRPL16,PRKAG1,MRPS30,TFB1M,MRPL35,ATP5B,HAUS7,RAB8A,CCT3,ESRRA,MRPS22,MRPS23,MRPL47,TUBG1,MRPL24,MRPS6,RAB11A,MRPL50,CYCS,DAP3
Glutathione synthesis and recycling Homo sapiens R-HSA-174403	0.00460303	0.10587	10.6945	57.5477	GGT5,GGT7,GGT6			Class I MHC mediated antigen processing & presentation Homo sapiens R-HSA-983169	8.21698e-07	2.06246e-05	3.44849	48.3199	PDIA3,HLA-H,PSMD14,HSPA5,HLA-B,HLA-C,TAP1,HLA-A,HLA-F,PSMB8,PSMB9,TRIM9,SEC61A1,TRAF7,PSMC4,PSMD2,PSME3,CANX,RBCK1,PSMF1,CALR,SEC61B,B2M,SEC24C
Axon guidance Homo sapiens R-HSA-422475	0.00555807	0.123712	1.86286	9.67292	SEMA5A,VAV3,EPHA4,NRP1,CAMK2D,SEMA6D,SEMA3A,FGG,IRS2,CSF2RB,CACNA1C,IL2RG,IL17RD,KALRN,FGF7,CHL1,COL6A2,DPYSL3,FYN,MYH11,NRCAM,JAK3,MYH10			ER to Golgi Anterograde Transport Homo sapiens R-HSA-199977	1.01009e-06	2.45353e-05	5.16815	71.3487	COPB2,COPA,ARF1,TMED9,COPB1,GOSR2,COG1,BET1L,LMAN2,TMED2,KDELR2,KDELR3,TMED7,SEC24C,COPE
Platelet homeostasis Homo sapiens R-HSA-418346	0.00612309	0.132029	3.44675	17.5636	GUCY1A3,GUCY1B3,PTGIR,PDE1A,KCNMB1,P2RX1,ATP2A3			Interferon Signaling Homo sapiens R-HSA-913531	2.25822e-06	5.31388e-05	4.05376	52.7026	IFITM3,HLA-H,IFITM2,MX1,HLA-B,IFI6,HLA-C,ISG15,HLA-A,HLA-F,IFIT3,PSMB8,PML,ISG20,OAS3,TRIM14,B2M,EIF4G1
Sema3A PAK dependent Axon repulsion Homo sapiens R-HSA-399954	0.0068238	0.142679	9.04829	45.1269	NRP1,SEMA3A,FYN			Biosynthesis of the N-glycan precursor (dolichol lipid-linked oligosaccharide, LLO) and transfer to a nascent protein Homo sapiens R-HSA-446193	3.66552e-06	8.36405e-05	6.52452	81.6645	DPAGT1,DPM2,MPI,GMPPA,NEU1,PGM3,ALG2,ALG3,NANS,ST3GAL1,DHDDS
Activation of TRKA receptors Homo sapiens R-HSA-187015	0.00875241	0.177622	19.5743	92.7514	NTRK2,NGF			Glucose metabolism Homo sapiens R-HSA-70326	4.16383e-06	9.22166e-05	6.42824	79.64	SLC25A1,GPI,GOT1,MDH1,MDH2,PGAM1,PGK1,SLC25A10,ALDOA,GAPDH,PFKP
EPHA-mediated growth cone collapse Homo sapiens R-HSA-3928663	0.00988591	0.194894	5.23387	24.1629	EPHA4,FYN,MYH11,MYH10			Host Interactions of HIV factors Homo sapiens R-HSA-162909	4.38031e-06	9.42392e-05	4.85579	59.9126	ARF1,PSMD14,AP1B1,HLA-A,PSMB8,PSMB9,PSMC4,PSMD2,PSME3,PSMF1,SLC25A5,B2M,AP2M1,AP1M1
GPVI-mediated activation cascade Homo sapiens R-HSA-114604	0.010249	0.19644	4.09343	18.7503	VAV3,CSF2RB,FYN,IL2RG,JAK3			Mitochondrial protein import Homo sapiens R-HSA-1268020	6.94311e-06	0.000145227	7.92464	94.127	CS,ATP5B,TOMM40,TIMM17A,ACO2,TAZ,ATP5G1,TOMM22,TIMM50
Muscle contraction Homo sapiens R-HSA-397014	0.0105566	0.196867	2.34859	10.6884	CAMK2D,FGF14,PLN,FXYD3,TNNT1,LMOD1,ATP2A3,MYH11,ATP1A2,CACNA1C,CLIC2			TP53 Regulates Metabolic Genes Homo sapiens R-HSA-5628897	7.64889e-06	0.000151569	5.98641	70.5256	COX8A,GPI,COX7B,SCO2,RHEB,AKT2,PRKAG1,AKT1,CYCS,COX5A,YWHAH
Binding of TCF/LEF:CTNNB1 to target gene promoters Homo sapiens R-HSA-4411364	0.0120517	0.215963	15.6586	69.1885	TCF7L1,AXIN2			Metabolism of polyamines Homo sapiens R-HSA-351202	7.64889e-06	0.000151569	5.98641	70.5256	SLC6A8,PSMD14,GOT1,PSMC4,PSMD2,PSME3,APIP,ASL,PSMF1,PSMB8,PSMB9
Extracellular matrix organization Homo sapiens R-HSA-1474244	0.0122066	0.215963	2.0594	9.07327	TGFB2,COL16A1,VCAM1,COL14A1,FGG,LTBP4,FBLN2,FBLN5,MFAP4,EFEMP1,ADAMTS1,COL6A2,COL4A6,TPSAB1			Nef-mediates down modulation of cell surface receptors by recruiting them to clathrin adapters Homo sapiens R-HSA-164938	9.33983e-06	0.000180331	15.7773	182.721	ARF1,AP1B1,HLA-A,B2M,AP2M1,AP1M1
MAPK family signaling cascades Homo sapiens R-HSA-5683057	0.0125568	0.216605	2.05167	8.98116	CAMK2D,NCOA3,FGG,IRS2,CSF2RB,IL17RD,IL2RG,KALRN,CDC14A,FGF7,IL6,CDC42EP5,FYN,JAK3			HIV Infection Homo sapiens R-HSA-162906	1.28922e-05	0.000242695	3.53234	39.7702	ARF1,TSG101,PSMD14,TAF10,TAF9,AP1B1,VPS37C,HLA-A,PSMB8,PSMB9,PSMC4,PSMD2,PSME3,PSMF1,SLC25A5,B2M,AP2M1,AP1M1
Defective B3GALTL causes Peters-plus syndrome (PpS) Homo sapiens R-HSA-5083635	0.0132786	0.22347	4.75733	20.5593	SEMA5A,ADAMTSL1,ADAMTS1,CFP			Golgi-to-ER retrograde transport Homo sapiens R-HSA-8856688	1.99525e-05	0.000366445	4.86835	52.686	COPB2,COPA,ARF1,TMED9,COPB1,SURF4,BNIP1,TMED2,KDELR2,KDELR3,TMED7,COPE
O-glycosylation of TSR domain-containing proteins Homo sapiens R-HSA-5173214	0.0145547	0.231746	4.61717	19.5299	SEMA5A,ADAMTSL1,ADAMTS1,CFP			Formation of ATP by chemiosmotic coupling Homo sapiens R-HSA-163210	3.32785e-05	0.000596637	17.8962	184.521	ATP5B,ATP5G3,ATP5H,ATP5G1,ATP5J2
Glutathione conjugation Homo sapiens R-HSA-156590	0.0145547	0.231746	4.61717	19.5299	GGT5,GGT7,GGT6,GSTP1			Metabolism of amino acids and derivatives Homo sapiens R-HSA-71291	4.04543e-05	0.000708421	2.82135	28.5389	PDHA1,PSMD14,GOT1,APIP,SQRDL,FAH,PSMB8,PSMB9,AIMP2,SLC6A8,PSMC4,PSMD2,PSME3,OGDH,ASL,SLC25A10,PCBD1,PSMF1,ALDH18A1,IARS,SCLY,DLD
Aflatoxin activation and detoxification Homo sapiens R-HSA-5423646	0.014778	0.231746	6.5332	27.5349	GGT5,GGT7,GGT6			N-glycan trimming in the ER and Calnexin/Calreticulin cycle Homo sapiens R-HSA-532668	4.61783e-05	0.000790278	16.404	163.762	PDIA3,PRKCSH,CANX,MLEC,CALR
Erythrocytes take up oxygen and release carbon dioxide Homo sapiens R-HSA-1247673	0.0158049	0.237074	13.0482	54.1165	CA2,CA4			AUF1 (hnRNP D0) binds and destabilizes mRNA Homo sapiens R-HSA-450408	5.46443e-05	0.00090271	6.87663	67.4919	PSMD14,PSMC4,PSMD2,PSME3,PSMF1,PSMB8,PSMB9,EIF4G1
BH3-only proteins associate with and inactivate anti-apoptotic BCL-2 members Homo sapiens R-HSA-111453	0.0158049	0.237074	13.0482	54.1165	BCL2L11,BMF			The role of Nef in HIV-1 replication and disease pathogenesis Homo sapiens R-HSA-164952	5.58863e-05	0.00090271	10.7534	105.299	ARF1,AP1B1,HLA-A,B2M,AP2M1,AP1M1
Diseases associated with O-glycosylation of proteins Homo sapiens R-HSA-3906995	0.0192771	0.283005	3.44551	13.6057	SEMA5A,ADAMTSL1,NOTCH3,ADAMTS1,CFP			Regulation of mRNA stability by proteins that bind AU-rich elements Homo sapiens R-HSA-450531	5.63445e-05	0.00090271	5.2159	51.0325	PSMD14,PSMC4,PSMD2,PSME3,MAPKAPK2,AKT1,PSMF1,PSMB8,PSMB9,EIF4G1
CHL1 interactions Homo sapiens R-HSA-447041	0.0199875	0.285678	11.1836	43.7575	NRP1,CHL1			Infectious disease Homo sapiens R-HSA-5663205	7.11785e-05	0.00106162	2.70701	25.8528	ARF1,TSG101,PSMD14,TAF10,TAF9,AP1B1,VPS37C,ISG15,HLA-A,PSMB8,PSMB9,DNAJC3,PSMC4,PSMD2,PSME3,CANX,PSMF1,CALR,SLC25A5,B2M,AP2M1,AP1M1
Cardiac conduction Homo sapiens R-HSA-5576891	0.0202873	0.285678	2.48038	9.66792	CAMK2D,FGF14,PLN,FXYD3,ATP2A3,ATP1A2,CACNA1C,CLIC2			Degradation of DVL Homo sapiens R-HSA-4641258	7.14136e-05	0.00106162	6.58943	62.9094	PSMD14,PSMC4,PSMD2,PSME3,DVL3,PSMF1,PSMB8,PSMB9
Signal Transduction Homo sapiens R-HSA-162582	0.0226126	0.312053	1.30442	4.94277	NRP1,RARG,DGKA,ATP2A3,TNFAIP3,IRS2,RBPJ,ARHGAP6,CDC14A,PPP3CA,FGF7,CYSLTR2,HEY1,BOC,CNGA1,PDK4,LRAT,JAK3,DYNC2H1,VAV3,TLE2,EDN1,PTGIR,FBXW7,NCOA3,PDE4D,FGG,GAB1,ARAP3,AXIN2,NGF,IL17RD,KIF7,CDC42EP5,COL6A2,RBP1,MAML3,ROR2,PTGER4,NOTCH3,HDAC5,CAMK2D,PDE1A,PTGER2,CSF2RB,PRICKLE1,IL2RG,DTX4,KALRN,STK3,SOCS3,BCL2L11,POLR2B,CCL3,FYN,MYH11,CCL17,MYH10,NTRK2,SMAD1,WNT10A,TCF7L1,JAG1,FZD7,CAV1,WDR19,VEGFC…			Nef mediated downregulation of MHC class I complex cell surface expression Homo sapiens R-HSA-164940	7.19025e-05	0.00106162	26.2016	249.969	AP1B1,HLA-A,B2M,AP1M1
Neurotoxicity of clostridium toxins Homo sapiens R-HSA-168799	0.0245757	0.33069	9.78514	36.2637	SNAP25,SYT2			ATF6-alpha activates chaperone genes Homo sapiens R-HSA-381183	7.19025e-05	0.00106162	26.2016	249.969	HSPA5,DDIT3,CALR,HSP90B1
NRAGE signals death through JNK Homo sapiens R-HSA-193648	0.0256499	0.33069	3.8275	14.0209	VAV3,BCL2L11,NGF,KALRN			Intra-Golgi traffic Homo sapiens R-HSA-6811438	0.00010062	0.00145705	7.46894	68.7454	ARF1,GOLGA5,MAN2A2,GOSR2,COG1,SNAP29,BET1L
Platelet activation, signaling and aggregation Homo sapiens R-HSA-76002	0.0259259	0.33069	1.96507	7.17745	VAV3,TGFB2,CLEC3B,STXBP3,DGKA,FGG,TIMP3,VEGFC,CSF2RB,FYN,IL2RG,JAK3			Glycolysis Homo sapiens R-HSA-70171	0.000123504	0.00175469	9.09717	81.8676	GPI,PGAM1,PGK1,ALDOA,GAPDH,PFKP
Disease Homo sapiens R-HSA-1643685	0.0262572	0.33069	1.53763	5.59668	SEMA5A,NOTCH3,SNAP25,HDAC5,IRS2,CSF2RB,PRELP,CFP,RBPJ,ADAMTSL1,FGF7,HEY1,ADAMTS1,POLR2B,FYN,JAG1,SYT2,MMAA,FBXW7,OMD,GAB1,TLR1,RBP1,OGN,TLR10,NUP54,MAML3			ATF6-alpha activates chaperones Homo sapiens R-HSA-381033	0.000162861	0.002271	19.6492	171.392	HSPA5,DDIT3,CALR,HSP90B1
Diseases associated with glycosaminoglycan metabolism Homo sapiens R-HSA-3560782	0.0263593	0.33069	5.11163	18.5855	OMD,OGN,PRELP			Synthesis of substrates in N-glycan biosythesis Homo sapiens R-HSA-446219	0.000167129	0.00228815	5.74871	49.995	DPM2,MPI,GMPPA,NEU1,PGM3,NANS,ST3GAL1,DHDDS
Keratan sulfate biosynthesis Homo sapiens R-HSA-2022854	0.0291179	0.334217	4.89839	17.3227	OMD,OGN,PRELP			Hedgehog ligand biogenesis Homo sapiens R-HSA-5358346	0.000186887	0.00251297	5.64576	48.4689	PSMD14,PSMC4,PSMD2,PSME3,PSMF1,P4HB,PSMB8,PSMB9
Interleukin-6 family signaling Homo sapiens R-HSA-6783589	0.0291179	0.334217	4.89839	17.3227	SOCS3,IL6,IL27RA			Regulation of activated PAK-2p34 by proteasome mediated degradation Homo sapiens R-HSA-211733	0.000202539	0.00262952	6.57809	55.9439	PSMD14,PSMC4,PSMD2,PSME3,PSMF1,PSMB8,PSMB9
Interferon gamma signaling Homo sapiens R-HSA-877300	0.0291457	0.334217	2.71018	9.58169	SOCS3,CAMK2D,VCAM1,TRIM17,IRF4,GBP3			Cross-presentation of soluble exogenous antigens (endosomes) Homo sapiens R-HSA-1236978	0.000202539	0.00262952	6.57809	55.9439	PSMD14,PSMC4,PSMD2,PSME3,PSMF1,PSMB8,PSMB9
Interleukin-7 signaling Homo sapiens R-HSA-1266695	0.0295467	0.334217	8.69746	30.6306	IL2RG,JAK3			CDK-mediated phosphorylation and removal of Cdc6 Homo sapiens R-HSA-69017	0.000230501	0.00275504	6.42478	53.8092	PSMD14,PSMC4,PSMD2,PSME3,PSMF1,PSMB8,PSMB9
Interleukin-6 signaling Homo sapiens R-HSA-1059683	0.0295467	0.334217	8.69746	30.6306	SOCS3,IL6			Ubiquitin-dependent degradation of Cyclin D1 Homo sapiens R-HSA-69229	0.000230501	0.00275504	6.42478	53.8092	PSMD14,PSMC4,PSMD2,PSME3,PSMF1,PSMB8,PSMB9
Signaling by NOTCH3 Homo sapiens R-HSA-1980148	0.0295467	0.334217	8.69746	30.6306	NOTCH3,JAG1			Ubiquitin-dependent degradation of Cyclin D Homo sapiens R-HSA-75815	0.000230501	0.00275504	6.42478	53.8092	PSMD14,PSMC4,PSMD2,PSME3,PSMF1,PSMB8,PSMB9
EPH-Ephrin signaling Homo sapiens R-HSA-2682334	0.0318993	0.355008	2.649	9.12626	VAV3,EPHA4,MYH11,FYN,KALRN,MYH10			Regulation of Apoptosis Homo sapiens R-HSA-169911	0.000230501	0.00275504	6.42478	53.8092	PSMD14,PSMC4,PSMD2,PSME3,PSMF1,PSMB8,PSMB9
Erythrocytes take up carbon dioxide and release oxygen Homo sapiens R-HSA-1237044	0.0348785	0.361206	7.82731	26.2675	CA2,CA4			Regulation of ornithine decarboxylase (ODC) Homo sapiens R-HSA-350562	0.000230501	0.00275504	6.42478	53.8092	PSMD14,PSMC4,PSMD2,PSME3,PSMF1,PSMB8,PSMB9
O2/CO2 exchange in erythrocytes Homo sapiens R-HSA-1480926	0.0348785	0.361206	7.82731	26.2675	CA2,CA4			Regulation of RAS by GAPs Homo sapiens R-HSA-5658442	0.000257978	0.00298337	5.35786	44.2701	PSMD14,PSMC4,PSMD2,PSME3,DAB2IP,PSMF1,PSMB8,PSMB9
Reversible hydration of carbon dioxide Homo sapiens R-HSA-1475029	0.0348785	0.361206	7.82731	26.2675	CA2,CA4			Vpu mediated degradation of CD4 Homo sapiens R-HSA-180534	0.000261491	0.00298337	6.27844	51.7916	PSMD14,PSMC4,PSMD2,PSME3,PSMF1,PSMB8,PSMB9
NOTCH2 intracellular domain regulates transcription Homo sapiens R-HSA-2197563	0.0348785	0.361206	7.82731	26.2675	MAML3,RBPJ			Autodegradation of the E3 ubiquitin ligase COP1 Homo sapiens R-HSA-349425	0.000261491	0.00298337	6.27844	51.7916	PSMD14,PSMC4,PSMD2,PSME3,PSMF1,PSMB8,PSMB9
Surfactant metabolism Homo sapiens R-HSA-5683826	0.0350736	0.361206	4.52113	15.1472	GATA6,CSF2RB,LMCD1			Metabolism of lipids and lipoproteins Homo sapiens R-HSA-556833	0.000288851	0.00318137	2.05815	16.7731	SLC25A1,IDI1,ARF1,HEXB,HEXA,LPCAT1,PIK3R2,AGPAT1,PLD1,TAZ,ARV1,SPTLC1,PSAP,NEU1,ARSI,PDSS1,FADS1,ESRRA,SREBF1,NR1H4,ACSL4,COQ6,FA2H,SCD,FASN,MAPKAPK2,TRIB3,DHCR7,P4HB,SEC24C,CRAT,MGLL
Signaling by Interleukins Homo sapiens R-HSA-449147	0.0385352	0.391019	1.68138	5.47488	IL33,CAMK2D,IL34,PELI2,FGG,IRS2,CSF2RB,IL2RG,IL17RD,IL27RA,SOCS3,FGF7,IL6,TEC,FYN,JAK3			p53-Independent DNA Damage Response Homo sapiens R-HSA-69610	0.000295745	0.00318137	6.13861	49.8824	PSMD14,PSMC4,PSMD2,PSME3,PSMF1,PSMB8,PSMB9
Cytokine Signaling in Immune system Homo sapiens R-HSA-1280215	0.0395836	0.395836	1.52674	4.93037	IL33,CAMK2D,VCAM1,IL34,PELI2,FGG,IRS2,TNFRSF11B,CSF2RB,IL2RG,IL17RD,IL27RA,SOCS3,FGF7,IL6,TEC,TRIM17,IRF4,FLNB,FYN,NUP54,JAK3,GBP3			p53-Independent G1/S DNA damage checkpoint Homo sapiens R-HSA-69613	0.000295745	0.00318137	6.13861	49.8824	PSMD14,PSMC4,PSMD2,PSME3,PSMF1,PSMB8,PSMB9
Keratan sulfate/keratin metabolism Homo sapiens R-HSA-1638074	0.0450865	0.438164	4.0528	12.5603	OMD,OGN,PRELP			Ubiquitin Mediated Degradation of Phosphorylated Cdc25A Homo sapiens R-HSA-69601	0.000295745	0.00318137	6.13861	49.8824	PSMD14,PSMC4,PSMD2,PSME3,PSMF1,PSMB8,PSMB9
Signaling by NOTCH2 Homo sapiens R-HSA-1980145	0.0450865	0.438164	4.0528	12.5603	JAG1,MAML3,RBPJ			Vif-mediated degradation of APOBEC3G Homo sapiens R-HSA-180585	0.000333509	0.00353708	6.00485	48.0739	PSMD14,PSMC4,PSMD2,PSME3,PSMF1,PSMB8,PSMB9
Regulation of pyruvate dehydrogenase (PDH) complex Homo sapiens R-HSA-204174	0.0465414	0.439912	6.52209	20.0059	PDP1,PDK4			SCF-beta-TrCP mediated degradation of Emi1 Homo sapiens R-HSA-174113	0.000375043	0.00381631	5.87679	46.3588	PSMD14,PSMC4,PSMD2,PSME3,PSMF1,PSMB8,PSMB9
Receptor-ligand binding initiates the second proteolytic cleavage of Notch receptor Homo sapiens R-HSA-156988	0.0465414	0.439912	6.52209	20.0059	NOTCH3,JAG1			Stabilization of p53 Homo sapiens R-HSA-69541	0.000375043	0.00381631	5.87679	46.3588	PSMD14,PSMC4,PSMD2,PSME3,PSMF1,PSMB8,PSMB9
Pre-NOTCH Expression and Processing Homo sapiens R-HSA-1912422	0.0540061	0.503571	2.95907	8.63651	NOTCH3,ATP2A3,MAML3,RBPJ			Degradation of AXIN Homo sapiens R-HSA-4641257	0.000375043	0.00381631	5.87679	46.3588	PSMD14,PSMC4,PSMD2,PSME3,PSMF1,PSMB8,PSMB9
Response to elevated platelet cytosolic Ca2+ Homo sapiens R-HSA-76005	0.057935	0.532334	2.26518	6.45222	TGFB2,CLEC3B,STXBP3,FGG,TIMP3,VEGFC			Cdc20:Phospho-APC/C mediated degradation of Cyclin A Homo sapiens R-HSA-174184	0.000385739	0.00387282	5.01665	39.4326	PSMD14,PSMC4,PSMD2,PSME3,PSMF1,BUB3,PSMB8,PSMB9
Diseases of signal transduction Homo sapiens R-HSA-5663202	0.0591215	0.532334	1.71276	4.84396	HDAC5,FGF7,JAG1,HEY1,FBXW7,POLR2B,RBP1,GAB1,IRS2,FYN,MAML3,RBPJ			Hh mutants that don't undergo autocatalytic processing are degraded by ERAD Homo sapiens R-HSA-5362768	0.000420613	0.00404738	5.75406	44.7309	PSMD14,PSMC4,PSMD2,PSME3,PSMF1,PSMB8,PSMB9
RHO GTPases activate CIT Homo sapiens R-HSA-5625900	0.0594054	0.532334	5.58979	15.782	MYH11,MYH10			Translation Homo sapiens R-HSA-72766	0.000422926	0.00404738	3.42511	26.6073	SEC61A1,EIF2B2,EIF3K,SSR3,EIF3J,EIF4H,SSR1,SRPRB,SEC61B,SEC11A,EIF4G1,SEC11C
								Calnexin/calreticulin cycle Homo sapiens R-HSA-901042	0.000423084	0.00404738	14.2881	110.989	PDIA3,PRKCSH,CANX,CALR
								APC:Cdc20 mediated degradation of cell cycle proteins prior to satisfation of the cell cycle checkpoint Homo sapiens R-HSA-179419	0.000424626	0.00404738	4.93801	38.3402	PSMD14,PSMC4,PSMD2,PSME3,PSMF1,BUB3,PSMB8,PSMB9
								PCP/CE pathway Homo sapiens R-HSA-4086400	0.000452549	0.00425962	4.34062	33.4254	PSMD14,PSMC4,PSMD2,PSME3,DVL3,PSMF1,AP2M1,PSMB8,PSMB9
								APC/C:Cdc20 mediated degradation of mitotic proteins Homo sapiens R-HSA-176409	0.000511956	0.00475929	4.78788	36.2791	PSMD14,PSMC4,PSMD2,PSME3,PSMF1,BUB3,PSMB8,PSMB9
								Hh mutants abrogate ligand secretion Homo sapiens R-HSA-5387390	0.00052499	0.00482094	5.52333	41.7129	PSMD14,PSMC4,PSMD2,PSME3,PSMF1,PSMB8,PSMB9
								Interferon gamma signaling Homo sapiens R-HSA-877300	0.000531521	0.00482211	4.23683	31.9447	HLA-H,OAS3,HLA-B,HLA-C,TRIM14,HLA-A,HLA-F,B2M,PML
								Activation of APC/C and APC/C:Cdc20 mediated degradation of mitotic proteins Homo sapiens R-HSA-176814	0.000560774	0.00502694	4.71618	35.3062	PSMD14,PSMC4,PSMD2,PSME3,PSMF1,BUB3,PSMB8,PSMB9
								NIK-->noncanonical NF-kB signaling Homo sapiens R-HSA-5676590	0.000584386	0.00511678	5.41475	40.3125	PSMD14,PSMC4,PSMD2,PSME3,PSMF1,PSMB8,PSMB9
								CDT1 association with the CDC6:ORC:origin complex Homo sapiens R-HSA-68827	0.000584386	0.00511678	5.41475	40.3125	PSMD14,PSMC4,PSMD2,PSME3,PSMF1,PSMB8,PSMB9
								Degradation of GLI1 by the proteasome Homo sapiens R-HSA-5610780	0.000648998	0.00537028	5.31034	38.9784	PSMD14,PSMC4,PSMD2,PSME3,PSMF1,PSMB8,PSMB9
								GLI3 is processed to GLI3R by the proteasome Homo sapiens R-HSA-5610785	0.000648998	0.00537028	5.31034	38.9784	PSMD14,PSMC4,PSMD2,PSME3,PSMF1,PSMB8,PSMB9
								Degradation of GLI2 by the proteasome Homo sapiens R-HSA-5610783	0.000648998	0.00537028	5.31034	38.9784	PSMD14,PSMC4,PSMD2,PSME3,PSMF1,PSMB8,PSMB9
								The role of GTSE1 in G2/M progression after G2 checkpoint Homo sapiens R-HSA-8852276	0.000648998	0.00537028	5.31034	38.9784	PSMD14,PSMC4,PSMD2,PSME3,PSMF1,PSMB8,PSMB9
								SCF(Skp2)-mediated degradation of p27/p21 Homo sapiens R-HSA-187577	0.000648998	0.00537028	5.31034	38.9784	PSMD14,PSMC4,PSMD2,PSME3,PSMF1,PSMB8,PSMB9
								Translocation of GLUT4 to the plasma membrane Homo sapiens R-HSA-1445148	0.000719146	0.00585763	5.20988	37.7062	RAB10,AKT2,PRKAG1,AKT1,RAB8A,RAB11A,YWHAH
								Synthesis of DNA Homo sapiens R-HSA-69239	0.000723452	0.00585763	4.04342	29.2399	RFC4,PSMD14,PSMC4,PSMD2,PSME3,GINS3,PSMF1,PSMB8,PSMB9
								Regulation of APC/C activators between G1/S and early anaphase Homo sapiens R-HSA-176408	0.000795071	0.0063027	4.44956	31.7569	PSMD14,PSMC4,PSMD2,PSME3,PSMF1,BUB3,PSMB8,PSMB9
								Dectin-1 mediated noncanonical NF-kB signaling Homo sapiens R-HSA-5607761	0.000795162	0.0063027	5.11314	36.4923	PSMD14,PSMC4,PSMD2,PSME3,PSMF1,PSMB8,PSMB9
								Apoptosis Homo sapiens R-HSA-109581	0.000837342	0.0065679	3.15096	22.3254	PSMD14,PSMC4,AKT2,PSMD2,PSME3,AKT1,CYCS,PSMF1,BAK1,PSMB8,YWHAH,PSMB9
								Autodegradation of Cdh1 by Cdh1:APC/C Homo sapiens R-HSA-174084	0.000877386	0.00681105	5.01992	35.333	PSMD14,PSMC4,PSMD2,PSME3,PSMF1,PSMB8,PSMB9
								p53-Dependent G1/S DNA damage checkpoint Homo sapiens R-HSA-69580	0.000966168	0.00727525	4.93002	34.2251	PSMD14,PSMC4,PSMD2,PSME3,PSMF1,PSMB8,PSMB9
								p53-Dependent G1 DNA Damage Response Homo sapiens R-HSA-69563	0.000966168	0.00727525	4.93002	34.2251	PSMD14,PSMC4,PSMD2,PSME3,PSMF1,PSMB8,PSMB9
								Asymmetric localization of PCP proteins Homo sapiens R-HSA-4608870	0.000966168	0.00727525	4.93002	34.2251	PSMD14,PSMC4,PSMD2,PSME3,PSMF1,PSMB8,PSMB9
								Programmed Cell Death Homo sapiens R-HSA-5357801	0.000982143	0.00732232	3.0891	21.3944	PSMD14,PSMC4,AKT2,PSMD2,PSME3,AKT1,CYCS,PSMF1,BAK1,PSMB8,YWHAH,PSMB9
								G1/S DNA Damage Checkpoints Homo sapiens R-HSA-69615	0.00116486	0.00859941	4.75953	32.1514	PSMD14,PSMC4,PSMD2,PSME3,PSMF1,PSMB8,PSMB9
								APC/C:Cdc20 mediated degradation of Securin Homo sapiens R-HSA-174154	0.00127552	0.00906321	4.67862	31.1802	PSMD14,PSMC4,PSMD2,PSME3,PSMF1,PSMB8,PSMB9
								Activation of NF-kappaB in B cells Homo sapiens R-HSA-1169091	0.00127552	0.00906321	4.67862	31.1802	PSMD14,PSMC4,PSMD2,PSME3,PSMF1,PSMB8,PSMB9
								DNA Replication Homo sapiens R-HSA-69306	0.00127685	0.00906321	3.70494	24.6873	RFC4,PSMD14,PSMC4,PSMD2,PSME3,GINS3,PSMF1,PSMB8,PSMB9
								APC/C-mediated degradation of cell cycle proteins Homo sapiens R-HSA-174143	0.00128787	0.00906321	4.10157	27.295	PSMD14,PSMC4,PSMD2,PSME3,PSMF1,BUB3,PSMB8,PSMB9
								Regulation of mitotic cell cycle Homo sapiens R-HSA-453276	0.00128787	0.00906321	4.10157	27.295	PSMD14,PSMC4,PSMD2,PSME3,PSMF1,BUB3,PSMB8,PSMB9
								Assembly of the pre-replicative complex Homo sapiens R-HSA-68867	0.00139423	0.00972089	4.60041	30.2496	PSMD14,PSMC4,PSMD2,PSME3,PSMF1,PSMB8,PSMB9
								Cyclin E associated events during G1/S transition Homo sapiens R-HSA-69202	0.0015214	0.0105102	4.52476	29.3572	PSMD14,PSMC4,PSMD2,PSME3,PSMF1,PSMB8,PSMB9
								Adaptive Immune System Homo sapiens R-HSA-1280218	0.00164662	0.0112436	1.81952	11.6614	ARF1,PSMD14,PIK3R2,TRIM9,SEC61A1,PSMD2,AKT2,AKT1,PSMF1,SEC61B,RILP,B2M,AP2M1,AP1M1,PDIA3,HLA-H,HSPA5,AP1B1,HLA-B,TAP1,HLA-C,HLA-A,HLA-F,PSMB8,PSMB9,TRAF7,PSMC4,PSME3,CANX,TRIB3,RBCK1,CALR,SEC24C
								Cyclin A:Cdk2-associated events at S phase entry Homo sapiens R-HSA-69656	0.00165742	0.0112436	4.45155	28.501	PSMD14,PSMC4,PSMD2,PSME3,PSMF1,PSMB8,PSMB9
								Switching of origins to a post-replicative state Homo sapiens R-HSA-69052	0.00180271	0.0120127	4.38066	27.6791	PSMD14,PSMC4,PSMD2,PSME3,PSMF1,PSMB8,PSMB9
								Orc1 removal from chromatin Homo sapiens R-HSA-68949	0.00180271	0.0120127	4.38066	27.6791	PSMD14,PSMC4,PSMD2,PSME3,PSMF1,PSMB8,PSMB9
								APC/C:Cdh1 mediated degradation of Cdc20 and other APC/C:Cdh1 targeted proteins in late mitosis/early G1 Homo sapiens R-HSA-174178	0.00195769	0.0129238	4.31199	26.8895	PSMD14,PSMC4,PSMD2,PSME3,PSMF1,PSMB8,PSMB9
								CD28 dependent PI3K/Akt signaling Homo sapiens R-HSA-389357	0.00197375	0.0129238	8.72849	54.3595	AKT2,AKT1,PIK3R2,TRIB3
								Immune System Homo sapiens R-HSA-168256	0.0020615	0.013382	1.55524	9.61813	IFITM3,ARF1,IFITM2,PRKCSH,DDX41,IFIT3,TRIM9,SEC61A1,C8G,PSMD2,AKT2,AKT1,SEC61B,ATP6V1E1,B2M,AP2M1,PDIA3,HLA-H,AP1B1,HLA-B,TAP1,HLA-C,HLA-A,HLA-F,TRAF7,TXLNA,PSME3,OAS3,MAPKAPK2,CANX,TRIM14,TRIB3,RBCK1,PSMD14,NLRC5,IFI6,PIK3R2,PLD1,HSP90B1,PSMF1,RILP,WASF3,AP1M1,HSPA5,MX1,LIMK1,DAB2IP,ISG15,BAIAP2,PSMB8,PML,PSMB9,ISG20,PSMC4,CALR,SEC24C,EIF4G1
								Removal of licensing factors from origins Homo sapiens R-HSA-69300	0.00212279	0.0136621	4.24544	26.1308	PSMD14,PSMC4,PSMD2,PSME3,PSMF1,PSMB8,PSMB9
								MAPK6/MAPK4 signaling Homo sapiens R-HSA-5687128	0.00214119	0.0136637	3.75842	23.1007	PSMD14,PSMC4,PSMD2,PSME3,PSMF1,MAPK6,PSMB8,PSMB9
								Heme biosynthesis Homo sapiens R-HSA-189451	0.00220629	0.0139608	14.7072	89.956	UROS,HMBS,COX10
								Regulation of TP53 Activity through Acetylation Homo sapiens R-HSA-6804758	0.00234258	0.0146997	8.26868	50.0793	AKT2,AKT1,PML,GATAD2A
								Regulation of cholesterol biosynthesis by SREBP (SREBF) Homo sapiens R-HSA-1655829	0.00243474	0.0151517	4.82137	29.0146	SREBF1,IDI1,SCD,FASN,DHCR7,SEC24C
								Sphingolipid metabolism Homo sapiens R-HSA-428157	0.00248509	0.0153383	4.11828	24.6992	FA2H,SPTLC1,HEXB,HEXA,PSAP,NEU1,ARSI
								Regulation of DNA replication Homo sapiens R-HSA-69304	0.00268319	0.0164263	4.05751	24.0235	PSMD14,PSMC4,PSMD2,PSME3,PSMF1,PSMB8,PSMB9
								mTOR signalling Homo sapiens R-HSA-165159	0.00273302	0.0165965	5.78313	34.134	RHEB,AKT2,PRKAG1,AKT1,EIF4G1
								Purine ribonucleoside monophosphate biosynthesis Homo sapiens R-HSA-73817	0.00288743	0.0173939	13.0724	76.4396	ADSL,ADSSL1,GMPS
								PKB-mediated events Homo sapiens R-HSA-109703	0.00306034	0.0182417	5.6176	32.5216	RHEB,AKT2,PRKAG1,AKT1,EIF4G1
								Transcriptional Regulation by TP53 Homo sapiens R-HSA-3700989	0.00307662	0.0182417	2.16937	12.5475	COX8A,GPI,COX7B,RFC4,TAF10,TAF9,PRKAG1,COX5A,PML,GATAD2A,SCO2,RHEB,AKT2,AKT1,CYCS,E2F4,RFFL,YWHAH
								Sulfur amino acid metabolism Homo sapiens R-HSA-1614635	0.00321718	0.018926	7.48041	42.932	GOT1,APIP,SLC25A10,SQRDL
								Downstream TCR signaling Homo sapiens R-HSA-202424	0.0033865	0.0197677	3.46806	19.7262	PSMD14,PSMC4,PSMD2,PSME3,PIK3R2,PSMF1,PSMB8,PSMB9
								Glycosphingolipid metabolism Homo sapiens R-HSA-1660662	0.00341501	0.0197808	5.46128	31.0177	HEXB,HEXA,PSAP,NEU1,ARSI
								PI3K Cascade Homo sapiens R-HSA-109704	0.00359916	0.0206883	3.8313	21.559	RHEB,AKT2,PRKAG1,AKT1,TRIB3,PIK3R2,EIF4G1
								Intrinsic Pathway for Apoptosis Homo sapiens R-HSA-109606	0.00379828	0.0215046	5.3134	29.6127	AKT2,AKT1,CYCS,BAK1,YWHAH
								Activation of gene expression by SREBF (SREBP) Homo sapiens R-HSA-2426168	0.00379828	0.0215046	5.3134	29.6127	IDI1,SREBF1,SCD,FASN,DHCR7
								Cytokine Signaling in Immune system Homo sapiens R-HSA-1280215	0.00392306	0.0220452	1.82	10.0844	IFITM3,IFITM2,PSMD14,IFI6,PIK3R2,IFIT3,PSMD2,PSMF1,B2M,HLA-H,MX1,DAB2IP,HLA-B,HLA-C,ISG15,HLA-A,HLA-F,PSMB8,PML,PSMB9,ISG20,TXLNA,PSMC4,PSME3,OAS3,TRIM14,EIF4G1
								S Phase Homo sapiens R-HSA-69242	0.00398429	0.0222235	3.08979	17.0723	RFC4,PSMD14,PSMC4,PSMD2,PSME3,GINS3,PSMF1,PSMB8,PSMB9
								Degradation of beta-catenin by the destruction complex Homo sapiens R-HSA-195253	0.00442907	0.0241673	3.67748	19.9304	PSMD14,PSMC4,PSMD2,PSME3,PSMF1,PSMB8,PSMB9
								DNA Replication Pre-Initiation Homo sapiens R-HSA-69002	0.00442907	0.0241673	3.67748	19.9304	PSMD14,PSMC4,PSMD2,PSME3,PSMF1,PSMB8,PSMB9
								M/G1 Transition Homo sapiens R-HSA-68874	0.00442907	0.0241673	3.67748	19.9304	PSMD14,PSMC4,PSMD2,PSME3,PSMF1,PSMB8,PSMB9
								Metabolism of carbohydrates Homo sapiens R-HSA-71387	0.0051157	0.0277131	2.22785	11.7529	SLC25A1,GPI,MDH1,CHPF,GOT1,MDH2,HEXB,PGAM1,HEXA,PGK1,SLC25A10,ALDOA,ST3GAL1,GAPDH,PFKP
								Signaling by Insulin receptor Homo sapiens R-HSA-74752	0.0053634	0.0288165	2.15212	11.2516	PSMD14,PRKAG1,DAB2IP,PIK3R2,PSMB8,PSMB9,PSMC4,RHEB,AKT2,PSMD2,PSME3,AKT1,TRIB3,PSMF1,ATP6V1E1,EIF4G1
								Hedgehog 'on' state Homo sapiens R-HSA-5632684	0.00539592	0.0288165	3.5355	18.4628	PSMD14,PSMC4,PSMD2,PSME3,PSMF1,PSMB8,PSMB9
								IRS-mediated signalling Homo sapiens R-HSA-112399	0.00545271	0.0289147	2.21105	11.5232	PSMD14,PRKAG1,DAB2IP,PIK3R2,PSMB8,PSMB9,PSMC4,RHEB,AKT2,PSMD2,PSME3,AKT1,TRIB3,PSMF1,EIF4G1
								Activation of BAD and translocation to mitochondria Homo sapiens R-HSA-111447	0.00564802	0.029741	9.80282	50.7438	AKT2,AKT1,YWHAH
								Synthesis of GDP-mannose Homo sapiens R-HSA-446205	0.00593281	0.0308097	26.1004	133.823	MPI,GMPPA
								Sulfide oxidation to sulfate Homo sapiens R-HSA-1614517	0.00593281	0.0308097	26.1004	133.823	SLC25A10,SQRDL
								Insulin receptor signalling cascade Homo sapiens R-HSA-74751	0.00599169	0.0309024	2.18633	11.1883	PSMD14,PRKAG1,DAB2IP,PIK3R2,PSMB8,PSMB9,PSMC4,RHEB,AKT2,PSMD2,PSME3,AKT1,TRIB3,PSMF1,EIF4G1
								Triglyceride Biosynthesis Homo sapiens R-HSA-75109	0.00606589	0.0310266	3.93522	20.0896	SLC25A1,SCD,FASN,LPCAT1,ACSL4,AGPAT1
								IGF1R signaling cascade Homo sapiens R-HSA-2428924	0.00618061	0.0310266	2.1782	11.0791	PSMD14,PRKAG1,DAB2IP,PIK3R2,PSMB8,PSMB9,PSMC4,RHEB,AKT2,PSMD2,PSME3,AKT1,TRIB3,PSMF1,EIF4G1
								Signaling by Type 1 Insulin-like Growth Factor 1 Receptor (IGF1R) Homo sapiens R-HSA-2404192	0.00618061	0.0310266	2.1782	11.0791	PSMD14,PRKAG1,DAB2IP,PIK3R2,PSMB8,PSMB9,PSMC4,RHEB,AKT2,PSMD2,PSME3,AKT1,TRIB3,PSMF1,EIF4G1
								IRS-related events triggered by IGF1R Homo sapiens R-HSA-2428928	0.00618061	0.0310266	2.1782	11.0791	PSMD14,PRKAG1,DAB2IP,PIK3R2,PSMB8,PSMB9,PSMC4,RHEB,AKT2,PSMD2,PSME3,AKT1,TRIB3,PSMF1,EIF4G1
								VEGFA-VEGFR2 Pathway Homo sapiens R-HSA-4420097	0.00699077	0.0348612	2.08743	10.3603	PSMD14,DAB2IP,PIK3R2,BAIAP2,PSMB8,PSMB9,PSMC4,AKT2,PSMD2,PSME3,MAPKAPK2,AKT1,TRIB3,PSMF1,WASF3,BCAR1
								Mitochondrial biogenesis Homo sapiens R-HSA-1592230	0.007385	0.0363458	4.46648	21.9229	ESRRA,ATP5B,PRKAG1,CYCS,TFB1M
								Complex I biogenesis Homo sapiens R-HSA-6799198	0.007385	0.0363458	4.46648	21.9229	NDUFA6,NDUFB5,NDUFB3,NDUFS3,NDUFS2
								Metabolism of porphyrins Homo sapiens R-HSA-189445	0.00813412	0.0397727	8.40155	40.4256	UROS,HMBS,COX10
								Signaling by VEGF Homo sapiens R-HSA-194138	0.00875115	0.041862	2.03306	9.63379	PSMD14,DAB2IP,PIK3R2,BAIAP2,PSMB8,PSMB9,PSMC4,AKT2,PSMD2,PSME3,MAPKAPK2,AKT1,TRIB3,PSMF1,WASF3,BCAR1
								Scavenging by Class F Receptors Homo sapiens R-HSA-3000484	0.00875241	0.041862	19.5743	92.7514	HYOU1,CALR
								Methionine salvage pathway Homo sapiens R-HSA-1237112	0.00875241	0.041862	19.5743	92.7514	GOT1,APIP
								Cargo concentration in the ER Homo sapiens R-HSA-5694530	0.00889498	0.041862	5.41463	25.5693	GOSR2,LMAN2,TMED2,SEC24C
								CD28 co-stimulation Homo sapiens R-HSA-389356	0.00889498	0.041862	5.41463	25.5693	AKT2,AKT1,PIK3R2,TRIB3
								Detoxification of Reactive Oxygen Species Homo sapiens R-HSA-3299685	0.00889498	0.041862	5.41463	25.5693	CYCS,P4HB,PRDX6,TXN2
								Downstream signaling events of B Cell Receptor (BCR) Homo sapiens R-HSA-1168372	0.0091311	0.0427063	2.40099	11.2752	PSMD14,PSMC4,AKT2,PSMD2,PSME3,AKT1,TRIB3,PIK3R2,PSMF1,PSMB8,PSMB9
								TCR signaling Homo sapiens R-HSA-202403	0.00962506	0.0447387	2.86622	13.309	PSMD14,PSMC4,PSMD2,PSME3,PIK3R2,PSMF1,PSMB8,PSMB9
								TNFR2 non-canonical NF-kB pathway Homo sapiens R-HSA-5668541	0.0097782	0.0451717	3.13212	14.4942	PSMD14,PSMC4,PSMD2,PSME3,PSMF1,PSMB8,PSMB9
								Beta-catenin independent WNT signaling Homo sapiens R-HSA-3858494	0.0103489	0.0475165	2.62933	12.0183	PSMD14,PSMC4,PSMD2,PSME3,DVL3,PSMF1,AP2M1,PSMB8,PSMB9
								TCF dependent signaling in response to WNT Homo sapiens R-HSA-201681	0.0117334	0.0535468	2.31075	10.272	PSMD14,PSMC4,AKT2,PSMD2,PSME3,LEO1,AKT1,DVL3,PSMF1,PSMB8,PSMB9
								G2/M Transition Homo sapiens R-HSA-69275	0.0118979	0.0539517	2.42106	10.7287	PSMD14,HAUS7,PSMC4,PSMD2,PSME3,PSMF1,TUBG1,RAB8A,PSMB8,PSMB9
								Ubiquinol biosynthesis Homo sapiens R-HSA-2142789	0.0120517	0.0539517	15.6586	69.1885	PDSS1,COQ6
								CLEC7A (Dectin-1) signaling Homo sapiens R-HSA-5607764	0.0121087	0.0539517	2.99533	13.2209	PSMD14,PSMC4,PSMD2,PSME3,PSMF1,PSMB8,PSMB9
								Hedgehog 'off' state Homo sapiens R-HSA-5610787	0.0121087	0.0539517	2.99533	13.2209	PSMD14,PSMC4,PSMD2,PSME3,PSMF1,PSMB8,PSMB9
								Mitotic G2-G2/M phases Homo sapiens R-HSA-453274	0.0128184	0.0567779	2.39147	10.4193	PSMD14,HAUS7,PSMC4,PSMD2,PSME3,PSMF1,TUBG1,RAB8A,PSMB8,PSMB9
								G2/M Checkpoints Homo sapiens R-HSA-69481	0.0132663	0.0584183	2.51666	10.8783	RFC4,PSMD14,PSMC4,PSMD2,PSME3,PSMF1,PSMB8,YWHAH,PSMB9
								Regulation of TP53 Activity Homo sapiens R-HSA-5633007	0.0138064	0.0604431	2.49881	10.7015	RFC4,AKT2,TAF10,TAF9,PRKAG1,AKT1,RFFL,PML,GATAD2A
								RHO GTPases activate PAKs Homo sapiens R-HSA-5627123	0.014778	0.0641152	6.5332	27.5349	CTTN,LIMK1,NF2
								MHC class II antigen presentation Homo sapiens R-HSA-2132295	0.0148155	0.0641152	2.86993	12.0884	ARF1,CANX,AP1B1,RILP,SEC24C,AP2M1,AP1M1
								ChREBP activates metabolic gene expression Homo sapiens R-HSA-163765	0.0158049	0.0680063	13.0482	54.1165	FASN,AGPAT1
								Cell Cycle Checkpoints Homo sapiens R-HSA-69620	0.0164654	0.0704457	2.29331	9.41745	RFC4,PSMD14,PSMC4,PSMD2,PSME3,PSMF1,BUB3,PSMB8,YWHAH,PSMB9
								Pink/Parkin Mediated Mitophagy Homo sapiens R-HSA-5205685	0.0167997	0.0710685	6.18903	25.2908	TOMM40,MFN2,TOMM22
								Mitophagy Homo sapiens R-HSA-5205647	0.0167997	0.0710685	6.18903	25.2908	TOMM40,MFN2,TOMM22
								Transcriptional activation of mitochondrial biogenesis Homo sapiens R-HSA-2151201	0.0173331	0.072915	4.36022	17.6813	ESRRA,ATP5B,CYCS,TFB1M
								SRP-dependent cotranslational protein targeting to membrane Homo sapiens R-HSA-1799339	0.017928	0.0749987	2.75456	11.0772	SEC61A1,SSR3,SSR1,SRPRB,SEC61B,SEC11A,SEC11C
								Histidine, lysine, phenylalanine, tyrosine, proline and tryptophan catabolism Homo sapiens R-HSA-6788656	0.0188377	0.078369	4.24215	16.8494	OGDH,PCBD1,FAH,DLD
								Cholesterol biosynthesis Homo sapiens R-HSA-191273	0.0189683	0.0784787	5.87928	23.3112	IDI1,ARV1,DHCR7
								Nef Mediated CD4 Down-regulation Homo sapiens R-HSA-167590	0.0199875	0.0813545	11.1836	43.7575	ARF1,AP2M1
								AKT phosphorylates targets in the nucleus Homo sapiens R-HSA-198693	0.0199875	0.0813545	11.1836	43.7575	AKT2,AKT1
								Degradation of cysteine and homocysteine Homo sapiens R-HSA-1614558	0.0199875	0.0813545	11.1836	43.7575	SLC25A10,SQRDL
								Fatty Acyl-CoA Biosynthesis Homo sapiens R-HSA-75105	0.0204208	0.0826714	4.13031	16.0718	SLC25A1,SCD,FASN,ACSL4
								Separation of Sister Chromatids Homo sapiens R-HSA-2467813	0.0208686	0.0836327	2.31784	8.9689	NUDC,PSMD14,PSMC4,PSMD2,PSME3,PSMF1,BUB3,PSMB8,PSMB9
								Fatty acid, triacylglycerol, and ketone body metabolism Homo sapiens R-HSA-535734	0.0210105	0.0836327	2.10688	8.13829	ESRRA,SLC25A1,SREBF1,SCD,FASN,LPCAT1,NR1H4,ACSL4,TRIB3,AGPAT1,FADS1
								Signaling by Hedgehog Homo sapiens R-HSA-5358351	0.0211025	0.0836327	2.46087	9.49494	PSMD14,PSMC4,PSMD2,PSME3,PSMF1,P4HB,PSMB8,PSMB9
								Mitotic G1-G1/S phases Homo sapiens R-HSA-453279	0.0211025	0.0836327	2.46087	9.49494	PSMD14,PSMC4,PSMD2,PSME3,PSMF1,E2F4,PSMB8,PSMB9
								FCERI mediated NF-kB activation Homo sapiens R-HSA-2871837	0.0214741	0.0846596	2.64807	10.171	PSMD14,PSMC4,PSMD2,PSME3,PSMF1,PSMB8,PSMB9
								G1/S Transition Homo sapiens R-HSA-69206	0.0224314	0.0879733	2.62272	9.95923	PSMD14,PSMC4,PSMD2,PSME3,PSMF1,PSMB8,PSMB9
								Glyoxylate metabolism and glycine degradation Homo sapiens R-HSA-389661	0.023748	0.0926542	5.34425	19.9889	PDHA1,OGDH,DLD
								Zinc influx into cells by the SLC39 gene family Homo sapiens R-HSA-442380	0.0245757	0.0953891	9.78514	36.2637	SLC39A7,SLC39A1
								Disease Homo sapiens R-HSA-1643685	0.0262572	0.101393	1.53763	5.59668	ARF1,TSG101,PSMD14,TAF9,PIK3R2,NCSTN,PSMD2,AKT2,AKT1,MUC13,PSMF1,B2M,AP2M1,AP1M1,TAF10,VPS37C,AP1B1,ISG15,HLA-A,PSMB8,PSMB9,DNAJC3,PSMC4,PSME3,CANX,CALR,SLC25A5
								VEGFR2 mediated vascular permeability Homo sapiens R-HSA-5218920	0.0291179	0.11069	4.89839	17.3227	AKT2,AKT1,TRIB3
								Pyruvate metabolism Homo sapiens R-HSA-70268	0.0291179	0.11069	4.89839	17.3227	LDHA,PDHA1,DLD
								Phenylalanine and tyrosine catabolism Homo sapiens R-HSA-71182	0.0295467	0.11069	8.69746	30.6306	PCBD1,FAH
								SeMet incorporation into proteins Homo sapiens R-HSA-2408517	0.0295467	0.11069	8.69746	30.6306	AIMP2,IARS
								Membrane binding and targetting of GAG proteins Homo sapiens R-HSA-174490	0.0295467	0.11069	8.69746	30.6306	TSG101,VPS37C
								Synthesis And Processing Of GAG, GAGPOL Polyproteins Homo sapiens R-HSA-174495	0.0295467	0.11069	8.69746	30.6306	TSG101,VPS37C
								Mitotic Anaphase Homo sapiens R-HSA-68882	0.0302217	0.112658	2.16114	7.56227	NUDC,PSMD14,PSMC4,PSMD2,PSME3,PSMF1,BUB3,PSMB8,PSMB9
								Mitotic Metaphase and Anaphase Homo sapiens R-HSA-2555396	0.0311964	0.115719	2.14794	7.44786	NUDC,PSMD14,PSMC4,PSMD2,PSME3,PSMF1,BUB3,PSMB8,PSMB9
								Synthesis of PA Homo sapiens R-HSA-1483166	0.0320229	0.118202	4.70221	16.1817	LPCAT1,AGPAT1,PLD1
								Signaling by the B Cell Receptor (BCR) Homo sapiens R-HSA-983705	0.0330268	0.121313	1.95341	6.66197	PSMD14,PSMC4,AKT2,PSMD2,PSME3,AKT1,TRIB3,PIK3R2,PSMF1,PSMB8,PSMB9
								Keratan sulfate degradation Homo sapiens R-HSA-2022857	0.0348785	0.125764	7.82731	26.2675	HEXB,HEXA
								Hyaluronan uptake and degradation Homo sapiens R-HSA-2160916	0.0348785	0.125764	7.82731	26.2675	HEXB,HEXA
								Lysine catabolism Homo sapiens R-HSA-71064	0.0348785	0.125764	7.82731	26.2675	OGDH,DLD
								C-type lectin receptors (CLRs) Homo sapiens R-HSA-5621481	0.0349617	0.125764	2.37267	7.95674	PSMD14,PSMC4,PSMD2,PSME3,PSMF1,PSMB8,PSMB9
								Activation of BH3-only proteins Homo sapiens R-HSA-114452	0.0350736	0.125764	4.52113	15.1472	AKT2,AKT1,YWHAH
								Metabolism of water-soluble vitamins and cofactors Homo sapiens R-HSA-196849	0.0363381	0.129681	2.56222	8.49349	CYB5R3,FLAD1,FASN,PNPO,NADSYN1,APOA1BP
								DAP12 interactions Homo sapiens R-HSA-2172127	0.0372427	0.132282	1.72225	5.66671	PSMD14,HLA-B,DAB2IP,HLA-C,PIK3R2,PSMB8,PSMB9,PSMC4,AKT2,PSMD2,PSME3,AKT1,TRIB3,PSMF1,B2M
								Synthesis, secretion, and inactivation of Glucose-dependent Insulinotropic Polypeptide (GIP) Homo sapiens R-HSA-400511	0.0405502	0.141362	7.11537	22.8063	SEC11A,SEC11C
								AKT phosphorylates targets in the cytosol Homo sapiens R-HSA-198323	0.0405502	0.141362	7.11537	22.8063	AKT2,AKT1
								Assembly Of The HIV Virion Homo sapiens R-HSA-175474	0.0405502	0.141362	7.11537	22.8063	TSG101,VPS37C
								Downregulation of ERBB2:ERBB3 signaling Homo sapiens R-HSA-1358803	0.0405502	0.141362	7.11537	22.8063	AKT2,AKT1
								Keratan sulfate/keratin metabolism Homo sapiens R-HSA-1638074	0.0450865	0.156452	4.0528	12.5603	HEXB,HEXA,ST3GAL1
								Golgi Associated Vesicle Biogenesis Homo sapiens R-HSA-432722	0.0457898	0.157863	3.1371	9.67384	ARF1,RAB5C,AP1B1,AP1M1
								CS/DS degradation Homo sapiens R-HSA-2024101	0.0465414	0.157863	6.52209	20.0059	HEXB,HEXA
								Regulation of TP53 Activity through Association with Co-factors Homo sapiens R-HSA-6804759	0.0465414	0.157863	6.52209	20.0059	AKT2,AKT1
								Nicotinate metabolism Homo sapiens R-HSA-196807	0.0465414	0.157863	6.52209	20.0059	NADSYN1,APOA1BP
								Regulation of pyruvate dehydrogenase (PDH) complex Homo sapiens R-HSA-204174	0.0465414	0.157863	6.52209	20.0059	PDHA1,DLD
								Sialic acid metabolism Homo sapiens R-HSA-4085001	0.0487056	0.164463	3.91751	11.8385	NEU1,NANS,ST3GAL1
								Purine metabolism Homo sapiens R-HSA-73847	0.0524624	0.176358	3.79094	11.1744	ADSL,GMPS,ADSSL1
								Ribosomal scanning and start codon recognition Homo sapiens R-HSA-72702	0.0540061	0.179941	2.95907	8.63651	EIF3K,EIF3J,EIF4H,EIF4G1
								Translation initiation complex formation Homo sapiens R-HSA-72649	0.0540061	0.179941	2.95907	8.63651	EIF3K,EIF3J,EIF4H,EIF4G1
								Lysosome Vesicle Biogenesis Homo sapiens R-HSA-432720	0.0563546	0.186118	3.67228	10.5618	ARF1,AP1B1,AP1M1
								Regulation of TP53 Degradation Homo sapiens R-HSA-6804757	0.0563546	0.186118	3.67228	10.5618	AKT2,AKT1,RFFL
								Activation of the mRNA upon binding of the cap-binding complex and eIFs, and subsequent binding to 43S Homo sapiens R-HSA-72662	0.0569107	0.187134	2.90412	8.324	EIF3K,EIF3J,EIF4H,EIF4G1

## Sheet: KEGG signaling pathways
Up-regulated pathway analysis								Down-regulated pathway analysis
Term	P-value	FDR	Z-Score	Combined Score	Genes			Term	P-value	FDR	Z-Score	Combined Score	Genes
Pathways in cancer	0.000906121	0.125207	2.06741	14.485	PTGER4,NOTCH3,CAMK2D,GSTP1,PTGER2,CSF2RB,IL2RG,FGF7,BCL2L11,HEY1,PIM1,JAK3,RUNX1T1,WNT10A,EDN1,TGFB2,TCF7L1,JAG1,DAPK1,FZD7,NCOA3,VEGFC,AXIN2,KIF7,IL6,COL4A6			Protein processing in endoplasmic reticulum	2.50129e-11	5.95308e-09	6.57327	160.464	PDIA3,SAR1A,HSPA5,PRKCSH,SSR3,RRBP1,PDIA6,PDIA4,HSP90B1,DNAJC3,SEC61A1,DDIT3,LMAN2,CANX,STT3A,SSR1,HYOU1,CALR,SEC61B,BAK1,P4HB,SEC23B,SEC24C
Renin secretion	0.00165742	0.125207	4.45155	28.501	PTGER4,PPP3CA,EDN1,ACE,PTGER2,PDE1A,CACNA1C			Citrate cycle (TCA cycle)	1.6721e-09	1.98979e-07	19.8776	401.709	CS,PDHA1,MDH1,MDH2,OGDH,SDHC,SDHD,ACO2,DLD,IDH3A
Th1 and Th2 cell differentiation	0.00214119	0.125207	3.75842	23.1007	PPP3CA,NOTCH3,JAG1,MAML3,RBPJ,IL2RG,CD3D,JAK3			Non-alcoholic fatty liver disease (NAFLD)	6.22914e-09	4.94178e-07	5.88565	111.204	COX8A,SREBF1,COX7B,NDUFA6,NDUFB5,NDUFB3,PRKAG1,SDHC,PIK3R2,SDHD,COX5A,AKT2,DDIT3,NDUFS3,AKT1,CYCS,UQCRFS1,NDUFS2,UQCRC2
Taurine and hypotaurine metabolism	0.00220629	0.125207	14.7072	89.956	GGT5,GGT7,GGT6			Parkinson disease	5.5053e-07	3.27565e-05	5.08304	73.2587	COX8A,COX7B,NDUFA6,NDUFB5,NDUFB3,SDHC,SDHD,COX5A,PPIF,NDUFS3,VDAC2,CYCS,UQCRFS1,NDUFS2,UQCRC2,SLC25A5
AGE-RAGE signaling pathway in diabetic complications	0.00360257	0.163557	3.43019	19.2986	TGFB2,IL6,EDN1,VCAM1,PIM1,COL4A6,VEGFC,SELE			Amino sugar and nucleotide sugar metabolism	2.50105e-06	0.000109962	9.14664	117.981	GPI,CYB5R3,HEXB,MPI,HEXA,UAP1L1,GMPPA,PGM3,NANS
Th17 cell differentiation	0.00542857	0.170687	3.1865	16.621	PPP3CA,IL6,IRF4,AHR,IL2RG,CD3D,JAK3,IL27RA			Antigen processing and presentation	3.22016e-06	0.000109962	6.62372	83.7641	PDIA3,HSPA5,PSME3,CANX,HLA-B,TAP1,HLA-C,HLA-A,CALR,HLA-F,B2M
Axon guidance	0.00596883	0.170687	2.5578	13.099	SEMA5A,EPHA4,NRP1,PPP3CA,CAMK2D,SEMA3D,SEMA6D,SEMA3A,BOC,SEMA3G,FYN			Epstein-Barr virus infection	3.23417e-06	0.000109962	3.94198	49.8334	PDIA3,PSMD14,HLA-B,HLA-C,TAP1,PIK3R2,ISG15,HLA-A,HLA-F,PSMC4,AKT2,PSMD2,OAS3,AKT1,CYCS,CALR,BAK1,B2M
TNF signaling pathway	0.00639806	0.170687	3.0923	15.6216	SOCS3,IL6,EDN1,VCAM1,JAG1,TNFAIP3,VEGFC,SELE			Oxidative phosphorylation	6.27407e-06	0.000186653	4.6916	56.2011	COX8A,COX7B,NDUFA6,NDUFB5,NDUFB3,SDHC,SDHD,COX5A,NDUFS3,UQCRFS1,NDUFS2,UQCRC2,ATP6V1E1,COX10
Notch signaling pathway	0.00676733	0.170687	4.57059	22.8331	NOTCH3,JAG1,MAML3,DTX4,RBPJ			Huntington disease	7.53975e-06	0.000199385	3.86444	45.5823	COX8A,COX7B,NDUFA6,NDUFB5,NDUFB3,SDHC,SDHD,COX5A,PPIF,NDUFS3,VDAC2,CYCS,UQCRFS1,NDUFS2,UQCRC2,SLC25A5,AP2M1
Nitrogen metabolism	0.00813412	0.184645	8.40155	40.4256	CA2,CA4,GLUL			Protein export	1.66515e-05	0.000396306	13.9197	153.159	SEC61A1,HSPA5,SRPRB,SEC61B,SEC11A,SEC11C
Breast cancer	0.01174	0.242271	2.57177	11.4309	NOTCH3,FGF7,WNT10A,TCF7L1,JAG1,HEY1,FZD7,NCOA3,AXIN2			Thermogenesis	2.20615e-05	0.00047733	3.38151	36.2554	COX8A,SMARCD1,COX7B,NDUFA6,NDUFB5,NDUFB3,PRKAG1,ACSL4,SDHC,SDHD,COX5A,RHEB,NDUFS3,UQCRFS1,NDUFS2,UQCRC2,MGLL,COX10
cAMP signaling pathway	0.0180217	0.277125	2.15984	8.67433	VAV3,EDN1,CAMK2D,PLN,PTGER2,PDE4D,CNGA1,ARAP3,ATP1A2,CACNA1C,PLD2			Human immunodeficiency virus 1 infection	2.57431e-05	0.000493983	3.48447	36.8216	PDIA3,LIMK1,AP1B1,HLA-B,HLA-C,TAP1,PIK3R2,HLA-A,HLA-F,DDB1,AKT2,AKT1,CYCS,CALR,BAK1,B2M,AP1M1
Wnt signaling pathway	0.0180529	0.277125	2.38055	9.55662	SFRP4,PPP3CA,WNT10A,CAMK2D,TCF7L1,FZD7,ROR2,AXIN2,PRICKLE1			Alzheimer disease	2.69823e-05	0.000493983	3.83505	40.346	COX8A,COX7B,NDUFA6,NDUFB5,NDUFB3,SDHC,SDHD,COX5A,NCSTN,NDUFS3,CYCS,UQCRFS1,NDUFS2,UQCRC2,GAPDH
Proximal tubule bicarbonate reclamation	0.0189683	0.277125	5.87928	23.3112	CA2,CA4,ATP1A2			Glycolysis / Gluconeogenesis	4.721e-05	0.00080257	6.03987	60.1626	GPI,LDHA,PDHA1,PGAM1,PGK1,ALDOA,DLD,GAPDH,PFKP
Hippo signaling pathway	0.0194238	0.277125	2.34878	9.25715	SMAD1,TGFB2,WNT10A,TCF7L1,FZD7,FAT4,AXIN2,LLGL1,STK3			Proteasome	0.000116616	0.00185031	7.27202	65.8599	PSMD14,PSMC4,PSMD2,PSME3,PSMF1,PSMB8,PSMB9
Basal cell carcinoma	0.0205227	0.277125	3.38593	13.1585	WNT10A,TCF7L1,FZD7,AXIN2,KIF7			Cysteine and methionine metabolism	0.000154807	0.00230275	6.90771	60.6036	LDHA,SDS,GOT1,MDH1,MDH2,APIP,SDSL
Salmonella infection	0.0207539	0.277125	2.94838	11.425	DYNC2H1,IL6,CCL3,FLNB,MYH10,DYNC1I1			Central carbon metabolism in cancer	0.000208525	0.00274296	5.54643	47.0085	LDHA,PDHA1,SCO2,AKT2,PGAM1,AKT1,PIK3R2,PFKP
Malaria	0.0337674	0.410624	3.48656	11.8134	TGFB2,IL6,VCAM1,SELE			AMPK signaling pathway	0.000213494	0.00274296	4.00182	33.823	RAB10,SREBF1,RHEB,SCD,AKT2,FASN,PRKAG1,AKT1,PIK3R2,RAB8A,PFKP
Cytokine-cytokine receptor interaction	0.0343694	0.410624	1.82574	6.15382	IL33,GDF11,TGFB2,IL34,TNFRSF11B,CSF2RB,NGF,IL2RG,IL27RA,IL6,CCL3,CCL18,CCL17			N-Glycan biosynthesis	0.000230501	0.00274296	6.42478	53.8092	DPAGT1,DPM2,MAN2A2,MGAT4B,ALG2,STT3A,ALG3
Osteoclast differentiation	0.0404776	0.425842	2.2931	7.354	SOCS3,PPP3CA,TGFB2,TEC,FOSB,TNFRSF11B,FYN			Vibrio cholerae infection	0.000230501	0.00274296	6.42478	53.8092	SEC61A1,ARF1,KDELR2,SEC61B,KDELR3,ATP6V1E1,PDIA4
T cell receptor signaling pathway	0.0411548	0.425842	2.48093	7.91519	VAV3,PPP3CA,TEC,CBLB,FYN,CD3D			Phagosome	0.000449009	0.00487915	3.40047	26.2124	SEC61A1,RAB5C,CANX,HLA-B,TAP1,HLA-C,HLA-A,CALR,SEC61B,ATP6V1E1,HLA-F,RILP
Cushing syndrome	0.041271	0.425842	2.1407	6.82369	WNT10A,CAMK2D,TCF7L1,FZD7,AHR,CACNA1C,AXIN2,PBX1			Endocytosis	0.000451013	0.00487915	2.79426	21.527	ARF1,RAB5C,TSG101,HLA-B,VPS37C,HLA-C,HLA-A,EPS15L1,HLA-F,PLD1,RAB11A,PML,RAB10,RAB8A,AP2M1,SPG21
JAK-STAT signaling pathway	0.0511385	0.484117	2.04266	6.07326	SOCS3,IL6,FHL1,PIM1,CSF2RB,IL2RG,JAK3,IL27RA			Human cytomegalovirus infection	0.000567116	0.00586842	2.84094	21.2359	PDIA3,HLA-B,HLA-C,TAP1,PIK3R2,HLA-A,HLA-F,RHEB,AKT2,AKT1,CYCS,CALR,BAK1,B2M,BCAR1
Glutathione metabolism	0.0511842	0.484117	3.01613	8.96491	GGT5,GGT7,GGT6,GSTP1			Cellular senescence	0.000710809	0.00704885	3.21533	23.3083	RHEB,AKT2,MAPKAPK2,HLA-B,AKT1,HLA-C,VDAC2,PIK3R2,HLA-A,E2F4,HLA-F,SLC25A5
Prion diseases	0.0563546	0.485195	3.67228	10.5618	IL6,C7,FYN			Glyoxylate and dicarboxylate metabolism	0.000813366	0.00774325	7.86869	55.9804	CS,MDH1,MDH2,ACO2,DLD
cGMP-PKG signaling pathway	0.0574066	0.485195	1.99053	5.68814	PPP3CA,PLN,KCNMB1,ATP2A3,CNGA1,IRS2,ATP1A2,CACNA1C			Fructose and mannose metabolism	0.00127374	0.0116596	7.02453	46.8241	ENOSF1,MPI,GMPPA,ALDOA,PFKP
								Terpenoid backbone biosynthesis	0.00197375	0.0173982	8.72849	54.3595	IDI1,FNTB,PDSS1,DHDDS
								Pyruvate metabolism	0.00273302	0.0232307	5.78313	34.134	LDHA,PDHA1,MDH1,MDH2,DLD
								Viral myocarditis	0.00348065	0.0276584	4.45657	25.2266	HLA-B,HLA-C,CYCS,HLA-A,HLA-F,EIF4G1
								Human T-cell leukemia virus 1 infection	0.00358318	0.0276584	2.50017	14.0797	HLA-B,HLA-C,PIK3R2,HLA-A,HLA-F,AKT2,CANX,AKT1,VDAC2,CALR,BUB3,SLC25A5,B2M
								HIF-1 signaling pathway	0.00360257	0.0276584	3.43019	19.2986	LDHA,PDHA1,AKT2,PGK1,AKT1,PIK3R2,ALDOA,GAPDH
								Hepatitis C	0.00569185	0.0413856	2.72414	14.0803	CLDN14,AKT2,PSME3,OAS3,MX1,AKT1,CYCS,PIK3R2,BAK1,YWHAH
								Insulin resistance	0.00573834	0.0413856	3.15447	16.2789	SREBF1,AKT2,NR1H2,PRKAG1,AKT1,TRIB3,PIK3R2,SLC27A4
								Other glycan degradation	0.00958222	0.0670756	7.84105	36.444	HEXB,HEXA,NEU1
								SNARE interactions in vesicular transport	0.00988591	0.0672242	5.23387	24.1629	GOSR2,BNIP1,SNAP29,BET1L
								Alanine, aspartate and glutamate metabolism	0.0109457	0.0723635	5.06478	22.8665	ADSL,GOT1,ADSSL1,ASL
								Cardiac muscle contraction	0.0133708	0.0860066	3.27733	14.1406	COX8A,COX7B,UQCRFS1,ATP1A3,UQCRC2,COX5A
								Allograft rejection	0.0145547	0.0911586	4.61717	19.5299	HLA-B,HLA-C,HLA-A,HLA-F
								Glycine, serine and threonine metabolism	0.0173331	0.105776	4.36022	17.6813	SDS,PGAM1,SDSL,DLD
								Graft-versus-host disease	0.0188377	0.107487	4.24215	16.8494	HLA-B,HLA-C,HLA-A,HLA-F
								Kaposi sarcoma-associated herpesvirus infection	0.018867	0.107487	2.24072	8.89644	AKT2,MAPKAPK2,HLA-B,AKT1,HLA-C,CYCS,PIK3R2,HLA-A,BAK1,HLA-F
								Proximal tubule bicarbonate reclamation	0.0189683	0.107487	5.87928	23.3112	MDH1,ATP1A3,SLC25A10
								Human papillomavirus infection	0.0195298	0.108095	1.88365	7.4137	MX1,HLA-B,FZD9,HLA-C,PIK3R2,ISG15,HLA-A,HLA-F,TUBG1,RHEB,AKT2,AKT1,DVL3,BAK1,ATP6V1E1
								Porphyrin and chlorophyll metabolism	0.0204208	0.110458	4.13031	16.0718	UROS,HMBS,HCCS,COX10
								Type I diabetes mellitus	0.0220833	0.116796	4.02419	15.344	HLA-B,HLA-C,HLA-A,HLA-F
								Carbohydrate digestion and absorption	0.0238261	0.123274	3.92339	14.6616	AKT2,ATP1A3,AKT1,PIK3R2
								Fc gamma R-mediated phagocytosis	0.0265531	0.134461	2.77423	10.0666	AKT2,LIMK1,AKT1,PIK3R2,PLD1,WASF3
								Apoptosis	0.0274683	0.136197	2.33243	8.38444	AIFM1,AKT2,DDIT3,DAB2IP,AKT1,CYCS,PIK3R2,BAK1
								Small cell lung cancer	0.0291457	0.140642	2.71018	9.58169	AKT2,CKS2,AKT1,CYCS,PIK3R2,BAK1
								Ubiquinone and other terpenoid-quinone biosynthesis	0.0295467	0.140642	8.69746	30.6306	GGCX,COQ6
								Viral carcinogenesis	0.0301847	0.140862	2.06315	7.22188	DDB1,HPN,MAPKAPK2,HLA-B,HLA-C,PIK3R2,HLA-A,BAK1,HLA-F,YWHAH
								Lysosome	0.0349617	0.160017	2.37267	7.95674	HEXB,PSAP,NEU1,HEXA,AP1B1,AP3D1,AP1M1
								Thyroid hormone synthesis	0.0377513	0.165599	2.84453	9.32078	HSPA5,CANX,ATP1A3,PDIA4,HSP90B1
								Choline metabolism in cancer	0.0379013	0.165599	2.53454	8.29498	RHEB,AKT2,AKT1,PIK3R2,PLD1,WASF3
								Pentose phosphate pathway	0.0382688	0.165599	4.35345	14.2058	GPI,ALDOA,PFKP
								Pancreatic cancer	0.0396512	0.168517	2.80375	9.04949	AKT2,AKT1,PIK3R2,BAK1,PLD1
								Fatty acid biosynthesis	0.0405502	0.169315	7.11537	22.8063	FASN,ACSL4
								Autoimmune thyroid disease	0.0432179	0.177342	3.20128	10.0568	HLA-B,HLA-C,HLA-A,HLA-F
								Glucagon signaling pathway	0.0445795	0.179829	2.42953	7.557	LDHA,PDHA1,AKT2,PGAM1,PRKAG1,AKT1
								Regulation of lipolysis in adipocytes	0.0484453	0.192167	3.07543	9.3103	AKT2,AKT1,PIK3R2,MGLL
								Prion diseases	0.0563546	0.21404	3.67228	10.5618	STIP1,C8G,HSPA5
								Insulin signaling pathway	0.0566477	0.21404	2.11562	6.07374	SREBF1,RHEB,AKT2,FASN,PRKAG1,AKT1,PIK3R2
								Endometrial cancer	0.0569107	0.21404	2.90412	8.324	AKT2,AKT1,PIK3R2,BAK1
								TNF signaling pathway	0.057935	0.21404	2.26518	6.45222	RPS6KA4,AKT2,DAB2IP,AKT1,PIK3R2,PGAM5
								Measles	0.0584562	0.21404	2.09936	5.96109	AKT2,OAS3,MX1,AKT1,CYCS,PIK3R2,BAK1
								VEGF signaling pathway	0.0598976	0.215675	2.85117	8.02639	AKT2,MAPKAPK2,AKT1,PIK3R2
